# Supplementary material for: Raman spectroscopy accurately differentiates mucosal healing from non-healing and biochemical changes following biological therapy in inflammatory bowel disease
Source: PLoS One. 2021 Jun 2;16(6):e0252210. doi: 10.1371/journal.pone.0252210 (PMC8172032; doi:10.1371/journal.pone.0252210)
Supplement: S3 Dataset — (ZIP) [file pone.0252210.s005.zip › Export UC active inflammation/OC007-1 pre treat_base sub CR removed_65__X_-9633.47__Y_1827.94__Z_-820.592__Time_747.txt]

1714.715820	58.043152
1713.739258	8.940099
1712.762695	154.660889
1711.785156	88.742279
1710.808594	-9.017273
1709.831055	78.478706
1708.853516	-2.609500
1707.875000	-61.965336
1706.897461	-171.897339
1705.918945	-16.408970
1704.940430	93.763733
1703.960938	22.123333
1702.982422	-17.094687
1702.002930	8.163443
1701.023438	-76.002144
1700.043945	-114.412483
1699.063477	80.042084
1698.083984	15.383347
1697.103516	95.299370
1696.123047	-129.169235
1695.141602	-14.060352
1694.161133	-34.958263
1693.179688	32.486645
1692.198242	33.394974
1691.216797	-50.872372
1690.234375	131.934921
1689.251953	80.128593
1688.269531	63.234566
1687.287109	-52.095787
1686.304688	56.766949
1685.321289	19.191313
1684.337891	64.440544
1683.354492	152.496078
1682.371094	-1.663563
1681.387695	60.131538
1680.403320	-112.196365
1679.418945	-63.341114
1678.434570	6.965843
1677.449219	77.415390
1676.464844	-96.688011
1675.479492	67.181641
1674.494141	175.318344
1673.507813	124.083122
1672.522461	35.838657
1671.536133	32.809605
1670.549805	45.879635
1669.563477	72.377922
1668.576172	-7.194002
1667.589844	125.788155
1666.602539	253.543381
1665.615234	219.530762
1664.626953	172.403870
1663.639648	67.092522
1662.651367	160.825180
1661.663086	376.592712
1660.674805	247.839127
1659.685547	42.417458
1658.696289	276.981262
1657.707031	196.370667
1656.717773	174.168472
1655.728516	112.376434
1654.738281	172.473236
1653.748047	36.823406
1652.757813	179.137756
1651.767578	62.266773
1650.777344	-25.364784
1649.786133	69.566132
1648.794922	188.337677
1647.803711	79.865410
1646.811523	169.689499
1645.820313	103.705414
1644.828125	193.648880
1643.835938	122.562386
1642.843750	-9.134962
1641.850586	136.421768
1640.857422	68.248055
1639.864258	5.447657
1638.871094	-7.146644
1637.877930	-101.419312
1636.883789	-98.047440
1635.889648	13.448139
1634.895508	-9.447812
1633.901367	-124.494148
1632.906250	58.207561
1631.912109	-114.643974
1630.916992	-110.971458
1629.920898	-54.613571
1628.925781	-45.609581
1627.929688	44.993156
1626.934570	-80.116684
1625.937500	49.970615
1624.941406	145.852081
1623.945313	13.006791
1622.948242	22.173204
1621.951172	2.455310
1620.954102	111.500435
1619.956055	136.464691
1618.958984	43.268520
1617.960938	168.039764
1616.962891	-69.461784
1615.963867	-7.678422
1614.965820	75.081245
1613.966797	21.407743
1612.967773	172.326065
1611.968750	11.165010
1610.968750	106.977089
1609.969727	-72.439758
1608.969727	12.869972
1607.969727	-45.943584
1606.968750	-144.024063
1605.968750	30.269382
1604.967773	104.993454
1603.966797	69.745193
1602.965820	-49.237133
1601.963867	41.124653
1600.962891	202.062943
1599.960938	130.164795
1598.958984	-119.510147
1597.956055	148.485031
1596.954102	178.523102
1595.951172	64.817101
1594.948242	149.678833
1593.945313	98.670563
1592.941406	-90.734337
1591.938477	85.411934
1590.934570	-28.263533
1589.930664	30.313015
1588.925781	127.968483
1587.921875	35.145607
1586.916992	101.408432
1585.912109	3.355836
1584.907227	95.604103
1583.901367	112.200363
1582.896484	141.787994
1581.890625	215.612030
1580.884766	216.446487
1579.877930	136.522537
1578.872070	139.906769
1577.865234	96.401268
1576.858398	-4.370168
1575.851563	-60.908157
1574.843750	82.818764
1573.836914	106.825439
1572.829102	102.179810
1571.821289	175.477722
1570.812500	170.735947
1569.804688	119.190422
1568.795898	171.530014
1567.787109	-82.656990
1566.778320	203.311615
1565.768555	81.536079
1564.758789	24.656601
1563.750000	-42.617550
1562.739258	193.624695
1561.729492	-78.657181
1560.718750	-47.462234
1559.708984	224.797104
1558.698242	-55.228920
1557.686523	63.916428
1556.675781	-11.355701
1555.664063	216.437271
1554.652344	363.800446
1553.640625	83.816330
1552.628906	163.746078
1551.616211	70.181381
1550.603516	103.406418
1549.590820	43.436371
1548.578125	86.907997
1547.565430	169.105530
1546.551758	264.144989
1545.538086	167.817184
1544.524414	125.756073
1543.510742	140.511108
1542.496094	106.128845
1541.481445	45.890144
1540.466797	218.021774
1539.452148	-82.389633
1538.437500	58.634693
1537.421875	106.653893
1536.406250	97.850975
1535.390625	117.380524
1534.374023	5.335306
1533.358398	42.837334
1532.341797	252.980515
1531.325195	78.998436
1530.308594	170.436386
1529.291016	145.867493
1528.274414	38.857086
1527.256836	135.265381
1526.238281	-87.635323
1525.220703	119.351921
1524.202148	74.025131
1523.184570	129.019913
1522.166016	60.482300
1521.146484	17.647064
1520.127930	-50.913906
1519.108398	57.877388
1518.088867	143.455872
1517.069336	154.447571
1516.049805	137.141113
1515.029297	112.096169
1514.008789	-2.844975
1512.988281	77.337326
1511.967773	-86.382217
1510.946289	-114.066116
1509.925781	24.996925
1508.904297	-28.413956
1507.882813	43.825539
1506.860352	141.637192
1505.838867	-34.899284
1504.816406	80.767532
1503.793945	-121.367805
1502.770508	40.316124
1501.748047	-2.986473
1500.724609	-110.319572
1499.701172	-12.825205
1498.677734	-51.054440
1497.654297	161.489517
1496.629883	-68.699936
1495.605469	-86.508377
1494.581055	169.305618
1493.556641	72.147087
1492.531250	0.565500
1491.505859	59.335541
1490.480469	69.511650
1489.455078	-22.521164
1488.429688	117.888718
1487.403320	115.216011
1486.376953	41.043110
1485.350586	-25.456879
1484.324219	71.376945
1483.296875	48.235092
1482.270508	155.186035
1481.243164	78.451843
1480.214844	32.328632
1479.187500	238.587601
1478.159180	220.460983
1477.130859	212.523972
1476.102539	194.390121
1475.074219	181.348755
1474.044922	135.194290
1473.015625	198.526382
1471.986328	251.642654
1470.957031	276.737183
1469.927734	110.993866
1468.897461	418.446838
1467.867188	242.556091
1466.836914	341.344360
1465.806641	348.572113
1464.775391	386.287231
1463.744141	302.015594
1462.712891	446.423431
1461.681641	385.034973
1460.649414	295.733917
1459.618164	346.116272
1458.585938	277.172485
1457.552734	357.984314
1456.520508	421.010468
1455.487305	308.977295
1454.455078	453.153473
1453.420898	427.376984
1452.387695	591.754150
1451.354492	391.096954
1450.320313	309.624634
1449.286133	496.740875
1448.251953	354.509888
1447.216797	409.867218
1446.182617	450.027191
1445.147461	358.548798
1444.112305	327.859589
1443.076172	365.505524
1442.041016	473.984497
1441.004883	435.737396
1439.968750	417.749298
1438.932617	374.504242
1437.895508	379.310425
1436.858398	166.813049
1435.821289	290.436035
1434.784180	118.497330
1433.747070	350.703094
1432.708984	173.806931
1431.670898	176.227814
1430.632813	289.710907
1429.594727	158.418365
1428.556641	216.400574
1427.517578	133.137268
1426.478516	105.405647
1425.439453	-38.257637
1424.399414	-43.215546
1423.359375	17.370554
1422.320313	75.441719
1421.279297	88.162071
1420.239258	48.023239
1419.199219	91.014305
1418.158203	-62.336475
1417.117188	-39.426025
1416.075195	104.271996
1415.034180	11.473327
1413.992188	84.732666
1412.950195	150.445908
1411.908203	-47.810848
1410.866211	5.393435
1409.823242	-260.542206
1408.780273	-33.905155
1407.737305	-35.912800
1406.694336	-22.821142
1405.650391	-80.009880
1404.606445	-91.958427
1403.562500	-91.321243
1402.518555	34.806282
1401.474609	-29.743019
1400.429688	-1.437112
1399.384766	51.965569
1398.339844	-105.209503
1397.294922	53.532085
1396.249023	-40.864445
1395.203125	22.654797
1394.157227	-41.566689
1393.111328	27.003557
1392.064453	48.003731
1391.018555	-1.056232
1389.971680	65.060799
1388.923828	56.115871
1387.876953	2.186540
1386.829102	-59.191048
1385.781250	24.526340
1384.733398	-14.255872
1383.685547	-52.984318
1382.636719	-114.153862
1381.587891	-20.358656
1380.539063	10.987341
1379.490234	-7.589396
1378.440430	-46.098751
1377.391602	55.241077
1376.341797	81.699310
1375.291016	58.276608
1374.241211	22.432745
1373.190430	-113.125366
1372.139648	-34.139763
1371.088867	149.558029
1370.038086	14.175066
1368.986328	88.210022
1367.934570	-4.674067
1366.882813	-5.316563
1365.831055	51.357712
1364.778320	15.919328
1363.726563	-41.865181
1362.673828	42.268894
1361.620117	64.196625
1360.567383	-170.074020
1359.513672	239.960648
1358.459961	28.206421
1357.406250	20.439075
1356.352539	5.256667
1355.297852	-76.978958
1354.243164	114.149506
1353.188477	36.970074
1352.133789	123.765327
1351.078125	-17.864489
1350.023438	-17.900511
1348.966797	108.665863
1347.911133	-10.424760
1346.855469	71.510864
1345.798828	21.995970
1344.742188	-0.184366
1343.685547	96.678162
1342.627930	193.533142
1341.571289	228.434937
1340.513672	203.895233
1339.456055	40.693054
1338.397461	95.519783
1337.339844	-30.378149
1336.281250	202.735825
1335.222656	180.879791
1334.163086	30.402985
1333.104492	6.189703
1332.044922	296.115448
1330.985352	140.870468
1329.925781	141.471130
1328.865234	223.665695
1327.805664	169.952377
1326.745117	289.229889
1325.684570	121.970589
1324.623047	275.842285
1323.561523	372.895325
1322.500977	181.140381
1321.438477	33.917702
1320.376953	353.112946
1319.314453	240.514465
1318.252930	179.789215
1317.189453	72.268028
1316.126953	154.643814
1315.064453	461.294983
1314.000977	225.740707
1312.937500	362.314667
1311.874023	277.186920
1310.809570	315.246796
1309.745117	82.504166
1308.680664	194.488907
1307.616211	276.921844
1306.551758	211.725449
1305.486328	8.834081
1304.420898	359.392700
1303.355469	237.748108
1302.289063	241.548569
1301.223633	284.696991
1300.157227	401.563660
1299.090820	265.375427
1298.023438	239.791412
1296.957031	194.600052
1295.889648	208.369537
1294.822266	227.064926
1293.754883	174.611557
1292.686523	183.536346
1291.618164	126.251999
1290.549805	221.056915
1289.481445	193.253403
1288.413086	202.250687
1287.343750	316.642670
1286.274414	119.834129
1285.205078	136.248459
1284.134766	216.349243
1283.064453	105.446480
1281.995117	178.212372
1280.923828	123.692955
1279.853516	127.942390
1278.782227	61.259495
1277.710938	239.209534
1276.639648	258.150452
1275.568359	269.764465
1274.496094	212.947357
1273.423828	197.713608
1272.351563	126.306877
1271.279297	265.013855
1270.206055	403.671844
1269.132813	244.408981
1268.059570	207.280487
1266.986328	184.823517
1265.913086	225.827194
1264.838867	291.217743
1263.764648	417.562683
1262.689453	134.215073
1261.615234	126.478279
1260.540039	143.126190
1259.464844	218.258041
1258.389648	86.285988
1257.313477	251.533813
1256.238281	294.959625
1255.162109	111.953087
1254.085938	126.194969
1253.008789	223.176559
1251.931641	205.769501
1250.854492	100.807358
1249.777344	158.836105
1248.700195	160.922211
1247.622070	158.148834
1246.543945	289.049194
1245.465820	220.652191
1244.387695	261.604889
1243.308594	222.393784
1242.229492	69.077972
1241.150391	180.445145
1240.071289	131.575485
1238.991211	70.595154
1237.911133	-17.043669
1236.831055	2.078554
1235.750977	47.866726
1234.669922	137.273682
1233.588867	275.118317
1232.507813	-11.186192
1231.426758	182.352509
1230.344727	184.442627
1229.262695	218.012451
1228.180664	82.080666
1227.098633	212.480423
1226.015625	236.332062
1224.933594	30.308937
1223.849609	158.201950
1222.766602	5.486618
1221.683594	53.526970
1220.599609	96.706039
1219.515625	193.032730
1218.430664	-32.067905
1217.346680	139.124893
1216.261719	20.398060
1215.176758	39.359634
1214.091797	116.247620
1213.005859	16.893795
1211.920898	84.086395
1210.834961	1.657725
1209.748047	136.344803
1208.662109	181.738174
1207.575195	-115.261536
1206.488281	-2.357210
1205.401367	199.655975
1204.313477	25.703072
1203.225586	172.196930
1202.137695	118.725212
1201.049805	173.618271
1199.961914	72.005775
1198.873047	6.528087
1197.784180	30.097639
1196.695313	-6.494257
1195.605469	45.906910
1194.515625	-21.954350
1193.425781	54.444736
1192.335938	-27.831066
1191.246094	-4.352232
1190.155273	52.737396
1189.064453	42.537384
1187.973633	-39.710228
1186.881836	-83.521362
1185.790039	45.494118
1184.698242	-96.729836
1183.606445	-70.959450
1182.514648	-30.821321
1181.421875	-103.426102
1180.329102	1.409384
1179.236328	36.670883
1178.142578	-79.077477
1177.049805	-82.175652
1175.956055	-61.332211
1174.861328	-102.780167
1173.767578	44.932106
1172.672852	13.027639
1171.578125	-57.168648
1170.483398	-110.597717
1169.387695	-42.015797
1168.291992	-71.536385
1167.196289	-124.968590
1166.100586	-3.877870
1165.004883	-78.838943
1163.908203	58.884621
1162.811523	-13.697061
1161.714844	-62.375488
1160.617188	-142.090027
1159.519531	-6.920352
1158.421875	101.919693
1157.324219	136.722122
1156.225586	25.963581
1155.127930	134.681122
1154.028320	105.022339
1152.929688	99.205956
1151.831055	33.789181
1150.731445	-84.040436
1149.631836	91.218643
1148.531250	-52.800743
1147.431641	-192.003708
1146.331055	28.356319
1145.230469	8.187197
1144.129883	-0.086662
1143.028320	-34.543365
1141.926758	26.152225
1140.825195	115.346420
1139.723633	49.938759
1138.621094	-17.830528
1137.518555	-23.790787
1136.416016	79.538101
1135.313477	2.269077
1134.209961	36.645287
1133.106445	30.628458
1132.002930	36.471684
1130.898438	68.406380
1129.794922	256.922852
1128.690430	68.147804
1127.585938	114.250099
1126.480469	65.470406
1125.375977	220.580841
1124.270508	209.700302
1123.164063	40.049637
1122.058594	74.206223
1120.952148	264.657074
1119.845703	109.287399
1118.739258	-38.918682
1117.631836	-47.421680
1116.525391	-3.868273
1115.417969	-26.588387
1114.309570	-58.769306
1113.202148	88.777306
1112.093750	4.555485
1110.985352	66.910988
1109.876953	-33.824871
1108.767578	94.646172
1107.658203	104.949692
1106.548828	91.625992
1105.439453	196.350159
1104.329102	197.159195
1103.218750	25.690470
1102.108398	-11.223248
1100.998047	29.714720
1099.886719	37.611229
1098.775391	31.352657
1097.664063	-26.765778
1096.552734	136.662949
1095.440430	111.522079
1094.328125	20.432859
1093.215820	134.269135
1092.102539	26.726156
1090.990234	128.733185
1089.876953	94.191154
1088.762695	94.953400
1087.649414	41.611305
1086.535156	239.932510
1085.420898	137.200424
1084.306641	-36.006996
1083.191406	21.179815
1082.076172	158.227371
1080.960938	173.058868
1079.845703	117.427040
1078.729492	301.317719
1077.613281	248.028442
1076.497070	25.785143
1075.380859	45.325459
1074.263672	85.969185
1073.146484	234.482147
1072.029297	82.795341
1070.912109	132.787521
1069.793945	126.508484
1068.675781	131.951584
1067.557617	-12.531778
1066.438477	114.735664
1065.319336	-41.378235
1064.200195	95.211327
1063.081055	11.738079
1061.961914	92.104706
1060.841797	216.887405
1059.721680	56.277271
1058.600586	-1.367263
1057.480469	76.614365
1056.359375	23.679951
1055.238281	176.407242
1054.116211	-30.698286
1052.995117	23.891026
1051.873047	59.781479
1050.750000	20.957315
1049.627930	-29.507950
1048.504883	55.398769
1047.381836	28.296173
1046.258789	3.548353
1045.134766	25.458195
1044.011719	-29.563004
1042.886719	78.603271
1041.762695	56.239521
1040.638672	-124.520309
1039.513672	30.211197
1038.388672	14.895405
1037.262695	-168.022629
1036.136719	19.233847
1035.010742	-68.167854
1033.884766	119.006432
1032.758789	101.427422
1031.631836	-9.145342
1030.504883	5.889057
1029.377930	53.471329
1028.250000	-19.789326
1027.122070	-39.566952
1025.994141	-184.743607
1024.866211	-46.536774
1023.737305	-110.357246
1022.608398	-27.905018
1021.479492	19.718124
1020.350586	-13.863056
1019.220703	68.559860
1018.090820	-34.549637
1016.960938	38.601677
1015.830078	25.977133
1014.700195	-35.284279
1013.569336	-10.781008
1012.437500	25.310461
1011.306641	45.195900
1010.174805	-13.623939
1009.042969	182.207352
1007.910156	153.504745
1006.778320	55.430893
1005.645508	292.802582
1004.512695	210.969315
1003.378906	339.575226
1002.245117	398.802216
1001.111328	358.658325
999.977539	219.212051
998.843750	89.092484
997.708984	-73.274910
996.574219	29.950869
995.438477	-33.034664
994.303711	79.408188
993.167969	-78.103119
992.032227	85.085312
990.895508	40.682720
989.758789	56.264820
988.622070	28.070486
987.485352	-27.740011
986.348633	47.815849
985.210938	-28.656601
984.073242	-111.977310
982.934570	7.356063
981.796875	13.877693
980.658203	-9.495235
979.519531	-127.156990
978.379883	139.366013
977.240234	-3.522222
976.100586	-125.628273
974.960938	37.351112
973.821289	34.830524
972.680664	167.878845
971.540039	80.396019
970.398438	13.644335
969.257813	13.525095
968.116211	100.646805
966.974609	59.252590
965.832031	-2.745330
964.689453	68.337517
963.546875	43.104614
962.404297	-69.207245
961.261719	-16.420372
960.118164	27.199810
958.974609	-210.954376
957.830078	105.292114
956.686523	61.914249
955.541992	155.936462
954.396484	0.467650
953.251953	-77.105270
952.106445	83.299385
950.960938	-5.644021
949.815430	143.283157
948.668945	36.127647
947.522461	82.175537
946.375977	75.670364
945.229492	101.174988
944.082031	96.999847
942.934570	58.600380
941.787109	239.393906
940.638672	89.193359
939.491211	0.693214
938.342773	3.506816
937.193359	207.041275
936.044922	84.442574
934.895508	-60.871143
933.745117	-130.885376
932.595703	195.619949
931.445313	127.899979
930.294922	112.615410
929.144531	33.606346
927.993164	127.661461
926.842773	19.141714
925.690430	-166.665009
924.539063	186.757141
923.386719	201.172775
922.234375	-64.064209
921.082031	-22.278296
919.929688	53.596657
918.776367	18.123335
917.623047	121.251717
916.468750	60.836510
915.315430	-15.425314
914.161133	64.994797
913.006836	22.846529
911.851563	53.340591
910.696289	29.397530
909.541016	-44.408264
908.385742	-0.264607
907.229492	-26.392889
906.074219	-9.435283
904.916992	46.047760
903.760742	-66.099800
902.603516	14.311956
901.446289	101.493469
900.289063	138.851120
899.131836	15.532509
897.973633	-46.626560
896.815430	99.354790
895.656250	-39.653923
894.498047	-49.716072
893.338867	-163.734833
892.178711	97.437897
891.019531	109.980354
889.859375	-19.769358
888.699219	8.626067
887.539063	59.594948
886.377930	-103.874001
885.216797	-129.604736
884.055664	-22.207039
882.893555	-65.969521
881.732422	-75.878159
880.570313	11.167951
879.407227	1.264122
878.245117	-33.415516
877.082031	85.122551
875.918945	-75.674713
874.754883	-90.023628
873.590820	53.227821
872.426758	16.360468
871.262695	20.018423
870.098633	-7.814845
868.933594	74.576485
867.768555	-65.677078
866.602539	-8.030610
865.436523	11.383209
864.270508	37.531727
863.104492	45.698700
861.938477	49.371983
860.771484	190.013992
859.604492	92.636574
858.436523	87.323715
857.269531	185.227432
856.101563	244.949768
854.932617	69.157265
853.764648	128.876480
852.595703	148.217712
851.426758	21.873962
850.256836	117.408730
849.087891	221.854416
847.917969	61.982975
846.748047	132.801346
845.577148	87.182625
844.406250	37.104950
843.235352	-147.199158
842.064453	46.614147
840.892578	32.349064
839.720703	120.933495
838.548828	137.939804
837.375977	67.775711
836.204102	51.258900
835.031250	63.781357
833.857422	-77.798424
832.684570	193.720596
831.510742	290.997955
830.335938	107.039604
829.162109	21.324970
827.987305	194.385635
826.812500	79.681343
825.637695	170.134613
824.461914	122.339149
823.286133	237.230835
822.110352	11.187745
820.933594	-29.886829
819.757813	-39.779415
818.580078	39.374737
817.403320	-61.811214
816.225586	12.834317
815.048828	-26.030739
813.870117	-84.907463
812.692383	-45.929119
811.513672	64.158340
810.334961	-34.747612
809.156250	-62.514408
807.976563	83.000923
806.796875	12.990355
805.617188	-52.561970
804.436523	59.502041
803.255859	0.598060
802.075195	-29.448439
800.894531	-83.899361
799.712891	34.655312
798.531250	-46.425789
797.349609	-72.064705
796.167969	15.324340
794.985352	9.591788
793.802734	-38.245441
792.619141	-28.494141
791.436523	-27.621679
790.252930	52.925968
789.069336	53.743454
787.884766	21.353067
786.700195	42.051174
785.515625	-36.800964
784.331055	-60.357212
783.145508	139.347076
781.959961	-3.617682
780.774414	12.552181
779.587891	-79.544411
778.402344	31.563620
777.215820	299.365143
776.028320	-90.791229
774.840820	86.393082
773.654297	-45.418518
772.465820	-40.422077
771.278320	165.239227
770.089844	73.135223
768.901367	-7.921699
767.711914	12.415398
766.523438	63.570641
765.333984	77.237808
764.143555	57.847679
762.954102	34.045692
761.763672	230.355179
760.573242	274.710297
759.382813	8.808503
758.191406	37.763847
757.000000	60.092106
755.808594	42.818920
754.616211	159.619843
753.423828	3.854970
752.231445	-28.818661
751.039063	-19.758661
749.845703	-78.793381
748.652344	112.469139
747.458984	-3.666075
746.264648	-3.455582
745.070313	99.855446
743.875977	36.406559
742.680664	-62.111530
741.486328	128.796936
740.291016	39.047176
739.094727	-0.271510
737.899414	-92.161812
736.703125	102.909660
735.506836	135.835144
734.309570	144.654022
733.112305	164.403122
731.915039	48.463833
730.717773	-122.122284
729.519531	-21.421257
728.322266	-69.469719
727.123047	-1.634383
725.924805	77.092323
724.725586	105.518227
723.526367	-32.106316
722.327148	-27.701538
721.126953	42.206638
719.926758	127.361313
718.726563	-18.879885
717.525391	61.882473
716.325195	64.070465
715.123047	37.904385
713.921875	190.556076
712.719727	98.975594
711.518555	35.774525
710.315430	18.366106
709.113281	66.325554
707.910156	66.352013
706.707031	170.904083
705.502930	7.646994
704.299805	120.884758
703.095703	81.762428
701.891602	62.246941
700.686523	57.976276
699.481445	16.754303
698.276367	27.738718
697.071289	-30.817055
695.865234	71.463348
694.659180	12.955602
693.453125	-106.320236
692.246094	-14.899820
691.039063	-58.095951
689.832031	20.288242
688.625000	-77.101135
687.416992	-48.599903
686.208984	64.495735
685.000977	134.197159
683.791992	43.472855
682.583008	-6.003171
681.374023	-27.258558
680.164063	-65.805176
678.955078	-52.323685
677.745117	-127.593842
676.534180	-55.588932
675.324219	-39.854496
674.113281	-37.074368
672.902344	-140.259201
671.690430	-42.218391
670.478516	-28.511957
669.266602	65.214951
668.054688	-109.056839
666.841797	73.324379
665.628906	-44.611603
664.416016	-60.936653
663.203125	0.527869
661.989258	159.158981
660.775391	30.718317
659.561523	-24.245817
658.346680	52.463112
657.131836	-0.213176
655.916992	-39.870365
654.701172	60.676052
653.485352	31.919464
652.269531	46.334057
651.053711	-46.908230
649.836914	92.566833
648.620117	64.088425
647.403320	9.858830
646.186523	-7.687263
644.968750	20.035583
643.750977	65.029266
642.532227	122.983856
641.314453	2.512969
640.095703	0.416594
638.875977	34.941235
637.657227	99.614235
636.437500	-35.450020
635.217773	72.337448
633.997070	4.084285
632.777344	-23.260286
631.556641	-18.303434
630.335938	36.098301
629.114258	114.172058
627.892578	27.152498
626.670898	11.036090
625.449219	48.624989
624.226563	165.607162
623.003906	14.779538
621.781250	-24.467793
620.557617	43.510967
619.333984	272.175629
618.110352	179.709839
616.886719	68.137505
615.662109	170.731354
614.437500	108.659912
613.212891	-115.824295
611.987305	81.203651
610.761719	-59.536678
609.536133	133.367966
608.310547	121.160431
607.083984	213.785172
605.857422	-37.400860
604.630859	-36.338318
