# Supplementary material for: Raman spectroscopy accurately differentiates mucosal healing from non-healing and biochemical changes following biological therapy in inflammatory bowel disease
Source: PLoS One. 2021 Jun 2;16(6):e0252210. doi: 10.1371/journal.pone.0252210 (PMC8172032; doi:10.1371/journal.pone.0252210)
Supplement: S3 Dataset — (ZIP) [file pone.0252210.s005.zip › Export UC active inflammation/OC034-1 pre treatment_base sub CR removed_57__X_-12272.4__Y_35523.2__Z_0.0158387__Time_653.txt]

1714.640625	96.150375
1713.664063	-0.151858
1712.687500	-10.873955
1711.709961	-5.231238
1710.733398	3.412025
1709.755859	28.414249
1708.778320	48.354176
1707.799805	-38.587254
1706.821289	-87.672844
1705.843750	-88.192390
1704.864258	-58.979664
1703.885742	16.071575
1702.907227	29.870047
1701.927734	-108.525032
1700.948242	28.986622
1699.968750	57.130516
1698.988281	168.464706
1698.007813	71.595009
1697.028320	124.785812
1696.046875	143.527252
1695.066406	109.199242
1694.084961	222.098709
1693.104492	279.241058
1692.123047	245.928375
1691.140625	204.955780
1690.159180	401.834503
1689.176758	337.531708
1688.194336	422.956726
1687.211914	447.362366
1686.228516	341.464294
1685.246094	475.840637
1684.262695	493.243927
1683.279297	484.341827
1682.295898	475.784546
1681.311523	582.058716
1680.327148	558.174988
1679.342773	657.072449
1678.358398	825.446106
1677.374023	751.977539
1676.388672	787.913269
1675.403320	898.619202
1674.417969	889.961792
1673.432617	863.024048
1672.446289	958.651123
1671.459961	1043.925049
1670.473633	1068.380493
1669.487305	1132.970947
1668.500977	1211.115723
1667.513672	1204.577637
1666.526367	1331.039185
1665.539063	1415.288940
1664.550781	1446.734131
1663.563477	1467.854126
1662.575195	1778.263428
1661.586914	1659.363037
1660.598633	1803.181274
1659.609375	1838.564575
1658.620117	1725.849487
1657.631836	1827.994141
1656.641602	1813.833496
1655.652344	1919.078613
1654.662109	1714.846680
1653.672852	1807.341675
1652.681641	1540.222412
1651.691406	1397.787354
1650.701172	1316.476440
1649.709961	1190.485474
1648.718750	1056.849243
1647.727539	968.423767
1646.735352	867.043762
1645.744141	652.338867
1644.751953	675.627686
1643.759766	501.081512
1642.766602	508.961182
1641.774414	445.776825
1640.781250	324.760590
1639.788086	304.233368
1638.794922	215.323166
1637.801758	195.191391
1636.807617	317.604858
1635.813477	210.821609
1634.819336	41.005318
1633.825195	55.847191
1632.830078	99.811905
1631.834961	4.335124
1630.839844	22.260185
1629.844727	-41.282696
1628.849609	79.559853
1627.853516	-10.009933
1626.857422	-112.565849
1625.861328	16.486004
1624.865234	-30.571980
1623.868164	-82.752373
1622.871094	54.435074
1621.874023	2.472519
1620.876953	13.683954
1619.879883	38.118252
1618.881836	54.756611
1617.883789	29.467789
1616.885742	83.017059
1615.887695	10.656287
1614.888672	14.488925
1613.889648	28.881330
1612.890625	35.464626
1611.891602	26.373394
1610.892578	-11.493095
1609.892578	-17.839035
1608.892578	104.257957
1607.892578	74.403564
1606.892578	186.034088
1605.891602	61.984455
1604.890625	-48.890083
1603.889648	104.669395
1602.888672	-108.172119
1601.887695	-25.262768
1600.885742	-15.610786
1599.883789	-53.023693
1598.881836	-61.651978
1597.879883	5.533849
1596.876953	-26.616331
1595.874023	-95.335655
1594.871094	-77.825928
1593.868164	-18.545742
1592.864258	-58.526390
1591.861328	-56.739525
1590.857422	20.719902
1589.853516	-105.416283
1588.848633	13.714794
1587.844727	-135.896957
1586.839844	24.850330
1585.834961	75.989319
1584.830078	160.953033
1583.824219	149.414978
1582.819336	174.312012
1581.813477	313.770294
1580.807617	143.194305
1579.800781	193.966095
1578.794922	197.798996
1577.788086	107.875412
1576.781250	93.391258
1575.773438	136.085754
1574.766602	129.273773
1573.758789	151.002426
1572.750977	73.853889
1571.743164	131.830536
1570.735352	96.149879
1569.726563	120.166786
1568.718750	19.404140
1567.708984	4.308803
1566.700195	152.716309
1565.691406	51.759014
1564.681641	-59.623653
1563.671875	57.298904
1562.662109	70.306702
1561.652344	31.340454
1560.641602	101.209595
1559.630859	82.802032
1558.620117	46.159012
1557.609375	-42.398640
1556.597656	29.619509
1555.586914	44.514339
1554.575195	7.501727
1553.563477	61.024227
1552.550781	62.641670
1551.539063	38.268764
1550.526367	65.549026
1549.513672	-44.407124
1548.500977	-1.823501
1547.487305	123.378761
1546.473633	98.461197
1545.459961	1.064670
1544.446289	63.820560
1543.432617	-41.508347
1542.417969	-20.334181
1541.404297	-79.345955
1540.389648	-30.004578
1539.374023	-6.619400
1538.359375	-91.761169
1537.343750	37.186325
1536.328125	-92.026184
1535.312500	-61.386215
1534.296875	-48.930805
1533.280273	76.837761
1532.263672	-21.823275
1531.247070	-105.099716
1530.230469	-26.139240
1529.212891	6.296567
1528.196289	-48.964264
1527.178711	42.443672
1526.160156	-77.406265
1525.142578	209.335281
1524.124023	50.662334
1523.106445	133.772446
1522.087891	103.550865
1521.068359	80.933975
1520.049805	-16.348110
1519.030273	55.940872
1518.010742	48.413429
1516.991211	189.795532
1515.971680	74.118088
1514.951172	25.144705
1513.930664	53.108604
1512.910156	196.468826
1511.889648	98.390480
1510.868164	149.068527
1509.846680	53.376923
1508.826172	67.913971
1507.803711	15.648283
1506.782227	-41.827465
1505.759766	-32.746113
1504.737305	-16.088213
1503.714844	-20.042610
1502.692383	-54.841572
1501.668945	7.587436
1500.646484	16.119143
1499.623047	165.341492
1498.599609	-118.157890
1497.575195	-12.680530
1496.550781	-94.111694
1495.527344	-29.800875
1494.502930	75.296616
1493.477539	60.079117
1492.453125	131.692612
1491.427734	218.510681
1490.402344	111.010056
1489.376953	151.631958
1488.350586	235.560410
1487.325195	258.089081
1486.298828	326.469025
1485.272461	430.470001
1484.245117	399.088287
1483.218750	303.863678
1482.191406	407.553741
1481.164063	600.380005
1480.136719	489.635773
1479.108398	526.707397
1478.080078	525.461487
1477.052734	674.488098
1476.023438	632.303650
1474.995117	635.922607
1473.965820	723.498596
1472.937500	933.182922
1471.908203	969.625122
1470.877930	1107.774658
1469.848633	1161.854980
1468.818359	1195.497314
1467.788086	1216.354492
1466.757813	1514.294800
1465.727539	1471.418579
1464.696289	1636.908447
1463.665039	1601.541626
1462.633789	1604.251099
1461.602539	1787.248291
1460.570313	1855.845459
1459.539063	1952.308472
1458.506836	1898.925659
1457.473633	2056.152344
1456.441406	2058.516846
1455.408203	2073.522949
1454.375000	2121.460938
1453.341797	2176.955811
1452.308594	2052.414063
1451.274414	2381.563965
1450.241211	2449.562988
1449.207031	2418.699951
1448.171875	2357.428711
1447.137695	2344.288574
1446.102539	2366.574463
1445.067383	2383.775146
1444.032227	2365.527100
1442.997070	2370.049072
1441.960938	2280.956055
1440.924805	2123.610840
1439.888672	2302.623291
1438.852539	2248.982422
1437.816406	2071.518799
1436.779297	1884.016602
1435.742188	1731.967041
1434.705078	1703.754028
1433.666992	1506.357544
1432.629883	1177.775757
1431.591797	1015.935425
1430.553711	1033.357056
1429.514648	833.789063
1428.476563	599.014832
1427.437500	714.916321
1426.398438	704.712341
1425.359375	593.696350
1424.320313	560.885193
1423.280273	424.789581
1422.240234	434.901825
1421.200195	309.023010
1420.159180	316.688843
1419.119141	374.747498
1418.078125	410.152588
1417.037109	287.028473
1415.996094	365.284515
1414.954102	171.855438
1413.912109	242.629669
1412.870117	170.089722
1411.828125	67.456924
1410.786133	140.854401
1409.743164	93.640404
1408.700195	8.810901
1407.657227	57.194061
1406.614258	22.736673
1405.570313	161.580322
1404.527344	-33.429245
1403.483398	-47.610886
1402.438477	128.957382
1401.394531	62.183895
1400.349609	128.419022
1399.304688	-8.420531
1398.259766	105.559120
1397.214844	-61.165638
1396.168945	65.429459
1395.123047	24.179226
1394.077148	45.635674
1393.031250	-58.060844
1391.984375	-26.446920
1390.937500	-22.309183
1389.890625	-15.596703
1388.843750	-63.859650
1387.796875	5.549539
1386.749023	-60.058315
1385.701172	-3.034290
1384.653320	-140.953552
1383.604492	-23.797115
1382.556641	25.926882
1381.507813	3.252049
1380.458984	-49.303566
1379.410156	103.026039
1378.360352	138.021378
1377.310547	65.750443
1376.260742	50.998222
1375.210938	36.339710
1374.161133	4.313725
1373.110352	-97.448357
1372.059570	77.705894
1371.008789	16.040325
1369.957031	111.512657
1368.906250	124.808044
1367.854492	50.986847
1366.802734	141.687241
1365.750000	-1.652308
1364.698242	213.698410
1363.645508	92.998116
1362.592773	96.881607
1361.540039	18.749687
1360.486328	99.952751
1359.433594	99.148193
1358.379883	140.708298
1357.326172	150.030472
1356.271484	109.732910
1355.216797	134.160538
1354.163086	245.635361
1353.107422	260.281525
1352.052734	312.275574
1350.998047	324.622009
1349.942383	329.612305
1348.886719	461.269318
1347.830078	327.477966
1346.774414	563.467285
1345.717773	638.243286
1344.661133	527.118469
1343.604492	733.461365
1342.546875	845.628967
1341.490234	893.423828
1340.432617	785.216675
1339.375000	833.202087
1338.316406	945.650391
1337.258789	783.335022
1336.200195	757.328857
1335.141602	879.920471
1334.082031	812.040344
1333.023438	835.818176
1331.963867	716.239624
1330.904297	757.532593
1329.844727	662.941711
1328.784180	734.082214
1327.723633	758.341125
1326.663086	723.395386
1325.602539	762.660400
1324.541992	910.659180
1323.480469	831.552979
1322.418945	910.550232
1321.357422	1083.385254
1320.295898	861.477722
1319.233398	972.768127
1318.170898	968.193420
1317.108398	1040.148804
1316.045898	949.467773
1314.982422	1063.478394
1313.918945	980.406494
1312.855469	1136.421997
1311.791992	1075.717651
1310.728516	1049.603027
1309.664063	1008.816528
1308.599609	1145.354736
1307.535156	1195.790283
1306.469727	1145.418091
1305.404297	1154.187866
1304.338867	1131.067871
1303.273438	1253.104004
1302.208008	1257.178223
1301.141602	1224.468750
1300.075195	1238.538574
1299.008789	1255.138672
1297.942383	1161.290039
1296.875000	1133.858643
1295.807617	1040.232178
1294.740234	990.902039
1293.672852	926.945068
1292.604492	853.277283
1291.537109	828.769470
1290.468750	995.621460
1289.399414	860.909790
1288.331055	905.261780
1287.261719	856.539124
1286.192383	785.853638
1285.123047	776.504822
1284.052734	637.426636
1282.983398	882.887146
1281.913086	743.972290
1280.841797	556.232239
1279.771484	740.561707
1278.700195	741.393005
1277.628906	749.619141
1276.557617	730.999023
1275.486328	851.793030
1274.414063	852.822693
1273.341797	1024.962036
1272.269531	1004.067627
1271.197266	1056.510254
1270.124023	1135.842896
1269.050781	1105.317383
1267.977539	1040.677002
1266.904297	1020.036987
1265.830078	1192.206421
1264.756836	1037.458862
1263.681641	938.917847
1262.607422	1081.850098
1261.533203	1115.056396
1260.458008	1021.548096
1259.382813	1244.889038
1258.307617	1173.385864
1257.231445	1257.829346
1256.155273	1171.807739
1255.079102	1231.926514
1254.002930	1214.156128
1252.926758	1140.448486
1251.849609	1095.995117
1250.772461	1097.800293
1249.695313	1075.306641
1248.617188	950.728027
1247.540039	986.653503
1246.461914	981.267822
1245.382813	1017.207764
1244.304688	853.947144
1243.225586	1040.503296
1242.146484	894.331787
1241.067383	840.482971
1239.988281	900.738037
1238.908203	968.254639
1237.828125	858.648499
1236.748047	943.130554
1235.667969	814.183777
1234.586914	823.487183
1233.505859	847.327942
1232.424805	747.566467
1231.343750	701.146057
1230.261719	683.810364
1229.179688	547.811768
1228.097656	683.035217
1227.015625	597.911743
1225.932617	413.593201
1224.850586	471.296112
1223.767578	451.553497
1222.683594	514.034790
1221.600586	426.556305
1220.516602	298.003937
1219.432617	336.253479
1218.347656	449.373566
1217.263672	255.611343
1216.178711	395.220367
1215.093750	406.760498
1214.008789	418.268982
1212.922852	318.718781
1211.836914	250.553680
1210.750977	312.666901
1209.665039	459.142090
1208.579102	405.363251
1207.492188	464.891113
1206.405273	507.483612
1205.318359	422.295288
1204.230469	385.295990
1203.142578	280.825836
1202.054688	183.585800
1200.966797	160.986771
1199.877930	80.583481
1198.790039	180.669693
1197.701172	198.858429
1196.611328	168.882324
1195.522461	-41.510448
1194.432617	-21.022989
1193.342773	-24.634504
1192.252930	46.210590
1191.162109	42.482784
1190.072266	31.493786
1188.981445	30.064035
1187.889648	4.567388
1186.798828	-129.010269
1185.707031	20.641472
1184.615234	-24.207022
1183.523438	-30.709509
1182.430664	-75.645760
1181.337891	167.144424
1180.245117	-9.805131
1179.152344	12.211264
1178.059570	91.668869
1176.965820	180.609985
1175.872070	73.023323
1174.778320	128.267502
1173.683594	15.818806
1172.588867	159.485016
1171.494141	97.199036
1170.399414	104.259506
1169.303711	29.913044
1168.208984	99.025269
1167.113281	-25.642881
1166.016602	38.525494
1164.920898	171.901352
1163.824219	63.807320
1162.727539	41.688690
1161.630859	146.089386
1160.533203	262.306976
1159.435547	225.607758
1158.337891	260.451294
1157.240234	295.201965
1156.141602	282.144836
1155.043945	340.570801
1153.944336	322.583466
1152.845703	275.916412
1151.747070	193.437881
1150.647461	213.385895
1149.547852	104.591606
1148.447266	17.203117
1147.347656	51.225780
1146.247070	-141.030334
1145.146484	-71.445122
1144.044922	0.406675
1142.944336	-92.022148
1141.842773	-22.739853
1140.741211	39.295418
1139.638672	139.261673
1138.537109	37.049885
1137.434570	53.628353
1136.332031	-32.050510
1135.228516	155.405960
1134.125977	247.699936
1133.022461	325.622009
1131.917969	420.042725
1130.814453	417.034912
1129.709961	487.501587
1128.605469	422.637024
1127.500977	556.944397
1126.396484	596.262939
1125.291016	607.033630
1124.185547	499.214813
1123.080078	545.385986
1121.973633	461.158020
1120.868164	374.523163
1119.761719	309.157776
1118.654297	478.112946
1117.547852	355.791992
1116.440430	373.059509
1115.333008	359.486389
1114.225586	331.651306
1113.117188	395.972870
1112.008789	488.558899
1110.900391	571.573547
1109.791992	477.244049
1108.682617	510.457611
1107.573242	583.736450
1106.463867	725.391785
1105.354492	819.691467
1104.244141	668.393188
1103.133789	729.479431
1102.023438	729.125244
1100.913086	966.937988
1099.801758	798.953979
1098.690430	937.479248
1097.579102	880.230042
1096.467773	924.275574
1095.355469	942.315247
1094.243164	842.505371
1093.130859	806.262634
1092.017578	1007.769958
1090.905273	924.303345
1089.791992	942.005737
1088.677734	870.228699
1087.564453	937.215271
1086.450195	815.968567
1085.335938	816.984924
1084.221680	869.660156
1083.106445	839.997253
1081.991211	765.652588
1080.875977	742.969177
1079.760742	734.336243
1078.644531	753.828735
1077.528320	674.671082
1076.412109	792.642761
1075.295898	699.340759
1074.178711	774.932129
1073.061523	667.512085
1071.944336	691.404663
1070.826172	490.196838
1069.708984	563.255798
1068.590820	516.737915
1067.471680	584.986816
1066.353516	723.434326
1065.234375	576.114685
1064.115234	695.700562
1062.996094	670.092407
1061.875977	548.525391
1060.755859	497.166016
1059.635742	497.256989
1058.515625	476.277283
1057.394531	502.032410
1056.273438	354.799866
1055.152344	364.170013
1054.031250	357.162415
1052.909180	298.751984
1051.787109	345.427765
1050.665039	350.045776
1049.541992	277.621429
1048.418945	328.889435
1047.295898	345.129700
1046.172852	384.676270
1045.048828	198.005997
1043.925781	277.185974
1042.801758	284.066345
1041.676758	165.105194
1040.552734	227.915054
1039.427734	239.450546
1038.302734	234.681824
1037.176758	253.194183
1036.050781	320.579834
1034.924805	250.650467
1033.798828	341.283630
1032.672852	485.379852
1031.545898	503.847290
1030.418945	296.814209
1029.291992	466.420441
1028.164063	250.222565
1027.036133	89.898666
1025.908203	75.994804
1024.780273	8.710307
1023.651367	55.230774
1022.522461	6.592117
1021.393555	-106.971649
1020.264648	20.818899
1019.134766	-71.769028
1018.004883	-18.195217
1016.875000	-45.754978
1015.744141	149.234024
1014.613281	181.961319
1013.482422	31.690170
1012.351563	150.202896
1011.219727	152.914841
1010.088867	204.289032
1008.956055	389.916687
1007.824219	371.875153
1006.691406	462.616333
1005.558594	1029.827393
1004.425781	1455.767700
1003.292969	1587.955322
1002.159180	1553.714600
1001.025391	934.918030
999.891602	547.488953
998.756836	151.055008
997.622070	80.455376
996.487305	76.898987
995.352539	34.168468
994.216797	86.126038
993.081055	-64.892838
991.945313	-28.951754
990.808594	-2.187388
989.672852	-81.411217
988.536133	26.160706
987.398438	0.100156
986.261719	-55.821266
985.124023	-1.090774
983.986328	-100.590805
982.847656	-77.957214
981.709961	-140.412659
980.571289	-69.301308
979.432617	36.365639
978.292969	27.061415
977.153320	73.031487
976.013672	15.612389
974.874023	98.506371
973.734375	61.959595
972.593750	71.460213
971.453125	46.593548
970.311523	58.565144
969.170898	185.408798
968.029297	165.391586
966.886719	163.831085
965.745117	-7.394754
964.602539	39.438114
963.459961	116.153549
962.317383	98.937912
961.173828	-16.726915
960.030273	73.985054
958.886719	242.641922
957.743164	131.901154
956.598633	138.090073
955.454102	0.154834
954.309570	52.348000
953.165039	-12.076895
952.019531	177.556854
950.874023	65.309677
949.727539	229.891113
948.582031	104.178093
947.435547	74.618057
946.289063	-0.520560
945.141602	45.555534
943.995117	64.311302
942.847656	135.681107
941.699219	298.437012
940.551758	255.822174
939.403320	74.150780
938.254883	239.413086
937.105469	210.852539
935.957031	367.102997
934.807617	254.401169
933.658203	280.883331
932.507813	314.298462
931.357422	236.188400
930.207031	167.335312
929.056641	98.624924
927.906250	-4.087842
926.754883	34.459068
925.603516	161.833633
924.451172	116.380081
923.298828	32.397079
922.146484	119.088028
920.994141	-73.746063
919.841797	88.144516
918.688477	54.673141
917.535156	50.857105
916.380859	-9.621549
915.227539	77.614677
914.073242	-21.212786
912.918945	-85.844460
911.763672	-27.819258
910.608398	-96.738792
909.453125	-4.507438
908.297852	-152.539871
907.141602	-37.457779
905.985352	-74.157692
904.829102	-94.876144
903.672852	-208.349701
902.515625	-43.123192
901.358398	-108.802582
900.201172	-11.377467
899.042969	104.208580
897.884766	-119.521873
896.726563	32.425381
895.568359	96.207115
894.409180	58.322842
893.250000	129.046631
892.090820	21.313488
890.930664	26.689972
889.771484	16.343559
888.611328	3.840570
887.450195	102.061928
886.289063	101.016411
885.128906	120.365791
883.966797	133.034988
882.805664	69.095139
881.643555	102.238304
880.481445	180.539169
879.319336	234.093567
878.156250	57.869457
876.993164	127.365540
875.830078	160.871918
874.666016	298.026093
873.502930	108.762733
872.338867	241.515488
871.173828	77.265953
870.009766	129.125122
868.844727	68.581650
867.679688	118.315674
866.513672	168.099716
865.348633	56.103802
864.182617	137.468307
863.015625	113.282097
861.849609	228.409637
860.682617	229.035034
859.515625	261.147003
858.347656	329.214569
857.180664	336.719482
856.012695	411.577057
854.843750	425.903839
853.675781	541.167114
852.506836	313.460205
851.337891	372.769409
850.167969	317.833038
848.999023	314.481262
847.829102	282.065430
846.658203	200.453491
845.488281	177.112579
844.317383	165.015335
843.146484	105.973022
841.975586	138.703522
840.803711	68.584442
839.631836	41.007992
838.459961	82.766266
837.287109	122.301376
836.114258	105.986893
834.941406	165.647629
833.768555	357.056152
832.594727	244.762558
831.420898	244.143250
830.247070	67.245712
829.072266	220.644470
827.898438	260.219666
826.722656	154.849426
825.547852	212.280853
824.372070	102.527687
823.196289	171.102066
822.020508	36.910404
820.844727	23.058823
819.667969	-75.399582
818.491211	2.061555
817.313477	-16.219999
816.136719	45.602303
814.958984	0.608117
813.781250	53.488438
812.602539	44.076168
811.423828	76.893890
810.245117	-81.461914
809.066406	-4.219939
807.886719	-22.553614
806.707031	41.279011
805.527344	-103.665535
804.346680	-24.342920
803.166992	-84.913383
801.985352	52.014061
800.804688	-66.271461
799.623047	-89.156311
798.441406	-27.802513
797.259766	-84.001022
796.078125	-22.742966
794.895508	-70.115356
793.712891	-31.107641
792.529297	154.020798
791.346680	115.383995
790.163086	136.500137
788.978516	44.699947
787.794922	174.156876
786.610352	252.636520
785.425781	300.071808
784.241211	161.710724
783.055664	248.847046
781.870117	278.433929
780.684570	217.369400
779.498047	260.109802
778.311523	267.444031
777.125000	243.812637
775.938477	162.747574
774.750977	154.499146
773.563477	53.534302
772.375977	175.350433
771.187500	138.276917
769.999023	114.393288
768.810547	185.247849
767.622070	73.101341
766.432617	64.506310
765.243164	113.127594
764.053711	150.656250
762.863281	236.549591
761.672852	168.263763
760.482422	238.589554
759.291992	163.616699
758.100586	227.196991
756.909180	224.716171
755.717773	301.323639
754.525391	129.463501
753.333008	159.794220
752.140625	218.612335
750.948242	185.091385
749.754883	173.490356
748.561523	308.929596
747.368164	273.042694
746.173828	164.702927
744.979492	192.376602
743.785156	233.139389
742.590820	302.333099
741.395508	176.323196
740.200195	208.127609
739.003906	119.343231
737.808594	135.699615
736.612305	108.192169
735.416016	139.766953
734.218750	182.223938
733.021484	244.307236
731.824219	212.217407
730.626953	191.031097
729.428711	279.166931
728.230469	371.586609
727.032227	262.789703
725.833984	379.118103
724.634766	305.243835
723.435547	305.636688
722.235352	386.800751
721.036133	295.379333
719.835938	291.285156
718.635742	265.328094
717.434570	315.719208
716.233398	342.053131
715.032227	259.287781
713.831055	255.024994
712.628906	187.513870
711.426758	157.053864
710.224609	135.293274
709.021484	93.910347
707.818359	157.060547
706.615234	69.911270
705.412109	13.254391
704.208008	32.777557
703.003906	100.139023
701.799805	45.625023
700.594727	62.890648
699.389648	58.385418
698.184570	99.516357
696.979492	-41.950897
695.773438	-9.535972
694.567383	-27.114357
693.361328	-16.463243
692.154297	-1.483767
690.947266	-29.938471
689.740234	-134.351028
688.533203	-41.270584
687.325195	-52.365849
686.117188	136.066727
684.909180	-122.264130
683.700195	-1.115035
682.491211	-38.239197
681.282227	87.157303
680.072266	26.193779
678.863281	80.037834
677.653320	-54.522900
676.442383	75.077988
675.232422	20.650112
674.021484	-59.719494
672.810547	7.044444
671.598633	47.821327
670.386719	153.440781
669.174805	157.402466
667.962891	148.387054
666.750000	148.012268
665.537109	0.731086
664.324219	160.188950
663.110352	99.319626
661.897461	163.667114
660.683594	-26.701729
659.468750	61.346615
658.254883	28.524504
657.040039	-6.462641
655.824219	57.725956
654.609375	-3.181646
653.393555	-20.990746
652.177734	92.607315
650.960938	107.015434
649.745117	7.217808
648.528320	25.842693
647.311523	106.828949
646.093750	189.866760
644.875977	169.511307
643.658203	245.893936
642.440430	240.428284
641.221680	101.559349
640.002930	156.133926
638.784180	-17.246613
637.564453	13.471753
636.344727	37.606388
635.125000	12.196500
633.905273	-47.702595
632.684570	-58.351761
631.463867	-49.845139
630.243164	-50.103088
629.021484	71.733032
627.799805	13.145458
626.578125	42.286552
625.356445	4.726071
624.133789	134.119583
622.911133	233.194092
621.688477	136.992737
620.464844	38.400360
619.241211	-11.204173
618.017578	18.099813
616.793945	-12.887112
615.569336	-39.947956
614.344727	9.636899
613.120117	-1.098750
611.894531	19.814775
610.668945	-68.769989
609.443359	66.644020
608.216797	-50.673603
606.991211	-48.815868
605.764648	-13.341182
604.537109	79.189949
