# Supplementary material for: Raman spectroscopy accurately differentiates mucosal healing from non-healing and biochemical changes following biological therapy in inflammatory bowel disease
Source: PLoS One. 2021 Jun 2;16(6):e0252210. doi: 10.1371/journal.pone.0252210 (PMC8172032; doi:10.1371/journal.pone.0252210)
Supplement: S3 Dataset — (ZIP) [file pone.0252210.s005.zip › Export UC active inflammation/OC032-1 pre treatment_base sub CR removed_91__X_-18641.6__Y_36501.6__Z_-129.6__Time_1031.txt]

1714.640625	117.592072
1713.664063	120.312775
1712.687500	-11.461043
1711.709961	4.787682
1710.733398	-13.312410
1709.755859	105.752884
1708.778320	-10.575744
1707.799805	-5.846054
1706.821289	-46.195545
1705.843750	-83.382851
1704.864258	-2.348062
1703.885742	-17.259815
1702.907227	19.104307
1701.927734	18.396040
1700.948242	-5.976183
1699.968750	55.639015
1698.988281	58.785225
1698.007813	-164.889633
1697.028320	68.911789
1696.046875	-31.024332
1695.066406	29.734426
1694.084961	-149.544540
1693.104492	-26.670160
1692.123047	-106.395142
1691.140625	-46.982548
1690.159180	23.416796
1689.176758	78.090050
1688.194336	114.385475
1687.211914	6.988048
1686.228516	59.879093
1685.246094	6.444084
1684.262695	3.940523
1683.279297	65.657402
1682.295898	-5.546535
1681.311523	133.905121
1680.327148	33.960903
1679.342773	-1.801464
1678.358398	18.586472
1677.374023	-24.637718
1676.388672	46.763706
1675.403320	94.436096
1674.417969	123.706131
1673.432617	84.078285
1672.446289	103.144547
1671.459961	143.670715
1670.473633	123.292862
1669.487305	124.372215
1668.500977	229.196838
1667.513672	129.765869
1666.526367	99.568054
1665.539063	74.872643
1664.550781	185.649734
1663.563477	214.339127
1662.575195	105.298019
1661.586914	205.894516
1660.598633	200.589615
1659.609375	184.837952
1658.620117	187.786636
1657.631836	174.991425
1656.641602	119.966415
1655.652344	49.221222
1654.662109	116.271294
1653.672852	69.633209
1652.681641	70.755562
1651.691406	13.807280
1650.701172	20.468069
1649.709961	82.756538
1648.718750	18.244871
1647.727539	-91.061592
1646.735352	37.573055
1645.744141	73.793495
1644.751953	-56.294514
1643.759766	46.120270
1642.766602	-4.537667
1641.774414	-47.171478
1640.781250	176.796249
1639.788086	-116.326309
1638.794922	57.592243
1637.801758	12.636482
1636.807617	73.218498
1635.813477	60.034595
1634.819336	112.795021
1633.825195	33.857513
1632.830078	-105.577293
1631.834961	-157.996216
1630.839844	-184.015930
1629.844727	24.295244
1628.849609	-4.299376
1627.853516	-88.097702
1626.857422	-0.836016
1625.861328	-50.338753
1624.865234	-99.789177
1623.868164	-44.036610
1622.871094	74.796005
1621.874023	-61.286461
1620.876953	115.339577
1619.879883	-154.606537
1618.881836	-80.416153
1617.883789	6.883109
1616.885742	23.286139
1615.887695	-167.624252
1614.888672	74.463348
1613.889648	67.255859
1612.890625	-21.243855
1611.891602	39.749367
1610.892578	-1.518827
1609.892578	111.857452
1608.892578	-28.984507
1607.892578	-70.222748
1606.892578	-51.210560
1605.891602	-8.649334
1604.890625	-26.331270
1603.889648	94.705406
1602.888672	131.936676
1601.887695	-37.548664
1600.885742	-42.189140
1599.883789	47.298988
1598.881836	32.145763
1597.879883	98.011940
1596.876953	80.196358
1595.874023	85.880447
1594.871094	-33.853043
1593.868164	55.377987
1592.864258	11.371936
1591.861328	-19.589157
1590.857422	9.463331
1589.853516	54.128685
1588.848633	17.865978
1587.844727	198.079697
1586.839844	15.699789
1585.834961	26.296991
1584.830078	83.774231
1583.824219	149.007095
1582.819336	42.211124
1581.813477	143.818542
1580.807617	102.101074
1579.800781	-9.943119
1578.794922	117.523483
1577.788086	75.716141
1576.781250	39.089489
1575.773438	23.247097
1574.766602	38.582600
1573.758789	170.887222
1572.750977	-11.497383
1571.743164	86.880447
1570.735352	146.189224
1569.726563	-7.628715
1568.718750	46.388344
1567.708984	40.598469
1566.700195	-6.778491
1565.691406	93.788742
1564.681641	-5.583737
1563.671875	48.135303
1562.662109	-38.309250
1561.652344	93.110229
1560.641602	99.948723
1559.630859	15.994085
1558.620117	27.933683
1557.609375	42.409988
1556.597656	-77.900536
1555.586914	66.014130
1554.575195	165.788254
1553.563477	81.630524
1552.550781	-12.897932
1551.539063	73.739777
1550.526367	-36.371197
1549.513672	47.545483
1548.500977	146.896149
1547.487305	83.236435
1546.473633	-52.835838
1545.459961	17.888451
1544.446289	-35.512405
1543.432617	1.491550
1542.417969	87.507576
1541.404297	124.372009
1540.389648	-16.993805
1539.374023	-75.741623
1538.359375	22.929100
1537.343750	-56.541000
1536.328125	-53.469486
1535.312500	-32.391205
1534.296875	27.312338
1533.280273	208.115326
1532.263672	51.123283
1531.247070	-80.076500
1530.230469	170.061752
1529.212891	-15.297432
1528.196289	-20.337877
1527.178711	41.522438
1526.160156	13.206196
1525.142578	-61.465252
1524.124023	18.241762
1523.106445	115.884621
1522.087891	35.962479
1521.068359	110.323372
1520.049805	25.210981
1519.030273	-103.608154
1518.010742	-31.957956
1516.991211	-88.847649
1515.971680	-1.897785
1514.951172	-81.966698
1513.930664	-15.679390
1512.910156	53.108757
1511.889648	-9.067506
1510.868164	-86.655479
1509.846680	-33.404003
1508.826172	-52.026161
1507.803711	-65.555618
1506.782227	-7.320276
1505.759766	40.598461
1504.737305	32.081333
1503.714844	38.909248
1502.692383	40.578453
1501.668945	-9.012378
1500.646484	-140.546875
1499.623047	-164.538376
1498.599609	46.925766
1497.575195	-48.809540
1496.550781	-3.819828
1495.527344	-25.376333
1494.502930	16.977568
1493.477539	54.168266
1492.453125	55.535030
1491.427734	79.872734
1490.402344	-26.136179
1489.376953	87.570999
1488.350586	-8.230353
1487.325195	-45.276917
1486.298828	17.230391
1485.272461	133.290527
1484.245117	-11.014054
1483.218750	163.643097
1482.191406	134.140045
1481.164063	76.578339
1480.136719	149.057831
1479.108398	106.773201
1478.080078	112.913963
1477.052734	152.166275
1476.023438	64.000870
1474.995117	207.638382
1473.965820	213.689529
1472.937500	255.372665
1471.908203	375.925903
1470.877930	277.559418
1469.848633	311.530182
1468.818359	243.723694
1467.788086	290.378448
1466.757813	487.019531
1465.727539	381.062195
1464.696289	366.632629
1463.665039	438.596283
1462.633789	523.225281
1461.602539	430.020355
1460.570313	481.589081
1459.539063	421.429260
1458.506836	541.503906
1457.473633	402.671204
1456.441406	464.339478
1455.408203	556.414673
1454.375000	623.088867
1453.341797	464.069794
1452.308594	604.252563
1451.274414	455.440125
1450.241211	618.373840
1449.207031	454.427399
1448.171875	422.257263
1447.137695	577.501709
1446.102539	560.518738
1445.067383	632.141663
1444.032227	544.306458
1442.997070	373.020203
1441.960938	396.589203
1440.924805	182.423187
1439.888672	312.237610
1438.852539	280.214203
1437.816406	422.607941
1436.779297	196.017715
1435.742188	222.171494
1434.705078	233.170914
1433.666992	261.849274
1432.629883	139.048065
1431.591797	69.315575
1430.553711	198.996902
1429.514648	278.168976
1428.476563	115.158554
1427.437500	194.345047
1426.398438	33.969463
1425.359375	95.524986
1424.320313	157.070221
1423.280273	32.129929
1422.240234	-14.638959
1421.200195	137.616562
1420.159180	27.920341
1419.119141	152.444870
1418.078125	171.208572
1417.037109	41.501980
1415.996094	-108.257454
1414.954102	-71.783623
1413.912109	-5.122951
1412.870117	-36.534794
1411.828125	4.994931
1410.786133	28.935383
1409.743164	110.680664
1408.700195	54.235451
1407.657227	-34.814911
1406.614258	99.700844
1405.570313	-74.641464
1404.527344	-43.042652
1403.483398	23.698360
1402.438477	37.741173
1401.394531	-71.111298
1400.349609	-169.863419
1399.304688	2.265086
1398.259766	-63.814846
1397.214844	40.598255
1396.168945	172.555481
1395.123047	79.001976
1394.077148	-21.997044
1393.031250	64.897552
1391.984375	6.562619
1390.937500	93.467567
1389.890625	65.243011
1388.843750	142.149429
1387.796875	53.948292
1386.749023	133.381775
1385.701172	77.784340
1384.653320	112.240669
1383.604492	26.736172
1382.556641	111.229309
1381.507813	-41.631031
1380.458984	87.861008
1379.410156	-147.275879
1378.360352	79.616722
1377.310547	96.761612
1376.260742	136.392807
1375.210938	136.116882
1374.161133	-3.824365
1373.110352	50.861870
1372.059570	-103.900154
1371.008789	18.161152
1369.957031	-9.348861
1368.906250	-104.091827
1367.854492	50.374855
1366.802734	122.610504
1365.750000	214.767456
1364.698242	28.066107
1363.645508	-29.083431
1362.592773	-68.753838
1361.540039	108.097382
1360.486328	83.404434
1359.433594	83.630493
1358.379883	19.236265
1357.326172	39.428162
1356.271484	-77.059708
1355.216797	72.426727
1354.163086	-4.195877
1353.107422	-38.532597
1352.052734	225.184128
1350.998047	161.089798
1349.942383	226.132553
1348.886719	122.422264
1347.830078	212.321198
1346.774414	220.355591
1345.717773	176.335007
1344.661133	261.305206
1343.604492	376.020477
1342.546875	317.220612
1341.490234	258.481323
1340.432617	264.212067
1339.375000	220.434464
1338.316406	213.851807
1337.258789	303.865234
1336.200195	208.221283
1335.141602	194.318420
1334.082031	239.833176
1333.023438	149.309433
1331.963867	184.985229
1330.904297	8.031803
1329.844727	229.192581
1328.784180	282.220917
1327.723633	182.054489
1326.663086	175.840576
1325.602539	182.010071
1324.541992	235.126251
1323.480469	137.646133
1322.418945	215.490204
1321.357422	179.811996
1320.295898	114.571220
1319.233398	266.458435
1318.170898	198.817734
1317.108398	311.227997
1316.045898	317.618164
1314.982422	200.802811
1313.918945	315.687042
1312.855469	228.541046
1311.791992	225.201462
1310.728516	167.717300
1309.664063	351.549774
1308.599609	367.956360
1307.535156	345.008484
1306.469727	250.746567
1305.404297	205.746292
1304.338867	219.813019
1303.273438	315.035736
1302.208008	306.999603
1301.141602	117.125435
1300.075195	155.867264
1299.008789	329.726654
1297.942383	262.844391
1296.875000	338.430969
1295.807617	266.710754
1294.740234	212.225388
1293.672852	228.948135
1292.604492	66.590538
1291.537109	225.643448
1290.468750	178.656830
1289.399414	251.844711
1288.331055	165.694885
1287.261719	121.262772
1286.192383	211.626541
1285.123047	343.612976
1284.052734	331.065552
1282.983398	379.756531
1281.913086	288.908081
1280.841797	247.064713
1279.771484	215.046448
1278.700195	280.912415
1277.628906	261.162476
1276.557617	231.656113
1275.486328	101.943184
1274.414063	202.059250
1273.341797	270.378143
1272.269531	262.943878
1271.197266	345.904480
1270.124023	453.262360
1269.050781	240.743805
1267.977539	316.370880
1266.904297	289.477600
1265.830078	360.205139
1264.756836	372.369141
1263.681641	433.314209
1262.607422	438.162689
1261.533203	386.951172
1260.458008	238.280853
1259.382813	250.509216
1258.307617	233.507935
1257.231445	367.531982
1256.155273	435.758179
1255.079102	279.981079
1254.002930	321.438019
1252.926758	306.913727
1251.849609	285.102722
1250.772461	282.767700
1249.695313	282.871674
1248.617188	224.628113
1247.540039	382.759674
1246.461914	275.924744
1245.382813	421.834412
1244.304688	200.873322
1243.225586	293.312256
1242.146484	320.154144
1241.067383	155.206711
1239.988281	298.572083
1238.908203	269.591766
1237.828125	192.106583
1236.748047	320.821228
1235.667969	413.105927
1234.586914	173.208908
1233.505859	178.226883
1232.424805	253.518829
1231.343750	214.906647
1230.261719	311.955505
1229.179688	246.705902
1228.097656	181.483673
1227.015625	38.828491
1225.932617	218.105820
1224.850586	97.276978
1223.767578	121.638725
1222.683594	170.170685
1221.600586	78.437202
1220.516602	54.426937
1219.432617	20.755650
1218.347656	-46.735107
1217.263672	-104.536606
1216.178711	-135.751007
1215.093750	26.220835
1214.008789	9.464561
1212.922852	161.664490
1211.836914	33.868565
1210.750977	70.177536
1209.665039	164.352341
1208.579102	275.357971
1207.492188	80.112213
1206.405273	157.324127
1205.318359	51.341099
1204.230469	85.137970
1203.142578	49.055241
1202.054688	-23.145168
1200.966797	-68.838036
1199.877930	-71.191589
1198.790039	54.000427
1197.701172	10.695774
1196.611328	44.377567
1195.522461	13.097844
1194.432617	85.214218
1193.342773	-44.648033
1192.252930	-66.308479
1191.162109	-51.929035
1190.072266	-160.087921
1188.981445	7.999181
1187.889648	-47.323257
1186.798828	12.603446
1185.707031	-121.928635
1184.615234	-86.036301
1183.523438	-52.572266
1182.430664	-95.893806
1181.337891	-62.471668
1180.245117	81.208138
1179.152344	9.080023
1178.059570	-166.078339
1176.965820	87.696045
1175.872070	-22.755936
1174.778320	82.362442
1173.683594	-23.281729
1172.588867	-23.567739
1171.494141	26.389048
1170.399414	-52.897324
1169.303711	40.070297
1168.208984	37.316807
1167.113281	-41.967106
1166.016602	-128.404129
1164.920898	-128.776871
1163.824219	-52.703804
1162.727539	-14.903889
1161.630859	197.215576
1160.533203	82.085777
1159.435547	117.392082
1158.337891	40.487469
1157.240234	70.981766
1156.141602	68.044395
1155.043945	-32.698273
1153.944336	-52.338028
1152.845703	66.293045
1151.747070	-8.213740
1150.647461	-49.342812
1149.547852	0.064054
1148.447266	-67.284714
1147.347656	-25.074028
1146.247070	31.384449
1145.146484	25.912590
1144.044922	27.564016
1142.944336	60.129524
1141.842773	80.769058
1140.741211	-81.736443
1139.638672	60.149509
1138.537109	159.169022
1137.434570	44.235874
1136.332031	93.283401
1135.228516	35.393993
1134.125977	-69.982124
1133.022461	24.120989
1131.917969	103.920181
1130.814453	-6.196700
1129.709961	104.387085
1128.605469	184.066452
1127.500977	76.328842
1126.396484	96.667534
1125.291016	112.238091
1124.185547	16.392521
1123.080078	176.486450
1121.973633	168.291138
1120.868164	138.769882
1119.761719	154.236038
1118.654297	174.413879
1117.547852	102.262390
1116.440430	-5.367039
1115.333008	92.860664
1114.225586	8.906635
1113.117188	-98.671791
1112.008789	91.669014
1110.900391	57.365765
1109.791992	60.874741
1108.682617	24.203453
1107.573242	98.550858
1106.463867	312.177917
1105.354492	235.301193
1104.244141	7.380322
1103.133789	29.695850
1102.023438	132.206039
1100.913086	201.635742
1099.801758	63.495392
1098.690430	220.119293
1097.579102	86.730858
1096.467773	167.845001
1095.355469	168.803177
1094.243164	155.617996
1093.130859	290.794098
1092.017578	256.375610
1090.905273	31.298635
1089.791992	79.306328
1088.677734	16.697792
1087.564453	50.556171
1086.450195	25.594822
1085.335938	125.252197
1084.221680	253.065231
1083.106445	183.397812
1081.991211	106.707489
1080.875977	91.121513
1079.760742	232.887772
1078.644531	142.130905
1077.528320	145.307983
1076.412109	38.173733
1075.295898	10.860805
1074.178711	105.536812
1073.061523	99.318024
1071.944336	83.718933
1070.826172	-37.367245
1069.708984	-29.496878
1068.590820	-54.439087
1067.471680	-20.809240
1066.353516	57.304573
1065.234375	44.059509
1064.115234	58.911217
1062.996094	99.499695
1061.875977	60.510651
1060.755859	101.077469
1059.635742	143.964172
1058.515625	30.167727
1057.394531	122.142868
1056.273438	-21.979458
1055.152344	72.305031
1054.031250	21.709091
1052.909180	80.908691
1051.787109	291.861908
1050.665039	-83.239464
1049.541992	-61.392323
1048.418945	58.452232
1047.295898	-17.716173
1046.172852	123.063286
1045.048828	23.604294
1043.925781	103.706856
1042.801758	-5.013248
1041.676758	110.019081
1040.552734	54.942677
1039.427734	-58.331230
1038.302734	147.468369
1037.176758	-96.130920
1036.050781	49.081341
1034.924805	47.636772
1033.798828	-35.223057
1032.672852	-92.449936
1031.545898	131.721573
1030.418945	-116.133385
1029.291992	3.368831
1028.164063	-9.627399
1027.036133	-4.021094
1025.908203	-28.600481
1024.780273	9.539574
1023.651367	-19.652815
1022.522461	-90.597710
1021.393555	-133.650742
1020.264648	-37.474636
1019.134766	-52.662762
1018.004883	-93.337379
1016.875000	51.486687
1015.744141	-44.793140
1014.613281	-29.786005
1013.482422	38.513779
1012.351563	-117.871017
1011.219727	8.337440
1010.088867	71.998009
1008.956055	-24.062277
1007.824219	0.269115
1006.691406	198.114975
1005.558594	238.606720
1004.425781	276.784698
1003.292969	382.006592
1002.159180	454.837952
1001.025391	206.455978
999.891602	175.370743
998.756836	1.116548
997.622070	32.477989
996.487305	-7.722897
995.352539	28.282202
994.216797	-39.550968
993.081055	10.325782
991.945313	-110.478432
990.808594	20.138664
989.672852	-40.629330
988.536133	-13.764598
987.398438	63.802456
986.261719	21.560715
985.124023	-71.311760
983.986328	116.809677
982.847656	146.016174
981.709961	11.818389
980.571289	-7.241213
979.432617	-42.372566
978.292969	-82.065521
977.153320	-71.128220
976.013672	47.877483
974.874023	33.544495
973.734375	62.901268
972.593750	85.375504
971.453125	80.302490
970.311523	36.218834
969.170898	51.870018
968.029297	-56.401295
966.886719	-100.348862
965.745117	-84.603813
964.602539	77.944672
963.459961	8.848487
962.317383	191.981216
961.173828	61.058323
960.030273	37.917221
958.886719	117.900734
957.743164	67.324318
956.598633	-67.925125
955.454102	-45.127968
954.309570	-20.027849
953.165039	25.679916
952.019531	-56.715858
950.874023	59.929146
949.727539	55.357388
948.582031	80.532135
947.435547	39.441269
946.289063	76.082977
945.141602	101.310631
943.995117	142.539429
942.847656	124.407303
941.699219	161.095886
940.551758	117.914261
939.403320	147.792465
938.254883	205.055634
937.105469	216.704193
935.957031	112.087563
934.807617	132.920578
933.658203	192.512146
932.507813	140.454041
931.357422	88.445267
930.207031	116.194641
929.056641	23.281094
927.906250	-3.550419
926.754883	51.582977
925.603516	-27.526138
924.451172	114.074966
923.298828	53.228611
922.146484	53.823757
920.994141	-2.386889
919.841797	23.265396
918.688477	-26.049311
917.535156	81.416451
916.380859	-49.599342
915.227539	-53.386356
914.073242	17.757687
912.918945	77.542542
911.763672	39.760906
910.608398	13.359310
909.453125	-94.648376
908.297852	55.880135
907.141602	-15.778525
905.985352	-8.068069
904.829102	-97.762733
903.672852	-42.430229
902.515625	-136.565353
901.358398	-17.818954
900.201172	-32.655720
899.042969	-63.308220
897.884766	-132.389282
896.726563	-162.968094
895.568359	-127.936157
894.409180	-147.163193
893.250000	46.101185
892.090820	-88.372421
890.930664	25.746956
889.771484	33.669296
888.611328	-48.722378
887.450195	83.412399
886.289063	59.760895
885.128906	65.469330
883.966797	32.836700
882.805664	22.787306
881.643555	46.579288
880.481445	-94.199272
879.319336	4.011737
878.156250	14.307047
876.993164	44.884064
875.830078	111.493813
874.666016	42.977627
873.502930	93.817566
872.338867	41.111759
871.173828	94.197182
870.009766	-37.202454
868.844727	175.577423
867.679688	71.219009
866.513672	29.861980
865.348633	55.955101
864.182617	95.524307
863.015625	22.760084
861.849609	98.263489
860.682617	220.889114
859.515625	103.265366
858.347656	232.573486
857.180664	182.322708
856.012695	255.477020
854.843750	203.008621
853.675781	217.831528
852.506836	160.918045
851.337891	209.363861
850.167969	192.812134
848.999023	106.826767
847.829102	182.127167
846.658203	147.681610
845.488281	57.290375
844.317383	163.877899
843.146484	24.300173
841.975586	63.734970
840.803711	76.313271
839.631836	3.922288
838.459961	63.442963
837.287109	69.298744
836.114258	209.199631
834.941406	112.259483
833.768555	129.250854
832.594727	117.205086
831.420898	118.551971
830.247070	68.565529
829.072266	147.997345
827.898438	57.865093
826.722656	54.738247
825.547852	11.474849
824.372070	88.586250
823.196289	87.658539
822.020508	169.153793
820.844727	18.957924
819.667969	120.454338
818.491211	81.636917
817.313477	31.699135
816.136719	-31.576448
814.958984	45.323406
813.781250	-62.430111
812.602539	-47.842743
811.423828	-51.058697
810.245117	-49.839928
809.066406	-4.192044
807.886719	1.434884
806.707031	9.267335
805.527344	39.288994
804.346680	51.523914
803.166992	23.790133
801.985352	-101.575188
800.804688	-180.308456
799.623047	-101.549873
798.441406	-13.972209
797.259766	31.430271
796.078125	-18.502205
794.895508	-37.404266
793.712891	-140.490601
792.529297	15.579760
791.346680	-162.781067
790.163086	-150.695755
788.978516	-151.909500
787.794922	12.809762
786.610352	-1.743199
785.425781	58.890446
784.241211	59.782505
783.055664	-18.918432
781.870117	-15.826207
780.684570	164.008469
779.498047	27.863592
778.311523	-33.144135
777.125000	9.635306
775.938477	-102.136330
774.750977	-41.733292
773.563477	25.246883
772.375977	-4.873860
771.187500	152.456909
769.999023	56.151005
768.810547	72.295067
767.622070	31.121742
766.432617	-49.701767
765.243164	-7.148321
764.053711	-74.735710
762.863281	119.694969
761.672852	210.569366
760.482422	65.923447
759.291992	99.543678
758.100586	82.547966
756.909180	1.777093
755.717773	-19.604019
754.525391	68.916603
753.333008	-7.425664
752.140625	17.320757
750.948242	149.675323
749.754883	143.614410
748.561523	157.308990
747.368164	138.066666
746.173828	37.634300
744.979492	93.009125
743.785156	146.159882
742.590820	142.266754
741.395508	112.063454
740.200195	20.499914
739.003906	139.340607
737.808594	45.617706
736.612305	30.786432
735.416016	88.222031
734.218750	114.980537
733.021484	-59.636051
731.824219	-35.043674
730.626953	-14.837467
729.428711	-145.554657
728.230469	3.684431
727.032227	12.942369
725.833984	-25.884764
724.634766	13.973934
723.435547	73.479668
722.235352	119.857925
721.036133	179.321045
719.835938	138.341415
718.635742	82.109703
717.434570	8.454928
716.233398	76.641457
715.032227	-29.676851
713.831055	58.128452
712.628906	56.521626
711.426758	48.387589
710.224609	133.962662
709.021484	36.518219
707.818359	111.188622
706.615234	100.915215
705.412109	42.766788
704.208008	-93.693329
703.003906	-106.049644
701.799805	-77.054260
700.594727	97.658859
699.389648	124.446014
698.184570	-13.979636
696.979492	-54.524109
695.773438	59.237637
694.567383	94.756935
693.361328	-0.036392
692.154297	-47.000584
690.947266	42.834587
689.740234	11.105355
688.533203	-131.254715
687.325195	1.969238
686.117188	70.081688
684.909180	83.970131
683.700195	32.833214
682.491211	-18.265530
681.282227	114.849800
680.072266	-68.359116
678.863281	-19.731995
677.653320	37.545918
676.442383	47.184467
675.232422	-18.919029
674.021484	-22.232210
672.810547	37.199902
671.598633	-72.080925
670.386719	4.650115
669.174805	33.793262
667.962891	-47.294800
666.750000	89.893654
665.537109	67.163589
664.324219	-52.742874
663.110352	62.762730
661.897461	44.370514
660.683594	43.249046
659.468750	119.800133
658.254883	58.244793
657.040039	-124.069130
655.824219	-77.750969
654.609375	-1.289531
653.393555	-21.866747
652.177734	0.638869
650.960938	-56.595806
649.745117	84.312515
648.528320	16.261206
647.311523	-30.265038
646.093750	22.196510
644.875977	-50.209126
643.658203	98.952065
642.440430	-25.150759
641.221680	-43.887787
640.002930	66.311638
638.784180	77.530144
637.564453	-18.763884
636.344727	-119.383591
635.125000	-24.587343
633.905273	-63.051678
632.684570	-7.130696
631.463867	-9.282767
630.243164	3.483282
629.021484	33.295258
627.799805	-37.830173
626.578125	-18.986132
625.356445	-8.857807
624.133789	67.568779
622.911133	105.240211
621.688477	39.904976
620.464844	-51.270424
619.241211	67.277672
618.017578	-56.334049
616.793945	-0.288559
615.569336	59.805275
614.344727	85.426331
613.120117	55.198215
611.894531	35.436684
610.668945	17.574110
609.443359	-49.702599
608.216797	-40.292850
606.991211	-22.623558
605.764648	-67.208954
604.537109	26.718500
