# Supplementary material for: Raman spectroscopy accurately differentiates mucosal healing from non-healing and biochemical changes following biological therapy in inflammatory bowel disease
Source: PLoS One. 2021 Jun 2;16(6):e0252210. doi: 10.1371/journal.pone.0252210 (PMC8172032; doi:10.1371/journal.pone.0252210)
Supplement: S3 Dataset — (ZIP) [file pone.0252210.s005.zip › Export UC active inflammation/OC023-2 _base sub CR removed_60__X_25474.7__Y_6215.9__Z_810.899__Time_688.txt]

1714.862305	27.083519
1713.885742	6.708725
1712.909180	-34.053123
1711.931641	-29.495165
1710.955078	28.481693
1709.977539	-12.963603
1709.000000	-126.908318
1708.021484	-23.944168
1707.043945	54.790455
1706.065430	-56.750156
1705.086914	-2.289012
1704.107422	-41.588177
1703.128906	60.998844
1702.149414	29.762964
1701.169922	60.117516
1700.190430	-56.556152
1699.210938	78.251274
1698.230469	74.084587
1697.250000	64.711632
1696.269531	-56.721699
1695.289063	249.486252
1694.307617	237.905441
1693.326172	328.002960
1692.344727	308.833557
1691.363281	316.601593
1690.381836	455.367096
1689.399414	519.616882
1688.416992	330.741455
1687.434570	563.554016
1686.452148	692.595276
1685.468750	581.991089
1684.485352	597.004028
1683.501953	652.307617
1682.518555	654.659546
1681.534180	755.869751
1680.550781	732.287537
1679.566406	850.134033
1678.582031	787.344482
1677.596680	921.824158
1676.611328	1056.630493
1675.626953	1175.832886
1674.641602	1234.206543
1673.655273	1239.772583
1672.669922	1296.253540
1671.683594	1323.872192
1670.697266	1479.396240
1669.710938	1513.096191
1668.723633	1555.145996
1667.737305	1555.136353
1666.750000	1690.882690
1665.762695	1503.269409
1664.774414	1716.721802
1663.787109	1715.682251
1662.798828	1701.787231
1661.810547	1781.105713
1660.822266	1722.979858
1659.833008	1673.232056
1658.844727	1753.749878
1657.855469	1821.388428
1656.866211	1778.184326
1655.875977	1902.191895
1654.886719	1828.038452
1653.896484	1767.540161
1652.906250	1604.281860
1651.916016	1425.619019
1650.924805	1390.226807
1649.934570	1212.468384
1648.943359	1267.786011
1647.952148	1112.028809
1646.959961	943.495667
1645.968750	754.279541
1644.976563	771.511597
1643.984375	517.119568
1642.992188	524.549011
1641.999023	466.332977
1641.005859	445.429321
1640.012695	242.834396
1639.019531	246.395554
1638.026367	176.442902
1637.032227	130.562683
1636.039063	150.917786
1635.043945	205.820602
1634.049805	23.876478
1633.055664	163.673050
1632.060547	40.333694
1631.065430	48.978031
1630.070313	-57.935196
1629.074219	-135.587677
1628.079102	-162.950226
1627.083008	-79.562073
1626.086914	-109.060143
1625.090820	-48.903442
1624.093750	-35.864525
1623.096680	-62.034298
1622.100586	135.389465
1621.102539	7.155834
1620.105469	-49.899097
1619.107422	29.822062
1618.109375	86.065125
1617.111328	-57.032394
1616.113281	12.679239
1615.115234	129.753571
1614.116211	26.583847
1613.117188	-10.824243
1612.118164	59.432495
1611.118164	-24.874313
1610.119141	-127.363754
1609.119141	-98.667595
1608.119141	19.203642
1607.118164	-119.553535
1606.118164	124.172951
1605.117188	103.459366
1604.116211	1.696757
1603.115234	164.369217
1602.114258	44.472126
1601.112305	-122.392014
1600.110352	24.704870
1599.108398	-55.689938
1598.106445	-269.326447
1597.103516	-101.252075
1596.100586	-173.615433
1595.097656	-282.497864
1594.094727	-132.742798
1593.091797	-142.330399
1592.087891	-175.403381
1591.083984	-83.177444
1590.080078	-210.205215
1589.076172	-42.372757
1588.071289	-83.308365
1587.067383	71.336761
1586.062500	-16.596952
1585.057617	117.043533
1584.051758	75.968971
1583.045898	139.087540
1582.041016	22.370674
1581.035156	20.244276
1580.028320	262.825378
1579.022461	5.377833
1578.015625	86.333305
1577.008789	133.342575
1576.001953	136.015442
1574.994141	-9.668546
1573.987305	5.847767
1572.979492	130.458588
1571.971680	52.151085
1570.962891	124.504395
1569.955078	92.776146
1568.946289	86.921143
1567.937500	221.194962
1566.928711	41.086765
1565.918945	14.095062
1564.910156	31.103230
1563.900391	58.344673
1562.890625	59.487255
1561.880859	73.451340
1560.870117	32.799736
1559.859375	-145.403458
1558.848633	-38.546158
1557.837891	-35.560574
1556.827148	50.175377
1555.815430	-48.219097
1554.803711	75.996201
1553.791992	171.502762
1552.780273	64.864029
1551.767578	268.687744
1550.754883	146.189285
1549.742188	202.077942
1548.729492	278.451263
1547.716797	62.380569
1546.703125	104.763748
1545.689453	92.654526
1544.675781	155.306641
1543.662109	85.962242
1542.647461	181.780136
1541.632813	-6.740469
1540.618164	-27.536339
1539.603516	111.539368
1538.588867	15.476855
1537.573242	84.403748
1536.557617	-48.138783
1535.541992	131.281662
1534.526367	-29.988852
1533.509766	-98.580399
1532.493164	108.472206
1531.476563	13.697455
1530.459961	189.305573
1529.443359	-3.750462
1528.425781	55.467632
1527.408203	147.928925
1526.390625	88.250755
1525.373047	28.391842
1524.354492	55.838867
1523.335938	111.368202
1522.317383	-44.255993
1521.298828	100.868736
1520.280273	78.602425
1519.260742	17.573786
1518.241211	-118.163528
1517.221680	51.723911
1516.202148	0.407028
1515.181641	10.543881
1514.161133	-59.127205
1513.140625	-226.525894
1512.120117	-134.809097
1511.099609	-128.013000
1510.078125	-211.222809
1509.056641	-53.472301
1508.035156	-149.872681
1507.012695	-166.948898
1505.991211	-43.207695
1504.968750	-119.624992
1503.946289	-137.261658
1502.923828	-98.715881
1501.900391	-132.095657
1500.877930	-237.331451
1499.854492	-135.338089
1498.830078	-112.925919
1497.806641	-54.859192
1496.782227	-17.470531
1495.758789	-39.090347
1494.734375	23.514622
1493.708984	16.878580
1492.684570	86.783539
1491.659180	46.586006
1490.633789	11.356883
1489.608398	88.393234
1488.583008	57.968746
1487.556641	395.113159
1486.530273	382.194550
1485.503906	335.952484
1484.477539	378.905975
1483.450195	554.362671
1482.423828	505.141113
1481.396484	626.665222
1480.368164	607.752136
1479.340820	604.028198
1478.312500	600.165894
1477.284180	850.998596
1476.255859	750.031372
1475.227539	837.474365
1474.198242	942.577942
1473.169922	1134.102783
1472.140625	1182.879395
1471.111328	1251.889526
1470.081055	1246.967041
1469.050781	1295.368286
1468.021484	1491.179077
1466.990234	1740.181763
1465.959961	1775.460938
1464.928711	1907.206421
1463.898438	1858.411011
1462.867188	2188.085693
1461.834961	2090.805664
1460.803711	2120.483154
1459.771484	2337.946289
1458.739258	2387.716797
1457.707031	2511.000977
1456.674805	2436.264404
1455.641602	2620.237793
1454.608398	2578.357178
1453.575195	2531.375244
1452.541992	2598.448486
1451.508789	2652.778809
1450.474609	2755.178467
1449.440430	2784.026611
1448.406250	2888.820557
1447.371094	2937.812256
1446.336914	2885.497314
1445.301758	2757.227783
1444.266602	2558.130615
1443.230469	2528.616699
1442.195313	2759.681641
1441.159180	2527.782227
1440.123047	2556.428467
1439.086914	2418.204346
1438.049805	2092.986572
1437.013672	2210.158203
1435.976563	2117.572998
1434.939453	1860.852173
1433.901367	1639.597046
1432.864258	1479.066528
1431.826172	1341.328491
1430.788086	1186.008667
1429.750000	841.538696
1428.710938	822.659912
1427.671875	639.882507
1426.633789	777.483093
1425.593750	652.840332
1424.554688	283.817047
1423.514648	431.584015
1422.474609	478.557404
1421.434570	306.416901
1420.394531	424.019867
1419.354492	327.613312
1418.313477	253.949478
1417.272461	301.185211
1416.231445	230.205139
1415.189453	197.045761
1414.147461	189.124390
1413.105469	65.607780
1412.063477	55.356953
1411.021484	150.758301
1409.978516	125.563370
1408.936523	30.130278
1407.892578	206.085739
1406.849609	85.726898
1405.806641	81.011322
1404.762695	36.214264
1403.718750	-21.014740
1402.674805	97.527763
1401.629883	140.847687
1400.585938	161.693878
1399.541016	117.426544
1398.496094	25.652519
1397.450195	89.422897
1396.405273	-74.754730
1395.359375	81.941475
1394.313477	15.748595
1393.267578	114.993713
1392.220703	-81.149643
1391.173828	-84.329620
1390.126953	125.353951
1389.080078	-22.746620
1388.033203	31.984575
1386.985352	-65.761932
1385.937500	-93.314842
1384.889648	161.788315
1383.841797	-165.480316
1382.792969	59.802586
1381.744141	-2.200216
1380.695313	-248.882889
1379.646484	-95.732460
1378.597656	-147.249634
1377.547852	110.935616
1376.498047	-57.628147
1375.448242	16.068964
1374.397461	-102.222870
1373.347656	-128.018402
1372.296875	-6.538967
1371.246094	-224.024033
1370.194336	-184.537460
1369.143555	-112.509460
1368.091797	-62.791229
1367.040039	141.500031
1365.988281	139.153030
1364.935547	154.382706
1363.882813	-4.493186
1362.830078	-48.656784
1361.777344	106.419701
1360.724609	221.784500
1359.670898	332.274170
1358.617188	69.874405
1357.563477	-154.960464
1356.509766	311.460175
1355.455078	273.362976
1354.400391	247.865585
1353.345703	329.351868
1352.291016	391.096252
1351.235352	455.450714
1350.180664	281.636047
1349.125000	423.245026
1348.068359	465.694946
1347.012695	540.544312
1345.956055	836.257874
1344.899414	700.534424
1343.842773	964.176453
1342.786133	784.188354
1341.728516	963.757141
1340.670898	1074.035889
1339.613281	1127.453857
1338.555664	1153.765259
1337.497070	1155.458252
1336.438477	1070.668701
1335.379883	1060.318726
1334.321289	1079.822510
1333.262695	963.412659
1332.203125	918.928467
1331.143555	1240.583008
1330.083984	919.478638
1329.023438	1078.165039
1327.963867	977.469055
1326.903320	1037.552246
1325.841797	1181.737061
1324.781250	1116.101563
1323.719727	1008.666260
1322.659180	1091.497681
1321.596680	954.787598
1320.535156	1121.772339
1319.473633	1274.025391
1318.411133	1386.890137
1317.348633	1164.502197
1316.285156	991.650330
1315.222656	1183.790649
1314.159180	1188.704590
1313.095703	1048.397217
1312.032227	1208.781860
1310.967773	1157.445923
1309.904297	1401.708008
1308.839844	1141.385132
1307.775391	1233.219727
1306.709961	1248.864746
1305.645508	1220.350708
1304.580078	1319.855835
1303.513672	1158.803223
1302.448242	1273.267822
1301.382813	1132.194580
1300.316406	1212.445190
1299.250000	1356.647583
1298.182617	1186.514160
1297.116211	1269.490356
1296.048828	1283.795898
1294.981445	1300.656860
1293.914063	1261.171631
1292.845703	1074.598022
1291.777344	969.152893
1290.708984	795.184692
1289.640625	947.484314
1288.572266	862.032959
1287.502930	977.675537
1286.433594	946.342285
1285.364258	924.909912
1284.293945	783.562378
1283.224609	718.267883
1282.154297	875.859558
1281.083984	950.244690
1280.012695	772.630798
1278.942383	790.888000
1277.871094	924.169128
1276.799805	979.209167
1275.727539	912.049072
1274.656250	1013.643188
1273.583984	1061.492432
1272.511719	1224.215576
1271.439453	1127.996582
1270.366211	1290.749512
1269.292969	1197.110474
1268.219727	1218.296753
1267.146484	1271.250366
1266.072266	1316.908813
1264.999023	1323.558594
1263.924805	1174.152832
1262.849609	1200.423462
1261.775391	1202.338379
1260.700195	1182.352661
1259.625000	1328.113647
1258.549805	1393.442139
1257.474609	1280.958740
1256.398438	1273.267456
1255.322266	1243.690186
1254.246094	1425.917969
1253.168945	1167.599609
1252.092773	1123.520996
1251.015625	1361.653198
1249.938477	1266.505737
1248.860352	1212.745117
1247.783203	1227.079712
1246.705078	1081.007568
1245.626953	1207.145996
1244.547852	1209.333862
1243.469727	1204.229736
1242.390625	1189.411377
1241.311523	1143.031738
1240.231445	1108.799438
1239.152344	1038.169434
1238.072266	1125.254272
1236.992188	1076.452393
1235.911133	1148.905762
1234.831055	986.128113
1233.750000	1237.897217
1232.668945	936.988220
1231.587891	1052.922485
1230.505859	822.379150
1229.423828	952.755676
1228.341797	959.554871
1227.259766	905.795959
1226.176758	818.140686
1225.094727	749.838501
1224.011719	710.554626
1222.927734	809.105286
1221.844727	702.027344
1220.760742	488.578613
1219.676758	468.531036
1218.592773	465.355286
1217.507813	309.923767
1216.423828	524.056152
1215.338867	469.987488
1214.252930	328.967651
1213.167969	523.460327
1212.082031	585.074280
1210.996094	460.817383
1209.910156	695.958313
1208.823242	675.293091
1207.737305	640.098633
1206.650391	727.783936
1205.562500	487.594238
1204.475586	538.978821
1203.387695	522.813171
1202.299805	431.912567
1201.211914	418.023529
1200.124023	293.319336
1199.035156	308.178619
1197.946289	188.196274
1196.857422	282.285950
1195.767578	39.520454
1194.678711	70.901421
1193.588867	-68.515045
1192.498047	20.374050
1191.408203	-172.024780
1190.317383	-148.210495
1189.226563	5.200809
1188.135742	-232.984375
1187.044922	-127.839424
1185.953125	-145.259766
1184.861328	-169.974289
1183.769531	76.336334
1182.676758	-6.195200
1181.584961	76.681343
1180.492188	39.531139
1179.398438	47.833527
1178.305664	82.388237
1177.211914	231.825409
1176.118164	52.903530
1175.024414	374.497864
1173.929688	147.511169
1172.835938	186.237473
1171.741211	155.425293
1170.646484	241.760529
1169.550781	265.741394
1168.455078	146.093079
1167.359375	136.378677
1166.263672	73.957169
1165.167969	32.960026
1164.071289	161.521851
1162.974609	292.298279
1161.877930	19.240253
1160.780273	185.572006
1159.682617	184.590240
1158.584961	307.608276
1157.487305	206.136795
1156.389648	352.716797
1155.291016	293.974518
1154.192383	397.303070
1153.093750	252.509155
1151.994141	160.098770
1150.894531	58.078674
1149.794922	63.202984
1148.695313	-220.021240
1147.594727	58.796497
1146.495117	-31.675797
1145.394531	-96.045135
1144.292969	13.225683
1143.192383	-117.980743
1142.090820	-161.232864
1140.989258	-107.072418
1139.886719	106.250984
1138.785156	-46.720894
1137.682617	113.975090
1136.580078	77.266479
1135.477539	287.521149
1134.374023	176.930603
1133.270508	334.596619
1132.166992	363.886230
1131.063477	502.227997
1129.958984	728.188171
1128.854492	802.106384
1127.750000	724.085083
1126.644531	861.771545
1125.540039	873.645752
1124.434570	660.233459
1123.329102	624.537964
1122.222656	664.559753
1121.117188	694.992554
1120.010742	564.276733
1118.903320	509.272491
1117.796875	553.613708
1116.689453	517.371094
1115.582031	509.438385
1114.474609	335.838501
1113.367188	384.516174
1112.258789	608.027039
1111.150391	609.153076
1110.041016	626.723328
1108.932617	797.776489
1107.823242	701.737732
1106.713867	617.464539
1105.604492	785.776001
1104.494141	821.731323
1103.383789	822.190369
1102.273438	815.490784
1101.163086	962.042419
1100.051758	747.617310
1098.940430	872.737854
1097.829102	903.437927
1096.717773	863.351318
1095.605469	853.834778
1094.493164	943.191284
1093.380859	893.490112
1092.268555	912.029968
1091.155273	862.223328
1090.041992	995.951538
1088.928711	1058.970459
1087.814453	1098.372192
1086.701172	1003.652283
1085.586914	1195.777100
1084.471680	1032.783691
1083.357422	1074.297852
1082.242188	1136.884277
1081.126953	957.432861
1080.011719	980.003174
1078.895508	901.545471
1077.779297	656.408691
1076.663086	692.991394
1075.546875	703.710876
1074.429688	780.070984
1073.312500	596.026245
1072.195313	653.559265
1071.078125	793.092285
1069.959961	531.741516
1068.841797	671.184204
1067.723633	665.296570
1066.604492	521.197815
1065.486328	463.800934
1064.367188	502.392761
1063.247070	402.856445
1062.127930	565.448730
1061.007813	711.574646
1059.887695	373.473114
1058.767578	344.193329
1057.646484	338.297852
1056.525391	397.854706
1055.404297	219.039032
1054.283203	206.187149
1053.161133	508.661499
1052.039063	544.802551
1050.916992	408.180908
1049.794922	379.006958
1048.671875	279.852173
1047.548828	180.765900
1046.425781	200.705566
1045.301758	243.973190
1044.177734	203.321182
1043.053711	353.848541
1041.929688	322.577026
1040.805664	121.284340
1039.680664	143.719925
1038.555664	191.802032
1037.429688	118.832893
1036.304688	248.453079
1035.178711	136.038330
1034.052734	272.663879
1032.925781	451.138000
1031.798828	236.583725
1030.671875	501.116486
1029.544922	235.630081
1028.417969	225.949890
1027.290039	28.143200
1026.162109	-155.569687
1025.033203	-111.559868
1023.905273	-151.073868
1022.776367	4.471163
1021.647461	-269.291687
1020.518555	-266.764648
1019.388672	-352.308838
1018.258789	-328.740631
1017.128906	-182.224091
1015.998047	-186.361313
1014.868164	-83.803452
1013.737305	62.807770
1012.605469	139.945190
1011.474609	94.413139
1010.342773	234.206100
1009.210938	299.960938
1008.079102	217.679489
1006.946289	577.425110
1005.813477	950.982849
1004.680664	1636.658081
1003.546875	2426.151123
1002.414063	2480.357666
1001.280273	2215.738770
1000.145508	1366.830933
999.011719	613.139099
997.876953	344.853821
996.742188	56.031597
995.607422	118.305725
994.471680	30.667133
993.335938	102.380875
992.200195	19.642647
991.064453	-37.566719
989.927734	-46.214962
988.791016	-146.930191
987.654297	63.624771
986.516602	85.288078
985.379883	81.738640
984.242188	23.051039
983.103516	125.677872
981.965820	-70.829697
980.827148	-18.586945
979.688477	-120.375511
978.548828	-47.174068
977.409180	-162.434494
976.270508	-29.201984
975.129883	209.831360
973.990234	106.501801
972.849609	141.205276
971.708984	153.065247
970.568359	190.323593
969.426758	255.255249
968.285156	33.393341
967.143555	114.684685
966.001953	14.843637
964.859375	43.638641
963.716797	152.825790
962.574219	145.188629
961.430664	121.657013
960.287109	283.896667
959.143555	164.421494
958.000000	116.154510
956.855469	93.247597
955.710938	152.917542
954.566406	22.738626
953.421875	20.913971
952.276367	103.886795
951.130859	118.354652
949.985352	78.085968
948.838867	53.989059
947.692383	-187.075958
946.545898	175.375015
945.399414	254.526276
944.251953	91.689774
943.104492	155.138992
941.957031	31.510223
940.809570	15.359616
939.661133	453.448700
938.512695	341.688934
937.364258	252.938110
936.214844	294.348602
935.065430	103.360680
933.916016	69.868118
932.765625	209.712021
931.616211	326.853394
930.465820	122.952827
929.315430	208.470215
928.164063	116.527283
927.012695	31.597269
925.861328	-34.948807
924.709961	69.289337
923.557617	96.292107
922.405273	2.911006
921.252930	-169.853226
920.099609	-249.217224
918.947266	-33.030693
917.793945	-121.209038
916.639648	-59.317741
915.486328	-224.385040
914.332031	-110.028915
913.177734	-29.641266
912.022461	-110.256599
910.868164	-163.492081
909.712891	-266.468842
908.556641	-203.754669
907.401367	-179.488907
906.245117	-64.462120
905.088867	-307.358246
903.931641	-87.918396
902.775391	124.732780
901.618164	34.006508
900.460938	-76.938889
899.302734	-67.776878
898.144531	-201.052521
896.986328	147.645279
895.828125	21.375078
894.668945	-129.600830
893.509766	-38.544788
892.350586	11.888782
891.191406	-34.757328
890.031250	72.312592
888.871094	206.523270
887.710938	329.470154
886.549805	129.672760
885.388672	90.277168
884.227539	102.872917
883.066406	196.743835
881.904297	238.786560
880.742188	102.778633
879.580078	347.832001
878.416992	248.067978
877.253906	152.925034
876.090820	280.880249
874.927734	440.363861
873.763672	192.351807
872.599609	309.142639
871.435547	207.660645
870.270508	97.289116
869.105469	72.489502
867.940430	151.189987
866.775391	121.990578
865.609375	104.093063
864.443359	283.987976
863.277344	160.555603
862.110352	297.760468
860.944336	203.646454
859.777344	230.841431
858.609375	258.059723
857.442383	300.993469
856.274414	431.426971
855.105469	575.283508
853.937500	515.039307
852.768555	448.122253
851.599609	607.612488
850.430664	551.935242
849.260742	570.224182
848.090820	481.010529
846.920898	510.515442
845.750000	273.626526
844.580078	251.693970
843.409180	220.824554
842.237305	35.621304
841.066406	237.394440
839.894531	-43.886936
838.722656	63.908161
837.549805	319.142944
836.376953	102.799080
835.204102	295.321472
834.031250	150.508575
832.857422	329.492188
831.683594	207.016815
830.509766	200.618301
829.335938	379.377411
828.161133	247.968933
826.986328	502.391449
825.811523	228.252197
824.635742	243.981796
823.459961	241.834885
822.284180	163.894394
821.107422	112.679764
819.931641	68.116859
818.754883	117.040520
817.577148	-147.952637
816.400391	-152.515457
815.222656	-217.195099
814.044922	56.189487
812.866211	-108.688019
811.687500	-66.787971
810.508789	-22.747742
809.330078	-43.235901
808.150391	-137.087585
806.971680	75.546478
805.791016	30.433380
804.611328	-101.316895
803.430664	-124.312653
802.250000	-236.130630
801.069336	-159.399002
799.887695	-244.685410
798.706055	-276.788879
797.524414	-362.160706
796.342773	-183.819443
795.160156	-112.000755
793.977539	-86.817650
792.794922	35.723190
791.611328	-78.800453
790.427734	70.084724
789.244141	121.432777
788.059570	-95.063316
786.875977	113.195976
785.691406	120.013298
784.505859	69.254242
783.321289	140.014069
782.135742	11.746569
780.949219	210.475693
779.763672	298.565918
778.577148	174.510818
777.390625	110.042992
776.204102	189.005249
775.016602	47.148132
773.829102	187.696838
772.641602	41.319611
771.453125	135.317703
770.265625	-178.722977
769.077148	-78.277298
767.887695	-17.632051
766.699219	148.655731
765.509766	85.691032
764.319336	13.865005
763.129883	109.320457
761.939453	191.443420
760.749023	148.004578
759.558594	298.123108
758.367188	395.299438
757.175781	318.618195
755.984375	325.442810
754.791992	450.888031
753.599609	196.012466
752.407227	288.323334
751.214844	116.928528
750.021484	81.700577
748.828125	259.387054
747.634766	35.231789
746.441406	164.430756
745.247070	254.013763
744.052734	332.522766
742.857422	132.430939
741.662109	74.882050
740.466797	41.412216
739.271484	82.411140
738.076172	-78.225586
736.879883	359.134399
735.683594	134.901962
734.486328	33.332485
733.289063	1.806759
732.091797	125.622940
730.894531	65.565559
729.697266	57.992435
728.499023	306.239075
727.300781	309.474701
726.101563	446.008453
724.902344	300.554565
723.703125	318.996429
722.503906	335.221313
721.303711	443.132111
720.104492	496.393463
718.903320	344.444427
717.703125	386.764160
716.501953	385.419647
715.300781	403.697632
714.099609	293.304810
712.897461	442.392151
711.695313	159.849976
710.493164	228.273575
709.291016	423.025848
708.087891	269.205963
706.884766	-93.578056
705.680664	35.830505
704.477539	-72.049232
703.273438	-58.004948
702.069336	121.390541
700.864258	46.248962
699.659180	1.608709
698.454102	204.848953
697.249023	131.991364
696.042969	-32.065380
694.836914	16.885750
693.630859	46.301758
692.423828	-35.002811
691.217773	-155.309769
690.009766	-238.622620
688.802734	-146.091843
687.594727	-192.403931
686.386719	-130.205246
685.178711	-200.262131
683.970703	-90.305931
682.761719	-95.222908
681.552734	-121.759705
680.342773	-130.901428
679.133789	-64.186707
677.923828	76.172073
676.712891	-54.091385
675.502930	-67.370956
674.291992	81.696854
673.081055	258.868805
671.869141	70.487915
670.657227	-109.108498
669.445313	145.957443
668.233398	52.974541
667.021484	18.421764
665.808594	24.977093
664.595703	178.439346
663.381836	68.432335
662.167969	-11.264304
660.954102	105.518478
659.740234	-107.870895
658.525391	-96.769661
657.310547	-46.827240
656.095703	162.679825
654.880859	27.170921
653.665039	-151.369247
652.449219	55.893784
651.233398	88.559967
650.016602	52.282776
648.799805	33.235340
647.583008	117.515427
646.365234	238.321091
645.148438	251.442291
643.930664	361.327271
642.711914	232.367798
641.494141	311.991302
640.275391	264.667786
639.056641	292.514160
637.836914	199.922043
636.617188	-51.708408
635.397461	117.650246
634.177734	14.085445
632.957031	-46.630039
631.736328	77.122681
630.515625	13.956594
629.293945	-62.231815
628.073242	-106.406990
626.851563	27.213696
625.628906	55.493034
624.407227	64.220451
623.184570	106.968361
621.960938	250.108017
620.738281	230.090027
619.514648	76.984177
618.291016	122.716034
617.067383	-101.643425
615.842773	-35.248390
614.618164	28.562338
613.393555	-32.158413
612.167969	-9.914201
610.942383	-58.727150
609.716797	77.933327
608.491211	100.718956
607.264648	-99.292343
606.038086	-150.289978
604.811523	-24.644686
