# Supplementary material for: Raman spectroscopy accurately differentiates mucosal healing from non-healing and biochemical changes following biological therapy in inflammatory bowel disease
Source: PLoS One. 2021 Jun 2;16(6):e0252210. doi: 10.1371/journal.pone.0252210 (PMC8172032; doi:10.1371/journal.pone.0252210)
Supplement: S3 Dataset — (ZIP) [file pone.0252210.s005.zip › Export UC active inflammation/EC033-1_base sub CR removed_22__X_31701.6__Y_-63986.7__Z_2388.93__Time_248.txt]

1714.858398	365.113037
1713.881836	133.984787
1712.905273	287.135681
1711.927734	-92.383461
1710.950195	-103.350922
1709.972656	12.723856
1708.995117	97.623749
1708.017578	-121.927635
1707.039063	-80.603264
1706.061523	7.250533
1705.083008	-214.595657
1704.103516	-7.157378
1703.125000	177.064560
1702.145508	-60.670273
1701.166016	-219.836182
1700.186523	-228.298187
1699.206055	31.434559
1698.226563	-36.875938
1697.246094	-117.735374
1696.265625	-66.832161
1695.284180	-33.898712
1694.303711	-117.690346
1693.322266	-27.165298
1692.340820	-194.886337
1691.359375	1.162605
1690.376953	91.067482
1689.395508	-229.175507
1688.413086	91.481918
1687.430664	154.004715
1686.447266	169.134720
1685.464844	312.852875
1684.481445	-46.532490
1683.498047	61.071659
1682.514648	70.668732
1681.530273	184.670670
1680.545898	-1.655935
1679.561523	110.768105
1678.577148	77.319084
1677.592773	12.484821
1676.607422	163.628235
1675.622070	373.713257
1674.636719	326.293701
1673.651367	151.782013
1672.666016	418.970642
1671.679688	250.731659
1670.693359	553.191528
1669.707031	529.284851
1668.719727	511.103302
1667.733398	559.722595
1666.746094	592.777832
1665.758789	387.397888
1664.770508	500.812531
1663.783203	301.593994
1662.794922	755.115417
1661.806641	365.741211
1660.818359	528.179016
1659.829102	121.130699
1658.840820	419.310394
1657.851563	463.376648
1656.862305	166.112930
1655.872070	589.392822
1654.882813	533.678589
1653.892578	510.004883
1652.902344	304.046997
1651.912109	233.340103
1650.920898	451.164154
1649.930664	412.669922
1648.939453	295.108124
1647.947266	130.237808
1646.956055	169.121826
1645.964844	131.585236
1644.972656	347.801727
1643.980469	318.544312
1642.987305	149.554688
1641.995117	252.682465
1641.001953	263.566467
1640.008789	169.079117
1639.015625	-22.803335
1638.022461	123.088913
1637.028320	237.412292
1636.034180	-114.732437
1635.040039	-8.049198
1634.045898	-112.070854
1633.051758	105.437401
1632.056641	-3.612888
1631.061523	-175.704086
1630.066406	-129.131317
1629.070313	-174.609375
1628.075195	-193.660889
1627.079102	-162.649628
1626.083008	-52.672211
1625.085938	-45.234676
1624.089844	-11.438953
1623.092773	-43.317760
1622.095703	-83.011513
1621.098633	58.639702
1620.101563	344.739288
1619.103516	79.264465
1618.105469	231.397293
1617.107422	-99.498810
1616.109375	102.523674
1615.110352	86.694450
1614.112305	-23.542393
1613.113281	-73.406311
1612.114258	99.636650
1611.114258	259.491394
1610.114258	-144.228851
1609.115234	-159.955734
1608.115234	-167.833023
1607.114258	-47.385078
1606.114258	224.883636
1605.113281	-309.367737
1604.112305	-89.563522
1603.111328	-50.453323
1602.109375	132.503159
1601.108398	202.872391
1600.106445	92.713089
1599.104492	-46.201298
1598.102539	-208.625824
1597.099609	2.702677
1596.096680	-107.508446
1595.093750	-212.500336
1594.090820	-192.133209
1593.087891	-59.549431
1592.083984	-112.452538
1591.080078	-81.872841
1590.076172	55.619778
1589.072266	-49.654854
1588.067383	-118.446144
1587.063477	154.361679
1586.058594	108.871811
1585.052734	-103.517715
1584.047852	-268.977631
1583.041992	31.953461
1582.036133	171.154633
1581.030273	166.960892
1580.024414	287.669250
1579.017578	98.422768
1578.011719	91.372383
1577.004883	66.006210
1575.998047	-40.097561
1574.990234	15.008717
1573.982422	33.584190
1572.975586	26.059347
1571.966797	57.409630
1570.958984	41.871796
1569.951172	150.957062
1568.942383	106.610886
1567.933594	-202.740662
1566.924805	98.148430
1565.915039	37.930489
1564.906250	73.672760
1563.896484	163.773712
1562.886719	266.694366
1561.875977	268.287079
1560.866211	-67.354538
1559.855469	260.766022
1558.844727	173.878967
1557.833984	216.494415
1556.822266	-83.058029
1555.811523	78.523636
1554.799805	169.977234
1553.788086	152.518112
1552.775391	72.803749
1551.763672	269.962402
1550.750977	-55.817642
1549.738281	172.078049
1548.725586	154.026245
1547.711914	236.704575
1546.699219	321.825653
1545.685547	55.221397
1544.671875	-113.182442
1543.658203	-152.443466
1542.643555	105.259171
1541.628906	295.577240
1540.614258	222.308716
1539.599609	205.744843
1538.584961	44.528412
1537.569336	208.392975
1536.553711	-2.029462
1535.538086	107.364975
1534.522461	-38.716320
1533.505859	222.504837
1532.489258	81.364197
1531.472656	102.530182
1530.456055	90.069725
1529.439453	95.528290
1528.421875	-45.953022
1527.404297	88.032539
1526.386719	59.655552
1525.369141	175.311218
1524.350586	118.372749
1523.332031	79.352936
1522.313477	117.402939
1521.294922	6.164181
1520.275391	-133.437683
1519.256836	-147.118759
1518.237305	-78.678970
1517.217773	38.442123
1516.197266	-217.109406
1515.177734	-33.451088
1514.157227	-137.592529
1513.136719	-69.787247
1512.116211	90.284172
1511.094727	134.687393
1510.074219	30.177015
1509.052734	-33.368690
1508.031250	-55.954594
1507.008789	-86.341476
1505.987305	-183.449677
1504.964844	-93.538300
1503.942383	-249.750412
1502.918945	24.375584
1501.896484	-221.630646
1500.873047	44.500492
1499.849609	74.888062
1498.826172	-40.726391
1497.802734	86.728798
1496.778320	114.242218
1495.753906	3.523160
1494.729492	-58.643772
1493.705078	-0.694671
1492.680664	-295.632019
1491.655273	71.411392
1490.629883	-14.065615
1489.604492	20.487263
1488.578125	-305.209412
1487.552734	102.061928
1486.526367	-57.714188
1485.500000	178.143112
1484.473633	222.430313
1483.446289	-103.349091
1482.418945	152.542664
1481.391602	367.452850
1480.364258	322.123260
1479.336914	70.258652
1478.308594	315.418945
1477.280273	496.709412
1476.251953	165.787918
1475.223633	504.831879
1474.194336	408.197968
1473.165039	456.669434
1472.135742	431.249847
1471.106445	700.995544
1470.077148	627.087952
1469.046875	604.020203
1468.016602	659.755554
1466.986328	951.895203
1465.956055	603.233887
1464.924805	912.946289
1463.893555	704.101196
1462.862305	1028.823486
1461.831055	837.745544
1460.799805	794.002014
1459.767578	1006.656128
1458.735352	894.272949
1457.703125	1055.994873
1456.670898	1308.960327
1455.637695	1112.763672
1454.604492	1177.856812
1453.571289	1073.005249
1452.538086	1077.187134
1451.503906	1149.762573
1450.470703	1272.987305
1449.436523	1130.104980
1448.401367	804.873291
1447.367188	1158.477539
1446.332031	1081.476074
1445.297852	979.202637
1444.261719	973.099182
1443.226563	1010.022034
1442.191406	943.204346
1441.155273	818.220947
1440.119141	893.051086
1439.083008	940.040222
1438.045898	820.171387
1437.009766	783.766663
1435.972656	883.792480
1434.934570	829.682190
1433.897461	454.892426
1432.860352	411.029388
1431.822266	399.994110
1430.784180	55.834118
1429.745117	375.432922
1428.707031	248.409180
1427.667969	45.772465
1426.628906	208.878769
1425.589844	165.204285
1424.550781	146.775940
1423.510742	181.282074
1422.470703	104.941795
1421.430664	-97.286324
1420.390625	5.323830
1419.349609	188.474365
1418.308594	263.333435
1417.267578	141.882996
1416.226563	-70.064941
1415.185547	-191.321411
1414.143555	135.192764
1413.101563	-23.717770
1412.059570	71.401512
1411.017578	-54.670631
1409.974609	75.664658
1408.931641	77.850449
1407.888672	253.405670
1406.845703	102.450813
1405.801758	-108.669006
1404.758789	142.266266
1403.714844	177.287354
1402.669922	1.553911
1401.625977	-206.647980
1400.581055	79.384567
1399.537109	11.794783
1398.491211	104.708099
1397.446289	-85.580521
1396.400391	227.964279
1395.355469	-34.807812
1394.309570	80.824333
1393.262695	-161.675064
1392.216797	-53.448956
1391.169922	99.839378
1390.123047	270.649231
1389.076172	103.651573
1388.029297	66.882614
1386.981445	-2.333134
1385.933594	26.078480
1384.885742	-67.953819
1383.837891	-224.360703
1382.789063	71.680626
1381.740234	-216.976761
1380.691406	-380.535095
1379.642578	-169.333282
1378.592773	-78.011230
1377.543945	-148.893936
1376.494141	212.091553
1375.444336	-188.051880
1374.393555	-218.737289
1373.342773	102.352455
1372.292969	-175.071365
1371.241211	-133.204086
1370.190430	83.225281
1369.139648	142.649475
1368.087891	-199.012131
1367.036133	-114.484055
1365.983398	-291.413208
1364.931641	12.386774
1363.878906	-99.593315
1362.826172	-169.125320
1361.773438	-56.890358
1360.720703	-325.239441
1359.666992	234.848892
1358.613281	247.717606
1357.559570	-231.582077
1356.504883	-86.708107
1355.451172	55.725143
1354.396484	-144.686508
1353.341797	-148.682739
1352.287109	6.361788
1351.231445	54.654713
1350.175781	197.352493
1349.120117	77.010094
1348.064453	65.993004
1347.008789	290.752625
1345.952148	-20.231529
1344.895508	43.450294
1343.838867	47.702560
1342.782227	240.427765
1341.724609	46.572506
1340.666992	261.696472
1339.609375	201.875885
1338.551758	293.245605
1337.493164	307.908783
1336.434570	488.518341
1335.375977	382.060638
1334.317383	216.365692
1333.257813	389.742065
1332.199219	177.320633
1331.139648	125.808434
1330.079102	316.684143
1329.019531	267.833923
1327.958984	144.957443
1326.898438	210.001526
1325.837891	109.620270
1324.777344	278.559540
1323.715820	541.333679
1322.654297	290.656525
1321.592773	225.277847
1320.531250	36.658257
1319.468750	432.847504
1318.406250	419.557098
1317.343750	645.548401
1316.281250	270.022156
1315.218750	207.770950
1314.155273	473.366394
1313.091797	61.445194
1312.028320	479.860382
1310.963867	127.398659
1309.899414	134.641663
1308.834961	262.586945
1307.770508	257.679230
1306.706055	557.957092
1305.640625	356.373505
1304.575195	683.728394
1303.509766	420.919525
1302.444336	468.057648
1301.377930	222.785522
1300.311523	240.631104
1299.245117	315.062439
1298.178711	283.936279
1297.111328	464.083160
1296.044922	285.810547
1294.977539	139.600693
1293.909180	359.177704
1292.841797	63.528111
1291.773438	332.253784
1290.705078	387.588776
1289.636719	349.813477
1288.567383	341.544159
1287.499023	519.625854
1286.429688	70.442459
1285.360352	366.245026
1284.290039	86.435272
1283.219727	188.812958
1282.150391	269.197052
1281.079102	276.181519
1280.008789	530.393188
1278.937500	559.486267
1277.866211	180.166473
1276.794922	241.258865
1275.723633	163.037842
1274.651367	160.690796
1273.580078	148.646576
1272.507813	305.253662
1271.434570	283.534607
1270.362305	296.089752
1269.289063	320.906616
1268.215820	414.129425
1267.142578	456.120392
1266.068359	-24.020569
1264.994141	493.874023
1263.919922	223.808914
1262.845703	334.320038
1261.771484	169.357452
1260.696289	133.699020
1259.621094	580.605652
1258.545898	410.986328
1257.469727	731.080017
1256.394531	564.043945
1255.318359	282.697083
1254.241211	661.173157
1253.165039	445.736542
1252.087891	366.688904
1251.010742	219.610947
1249.933594	318.276855
1248.856445	579.853394
1247.778320	187.427475
1246.700195	247.273071
1245.622070	440.775604
1244.543945	532.201416
1243.464844	278.729462
1242.385742	413.928345
1241.306641	231.072174
1240.227539	572.603088
1239.147461	241.829025
1238.067383	102.896584
1236.987305	589.855286
1235.907227	640.121826
1234.827148	620.081665
1233.746094	420.701080
1232.665039	577.677307
1231.583008	230.644714
1230.501953	462.735077
1229.419922	249.124649
1228.337891	130.061310
1227.255859	-20.399582
1226.172852	182.569809
1225.089844	-115.405754
1224.006836	164.940048
1222.923828	365.361786
1221.840820	118.368019
1220.756836	45.552254
1219.672852	96.046997
1218.587891	426.832550
1217.503906	136.593033
1216.418945	73.532501
1215.333984	189.201385
1214.249023	150.311325
1213.164063	128.337692
1212.078125	5.014753
1210.992188	156.795288
1209.906250	240.967133
1208.819336	23.645483
1207.732422	-39.273544
1206.645508	129.244019
1205.558594	403.722412
1204.471680	208.224899
1203.383789	109.159691
1202.295898	159.452225
1201.208008	-117.756058
1200.119141	-127.642891
1199.031250	-2.752651
1197.942383	-48.777576
1196.852539	-171.785187
1195.763672	-85.497520
1194.673828	104.129509
1193.583984	-100.615257
1192.494141	-278.850037
1191.404297	-223.929413
1190.313477	-171.460785
1189.222656	-18.155205
1188.131836	-261.173828
1187.040039	-256.821381
1185.949219	-84.467941
1184.857422	-32.210236
1183.764648	-13.598081
1182.672852	-182.114731
1181.580078	69.092262
1180.487305	85.187111
1179.394531	-243.938507
1178.301758	69.335632
1177.208008	-266.894836
1176.114258	-99.951920
1175.020508	2.218277
1173.925781	42.049225
1172.831055	115.340157
1171.736328	-86.671417
1170.641602	-128.312439
1169.546875	62.080425
1168.451172	22.735521
1167.355469	-52.496914
1166.259766	-72.750381
1165.163086	-267.519226
1164.067383	-196.992554
1162.970703	14.408012
1161.873047	122.959106
1160.776367	-112.442200
1159.678711	-209.315308
1158.581055	59.004868
1157.483398	207.840057
1156.384766	5.844222
1155.287109	-200.872223
1154.188477	-133.301590
1153.088867	258.436401
1151.990234	25.436817
1150.890625	-116.952980
1149.791016	-97.311584
1148.691406	-22.940170
1147.590820	48.961590
1146.490234	-24.460131
1145.389648	-333.559143
1144.289063	-199.908051
1143.187500	-190.101105
1142.086914	-211.268921
1140.984375	21.987732
1139.882813	-1.705434
1138.781250	-25.436796
1137.678711	10.199258
1136.576172	12.501805
1135.472656	112.145958
1134.370117	168.945175
1133.266602	285.025177
1132.163086	-76.170128
1131.058594	367.333069
1129.955078	131.942413
1128.850586	333.111542
1127.746094	197.339218
1126.640625	334.267242
1125.535156	376.248016
1124.430664	297.286530
1123.324219	414.975739
1122.218750	385.679962
1121.112305	263.963776
1120.005859	-231.900146
1118.899414	34.746582
1117.792969	218.374924
1116.685547	392.395996
1115.578125	164.086655
1114.470703	-5.037189
1113.362305	24.503893
1112.253906	-9.856814
1111.145508	24.299028
1110.037109	235.626114
1108.928711	323.951019
1107.819336	355.489441
1106.709961	450.725708
1105.599609	307.398926
1104.490234	223.110474
1103.379883	214.324371
1102.269531	280.995941
1101.159180	125.856178
1100.047852	251.376541
1098.936523	171.666809
1097.825195	325.317444
1096.713867	448.215820
1095.601563	335.389923
1094.489258	472.270142
1093.376953	236.941071
1092.263672	409.008911
1091.151367	444.433472
1090.038086	253.857941
1088.924805	279.800751
1087.810547	277.457855
1086.696289	72.818481
1085.582031	340.854187
1084.467773	164.431061
1083.352539	354.684479
1082.238281	328.651031
1081.123047	323.731476
1080.006836	203.692230
1078.891602	128.296722
1077.775391	388.597900
1076.659180	223.940887
1075.541992	10.046906
1074.425781	328.759674
1073.308594	114.885963
1072.191406	121.501495
1071.073242	404.712280
1069.956055	223.709885
1068.837891	366.125214
1067.719727	224.989197
1066.600586	313.421539
1065.481445	502.482544
1064.362305	117.874504
1063.243164	297.498993
1062.124023	369.384521
1061.003906	406.123535
1059.883789	265.073212
1058.762695	177.849472
1057.642578	254.314102
1056.521484	188.150726
1055.400391	145.378769
1054.278320	-149.704239
1053.157227	150.954987
1052.035156	199.266663
1050.913086	121.482697
1049.790039	209.445572
1048.667969	444.386322
1047.544922	151.957413
1046.420898	-33.052685
1045.297852	-54.729393
1044.173828	161.402115
1043.049805	183.980453
1041.925781	57.415192
1040.800781	387.543091
1039.675781	309.914917
1038.550781	-82.036369
1037.425781	131.524612
1036.299805	144.817520
1035.173828	155.793442
1034.047852	124.904922
1032.921875	94.049820
1031.794922	123.684235
1030.667969	41.727928
1029.541016	331.733063
1028.413086	22.073769
1027.286133	35.527424
1026.157227	-229.743240
1025.029297	-204.577881
1023.901367	127.067581
1022.772461	36.135811
1021.643555	-247.328659
1020.513672	-235.990540
1019.384766	-55.287781
1018.254883	-18.416340
1017.124023	-0.079831
1015.994141	-250.577774
1014.863281	-259.922333
1013.732422	96.838943
1012.601563	-21.359016
1011.469727	20.321318
1010.338867	-12.048939
1009.207031	381.532135
1008.074219	-69.680145
1006.942383	90.160446
1005.809570	321.677155
1004.675781	946.256165
1003.542969	1073.534424
1002.409180	1302.506470
1001.275391	771.147522
1000.141602	489.611298
999.007813	423.078613
997.873047	315.065247
996.738281	211.780533
995.602539	297.875122
994.467773	217.848190
993.332031	114.847473
992.196289	58.093788
991.059570	-70.058937
989.923828	373.688660
988.787109	-189.974182
987.650391	126.987457
986.512695	-111.369171
985.375000	-225.157761
984.237305	64.171516
983.099609	35.728985
981.960938	175.396317
980.822266	82.657135
979.683594	-67.473999
978.544922	-15.046989
977.405273	-160.332306
976.265625	340.561493
975.125977	216.111771
973.985352	-94.334595
972.845703	146.835724
971.705078	153.690720
970.563477	-87.381958
969.422852	0.048853
968.281250	222.944107
967.139648	12.118259
965.997070	81.367775
964.855469	29.117176
963.712891	-16.146635
962.569336	184.002869
961.426758	219.130280
960.283203	32.051018
959.139648	-273.975922
957.996094	-156.038071
956.851563	99.325554
955.707031	160.068909
954.562500	1.153232
953.416992	-70.642014
952.272461	-7.330002
951.126953	53.757339
949.980469	133.200516
948.834961	-82.201775
947.688477	8.855685
946.541992	262.206787
945.395508	339.626923
944.248047	302.903809
943.100586	69.921738
941.953125	152.182617
940.804688	225.370743
939.657227	132.050797
938.507813	228.211700
937.359375	132.844589
936.210938	165.309525
935.061523	245.724670
933.912109	483.459686
932.761719	110.509796
931.611328	68.150673
930.460938	203.551788
929.310547	-25.332233
928.160156	71.515656
927.008789	-2.282133
925.857422	-178.345078
924.705078	12.015740
923.553711	-38.696503
922.401367	-46.093624
921.249023	-96.588524
920.095703	37.119175
918.942383	41.338989
917.789063	-79.293221
916.635742	-15.823250
915.481445	-206.600952
914.328125	18.215151
913.172852	-65.643173
912.018555	4.910589
910.863281	-239.794769
909.708008	35.041550
908.552734	-43.876541
907.396484	-88.675980
906.241211	-140.172806
905.083984	-44.296135
903.927734	-165.845978
902.770508	47.905640
901.613281	-444.778381
900.456055	-97.364258
899.298828	130.017639
898.140625	133.369522
896.982422	82.500771
895.824219	72.429398
894.665039	-179.488831
893.505859	-288.821747
892.346680	78.788376
891.186523	123.205193
890.027344	5.026494
888.867188	-293.700439
887.706055	-11.994761
886.545898	161.285797
885.384766	-245.422562
884.223633	-349.567261
883.061523	-115.276718
881.899414	8.452667
880.737305	32.968559
879.575195	300.946716
878.413086	124.908569
877.250000	-21.717619
876.086914	47.991348
874.922852	11.866075
873.758789	207.675354
872.595703	16.287445
871.430664	200.813629
870.266602	-21.922224
869.101563	261.540070
867.936523	-39.759411
866.770508	106.480598
865.605469	86.346123
864.439453	86.461502
863.273438	144.999435
862.106445	151.864731
860.939453	311.425323
859.772461	-76.844551
858.605469	500.164093
857.437500	379.059143
856.269531	291.661621
855.101563	361.297211
853.932617	702.212463
852.764648	493.729492
851.595703	348.091675
850.425781	489.316132
849.256836	594.615601
848.086914	272.083069
846.916992	292.262115
845.746094	148.996872
844.575195	298.955933
843.404297	171.367386
842.233398	164.605743
841.061523	177.944702
839.889648	126.400642
838.717773	238.027817
837.545898	-101.877342
836.373047	139.261475
835.200195	159.095581
834.027344	420.065979
832.853516	220.924683
831.679688	238.346573
830.505859	-14.323016
829.331055	-52.740353
828.157227	47.101402
826.982422	108.925163
825.806641	297.740265
824.631836	410.614471
823.456055	-33.756916
822.280273	156.985153
821.103516	51.315037
819.926758	74.781372
818.750000	-48.780022
817.573242	217.165939
816.395508	280.398163
815.217773	-221.581177
814.040039	-140.645126
812.862305	100.276688
811.683594	-61.408005
810.504883	-158.647827
809.326172	-135.936707
808.146484	-108.886597
806.966797	-226.316818
805.787109	58.140160
804.607422	-92.769196
803.426758	-68.365921
802.246094	-4.132895
801.064453	-37.649025
799.883789	-153.315430
798.702148	25.883381
797.520508	51.924076
796.337891	-64.006737
795.156250	-129.024094
793.972656	-92.222206
792.790039	-79.909271
791.607422	-32.287163
790.423828	179.018097
789.239258	-56.971077
788.055664	-16.372137
786.871094	70.546097
785.686523	179.422028
784.501953	-5.951841
783.316406	67.284691
782.130859	246.452194
780.945313	91.769188
779.759766	140.274612
778.573242	343.232880
777.386719	18.260248
776.199219	320.248047
775.012695	21.681492
773.825195	-54.016094
772.637695	-132.001190
771.449219	171.465225
770.260742	236.541489
769.072266	266.200928
767.883789	249.450195
766.694336	336.143555
765.504883	65.826820
764.315430	451.803802
763.125977	582.083496
761.935547	423.820953
760.745117	395.367523
759.553711	221.600952
758.363281	382.164642
757.171875	368.808960
755.979492	487.269775
754.788086	209.914017
753.595703	-30.057028
752.403320	316.611633
751.210938	318.158539
750.017578	86.824997
748.824219	215.575500
747.630859	392.467316
746.436523	22.753569
745.242188	111.674706
744.047852	121.507065
742.853516	175.116913
741.658203	20.337658
740.462891	95.713196
739.267578	291.512451
738.071289	-102.200478
736.875000	67.136345
735.678711	129.032425
734.482422	197.413406
733.285156	99.357277
732.087891	421.453949
730.890625	43.264160
729.692383	277.645386
728.494141	-45.741669
727.295898	-54.187576
726.097656	-167.568710
724.898438	171.420044
723.699219	108.244507
722.500000	121.536423
721.299805	204.685150
720.099609	110.959557
718.899414	325.036591
717.698242	120.042206
716.498047	11.157904
715.296875	-102.023613
714.094727	203.542160
712.893555	-25.121380
711.691406	138.678452
710.489258	254.502121
709.286133	-106.791260
708.083008	-38.787655
706.879883	-64.389496
705.676758	-109.506981
704.472656	69.643288
703.268555	-58.032459
702.064453	23.284231
700.860352	-84.574486
699.655273	22.983820
698.450195	-65.066391
697.244141	-187.749634
696.039063	-95.133369
694.833008	-43.721798
693.626953	40.371353
692.419922	-222.878021
691.212891	-53.849476
690.005859	50.130981
688.798828	-188.633759
687.590820	26.274017
686.382813	-49.389126
685.174805	-298.322388
683.965820	-78.699570
682.756836	-43.229523
681.547852	-81.260086
680.338867	93.222160
679.128906	-48.397701
677.918945	-27.345104
676.708984	43.697739
675.498047	-198.911255
674.287109	143.052780
673.076172	-14.651352
671.865234	91.816986
670.653320	-28.578693
669.441406	9.135119
668.229492	297.792664
667.016602	-193.503860
665.803711	26.434658
664.590820	177.410538
663.377930	11.153583
662.164063	169.060791
660.950195	-160.623947
659.736328	-230.947037
658.521484	-169.369156
657.306641	-42.843281
656.091797	-8.823062
654.875977	133.250000
653.661133	14.736589
652.445313	-200.411987
651.228516	300.058716
650.012695	259.959961
648.795898	162.016495
647.579102	45.018379
646.361328	83.319489
645.143555	186.431091
643.925781	134.863815
642.708008	135.207870
641.489258	135.813812
640.270508	177.525711
639.051758	34.623337
637.833008	137.004944
636.613281	-16.076359
635.393555	-24.944061
634.172852	17.956589
632.953125	26.698120
631.732422	24.916328
630.511719	167.106186
629.290039	-20.975033
628.068359	-123.000427
626.846680	-38.252636
625.625000	286.725037
624.402344	-3.481354
623.179688	283.015259
621.957031	27.436174
620.733398	176.893860
619.510742	377.733093
618.286133	274.510925
617.062500	152.087555
615.837891	-34.480103
614.613281	219.754974
613.388672	-1.044900
612.164063	-501.974548
610.938477	-369.908020
609.712891	-92.682823
608.486328	135.101212
607.260742	1.491487
606.034180	147.546295
604.807617	90.381538
