# Supplementary material for: Raman spectroscopy accurately differentiates mucosal healing from non-healing and biochemical changes following biological therapy in inflammatory bowel disease
Source: PLoS One. 2021 Jun 2;16(6):e0252210. doi: 10.1371/journal.pone.0252210 (PMC8172032; doi:10.1371/journal.pone.0252210)
Supplement: S3 Dataset — (ZIP) [file pone.0252210.s005.zip › Export UC active inflammation/OC023 post treatment-1_base sub cr removed_77__X_-20373.5__Y_49409__Z_923.48__Time_875.txt]

1714.774414	23.753794
1713.797852	65.749672
1712.820313	13.020218
1711.843750	89.451958
1710.866211	75.057739
1709.888672	-0.577706
1708.911133	-40.934319
1707.933594	-19.238029
1706.955078	-200.733932
1705.976563	-14.843920
1704.998047	-16.023046
1704.019531	-102.424019
1703.040039	103.320732
1702.061523	-102.588409
1701.082031	15.676928
1700.101563	-28.823521
1699.122070	74.227531
1698.141602	220.428329
1697.161133	131.839218
1696.180664	225.435287
1695.200195	199.240204
1694.218750	162.809387
1693.238281	174.941544
1692.256836	283.607941
1691.274414	253.882797
1690.292969	366.074921
1689.310547	275.913940
1688.328125	492.969666
1687.345703	406.411621
1686.363281	386.999878
1685.379883	573.263550
1684.396484	693.286255
1683.413086	667.187744
1682.429688	721.461609
1681.445313	834.730774
1680.461914	831.278748
1679.477539	822.936584
1678.493164	918.829285
1677.507813	961.897705
1676.523438	1026.684692
1675.538086	1105.162842
1674.552734	1184.042114
1673.566406	1218.116943
1672.581055	1215.415771
1671.594727	1271.580566
1670.608398	1253.765259
1669.622070	1409.000854
1668.634766	1320.294434
1667.648438	1574.490479
1666.661133	1661.766602
1665.673828	1622.043579
1664.685547	1641.086548
1663.698242	1623.394409
1662.709961	1887.159790
1661.721680	1798.604004
1660.733398	1715.767334
1659.744141	1715.477905
1658.755859	1805.640869
1657.766602	1678.927368
1656.777344	1711.513184
1655.787109	1551.161987
1654.797852	1491.820068
1653.807617	1411.668335
1652.817383	1331.888428
1651.827148	1392.667969
1650.835938	1302.998901
1649.844727	1242.772949
1648.853516	849.817261
1647.862305	885.481323
1646.871094	889.723816
1645.878906	653.864319
1644.886719	743.251953
1643.894531	420.966003
1642.902344	487.167572
1641.910156	556.250671
1640.916992	377.522614
1639.923828	257.172699
1638.930664	303.297089
1637.936523	85.944405
1636.943359	209.030167
1635.949219	131.969742
1634.955078	44.630375
1633.960938	44.495884
1632.965820	-5.471931
1631.970703	168.642807
1630.975586	132.247269
1629.980469	53.946812
1628.985352	94.302925
1627.989258	16.420002
1626.993164	-40.205002
1625.997070	40.131020
1625.000977	28.565277
1624.003906	88.145760
1623.007813	-22.989840
1622.010742	134.104706
1621.012695	-102.807365
1620.015625	217.363464
1619.017578	169.876862
1618.020508	148.787735
1617.021484	56.955448
1616.023438	117.484047
1615.025391	70.517311
1614.026367	-49.777550
1613.027344	32.015724
1612.028320	150.568970
1611.028320	38.464779
1610.029297	47.044922
1609.029297	71.415680
1608.029297	25.107399
1607.028320	62.694336
1606.028320	150.070175
1605.027344	145.826263
1604.026367	-7.569578
1603.025391	72.043701
1602.023438	31.304802
1601.022461	103.086304
1600.020508	44.099342
1599.018555	-179.568054
1598.016602	-84.210548
1597.013672	-90.812126
1596.010742	-191.476517
1595.007813	-124.908844
1594.004883	-126.286354
1593.001953	-224.292542
1591.998047	-186.517548
1590.994141	-65.258102
1589.990234	19.387442
1588.986328	-96.927711
1587.981445	-187.143158
1586.976563	-55.692936
1585.971680	140.837097
1584.966797	-35.529453
1583.961914	27.893208
1582.956055	187.639236
1581.950195	102.381119
1580.944336	27.511425
1579.938477	38.532654
1578.931641	130.181122
1577.924805	5.681175
1576.917969	11.264524
1575.911133	136.436920
1574.904297	1.357004
1573.896484	27.477877
1572.888672	45.692120
1571.880859	209.367599
1570.873047	14.227750
1569.864258	120.471169
1568.855469	117.455009
1567.846680	15.636324
1566.837891	196.778885
1565.829102	29.854563
1564.819336	-46.274128
1563.809570	-5.720788
1562.799805	-53.518688
1561.790039	-10.639492
1560.779297	73.583344
1559.768555	331.348541
1558.757813	228.559647
1557.747070	104.945541
1556.736328	126.343048
1555.724609	194.218246
1554.712891	65.087799
1553.701172	88.639359
1552.689453	174.165649
1551.676758	148.210617
1550.664063	202.334747
1549.651367	352.008240
1548.638672	232.458710
1547.625977	172.284424
1546.612305	-12.124807
1545.598633	180.785263
1544.584961	115.017471
1543.571289	147.302719
1542.556641	83.830276
1541.541992	69.293526
1540.527344	-28.028555
1539.512695	16.515165
1538.498047	-109.473907
1537.482422	-54.943138
1536.466797	81.955292
1535.451172	92.239021
1534.434570	92.032204
1533.418945	78.769928
1532.402344	127.207176
1531.385742	98.140198
1530.369141	138.485413
1529.351563	29.228802
1528.334961	151.650681
1527.317383	103.899300
1526.299805	241.357498
1525.281250	54.276012
1524.263672	320.013855
1523.245117	83.776833
1522.226563	86.688438
1521.208008	140.863907
1520.188477	35.434395
1519.168945	207.503021
1518.150391	99.207764
1517.129883	1.058378
1516.110352	-30.415733
1515.089844	-10.680674
1514.070313	62.813786
1513.049805	77.060501
1512.028320	98.832031
1511.007813	-89.984383
1509.986328	-45.416634
1508.964844	32.319218
1507.943359	132.945129
1506.921875	79.533676
1505.899414	-109.879562
1504.876953	-78.959045
1503.854492	-189.131561
1502.832031	-56.040134
1501.808594	-53.786777
1500.786133	-115.690796
1499.762695	-177.723877
1498.739258	-117.015671
1497.714844	-59.045494
1496.691406	-139.391647
1495.666992	-4.985696
1494.642578	-29.334522
1493.617188	-12.909964
1492.592773	80.071220
1491.567383	170.313797
1490.541992	86.631882
1489.516602	271.096863
1488.491211	330.202942
1487.464844	371.273285
1486.438477	348.376434
1485.412109	396.837860
1484.385742	468.126556
1483.358398	457.612671
1482.331055	469.944977
1481.303711	451.555939
1480.276367	529.955200
1479.249023	633.704773
1478.220703	579.275391
1477.192383	654.719360
1476.164063	732.577759
1475.135742	955.484741
1474.106445	778.388550
1473.077148	1097.734009
1472.047852	1147.038330
1471.018555	1303.115845
1469.989258	1334.368774
1468.958984	1490.156860
1467.928711	1470.313354
1466.898438	1610.588745
1465.868164	1699.884155
1464.836914	1783.970825
1463.805664	1865.409912
1462.774414	2012.797607
1461.743164	2060.998047
1460.710938	2063.390869
1459.679688	2014.956177
1458.647461	2149.231689
1457.615234	2296.083496
1456.582031	2427.582520
1455.549805	2437.225098
1454.516602	2553.322754
1453.483398	2319.406982
1452.449219	2491.150879
1451.416016	2601.965332
1450.381836	2644.264160
1449.347656	2770.114258
1448.313477	2599.526855
1447.279297	2479.629883
1446.244141	2635.717529
1445.208984	2563.896484
1444.173828	2481.962646
1443.138672	2374.742676
1442.102539	2480.033691
1441.066406	2347.527344
1440.030273	2111.394775
1438.994141	2029.567871
1437.958008	2046.344604
1436.920898	1840.723877
1435.883789	1784.252197
1434.846680	1545.943726
1433.808594	1466.827026
1432.771484	1395.341553
1431.733398	1169.902588
1430.695313	891.576111
1429.657227	777.392944
1428.618164	693.537842
1427.579102	680.359070
1426.540039	455.397797
1425.500977	465.016937
1424.461914	434.333252
1423.421875	461.641479
1422.381836	431.025482
1421.341797	435.724609
1420.301758	349.800842
1419.260742	367.173035
1418.219727	213.408234
1417.178711	412.098694
1416.137695	160.354675
1415.096680	218.196609
1414.054688	165.389679
1413.012695	9.564062
1411.970703	49.959820
1410.928711	107.993271
1409.885742	70.561104
1408.842773	171.393738
1407.799805	-74.389458
1406.756836	76.796181
1405.712891	142.609726
1404.668945	30.240685
1403.625000	148.891327
1402.581055	41.742405
1401.537109	35.066902
1400.492188	236.638901
1399.447266	127.269447
1398.402344	48.118179
1397.357422	21.726036
1396.311523	25.496227
1395.265625	89.488373
1394.219727	20.787743
1393.173828	-82.848045
1392.126953	-53.649807
1391.081055	-46.883129
1390.034180	52.573151
1388.986328	-78.123291
1387.939453	159.096710
1386.891602	18.640474
1385.843750	-34.126438
1384.795898	148.244720
1383.748047	-134.262192
1382.699219	-36.699642
1381.651367	-91.459900
1380.602539	-48.672180
1379.552734	69.125587
1378.503906	-65.179878
1377.454102	52.809143
1376.404297	-43.767208
1375.354492	91.876389
1374.303711	-41.850464
1373.253906	-63.148842
1372.203125	-129.206940
1371.152344	54.198582
1370.100586	-113.804077
1369.049805	-17.444462
1367.998047	6.742397
1366.946289	182.996780
1365.894531	45.517216
1364.841797	5.325914
1363.789063	5.115283
1362.736328	107.078377
1361.683594	216.597672
1360.630859	20.216711
1359.577148	187.176895
1358.523438	187.597534
1357.469727	21.586533
1356.415039	308.151154
1355.361328	323.869049
1354.306641	96.232948
1353.251953	161.941345
1352.197266	391.667389
1351.141602	532.043823
1350.085938	391.995270
1349.030273	480.474945
1347.974609	658.383362
1346.918945	727.203064
1345.862305	838.292847
1344.805664	872.605713
1343.749023	837.630859
1342.691406	1077.930542
1341.634766	991.170105
1340.577148	988.818970
1339.519531	1016.334167
1338.460938	1026.638550
1337.403320	784.541931
1336.344727	973.402161
1335.286133	1058.378784
1334.226563	947.983948
1333.167969	968.891418
1332.108398	750.021484
1331.048828	813.274231
1329.989258	886.526978
1328.928711	910.450562
1327.869141	912.266174
1326.808594	936.449890
1325.748047	1002.750488
1324.686523	1128.423218
1323.625977	1125.794434
1322.564453	851.773682
1321.502930	728.547729
1320.440430	802.892517
1319.378906	1077.152832
1318.316406	1092.464722
1317.253906	1147.352173
1316.190430	1204.810181
1315.127930	1020.837891
1314.064453	1113.054443
1313.000977	1055.078857
1311.937500	901.195068
1310.873047	971.592163
1309.809570	1081.475708
1308.745117	1011.748169
1307.679688	1121.817993
1306.615234	1072.037354
1305.549805	1074.054443
1304.484375	1081.107300
1303.418945	1039.098877
1302.353516	1193.881958
1301.287109	1098.028442
1300.220703	1053.928833
1299.154297	1199.120605
1298.087891	1145.416748
1297.020508	993.622681
1295.954102	1141.513794
1294.886719	901.638733
1293.818359	831.296021
1292.750977	797.886597
1291.682617	651.762268
1290.614258	768.201111
1289.545898	862.621521
1288.476563	660.494141
1287.407227	774.693604
1286.338867	643.916260
1285.268555	741.108765
1284.199219	759.974243
1283.128906	813.201538
1282.058594	695.127625
1280.988281	824.388306
1279.917969	708.977783
1278.846680	764.950439
1277.775391	940.827271
1276.704102	757.234314
1275.632813	847.618835
1274.560547	876.929993
1273.488281	759.674683
1272.416016	852.657654
1271.343750	786.891541
1270.270508	977.648804
1269.197266	916.898193
1268.124023	907.498840
1267.050781	1083.645142
1265.977539	1198.770386
1264.903320	1140.699219
1263.829102	1007.101135
1262.753906	1073.563232
1261.679688	1003.523071
1260.604492	1062.741089
1259.529297	980.644592
1258.454102	1105.708740
1257.378906	1130.894409
1256.302734	961.295044
1255.226563	1154.569702
1254.150391	1118.987793
1253.073242	988.546204
1251.997070	999.306335
1250.919922	973.604736
1249.841797	911.463745
1248.764648	990.394043
1247.686523	1113.070068
1246.608398	929.485901
1245.530273	964.685181
1244.452148	905.141418
1243.373047	901.500793
1242.293945	868.733948
1241.214844	971.941101
1240.135742	681.912231
1239.055664	894.325867
1237.975586	774.276489
1236.895508	969.599854
1235.815430	1058.134644
1234.734375	831.450073
1233.654297	786.650391
1232.573242	870.304810
1231.491211	934.531372
1230.410156	712.881592
1229.328125	803.727539
1228.246094	749.241760
1227.163086	711.709412
1226.081055	681.430237
1224.998047	776.965454
1223.915039	736.963623
1222.832031	510.724396
1221.748047	470.746613
1220.664063	375.153381
1219.580078	368.996429
1218.496094	490.877350
1217.412109	332.426025
1216.327148	398.634338
1215.242188	368.181274
1214.157227	427.025940
1213.071289	394.081024
1211.985352	554.159485
1210.899414	472.852264
1209.813477	620.682922
1208.727539	741.867493
1207.640625	441.013794
1206.553711	586.182190
1205.466797	454.081970
1204.378906	548.470276
1203.291016	399.456482
1202.203125	472.015564
1201.115234	219.422165
1200.027344	376.112213
1198.938477	44.098598
1197.849609	138.061432
1196.760742	-18.278191
1195.670898	227.038818
1194.582031	20.106319
1193.492188	-56.989532
1192.401367	31.716896
1191.311523	-74.338234
1190.220703	-84.326927
1189.129883	-17.531231
1188.039063	176.423508
1186.947266	-45.135342
1185.856445	40.555420
1184.764648	-5.863811
1183.671875	-6.765567
1182.580078	21.027966
1181.487305	144.644104
1180.394531	352.029205
1179.301758	120.564949
1178.208984	222.227859
1177.115234	271.037750
1176.021484	358.057556
1174.927734	435.360596
1173.833008	318.585632
1172.738281	213.732544
1171.643555	302.684265
1170.548828	240.750504
1169.454102	188.310379
1168.358398	164.491638
1167.262695	231.444199
1166.166992	-17.300392
1165.070313	133.105164
1163.973633	230.766220
1162.876953	287.663666
1161.780273	232.170975
1160.683594	429.714417
1159.585938	433.682037
1158.488281	382.640778
1157.389648	565.370117
1156.291992	485.473907
1155.193359	403.115997
1154.094727	444.689117
1152.996094	304.936127
1151.896484	401.111877
1150.796875	256.441467
1149.697266	319.004822
1148.597656	314.732513
1147.498047	191.275909
1146.397461	303.473450
1145.296875	296.488434
1144.195313	6.188516
1143.094727	91.841446
1141.993164	98.841637
1140.891602	91.457405
1139.789063	22.140165
1138.687500	211.856827
1137.584961	187.475800
1136.482422	141.610657
1135.379883	323.706116
1134.276367	320.354889
1133.172852	421.371185
1132.069336	602.944885
1130.964844	793.816101
1129.861328	789.920288
1128.756836	809.637329
1127.652344	931.223572
1126.546875	775.207703
1125.442383	785.108337
1124.336914	835.185608
1123.230469	816.412598
1122.125000	589.066284
1121.018555	634.097839
1119.912109	622.173523
1118.805664	617.253357
1117.699219	619.335266
1116.591797	543.219116
1115.484375	585.330627
1114.376953	438.098572
1113.268555	453.999390
1112.160156	722.769653
1111.051758	719.496521
1109.943359	557.798279
1108.833984	660.687500
1107.725586	642.977844
1106.616211	714.917603
1105.505859	753.674866
1104.396484	707.354980
1103.286133	790.759583
1102.175781	763.148621
1101.064453	905.295959
1099.954102	792.604614
1098.842773	953.378601
1097.731445	833.488708
1096.619141	925.670532
1095.507813	1003.602173
1094.395508	956.569641
1093.282227	871.796204
1092.169922	841.151611
1091.056641	906.955933
1089.943359	1038.559082
1088.830078	772.392639
1087.716797	877.957397
1086.602539	764.682983
1085.488281	926.500854
1084.373047	712.056396
1083.258789	955.952087
1082.143555	783.779785
1081.028320	867.687805
1079.913086	881.048279
1078.796875	596.140442
1077.680664	597.713501
1076.564453	646.179688
1075.448242	405.966858
1074.331055	459.053314
1073.213867	622.306763
1072.096680	668.206787
1070.979492	512.441162
1069.861328	438.737213
1068.743164	601.700012
1067.625000	530.291870
1066.505859	510.408875
1065.386719	516.267700
1064.267578	475.280792
1063.148438	492.804840
1062.029297	646.021851
1060.909180	480.981445
1059.789063	517.149353
1058.667969	625.770447
1057.547852	341.588470
1056.426758	366.043121
1055.305664	357.768127
1054.183594	435.926453
1053.062500	387.932770
1051.940430	381.987488
1050.818359	450.757629
1049.695313	428.469666
1048.572266	282.526001
1047.449219	309.302032
1046.326172	214.794327
1045.203125	295.238678
1044.079102	364.002258
1042.955078	176.368286
1041.830078	319.736206
1040.706055	239.417801
1039.581055	212.731171
1038.456055	307.178131
1037.331055	350.397766
1036.205078	461.126648
1035.079102	304.235626
1033.953125	242.845245
1032.826172	304.794708
1031.700195	496.992889
1030.573242	414.809174
1029.445313	125.843697
1028.318359	90.365410
1027.190430	152.530106
1026.062500	-77.937294
1024.934570	-101.562775
1023.805664	-48.507782
1022.676758	-37.190151
1021.547852	-144.158386
1020.418945	92.355408
1019.289063	-200.014130
1018.159180	-144.332565
1017.029297	-93.236382
1015.898438	-14.276299
1014.767578	136.565826
1013.636719	183.167130
1012.505859	371.123505
1011.375000	267.303314
1010.243164	411.337708
1009.111328	249.868378
1007.978516	537.495422
1006.846680	674.710388
1005.713867	1242.174438
1004.581055	2070.782471
1003.447266	2436.718018
1002.313477	2125.351807
1001.179688	1407.529907
1000.045898	722.494812
998.912109	248.080276
997.777344	245.078400
996.642578	147.535828
995.506836	197.873672
994.372070	-86.293877
993.236328	63.518299
992.100586	128.040863
990.963867	8.172791
989.828125	220.476471
988.691406	211.532501
987.553711	2.236237
986.416992	106.495003
985.279297	-5.677437
984.141602	78.070625
983.003906	-82.120804
981.865234	45.606861
980.726563	-35.991810
979.587891	25.224039
978.448242	-83.656288
977.309570	49.110176
976.169922	101.489960
975.030273	-11.499521
973.889648	52.646393
972.749023	47.986771
971.608398	75.633850
970.467773	183.785767
969.326172	119.852776
968.184570	166.271194
967.042969	143.977280
965.901367	-15.802691
964.758789	104.464920
963.616211	78.072144
962.473633	132.084946
961.330078	161.014771
960.186523	52.598412
959.042969	315.517883
957.899414	351.722748
956.754883	83.516754
955.610352	152.123276
954.465820	117.858879
953.321289	230.216858
952.175781	145.936859
951.030273	48.132126
949.884766	197.487183
948.738281	93.175507
947.591797	107.919159
946.445313	17.703283
945.298828	140.144821
944.151367	274.107025
943.003906	127.306297
941.856445	117.703171
940.708008	313.672852
939.559570	263.274963
938.411133	215.336990
937.262695	210.912048
936.113281	375.379547
934.964844	282.322388
933.814453	317.097321
932.665039	181.114471
931.514648	115.969780
930.364258	242.317032
929.213867	49.982342
928.062500	21.792950
926.912109	164.453552
925.759766	-6.795921
924.608398	54.209396
923.456055	-0.653873
922.303711	-23.513481
921.151367	6.064715
919.999023	-71.044762
918.845703	83.782722
917.692383	-99.790268
916.539063	-33.321987
915.384766	-37.131943
914.230469	-111.175270
913.076172	-8.032835
911.920898	49.817818
910.766602	-75.972458
909.611328	20.676279
908.455078	-79.844063
907.299805	-112.194939
906.143555	-62.820339
904.987305	54.623146
903.830078	-2.284037
902.673828	158.351334
901.516602	2.055588
900.359375	-79.356758
899.201172	-31.623425
898.042969	-62.992691
896.884766	34.688290
895.726563	216.098679
894.567383	-50.126987
893.408203	208.272247
892.249023	98.294769
891.088867	175.987320
889.929688	-26.357878
888.769531	71.828918
887.608398	307.778564
886.448242	139.662659
885.287109	152.240677
884.125977	288.972900
882.963867	324.221710
881.801758	424.919830
880.639648	266.373932
879.477539	448.312469
878.315430	465.727600
877.152344	350.281616
875.989258	329.543549
874.825195	315.631775
873.661133	193.714874
872.497070	260.965454
871.333008	242.719284
870.168945	184.028900
869.003906	249.114304
867.838867	266.982605
866.672852	71.312828
865.506836	203.905930
864.340820	325.226471
863.174805	347.666748
862.008789	363.375885
860.841797	197.221390
859.674805	329.728699
858.506836	441.989929
857.339844	471.174408
856.171875	695.522339
855.003906	608.018188
853.834961	594.552795
852.666016	693.172119
851.497070	598.993103
850.328125	565.341553
849.158203	518.255859
847.988281	341.277191
846.818359	359.156219
845.647461	392.676422
844.477539	450.762360
843.306641	345.459686
842.134766	215.572784
840.963867	197.520630
839.791992	329.245239
838.619141	261.923126
837.447266	281.736237
836.274414	323.837341
835.101563	216.202759
833.928711	293.919373
832.754883	190.698227
831.581055	315.142761
830.407227	423.841003
829.232422	309.314453
828.058594	531.581116
826.883789	441.468048
825.708008	398.146301
824.533203	205.416565
823.357422	246.691635
822.181641	209.883408
821.004883	235.379471
819.828125	209.554871
818.651367	16.673939
817.474609	66.404327
816.296875	51.487045
815.119141	-56.963028
813.941406	79.203430
812.763672	139.595764
811.584961	82.031052
810.406250	13.273243
809.226563	-91.110619
808.047852	-82.257988
806.868164	46.420170
805.688477	70.557610
804.507813	-9.768934
803.327148	76.287537
802.146484	49.017727
800.965820	-31.603006
799.784180	-220.980896
798.603516	-82.219429
797.420898	-160.893600
796.239258	-37.970234
795.056641	-110.218842
793.874023	-91.732300
792.691406	-97.743591
791.507813	-35.233734
790.324219	16.050701
789.140625	-27.986246
787.956055	91.611885
786.772461	51.746170
785.586914	166.590866
784.402344	188.384033
783.216797	39.824764
782.032227	114.421867
780.845703	177.814560
779.660156	44.442833
778.473633	96.524879
777.287109	-25.974514
776.100586	118.561783
774.913086	37.800224
773.725586	215.103699
772.538086	94.406097
771.349609	-52.818478
770.161133	187.961487
768.972656	-87.303162
767.784180	1.073855
766.594727	32.010094
765.405273	205.999832
764.215820	212.426010
763.026367	357.448029
761.835938	416.450348
760.645508	323.472992
759.454102	514.260803
758.262695	383.710693
757.072266	206.943573
755.879883	258.822601
754.688477	394.113556
753.496094	171.048706
752.303711	125.966324
751.110352	80.823433
749.917969	154.209106
748.724609	253.832077
747.530273	232.612762
746.336914	259.614563
745.142578	240.467010
743.948242	142.305481
742.752930	162.551147
741.558594	213.429306
740.363281	191.903503
739.166992	144.048203
737.971680	67.694633
736.775391	61.433334
735.579102	46.384888
734.381836	269.952301
733.185547	44.691917
731.988281	3.334985
730.790039	73.561989
729.592773	141.561356
728.394531	192.032227
727.196289	281.833984
725.997070	231.716690
724.797852	159.783936
723.598633	264.860046
722.399414	310.938293
721.199219	147.391953
719.999023	145.506302
718.798828	217.869354
717.598633	281.512543
716.397461	371.353119
715.196289	273.630402
713.994141	295.944305
712.792969	231.107864
711.590820	236.114853
710.388672	-11.576069
709.185547	74.242523
707.982422	164.458725
706.779297	178.507813
705.576172	-29.412334
704.372070	47.981853
703.167969	75.393242
701.963867	57.210777
700.759766	78.295929
699.554688	-96.214867
698.349609	81.651360
697.143555	48.733047
695.938477	-18.814270
694.732422	61.523266
693.525391	-1.389717
692.319336	-66.313484
691.112305	-63.771324
689.905273	-30.706020
688.697266	-123.367340
687.490234	-198.489166
686.282227	-58.712181
685.073242	-87.985146
683.865234	-30.386341
682.656250	7.828960
681.447266	-18.831905
680.237305	32.657093
679.028320	6.296268
677.818359	29.897076
676.607422	118.579323
675.397461	6.075658
674.186523	60.381386
672.975586	45.572155
671.763672	180.140228
670.551758	165.574982
669.339844	-10.995076
668.127930	-53.363880
666.915039	44.856796
665.703125	188.499374
664.489258	29.811201
663.276367	-109.282951
662.062500	51.846581
660.848633	68.369591
659.634766	-14.312123
658.419922	-183.191528
657.205078	-86.666405
655.990234	-218.727158
654.775391	15.772577
653.559570	64.810440
652.343750	-6.860377
651.126953	46.421719
649.911133	196.544052
648.694336	81.673965
647.477539	166.977936
646.259766	316.703735
645.041992	195.097168
643.824219	363.817352
642.606445	355.908844
641.387695	177.922424
640.168945	214.765274
638.950195	302.909546
637.730469	-13.261889
636.511719	50.638535
635.291016	-34.048813
634.071289	129.997711
632.850586	96.025330
631.629883	46.571793
630.409180	103.923546
629.188477	68.443459
627.966797	73.135506
626.745117	-6.450041
625.522461	138.419800
624.300781	295.343994
623.078125	333.541870
621.854492	238.041931
620.631836	244.500778
619.408203	145.060898
618.184570	66.055550
616.960938	-28.979963
615.736328	-11.707569
614.511719	-38.450100
613.287109	-87.857269
612.061523	-35.961483
610.835938	50.820705
609.610352	-0.752759
608.384766	-13.292337
607.158203	-59.567524
605.931641	-39.233349
604.705078	47.575890
