# Supplementary material for: Raman spectroscopy accurately differentiates mucosal healing from non-healing and biochemical changes following biological therapy in inflammatory bowel disease
Source: PLoS One. 2021 Jun 2;16(6):e0252210. doi: 10.1371/journal.pone.0252210 (PMC8172032; doi:10.1371/journal.pone.0252210)
Supplement: S3 Dataset — (ZIP) [file pone.0252210.s005.zip › Export UC active inflammation/EC025-1_BL sub CR removed_99__X_-5293.74__Y_1724.38__Z_-2843.8__Time_1137.txt]

1714.780273	-49.413448
1713.803711	-25.528673
1712.827148	-33.241482
1711.849609	3.480945
1710.873047	135.608459
1709.895508	46.837414
1708.917969	-13.406986
1707.939453	-42.420628
1706.961914	5.373156
1705.983398	25.515745
1705.004883	4.693408
1704.025391	31.301092
1703.046875	35.791630
1702.067383	39.606129
1701.087891	16.047525
1700.108398	173.770905
1699.127930	199.855988
1698.148438	185.341019
1697.167969	429.583252
1696.187500	384.718781
1695.206055	328.776215
1694.225586	432.749878
1693.244141	472.246948
1692.262695	447.356812
1691.281250	571.664001
1690.298828	404.814178
1689.317383	600.645508
1688.334961	692.168335
1687.352539	642.166565
1686.369141	669.343750
1685.386719	696.414368
1684.403320	824.625122
1683.419922	710.280579
1682.435547	822.321716
1681.452148	825.127930
1680.467773	859.859009
1679.483398	894.589905
1678.499023	990.544373
1677.514648	1001.370300
1676.529297	1145.237793
1675.543945	1281.146851
1674.558594	1236.301636
1673.573242	1149.060303
1672.586914	1354.297729
1671.600586	1522.386963
1670.614258	1456.796509
1669.627930	1409.991455
1668.641602	1342.142456
1667.654297	1492.170410
1666.666992	1345.083374
1665.679688	1405.233276
1664.692383	1590.254272
1663.704102	1494.268799
1662.715820	1613.339233
1661.727539	1374.708008
1660.739258	1446.530762
1659.750977	1478.826294
1658.761719	1445.121338
1657.772461	1517.643311
1656.783203	1532.143677
1655.793945	1438.363770
1654.803711	1548.703613
1653.813477	1474.032471
1652.823242	1328.244141
1651.833008	1164.291748
1650.841797	1138.207886
1649.851563	1022.543335
1648.860352	822.623230
1647.869141	808.084900
1646.876953	651.157288
1645.885742	698.013672
1644.893555	584.031250
1643.901367	515.284851
1642.908203	475.896027
1641.916016	249.437195
1640.922852	252.936768
1639.929688	356.980408
1638.936523	318.841431
1637.943359	265.188965
1636.949219	290.936188
1635.955078	124.543076
1634.960938	103.448555
1633.966797	80.012215
1632.971680	-35.333466
1631.977539	-47.636925
1630.982422	-85.995712
1629.986328	57.563095
1628.991211	-169.752335
1627.995117	-54.648792
1627.000000	-89.277390
1626.003906	34.166069
1625.006836	10.552615
1624.010742	-52.231750
1623.013672	-17.498917
1622.016602	-0.936123
1621.019531	60.517807
1620.021484	46.000809
1619.024414	44.849087
1618.026367	127.931747
1617.028320	179.696121
1616.029297	16.451517
1615.031250	50.268913
1614.032227	-52.135517
1613.033203	-10.055332
1612.034180	-1.889062
1611.035156	61.509148
1610.035156	-79.371422
1609.035156	34.156155
1608.035156	11.574991
1607.035156	54.647491
1606.034180	121.425934
1605.033203	70.515381
1604.032227	69.505302
1603.031250	18.915819
1602.030273	-57.680210
1601.028320	-58.255291
1600.026367	-95.318909
1599.024414	-22.432978
1598.022461	11.322516
1597.019531	26.876898
1596.016602	-69.830551
1595.013672	-41.006241
1594.010742	97.591202
1593.007813	9.035215
1592.003906	-121.172585
1591.000000	-152.066895
1589.996094	-39.354477
1588.992188	-75.340683
1587.987305	63.510674
1586.983398	-55.824734
1585.978516	106.525520
1584.972656	128.085495
1583.967773	167.912750
1582.961914	-0.692646
1581.956055	-33.738186
1580.950195	60.869118
1579.944336	132.015274
1578.937500	31.321629
1577.931641	144.102219
1576.924805	-34.612385
1575.916992	39.107533
1574.910156	29.549341
1573.902344	58.990368
1572.894531	109.198997
1571.886719	55.385990
1570.878906	-14.024926
1569.870117	-15.881652
1568.862305	158.869507
1567.853516	81.580223
1566.843750	-71.021866
1565.834961	12.631564
1564.825195	-116.634201
1563.815430	16.186522
1562.805664	8.791530
1561.795898	-29.791216
1560.785156	92.356239
1559.775391	146.967010
1558.764648	30.397390
1557.752930	204.056320
1556.742188	180.638046
1555.730469	113.105606
1554.718750	159.468475
1553.707031	122.858345
1552.695313	156.065659
1551.682617	235.748154
1550.670898	183.321396
1549.658203	254.994934
1548.644531	65.285820
1547.631836	103.117355
1546.618164	280.434570
1545.604492	268.861847
1544.590820	171.892517
1543.577148	152.358398
1542.562500	122.376976
1541.547852	120.693573
1540.533203	-2.476439
1539.518555	-105.069473
1538.503906	76.164680
1537.488281	6.881917
1536.472656	79.390625
1535.457031	-3.029426
1534.441406	87.229736
1533.424805	-13.481824
1532.408203	-3.447634
1531.391602	3.863394
1530.375000	206.852066
1529.358398	92.755196
1528.340820	187.176987
1527.323242	77.991264
1526.305664	61.385288
1525.287109	93.539742
1524.269531	-49.449230
1523.250977	77.611443
1522.232422	75.858894
1521.213867	166.537933
1520.194336	231.313782
1519.175781	144.253143
1518.156250	41.656948
1517.136719	147.079453
1516.116211	116.150955
1515.096680	185.255493
1514.076172	-61.663250
1513.055664	63.625099
1512.034180	34.703705
1511.013672	159.619171
1509.992188	14.938313
1508.970703	59.985653
1507.949219	99.736420
1506.927734	-65.794518
1505.905273	32.624966
1504.882813	-115.178818
1503.860352	-170.821198
1502.837891	-116.428658
1501.815430	-21.223335
1500.791992	9.775570
1499.768555	-176.990891
1498.745117	-89.943382
1497.720703	-84.968056
1496.697266	-156.881271
1495.672852	65.255363
1494.648438	-50.414001
1493.623047	-35.776749
1492.598633	-115.855080
1491.573242	113.208549
1490.547852	137.627335
1489.522461	159.352661
1488.497070	275.443817
1487.470703	317.299133
1486.444336	438.156433
1485.417969	326.564362
1484.391602	487.957001
1483.364258	391.463776
1482.336914	465.801636
1481.309570	463.484314
1480.282227	524.798462
1479.254883	529.893677
1478.226563	590.940063
1477.198242	710.460449
1476.169922	786.516113
1475.141602	811.495972
1474.112305	950.947876
1473.083008	1222.631348
1472.053711	1084.292603
1471.024414	1187.681274
1469.995117	1339.275757
1468.964844	1391.499268
1467.934570	1367.317017
1466.904297	1449.853394
1465.874023	1491.597290
1464.842773	1576.441162
1463.811523	1534.118408
1462.780273	1740.708496
1461.749023	1627.101318
1460.717773	1917.241943
1459.685547	1844.119751
1458.653320	1920.725464
1457.621094	1822.126709
1456.587891	1941.704346
1455.555664	1959.714355
1454.522461	2063.881104
1453.489258	2063.989014
1452.455078	2175.580566
1451.421875	2243.999268
1450.387695	2317.401367
1449.353516	2172.850586
1448.319336	2172.698730
1447.285156	2283.934082
1446.250000	2255.824463
1445.214844	2204.913086
1444.179688	2146.400635
1443.144531	1895.589111
1442.108398	2031.890747
1441.072266	1844.381958
1440.036133	1952.779663
1439.000000	1714.769653
1437.963867	1651.245972
1436.926758	1570.037231
1435.889648	1304.424072
1434.852539	1299.085571
1433.814453	1144.737183
1432.777344	950.067017
1431.739258	904.402222
1430.701172	677.050537
1429.663086	520.451904
1428.624023	565.729858
1427.584961	507.592407
1426.545898	691.564453
1425.506836	547.737793
1424.467773	406.510773
1423.427734	421.591461
1422.387695	328.352722
1421.347656	441.727539
1420.307617	509.750458
1419.266602	235.341980
1418.226563	383.994141
1417.184570	235.621155
1416.143555	208.136017
1415.102539	62.465496
1414.060547	238.822189
1413.018555	216.494965
1411.976563	156.511826
1410.934570	166.979355
1409.891602	29.217138
1408.848633	110.145622
1407.805664	7.725303
1406.762695	28.460598
1405.718750	39.191238
1404.674805	-35.372627
1403.630859	206.382706
1402.586914	39.099705
1401.542969	17.455009
1400.498047	76.136665
1399.453125	122.324570
1398.408203	83.323174
1397.363281	76.995522
1396.317383	65.723648
1395.271484	14.445348
1394.225586	35.908314
1393.179688	72.467133
1392.132813	141.631470
1391.086914	-26.954201
1390.040039	-95.282814
1388.992188	99.225441
1387.945313	-13.959412
1386.897461	-109.508110
1385.849609	-102.401855
1384.801758	-30.206758
1383.753906	-187.905945
1382.705078	-18.085979
1381.657227	41.832256
1380.608398	-15.588710
1379.558594	-152.811859
1378.509766	4.756380
1377.459961	-64.814659
1376.410156	-54.391113
1375.360352	100.852180
1374.309570	61.538120
1373.259766	29.834320
1372.208984	-96.516251
1371.158203	-110.519073
1370.106445	17.657507
1369.055664	76.117149
1368.003906	69.873985
1366.952148	-15.968144
1365.900391	62.701698
1364.847656	151.400070
1363.794922	90.811417
1362.742188	65.202827
1361.689453	154.175339
1360.636719	230.783081
1359.583008	158.233841
1358.529297	212.646912
1357.475586	73.234520
1356.420898	140.291092
1355.367188	212.408279
1354.312500	123.111282
1353.257813	225.231522
1352.203125	203.251572
1351.147461	305.534576
1350.091797	286.253326
1349.036133	592.212524
1347.980469	518.519592
1346.923828	777.387512
1345.868164	636.951172
1344.811523	633.067322
1343.754883	626.820679
1342.697266	811.539185
1341.640625	877.349854
1340.583008	903.601990
1339.524414	964.630615
1338.466797	847.446533
1337.409180	844.318970
1336.350586	987.349792
1335.291992	920.069702
1334.232422	852.928528
1333.173828	679.559937
1332.114258	617.670166
1331.054688	677.080444
1329.995117	748.937012
1328.934570	581.121704
1327.875000	640.832031
1326.814453	683.328796
1325.753906	651.815247
1324.692383	793.284363
1323.630859	707.655884
1322.570313	715.973206
1321.507813	744.130737
1320.446289	762.513611
1319.383789	842.660706
1318.322266	908.079956
1317.259766	791.107483
1316.196289	767.963318
1315.133789	695.637512
1314.070313	714.613770
1313.006836	930.767639
1311.943359	826.727905
1310.878906	961.692932
1309.814453	747.093689
1308.750977	882.208252
1307.685547	926.302063
1306.621094	864.673340
1305.555664	963.051453
1304.490234	1012.290161
1303.424805	970.622009
1302.359375	919.226929
1301.292969	953.959167
1300.226563	1015.789673
1299.160156	1001.522278
1298.093750	1146.989014
1297.026367	965.884949
1295.958984	831.585693
1294.891602	864.327698
1293.824219	757.257996
1292.756836	672.391296
1291.688477	803.489502
1290.620117	713.892883
1289.551758	739.641968
1288.482422	736.035034
1287.413086	776.611755
1286.343750	687.377869
1285.274414	784.422852
1284.205078	685.560425
1283.134766	755.756653
1282.064453	772.127014
1280.994141	783.654785
1279.923828	834.387756
1278.852539	748.155334
1277.781250	896.822815
1276.709961	759.370972
1275.637695	670.929138
1274.566406	633.905762
1273.494141	794.893738
1272.421875	794.605591
1271.349609	833.446533
1270.276367	801.493774
1269.203125	928.302673
1268.129883	891.544373
1267.056641	862.163513
1265.982422	857.235168
1264.909180	949.922241
1263.834961	842.612305
1262.759766	852.427246
1261.685547	874.457214
1260.610352	767.330078
1259.535156	950.256592
1258.459961	918.738892
1257.383789	935.976318
1256.308594	1130.996094
1255.232422	1075.184326
1254.155273	875.806396
1253.079102	871.219604
1252.001953	1005.336487
1250.924805	862.104370
1249.847656	930.529907
1248.770508	913.837585
1247.692383	991.969543
1246.614258	875.647461
1245.536133	919.752625
1244.458008	941.980164
1243.378906	852.481750
1242.299805	971.852112
1241.220703	853.258240
1240.141602	824.520813
1239.061523	689.025452
1237.981445	832.584106
1236.901367	818.414673
1235.821289	998.244995
1234.740234	824.018921
1233.659180	727.425903
1232.578125	633.288269
1231.497070	592.482971
1230.415039	634.042175
1229.333984	690.096558
1228.251953	537.885132
1227.168945	557.594421
1226.086914	487.728424
1225.003906	463.846771
1223.920898	444.792145
1222.837891	123.403587
1221.753906	290.573944
1220.669922	363.362305
1219.585938	269.322083
1218.501953	180.128326
1217.416992	240.729523
1216.333008	139.443710
1215.248047	170.986526
1214.162109	233.868439
1213.077148	299.100067
1211.991211	330.483398
1210.905273	658.572021
1209.819336	557.120728
1208.732422	397.798645
1207.646484	583.284302
1206.559570	609.554749
1205.471680	517.683472
1204.384766	317.384583
1203.296875	331.522522
1202.208984	157.757904
1201.121094	195.911530
1200.032227	72.714897
1198.944336	9.692081
1197.855469	9.211230
1196.765625	37.548725
1195.676758	-61.649426
1194.586914	-127.189598
1193.497070	-62.934666
1192.407227	-78.076767
1191.316406	-98.072113
1190.226563	-163.759949
1189.135742	-104.573952
1188.044922	-50.273117
1186.953125	-44.070114
1185.861328	-52.328281
1184.769531	-89.438316
1183.677734	-30.621460
1182.585938	114.462601
1181.493164	-13.965818
1180.400391	-116.023590
1179.307617	26.404577
1178.213867	-46.979645
1177.120117	90.454674
1176.026367	88.828751
1174.932617	89.536308
1173.838867	54.265507
1172.744141	186.515732
1171.649414	41.019878
1170.554688	72.590698
1169.458984	6.001409
1168.364258	63.746452
1167.268555	-141.625595
1166.171875	42.698944
1165.076172	81.082108
1163.979492	-98.064987
1162.882813	66.819321
1161.786133	-2.505221
1160.688477	45.144024
1159.590820	99.869011
1158.493164	156.890991
1157.395508	361.773529
1156.297852	339.850677
1155.199219	382.272247
1154.100586	276.759247
1153.000977	233.215759
1151.902344	335.029419
1150.802734	155.527771
1149.703125	197.619659
1148.603516	44.303905
1147.502930	102.942932
1146.402344	25.778843
1145.301758	15.237282
1144.201172	26.056910
1143.099609	-67.882866
1141.999023	59.385902
1140.896484	79.511261
1139.794922	23.481335
1138.692383	145.701340
1137.590820	68.170998
1136.487305	83.279510
1135.384766	167.214462
1134.281250	232.050171
1133.178711	213.694061
1132.074219	465.911804
1130.970703	333.471252
1129.866211	559.332153
1128.761719	756.566956
1127.657227	688.018555
1126.552734	719.038818
1125.447266	503.435944
1124.341797	574.666809
1123.236328	498.896332
1122.130859	427.847443
1121.024414	389.936646
1119.917969	399.353027
1118.811523	363.734222
1117.704102	294.943390
1116.596680	422.546783
1115.489258	391.533142
1114.381836	251.684143
1113.274414	182.797150
1112.166016	317.218628
1111.057617	475.172363
1109.949219	318.713531
1108.839844	433.982025
1107.730469	355.468353
1106.621094	513.104736
1105.511719	441.614441
1104.401367	504.663086
1103.291016	355.254120
1102.180664	562.145020
1101.070313	521.229919
1099.958984	591.137390
1098.847656	599.679504
1097.736328	754.335571
1096.625000	630.803040
1095.512695	570.910950
1094.400391	565.198730
1093.288086	550.043091
1092.174805	591.374695
1091.062500	482.012573
1089.949219	511.528778
1088.835938	524.539490
1087.721680	438.721924
1086.607422	682.181091
1085.493164	525.792358
1084.378906	425.877197
1083.263672	488.154388
1082.149414	397.664368
1081.034180	445.798920
1079.917969	376.466980
1078.802734	372.906372
1077.686523	425.676331
1076.570313	417.393188
1075.453125	395.026184
1074.336914	335.133972
1073.219727	275.262512
1072.101563	395.964447
1070.984375	237.644592
1069.866211	316.112640
1068.748047	228.179367
1067.629883	297.248383
1066.511719	359.263916
1065.392578	334.614624
1064.273438	279.550690
1063.154297	341.546570
1062.034180	347.360626
1060.914063	311.073547
1059.793945	370.710083
1058.673828	257.295990
1057.552734	211.741928
1056.431641	208.296585
1055.310547	209.544220
1054.189453	348.645813
1053.067383	289.169830
1051.945313	197.051376
1050.823242	-28.071583
1049.701172	83.034142
1048.578125	119.439087
1047.455078	-63.443291
1046.332031	203.942444
1045.208008	93.467682
1044.083984	-40.238903
1042.959961	241.029968
1041.835938	81.783798
1040.710938	181.240723
1039.585938	164.228500
1038.460938	221.777603
1037.335938	123.355522
1036.209961	99.496864
1035.083984	206.002869
1033.958008	142.668121
1032.832031	223.613373
1031.705078	376.650208
1030.578125	164.657272
1029.451172	152.700623
1028.323242	-89.260612
1027.195313	-29.039343
1026.067383	-126.740486
1024.939453	-161.647202
1023.810547	-45.582935
1022.682617	-52.534966
1021.552734	42.668533
1020.423828	-8.275638
1019.293945	-124.087936
1018.164063	-68.188690
1017.034180	-93.401711
1015.904297	4.301733
1014.773438	81.160973
1013.642578	262.299835
1012.511719	158.518478
1011.379883	339.675964
1010.248047	349.491119
1009.116211	366.308990
1007.984375	450.291931
1006.851563	751.771851
1005.718750	986.100525
1004.585938	1671.316284
1003.452148	1954.005005
1002.319336	1737.373047
1001.185547	1095.715088
1000.050781	646.179199
998.916992	319.342957
997.782227	101.262543
996.647461	116.532791
995.512695	122.636185
994.376953	78.040787
993.241211	-125.648064
992.105469	97.540794
990.969727	-87.460548
989.833008	-64.810295
988.696289	10.917817
987.559570	84.382370
986.421875	-134.698730
985.284180	-74.901939
984.146484	65.541626
983.008789	-10.412174
981.870117	-54.029163
980.731445	88.845314
979.592773	162.713928
978.454102	34.220417
977.314453	131.219772
976.174805	179.974655
975.035156	8.135123
973.894531	34.075806
972.754883	16.434507
971.613281	143.582657
970.472656	215.640137
969.331055	58.168392
968.190430	139.553589
967.047852	41.996044
965.906250	146.449661
964.763672	-22.004133
963.621094	-93.989403
962.478516	150.508377
961.334961	135.977631
960.192383	149.030472
959.048828	109.467155
957.904297	163.908768
956.759766	147.419678
955.616211	105.834396
954.470703	254.318161
953.326172	103.051834
952.180664	244.761688
951.035156	66.282097
949.889648	29.734783
948.743164	219.606216
947.596680	155.770584
946.450195	96.612694
945.303711	124.369400
944.156250	8.304214
943.008789	132.125443
941.861328	27.678753
940.713867	117.353752
939.565430	168.272522
938.416992	169.054642
937.267578	242.895065
936.119141	166.280075
934.969727	151.326263
933.820313	250.406754
932.669922	190.015015
931.520508	229.952713
930.370117	96.855858
929.218750	159.711197
928.068359	106.506538
926.916992	28.363049
925.765625	82.293472
924.613281	58.924355
923.461914	1.515906
922.309570	-119.462166
921.156250	-15.268841
920.003906	25.301048
918.850586	-52.232231
917.697266	-31.989237
916.543945	-9.423012
915.389648	-84.436020
914.235352	-70.825287
913.081055	-141.131287
911.926758	-127.396980
910.771484	-104.535423
909.616211	-108.842903
908.460938	-29.203215
907.304688	0.587858
906.148438	-76.094757
904.992188	-46.201782
903.835938	-0.414907
902.678711	-76.886223
901.521484	116.154984
900.364258	-16.799183
899.206055	-20.647297
898.047852	-22.184719
896.889648	41.919998
895.731445	205.541275
894.572266	70.695663
893.413086	82.878181
892.253906	52.159996
891.094727	66.681114
889.934570	-0.075953
888.774414	111.634613
887.613281	196.241165
886.453125	283.096558
885.291992	105.925880
884.130859	66.493324
882.968750	33.882641
881.807617	134.360046
880.645508	284.422760
879.482422	301.465240
878.320313	232.894165
877.157227	227.467194
875.994141	163.507431
874.830078	232.464020
873.666016	60.525276
872.501953	183.537781
871.337891	245.757721
870.173828	249.476990
869.008789	183.495361
867.843750	256.976715
866.677734	278.739441
865.512695	381.415009
864.346680	313.288269
863.179688	355.290314
862.013672	585.940735
860.846680	515.611877
859.679688	454.307434
858.511719	621.970398
857.344727	652.684814
856.176758	638.531555
855.008789	624.391296
853.839844	796.373535
852.670898	717.209106
851.501953	682.909241
850.333008	415.602722
849.163086	415.001343
847.993164	575.651245
846.823242	420.519775
845.652344	216.218048
844.482422	336.514252
843.311523	311.321503
842.139648	236.929398
840.968750	231.891403
839.796875	226.855972
838.624023	270.998016
837.452148	281.585907
836.279297	287.697296
835.106445	291.563660
833.933594	317.751068
832.759766	457.787292
831.585938	378.995117
830.412109	501.075500
829.238281	484.757690
828.063477	254.304321
826.888672	365.142792
825.712891	406.804749
824.538086	316.916870
823.362305	262.715942
822.186523	315.464966
821.009766	136.527145
819.833008	102.403351
818.656250	83.862579
817.479492	14.118660
816.301758	42.305775
815.124023	99.381981
813.946289	16.284304
812.768555	13.259372
811.589844	25.781712
810.411133	191.640076
809.232422	90.742790
808.052734	-67.886810
806.873047	57.835075
805.693359	-43.022053
804.512695	47.071983
803.332031	41.661560
802.151367	-56.966980
800.970703	-133.388107
799.789063	-118.858742
798.608398	-184.190445
797.425781	-123.146233
796.244141	-55.510818
795.061523	-10.086439
793.878906	-217.253204
792.696289	-14.613290
791.512695	-40.159004
790.329102	98.097832
789.145508	76.912514
787.960938	57.928467
786.777344	138.471008
785.591797	128.279526
784.407227	95.953003
783.221680	-27.015188
782.037109	135.144379
780.850586	144.749969
779.665039	23.989285
778.478516	-28.272345
777.291992	71.815010
776.105469	-70.990242
774.917969	-90.161453
773.730469	-74.046349
772.542969	-7.228763
771.354492	-57.348583
770.166016	-69.987305
768.977539	-109.096893
767.789063	80.983490
766.599609	41.811184
765.410156	55.500126
764.220703	97.787361
763.030273	272.137909
761.840820	177.832367
760.650391	228.796158
759.458984	264.315613
758.267578	323.991119
757.076172	335.235138
755.884766	168.364288
754.693359	122.445290
753.500977	322.656891
752.308594	190.998077
751.115234	112.099770
749.922852	61.762550
748.729492	215.613113
747.535156	281.574524
746.341797	272.869904
745.147461	139.097488
743.953125	150.134827
742.757813	180.886597
741.563477	222.564301
740.368164	104.198654
739.171875	119.546715
737.976563	259.744354
736.780273	20.933540
735.583984	-0.991026
734.386719	79.976746
733.189453	217.798004
731.992188	97.320633
730.794922	147.528229
729.596680	13.969731
728.399414	151.608856
727.200195	186.420090
726.001953	350.151917
724.802734	207.867264
723.603516	231.668854
722.404297	314.414734
721.204102	69.562355
720.003906	401.155853
718.803711	269.862274
717.603516	197.531281
716.402344	192.850647
715.201172	120.542709
713.999023	283.756622
712.797852	207.069504
711.595703	165.277618
710.393555	-26.864979
709.190430	131.812195
707.987305	55.172062
706.784180	-102.016006
705.581055	176.251709
704.376953	136.607407
703.172852	38.213299
701.968750	216.131622
700.763672	74.232735
699.559570	193.313049
698.353516	55.799088
697.148438	-36.029869
695.942383	-43.089245
694.736328	12.834848
693.530273	31.789787
692.324219	70.257492
691.117188	-114.913521
689.910156	-111.196915
688.702148	-122.691544
687.494141	-110.340820
686.286133	40.787228
685.078125	131.105988
683.870117	-8.435049
682.661133	-139.266037
681.452148	-27.376316
680.242188	-60.708847
679.032227	-65.898987
677.822266	171.401077
676.612305	-72.031227
675.401367	-8.045769
674.191406	34.237629
672.979492	121.901787
671.768555	71.069038
670.556641	-33.830853
669.344727	140.154694
668.132813	91.407944
666.919922	51.290604
665.707031	32.755753
664.494141	148.096283
663.281250	-8.729380
662.067383	104.326286
660.853516	33.830235
659.639648	28.056299
658.424805	50.285770
657.209961	61.673595
655.995117	-17.556690
654.779297	-47.214718
653.563477	78.272072
652.347656	-24.759468
651.131836	61.782890
649.915039	-75.762650
648.698242	137.689407
647.481445	211.054596
646.264648	217.607407
645.046875	92.840240
643.829102	236.986877
642.610352	294.976257
641.392578	159.347946
640.173828	64.569115
638.955078	-10.883407
637.735352	-0.409274
636.515625	89.486160
635.295898	-91.352325
634.076172	37.048054
632.855469	-17.157537
631.634766	-159.403122
630.414063	-31.267855
629.192383	-113.502693
627.971680	-69.215904
626.749023	17.874830
625.527344	94.142677
624.304688	97.436058
623.082031	126.380295
621.859375	187.386414
620.636719	205.464722
619.413086	15.754670
618.189453	-128.966629
616.964844	-1.838727
615.741211	-39.602512
614.516602	-2.519726
613.291016	77.275032
612.066406	-71.835632
610.840820	37.776669
609.615234	78.894859
608.388672	-59.557171
607.163086	45.585808
605.936523	1.123458
604.708984	-0.634928
