# Supplementary material for: Raman spectroscopy accurately differentiates mucosal healing from non-healing and biochemical changes following biological therapy in inflammatory bowel disease
Source: PLoS One. 2021 Jun 2;16(6):e0252210. doi: 10.1371/journal.pone.0252210 (PMC8172032; doi:10.1371/journal.pone.0252210)
Supplement: S3 Dataset — (ZIP) [file pone.0252210.s005.zip › Export UC active inflammation/OC028-1 post treatment_CR removed base sub_43__X_2103.28__Y_699.751__Z_1188.29__Time_494.txt]

1714.774414	70.728981
1713.797852	48.820396
1712.820313	83.600426
1711.843750	106.867630
1710.866211	121.155411
1709.888672	-31.658878
1708.911133	34.385509
1707.933594	48.501076
1706.955078	-158.111801
1705.976563	-124.686333
1704.998047	-36.160690
1704.019531	-152.254990
1703.040039	-165.152344
1702.061523	-88.256767
1701.082031	-90.263573
1700.101563	-18.714005
1699.122070	-26.023045
1698.141602	10.721980
1697.161133	-167.739243
1696.180664	74.616325
1695.200195	-130.698364
1694.218750	63.167385
1693.238281	196.715363
1692.256836	77.697746
1691.274414	186.656662
1690.292969	195.260269
1689.310547	34.140156
1688.328125	124.804466
1687.345703	131.079453
1686.363281	44.996494
1685.379883	178.410004
1684.396484	219.398544
1683.413086	120.044891
1682.429688	173.401596
1681.445313	256.831970
1680.461914	194.612732
1679.477539	114.548584
1678.493164	357.264221
1677.507813	307.930603
1676.523438	517.348694
1675.538086	246.008667
1674.552734	371.600983
1673.566406	460.554565
1672.581055	457.084686
1671.594727	778.352661
1670.608398	592.696472
1669.622070	662.635132
1668.634766	656.076782
1667.648438	615.542053
1666.661133	649.833740
1665.673828	695.210876
1664.685547	711.850708
1663.698242	739.547974
1662.709961	531.669250
1661.721680	655.680420
1660.733398	546.800232
1659.744141	666.239075
1658.755859	868.125366
1657.766602	672.974121
1656.777344	745.707886
1655.787109	845.209595
1654.797852	582.354370
1653.807617	605.715820
1652.817383	465.316101
1651.827148	550.090942
1650.835938	452.610046
1649.844727	503.483368
1648.853516	422.397614
1647.862305	330.999237
1646.871094	247.778809
1645.878906	265.177582
1644.886719	235.217499
1643.894531	49.658466
1642.902344	186.417389
1641.910156	252.010117
1640.916992	280.778503
1639.923828	190.952454
1638.930664	11.613990
1637.936523	104.085579
1636.943359	59.528034
1635.949219	80.986549
1634.955078	152.596375
1633.960938	255.872391
1632.965820	79.961906
1631.970703	-156.377350
1630.975586	15.553253
1629.980469	-7.338449
1628.985352	140.889771
1627.989258	31.229805
1626.993164	-33.633106
1625.997070	-24.804455
1625.000977	-194.771378
1624.003906	-151.710114
1623.007813	-6.162907
1622.010742	-176.014923
1621.012695	-111.979149
1620.015625	64.955002
1619.017578	-94.342308
1618.020508	-12.055869
1617.021484	88.542198
1616.023438	81.458366
1615.025391	192.404602
1614.026367	221.938599
1613.027344	86.182716
1612.028320	-102.011002
1611.028320	-22.790661
1610.029297	-174.311249
1609.029297	-14.012928
1608.029297	7.295588
1607.028320	49.473801
1606.028320	73.221359
1605.027344	15.716739
1604.026367	78.554375
1603.025391	102.021141
1602.023438	-15.897250
1601.022461	-196.640762
1600.020508	1.802327
1599.018555	9.187656
1598.016602	-33.201679
1597.013672	-41.703609
1596.010742	-113.021805
1595.007813	76.816116
1594.004883	169.821243
1593.001953	-8.900048
1591.998047	-117.173019
1590.994141	-63.692451
1589.990234	-96.471771
1588.986328	-92.835350
1587.981445	-185.837051
1586.976563	-12.924230
1585.971680	0.740641
1584.966797	139.392654
1583.961914	79.786011
1582.956055	218.097122
1581.950195	4.535940
1580.944336	-44.985363
1579.938477	38.178375
1578.931641	115.962639
1577.924805	105.081619
1576.917969	114.885292
1575.911133	-73.179604
1574.904297	147.070068
1573.896484	81.025032
1572.888672	61.667595
1571.880859	-82.593330
1570.873047	-164.560181
1569.864258	-54.361053
1568.855469	-92.421066
1567.846680	77.167473
1566.837891	64.779137
1565.829102	67.831497
1564.819336	197.917755
1563.809570	161.730438
1562.799805	39.803028
1561.790039	148.637787
1560.779297	226.162048
1559.768555	62.391376
1558.757813	-47.013630
1557.747070	159.662384
1556.736328	109.598694
1555.724609	131.946793
1554.712891	123.068336
1553.701172	93.340981
1552.689453	288.715118
1551.676758	77.509903
1550.664063	55.160896
1549.651367	58.557617
1548.638672	222.187256
1547.625977	88.219658
1546.612305	70.518410
1545.598633	184.523346
1544.584961	94.183685
1543.571289	21.839834
1542.556641	81.138206
1541.541992	104.125214
1540.527344	0.449908
1539.512695	-198.825516
1538.498047	12.244428
1537.482422	52.781799
1536.466797	-35.817642
1535.451172	35.420982
1534.434570	-19.861025
1533.418945	-33.979187
1532.402344	-55.949097
1531.385742	107.529007
1530.369141	126.531677
1529.351563	-101.897881
1528.334961	86.897675
1527.317383	123.570221
1526.299805	-76.728279
1525.281250	-174.103882
1524.263672	-83.685944
1523.245117	-26.867298
1522.226563	11.816999
1521.208008	-49.913300
1520.188477	127.385139
1519.168945	75.727394
1518.150391	6.011230
1517.129883	21.002102
1516.110352	23.054352
1515.089844	50.685871
1514.070313	21.729246
1513.049805	-66.362907
1512.028320	-18.480844
1511.007813	-39.985306
1509.986328	-74.405098
1508.964844	-101.200745
1507.943359	-92.166031
1506.921875	-75.525909
1505.899414	-23.095402
1504.876953	-106.599342
1503.854492	-103.026329
1502.832031	-102.092987
1501.808594	-134.540390
1500.786133	-231.054398
1499.762695	-97.196953
1498.739258	36.532623
1497.714844	-62.744656
1496.691406	-259.259552
1495.666992	-84.864082
1494.642578	-25.689587
1493.617188	117.763603
1492.592773	-35.427204
1491.567383	46.509094
1490.541992	243.337341
1489.516602	136.020126
1488.491211	95.102051
1487.464844	43.924801
1486.438477	87.179176
1485.412109	127.814095
1484.385742	199.006958
1483.358398	111.926414
1482.331055	262.067139
1481.303711	297.337036
1480.276367	245.858795
1479.249023	337.118408
1478.220703	298.307739
1477.192383	552.511536
1476.164063	470.290894
1475.135742	405.901367
1474.106445	504.471222
1473.077148	630.973877
1472.047852	625.033020
1471.018555	817.566223
1469.989258	847.155090
1468.958984	808.013794
1467.928711	1058.794434
1466.898438	976.355103
1465.868164	1087.133789
1464.836914	953.841614
1463.805664	1077.237305
1462.774414	1091.321289
1461.743164	1166.346191
1460.710938	1190.525757
1459.679688	1255.318481
1458.647461	1254.064819
1457.615234	1316.249023
1456.582031	1550.922852
1455.549805	1410.067261
1454.516602	1512.730469
1453.483398	1326.284546
1452.449219	1578.477417
1451.416016	1604.999023
1450.381836	1522.537354
1449.347656	1536.385010
1448.313477	1474.243774
1447.279297	1556.481201
1446.244141	1474.109741
1445.208984	1485.439819
1444.173828	1172.836182
1443.138672	1214.609375
1442.102539	1233.599609
1441.066406	1156.486816
1440.030273	990.921021
1438.994141	1159.146484
1437.958008	945.661499
1436.920898	838.408569
1435.883789	892.914429
1434.846680	856.484985
1433.808594	820.082275
1432.771484	642.339539
1431.733398	651.483337
1430.695313	413.322449
1429.657227	462.936249
1428.618164	368.753510
1427.579102	453.710968
1426.540039	447.885864
1425.500977	565.625916
1424.461914	368.284790
1423.421875	453.287445
1422.381836	326.656342
1421.341797	512.456909
1420.301758	277.650146
1419.260742	189.004898
1418.219727	241.402771
1417.178711	341.636688
1416.137695	258.185120
1415.096680	106.888824
1414.054688	197.140900
1413.012695	247.164398
1411.970703	204.191635
1410.928711	246.741058
1409.885742	15.395326
1408.842773	176.135071
1407.799805	161.020660
1406.756836	329.290222
1405.712891	68.178886
1404.668945	23.113316
1403.625000	-14.353001
1402.581055	176.586334
1401.537109	31.335369
1400.492188	-26.024876
1399.447266	307.877258
1398.402344	122.731857
1397.357422	55.527893
1396.311523	-9.094854
1395.265625	134.317978
1394.219727	107.393951
1393.173828	22.940292
1392.126953	133.869431
1391.081055	-93.122185
1390.034180	17.904013
1388.986328	178.979004
1387.939453	104.897453
1386.891602	153.456650
1385.843750	192.054596
1384.795898	-11.806271
1383.748047	124.418434
1382.699219	-126.703186
1381.651367	-160.278671
1380.602539	-3.942687
1379.552734	-42.412453
1378.503906	-93.275421
1377.454102	48.156322
1376.404297	-12.563663
1375.354492	21.628412
1374.303711	-113.774139
1373.253906	-89.418121
1372.203125	-147.300568
1371.152344	-147.750183
1370.100586	-173.064468
1369.049805	-145.959167
1367.998047	10.751753
1366.946289	-46.754871
1365.894531	35.294571
1364.841797	-64.389351
1363.789063	-183.875168
1362.736328	-19.517244
1361.683594	-59.196339
1360.630859	72.863037
1359.577148	5.955709
1358.523438	-3.659160
1357.469727	111.105392
1356.415039	51.894932
1355.361328	159.283707
1354.306641	139.982773
1353.251953	105.856354
1352.197266	-25.037966
1351.141602	40.337254
1350.085938	138.025650
1349.030273	277.933411
1347.974609	254.086792
1346.918945	96.362648
1345.862305	343.043823
1344.805664	354.120758
1343.749023	618.135376
1342.691406	492.960419
1341.634766	424.911346
1340.577148	463.489899
1339.519531	333.686096
1338.460938	308.014648
1337.403320	262.621368
1336.344727	417.818085
1335.286133	568.067139
1334.226563	480.781891
1333.167969	294.657379
1332.108398	370.839874
1331.048828	459.421295
1329.989258	392.286102
1328.928711	579.819519
1327.869141	384.326233
1326.808594	490.387695
1325.748047	418.627625
1324.686523	255.589722
1323.625977	445.753876
1322.564453	559.374817
1321.502930	478.050598
1320.440430	391.886627
1319.378906	710.384644
1318.316406	441.833160
1317.253906	410.171631
1316.190430	506.773224
1315.127930	384.045502
1314.064453	594.085876
1313.000977	503.538605
1311.937500	506.687439
1310.873047	448.329529
1309.809570	572.247742
1308.745117	486.945251
1307.679688	588.764465
1306.615234	397.816864
1305.549805	568.603149
1304.484375	446.715240
1303.418945	460.169220
1302.353516	456.466309
1301.287109	337.305511
1300.220703	436.938782
1299.154297	487.450348
1298.087891	552.730164
1297.020508	355.287964
1295.954102	511.509491
1294.886719	432.080872
1293.818359	406.721222
1292.750977	248.943008
1291.682617	518.080017
1290.614258	431.559509
1289.545898	565.786926
1288.476563	400.945099
1287.407227	557.268677
1286.338867	363.195221
1285.268555	460.754547
1284.199219	568.115479
1283.128906	538.349731
1282.058594	586.976929
1280.988281	545.067444
1279.917969	446.936920
1278.846680	556.834900
1277.775391	656.940857
1276.704102	517.394592
1275.632813	659.104370
1274.560547	661.462524
1273.488281	688.292847
1272.416016	690.713623
1271.343750	676.070679
1270.270508	619.948730
1269.197266	651.781799
1268.124023	810.570007
1267.050781	622.761658
1265.977539	888.908569
1264.903320	425.562408
1263.829102	662.423706
1262.753906	591.967957
1261.679688	592.270569
1260.604492	660.841370
1259.529297	724.533875
1258.454102	807.712402
1257.378906	725.248169
1256.302734	594.137268
1255.226563	718.743103
1254.150391	836.011902
1253.073242	799.932190
1251.997070	598.440308
1250.919922	744.902649
1249.841797	845.107483
1248.764648	767.790833
1247.686523	585.993103
1246.608398	647.325500
1245.530273	762.099548
1244.452148	871.976501
1243.373047	894.379333
1242.293945	826.937866
1241.214844	732.831787
1240.135742	714.016174
1239.055664	663.669128
1237.975586	698.263062
1236.895508	805.613403
1235.815430	614.646057
1234.734375	680.757751
1233.654297	708.061279
1232.573242	507.555328
1231.491211	450.084717
1230.410156	557.358765
1229.328125	579.820618
1228.246094	394.044159
1227.163086	346.324738
1226.081055	373.650085
1224.998047	459.028687
1223.915039	445.181030
1222.832031	356.357147
1221.748047	233.710785
1220.664063	89.354027
1219.580078	215.750824
1218.496094	114.938393
1217.412109	369.293793
1216.327148	10.026377
1215.242188	232.873306
1214.157227	134.510468
1213.071289	226.860107
1211.985352	239.517822
1210.899414	271.455444
1209.813477	281.652588
1208.727539	200.187561
1207.640625	125.971840
1206.553711	213.273941
1205.466797	88.439766
1204.378906	353.965698
1203.291016	373.644806
1202.203125	-4.086248
1201.115234	8.393904
1200.027344	160.467316
1198.938477	264.311951
1197.849609	28.808905
1196.760742	127.771881
1195.670898	-6.634840
1194.582031	-20.778080
1193.492188	15.539587
1192.401367	-174.121063
1191.311523	39.976822
1190.220703	-39.152050
1189.129883	-77.444733
1188.039063	-62.922363
1186.947266	-89.254768
1185.856445	40.413403
1184.764648	-69.989311
1183.671875	-82.010445
1182.580078	52.260235
1181.487305	-65.371910
1180.394531	-113.456894
1179.301758	-137.587036
1178.208984	58.738098
1177.115234	12.938385
1176.021484	34.194454
1174.927734	-38.000042
1173.833008	93.318649
1172.738281	171.874268
1171.643555	-89.496727
1170.548828	108.621262
1169.454102	-45.048546
1168.358398	-0.183130
1167.262695	157.003983
1166.166992	-63.639912
1165.070313	-71.513542
1163.973633	51.998821
1162.876953	-34.820923
1161.780273	-33.272892
1160.683594	-0.726515
1159.585938	-18.377499
1158.488281	-14.583492
1157.389648	-99.133995
1156.291992	133.620514
1155.193359	32.286831
1154.094727	38.264351
1152.996094	141.944489
1151.896484	193.087448
1150.796875	-8.446288
1149.697266	-159.901962
1148.597656	19.762314
1147.498047	-91.240692
1146.397461	-64.149925
1145.296875	-22.837013
1144.195313	-0.632751
1143.094727	-387.724396
1141.993164	-115.770500
1140.891602	53.748100
1139.789063	-166.804138
1138.687500	-59.252762
1137.584961	-168.073975
1136.482422	-84.430008
1135.379883	15.756381
1134.276367	-5.278410
1133.172852	-7.356581
1132.069336	106.842316
1130.964844	-4.535231
1129.861328	270.870575
1128.756836	247.188507
1127.652344	273.277283
1126.546875	242.393692
1125.442383	201.998474
1124.336914	223.196716
1123.230469	175.614548
1122.125000	201.454239
1121.018555	123.016968
1119.912109	108.505638
1118.805664	195.757492
1117.699219	3.627393
1116.591797	-162.433762
1115.484375	99.755646
1114.376953	134.712631
1113.268555	46.637077
1112.160156	128.783997
1111.051758	47.756397
1109.943359	160.502014
1108.833984	292.050720
1107.725586	114.071770
1106.616211	287.997467
1105.505859	447.632965
1104.396484	283.778564
1103.286133	417.303955
1102.175781	196.824020
1101.064453	219.361664
1099.954102	218.274185
1098.842773	372.758240
1097.731445	213.624161
1096.619141	433.949554
1095.507813	298.365387
1094.395508	372.453918
1093.282227	354.622040
1092.169922	160.181610
1091.056641	154.111267
1089.943359	265.686462
1088.830078	118.358177
1087.716797	107.507080
1086.602539	374.141327
1085.488281	320.850037
1084.373047	387.439209
1083.258789	235.406754
1082.143555	250.238831
1081.028320	272.088165
1079.913086	331.480072
1078.796875	137.225403
1077.680664	119.102951
1076.564453	246.479843
1075.448242	174.329666
1074.331055	170.219147
1073.213867	39.442795
1072.096680	25.949831
1070.979492	19.479507
1069.861328	78.616112
1068.743164	100.218735
1067.625000	206.135040
1066.505859	80.112442
1065.386719	230.444626
1064.267578	258.961731
1063.148438	224.262497
1062.029297	149.791290
1060.909180	77.681274
1059.789063	223.113937
1058.667969	38.762482
1057.547852	-42.640087
1056.426758	112.051384
1055.305664	320.413910
1054.183594	220.296524
1053.062500	-17.572620
1051.940430	-77.867683
1050.818359	158.359482
1049.695313	63.040943
1048.572266	44.778168
1047.449219	131.511749
1046.326172	54.944023
1045.203125	157.973587
1044.079102	165.374390
1042.955078	119.174629
1041.830078	59.020351
1040.706055	115.399338
1039.581055	13.375984
1038.456055	114.006767
1037.331055	193.654175
1036.205078	208.105988
1035.079102	459.925446
1033.953125	257.984802
1032.826172	139.887360
1031.700195	254.412567
1030.573242	66.670044
1029.445313	255.576096
1028.318359	-11.037210
1027.190430	242.903763
1026.062500	-79.277130
1024.934570	-20.443003
1023.805664	-168.235519
1022.676758	-81.497917
1021.547852	-159.524963
1020.418945	-174.841843
1019.289063	-164.606720
1018.159180	-247.097565
1017.029297	69.253166
1015.898438	47.083324
1014.767578	-44.556076
1013.636719	-55.023293
1012.505859	27.207207
1011.375000	-66.550972
1010.243164	-44.467445
1009.111328	206.799591
1007.978516	203.442917
1006.846680	325.072449
1005.713867	363.422302
1004.581055	762.548889
1003.447266	1321.058228
1002.313477	1118.914795
1001.179688	757.471252
1000.045898	310.769623
998.912109	86.069664
997.777344	-66.886696
996.642578	-141.218216
995.506836	13.047579
994.372070	-61.149521
993.236328	166.972427
992.100586	-59.337479
990.963867	-17.987421
989.828125	-41.141647
988.691406	-87.272705
987.553711	9.551095
986.416992	-61.780190
985.279297	-287.336456
984.141602	-56.770477
983.003906	-206.110748
981.865234	-212.609848
980.726563	137.643677
979.587891	-124.157059
978.448242	-217.861160
977.309570	10.489622
976.169922	121.555725
975.030273	117.721832
973.889648	109.366547
972.749023	-75.807274
971.608398	65.334770
970.467773	252.414337
969.326172	150.214523
968.184570	36.665367
967.042969	-26.266788
965.901367	27.910723
964.758789	201.408920
963.616211	-37.845444
962.473633	348.954681
961.330078	-16.121149
960.186523	272.123077
959.042969	147.947449
957.899414	117.820061
956.754883	-8.384636
955.610352	-95.528656
954.465820	167.635315
953.321289	119.559624
952.175781	14.398226
951.030273	37.451786
949.884766	163.478256
948.738281	339.822113
947.591797	189.337494
946.445313	217.239258
945.298828	137.843857
944.151367	341.778198
943.003906	253.428192
941.856445	277.066254
940.708008	362.400452
939.559570	299.464874
938.411133	419.145111
937.262695	413.415558
936.113281	243.601761
934.964844	383.984802
933.814453	467.408844
932.665039	384.543854
931.514648	203.847855
930.364258	173.635315
929.213867	220.939056
928.062500	156.759705
926.912109	281.592926
925.759766	112.931702
924.608398	253.806534
923.456055	199.110840
922.303711	76.310722
921.151367	117.321617
919.999023	212.936859
918.845703	347.214996
917.692383	220.276978
916.539063	111.646530
915.384766	84.886223
914.230469	176.255386
913.076172	310.777679
911.920898	64.137802
910.766602	-12.182574
909.611328	-20.356125
908.455078	-103.270271
907.299805	-22.866693
906.143555	80.235947
904.987305	-65.865875
903.830078	-98.568222
902.673828	-47.394436
901.516602	67.218842
900.359375	-73.935982
899.201172	63.396530
898.042969	-95.656425
896.884766	-342.786438
895.726563	-87.699799
894.567383	18.111006
893.408203	92.288475
892.249023	91.917274
891.088867	19.309658
889.929688	59.728893
888.769531	-12.723654
887.608398	16.511345
886.448242	327.927277
885.287109	111.202866
884.125977	52.556217
882.963867	163.156174
881.801758	122.666023
880.639648	131.839157
879.477539	224.450439
878.315430	44.397770
877.152344	132.567841
875.989258	90.100235
874.825195	180.551590
873.661133	63.880695
872.497070	210.637711
871.333008	163.841507
870.168945	279.076385
869.003906	203.113937
867.838867	286.868744
866.672852	-9.312372
865.506836	252.066162
864.340820	171.798538
863.174805	329.719971
862.008789	368.551392
860.841797	243.471664
859.674805	221.733078
858.506836	491.790833
857.339844	259.115021
856.171875	549.252563
855.003906	462.479187
853.834961	427.330109
852.666016	354.095673
851.497070	587.942078
850.328125	613.302063
849.158203	309.359436
847.988281	274.309723
846.818359	460.941162
845.647461	197.542038
844.477539	216.246384
843.306641	302.061157
842.134766	97.029510
840.963867	109.012115
839.791992	176.877243
838.619141	74.813553
837.447266	-60.743000
836.274414	33.881477
835.101563	235.662918
833.928711	339.066437
832.754883	306.206421
831.581055	172.891876
830.407227	218.145630
829.232422	174.108368
828.058594	172.442062
826.883789	280.021576
825.708008	122.207596
824.533203	118.232582
823.357422	98.627571
822.181641	214.899216
821.004883	10.334657
819.828125	48.556881
818.651367	60.002960
817.474609	-8.726922
816.296875	29.347727
815.119141	102.955597
813.941406	-101.548149
812.763672	252.150681
811.584961	-170.258484
810.406250	23.160393
809.226563	43.111374
808.047852	-65.855209
806.868164	13.970757
805.688477	11.544166
804.507813	-106.377213
803.327148	-313.079529
802.146484	-98.134972
800.965820	-224.993607
799.784180	-156.671112
798.603516	-68.487160
797.420898	-397.174774
796.239258	-23.185904
795.056641	-152.429108
793.874023	-193.060837
792.691406	-25.547457
791.507813	132.966446
790.324219	-84.993637
789.140625	-190.041351
787.956055	-219.872070
786.772461	-132.510925
785.586914	74.174225
784.402344	225.417160
783.216797	-12.541803
782.032227	85.476021
780.845703	75.115044
779.660156	22.721272
778.473633	14.456717
777.287109	-77.772003
776.100586	63.967056
774.913086	51.089909
773.725586	-65.548233
772.538086	214.865631
771.349609	93.706528
770.161133	38.686478
768.972656	126.911644
767.784180	80.601555
766.594727	80.520935
765.405273	23.107870
764.215820	84.584999
763.026367	108.545158
761.835938	227.088120
760.645508	-138.631760
759.454102	87.611336
758.262695	236.706345
757.072266	266.926239
755.879883	220.128540
754.688477	219.464539
753.496094	352.803589
752.303711	193.826202
751.110352	210.601135
749.917969	64.820198
748.724609	-54.587715
747.530273	115.759056
746.336914	182.848618
745.142578	219.155746
743.948242	226.896774
742.752930	298.198303
741.558594	126.080139
740.363281	-28.448750
739.166992	-1.046299
737.971680	83.282188
736.775391	20.799635
735.579102	74.387955
734.381836	226.455246
733.185547	12.910549
731.988281	-34.235081
730.790039	-17.922426
729.592773	195.231369
728.394531	34.350700
727.196289	39.699669
725.997070	-20.523367
724.797852	43.844193
723.598633	-11.966358
722.399414	82.967690
721.199219	232.462006
719.999023	104.646011
718.798828	195.171951
717.598633	211.486023
716.397461	18.385412
715.196289	21.701651
713.994141	97.006386
712.792969	176.670624
711.590820	68.893417
710.388672	196.542282
709.185547	99.785583
707.982422	168.649872
706.779297	56.795971
705.576172	112.674721
704.372070	-20.775024
703.167969	200.579376
701.963867	110.795967
700.759766	14.589985
699.554688	98.972458
698.349609	39.899734
697.143555	-123.402382
695.938477	74.147003
694.732422	193.468933
693.525391	19.599499
692.319336	-41.200478
691.112305	-180.047073
689.905273	56.724781
688.697266	-116.641052
687.490234	-70.740326
686.282227	-11.765436
685.073242	25.579329
683.865234	69.492180
682.656250	-96.765381
681.447266	-156.688278
680.237305	-285.822662
679.028320	-85.608459
677.818359	-23.986784
676.607422	61.499519
675.397461	17.165155
674.186523	-128.770309
672.975586	-56.066864
671.763672	-11.440187
670.551758	-57.579758
669.339844	-58.232697
668.127930	-2.626962
666.915039	76.784172
665.703125	-23.091616
664.489258	32.640667
663.276367	-43.324909
662.062500	96.667854
660.848633	-41.789093
659.634766	-14.001005
658.419922	-42.291351
657.205078	-55.456528
655.990234	127.615540
654.775391	-107.624763
653.559570	-21.624264
652.343750	66.470612
651.126953	210.507614
649.911133	-104.327759
648.694336	-42.239113
647.477539	-74.970238
646.259766	124.684952
645.041992	281.117981
643.824219	286.777893
642.606445	348.232147
641.387695	246.093338
640.168945	141.693405
638.950195	163.975067
637.730469	-82.553719
636.511719	-69.235855
635.291016	175.807587
634.071289	89.784454
632.850586	42.161308
631.629883	228.207581
630.409180	79.077660
629.188477	116.304733
627.966797	103.794510
626.745117	217.391891
625.522461	81.794334
624.300781	177.270996
623.078125	122.185249
621.854492	225.114105
620.631836	301.713776
619.408203	-7.806651
618.184570	183.140793
616.960938	47.949894
615.736328	10.512766
614.511719	-138.945145
613.287109	-147.990936
612.061523	-33.884014
610.835938	-21.243021
609.610352	-54.473301
608.384766	41.643005
607.158203	74.660248
605.931641	-94.269310
604.705078	38.932606
