# Supplementary material for: Raman spectroscopy accurately differentiates mucosal healing from non-healing and biochemical changes following biological therapy in inflammatory bowel disease
Source: PLoS One. 2021 Jun 2;16(6):e0252210. doi: 10.1371/journal.pone.0252210 (PMC8172032; doi:10.1371/journal.pone.0252210)
Supplement: S3 Dataset — (ZIP) [file pone.0252210.s005.zip › Export UC active inflammation/OC028-1 post treatment_CR removed base sub_42__X_2102.28__Y_699.751__Z_1188.83__Time_482.txt]

1714.774414	175.116287
1713.797852	55.443195
1712.820313	-2.572930
1711.843750	45.505100
1710.866211	73.471169
1709.888672	-31.222027
1708.911133	42.338501
1707.933594	-75.726143
1706.955078	-205.890900
1705.976563	-13.392786
1704.998047	-87.495720
1704.019531	-50.628056
1703.040039	-151.808945
1702.061523	79.990173
1701.082031	-88.479134
1700.101563	-159.547485
1699.122070	40.546795
1698.141602	-41.798958
1697.161133	85.351021
1696.180664	125.250259
1695.200195	219.511169
1694.218750	95.637238
1693.238281	44.844463
1692.256836	208.491089
1691.274414	319.525085
1690.292969	319.303467
1689.310547	279.862396
1688.328125	265.238708
1687.345703	334.057709
1686.363281	464.915314
1685.379883	468.496246
1684.396484	390.185852
1683.413086	421.832733
1682.429688	414.189728
1681.445313	396.540009
1680.461914	462.083740
1679.477539	573.452820
1678.493164	552.320862
1677.507813	491.864594
1676.523438	442.657104
1675.538086	630.691040
1674.552734	614.456787
1673.566406	521.653259
1672.581055	796.146851
1671.594727	746.851868
1670.608398	660.864258
1669.622070	609.900391
1668.634766	641.706543
1667.648438	830.559021
1666.661133	815.380249
1665.673828	827.146301
1664.685547	857.861023
1663.698242	947.296753
1662.709961	758.631165
1661.721680	941.546875
1660.733398	674.146545
1659.744141	733.121826
1658.755859	935.452881
1657.766602	783.071960
1656.777344	869.382019
1655.787109	855.328796
1654.797852	640.391968
1653.807617	812.174194
1652.817383	648.122070
1651.827148	449.998322
1650.835938	614.498535
1649.844727	586.137207
1648.853516	417.901215
1647.862305	461.370087
1646.871094	230.220688
1645.878906	464.290375
1644.886719	294.349915
1643.894531	412.467346
1642.902344	261.422424
1641.910156	353.415466
1640.916992	305.658142
1639.923828	181.552643
1638.930664	131.483932
1637.936523	260.876068
1636.943359	261.141632
1635.949219	216.705917
1634.955078	1.098310
1633.960938	-14.082489
1632.965820	-5.461895
1631.970703	-70.502068
1630.975586	67.300476
1629.980469	20.845367
1628.985352	-36.053055
1627.989258	28.167915
1626.993164	18.755470
1625.997070	-64.248558
1625.000977	47.408726
1624.003906	132.763901
1623.007813	34.128620
1622.010742	87.973671
1621.012695	181.225403
1620.015625	-30.236414
1619.017578	168.071213
1618.020508	98.500435
1617.021484	162.834259
1616.023438	-69.411324
1615.025391	-60.174095
1614.026367	40.861675
1613.027344	-12.894259
1612.028320	-105.974014
1611.028320	-102.038635
1610.029297	77.471077
1609.029297	201.848206
1608.029297	-32.767887
1607.028320	57.464478
1606.028320	113.577789
1605.027344	135.591354
1604.026367	202.048843
1603.025391	108.798935
1602.023438	33.854946
1601.022461	-54.188206
1600.020508	-76.866890
1599.018555	78.202103
1598.016602	37.088108
1597.013672	-210.537689
1596.010742	-126.277031
1595.007813	-44.732208
1594.004883	-83.435135
1593.001953	16.203459
1591.998047	-119.236519
1590.994141	-118.966438
1589.990234	-116.164886
1588.986328	220.506714
1587.981445	-32.551426
1586.976563	40.399109
1585.971680	-9.308760
1584.966797	92.109612
1583.961914	8.359342
1582.956055	-36.360615
1581.950195	-96.781334
1580.944336	53.695065
1579.938477	24.344265
1578.931641	-80.586075
1577.924805	7.039757
1576.917969	-144.872986
1575.911133	-109.497139
1574.904297	9.000391
1573.896484	46.729374
1572.888672	-102.855873
1571.880859	153.031021
1570.873047	21.477242
1569.864258	-190.671768
1568.855469	49.173630
1567.846680	-85.180939
1566.837891	32.289898
1565.829102	17.206770
1564.819336	111.032997
1563.809570	12.687574
1562.799805	67.346939
1561.790039	85.563042
1560.779297	184.051895
1559.768555	49.048008
1558.757813	-26.385309
1557.747070	126.165878
1556.736328	104.944641
1555.724609	42.173016
1554.712891	126.946075
1553.701172	157.197922
1552.689453	120.019920
1551.676758	111.215858
1550.664063	198.052261
1549.651367	-33.474640
1548.638672	-39.976940
1547.625977	-100.891449
1546.612305	-79.156418
1545.598633	190.613022
1544.584961	188.801941
1543.571289	62.861839
1542.556641	19.528021
1541.541992	7.098458
1540.527344	22.971519
1539.512695	-2.573050
1538.498047	59.542858
1537.482422	28.624485
1536.466797	-59.143818
1535.451172	100.641327
1534.434570	53.942665
1533.418945	-10.880933
1532.402344	-145.384094
1531.385742	52.523399
1530.369141	13.195737
1529.351563	159.253983
1528.334961	124.870575
1527.317383	-76.977234
1526.299805	133.068436
1525.281250	82.958954
1524.263672	-80.444931
1523.245117	-35.489876
1522.226563	125.099457
1521.208008	-7.644347
1520.188477	160.386444
1519.168945	32.637405
1518.150391	146.438278
1517.129883	-79.084740
1516.110352	83.309212
1515.089844	-72.940163
1514.070313	114.881836
1513.049805	14.993410
1512.028320	-236.383011
1511.007813	-38.653290
1509.986328	-100.228561
1508.964844	102.338226
1507.943359	2.122338
1506.921875	-118.645203
1505.899414	1.509620
1504.876953	-50.180626
1503.854492	-104.490730
1502.832031	28.153168
1501.808594	22.346409
1500.786133	-50.102337
1499.762695	-171.247665
1498.739258	-56.934151
1497.714844	-80.940193
1496.691406	-89.648438
1495.666992	-49.833229
1494.642578	115.208549
1493.617188	-70.187950
1492.592773	-22.940500
1491.567383	-98.465965
1490.541992	22.726635
1489.516602	-19.695461
1488.491211	129.395920
1487.464844	252.815613
1486.438477	26.357605
1485.412109	106.233093
1484.385742	38.004856
1483.358398	178.952377
1482.331055	125.917755
1481.303711	162.113174
1480.276367	73.299675
1479.249023	150.171906
1478.220703	451.231812
1477.192383	471.819763
1476.164063	446.493683
1475.135742	589.235352
1474.106445	517.953796
1473.077148	685.976929
1472.047852	586.616516
1471.018555	830.813354
1469.989258	876.406677
1468.958984	817.636353
1467.928711	1023.348022
1466.898438	1086.544067
1465.868164	1292.037231
1464.836914	1227.986328
1463.805664	1161.388428
1462.774414	1082.084717
1461.743164	1355.840332
1460.710938	1205.352783
1459.679688	1321.496338
1458.647461	1244.637695
1457.615234	1228.692139
1456.582031	1537.490112
1455.549805	1427.582642
1454.516602	1510.439819
1453.483398	1552.670410
1452.449219	1493.449463
1451.416016	1330.329224
1450.381836	1628.442627
1449.347656	1495.721802
1448.313477	1593.540039
1447.279297	1579.879028
1446.244141	1490.246094
1445.208984	1529.737183
1444.173828	1303.471680
1443.138672	1340.439209
1442.102539	1288.834351
1441.066406	1201.838257
1440.030273	1200.847534
1438.994141	1316.146606
1437.958008	1080.068115
1436.920898	909.781860
1435.883789	820.415283
1434.846680	751.295837
1433.808594	745.333862
1432.771484	744.439880
1431.733398	571.889465
1430.695313	525.607666
1429.657227	613.084106
1428.618164	513.845276
1427.579102	331.429565
1426.540039	373.524689
1425.500977	337.463837
1424.461914	293.870331
1423.421875	454.418243
1422.381836	174.014969
1421.341797	276.620605
1420.301758	270.913116
1419.260742	313.055908
1418.219727	314.925964
1417.178711	226.215805
1416.137695	391.702911
1415.096680	464.065186
1414.054688	239.628235
1413.012695	133.500305
1411.970703	218.512573
1410.928711	223.085983
1409.885742	207.573669
1408.842773	177.026062
1407.799805	166.618042
1406.756836	108.533218
1405.712891	181.060364
1404.668945	188.324936
1403.625000	391.382599
1402.581055	190.410141
1401.537109	-12.945989
1400.492188	162.541595
1399.447266	89.743210
1398.402344	227.610001
1397.357422	197.524704
1396.311523	152.450165
1395.265625	84.891273
1394.219727	255.371368
1393.173828	303.111023
1392.126953	143.050812
1391.081055	75.739021
1390.034180	98.594925
1388.986328	224.071655
1387.939453	274.504272
1386.891602	229.914902
1385.843750	15.356655
1384.795898	30.948471
1383.748047	-35.895817
1382.699219	-50.187477
1381.651367	25.536741
1380.602539	-46.101868
1379.552734	-5.279199
1378.503906	98.013512
1377.454102	26.569735
1376.404297	37.576748
1375.354492	-6.255835
1374.303711	-164.772903
1373.253906	-198.444901
1372.203125	39.754608
1371.152344	-56.158379
1370.100586	-259.153564
1369.049805	-140.521286
1367.998047	-1.953429
1366.946289	114.202423
1365.894531	31.142065
1364.841797	-26.926235
1363.789063	-37.606167
1362.736328	23.960127
1361.683594	80.590462
1360.630859	0.440509
1359.577148	42.256878
1358.523438	-214.271561
1357.469727	-8.205990
1356.415039	-177.488113
1355.361328	11.224587
1354.306641	48.364769
1353.251953	125.303497
1352.197266	147.644562
1351.141602	413.361542
1350.085938	182.567413
1349.030273	557.505554
1347.974609	220.228989
1346.918945	247.838379
1345.862305	359.828156
1344.805664	412.331329
1343.749023	303.740631
1342.691406	170.477371
1341.634766	520.573364
1340.577148	513.821350
1339.519531	571.548218
1338.460938	654.081787
1337.403320	630.195374
1336.344727	626.189087
1335.286133	463.869934
1334.226563	323.956543
1333.167969	310.347626
1332.108398	353.696259
1331.048828	555.352112
1329.989258	247.730148
1328.928711	427.220123
1327.869141	446.090088
1326.808594	420.551361
1325.748047	442.026398
1324.686523	335.148346
1323.625977	458.006927
1322.564453	198.276794
1321.502930	563.104675
1320.440430	555.274414
1319.378906	372.381744
1318.316406	675.491638
1317.253906	635.805054
1316.190430	581.410706
1315.127930	598.593323
1314.064453	556.695557
1313.000977	502.569519
1311.937500	680.064392
1310.873047	488.170471
1309.809570	478.621918
1308.745117	454.374298
1307.679688	481.881500
1306.615234	487.305878
1305.549805	465.735229
1304.484375	380.300293
1303.418945	489.212463
1302.353516	659.600098
1301.287109	453.950043
1300.220703	449.942444
1299.154297	625.335632
1298.087891	572.301758
1297.020508	546.363037
1295.954102	603.974365
1294.886719	465.261749
1293.818359	314.399567
1292.750977	531.681152
1291.682617	523.261169
1290.614258	487.931427
1289.545898	447.773254
1288.476563	400.335541
1287.407227	443.654968
1286.338867	450.265137
1285.268555	503.466705
1284.199219	475.884216
1283.128906	561.002258
1282.058594	477.223297
1280.988281	506.121857
1279.917969	415.159943
1278.846680	412.360443
1277.775391	544.139343
1276.704102	526.744873
1275.632813	734.334351
1274.560547	626.565491
1273.488281	704.618774
1272.416016	706.946411
1271.343750	516.348267
1270.270508	706.854370
1269.197266	699.552063
1268.124023	628.829102
1267.050781	797.354492
1265.977539	563.247437
1264.903320	514.683472
1263.829102	524.716675
1262.753906	529.907410
1261.679688	696.036133
1260.604492	637.892822
1259.529297	682.159058
1258.454102	643.609314
1257.378906	502.810913
1256.302734	693.293213
1255.226563	603.740662
1254.150391	572.677612
1253.073242	712.009460
1251.997070	858.610779
1250.919922	783.816833
1249.841797	906.073059
1248.764648	731.667664
1247.686523	691.064209
1246.608398	660.225159
1245.530273	651.292908
1244.452148	756.563293
1243.373047	820.519104
1242.293945	695.066956
1241.214844	647.374756
1240.135742	633.703064
1239.055664	724.398010
1237.975586	608.852539
1236.895508	556.438599
1235.815430	729.585632
1234.734375	490.510986
1233.654297	629.686951
1232.573242	630.678040
1231.491211	634.099487
1230.410156	436.478027
1229.328125	425.427246
1228.246094	559.662109
1227.163086	437.247650
1226.081055	213.244827
1224.998047	374.066010
1223.915039	377.575623
1222.832031	424.619202
1221.748047	297.543030
1220.664063	170.522034
1219.580078	123.314896
1218.496094	100.288666
1217.412109	224.636566
1216.327148	73.573990
1215.242188	38.481983
1214.157227	189.295959
1213.071289	127.624870
1211.985352	116.647621
1210.899414	397.595551
1209.813477	152.565231
1208.727539	247.663040
1207.640625	340.291809
1206.553711	237.612946
1205.466797	455.488708
1204.378906	172.086533
1203.291016	230.856003
1202.203125	397.954285
1201.115234	124.327576
1200.027344	-28.835636
1198.938477	-64.024178
1197.849609	52.370789
1196.760742	-156.076538
1195.670898	15.552230
1194.582031	110.133194
1193.492188	77.226746
1192.401367	-13.380050
1191.311523	-39.094124
1190.220703	-204.170624
1189.129883	0.689961
1188.039063	-128.365814
1186.947266	-72.533951
1185.856445	-74.366570
1184.764648	46.151478
1183.671875	-58.949516
1182.580078	-34.508560
1181.487305	-2.924722
1180.394531	4.630156
1179.301758	-4.637707
1178.208984	132.246475
1177.115234	134.850204
1176.021484	-106.925903
1174.927734	144.717194
1173.833008	92.115463
1172.738281	111.307388
1171.643555	101.725830
1170.548828	72.960922
1169.454102	-1.290747
1168.358398	46.418015
1167.262695	-6.371145
1166.166992	134.454422
1165.070313	-92.907173
1163.973633	69.278259
1162.876953	90.389046
1161.780273	-93.967949
1160.683594	-68.157532
1159.585938	-128.359680
1158.488281	33.390606
1157.389648	309.553894
1156.291992	60.670414
1155.193359	38.440132
1154.094727	-136.455887
1152.996094	62.983891
1151.896484	16.762894
1150.796875	46.763538
1149.697266	-13.841679
1148.597656	-155.465210
1147.498047	-125.617142
1146.397461	-167.270752
1145.296875	-85.183899
1144.195313	-148.367050
1143.094727	-56.921192
1141.993164	-101.169716
1140.891602	-152.591888
1139.789063	12.316380
1138.687500	-39.228062
1137.584961	-62.293045
1136.482422	-159.066544
1135.379883	-87.192192
1134.276367	53.460888
1133.172852	46.771347
1132.069336	163.469635
1130.964844	177.994156
1129.861328	168.726837
1128.756836	396.630432
1127.652344	479.691376
1126.546875	342.125336
1125.442383	266.202362
1124.336914	249.504120
1123.230469	128.484650
1122.125000	232.526733
1121.018555	319.877747
1119.912109	6.935779
1118.805664	127.322151
1117.699219	200.256851
1116.591797	173.705276
1115.484375	192.056992
1114.376953	222.168793
1113.268555	259.297974
1112.160156	97.755241
1111.051758	205.690384
1109.943359	339.513000
1108.833984	199.149261
1107.725586	380.040100
1106.616211	272.679047
1105.505859	311.687500
1104.396484	350.628845
1103.286133	186.538391
1102.175781	251.328964
1101.064453	408.025208
1099.954102	444.328644
1098.842773	362.668793
1097.731445	280.993988
1096.619141	270.000580
1095.507813	336.719666
1094.395508	224.325607
1093.282227	276.783875
1092.169922	267.955933
1091.056641	226.123383
1089.943359	301.935150
1088.830078	323.548340
1087.716797	312.173737
1086.602539	201.975357
1085.488281	378.642426
1084.373047	258.984467
1083.258789	320.310913
1082.143555	205.336578
1081.028320	142.055573
1079.913086	266.651489
1078.796875	290.179901
1077.680664	262.013916
1076.564453	273.722992
1075.448242	149.298401
1074.331055	294.668671
1073.213867	261.690582
1072.096680	181.799820
1070.979492	155.832458
1069.861328	160.309784
1068.743164	0.731323
1067.625000	199.626556
1066.505859	290.659363
1065.386719	302.010986
1064.267578	336.744202
1063.148438	25.041864
1062.029297	305.474548
1060.909180	178.689529
1059.789063	302.205139
1058.667969	81.902069
1057.547852	210.023804
1056.426758	179.130219
1055.305664	101.502441
1054.183594	26.227224
1053.062500	133.162460
1051.940430	120.941238
1050.818359	17.668989
1049.695313	87.148315
1048.572266	121.588188
1047.449219	186.335724
1046.326172	120.434319
1045.203125	208.466461
1044.079102	135.588333
1042.955078	134.999161
1041.830078	62.169617
1040.706055	38.308270
1039.581055	49.395031
1038.456055	204.858658
1037.331055	229.886169
1036.205078	254.904373
1035.079102	119.359573
1033.953125	151.396820
1032.826172	267.160767
1031.700195	266.623444
1030.573242	203.326630
1029.445313	135.424164
1028.318359	188.416367
1027.190430	50.892941
1026.062500	13.334249
1024.934570	45.483028
1023.805664	-89.518829
1022.676758	-198.898026
1021.547852	-99.347397
1020.418945	-199.332214
1019.289063	-129.922379
1018.159180	-162.542969
1017.029297	-79.192467
1015.898438	-79.292244
1014.767578	45.782330
1013.636719	-90.955528
1012.505859	-77.032661
1011.375000	-2.864572
1010.243164	-310.692749
1009.111328	73.740967
1007.978516	103.984253
1006.846680	185.165970
1005.713867	479.151459
1004.581055	1089.860840
1003.447266	1240.261719
1002.313477	1138.706909
1001.179688	845.455444
1000.045898	480.781250
998.912109	183.319534
997.777344	-14.650272
996.642578	25.330557
995.506836	-121.607826
994.372070	-12.262639
993.236328	16.346769
992.100586	-197.174667
990.963867	62.196926
989.828125	24.119846
988.691406	41.446274
987.553711	-86.341881
986.416992	-163.305542
985.279297	17.808231
984.141602	-22.150116
983.003906	-68.918671
981.865234	-25.822758
980.726563	-17.183075
979.587891	-29.170401
978.448242	-105.474144
977.309570	-248.340118
976.169922	-207.137436
975.030273	34.098827
973.889648	100.664833
972.749023	130.530228
971.608398	208.705704
970.467773	-199.880096
969.326172	-20.469828
968.184570	-49.916557
967.042969	74.489540
965.901367	208.108643
964.758789	128.451248
963.616211	-102.414284
962.473633	111.677834
961.330078	-18.035202
960.186523	122.804695
959.042969	-4.359446
957.899414	-30.586590
956.754883	50.920273
955.610352	52.364468
954.465820	266.766998
953.321289	110.477028
952.175781	-31.911373
951.030273	-32.324253
949.884766	122.856934
948.738281	129.473541
947.591797	104.194855
946.445313	111.024063
945.298828	67.698730
944.151367	298.569244
943.003906	143.545563
941.856445	105.126854
940.708008	73.680283
939.559570	261.406433
938.411133	109.246765
937.262695	370.075287
936.113281	279.740845
934.964844	20.864054
933.814453	165.616699
932.665039	112.174431
931.514648	341.340698
930.364258	199.275024
929.213867	134.800385
928.062500	-36.528919
926.912109	120.057556
925.759766	174.285980
924.608398	10.213568
923.456055	-44.510456
922.303711	-5.879837
921.151367	76.029694
919.999023	171.640411
918.845703	353.651550
917.692383	172.227051
916.539063	68.206078
915.384766	27.912983
914.230469	14.980089
913.076172	115.627281
911.920898	50.697639
910.766602	17.653887
909.611328	7.404696
908.455078	-43.552601
907.299805	-33.186554
906.143555	-317.338104
904.987305	-197.966797
903.830078	32.437782
902.673828	-262.569336
901.516602	-102.261223
900.359375	-202.247269
899.201172	50.938110
898.042969	-62.431892
896.884766	-55.776592
895.726563	-144.019241
894.567383	86.651581
893.408203	-39.839027
892.249023	48.494755
891.088867	157.202728
889.929688	-79.652275
888.769531	112.744759
887.608398	0.341604
886.448242	-71.307220
885.287109	6.089167
884.125977	108.335907
882.963867	312.107025
881.801758	-156.145065
880.639648	70.269211
879.477539	141.118515
878.315430	70.030853
877.152344	98.166687
875.989258	171.394989
874.825195	-77.361015
873.661133	74.783096
872.497070	89.612419
871.333008	30.227440
870.168945	123.897575
869.003906	147.849808
867.838867	124.613762
866.672852	146.395920
865.506836	22.117388
864.340820	203.530853
863.174805	173.723953
862.008789	247.278458
860.841797	399.423370
859.674805	342.750397
858.506836	355.710297
857.339844	435.999268
856.171875	518.520081
855.003906	412.629822
853.834961	248.512711
852.666016	440.920349
851.497070	411.372894
850.328125	451.310333
849.158203	285.151154
847.988281	222.098129
846.818359	266.552185
845.647461	109.523582
844.477539	198.743439
843.306641	113.399689
842.134766	101.912766
840.963867	54.636864
839.791992	87.868271
838.619141	-51.046806
837.447266	198.941223
836.274414	169.512360
835.101563	-52.025116
833.928711	153.064728
832.754883	268.728577
831.581055	161.094086
830.407227	136.050583
829.232422	17.285868
828.058594	317.886108
826.883789	216.904053
825.708008	229.638153
824.533203	242.323242
823.357422	16.515833
822.181641	225.217072
821.004883	150.894943
819.828125	92.145416
818.651367	15.561105
817.474609	1.282495
816.296875	200.585129
815.119141	-25.196451
813.941406	-50.749783
812.763672	17.043295
811.584961	-99.781982
810.406250	-36.583111
809.226563	-133.473343
808.047852	-72.656509
806.868164	-182.961746
805.688477	13.149353
804.507813	-128.350586
803.327148	-45.690510
802.146484	-138.447205
800.965820	-78.168060
799.784180	-40.175465
798.603516	-190.766571
797.420898	-119.679100
796.239258	-57.578377
795.056641	-161.780655
793.874023	-17.907463
792.691406	-97.885712
791.507813	-7.416770
790.324219	29.786436
789.140625	11.549155
787.956055	119.351616
786.772461	129.670242
785.586914	-129.928635
784.402344	48.298809
783.216797	36.234680
782.032227	26.287970
780.845703	-10.265715
779.660156	92.267960
778.473633	-81.408951
777.287109	-29.888561
776.100586	-38.093822
774.913086	286.853851
773.725586	-4.042401
772.538086	133.043701
771.349609	-67.456505
770.161133	-89.368500
768.972656	175.192871
767.784180	3.178282
766.594727	119.775940
765.405273	90.839737
764.215820	475.842102
763.026367	305.732086
761.835938	148.813232
760.645508	438.613892
759.454102	153.940491
758.262695	249.849152
757.072266	314.832855
755.879883	153.239166
754.688477	220.236099
753.496094	368.423615
752.303711	283.567657
751.110352	55.893730
749.917969	335.526398
748.724609	109.980499
747.530273	-3.592688
746.336914	165.897858
745.142578	118.033318
743.948242	131.536743
742.752930	217.329178
741.558594	68.429268
740.363281	197.903412
739.166992	226.450409
737.971680	121.284760
736.775391	77.440613
735.579102	-12.422443
734.381836	-128.565689
733.185547	-34.576691
731.988281	-96.045334
730.790039	168.448486
729.592773	52.201450
728.394531	-57.466175
727.196289	123.652885
725.997070	-31.939655
724.797852	15.739042
723.598633	187.901581
722.399414	357.783081
721.199219	71.187210
719.999023	140.567780
718.798828	131.336838
717.598633	26.094904
716.397461	211.055969
715.196289	332.685760
713.994141	63.943493
712.792969	100.552567
711.590820	10.747772
710.388672	128.016388
709.185547	73.149765
707.982422	16.162504
706.779297	7.141651
705.576172	133.138092
704.372070	158.997986
703.167969	47.806076
701.963867	-187.285233
700.759766	-102.491768
699.554688	-39.425327
698.349609	88.892082
697.143555	88.981461
695.938477	45.685116
694.732422	-45.312298
693.525391	-147.050034
692.319336	14.081178
691.112305	131.803192
689.905273	-108.556396
688.697266	-177.293198
687.490234	-44.150528
686.282227	2.271260
685.073242	-3.271031
683.865234	-156.121277
682.656250	-167.918915
681.447266	-142.766693
680.237305	-17.867060
679.028320	-48.854427
677.818359	65.362076
676.607422	-84.469955
675.397461	1.794032
674.186523	-82.809013
672.975586	33.932220
671.763672	-30.940784
670.551758	57.857662
669.339844	-134.305832
668.127930	129.770935
666.915039	87.004387
665.703125	-87.409378
664.489258	-75.886925
663.276367	121.435814
662.062500	-160.480301
660.848633	43.453117
659.634766	85.554375
658.419922	-6.022424
657.205078	1.744854
655.990234	-24.910084
654.775391	39.068153
653.559570	-41.316795
652.343750	16.305153
651.126953	89.037010
649.911133	-124.677116
648.694336	-15.256365
647.477539	150.112671
646.259766	173.371078
645.041992	76.120667
643.824219	224.157562
642.606445	161.323914
641.387695	-30.534388
640.168945	106.568733
638.950195	-48.767509
637.730469	70.936478
636.511719	-28.649910
635.291016	52.111767
634.071289	-54.126984
632.850586	32.739071
631.629883	65.720451
630.409180	-163.319672
629.188477	55.896694
627.966797	-57.704994
626.745117	49.331635
625.522461	132.418121
624.300781	45.790295
623.078125	23.111235
621.854492	310.682037
620.631836	23.634398
619.408203	252.324081
618.184570	161.384613
616.960938	-17.834549
615.736328	-13.536823
614.511719	84.250175
613.287109	202.691940
612.061523	-53.903488
610.835938	39.469296
609.610352	-43.317043
608.384766	120.943146
607.158203	47.015900
605.931641	-62.057003
604.705078	-187.090958
