# Supplementary material for: Raman spectroscopy accurately differentiates mucosal healing from non-healing and biochemical changes following biological therapy in inflammatory bowel disease
Source: PLoS One. 2021 Jun 2;16(6):e0252210. doi: 10.1371/journal.pone.0252210 (PMC8172032; doi:10.1371/journal.pone.0252210)
Supplement: S3 Dataset — (ZIP) [file pone.0252210.s005.zip › Export UC active inflammation/OC032-1 pre treatment_base sub CR removed_64__X_-18645.6__Y_36498.6__Z_-128.826__Time_722.txt]

1714.640625	111.953171
1713.664063	76.299034
1712.687500	85.527435
1711.709961	-97.977417
1710.733398	-2.208655
1709.755859	-34.805237
1708.778320	-34.883305
1707.799805	-42.672485
1706.821289	-7.262309
1705.843750	63.295864
1704.864258	-34.547577
1703.885742	44.656364
1702.907227	-39.091763
1701.927734	30.001415
1700.948242	-133.331940
1699.968750	-167.918488
1698.988281	-92.578156
1698.007813	-81.121742
1697.028320	152.452225
1696.046875	6.790269
1695.066406	-138.502136
1694.084961	-85.831268
1693.104492	41.870762
1692.123047	79.020622
1691.140625	183.135330
1690.159180	90.038933
1689.176758	18.579000
1688.194336	86.096680
1687.211914	79.182404
1686.228516	-39.449211
1685.246094	23.466164
1684.262695	70.601036
1683.279297	-57.867775
1682.295898	69.644890
1681.311523	18.916920
1680.327148	48.307560
1679.342773	51.294590
1678.358398	51.841160
1677.374023	196.267868
1676.388672	250.401672
1675.403320	155.804367
1674.417969	56.137909
1673.432617	230.497391
1672.446289	144.539291
1671.459961	210.255783
1670.473633	63.632664
1669.487305	182.829544
1668.500977	158.781967
1667.513672	185.353516
1666.526367	228.012573
1665.539063	318.584869
1664.550781	226.241699
1663.563477	102.284515
1662.575195	378.921722
1661.586914	183.723480
1660.598633	84.179283
1659.609375	244.502792
1658.620117	275.092438
1657.631836	123.063301
1656.641602	183.073120
1655.652344	222.018509
1654.662109	181.670074
1653.672852	186.460327
1652.681641	159.618057
1651.691406	64.142891
1650.701172	111.632416
1649.709961	61.388851
1648.718750	-1.935610
1647.727539	151.582947
1646.735352	54.131409
1645.744141	9.661664
1644.751953	55.102242
1643.759766	113.822716
1642.766602	-51.778072
1641.774414	25.600204
1640.781250	126.777603
1639.788086	-78.023544
1638.794922	-5.713508
1637.801758	27.089951
1636.807617	-34.955826
1635.813477	-52.093063
1634.819336	-42.800266
1633.825195	-49.251217
1632.830078	26.017988
1631.834961	-25.089535
1630.839844	-94.545319
1629.844727	-82.312553
1628.849609	-41.081463
1627.853516	34.385258
1626.857422	-13.769176
1625.861328	-3.996102
1624.865234	-115.137451
1623.868164	-76.346245
1622.871094	-71.700989
1621.874023	53.852959
1620.876953	-36.038395
1619.879883	-68.074715
1618.881836	-47.550297
1617.883789	-3.379102
1616.885742	-14.324180
1615.887695	-75.102638
1614.888672	-25.641829
1613.889648	0.207291
1612.890625	-2.786447
1611.891602	80.759598
1610.892578	64.667557
1609.892578	-32.655209
1608.892578	184.502930
1607.892578	13.858234
1606.892578	3.057698
1605.891602	151.993195
1604.890625	7.650408
1603.889648	117.256958
1602.888672	30.549328
1601.887695	-11.650050
1600.885742	116.180748
1599.883789	55.656960
1598.881836	-25.767530
1597.879883	-2.609498
1596.876953	179.942627
1595.874023	231.756180
1594.871094	-56.068802
1593.868164	-48.661762
1592.864258	-7.334601
1591.861328	-46.973778
1590.857422	20.390217
1589.853516	17.245146
1588.848633	55.816257
1587.844727	83.911743
1586.839844	109.357010
1585.834961	-21.670996
1584.830078	68.891464
1583.824219	73.379524
1582.819336	166.422607
1581.813477	126.535454
1580.807617	-17.545601
1579.800781	7.645909
1578.794922	-89.562920
1577.788086	-12.389436
1576.781250	-49.783569
1575.773438	123.523865
1574.766602	158.862808
1573.758789	40.714481
1572.750977	47.368961
1571.743164	-18.805408
1570.735352	47.541187
1569.726563	108.614380
1568.718750	0.769211
1567.708984	-5.794952
1566.700195	-85.104980
1565.691406	-78.761818
1564.681641	104.014313
1563.671875	40.150379
1562.662109	9.989113
1561.652344	60.196011
1560.641602	-50.451191
1559.630859	7.417660
1558.620117	13.367559
1557.609375	-4.061368
1556.597656	74.325516
1555.586914	95.639244
1554.575195	70.268990
1553.563477	106.997940
1552.550781	45.281391
1551.539063	56.007744
1550.526367	79.608818
1549.513672	-31.383335
1548.500977	98.161484
1547.487305	28.472330
1546.473633	36.318802
1545.459961	82.878036
1544.446289	20.820375
1543.432617	175.765884
1542.417969	100.681755
1541.404297	-13.162419
1540.389648	-57.302921
1539.374023	-0.806276
1538.359375	14.317700
1537.343750	39.695560
1536.328125	70.166000
1535.312500	36.083649
1534.296875	195.365631
1533.280273	50.291382
1532.263672	39.259945
1531.247070	345.159210
1530.230469	143.293640
1529.212891	204.204224
1528.196289	185.199783
1527.178711	83.746841
1526.160156	-25.445456
1525.142578	40.375435
1524.124023	-25.125477
1523.106445	-111.229103
1522.087891	90.723534
1521.068359	120.235130
1520.049805	0.566629
1519.030273	-31.712591
1518.010742	74.745735
1516.991211	-47.568192
1515.971680	-67.128502
1514.951172	-12.256936
1513.930664	-1.110349
1512.910156	-61.900135
1511.889648	-61.115025
1510.868164	-14.195031
1509.846680	-39.178612
1508.826172	-41.109394
1507.803711	187.700516
1506.782227	57.427204
1505.759766	73.267967
1504.737305	-64.711845
1503.714844	-48.943230
1502.692383	87.173576
1501.668945	-50.860790
1500.646484	-30.115953
1499.623047	-35.029800
1498.599609	121.265091
1497.575195	42.021683
1496.550781	-108.864182
1495.527344	83.034248
1494.502930	47.203575
1493.477539	-126.722260
1492.453125	-157.456757
1491.427734	3.454283
1490.402344	-65.702408
1489.376953	-65.890900
1488.350586	25.824659
1487.325195	94.491394
1486.298828	32.888420
1485.272461	129.528244
1484.245117	24.491173
1483.218750	118.477409
1482.191406	51.687260
1481.164063	48.652420
1480.136719	132.278992
1479.108398	129.164764
1478.080078	49.566612
1477.052734	15.847960
1476.023438	280.162659
1474.995117	325.308289
1473.965820	222.711395
1472.937500	300.899780
1471.908203	407.024109
1470.877930	207.700378
1469.848633	494.399475
1468.818359	307.820679
1467.788086	312.040009
1466.757813	290.813660
1465.727539	386.514648
1464.696289	311.869415
1463.665039	509.125854
1462.633789	454.780518
1461.602539	565.537903
1460.570313	384.202515
1459.539063	444.126862
1458.506836	458.319153
1457.473633	457.262634
1456.441406	649.030090
1455.408203	442.446930
1454.375000	532.668945
1453.341797	607.633057
1452.308594	690.163818
1451.274414	663.665405
1450.241211	723.335571
1449.207031	582.831360
1448.171875	541.159546
1447.137695	464.058746
1446.102539	526.231506
1445.067383	552.940918
1444.032227	539.148804
1442.997070	459.581055
1441.960938	498.934875
1440.924805	333.421051
1439.888672	322.223541
1438.852539	427.323669
1437.816406	231.618729
1436.779297	511.056396
1435.742188	323.005127
1434.705078	172.930115
1433.666992	419.392792
1432.629883	183.540344
1431.591797	86.624664
1430.553711	292.603058
1429.514648	114.984245
1428.476563	114.042709
1427.437500	42.492382
1426.398438	137.407654
1425.359375	146.585175
1424.320313	54.958809
1423.280273	49.058857
1422.240234	30.583126
1421.200195	39.841438
1420.159180	-3.774551
1419.119141	159.109818
1418.078125	17.358183
1417.037109	77.022224
1415.996094	-77.186417
1414.954102	30.308556
1413.912109	19.574358
1412.870117	44.073086
1411.828125	-84.764900
1410.786133	-82.823235
1409.743164	-60.758411
1408.700195	-83.897942
1407.657227	-31.644516
1406.614258	-44.678169
1405.570313	-30.064030
1404.527344	17.212320
1403.483398	-15.815890
1402.438477	16.432579
1401.394531	-44.112549
1400.349609	-9.299226
1399.304688	-52.199944
1398.259766	128.071579
1397.214844	135.356216
1396.168945	-72.840149
1395.123047	-22.860191
1394.077148	-163.231247
1393.031250	9.528614
1391.984375	19.503036
1390.937500	117.122589
1389.890625	52.064476
1388.843750	-97.999458
1387.796875	-45.330994
1386.749023	59.870937
1385.701172	95.052765
1384.653320	-44.738716
1383.604492	83.005646
1382.556641	130.776550
1381.507813	-73.772316
1380.458984	21.548395
1379.410156	-37.961662
1378.360352	29.926064
1377.310547	52.895386
1376.260742	-103.791183
1375.210938	59.012173
1374.161133	-47.628349
1373.110352	0.449067
1372.059570	-68.645767
1371.008789	106.647949
1369.957031	-2.234442
1368.906250	63.415245
1367.854492	-20.406042
1366.802734	-14.474032
1365.750000	-13.484097
1364.698242	27.393112
1363.645508	-6.382734
1362.592773	-74.938667
1361.540039	110.374878
1360.486328	-45.154400
1359.433594	-31.442289
1358.379883	7.172936
1357.326172	-11.359868
1356.271484	-4.986253
1355.216797	-8.506992
1354.163086	124.668541
1353.107422	76.503090
1352.052734	88.011055
1350.998047	-14.646631
1349.942383	71.436745
1348.886719	1.181740
1347.830078	77.392593
1346.774414	74.241119
1345.717773	306.748413
1344.661133	179.662476
1343.604492	166.716110
1342.546875	282.703522
1341.490234	319.397064
1340.432617	157.923721
1339.375000	254.167404
1338.316406	229.071335
1337.258789	290.692108
1336.200195	226.090683
1335.141602	161.564758
1334.082031	114.431244
1333.023438	84.684830
1331.963867	146.502457
1330.904297	-19.140614
1329.844727	40.295452
1328.784180	87.391899
1327.723633	99.920685
1326.663086	213.780502
1325.602539	211.550217
1324.541992	73.549904
1323.480469	189.946426
1322.418945	217.478256
1321.357422	205.558701
1320.295898	193.689896
1319.233398	250.937302
1318.170898	125.706642
1317.108398	185.499084
1316.045898	272.426117
1314.982422	194.230042
1313.918945	204.817398
1312.855469	220.370438
1311.791992	179.311188
1310.728516	219.573822
1309.664063	225.392059
1308.599609	270.631622
1307.535156	185.469360
1306.469727	208.636139
1305.404297	281.029755
1304.338867	269.818268
1303.273438	167.680435
1302.208008	70.543091
1301.141602	184.841339
1300.075195	215.587982
1299.008789	192.315277
1297.942383	6.994462
1296.875000	175.379120
1295.807617	159.606873
1294.740234	251.872543
1293.672852	140.462784
1292.604492	164.069244
1291.537109	20.912588
1290.468750	96.102776
1289.399414	203.166245
1288.331055	150.890305
1287.261719	71.712250
1286.192383	58.755672
1285.123047	200.160660
1284.052734	145.610321
1282.983398	223.336456
1281.913086	193.347427
1280.841797	175.637405
1279.771484	138.391602
1278.700195	177.027237
1277.628906	34.683254
1276.557617	180.975281
1275.486328	248.997955
1274.414063	101.925308
1273.341797	282.398102
1272.269531	255.149643
1271.197266	223.053345
1270.124023	342.403931
1269.050781	290.818146
1267.977539	266.129822
1266.904297	260.999481
1265.830078	343.730286
1264.756836	253.250259
1263.681641	221.362167
1262.607422	209.015930
1261.533203	367.341370
1260.458008	369.630920
1259.382813	537.635864
1258.307617	313.358917
1257.231445	276.742584
1256.155273	378.960846
1255.079102	420.286041
1254.002930	369.115509
1252.926758	344.750854
1251.849609	456.657471
1250.772461	293.663147
1249.695313	140.482117
1248.617188	342.359100
1247.540039	233.014648
1246.461914	466.399323
1245.382813	449.427124
1244.304688	311.012329
1243.225586	311.102661
1242.146484	238.357346
1241.067383	250.618546
1239.988281	160.945175
1238.908203	287.279846
1237.828125	268.004913
1236.748047	333.635345
1235.667969	173.724716
1234.586914	207.839218
1233.505859	275.876770
1232.424805	208.181976
1231.343750	188.975891
1230.261719	336.914063
1229.179688	157.858322
1228.097656	133.837799
1227.015625	44.471046
1225.932617	56.787167
1224.850586	214.271088
1223.767578	132.200363
1222.683594	-58.668751
1221.600586	43.116444
1220.516602	125.513687
1219.432617	58.024445
1218.347656	-188.248932
1217.263672	43.911461
1216.178711	29.605911
1215.093750	87.742661
1214.008789	-8.661767
1212.922852	191.848511
1211.836914	184.733994
1210.750977	81.111320
1209.665039	98.127922
1208.579102	189.884338
1207.492188	40.492180
1206.405273	35.782631
1205.318359	67.212204
1204.230469	4.651309
1203.142578	-62.711430
1202.054688	21.664999
1200.966797	-76.997719
1199.877930	-187.666611
1198.790039	-230.912003
1197.701172	24.207060
1196.611328	-26.314316
1195.522461	-64.802238
1194.432617	-139.357300
1193.342773	-7.152533
1192.252930	-19.230354
1191.162109	-64.961151
1190.072266	59.879917
1188.981445	18.919699
1187.889648	62.003937
1186.798828	-94.211746
1185.707031	-3.155272
1184.615234	32.648468
1183.523438	-92.326286
1182.430664	-3.790811
1181.337891	84.684662
1180.245117	12.464537
1179.152344	-71.729355
1178.059570	11.844843
1176.965820	-240.071060
1175.872070	-70.308388
1174.778320	17.930403
1173.683594	-133.325317
1172.588867	88.892029
1171.494141	131.492813
1170.399414	61.594448
1169.303711	8.446484
1168.208984	10.306865
1167.113281	201.036270
1166.016602	61.757927
1164.920898	53.968731
1163.824219	19.872507
1162.727539	-188.626389
1161.630859	-67.458786
1160.533203	-108.747322
1159.435547	181.793335
1158.337891	4.368081
1157.240234	87.096420
1156.141602	162.602249
1155.043945	-31.474962
1153.944336	-8.494232
1152.845703	12.066792
1151.747070	-15.079583
1150.647461	64.992249
1149.547852	-9.859835
1148.447266	-65.652153
1147.347656	-7.137932
1146.247070	-101.054817
1145.146484	76.399536
1144.044922	115.716576
1142.944336	154.989487
1141.842773	175.185547
1140.741211	228.638519
1139.638672	-15.165614
1138.537109	-9.291618
1137.434570	58.340439
1136.332031	118.786095
1135.228516	20.017654
1134.125977	-24.108551
1133.022461	69.470184
1131.917969	-15.062039
1130.814453	16.710850
1129.709961	60.303112
1128.605469	224.833023
1127.500977	353.684967
1126.396484	205.024643
1125.291016	89.591774
1124.185547	313.106354
1123.080078	178.690613
1121.973633	162.757614
1120.868164	189.439758
1119.761719	137.939438
1118.654297	-24.833509
1117.547852	44.395542
1116.440430	16.546200
1115.333008	189.775208
1114.225586	124.010056
1113.117188	252.153458
1112.008789	174.531204
1110.900391	151.282730
1109.791992	73.669533
1108.682617	156.718323
1107.573242	62.554794
1106.463867	43.977604
1105.354492	122.183357
1104.244141	87.029770
1103.133789	202.899490
1102.023438	122.870987
1100.913086	281.093048
1099.801758	156.230988
1098.690430	36.119686
1097.579102	250.758560
1096.467773	234.330109
1095.355469	128.355087
1094.243164	236.762726
1093.130859	86.051964
1092.017578	243.822128
1090.905273	104.910004
1089.791992	102.536766
1088.677734	170.729660
1087.564453	83.624390
1086.450195	172.921585
1085.335938	74.063339
1084.221680	29.300144
1083.106445	80.894836
1081.991211	116.003471
1080.875977	85.307678
1079.760742	129.764496
1078.644531	143.660675
1077.528320	9.648446
1076.412109	194.864044
1075.295898	32.719601
1074.178711	11.385180
1073.061523	-5.259907
1071.944336	100.018761
1070.826172	-43.250378
1069.708984	118.217247
1068.590820	167.128372
1067.471680	56.708630
1066.353516	105.594688
1065.234375	56.104599
1064.115234	123.678810
1062.996094	-3.040519
1061.875977	113.639122
1060.755859	101.595215
1059.635742	14.710176
1058.515625	124.276573
1057.394531	-16.351954
1056.273438	-37.721233
1055.152344	169.909546
1054.031250	94.772438
1052.909180	164.472061
1051.787109	-6.370408
1050.665039	96.002945
1049.541992	137.643539
1048.418945	118.597847
1047.295898	127.556892
1046.172852	12.900183
1045.048828	87.173309
1043.925781	196.387497
1042.801758	79.472191
1041.676758	27.858183
1040.552734	111.396523
1039.427734	148.316971
1038.302734	166.598587
1037.176758	73.130745
1036.050781	98.416389
1034.924805	-97.361244
1033.798828	179.222748
1032.672852	102.155800
1031.545898	155.350769
1030.418945	62.070305
1029.291992	-61.371010
1028.164063	3.475847
1027.036133	35.781216
1025.908203	-80.564178
1024.780273	-141.110535
1023.651367	-11.249106
1022.522461	32.689407
1021.393555	-88.130844
1020.264648	-44.162422
1019.134766	-120.808723
1018.004883	-213.633942
1016.875000	29.758987
1015.744141	-53.752068
1014.613281	-83.909081
1013.482422	1.803632
1012.351563	-60.737411
1011.219727	-12.081032
1010.088867	85.193314
1008.956055	-88.362129
1007.824219	1.985123
1006.691406	251.940704
1005.558594	235.816635
1004.425781	520.335083
1003.292969	346.998993
1002.159180	407.209381
1001.025391	162.394867
999.891602	215.741440
998.756836	202.106247
997.622070	170.032059
996.487305	101.062279
995.352539	-69.402748
994.216797	-34.390579
993.081055	-66.268257
991.945313	21.834272
990.808594	98.394371
989.672852	-9.479940
988.536133	0.272131
987.398438	-33.732742
986.261719	-86.118668
985.124023	27.383291
983.986328	-103.221138
982.847656	-61.071648
981.709961	47.839718
980.571289	83.097511
979.432617	42.454868
978.292969	43.263874
977.153320	60.203358
976.013672	-159.619461
974.874023	190.695068
973.734375	28.461687
972.593750	-9.607560
971.453125	113.151291
970.311523	-58.030605
969.170898	64.754761
968.029297	77.350327
966.886719	67.029335
965.745117	-46.481594
964.602539	57.982914
963.459961	-9.539465
962.317383	30.753647
961.173828	224.623352
960.030273	83.897224
958.886719	137.998215
957.743164	11.176893
956.598633	-21.666883
955.454102	98.922203
954.309570	180.585312
953.165039	134.111542
952.019531	208.941833
950.874023	103.095291
949.727539	59.073463
948.582031	-7.748337
947.435547	64.913269
946.289063	50.751999
945.141602	4.653257
943.995117	113.918800
942.847656	191.203812
941.699219	101.847626
940.551758	117.555573
939.403320	-1.327071
938.254883	301.902344
937.105469	114.688950
935.957031	148.772400
934.807617	171.479141
933.658203	16.448641
932.507813	46.086075
931.357422	5.130909
930.207031	46.218647
929.056641	53.170807
927.906250	123.894341
926.754883	53.520576
925.603516	44.648132
924.451172	174.574875
923.298828	120.265541
922.146484	75.111885
920.994141	86.842552
919.841797	155.417633
918.688477	158.104309
917.535156	60.877342
916.380859	-86.231880
915.227539	-165.125198
914.073242	112.427521
912.918945	-0.450659
911.763672	-49.716106
910.608398	34.903557
909.453125	-84.585320
908.297852	97.555054
907.141602	46.169643
905.985352	44.694237
904.829102	0.201548
903.672852	-17.060434
902.515625	-70.518669
901.358398	-76.380074
900.201172	-12.043199
899.042969	-22.387096
897.884766	75.895836
896.726563	-38.459660
895.568359	-57.759865
894.409180	-49.896511
893.250000	-5.848730
892.090820	-40.890125
890.930664	14.476277
889.771484	-119.891441
888.611328	46.159042
887.450195	-38.443218
886.289063	-12.388469
885.128906	225.786774
883.966797	105.163338
882.805664	119.942657
881.643555	73.848488
880.481445	129.241241
879.319336	31.358952
878.156250	-1.114318
876.993164	67.818016
875.830078	177.271393
874.666016	162.840561
873.502930	351.035889
872.338867	35.002716
871.173828	189.409683
870.009766	112.042526
868.844727	-46.245895
867.679688	139.576019
866.513672	170.205093
865.348633	140.142776
864.182617	139.310822
863.015625	149.717239
861.849609	225.252121
860.682617	224.412918
859.515625	189.904526
858.347656	200.299744
857.180664	275.759186
856.012695	387.075165
854.843750	345.834351
853.675781	329.274963
852.506836	388.936432
851.337891	139.294647
850.167969	297.551331
848.999023	310.124878
847.829102	44.987900
846.658203	203.138077
845.488281	139.598389
844.317383	214.832596
843.146484	229.612518
841.975586	36.348042
840.803711	238.995239
839.631836	65.921715
838.459961	237.148682
837.287109	82.011108
836.114258	159.291199
834.941406	71.227966
833.768555	101.548729
832.594727	-22.210873
831.420898	168.796860
830.247070	161.087875
829.072266	264.917480
827.898438	248.231003
826.722656	302.894440
825.547852	76.600548
824.372070	120.093597
823.196289	121.205856
822.020508	97.789261
820.844727	103.316879
819.667969	-2.520912
818.491211	94.260139
817.313477	188.745911
816.136719	51.738644
814.958984	90.522934
813.781250	-50.894833
812.602539	121.263092
811.423828	-51.270271
810.245117	45.185318
809.066406	54.906799
807.886719	173.452194
806.707031	-56.786140
805.527344	12.822315
804.346680	-44.168331
803.166992	-98.942444
801.985352	-76.057320
800.804688	-64.304825
799.623047	-45.933880
798.441406	-3.211478
797.259766	-104.631935
796.078125	-4.353129
794.895508	-26.018711
793.712891	-134.099579
792.529297	-111.492310
791.346680	108.136551
790.163086	48.708290
788.978516	31.326838
787.794922	117.915718
786.610352	-83.139969
785.425781	-100.571014
784.241211	184.888321
783.055664	-29.396330
781.870117	178.499695
780.684570	143.224518
779.498047	26.203863
778.311523	28.464106
777.125000	96.930817
775.938477	1.988587
774.750977	81.404449
773.563477	-121.658760
772.375977	131.951691
771.187500	-13.746649
769.999023	41.231964
768.810547	5.782066
767.622070	89.324585
766.432617	9.762841
765.243164	68.983185
764.053711	-10.587027
762.863281	112.408211
761.672852	81.242104
760.482422	146.894363
759.291992	236.694809
758.100586	108.672348
756.909180	37.865032
755.717773	79.196526
754.525391	258.964325
753.333008	27.695879
752.140625	0.838378
750.948242	13.513853
749.754883	74.477859
748.561523	231.997269
747.368164	306.022308
746.173828	182.503433
744.979492	1.990806
743.785156	211.971375
742.590820	106.073685
741.395508	-85.283989
740.200195	47.830032
739.003906	29.675352
737.808594	18.097635
736.612305	-140.226334
735.416016	60.640575
734.218750	97.218811
733.021484	109.704338
731.824219	17.152166
730.626953	64.658821
729.428711	107.772141
728.230469	45.911308
727.032227	196.142609
725.833984	0.982044
724.634766	0.397456
723.435547	-19.836987
722.235352	-31.313467
721.036133	-27.484591
719.835938	-8.361762
718.635742	-35.064888
717.434570	36.454052
716.233398	29.424240
715.032227	50.771366
713.831055	56.867889
712.628906	-48.195160
711.426758	82.199974
710.224609	-7.515204
709.021484	157.718140
707.818359	85.507393
706.615234	-17.123711
705.412109	-36.951267
704.208008	58.612862
703.003906	4.028901
701.799805	25.644682
700.594727	55.986324
699.389648	114.618355
698.184570	-46.299492
696.979492	-137.554794
695.773438	-20.132238
694.567383	-11.340635
693.361328	-39.431595
692.154297	58.470989
690.947266	67.368073
689.740234	-66.935020
688.533203	243.681931
687.325195	-27.174137
686.117188	-107.003204
684.909180	-50.145271
683.700195	26.243292
682.491211	-7.887193
681.282227	319.897430
680.072266	227.319962
678.863281	-86.075668
677.653320	-13.860559
676.442383	67.027039
675.232422	50.531799
674.021484	-56.787125
672.810547	-12.583179
671.598633	-18.098980
670.386719	-12.756884
669.174805	-20.346182
667.962891	4.527754
666.750000	-18.106213
665.537109	-90.377281
664.324219	8.040298
663.110352	-3.674671
661.897461	27.821371
660.683594	47.914528
659.468750	55.319881
658.254883	184.948608
657.040039	65.502144
655.824219	45.315796
654.609375	-15.807493
653.393555	-102.754723
652.177734	15.043947
650.960938	46.621593
649.745117	50.181450
648.528320	-21.630846
647.311523	100.323715
646.093750	-113.546013
644.875977	62.124435
643.658203	168.843582
642.440430	25.988268
641.221680	44.424885
640.002930	-40.386669
638.784180	42.424988
637.564453	208.934479
636.344727	57.346287
635.125000	114.079948
633.905273	24.678123
632.684570	111.252594
631.463867	-23.394457
630.243164	-113.041008
629.021484	-20.428505
627.799805	74.141090
626.578125	37.704777
625.356445	123.314201
624.133789	65.097000
622.911133	111.709602
621.688477	-30.438078
620.464844	9.312644
619.241211	-41.134003
618.017578	17.372366
616.793945	41.332615
615.569336	54.290359
614.344727	19.866903
613.120117	-64.061852
611.894531	5.667994
610.668945	72.862961
609.443359	22.080481
608.216797	-99.609436
606.991211	-8.019032
605.764648	16.857458
604.537109	-61.262569
