# Supplementary material for: Raman spectroscopy accurately differentiates mucosal healing from non-healing and biochemical changes following biological therapy in inflammatory bowel disease
Source: PLoS One. 2021 Jun 2;16(6):e0252210. doi: 10.1371/journal.pone.0252210 (PMC8172032; doi:10.1371/journal.pone.0252210)
Supplement: S3 Dataset — (ZIP) [file pone.0252210.s005.zip › Export UC active inflammation/OC035-1 post treatment_base sub CR removed_0__X_-12023.2__Y_76902.1__Z_922.6__Time_0.txt]

1714.774414	434.889221
1713.797852	205.686188
1712.820313	525.307861
1711.843750	237.560272
1710.866211	-654.850769
1709.888672	180.605972
1708.911133	-121.920891
1707.933594	64.576492
1706.955078	-554.166870
1705.976563	491.647522
1704.998047	-568.816772
1704.019531	-29.537003
1703.040039	-656.218750
1702.061523	-1096.592651
1701.082031	-195.575974
1700.101563	-168.416168
1699.122070	442.983856
1698.141602	-185.168777
1697.161133	-229.237366
1696.180664	-167.887848
1695.200195	-27.911345
1694.218750	-784.354980
1693.238281	319.260651
1692.256836	-178.319595
1691.274414	-207.649445
1690.292969	407.391327
1689.310547	-761.547241
1688.328125	255.479370
1687.345703	715.874329
1686.363281	468.040619
1685.379883	541.057739
1684.396484	452.591675
1683.413086	1526.771606
1682.429688	-322.992218
1681.445313	204.274399
1680.461914	615.339355
1679.477539	-322.383545
1678.493164	-846.204529
1677.507813	104.979431
1676.523438	8.880332
1675.538086	251.373215
1674.552734	656.924500
1673.566406	667.031494
1672.581055	845.647644
1671.594727	549.374512
1670.608398	734.971008
1669.622070	905.440002
1668.634766	295.986359
1667.648438	478.881622
1666.661133	959.674072
1665.673828	1541.945557
1664.685547	1310.248047
1663.698242	1347.517334
1662.709961	1414.621338
1661.721680	1296.919189
1660.733398	1270.194458
1659.744141	1737.003296
1658.755859	1274.616333
1657.766602	995.816040
1656.777344	1263.410156
1655.787109	565.129517
1654.797852	532.410461
1653.807617	410.291260
1652.817383	1042.967285
1651.827148	356.112488
1650.835938	48.273727
1649.844727	235.659698
1648.853516	439.459930
1647.862305	-104.120415
1646.871094	21.655111
1645.878906	195.399200
1644.886719	-203.448578
1643.894531	-802.214294
1642.902344	-373.239685
1641.910156	-455.928833
1640.916992	-263.728546
1639.923828	-556.499146
1638.930664	-1159.879150
1637.936523	-45.907467
1636.943359	-102.405540
1635.949219	-21.452641
1634.955078	62.556946
1633.960938	-980.671387
1632.965820	-508.501892
1631.970703	300.982178
1630.975586	228.470749
1629.980469	-1.549392
1628.985352	250.533661
1627.989258	97.545494
1626.993164	-725.817871
1625.997070	-620.069397
1625.000977	-119.612679
1624.003906	-229.073441
1623.007813	324.293091
1622.010742	383.561096
1621.012695	632.140747
1620.015625	221.712585
1619.017578	683.462280
1618.020508	-128.008835
1617.021484	-414.109009
1616.023438	-1.688948
1615.025391	-82.496971
1614.026367	-150.077118
1613.027344	333.309845
1612.028320	342.073853
1611.028320	848.968628
1610.029297	-331.970215
1609.029297	523.651855
1608.029297	116.292267
1607.028320	403.221344
1606.028320	-111.073143
1605.027344	-536.148071
1604.026367	-73.624413
1603.025391	-74.419472
1602.023438	120.972694
1601.022461	878.820313
1600.020508	-238.822296
1599.018555	333.095612
1598.016602	-1325.014526
1597.013672	104.057419
1596.010742	-542.184692
1595.007813	-234.625870
1594.004883	-909.276062
1593.001953	-656.660645
1591.998047	-299.881439
1590.994141	-159.949600
1589.990234	-369.812042
1588.986328	-253.524979
1587.981445	-98.361572
1586.976563	554.761292
1585.971680	-30.977829
1584.966797	637.287354
1583.961914	-597.357971
1582.956055	336.157074
1581.950195	432.932098
1580.944336	107.583984
1579.938477	154.604645
1578.931641	-303.731689
1577.924805	-798.449463
1576.917969	-46.665703
1575.911133	-502.559723
1574.904297	-380.998169
1573.896484	-317.019348
1572.888672	-274.052551
1571.880859	187.192169
1570.873047	-607.229370
1569.864258	167.738251
1568.855469	14.745048
1567.846680	497.894073
1566.837891	63.991745
1565.829102	146.641449
1564.819336	23.836004
1563.809570	-187.382385
1562.799805	693.433899
1561.790039	-146.095474
1560.779297	-332.134216
1559.768555	648.330078
1558.757813	-777.426208
1557.747070	-764.532898
1556.736328	-500.603790
1555.724609	-480.709351
1554.712891	-38.975845
1553.701172	479.936340
1552.689453	519.382690
1551.676758	196.026749
1550.664063	754.900085
1549.651367	-130.438232
1548.638672	1400.164673
1547.625977	819.564941
1546.612305	-30.121195
1545.598633	236.889923
1544.584961	710.204956
1543.571289	792.805603
1542.556641	926.588989
1541.541992	455.590271
1540.527344	178.119949
1539.512695	765.222900
1538.498047	453.537994
1537.482422	500.180206
1536.466797	293.608917
1535.451172	153.838409
1534.434570	129.670746
1533.418945	1564.591797
1532.402344	1317.722656
1531.385742	944.305908
1530.369141	988.091125
1529.351563	565.113953
1528.334961	492.317139
1527.317383	-18.680677
1526.299805	-182.275024
1525.281250	-16.852745
1524.263672	794.156921
1523.245117	636.964478
1522.226563	265.973114
1521.208008	1175.464722
1520.188477	225.145309
1519.168945	588.419434
1518.150391	455.286560
1517.129883	511.736969
1516.110352	28.439232
1515.089844	225.475143
1514.070313	-697.389648
1513.049805	-90.246201
1512.028320	-217.937180
1511.007813	239.273865
1509.986328	-94.408493
1508.964844	266.830688
1507.943359	-572.631226
1506.921875	269.864471
1505.899414	578.349792
1504.876953	-497.608734
1503.854492	-617.711365
1502.832031	-223.189468
1501.808594	-395.324249
1500.786133	-421.653717
1499.762695	-906.680786
1498.739258	-50.617767
1497.714844	100.878555
1496.691406	-732.899170
1495.666992	80.544518
1494.642578	-416.063782
1493.617188	-48.693848
1492.592773	131.730545
1491.567383	201.734634
1490.541992	703.249451
1489.516602	-716.861206
1488.491211	1076.406982
1487.464844	1060.583496
1486.438477	-30.368032
1485.412109	269.978973
1484.385742	386.176117
1483.358398	-49.185043
1482.331055	-668.296021
1481.303711	-157.604813
1480.276367	446.940491
1479.249023	1061.173218
1478.220703	647.653076
1477.192383	323.236877
1476.164063	317.180023
1475.135742	1016.409912
1474.106445	1213.329590
1473.077148	2183.906250
1472.047852	2377.504883
1471.018555	1621.584351
1469.989258	1860.588013
1468.958984	1821.903076
1467.928711	1922.903809
1466.898438	2326.268066
1465.868164	2459.798828
1464.836914	2315.914307
1463.805664	2621.708252
1462.774414	2284.452637
1461.743164	1853.184692
1460.710938	2930.260010
1459.679688	2475.892822
1458.647461	3181.475098
1457.615234	3074.523682
1456.582031	3408.846680
1455.549805	3628.877930
1454.516602	4168.134277
1453.483398	2627.819824
1452.449219	3481.056152
1451.416016	3591.339111
1450.381836	3050.107666
1449.347656	3013.191650
1448.313477	3092.722168
1447.279297	2926.518799
1446.244141	3499.483887
1445.208984	3046.962646
1444.173828	3285.477783
1443.138672	3551.691895
1442.102539	3734.132813
1441.066406	2300.348877
1440.030273	3099.909424
1438.994141	3107.821289
1437.958008	2822.544189
1436.920898	3050.215332
1435.883789	2029.727051
1434.846680	1620.960938
1433.808594	1320.835571
1432.771484	2184.940430
1431.733398	1501.199585
1430.695313	1244.286377
1429.657227	1555.254150
1428.618164	433.131561
1427.579102	370.841095
1426.540039	-170.469879
1425.500977	503.674011
1424.461914	330.716888
1423.421875	563.500427
1422.381836	-294.631714
1421.341797	185.217682
1420.301758	745.555115
1419.260742	-411.511536
1418.219727	-80.248718
1417.178711	583.193787
1416.137695	154.447357
1415.096680	450.533997
1414.054688	160.484146
1413.012695	-519.047729
1411.970703	-552.024231
1410.928711	-54.470303
1409.885742	-1230.745483
1408.842773	-1320.961914
1407.799805	-19.379150
1406.756836	129.133743
1405.712891	244.999405
1404.668945	571.885742
1403.625000	186.064194
1402.581055	412.853119
1401.537109	25.148867
1400.492188	-645.703064
1399.447266	607.260620
1398.402344	-128.157745
1397.357422	768.719299
1396.311523	818.316284
1395.265625	321.954468
1394.219727	489.842255
1393.173828	-148.468216
1392.126953	-263.067017
1391.081055	-304.617615
1390.034180	159.554245
1388.986328	355.954498
1387.939453	320.011292
1386.891602	261.760010
1385.843750	-241.294113
1384.795898	-1253.818237
1383.748047	-413.464081
1382.699219	-410.444275
1381.651367	-574.382141
1380.602539	-545.707397
1379.552734	-1183.633423
1378.503906	-669.801514
1377.454102	-113.530098
1376.404297	412.885376
1375.354492	717.355042
1374.303711	138.793655
1373.253906	137.102402
1372.203125	-752.080505
1371.152344	-219.474747
1370.100586	-818.445679
1369.049805	-748.830017
1367.998047	-701.408508
1366.946289	-686.027832
1365.894531	-580.606750
1364.841797	10.553463
1363.789063	-610.457825
1362.736328	-626.028381
1361.683594	-636.233643
1360.630859	-845.070862
1359.577148	-700.339661
1358.523438	-997.890808
1357.469727	-1061.237549
1356.415039	-1400.147217
1355.361328	-669.827942
1354.306641	-461.269531
1353.251953	-1293.169189
1352.197266	-768.353149
1351.141602	-198.758850
1350.085938	-934.710083
1349.030273	201.372864
1347.974609	-751.867920
1346.918945	-436.602875
1345.862305	431.935394
1344.805664	144.998520
1343.749023	210.634415
1342.691406	643.408508
1341.634766	518.974548
1340.577148	944.931396
1339.519531	595.824707
1338.460938	-0.434955
1337.403320	201.348969
1336.344727	477.638000
1335.286133	826.006775
1334.226563	278.867340
1333.167969	635.427795
1332.108398	232.887283
1331.048828	-161.619263
1329.989258	32.861053
1328.928711	269.601501
1327.869141	-624.976257
1326.808594	3.034216
1325.748047	164.374420
1324.686523	24.709663
1323.625977	418.926300
1322.564453	-122.206558
1321.502930	704.519043
1320.440430	378.988708
1319.378906	-565.040344
1318.316406	440.032440
1317.253906	530.303406
1316.190430	226.456451
1315.127930	44.026058
1314.064453	300.616028
1313.000977	579.711121
1311.937500	386.184601
1310.873047	587.096985
1309.809570	515.149780
1308.745117	788.153870
1307.679688	551.967773
1306.615234	872.430603
1305.549805	797.058838
1304.484375	1386.129883
1303.418945	950.062988
1302.353516	1483.121216
1301.287109	1249.477661
1300.220703	1606.048340
1299.154297	1019.533386
1298.087891	649.789246
1297.020508	695.521606
1295.954102	641.044678
1294.886719	606.538696
1293.818359	1193.189209
1292.750977	796.245178
1291.682617	1160.154663
1290.614258	1409.016724
1289.545898	893.187195
1288.476563	794.593140
1287.407227	848.347656
1286.338867	1353.374878
1285.268555	454.699860
1284.199219	284.258453
1283.128906	618.567078
1282.058594	125.642914
1280.988281	1109.138062
1279.917969	120.267075
1278.846680	751.631714
1277.775391	546.559814
1276.704102	542.422058
1275.632813	164.557785
1274.560547	-579.539551
1273.488281	-704.731140
1272.416016	1296.056519
1271.343750	377.256287
1270.270508	223.487778
1269.197266	724.419434
1268.124023	166.015228
1267.050781	213.395309
1265.977539	846.648499
1264.903320	523.552063
1263.829102	539.882019
1262.753906	141.869141
1261.679688	1146.161987
1260.604492	-33.663227
1259.529297	614.886963
1258.454102	1292.635498
1257.378906	957.077209
1256.302734	475.725586
1255.226563	764.166565
1254.150391	553.722900
1253.073242	1015.190186
1251.997070	1102.055420
1250.919922	653.883850
1249.841797	439.498993
1248.764648	257.120667
1247.686523	179.456146
1246.608398	-418.051514
1245.530273	690.607788
1244.452148	30.459866
1243.373047	19.177132
1242.293945	253.326614
1241.214844	128.246567
1240.135742	452.400238
1239.055664	-397.976746
1237.975586	663.931885
1236.895508	-370.160767
1235.815430	1178.974243
1234.734375	608.510803
1233.654297	1012.928406
1232.573242	1225.752563
1231.491211	660.821777
1230.410156	755.177429
1229.328125	462.064362
1228.246094	1111.031738
1227.163086	576.019958
1226.081055	936.881836
1224.998047	871.738342
1223.915039	42.263138
1222.832031	200.013260
1221.748047	157.008118
1220.664063	759.545959
1219.580078	871.246399
1218.496094	753.401001
1217.412109	285.348236
1216.327148	-354.016785
1215.242188	-39.193207
1214.157227	309.313812
1213.071289	1212.790283
1211.985352	-195.950623
1210.899414	839.976746
1209.813477	430.598541
1208.727539	339.753510
1207.640625	1239.806274
1206.553711	905.288818
1205.466797	1515.633545
1204.378906	458.283661
1203.291016	3.630285
1202.203125	-311.159424
1201.115234	-734.183838
1200.027344	-822.432007
1198.938477	-1180.304321
1197.849609	-525.034363
1196.760742	-543.689148
1195.670898	-343.590668
1194.582031	-994.779907
1193.492188	-8.630750
1192.401367	-909.819336
1191.311523	-339.980072
1190.220703	-347.111786
1189.129883	-582.494568
1188.039063	-1593.476196
1186.947266	-695.503174
1185.856445	-1334.146973
1184.764648	-758.359436
1183.671875	-578.878601
1182.580078	-485.838104
1181.487305	-896.627136
1180.394531	-580.853149
1179.301758	-1077.941406
1178.208984	-594.723389
1177.115234	-471.301453
1176.021484	-237.860855
1174.927734	76.782928
1173.833008	-478.066315
1172.738281	-216.483963
1171.643555	-802.379028
1170.548828	-629.629150
1169.454102	-1667.565063
1168.358398	-1255.867310
1167.262695	-717.751099
1166.166992	-376.062439
1165.070313	-1045.731812
1163.973633	-1022.270874
1162.876953	9.177821
1161.780273	-636.684631
1160.683594	518.093018
1159.585938	-345.200836
1158.488281	522.188660
1157.389648	-345.887482
1156.291992	84.207870
1155.193359	-418.743652
1154.094727	206.326111
1152.996094	-451.724670
1151.896484	-950.013794
1150.796875	-599.847595
1149.697266	-979.070679
1148.597656	-48.183754
1147.498047	-358.640686
1146.397461	-31.090487
1145.296875	472.286530
1144.195313	218.403839
1143.094727	-632.675903
1141.993164	-715.250366
1140.891602	1066.579102
1139.789063	1009.382324
1138.687500	1211.238647
1137.584961	1236.897095
1136.482422	720.616394
1135.379883	750.787720
1134.276367	281.949524
1133.172852	1000.376953
1132.069336	740.273926
1130.964844	1410.413330
1129.861328	419.158295
1128.756836	732.882080
1127.652344	628.876282
1126.546875	1371.210815
1125.442383	942.000061
1124.336914	2690.929199
1123.230469	1979.171753
1122.125000	2028.123901
1121.018555	1091.502197
1119.912109	768.490173
1118.805664	1316.683838
1117.699219	716.522705
1116.591797	939.920715
1115.484375	767.984070
1114.376953	40.121525
1113.268555	-306.877991
1112.160156	190.170441
1111.051758	121.941528
1109.943359	-40.921257
1108.833984	-182.644501
1107.725586	443.312073
1106.616211	799.586182
1105.505859	-13.209639
1104.396484	338.059174
1103.286133	313.733521
1102.175781	-288.734619
1101.064453	474.662903
1099.954102	985.358337
1098.842773	427.567535
1097.731445	277.743073
1096.619141	1336.815186
1095.507813	1097.138672
1094.395508	299.132568
1093.282227	165.488632
1092.169922	886.593201
1091.056641	797.443726
1089.943359	-44.819027
1088.830078	527.340881
1087.716797	42.959309
1086.602539	628.764099
1085.488281	-69.541077
1084.373047	351.303009
1083.258789	1321.964600
1082.143555	489.847992
1081.028320	954.829041
1079.913086	1210.553467
1078.796875	1083.328125
1077.680664	773.059937
1076.564453	822.004395
1075.448242	910.823181
1074.331055	771.979675
1073.213867	246.240448
1072.096680	-122.154495
1070.979492	548.175537
1069.861328	144.710052
1068.743164	1006.809326
1067.625000	636.307373
1066.505859	1174.684082
1065.386719	1359.299683
1064.267578	1485.363281
1063.148438	988.849548
1062.029297	1648.592773
1060.909180	1606.198730
1059.789063	778.058350
1058.667969	1266.793457
1057.547852	1126.601196
1056.426758	790.187622
1055.305664	1356.006104
1054.183594	1968.335205
1053.062500	987.667969
1051.940430	1842.899292
1050.818359	942.278870
1049.695313	352.585938
1048.572266	755.023010
1047.449219	1390.752808
1046.326172	575.562866
1045.203125	1099.428345
1044.079102	133.426514
1042.955078	1149.243286
1041.830078	437.987732
1040.706055	305.086243
1039.581055	724.391174
1038.456055	258.837646
1037.331055	347.807007
1036.205078	378.690613
1035.079102	102.625900
1033.953125	264.291107
1032.826172	9.718891
1031.700195	-188.605682
1030.573242	543.298523
1029.445313	182.610397
1028.318359	-24.186678
1027.190430	-572.219360
1026.062500	-1342.680664
1024.934570	-505.564392
1023.805664	-1140.507813
1022.676758	-1245.657959
1021.547852	-967.571289
1020.418945	-1144.007568
1019.289063	-427.118561
1018.159180	-1767.130859
1017.029297	-644.054260
1015.898438	-1236.446045
1014.767578	-231.580658
1013.636719	-649.327698
1012.505859	-661.197205
1011.375000	-394.808838
1010.243164	246.812973
1009.111328	166.344666
1007.978516	905.418640
1006.846680	1602.957764
1005.713867	3128.534424
1004.581055	4274.557617
1003.447266	3841.348633
1002.313477	2500.362061
1001.179688	1599.477539
1000.045898	1168.418701
998.912109	1056.736694
997.777344	1314.941772
996.642578	633.814453
995.506836	659.677917
994.372070	1357.539185
993.236328	1827.072021
992.100586	772.195557
990.963867	1966.578003
989.828125	834.675659
988.691406	609.555786
987.553711	1002.535583
986.416992	1234.568237
985.279297	485.707886
984.141602	-9.020983
983.003906	986.478271
981.865234	985.329529
980.726563	1375.868286
979.587891	639.393738
978.448242	584.530823
977.309570	654.411926
976.169922	982.191040
975.030273	1507.981689
973.889648	774.707031
972.749023	1850.338745
971.608398	1076.987793
970.467773	458.373962
969.326172	462.656097
968.184570	657.944031
967.042969	201.973007
965.901367	570.306091
964.758789	780.697021
963.616211	308.143768
962.473633	1223.318359
961.330078	1847.459839
960.186523	1793.548584
959.042969	1018.521790
957.899414	386.394531
956.754883	-196.889847
955.610352	129.474655
954.465820	382.955719
953.321289	694.036499
952.175781	-195.588486
951.030273	40.993565
949.884766	-410.297241
948.738281	-1.343628
947.591797	-193.172256
946.445313	-603.769836
945.298828	-216.373184
944.151367	248.932953
943.003906	152.822449
941.856445	634.807922
940.708008	509.930420
939.559570	616.065063
938.411133	-244.604263
937.262695	1269.824951
936.113281	1201.551025
934.964844	504.634460
933.814453	271.116699
932.665039	254.681824
931.514648	389.028839
930.364258	-731.128418
929.213867	-1094.341919
928.062500	366.447845
926.912109	393.215912
925.759766	-476.129364
924.608398	-600.742065
923.456055	-420.137390
922.303711	-1135.043213
921.151367	-1519.575317
919.999023	-1253.521240
918.845703	-537.351135
917.692383	-27.826414
916.539063	-151.766541
915.384766	-211.703583
914.230469	284.896393
913.076172	-366.692871
911.920898	-411.831085
910.766602	-774.149780
909.611328	-671.048157
908.455078	-393.095886
907.299805	-357.458252
906.143555	-271.673615
904.987305	-765.633911
903.830078	-683.729065
902.673828	-85.189751
901.516602	-786.255798
900.359375	-314.164612
899.201172	-358.024323
898.042969	-102.948273
896.884766	928.116516
895.726563	604.347717
894.567383	739.918945
893.408203	-17.190914
892.249023	579.914368
891.088867	205.439697
889.929688	-577.477295
888.769531	-876.603943
887.608398	75.330956
886.448242	-503.333282
885.287109	197.902344
884.125977	459.029999
882.963867	-30.948013
881.801758	-425.852570
880.639648	493.899017
879.477539	-259.110718
878.315430	-439.299225
877.152344	297.585938
875.989258	-533.433289
874.825195	500.473602
873.661133	205.687744
872.497070	840.635071
871.333008	1288.538330
870.168945	570.917175
869.003906	1252.586670
867.838867	647.724121
866.672852	1279.535156
865.506836	715.337708
864.340820	1607.416870
863.174805	209.870422
862.008789	1045.374146
860.841797	1509.898926
859.674805	1118.809937
858.506836	1313.562134
857.339844	704.850891
856.171875	1976.145142
855.003906	1506.325806
853.834961	2476.082275
852.666016	528.748779
851.497070	1125.907837
850.328125	947.345032
849.158203	2126.155518
847.988281	1994.034058
846.818359	2278.234863
845.647461	1366.681519
844.477539	793.291260
843.306641	1519.843384
842.134766	1031.139404
840.963867	1573.379150
839.791992	1688.028931
838.619141	1784.421509
837.447266	1252.493042
836.274414	1471.224487
835.101563	1374.547852
833.928711	1159.234863
832.754883	1457.192261
831.581055	1368.478516
830.407227	1986.865723
829.232422	1526.963501
828.058594	948.698059
826.883789	1021.469238
825.708008	986.767944
824.533203	751.100952
823.357422	524.007629
822.181641	443.659912
821.004883	757.151062
819.828125	228.294846
818.651367	665.475098
817.474609	-168.923920
816.296875	113.675125
815.119141	-220.583466
813.941406	241.138519
812.763672	61.742077
811.584961	1.976202
810.406250	-1189.590210
809.226563	-863.380249
808.047852	-266.748230
806.868164	-881.426147
805.688477	-250.561127
804.507813	-695.029419
803.327148	147.523499
802.146484	79.376694
800.965820	-315.346588
799.784180	221.102264
798.603516	-793.153076
797.420898	-1667.833252
796.239258	-864.812195
795.056641	-893.654114
793.874023	-1195.467041
792.691406	-357.046692
791.507813	-148.425659
790.324219	234.493774
789.140625	773.838989
787.956055	785.780579
786.772461	445.517120
785.586914	604.664001
784.402344	391.816772
783.216797	140.954514
782.032227	694.233704
780.845703	628.017090
779.660156	1818.328613
778.473633	929.364868
777.287109	1093.576782
776.100586	1760.549927
774.913086	789.174866
773.725586	704.795593
772.538086	957.514771
771.349609	1639.723511
770.161133	1606.815186
768.972656	733.659607
767.784180	1367.939453
766.594727	1027.656128
765.405273	310.487396
764.215820	1258.180054
763.026367	1196.715576
761.835938	1269.174438
760.645508	1715.393799
759.454102	2013.641724
758.262695	1545.991455
757.072266	1278.454590
755.879883	1287.713867
754.688477	1446.259277
753.496094	639.707886
752.303711	1445.979736
751.110352	1131.407715
749.917969	1271.426147
748.724609	1187.230835
747.530273	1328.996582
746.336914	840.800354
745.142578	883.651062
743.948242	696.081970
742.752930	521.662964
741.558594	1048.894531
740.363281	170.833923
739.166992	-45.059696
737.971680	118.246498
736.775391	531.185913
735.579102	160.059952
734.381836	-604.918274
733.185547	-749.949707
731.988281	-32.614780
730.790039	791.704346
729.592773	135.103439
728.394531	-416.027557
727.196289	-267.089508
725.997070	-270.975830
724.797852	-715.993835
723.598633	294.521698
722.399414	-368.154572
721.199219	-43.195873
719.999023	851.808472
718.798828	417.586304
717.598633	230.599670
716.397461	569.895569
715.196289	244.304947
713.994141	-176.609009
712.792969	28.928473
711.590820	258.894684
710.388672	-85.928848
709.185547	321.569061
707.982422	487.777710
706.779297	395.438477
705.576172	-148.988937
704.372070	998.654175
703.167969	-229.684357
701.963867	298.906769
700.759766	192.947540
699.554688	770.565613
698.349609	1472.656982
697.143555	147.395996
695.938477	272.971619
694.732422	-226.317413
693.525391	-344.438141
692.319336	155.103622
691.112305	-369.360748
689.905273	-345.728119
688.697266	-674.888489
687.490234	-200.233459
686.282227	-13.336778
685.073242	-400.205109
683.865234	-527.926514
682.656250	-867.027710
681.447266	-708.796021
680.237305	-928.782715
679.028320	-396.120331
677.818359	-854.461365
676.607422	-45.230976
675.397461	-601.072510
674.186523	434.688049
672.975586	-49.896908
671.763672	-165.653595
670.551758	-59.895512
669.339844	827.123169
668.127930	-409.963684
666.915039	175.931686
665.703125	-231.350723
664.489258	-400.110229
663.276367	412.308655
662.062500	-821.480591
660.848633	-845.352234
659.634766	380.774017
658.419922	157.216873
657.205078	-809.801331
655.990234	-460.539917
654.775391	880.644165
653.559570	-121.241989
652.343750	108.021255
651.126953	585.135620
649.911133	459.098145
648.694336	716.469910
647.477539	284.794250
646.259766	1506.159424
645.041992	790.113708
643.824219	562.412659
642.606445	11.774914
641.387695	434.921173
640.168945	-793.872559
638.950195	201.672348
637.730469	372.802673
636.511719	1054.099854
635.291016	982.087158
634.071289	648.923645
632.850586	1151.610229
631.629883	1961.442505
630.409180	754.040466
629.188477	888.110229
627.966797	695.953857
626.745117	926.012390
625.522461	1086.785278
624.300781	998.102295
623.078125	1808.479736
621.854492	665.454163
620.631836	1348.576660
619.408203	322.865356
618.184570	528.805664
616.960938	133.026962
615.736328	366.098206
614.511719	442.107086
613.287109	-396.334106
612.061523	-508.750305
610.835938	29.251337
609.610352	-67.799416
608.384766	-545.494385
607.158203	-419.100616
605.931641	-958.178406
604.705078	-202.187088
