# Supplementary material for: Raman spectroscopy accurately differentiates mucosal healing from non-healing and biochemical changes following biological therapy in inflammatory bowel disease
Source: PLoS One. 2021 Jun 2;16(6):e0252210. doi: 10.1371/journal.pone.0252210 (PMC8172032; doi:10.1371/journal.pone.0252210)
Supplement: S3 Dataset — (ZIP) [file pone.0252210.s005.zip › Export UC active inflammation/OC007-1 post treatment_BL sub CR removed_23__X_-7815.31__Y_-1581.63__Z_-3716.42__Time_263.txt]

1714.771484	306.895660
1713.794922	517.675537
1712.818359	128.604019
1711.841797	14.150943
1710.864258	136.539917
1709.886719	-222.687408
1708.909180	-2.020707
1707.930664	-211.953033
1706.953125	-171.751480
1705.974609	-74.496666
1704.996094	-161.150497
1704.017578	-121.093262
1703.038086	-40.097630
1702.058594	-100.089645
1701.079102	57.454250
1700.099609	172.972519
1699.120117	-12.864103
1698.139648	-189.817917
1697.159180	-5.097316
1696.178711	94.840157
1695.198242	45.933331
1694.216797	-34.252178
1693.235352	83.958260
1692.253906	157.500214
1691.272461	239.771133
1690.291016	173.328491
1689.308594	379.723724
1688.326172	266.706207
1687.343750	341.111572
1686.360352	448.154266
1685.377930	385.299316
1684.394531	403.074371
1683.411133	458.819580
1682.427734	200.919113
1681.443359	622.804504
1680.458984	398.217102
1679.474609	602.903259
1678.490234	722.974426
1677.505859	617.469055
1676.520508	807.849976
1675.535156	881.736938
1674.549805	876.420227
1673.564453	935.481995
1672.578125	965.835693
1671.592773	1182.741455
1670.606445	1216.794189
1669.619141	1009.682251
1668.632813	986.417297
1667.645508	1083.120850
1666.658203	986.552246
1665.670898	1235.467407
1664.683594	1336.205688
1663.695313	1726.454590
1662.708008	1713.969116
1661.719727	1646.264771
1660.730469	1592.280518
1659.742188	1631.517822
1658.752930	1901.642212
1657.763672	1660.874756
1656.774414	1431.216797
1655.785156	1318.552856
1654.794922	1592.768311
1653.804688	1480.881348
1652.814453	1324.438843
1651.824219	1216.041992
1650.833984	1298.454590
1649.842773	1301.847290
1648.851563	1310.858765
1647.860352	720.272400
1646.868164	811.952393
1645.876953	652.948730
1644.884766	547.127747
1643.892578	243.604462
1642.900391	370.800262
1641.907227	160.370163
1640.914063	253.750824
1639.920898	355.258453
1638.927734	85.065742
1637.934570	-71.380058
1636.940430	133.653870
1635.946289	-59.194538
1634.952148	96.106178
1633.958008	-64.620407
1632.963867	51.498177
1631.968750	46.604401
1630.973633	144.576813
1629.978516	-57.415951
1628.982422	248.776199
1627.987305	-118.601295
1626.991211	-109.491905
1625.995117	-92.357307
1624.998047	-211.836533
1624.001953	-44.582340
1623.004883	-8.705662
1622.007813	240.113892
1621.010742	-133.717804
1620.013672	46.926933
1619.015625	70.014786
1618.017578	80.046791
1617.019531	121.648972
1616.021484	158.052933
1615.022461	94.797325
1614.023438	112.942879
1613.024414	44.584759
1612.025391	7.762616
1611.026367	33.909748
1610.026367	91.523567
1609.026367	288.014648
1608.026367	-165.260529
1607.026367	136.001877
1606.025391	44.344685
1605.025391	-47.268074
1604.024414	-5.354315
1603.022461	235.414627
1602.021484	26.057833
1601.019531	2.489271
1600.017578	-102.162804
1599.015625	-89.140579
1598.013672	-256.527893
1597.010742	-256.619080
1596.008789	-204.491776
1595.005859	-236.033447
1594.001953	-84.788612
1592.999023	-142.561905
1591.995117	-35.900921
1590.991211	-187.751358
1589.987305	-13.411101
1588.983398	45.987144
1587.978516	118.321365
1586.974609	169.685791
1585.969727	-11.106023
1584.963867	-87.640755
1583.958984	98.992043
1582.953125	-3.773195
1581.947266	127.861580
1580.941406	204.646286
1579.935547	440.132721
1578.928711	84.450920
1577.922852	132.248398
1576.916016	187.717804
1575.909180	3.696447
1574.901367	399.677612
1573.893555	20.412050
1572.886719	38.988037
1571.877930	265.377106
1570.870117	18.556671
1569.861328	0.360054
1568.853516	-210.185379
1567.844727	-132.489777
1566.834961	-70.545418
1565.826172	-34.718456
1564.816406	26.905670
1563.806641	28.682390
1562.796875	240.463898
1561.787109	73.315338
1560.776367	-75.755844
1559.766602	-14.891068
1558.755859	-265.259857
1557.744141	-2.540261
1556.733398	164.059967
1555.721680	146.510376
1554.709961	40.763088
1553.698242	186.080200
1552.686523	12.763928
1551.673828	-108.870232
1550.662109	-2.879430
1549.649414	102.907791
1548.635742	110.200745
1547.623047	145.793961
1546.609375	-20.455248
1545.595703	-80.802773
1544.582031	86.146950
1543.568359	144.353058
1542.553711	145.543472
1541.540039	51.029488
1540.524414	217.183640
1539.509766	68.171242
1538.495117	-135.129257
1537.479492	-137.225677
1536.463867	144.320328
1535.448242	206.350235
1534.432617	72.214348
1533.416016	213.851822
1532.399414	156.797485
1531.382813	48.077610
1530.366211	142.810333
1529.349609	229.629440
1528.332031	94.763710
1527.314453	196.707932
1526.296875	-2.738906
1525.279297	98.899002
1524.260742	107.703629
1523.242188	-12.270936
1522.223633	117.170013
1521.205078	97.265160
1520.185547	84.934052
1519.166992	237.001953
1518.147461	185.830917
1517.127930	386.356903
1516.107422	255.268692
1515.087891	262.810638
1514.067383	244.533432
1513.046875	308.290680
1512.025391	171.682983
1511.004883	-144.605804
1509.983398	36.834652
1508.961914	-133.331909
1507.940430	-188.139725
1506.918945	126.171890
1505.896484	68.529251
1504.874023	-104.528343
1503.851563	-41.888531
1502.829102	-171.513153
1501.806641	-103.974403
1500.783203	-67.309189
1499.759766	-102.443405
1498.736328	-81.350502
1497.711914	-9.197502
1496.688477	-157.185043
1495.664063	24.757908
1494.639648	-54.321323
1493.614258	-107.900528
1492.589844	14.855520
1491.564453	-3.105745
1490.539063	-136.125290
1489.513672	-133.770157
1488.488281	95.822281
1487.461914	217.977631
1486.435547	202.144318
1485.409180	173.484848
1484.382813	438.241791
1483.355469	309.890900
1482.328125	196.836029
1481.300781	336.247467
1480.273438	501.037781
1479.246094	469.411499
1478.217773	623.782654
1477.189453	551.252563
1476.161133	493.988708
1475.132813	558.960266
1474.103516	809.736450
1473.074219	709.023193
1472.044922	916.305420
1471.015625	937.687012
1469.986328	1188.012207
1468.956055	1084.597046
1467.925781	1080.381226
1466.895508	1452.455811
1465.865234	1321.000977
1464.833984	1217.520386
1463.802734	1502.844116
1462.771484	1559.380981
1461.740234	1760.654541
1460.708008	1768.814941
1459.676758	1957.236206
1458.644531	1972.944336
1457.612305	1770.386963
1456.579102	1951.020508
1455.546875	2174.714111
1454.513672	1944.320068
1453.480469	2236.366699
1452.446289	2122.660400
1451.413086	2285.291504
1450.378906	2252.726074
1449.344727	2491.266357
1448.310547	2471.358154
1447.276367	2514.782715
1446.241211	2272.091797
1445.206055	2161.152100
1444.170898	2143.918945
1443.135742	2139.365234
1442.099609	2324.549805
1441.063477	1950.744385
1440.027344	1895.729858
1438.991211	1891.332642
1437.954102	1694.863892
1436.917969	1753.754150
1435.880859	1671.160889
1434.843750	1613.901733
1433.805664	1190.515625
1432.768555	1171.339844
1431.730469	902.299622
1430.692383	873.175354
1429.654297	859.253113
1428.615234	817.622498
1427.576172	844.159485
1426.537109	671.534607
1425.498047	587.276001
1424.458984	452.700836
1423.418945	565.184082
1422.378906	317.403870
1421.338867	591.200745
1420.298828	358.757874
1419.257813	264.945557
1418.216797	329.828339
1417.175781	226.132309
1416.134766	419.461456
1415.093750	333.541840
1414.051758	381.020294
1413.009766	184.639633
1411.967773	393.179474
1410.924805	159.318085
1409.882813	-91.940666
1408.839844	280.054413
1407.796875	13.954696
1406.753906	77.037735
1405.709961	-208.837250
1404.666016	-37.635433
1403.622070	176.244873
1402.578125	119.127960
1401.534180	-304.138458
1400.489258	80.466270
1399.444336	-151.867386
1398.399414	-128.290833
1397.354492	38.238842
1396.308594	-23.264332
1395.262695	45.636719
1394.216797	122.117607
1393.170898	23.356840
1392.124023	280.266174
1391.077148	166.678680
1390.031250	18.212116
1388.983398	-37.532993
1387.936523	79.472015
1386.888672	-198.661438
1385.840820	93.560165
1384.792969	60.751598
1383.745117	-181.898178
1382.696289	80.440224
1381.647461	-29.497051
1380.598633	90.524765
1379.549805	-228.937332
1378.500977	-118.702347
1377.451172	-68.331177
1376.401367	286.606018
1375.351563	-12.248977
1374.300781	-118.789803
1373.250000	64.143417
1372.200195	7.727692
1371.148438	-125.861443
1370.097656	-69.842316
1369.045898	65.993217
1367.995117	89.771828
1366.943359	300.457855
1365.890625	-79.070473
1364.838867	89.448517
1363.786133	195.760971
1362.733398	172.718781
1361.680664	234.394043
1360.626953	321.018066
1359.574219	84.389458
1358.520508	76.730820
1357.466797	131.334793
1356.412109	263.066772
1355.358398	119.018341
1354.303711	250.907974
1353.249023	360.491608
1352.193359	470.125214
1351.138672	187.530289
1350.083008	235.304916
1349.027344	504.044373
1347.971680	626.377014
1346.915039	768.597717
1345.858398	819.093262
1344.802734	1006.058777
1343.745117	853.390015
1342.688477	1097.471191
1341.630859	1034.260132
1340.573242	1082.665527
1339.515625	1165.825562
1338.458008	1142.563354
1337.399414	903.998840
1336.340820	883.466003
1335.282227	1026.377930
1334.223633	1023.341370
1333.165039	931.345642
1332.105469	1005.182556
1331.045898	804.613342
1329.986328	942.908630
1328.925781	918.102600
1327.865234	935.407288
1326.804688	928.087341
1325.744141	891.219910
1324.683594	980.401611
1323.622070	983.211914
1322.560547	1042.879883
1321.499023	1011.295166
1320.437500	947.733948
1319.375000	1185.227173
1318.312500	1040.429199
1317.250000	1149.743286
1316.187500	1044.619507
1315.124023	1171.291992
1314.061523	1012.153931
1312.998047	1200.520874
1311.933594	1140.108765
1310.870117	1129.052124
1309.805664	1154.999268
1308.741211	1126.853516
1307.676758	1020.041504
1306.612305	1233.192749
1305.546875	1197.872192
1304.481445	1160.174438
1303.416016	1275.000610
1302.349609	1397.212524
1301.284180	1209.768066
1300.217773	970.863098
1299.151367	1034.285278
1298.084961	1343.347778
1297.017578	1210.330566
1295.950195	1197.724487
1294.882813	1040.361938
1293.815430	843.858826
1292.747070	1037.583252
1291.678711	1071.834351
1290.610352	1177.239380
1289.541992	917.328247
1288.473633	939.470703
1287.404297	922.435425
1286.334961	849.095398
1285.265625	974.251892
1284.195313	976.935547
1283.125977	820.502625
1282.055664	857.568604
1280.985352	1156.539429
1279.914063	873.029785
1278.843750	1135.237549
1277.772461	1091.622070
1276.700195	960.020081
1275.628906	1026.539185
1274.557617	995.284424
1273.485352	1078.923462
1272.413086	1116.129639
1271.339844	938.384949
1270.267578	1178.349609
1269.194336	1051.985718
1268.121094	1106.335327
1267.046875	1072.818359
1265.973633	983.211914
1264.899414	1179.077759
1263.825195	1245.606567
1262.750977	1121.921875
1261.675781	956.857483
1260.601563	1091.667236
1259.526367	1143.572998
1258.450195	1331.889893
1257.375000	891.717346
1256.298828	1221.253784
1255.222656	1309.619629
1254.146484	1217.823242
1253.070313	1276.947266
1251.993164	1287.380371
1250.916016	1171.317017
1249.838867	902.084045
1248.760742	1316.193237
1247.683594	1081.068115
1246.605469	1052.614624
1245.527344	1315.742065
1244.448242	891.253235
1243.370117	957.548401
1242.291016	1072.361572
1241.211914	951.623474
1240.131836	930.434021
1239.052734	926.224792
1237.972656	924.422974
1236.892578	1114.217407
1235.811523	915.905151
1234.731445	780.697205
1233.650391	788.534424
1232.569336	757.568726
1231.488281	842.886841
1230.406250	930.559143
1229.324219	795.362549
1228.242188	834.524597
1227.160156	694.509033
1226.077148	774.755249
1224.994141	513.765076
1223.911133	831.019897
1222.828125	485.415222
1221.745117	705.744934
1220.661133	631.005127
1219.577148	498.252502
1218.492188	508.086517
1217.408203	411.582672
1216.323242	515.548401
1215.238281	310.333588
1214.153320	126.897247
1213.067383	421.412140
1211.982422	435.826263
1210.896484	450.186005
1209.809570	570.621338
1208.723633	852.538635
1207.636719	553.217407
1206.549805	480.570557
1205.462891	545.273132
1204.375000	540.022034
1203.288086	354.060089
1202.200195	148.859985
1201.111328	138.729553
1200.023438	318.730194
1198.934570	125.549316
1197.845703	103.242744
1196.756836	3.910554
1195.666992	118.619659
1194.578125	-105.818977
1193.488281	-157.124557
1192.397461	7.848818
1191.307617	-48.378536
1190.216797	-135.871750
1189.125977	-158.532440
1188.035156	-22.749596
1186.944336	-100.758896
1185.852539	-154.793457
1184.760742	-72.075905
1183.668945	29.739241
1182.576172	-34.062679
1181.483398	-268.164032
1180.390625	44.434067
1179.297852	35.624985
1178.205078	-30.756433
1177.111328	60.963711
1176.017578	-110.919044
1174.923828	64.478058
1173.829102	-61.959248
1172.734375	161.099945
1171.639648	25.002356
1170.544922	269.354431
1169.450195	39.876968
1168.354492	111.789520
1167.258789	32.966358
1166.163086	25.837292
1165.066406	-311.183838
1163.969727	106.979591
1162.873047	30.371727
1161.776367	8.673451
1160.679688	-44.116943
1159.582031	196.698425
1158.484375	310.844025
1157.386719	86.023270
1156.288086	457.682007
1155.189453	619.214844
1154.090820	410.989380
1152.992188	245.714951
1151.892578	144.809982
1150.793945	-89.553284
1149.693359	255.078659
1148.593750	-165.118790
1147.494141	-4.103188
1146.393555	149.634613
1145.292969	-68.091263
1144.191406	30.740965
1143.090820	-89.416389
1141.989258	25.921036
1140.887695	-127.585670
1139.785156	-52.823025
1138.683594	64.649986
1137.581055	-188.739166
1136.478516	-45.258842
1135.375977	71.978432
1134.272461	-50.769432
1133.168945	239.647369
1132.065430	432.555786
1130.960938	290.676575
1129.857422	350.516022
1128.752930	666.485474
1127.648438	493.682251
1126.542969	536.692322
1125.438477	593.869934
1124.333008	719.710266
1123.226563	362.044189
1122.121094	608.620789
1121.014648	433.442932
1119.908203	322.243011
1118.801758	376.779877
1117.695313	398.119019
1116.587891	263.225159
1115.480469	310.530151
1114.373047	362.513580
1113.264648	298.560028
1112.156250	279.525360
1111.047852	255.744614
1109.939453	321.746307
1108.830078	170.323212
1107.721680	271.691986
1106.611328	292.683807
1105.501953	398.647552
1104.392578	277.934662
1103.282227	405.041046
1102.171875	484.881409
1101.060547	229.705551
1099.950195	682.124939
1098.838867	594.387939
1097.726563	424.167755
1096.615234	744.206726
1095.502930	889.723999
1094.390625	714.804321
1093.278320	733.068054
1092.166016	673.616150
1091.052734	654.194641
1089.939453	592.415527
1088.826172	417.719666
1087.711914	330.130402
1086.598633	430.733917
1085.484375	444.286530
1084.369141	535.398987
1083.254883	422.013000
1082.139648	407.359497
1081.024414	597.093567
1079.909180	509.613129
1078.792969	701.590027
1077.676758	243.228180
1076.560547	329.583710
1075.444336	343.173553
1074.327148	420.101318
1073.209961	428.994751
1072.092773	111.968521
1070.974609	249.889923
1069.857422	336.210144
1068.739258	150.693695
1067.620117	311.990479
1066.501953	281.190216
1065.382813	224.663040
1064.263672	348.448608
1063.144531	160.917465
1062.024414	151.331635
1060.905273	473.985657
1059.784180	342.766510
1058.664063	174.233276
1057.543945	321.413666
1056.422852	43.175365
1055.301758	171.692520
1054.179688	80.578972
1053.057617	255.813492
1051.936523	129.784866
1050.813477	38.863361
1049.691406	162.763382
1048.568359	307.647064
1047.445313	76.906998
1046.322266	72.564011
1045.198242	110.240059
1044.075195	124.642426
1042.950195	83.138382
1041.826172	204.831940
1040.702148	32.979832
1039.577148	-243.557541
1038.452148	-63.495434
1037.326172	-92.992874
1036.201172	94.051178
1035.075195	297.354614
1033.948242	112.096504
1032.822266	296.818939
1031.695313	332.689301
1030.568359	157.046555
1029.441406	279.065643
1028.313477	294.195374
1027.186523	-166.868622
1026.058594	36.637360
1024.929688	-54.799103
1023.801758	-211.119492
1022.672852	-88.768761
1021.543945	-203.094162
1020.414063	-196.656296
1019.284180	-373.380707
1018.155273	-271.669800
1017.024414	-95.748055
1015.894531	-174.785583
1014.763672	-100.767487
1013.632813	-42.918583
1012.501953	-35.970409
1011.370117	235.042252
1010.238281	96.234138
1009.106445	-88.716187
1007.974609	534.115906
1006.841797	638.512268
1005.708984	1108.401733
1004.576172	1659.095459
1003.443359	2174.946045
1002.309570	2096.617920
1001.175781	1637.129639
1000.041992	1087.847168
998.907227	377.226318
997.772461	-53.552628
996.637695	137.001053
995.502930	11.342996
994.367188	81.984245
993.231445	328.024353
992.095703	-11.809676
990.959961	-249.925552
989.823242	139.248550
988.686523	65.053925
987.549805	87.774139
986.412109	258.028107
985.274414	172.635300
984.136719	-230.398132
982.999023	-147.372696
981.860352	-137.940689
980.722656	-139.915787
979.583008	198.695892
978.444336	19.738754
977.304688	6.533212
976.165039	7.229847
975.025391	-14.956400
973.884766	241.017899
972.745117	-157.775635
971.604492	213.158035
970.462891	154.614075
969.322266	167.370529
968.180664	-65.366180
967.039063	71.553581
965.896484	-55.314594
964.753906	139.084946
963.611328	92.724701
962.468750	172.577118
961.326172	34.757187
960.182617	85.004433
959.039063	55.147339
957.894531	430.802490
956.750977	350.706573
955.606445	108.210274
954.460938	-33.366230
953.316406	113.543213
952.170898	-20.901667
951.025391	66.671738
949.879883	252.626205
948.733398	-347.813782
947.587891	-40.514713
946.440430	159.344589
945.293945	142.183929
944.146484	312.410156
942.999023	14.561128
941.851563	203.194717
940.704102	136.218430
939.555664	286.138458
938.407227	296.925751
937.257813	424.119873
936.109375	346.131683
934.959961	72.224548
933.810547	320.453064
932.660156	295.227997
931.510742	213.154846
930.360352	267.858856
929.208984	56.225994
928.058594	183.962769
926.907227	86.415527
925.755859	382.634186
924.603516	-117.378265
923.452148	197.111282
922.299805	-184.222183
921.147461	-126.569359
919.994141	185.676422
918.840820	-33.820251
917.687500	-12.347674
916.534180	227.214035
915.379883	-137.215790
914.225586	-45.133072
913.071289	-229.892578
911.916992	-24.239763
910.761719	-195.159409
909.606445	-89.253220
908.451172	-160.176865
907.294922	-6.586870
906.138672	-113.618401
904.982422	3.768153
903.826172	82.655365
902.668945	-83.009651
901.511719	147.680618
900.354492	-67.599487
899.196289	-26.994574
898.038086	-8.976208
896.879883	-33.889652
895.721680	174.187393
894.562500	-49.606316
893.403320	13.821845
892.244141	-6.344137
891.084961	70.694954
889.924805	120.642418
888.764648	-48.434708
887.603516	274.788025
886.443359	132.924515
885.282227	-17.855183
884.121094	-1.576029
882.958984	129.768173
881.797852	234.021484
880.635742	171.432312
879.472656	88.624069
878.310547	341.637909
877.147461	78.656006
875.984375	128.901154
874.820313	172.397278
873.656250	344.216797
872.492188	232.385330
871.328125	-18.883917
870.164063	60.682758
868.999023	286.429626
867.833984	329.946594
866.667969	72.220543
865.502930	284.358612
864.336914	215.535492
863.169922	70.378418
862.003906	387.957428
860.836914	319.183533
859.669922	463.711029
858.501953	293.966370
857.334961	393.556610
856.166992	423.562775
854.999023	538.773926
853.830078	566.485657
852.661133	587.453857
851.492188	550.131958
850.323242	629.332886
849.153320	497.920502
847.983398	655.461365
846.813477	143.440201
845.642578	271.865479
844.472656	145.078995
843.301758	125.735878
842.129883	130.992798
840.958984	69.129173
839.787109	-138.053421
838.614258	300.849792
837.442383	98.128128
836.269531	159.124146
835.096680	313.879303
833.923828	276.476257
832.750000	272.552246
831.576172	9.666530
830.402344	215.515030
829.227539	360.992859
828.053711	330.147766
826.878906	227.919708
825.703125	292.920624
824.528320	210.731796
823.352539	170.886734
822.175781	32.989693
821.000000	-24.700062
819.823242	-138.076843
818.646484	-93.375771
817.469727	-257.968933
816.291992	129.341415
815.114258	93.716843
813.936523	-144.347473
812.758789	-26.557493
811.580078	24.432905
810.401367	-86.905800
809.221680	-2.696262
808.042969	-91.867409
806.863281	-32.237968
805.683594	-117.026596
804.502930	-330.592316
803.322266	-31.407543
802.141602	-69.707207
800.960938	-303.271149
799.779297	-115.374458
798.597656	59.069397
797.416016	-367.400940
796.234375	-182.018265
795.051758	-284.838989
793.869141	-170.571136
792.685547	-40.915649
791.502930	-4.381583
790.319336	191.463425
789.135742	46.319939
787.951172	82.625618
786.766602	275.913239
785.582031	-19.721544
784.397461	11.963511
783.211914	224.841568
782.026367	136.988754
780.840820	15.971606
779.655273	82.716103
778.468750	270.837585
777.282227	-9.282804
776.094727	79.312080
774.908203	125.873009
773.720703	-83.590370
772.533203	-81.251198
771.344727	95.251900
770.156250	-89.980583
768.967773	260.464020
767.779297	247.059006
766.589844	8.868833
765.400391	297.193573
764.210938	23.754681
763.020508	-3.018153
761.830078	25.198843
760.639648	150.178024
759.449219	380.652710
758.257813	511.982269
757.066406	227.565033
755.875000	145.503601
754.682617	325.004974
753.491211	154.959091
752.297852	99.193840
751.105469	56.586746
749.912109	360.927704
748.718750	261.109772
747.525391	209.585327
746.331055	311.657166
745.137695	216.184647
743.942383	445.348724
742.748047	220.434143
741.552734	100.826263
740.357422	86.447861
739.162109	190.378555
737.965820	283.276550
736.770508	-66.345810
735.573242	24.318993
734.376953	-51.470875
733.179688	117.894379
731.982422	155.859360
730.785156	47.206959
729.586914	72.005562
728.388672	418.223328
727.190430	353.254517
725.992188	264.259064
724.792969	273.623718
723.593750	335.406525
722.394531	357.833893
721.194336	273.245667
719.994141	169.041779
718.793945	525.415405
717.592773	133.157578
716.391602	323.566681
715.190430	269.607391
713.989258	237.480606
712.787109	229.354324
711.584961	256.110901
710.382813	-159.480408
709.180664	30.759846
707.977539	192.608963
706.774414	-68.041039
705.570313	-93.438248
704.367188	172.840240
703.163086	138.728210
701.958984	320.021820
700.753906	153.258087
699.548828	130.108047
698.343750	185.254745
697.138672	46.965199
695.932617	65.217682
694.726563	-157.649033
693.520508	-2.471607
692.313477	-40.590225
691.106445	60.277016
689.899414	117.722923
688.692383	-202.384369
687.484375	-231.611740
686.276367	-52.582008
685.068359	-34.056164
683.859375	125.408493
682.650391	-53.270149
681.441406	4.355606
680.232422	-96.149452
679.022461	-371.999115
677.812500	-15.408875
676.602539	-76.757599
675.391602	-75.271072
674.180664	-117.024574
672.969727	-52.719635
671.758789	-243.618454
670.546875	97.537140
669.334961	153.212250
668.123047	46.798504
666.910156	-29.280228
665.697266	-3.754746
664.484375	41.227066
663.270508	-15.268790
662.057617	-4.787383
660.842773	-0.756778
659.628906	-124.014679
658.415039	33.254189
657.200195	11.458721
655.984375	-46.968216
654.769531	-204.520355
653.553711	355.725494
652.337891	196.016632
651.122070	-77.791168
649.905273	87.904961
648.688477	-80.244118
647.471680	-97.625587
646.253906	160.483734
645.037109	160.236603
643.818359	301.955750
642.600586	389.809723
641.381836	348.570557
640.163086	141.773956
638.944336	33.894032
637.725586	149.488525
636.505859	-110.989578
635.286133	146.216904
634.065430	89.714424
632.845703	69.651375
631.625000	77.407715
630.403320	209.521317
629.182617	-59.723362
627.960938	-26.535896
626.739258	55.829033
625.517578	26.531010
624.294922	333.612122
623.072266	143.230759
621.849609	98.449554
620.625977	216.287354
619.402344	-8.760489
618.178711	-191.097580
616.955078	-11.836959
615.730469	-78.999496
614.505859	198.072952
613.281250	171.009979
612.055664	-121.502487
610.830078	-189.692017
609.604492	122.311569
608.378906	34.209953
607.152344	-246.499710
605.925781	-23.339251
604.699219	145.938171
