# Supplementary material for: Raman spectroscopy accurately differentiates mucosal healing from non-healing and biochemical changes following biological therapy in inflammatory bowel disease
Source: PLoS One. 2021 Jun 2;16(6):e0252210. doi: 10.1371/journal.pone.0252210 (PMC8172032; doi:10.1371/journal.pone.0252210)
Supplement: S3 Dataset — (ZIP) [file pone.0252210.s005.zip › Export UC active inflammation/OC006-1 pre-treatment BL sub CR removed_Copy_21__X_-16942.5__Y_5196.42__Z_-2672.6__Time_235.txt]

1714.780273	16.610226
1713.803711	-55.307816
1712.827148	90.098488
1711.849609	38.081207
1710.873047	126.713432
1709.895508	74.317482
1708.917969	-6.401176
1707.939453	-45.835487
1706.961914	20.395500
1705.983398	173.335114
1705.004883	48.864716
1704.025391	-71.838783
1703.046875	-145.849823
1702.067383	-20.820192
1701.087891	-95.399384
1700.108398	-59.240265
1699.127930	-22.104961
1698.148438	-5.279076
1697.167969	-238.699570
1696.187500	-291.981293
1695.206055	11.001788
1694.225586	-13.599653
1693.244141	-168.086075
1692.262695	-27.883785
1691.281250	313.386047
1690.298828	36.371220
1689.317383	61.916897
1688.334961	8.325506
1687.352539	115.665215
1686.369141	218.493362
1685.386719	140.975296
1684.403320	437.389191
1683.419922	489.449524
1682.435547	337.222687
1681.452148	454.901703
1680.467773	384.306702
1679.483398	362.478333
1678.499023	402.677124
1677.514648	526.134155
1676.529297	730.088379
1675.543945	769.850525
1674.558594	680.079285
1673.573242	702.741943
1672.586914	816.457458
1671.600586	968.046814
1670.614258	889.178528
1669.627930	1065.999634
1668.641602	972.604126
1667.654297	1251.536499
1666.666992	1488.545654
1665.679688	1519.136230
1664.692383	1139.166016
1663.704102	1470.758179
1662.715820	1468.711914
1661.727539	1446.059082
1660.739258	1394.849243
1659.750977	1458.182617
1658.761719	1733.968628
1657.772461	1427.474487
1656.783203	1434.128662
1655.793945	1510.143066
1654.803711	1332.513306
1653.813477	1499.487061
1652.823242	1182.703979
1651.833008	1070.216064
1650.841797	997.896118
1649.851563	727.778137
1648.860352	489.923584
1647.869141	767.956421
1646.876953	795.255493
1645.885742	606.347595
1644.893555	452.237488
1643.901367	237.848465
1642.908203	208.703827
1641.916016	303.995697
1640.922852	154.175461
1639.929688	62.802082
1638.936523	145.873978
1637.943359	147.479523
1636.949219	159.921844
1635.955078	151.567642
1634.960938	-83.133110
1633.966797	27.685740
1632.971680	-111.530487
1631.977539	-0.239319
1630.982422	-52.007683
1629.986328	70.203598
1628.991211	-136.380493
1627.995117	-213.743149
1627.000000	-83.038895
1626.003906	-215.214645
1625.006836	-194.650696
1624.010742	12.741767
1623.013672	-116.230751
1622.016602	-145.136902
1621.019531	212.314865
1620.021484	225.650085
1619.024414	147.202774
1618.026367	13.765885
1617.028320	158.737503
1616.029297	-8.555105
1615.031250	97.196289
1614.032227	244.952057
1613.033203	-131.803726
1612.034180	113.098656
1611.035156	6.678629
1610.035156	-133.721603
1609.035156	37.806103
1608.035156	138.562836
1607.035156	-27.849405
1606.034180	49.357594
1605.033203	-51.478008
1604.032227	-13.533089
1603.031250	-226.826172
1602.030273	-165.313171
1601.028320	-116.923943
1600.026367	127.568970
1599.024414	-388.926636
1598.022461	-107.936455
1597.019531	-151.184799
1596.016602	-152.646774
1595.013672	-78.398415
1594.010742	-328.095703
1593.007813	-319.232391
1592.003906	-187.739395
1591.000000	-288.672974
1589.996094	-152.169083
1588.992188	106.822090
1587.987305	-43.913399
1586.983398	-257.253021
1585.978516	-282.873596
1584.972656	61.563988
1583.967773	-149.352020
1582.961914	43.574497
1581.956055	129.503983
1580.950195	100.684509
1579.944336	217.577148
1578.937500	16.683105
1577.931641	211.381699
1576.924805	210.690781
1575.916992	71.973885
1574.910156	164.685684
1573.902344	108.980354
1572.894531	76.557571
1571.886719	-91.167458
1570.878906	-45.859497
1569.870117	-16.320198
1568.862305	161.133987
1567.853516	153.947327
1566.843750	97.261711
1565.834961	261.115417
1564.825195	172.961929
1563.815430	-218.922546
1562.805664	71.516891
1561.795898	19.280563
1560.785156	122.480530
1559.775391	116.585312
1558.764648	-45.021187
1557.752930	34.276531
1556.742188	66.737335
1555.730469	145.625305
1554.718750	102.576469
1553.707031	162.943527
1552.695313	153.208206
1551.682617	65.638245
1550.670898	376.442383
1549.658203	252.279755
1548.644531	321.971832
1547.631836	311.296967
1546.618164	-51.189892
1545.604492	-142.287918
1544.590820	128.280273
1543.577148	129.835144
1542.562500	412.766785
1541.547852	-38.088173
1540.533203	99.794106
1539.518555	196.132843
1538.503906	-174.919098
1537.488281	-89.263046
1536.472656	-42.520107
1535.457031	-65.621140
1534.441406	114.835106
1533.424805	114.542610
1532.408203	85.717194
1531.391602	139.199768
1530.375000	-41.989014
1529.358398	178.591522
1528.340820	324.197418
1527.323242	327.947968
1526.305664	377.864105
1525.287109	98.119583
1524.269531	209.488403
1523.250977	132.812622
1522.232422	225.771255
1521.213867	321.098389
1520.194336	259.367737
1519.175781	475.140228
1518.156250	300.004791
1517.136719	469.094513
1516.116211	234.619476
1515.096680	41.206417
1514.076172	289.367157
1513.055664	172.723816
1512.034180	143.230286
1511.013672	180.346573
1509.992188	4.337522
1508.970703	192.501785
1507.949219	-52.953228
1506.927734	60.513893
1505.905273	-103.069313
1504.882813	-107.817596
1503.860352	-174.187469
1502.837891	-2.410819
1501.815430	-215.016373
1500.791992	-166.484772
1499.768555	-673.639038
1498.745117	-512.644531
1497.720703	-300.671509
1496.697266	-27.478992
1495.672852	-92.179794
1494.648438	-358.992767
1493.623047	-96.551407
1492.598633	-110.381371
1491.573242	-108.990700
1490.547852	-15.711082
1489.522461	-180.582672
1488.497070	124.481346
1487.470703	-191.211487
1486.444336	253.948929
1485.417969	193.444000
1484.391602	411.048065
1483.364258	309.535248
1482.336914	159.527740
1481.309570	14.612399
1480.282227	313.350739
1479.254883	341.679260
1478.226563	431.078888
1477.198242	563.697510
1476.169922	489.850525
1475.141602	273.347534
1474.112305	736.778625
1473.083008	1220.328979
1472.053711	1021.460571
1471.024414	797.187988
1469.995117	1224.314941
1468.964844	961.839539
1467.934570	1322.533203
1466.904297	1548.279541
1465.874023	1354.446655
1464.842773	1862.134399
1463.811523	1955.387329
1462.780273	1926.638062
1461.749023	1610.868042
1460.717773	2148.466797
1459.685547	1967.297363
1458.653320	2238.023926
1457.621094	2006.145142
1456.587891	1995.081055
1455.555664	2042.388794
1454.522461	2477.692627
1453.489258	2342.296631
1452.455078	2323.560303
1451.421875	2342.884521
1450.387695	2344.451904
1449.353516	2391.639160
1448.319336	2717.446533
1447.285156	2668.343750
1446.250000	2642.051514
1445.214844	2266.475586
1444.179688	2475.697998
1443.144531	2292.677002
1442.108398	2304.533203
1441.072266	2296.187988
1440.036133	2169.040283
1439.000000	2317.549316
1437.963867	1854.379517
1436.926758	1858.921875
1435.889648	1941.833252
1434.852539	1393.283936
1433.814453	1266.737061
1432.777344	1261.513428
1431.739258	976.134705
1430.701172	890.312073
1429.663086	519.467651
1428.624023	469.205292
1427.584961	635.931274
1426.545898	437.028503
1425.506836	500.467682
1424.467773	269.055542
1423.427734	398.152069
1422.387695	164.473495
1421.347656	366.740448
1420.307617	591.665649
1419.266602	192.142593
1418.226563	105.036270
1417.184570	136.299057
1416.143555	107.269073
1415.102539	-24.800903
1414.060547	-86.319862
1413.018555	45.903858
1411.976563	-15.415333
1410.934570	104.360779
1409.891602	-122.625763
1408.848633	-20.287365
1407.805664	-40.974216
1406.762695	36.391197
1405.718750	189.134766
1404.674805	-130.013885
1403.630859	0.321437
1402.586914	-34.897129
1401.542969	25.337404
1400.498047	130.782928
1399.453125	-64.614876
1398.408203	103.703590
1397.363281	-28.715773
1396.317383	-55.731953
1395.271484	127.834473
1394.225586	106.039047
1393.179688	297.238068
1392.132813	318.197845
1391.086914	-138.842316
1390.040039	-107.547760
1388.992188	-21.116705
1387.945313	-114.703262
1386.897461	254.564926
1385.849609	-136.384155
1384.801758	287.975403
1383.753906	237.368637
1382.705078	-275.419800
1381.657227	-335.627747
1380.608398	-180.881638
1379.558594	-31.087025
1378.509766	-138.388916
1377.459961	-73.290009
1376.410156	286.405731
1375.360352	87.145721
1374.309570	150.023895
1373.259766	113.253181
1372.208984	-165.271576
1371.158203	-196.732132
1370.106445	21.184597
1369.055664	99.598541
1368.003906	215.464005
1366.952148	304.004852
1365.900391	228.271698
1364.847656	63.048687
1363.794922	97.168587
1362.742188	-129.921646
1361.689453	6.498357
1360.636719	21.086412
1359.583008	125.318565
1358.529297	75.460358
1357.475586	-299.930115
1356.420898	271.953583
1355.367188	172.770569
1354.312500	220.325668
1353.257813	218.305481
1352.203125	390.246460
1351.147461	363.594116
1350.091797	483.532654
1349.036133	509.233185
1347.980469	758.355103
1346.923828	449.313019
1345.868164	857.312500
1344.811523	1014.796875
1343.754883	1266.535400
1342.697266	1052.296509
1341.640625	1019.173401
1340.583008	1092.702026
1339.524414	923.557617
1338.466797	1056.738647
1337.409180	1145.404419
1336.350586	1546.030884
1335.291992	1241.263184
1334.232422	1290.552002
1333.173828	911.976746
1332.114258	1117.342651
1331.054688	857.858643
1329.995117	1221.576172
1328.934570	1014.284241
1327.875000	999.938293
1326.814453	1432.859863
1325.753906	1144.446655
1324.692383	1132.829956
1323.630859	1025.026367
1322.570313	1050.669434
1321.507813	1584.757446
1320.446289	1289.691528
1319.383789	1199.579712
1318.322266	1154.000366
1317.259766	1202.216064
1316.196289	1287.467773
1315.133789	1155.887939
1314.070313	1256.067749
1313.006836	1287.306030
1311.943359	1242.259521
1310.878906	1106.188965
1309.814453	1578.363647
1308.750977	1215.990112
1307.685547	1542.885864
1306.621094	1606.462402
1305.555664	1246.984009
1304.490234	1350.078735
1303.424805	1526.961792
1302.359375	1430.971191
1301.292969	1327.708496
1300.226563	1509.582520
1299.160156	1219.769531
1298.093750	1509.779297
1297.026367	1544.334717
1295.958984	1409.537598
1294.891602	1213.493896
1293.824219	997.957703
1292.756836	981.292419
1291.688477	1249.211182
1290.620117	1252.208374
1289.551758	1007.620117
1288.482422	1265.687134
1287.413086	1244.300049
1286.343750	987.746094
1285.274414	966.511841
1284.205078	1224.523315
1283.134766	747.878662
1282.064453	868.798462
1280.994141	1043.544556
1279.923828	927.056763
1278.852539	1165.374756
1277.781250	1190.822388
1276.709961	1035.329590
1275.637695	901.924622
1274.566406	966.594604
1273.494141	1158.327393
1272.421875	1374.427246
1271.349609	994.433472
1270.276367	1161.655640
1269.203125	1509.501343
1268.129883	1381.193604
1267.056641	1130.926025
1265.982422	1522.492432
1264.909180	1164.983521
1263.834961	1078.352295
1262.759766	784.491516
1261.685547	1256.257324
1260.610352	1352.462158
1259.535156	1519.291138
1258.459961	977.092224
1257.383789	1268.135986
1256.308594	1451.905640
1255.232422	1284.991089
1254.155273	1354.242188
1253.079102	1372.354858
1252.001953	1446.397827
1250.924805	1464.448486
1249.847656	1163.886475
1248.770508	1121.172852
1247.692383	1168.395142
1246.614258	1366.259644
1245.536133	1170.384399
1244.458008	952.707214
1243.378906	1111.551636
1242.299805	1148.890137
1241.220703	943.416626
1240.141602	922.469543
1239.061523	1182.977905
1237.981445	834.398621
1236.901367	1133.558594
1235.821289	1076.075562
1234.740234	994.331665
1233.659180	915.010620
1232.578125	942.318115
1231.497070	666.716003
1230.415039	790.869385
1229.333984	590.416992
1228.251953	896.041931
1227.168945	1053.817261
1226.086914	841.200195
1225.003906	817.354370
1223.920898	730.575256
1222.837891	975.129395
1221.753906	457.842072
1220.669922	453.239471
1219.585938	438.920288
1218.501953	448.719482
1217.416992	366.649811
1216.333008	274.907715
1215.248047	683.007813
1214.162109	340.027283
1213.077148	414.725403
1211.991211	257.657684
1210.905273	534.880127
1209.819336	727.495605
1208.732422	794.553772
1207.646484	733.746155
1206.559570	870.557556
1205.471680	689.120056
1204.384766	324.594269
1203.296875	415.439484
1202.208984	284.612732
1201.121094	351.220917
1200.032227	10.895609
1198.944336	135.165283
1197.855469	228.025894
1196.765625	116.289429
1195.676758	88.723022
1194.586914	200.558762
1193.497070	-72.370644
1192.407227	-241.893600
1191.316406	-10.120927
1190.226563	-126.864876
1189.135742	123.858185
1188.044922	-326.800262
1186.953125	-390.800751
1185.861328	-140.401794
1184.769531	-247.749939
1183.677734	-443.888184
1182.585938	-294.597748
1181.493164	240.646973
1180.400391	-13.228456
1179.307617	49.352200
1178.213867	-67.911652
1177.120117	-46.225098
1176.026367	-27.013744
1174.932617	-19.853550
1173.838867	-197.130997
1172.744141	207.294617
1171.649414	-25.146637
1170.554688	-27.847000
1169.458984	275.582184
1168.364258	145.921295
1167.268555	-146.357391
1166.171875	1.293284
1165.076172	-221.640823
1163.979492	35.747875
1162.882813	228.452637
1161.786133	122.446671
1160.688477	305.352844
1159.590820	726.852112
1158.493164	725.626770
1157.395508	545.366943
1156.297852	653.803833
1155.199219	650.015198
1154.100586	515.008606
1153.000977	449.133331
1151.902344	135.343552
1150.802734	434.079224
1149.703125	449.098145
1148.603516	-64.749153
1147.502930	-9.261928
1146.402344	-65.756371
1145.301758	-15.163157
1144.201172	135.309708
1143.099609	-168.799179
1141.999023	-127.886261
1140.896484	-458.070251
1139.794922	136.783340
1138.692383	-326.526672
1137.590820	46.906330
1136.487305	153.982864
1135.384766	329.867279
1134.281250	130.365906
1133.178711	9.282307
1132.074219	218.167053
1130.970703	384.206421
1129.866211	353.175415
1128.761719	618.659180
1127.657227	755.910950
1126.552734	750.791443
1125.447266	679.249329
1124.341797	486.830811
1123.236328	476.929901
1122.130859	459.897614
1121.024414	402.567352
1119.917969	428.118317
1118.811523	223.987534
1117.704102	526.436157
1116.596680	222.932526
1115.489258	302.812195
1114.381836	344.791473
1113.274414	173.907135
1112.166016	59.812889
1111.057617	331.039764
1109.949219	209.845184
1108.839844	452.525543
1107.730469	267.551331
1106.621094	198.369507
1105.511719	587.245361
1104.401367	473.151154
1103.291016	382.703857
1102.180664	544.750916
1101.070313	617.088867
1099.958984	406.387268
1098.847656	471.646057
1097.736328	235.153976
1096.625000	750.561218
1095.512695	485.844055
1094.400391	522.777710
1093.288086	552.641357
1092.174805	349.395569
1091.062500	289.864502
1089.949219	818.729553
1088.835938	276.797211
1087.721680	102.094719
1086.607422	463.711670
1085.493164	140.960358
1084.378906	415.477325
1083.263672	128.184540
1082.149414	238.159454
1081.034180	373.945374
1079.917969	441.581329
1078.802734	481.058624
1077.686523	278.748932
1076.570313	219.737656
1075.453125	59.886436
1074.336914	306.004669
1073.219727	10.265091
1072.101563	235.245804
1070.984375	117.917984
1069.866211	286.620697
1068.748047	225.665558
1067.629883	143.706665
1066.511719	115.710594
1065.392578	29.234751
1064.273438	183.985046
1063.154297	291.914368
1062.034180	142.451401
1060.914063	198.991287
1059.793945	311.703705
1058.673828	-73.634300
1057.552734	-9.877031
1056.431641	-95.662811
1055.310547	143.470932
1054.189453	-84.669464
1053.067383	23.694727
1051.945313	-17.358347
1050.823242	-151.696228
1049.701172	192.586945
1048.578125	37.416656
1047.455078	-285.568756
1046.332031	110.063904
1045.208008	-44.728462
1044.083984	-150.401550
1042.959961	184.585205
1041.835938	34.817238
1040.710938	-133.433777
1039.585938	-203.686478
1038.460938	-294.765594
1037.335938	70.603706
1036.209961	-52.892578
1035.083984	123.955025
1033.958008	84.462296
1032.832031	331.183289
1031.705078	163.966415
1030.578125	299.167175
1029.451172	50.900097
1028.323242	32.904469
1027.195313	-84.870842
1026.067383	-211.768417
1024.939453	-273.472656
1023.810547	-513.806458
1022.682617	-582.143982
1021.552734	-258.174683
1020.423828	-532.791016
1019.293945	-345.592590
1018.164063	-394.891296
1017.034180	-161.199890
1015.904297	-52.659973
1014.773438	-41.378937
1013.642578	-90.214188
1012.511719	-203.754730
1011.379883	-73.974846
1010.248047	361.474640
1009.116211	299.205841
1007.984375	209.328827
1006.851563	739.645081
1005.718750	1436.384033
1004.585938	2005.743652
1003.452148	2794.595703
1002.319336	2411.350830
1001.185547	1808.883179
1000.050781	1031.242310
998.916992	376.523376
997.782227	112.499695
996.647461	363.573364
995.512695	44.553337
994.376953	92.726448
993.241211	-45.857269
992.105469	237.857147
990.969727	-246.317535
989.833008	56.028866
988.696289	125.578598
987.559570	-69.767815
986.421875	-218.810822
985.284180	143.689911
984.146484	305.820374
983.008789	184.842255
981.870117	-28.007385
980.731445	-176.184189
979.592773	9.436758
978.454102	294.013519
977.314453	194.574463
976.174805	53.940685
975.035156	51.422501
973.894531	152.448944
972.754883	42.211952
971.613281	239.938965
970.472656	263.196747
969.331055	125.877289
968.190430	27.782784
967.047852	-33.414677
965.906250	-245.856979
964.763672	108.458115
963.621094	157.767914
962.478516	310.353027
961.334961	87.118034
960.192383	400.324097
959.048828	324.062347
957.904297	14.349948
956.759766	181.206467
955.616211	185.578735
954.470703	485.329865
953.326172	80.298065
952.180664	-237.479050
951.035156	-47.228745
949.889648	12.723742
948.743164	6.481141
947.596680	347.770813
946.450195	302.861145
945.303711	-105.133751
944.156250	-5.776895
943.008789	326.560852
941.861328	540.157532
940.713867	295.027466
939.565430	-47.983829
938.416992	337.002228
937.267578	379.819519
936.119141	447.813721
934.969727	313.005676
933.820313	185.208939
932.669922	144.173737
931.520508	173.883438
930.370117	335.785339
929.218750	342.885956
928.068359	29.115246
926.916992	75.186600
925.765625	121.338516
924.613281	124.350937
923.461914	118.362007
922.309570	-12.578347
921.156250	-116.081055
920.003906	73.731697
918.850586	-18.193275
917.697266	-212.206161
916.543945	-319.738525
915.389648	-225.052994
914.235352	78.511688
913.081055	-203.501511
911.926758	-26.977409
910.771484	-13.778000
909.616211	-297.593994
908.460938	37.773727
907.304688	-207.232025
906.148438	-132.511185
904.992188	-12.442843
903.835938	-41.863075
902.678711	347.757019
901.521484	-0.838304
900.364258	33.335129
899.206055	-106.699539
898.047852	24.889650
896.889648	199.450089
895.731445	-10.461849
894.572266	118.913445
893.413086	300.265106
892.253906	-67.557579
891.094727	41.544708
889.934570	55.775036
888.774414	-72.228447
887.613281	-100.791908
886.453125	319.860992
885.291992	119.785332
884.130859	154.466721
882.968750	13.231417
881.807617	142.687592
880.645508	154.876785
879.482422	216.673691
878.320313	343.805481
877.157227	153.241577
875.994141	284.869751
874.830078	141.731232
873.666016	-165.672958
872.501953	103.268196
871.337891	18.804323
870.173828	-83.615707
869.008789	389.801300
867.843750	334.570068
866.677734	47.811909
865.512695	190.460968
864.346680	317.310974
863.179688	131.834290
862.013672	373.158447
860.846680	120.366234
859.679688	433.388519
858.511719	357.975525
857.344727	486.758881
856.176758	326.077148
855.008789	791.177734
853.839844	735.836182
852.670898	516.846863
851.501953	607.211609
850.333008	554.098206
849.163086	577.139648
847.993164	839.769104
846.823242	629.793152
845.652344	-39.014606
844.482422	424.864990
843.311523	329.117737
842.139648	293.770935
840.968750	285.221039
839.796875	-92.287712
838.624023	189.754440
837.452148	344.218903
836.279297	134.371277
835.106445	199.313385
833.933594	230.664658
832.759766	366.880096
831.585938	152.516922
830.412109	368.893829
829.238281	440.077637
828.063477	207.806458
826.888672	392.591034
825.712891	316.366669
824.538086	541.014160
823.362305	373.272888
822.186523	98.595337
821.009766	356.323029
819.833008	155.111786
818.656250	541.671326
817.479492	-164.911560
816.301758	85.636147
815.124023	-137.892563
813.946289	99.014984
812.768555	15.510140
811.589844	92.029938
810.411133	-129.409515
809.232422	-204.174271
808.052734	-76.825447
806.873047	-307.219604
805.693359	-186.749969
804.512695	-81.966034
803.332031	-8.397804
802.151367	-301.090729
800.970703	-349.707367
799.789063	-216.523865
798.608398	-334.067352
797.425781	-323.067871
796.244141	60.176743
795.061523	-66.494934
793.878906	-253.014206
792.696289	-78.533493
791.512695	-391.368134
790.329102	-239.265488
789.145508	80.872238
787.960938	-19.647346
786.777344	412.914398
785.591797	77.739761
784.407227	36.705624
783.221680	333.815613
782.037109	224.037766
780.850586	200.389572
779.665039	413.022522
778.478516	0.457473
777.291992	42.839203
776.105469	93.936012
774.917969	-73.567719
773.730469	111.940018
772.542969	-95.375832
771.354492	184.702271
770.166016	-207.918350
768.977539	376.075867
767.789063	269.916504
766.599609	-166.772720
765.410156	103.750046
764.220703	211.095444
763.030273	278.676239
761.840820	341.745148
760.650391	213.243546
759.458984	496.155212
758.267578	561.093750
757.076172	379.623352
755.884766	475.192841
754.693359	262.911438
753.500977	804.428101
752.308594	530.515259
751.115234	278.628540
749.922852	255.184525
748.729492	174.606339
747.535156	306.917358
746.341797	296.468079
745.147461	529.496033
743.953125	521.080872
742.757813	262.625549
741.563477	-43.987617
740.368164	278.562653
739.171875	355.481628
737.976563	-196.447617
736.780273	-112.966438
735.583984	169.712463
734.386719	-123.564629
733.189453	95.436981
731.992188	213.645523
730.794922	204.879929
729.596680	456.371216
728.399414	370.967590
727.200195	305.255585
726.001953	340.101044
724.802734	103.949913
723.603516	383.478607
722.404297	328.687744
721.204102	210.589752
720.003906	37.962612
718.803711	301.937897
717.603516	199.193970
716.402344	506.641693
715.201172	220.693832
713.999023	318.667480
712.797852	296.705872
711.595703	120.016701
710.393555	115.569336
709.190430	320.280426
707.987305	322.361542
706.784180	182.926453
705.581055	-6.487148
704.376953	71.922134
703.172852	182.965225
701.968750	359.255859
700.763672	422.398102
699.559570	328.991577
698.353516	174.795044
697.148438	211.977997
695.942383	-187.572113
694.736328	-13.369107
693.530273	-56.389484
692.324219	-240.478973
691.117188	-168.266037
689.910156	1.635436
688.702148	-21.606216
687.494141	-83.825836
686.286133	-291.271881
685.078125	-132.107025
683.870117	79.076363
682.661133	-329.637604
681.452148	-101.043518
680.242188	-132.451874
679.032227	-189.766968
677.822266	-195.019287
676.612305	-63.815647
675.401367	69.558563
674.191406	-2.619384
672.979492	-35.755650
671.768555	-159.644989
670.556641	123.109718
669.344727	105.311562
668.132813	111.364395
666.919922	515.071960
665.707031	123.672134
664.494141	119.122971
663.281250	86.573669
662.067383	155.567612
660.853516	-25.769577
659.639648	10.976296
658.424805	228.979004
657.209961	-200.099564
655.995117	-251.572449
654.779297	-376.266449
653.563477	-341.358429
652.347656	14.644481
651.131836	36.607910
649.915039	-31.856394
648.698242	147.374268
647.481445	59.608074
646.264648	169.920471
645.046875	415.767853
643.829102	125.841927
642.610352	107.063293
641.392578	256.024963
640.173828	123.289841
638.955078	-129.754456
637.735352	227.574966
636.515625	-68.377937
635.295898	-1.237980
634.076172	93.750526
632.855469	-56.092434
631.634766	294.183044
630.414063	-23.133360
629.192383	148.771088
627.971680	344.106934
626.749023	58.912533
625.527344	333.305969
624.304688	88.752228
623.082031	292.052094
621.859375	278.734406
620.636719	612.263000
619.413086	292.330902
618.189453	203.589050
616.964844	-103.636055
615.741211	-190.511398
614.516602	-80.738182
613.291016	-264.301483
612.066406	78.037437
610.840820	-97.458626
609.615234	-18.797665
608.388672	-68.709267
607.163086	139.599503
605.936523	200.072754
604.708984	-73.005516
