# Supplementary material for: Raman spectroscopy accurately differentiates mucosal healing from non-healing and biochemical changes following biological therapy in inflammatory bowel disease
Source: PLoS One. 2021 Jun 2;16(6):e0252210. doi: 10.1371/journal.pone.0252210 (PMC8172032; doi:10.1371/journal.pone.0252210)
Supplement: S3 Dataset — (ZIP) [file pone.0252210.s005.zip › Export UC active inflammation/OC023-2 _base sub CR removed_75__X_25478.7__Y_6216.9__Z_811.064__Time_860.txt]

1714.862305	-53.909798
1713.885742	-7.357669
1712.909180	66.952515
1711.931641	20.010155
1710.955078	66.458519
1709.977539	-120.777596
1709.000000	7.880978
1708.021484	-188.097092
1707.043945	41.594517
1706.065430	-4.975894
1705.086914	95.461121
1704.107422	29.631775
1703.128906	22.522701
1702.149414	-27.591766
1701.169922	79.990067
1700.190430	-18.522701
1699.210938	201.090698
1698.230469	182.604706
1697.250000	41.147236
1696.269531	-30.795271
1695.289063	140.389618
1694.307617	252.744125
1693.326172	287.662628
1692.344727	408.057190
1691.363281	379.025940
1690.381836	552.905945
1689.399414	660.117065
1688.416992	714.078857
1687.434570	421.526978
1686.452148	483.848022
1685.468750	692.900330
1684.485352	731.519897
1683.501953	650.452942
1682.518555	873.293701
1681.534180	752.738037
1680.550781	909.391663
1679.566406	898.530212
1678.582031	1010.359680
1677.596680	954.789917
1676.611328	1109.674072
1675.626953	1083.973389
1674.641602	1071.868164
1673.655273	1256.771362
1672.669922	1356.891479
1671.683594	1486.506348
1670.697266	1467.641113
1669.710938	1486.306274
1668.723633	1858.435547
1667.737305	1710.460449
1666.750000	1751.325317
1665.762695	1755.380981
1664.774414	1664.278564
1663.787109	1905.126099
1662.798828	1883.702637
1661.810547	1910.374878
1660.822266	1812.830933
1659.833008	1972.726440
1658.844727	2050.805664
1657.855469	1959.689331
1656.866211	2025.223511
1655.875977	1985.184570
1654.886719	1752.315918
1653.896484	1721.032104
1652.906250	1785.377319
1651.916016	1463.858398
1650.924805	1454.900757
1649.934570	1255.946899
1648.943359	1242.471436
1647.952148	1041.713989
1646.959961	799.113159
1645.968750	731.329651
1644.976563	938.591370
1643.984375	853.003967
1642.992188	638.435059
1641.999023	540.421570
1641.005859	458.614594
1640.012695	482.698364
1639.019531	406.862823
1638.026367	112.501350
1637.032227	240.412491
1636.039063	197.244995
1635.043945	-22.177103
1634.049805	132.930664
1633.055664	235.577484
1632.060547	-22.340639
1631.065430	-103.454628
1630.070313	-2.622146
1629.074219	-56.848587
1628.079102	191.809113
1627.083008	67.051491
1626.086914	-188.908493
1625.090820	81.395302
1624.093750	-71.448959
1623.096680	-24.238062
1622.100586	46.826443
1621.102539	28.748522
1620.105469	63.422726
1619.107422	93.032265
1618.109375	9.928423
1617.111328	134.421646
1616.113281	175.063110
1615.115234	152.892197
1614.116211	36.463997
1613.117188	82.853828
1612.118164	239.507324
1611.118164	210.114716
1610.119141	233.294174
1609.119141	-99.771729
1608.119141	7.563324
1607.118164	-8.129514
1606.118164	33.908066
1605.117188	-23.451399
1604.116211	275.298859
1603.115234	84.641220
1602.114258	-24.737818
1601.112305	-29.354280
1600.110352	-2.511723
1599.108398	-179.559647
1598.106445	-131.655640
1597.103516	-49.740597
1596.100586	-114.140648
1595.097656	-128.836441
1594.094727	-206.175781
1593.091797	-95.440941
1592.087891	-123.098305
1591.083984	-80.254654
1590.080078	-180.947464
1589.076172	-54.608665
1588.071289	-84.833275
1587.067383	130.086197
1586.062500	5.946908
1585.057617	79.954475
1584.051758	80.932091
1583.045898	173.073837
1582.041016	85.385056
1581.035156	180.008743
1580.028320	89.663933
1579.022461	171.124649
1578.015625	148.380051
1577.008789	203.647446
1576.001953	435.736206
1574.994141	150.024445
1573.987305	280.446991
1572.979492	187.127563
1571.971680	54.766655
1570.962891	132.880157
1569.955078	166.687622
1568.946289	197.780182
1567.937500	179.404068
1566.928711	155.729828
1565.918945	134.546280
1564.910156	232.644836
1563.900391	242.347504
1562.890625	171.490387
1561.880859	191.316376
1560.870117	-37.959606
1559.859375	95.707741
1558.848633	19.206617
1557.837891	-39.267040
1556.827148	205.289932
1555.815430	89.506355
1554.803711	193.762695
1553.791992	251.205017
1552.780273	124.652336
1551.767578	184.345078
1550.754883	230.904984
1549.742188	217.769531
1548.729492	126.868034
1547.716797	250.474136
1546.703125	187.690735
1545.689453	166.113586
1544.675781	177.960938
1543.662109	-11.920844
1542.647461	12.504427
1541.632813	78.055267
1540.618164	6.532410
1539.603516	97.493042
1538.588867	87.559891
1537.573242	157.430359
1536.557617	7.778389
1535.541992	-20.772526
1534.526367	164.537460
1533.509766	187.131958
1532.493164	39.385258
1531.476563	133.759644
1530.459961	78.446960
1529.443359	87.359886
1528.425781	-43.017391
1527.408203	264.208893
1526.390625	58.786160
1525.373047	2.534671
1524.354492	105.646706
1523.335938	51.570889
1522.317383	-25.834660
1521.298828	74.037788
1520.280273	119.670570
1519.260742	162.504959
1518.241211	68.906494
1517.221680	54.801601
1516.202148	7.106056
1515.181641	15.727509
1514.161133	-109.381470
1513.140625	50.334282
1512.120117	1.877778
1511.099609	-195.594101
1510.078125	-72.479385
1509.056641	-49.650387
1508.035156	-96.267365
1507.012695	-96.913750
1505.991211	-202.842819
1504.968750	-196.157486
1503.946289	-25.671139
1502.923828	-162.861572
1501.900391	-26.132566
1500.877930	-50.960419
1499.854492	-24.765343
1498.830078	-55.082985
1497.806641	-113.704849
1496.782227	-185.280472
1495.758789	124.151840
1494.734375	18.963997
1493.708984	-1.981866
1492.684570	38.277569
1491.659180	6.780903
1490.633789	238.325592
1489.608398	201.367233
1488.583008	322.624146
1487.556641	346.624268
1486.530273	352.589691
1485.503906	304.798431
1484.477539	307.919708
1483.450195	489.481598
1482.423828	466.764679
1481.396484	517.864807
1480.368164	550.944153
1479.340820	657.815918
1478.312500	769.594788
1477.284180	730.855103
1476.255859	773.529419
1475.227539	1030.017822
1474.198242	1324.460938
1473.169922	1134.935669
1472.140625	1301.726685
1471.111328	1218.934692
1470.081055	1370.136719
1469.050781	1452.486572
1468.021484	1532.171021
1466.990234	1642.206665
1465.959961	1902.102661
1464.928711	1976.241699
1463.898438	2009.616211
1462.867188	2164.824219
1461.834961	2297.007080
1460.803711	2319.872314
1459.771484	2327.402832
1458.739258	2515.083496
1457.707031	2489.435791
1456.674805	2532.239990
1455.641602	2463.330322
1454.608398	2627.723145
1453.575195	2482.636719
1452.541992	2626.566650
1451.508789	2605.635498
1450.474609	2729.093750
1449.440430	2898.060303
1448.406250	2930.134766
1447.371094	2843.120850
1446.336914	2713.083984
1445.301758	2618.497314
1444.266602	2615.034424
1443.230469	2629.247559
1442.195313	2463.840820
1441.159180	2584.272217
1440.123047	2466.946045
1439.086914	2364.830811
1438.049805	2245.044922
1437.013672	2216.296875
1435.976563	1939.950439
1434.939453	1966.841675
1433.901367	1700.765259
1432.864258	1427.255249
1431.826172	1275.029175
1430.788086	994.172180
1429.750000	905.223572
1428.710938	775.958313
1427.671875	669.475037
1426.633789	608.472961
1425.593750	451.698273
1424.554688	388.303101
1423.514648	395.520233
1422.474609	561.504211
1421.434570	490.683441
1420.394531	369.574554
1419.354492	512.944153
1418.313477	442.320313
1417.272461	334.033508
1416.231445	97.526558
1415.189453	110.224068
1414.147461	175.800995
1413.105469	115.688812
1412.063477	216.576324
1411.021484	98.817322
1409.978516	-59.035446
1408.936523	44.570980
1407.892578	-60.302090
1406.849609	76.063637
1405.806641	39.210590
1404.762695	-22.652439
1403.718750	-99.453705
1402.674805	-35.608269
1401.629883	48.364311
1400.585938	114.858490
1399.541016	93.647728
1398.496094	-55.310169
1397.450195	86.651024
1396.405273	-16.914087
1395.359375	24.982502
1394.313477	122.084618
1393.267578	18.909916
1392.220703	-1.486809
1391.173828	88.392670
1390.126953	-16.859896
1389.080078	38.201698
1388.033203	-4.200036
1386.985352	-134.007965
1385.937500	-46.073322
1384.889648	-5.546775
1383.841797	-192.362732
1382.792969	-41.605797
1381.744141	-250.557617
1380.695313	-77.093628
1379.646484	19.015614
1378.597656	-64.548309
1377.547852	44.274460
1376.498047	-46.468533
1375.448242	37.643883
1374.397461	-80.216820
1373.347656	-88.122314
1372.296875	-33.542343
1371.246094	38.617550
1370.194336	75.992111
1369.143555	71.150879
1368.091797	-53.136620
1367.040039	-65.119492
1365.988281	-2.228574
1364.935547	-36.321781
1363.882813	-32.900772
1362.830078	37.875931
1361.777344	108.782364
1360.724609	40.504639
1359.670898	66.923630
1358.617188	81.060120
1357.563477	182.367630
1356.509766	261.424652
1355.455078	49.849785
1354.400391	156.549713
1353.345703	196.301025
1352.291016	313.186859
1351.235352	350.725708
1350.180664	433.103729
1349.125000	418.811890
1348.068359	496.494171
1347.012695	549.506592
1345.956055	642.338989
1344.899414	903.916626
1343.842773	954.816467
1342.786133	929.021606
1341.728516	905.875793
1340.670898	939.888428
1339.613281	1194.505371
1338.555664	1196.574829
1337.497070	1151.758301
1336.438477	980.877991
1335.379883	1070.098145
1334.321289	1050.569702
1333.262695	964.418884
1332.203125	1086.216797
1331.143555	849.575684
1330.083984	912.333557
1329.023438	940.616699
1327.963867	912.213135
1326.903320	864.211182
1325.841797	920.125916
1324.781250	914.436768
1323.719727	1178.022949
1322.659180	1012.139465
1321.596680	1184.581177
1320.535156	1231.264771
1319.473633	1088.132568
1318.411133	1130.182739
1317.348633	1056.472290
1316.285156	1263.975464
1315.222656	1151.124756
1314.159180	1201.101196
1313.095703	1243.808960
1312.032227	1308.807861
1310.967773	1189.224976
1309.904297	1111.689575
1308.839844	1068.785400
1307.775391	1144.161377
1306.709961	1209.796753
1305.645508	1287.837036
1304.580078	1292.193848
1303.513672	1156.526123
1302.448242	1284.081177
1301.382813	1244.580322
1300.316406	964.415955
1299.250000	1301.119873
1298.182617	1188.327026
1297.116211	1016.767822
1296.048828	1250.486450
1294.981445	1003.131287
1293.914063	986.673950
1292.845703	992.415710
1291.777344	912.414795
1290.708984	746.722778
1289.640625	872.978210
1288.572266	918.388916
1287.502930	905.065125
1286.433594	935.951111
1285.364258	883.631653
1284.293945	657.540344
1283.224609	703.439148
1282.154297	837.541382
1281.083984	952.093445
1280.012695	785.277344
1278.942383	728.708740
1277.871094	745.627930
1276.799805	796.856079
1275.727539	867.700500
1274.656250	1099.913818
1273.583984	1214.798462
1272.511719	929.008240
1271.439453	1012.264465
1270.366211	1085.784668
1269.292969	1088.528320
1268.219727	1228.036011
1267.146484	1306.526978
1266.072266	1170.318481
1264.999023	1470.895630
1263.924805	1037.262817
1262.849609	1052.546631
1261.775391	1167.822510
1260.700195	1307.470215
1259.625000	1439.788452
1258.549805	1313.840088
1257.474609	1226.958618
1256.398438	1103.624023
1255.322266	1114.286011
1254.246094	1283.193115
1253.168945	1308.473877
1252.092773	1263.206909
1251.015625	1220.418823
1249.938477	1031.750000
1248.860352	1120.373779
1247.783203	1347.534668
1246.705078	1151.722534
1245.626953	1196.564819
1244.547852	1428.457520
1243.469727	1220.639404
1242.390625	1163.472412
1241.311523	1096.620972
1240.231445	1063.782227
1239.152344	1006.684814
1238.072266	1155.829590
1236.992188	987.150635
1235.911133	997.991272
1234.831055	1217.319824
1233.750000	888.721924
1232.668945	928.614136
1231.587891	907.896545
1230.505859	962.262085
1229.423828	868.848145
1228.341797	925.569519
1227.259766	776.472778
1226.176758	743.584778
1225.094727	713.095093
1224.011719	648.717957
1222.927734	639.961853
1221.844727	698.873962
1220.760742	653.765991
1219.676758	632.805115
1218.592773	447.488281
1217.507813	588.355835
1216.423828	499.647949
1215.338867	357.802002
1214.252930	524.999451
1213.167969	566.546143
1212.082031	424.613678
1210.996094	516.715393
1209.910156	731.733154
1208.823242	560.734558
1207.737305	618.796631
1206.650391	623.734009
1205.562500	594.861206
1204.475586	520.148254
1203.387695	491.166412
1202.299805	435.629852
1201.211914	339.107239
1200.124023	119.775650
1199.035156	280.735504
1197.946289	90.228729
1196.857422	101.802612
1195.767578	45.943188
1194.678711	-53.262741
1193.588867	30.199409
1192.498047	43.832863
1191.408203	-156.501572
1190.317383	-94.967415
1189.226563	-139.239838
1188.135742	-188.392395
1187.044922	-163.190994
1185.953125	-8.481095
1184.861328	-197.111221
1183.769531	34.112778
1182.676758	32.455631
1181.584961	-19.665302
1180.492188	12.050035
1179.398438	156.310318
1178.305664	67.931023
1177.211914	25.009626
1176.118164	5.953491
1175.024414	295.746124
1173.929688	218.951614
1172.835938	151.657074
1171.741211	144.112503
1170.646484	100.567749
1169.550781	171.756531
1168.455078	32.325481
1167.359375	100.877495
1166.263672	21.061440
1165.167969	163.446136
1164.071289	30.846045
1162.974609	101.258087
1161.877930	216.901581
1160.780273	263.121094
1159.682617	204.155136
1158.584961	216.702682
1157.487305	186.170700
1156.389648	344.012115
1155.291016	277.443237
1154.192383	327.636902
1153.093750	327.619385
1151.994141	327.477905
1150.894531	270.020508
1149.794922	119.548019
1148.695313	11.899375
1147.594727	-21.998657
1146.495117	144.002625
1145.394531	-63.922115
1144.292969	-217.140121
1143.192383	26.947260
1142.090820	70.979042
1140.989258	114.871048
1139.886719	-17.333242
1138.785156	-68.767563
1137.682617	195.793350
1136.580078	129.835190
1135.477539	241.957169
1134.374023	299.280548
1133.270508	342.213379
1132.166992	513.204590
1131.063477	498.873932
1129.958984	593.583740
1128.854492	899.273804
1127.750000	988.876587
1126.644531	836.449524
1125.540039	878.385132
1124.434570	988.920410
1123.329102	807.825928
1122.222656	889.670532
1121.117188	646.878967
1120.010742	626.679871
1118.903320	528.249695
1117.796875	574.148682
1116.689453	603.351013
1115.582031	573.289246
1114.474609	682.693237
1113.367188	572.018250
1112.258789	681.165771
1111.150391	683.795410
1110.041016	634.328979
1108.932617	620.235535
1107.823242	771.394348
1106.713867	731.102356
1105.604492	752.123657
1104.494141	886.341797
1103.383789	793.852783
1102.273438	840.523315
1101.163086	1056.926392
1100.051758	940.611450
1098.940430	1104.845581
1097.829102	1207.633545
1096.717773	1006.275818
1095.605469	788.431946
1094.493164	858.000549
1093.380859	866.228516
1092.268555	914.407654
1091.155273	856.554810
1090.041992	946.928223
1088.928711	990.133423
1087.814453	816.822754
1086.701172	857.556458
1085.586914	999.308411
1084.471680	950.513062
1083.357422	810.029785
1082.242188	918.616394
1081.126953	1017.702759
1080.011719	872.432495
1078.895508	769.436401
1077.779297	1016.226440
1076.663086	624.466858
1075.546875	756.108032
1074.429688	817.261169
1073.312500	686.023376
1072.195313	615.774902
1071.078125	592.409363
1069.959961	641.670837
1068.841797	592.461365
1067.723633	681.465698
1066.604492	604.100708
1065.486328	650.861816
1064.367188	664.795105
1063.247070	585.071899
1062.127930	421.135864
1061.007813	559.042969
1059.887695	444.269623
1058.767578	729.403137
1057.646484	675.399353
1056.525391	532.597107
1055.404297	366.488983
1054.283203	462.114349
1053.161133	394.188873
1052.039063	513.111023
1050.916992	288.795166
1049.794922	241.980988
1048.671875	153.185959
1047.548828	377.067200
1046.425781	295.306793
1045.301758	264.896851
1044.177734	411.704437
1043.053711	208.840286
1041.929688	288.061615
1040.805664	392.900085
1039.680664	248.483597
1038.555664	288.132294
1037.429688	218.364792
1036.304688	453.590210
1035.178711	411.816193
1034.052734	479.449646
1032.925781	367.984863
1031.798828	438.003448
1030.671875	229.047653
1029.544922	320.082642
1028.417969	120.648735
1027.290039	123.480713
1026.162109	121.722328
1025.033203	-84.337822
1023.905273	-90.569122
1022.776367	-6.218834
1021.647461	-149.258698
1020.518555	-178.481522
1019.388672	-191.392410
1018.258789	-7.111799
1017.128906	-94.098557
1015.998047	-134.617416
1014.868164	70.607559
1013.737305	220.206955
1012.605469	15.422264
1011.474609	220.710541
1010.342773	460.711548
1009.210938	383.581512
1008.079102	408.399475
1006.946289	639.200928
1005.813477	828.354675
1004.680664	1588.705200
1003.546875	2212.386963
1002.414063	2526.154297
1001.280273	1998.709717
1000.145508	1231.332520
999.011719	683.857300
997.876953	129.810471
996.742188	254.898621
995.607422	283.096008
994.471680	214.465256
993.335938	23.704859
992.200195	-97.653419
991.064453	-147.351273
989.927734	-44.747688
988.791016	-45.795094
987.654297	84.631889
986.516602	-47.524704
985.379883	55.449852
984.242188	-60.267738
983.103516	-39.973774
981.965820	123.150200
980.827148	30.892784
979.688477	-17.477949
978.548828	30.907324
977.409180	-120.658226
976.270508	65.943260
975.129883	100.885567
973.990234	158.932327
972.849609	161.947693
971.708984	291.430115
970.568359	147.727081
969.426758	123.610870
968.285156	246.544281
967.143555	-38.898781
966.001953	111.832115
964.859375	214.466629
963.716797	140.627060
962.574219	179.305099
961.430664	234.152527
960.287109	190.586060
959.143555	257.152954
958.000000	21.500929
956.855469	134.167892
955.710938	86.676315
954.566406	66.820297
953.421875	44.835342
952.276367	130.531143
951.130859	234.634521
949.985352	249.658203
948.838867	191.666992
947.692383	99.569824
946.545898	110.492554
945.399414	306.604919
944.251953	-43.095310
943.104492	27.670225
941.957031	157.907059
940.809570	196.937119
939.661133	279.451813
938.512695	282.231812
937.364258	280.596832
936.214844	142.298218
935.065430	298.289825
933.916016	260.628693
932.765625	227.688324
931.616211	108.342690
930.465820	89.409966
929.315430	-15.896056
928.164063	65.662758
927.012695	69.945381
925.861328	-116.764954
924.709961	63.003407
923.557617	276.944977
922.405273	17.979546
921.252930	-42.953541
920.099609	89.460533
918.947266	35.628712
917.793945	-181.597443
916.639648	14.754755
915.486328	-77.217163
914.332031	-178.091751
913.177734	-126.732658
912.022461	-127.451523
910.868164	-125.777832
909.712891	-62.742538
908.556641	-15.480710
907.401367	-188.002060
906.245117	58.943222
905.088867	-117.800560
903.931641	13.728830
902.775391	-124.187286
901.618164	-64.939072
900.460938	-132.367340
899.302734	-11.814321
898.144531	-11.122048
896.986328	48.489750
895.828125	117.224182
894.668945	86.554672
893.509766	10.793961
892.350586	156.635269
891.191406	-0.243797
890.031250	30.531752
888.871094	22.996843
887.710938	90.061401
886.549805	163.960907
885.388672	174.727066
884.227539	196.853668
883.066406	311.531799
881.904297	243.583054
880.742188	254.653961
879.580078	304.113251
878.416992	222.929123
877.253906	333.352356
876.090820	277.116791
874.927734	407.878265
873.763672	354.040619
872.599609	223.763504
871.435547	327.634247
870.270508	253.791229
869.105469	128.306946
867.940430	25.421061
866.775391	111.475746
865.609375	190.800873
864.443359	207.214828
863.277344	241.635941
862.110352	287.316986
860.944336	317.288605
859.777344	309.123444
858.609375	258.357025
857.442383	335.538391
856.274414	515.909241
855.105469	637.913330
853.937500	658.971558
852.768555	581.409790
851.599609	526.312622
850.430664	565.364075
849.260742	741.065002
848.090820	605.382996
846.920898	395.882721
845.750000	343.190308
844.580078	149.522491
843.409180	284.862457
842.237305	180.785736
841.066406	206.458389
839.894531	252.239578
838.722656	251.045059
837.549805	252.077087
836.376953	369.277832
835.204102	231.751266
834.031250	263.995972
832.857422	184.571564
831.683594	341.771973
830.509766	422.992279
829.335938	310.032867
828.161133	375.549103
826.986328	362.946381
825.811523	394.902161
824.635742	281.921387
823.459961	157.809998
822.284180	120.602989
821.107422	52.188068
819.931641	181.946487
818.754883	64.469315
817.577148	69.422356
816.400391	152.198975
815.222656	168.141037
814.044922	70.577629
812.866211	130.891525
811.687500	108.854385
810.508789	73.427315
809.330078	84.615425
808.150391	-224.181976
806.971680	44.582993
805.791016	6.717993
804.611328	-135.551620
803.430664	-98.039909
802.250000	-91.689217
801.069336	-318.360291
799.887695	27.236671
798.706055	-13.244571
797.524414	-191.238846
796.342773	-118.778542
795.160156	-245.860031
793.977539	-158.078110
792.794922	58.035011
791.611328	-244.182129
790.427734	29.235661
789.244141	23.565889
788.059570	150.575806
786.875977	-14.578915
785.691406	56.906536
784.505859	161.436661
783.321289	338.772278
782.135742	120.325371
780.949219	222.280884
779.763672	253.401306
778.577148	167.363953
777.390625	224.793762
776.204102	67.973862
775.016602	151.697723
773.829102	72.010674
772.641602	51.825924
771.453125	46.996494
770.265625	-6.434968
769.077148	10.607540
767.887695	106.889832
766.699219	31.171059
765.509766	45.713490
764.319336	-27.932659
763.129883	193.397705
761.939453	280.260559
760.749023	406.604248
759.558594	385.385712
758.367188	427.881744
757.175781	417.490356
755.984375	477.374756
754.791992	356.900635
753.599609	280.351166
752.407227	331.186615
751.214844	250.122345
750.021484	221.724167
748.828125	287.668396
747.634766	327.163666
746.441406	285.368866
745.247070	59.226852
744.052734	80.981796
742.857422	166.253296
741.662109	84.790672
740.466797	240.027557
739.271484	97.096870
738.076172	142.586639
736.879883	82.858650
735.683594	163.250702
734.486328	46.510353
733.289063	190.241196
732.091797	274.768860
730.894531	324.203156
729.697266	290.450836
728.499023	232.616898
727.300781	255.659912
726.101563	429.470032
724.902344	255.711044
723.703125	398.783051
722.503906	458.757050
721.303711	418.226410
720.104492	390.785950
718.903320	463.740601
717.703125	388.252869
716.501953	280.059479
715.300781	442.361664
714.099609	495.545044
712.897461	430.968567
711.695313	229.103134
710.493164	212.550140
709.291016	126.289925
708.087891	188.180466
706.884766	32.292206
705.680664	157.322937
704.477539	53.769123
703.273438	76.486427
702.069336	234.091095
700.864258	4.490798
699.659180	127.286049
698.454102	104.390526
697.249023	118.481537
696.042969	15.254725
694.836914	1.178480
693.630859	-190.958755
692.423828	-50.738808
691.217773	-225.332230
690.009766	-30.830769
688.802734	31.255886
687.594727	2.243138
686.386719	10.161065
685.178711	-77.287506
683.970703	-142.966278
682.761719	-95.859955
681.552734	-183.070923
680.342773	-112.040123
679.133789	-153.616776
677.923828	-26.218330
676.712891	-76.342049
675.502930	-37.648449
674.291992	-44.356030
673.081055	91.777069
671.869141	119.763092
670.657227	50.485973
669.445313	169.377808
668.233398	63.489620
667.021484	147.858505
665.808594	102.622742
664.595703	12.102367
663.381836	-110.713219
662.167969	-30.493887
660.954102	73.475822
659.740234	-85.816475
658.525391	-14.156827
657.310547	-35.237953
656.095703	-0.210893
654.880859	146.933121
653.665039	-119.789505
652.449219	-32.973404
651.233398	-79.750557
650.016602	127.658966
648.799805	-20.325073
647.583008	122.392639
646.365234	43.344650
645.148438	104.187531
643.930664	205.855438
642.711914	318.202545
641.494141	288.531525
640.275391	273.875519
639.056641	162.446533
637.836914	70.341751
636.617188	100.657898
635.397461	68.580025
634.177734	2.055284
632.957031	147.991760
631.736328	106.994797
630.515625	-90.777390
629.293945	-63.344776
628.073242	34.685337
626.851563	-116.271797
625.628906	-97.990829
624.407227	63.671688
623.184570	162.874908
621.960938	409.605530
620.738281	379.628876
619.514648	96.671837
618.291016	70.444763
617.067383	195.864319
615.842773	6.278668
614.618164	113.785004
613.393555	-102.166527
612.167969	17.292936
610.942383	61.399326
609.716797	-53.188145
608.491211	-3.690139
607.264648	-29.551937
606.038086	-38.895596
604.811523	-74.477119
