# Supplementary material for: Raman spectroscopy accurately differentiates mucosal healing from non-healing and biochemical changes following biological therapy in inflammatory bowel disease
Source: PLoS One. 2021 Jun 2;16(6):e0252210. doi: 10.1371/journal.pone.0252210 (PMC8172032; doi:10.1371/journal.pone.0252210)
Supplement: S3 Dataset — (ZIP) [file pone.0252210.s005.zip › Export UC active inflammation/OC032-1 pre treatment_base sub CR removed_71__X_-18641.6__Y_36499.6__Z_-129.005__Time_803.txt]

1714.640625	120.118774
1713.664063	42.059563
1712.687500	73.149895
1711.709961	-10.890694
1710.733398	55.461689
1709.755859	103.215302
1708.778320	-4.264931
1707.799805	-28.447762
1706.821289	-25.620876
1705.843750	-135.036377
1704.864258	-62.161812
1703.885742	10.910301
1702.907227	-113.861382
1701.927734	71.978615
1700.948242	-108.499725
1699.968750	-171.011642
1698.988281	4.662772
1698.007813	-110.882668
1697.028320	-89.851074
1696.046875	24.877327
1695.066406	16.908886
1694.084961	-9.544086
1693.104492	60.363350
1692.123047	12.990174
1691.140625	48.575840
1690.159180	6.993436
1689.176758	58.998955
1688.194336	-38.157917
1687.211914	174.242172
1686.228516	104.173065
1685.246094	76.997398
1684.262695	143.292725
1683.279297	-3.355394
1682.295898	4.744176
1681.311523	92.918434
1680.327148	88.076828
1679.342773	8.912208
1678.358398	97.624702
1677.374023	64.113594
1676.388672	57.401371
1675.403320	191.823883
1674.417969	188.126419
1673.432617	150.063034
1672.446289	21.841799
1671.459961	175.488022
1670.473633	262.839569
1669.487305	106.008659
1668.500977	143.245224
1667.513672	284.156952
1666.526367	122.632263
1665.539063	269.132843
1664.550781	208.815659
1663.563477	156.651367
1662.575195	277.015717
1661.586914	140.342484
1660.598633	200.012665
1659.609375	392.293213
1658.620117	115.731644
1657.631836	170.520828
1656.641602	53.300125
1655.652344	50.117268
1654.662109	200.587540
1653.672852	83.859550
1652.681641	41.387741
1651.691406	49.326050
1650.701172	75.900146
1649.709961	84.076439
1648.718750	-0.145478
1647.727539	42.641083
1646.735352	-9.596153
1645.744141	104.726387
1644.751953	7.826040
1643.759766	106.466927
1642.766602	36.216816
1641.774414	0.413294
1640.781250	-43.194675
1639.788086	-31.286745
1638.794922	-98.416161
1637.801758	-75.769447
1636.807617	-92.593185
1635.813477	22.464359
1634.819336	11.063862
1633.825195	-139.886932
1632.830078	30.655319
1631.834961	-88.484299
1630.839844	3.130329
1629.844727	-171.090546
1628.849609	7.482095
1627.853516	72.897385
1626.857422	-77.363121
1625.861328	-24.990656
1624.865234	-54.098801
1623.868164	-56.855896
1622.871094	69.223358
1621.874023	0.843822
1620.876953	-35.936123
1619.879883	-9.622023
1618.881836	-59.435112
1617.883789	-88.187073
1616.885742	-56.521568
1615.887695	-127.184753
1614.888672	80.321106
1613.889648	125.129608
1612.890625	28.325237
1611.891602	-68.415215
1610.892578	-7.810909
1609.892578	68.508209
1608.892578	42.618149
1607.892578	32.469746
1606.892578	61.622768
1605.891602	143.140808
1604.890625	25.662416
1603.889648	28.639555
1602.888672	-122.777069
1601.887695	55.521782
1600.885742	0.941667
1599.883789	152.976273
1598.881836	19.949780
1597.879883	-16.309195
1596.876953	-81.312477
1595.874023	39.213562
1594.871094	31.669903
1593.868164	58.065960
1592.864258	-4.348295
1591.861328	42.890629
1590.857422	-48.245281
1589.853516	100.706367
1588.848633	9.547837
1587.844727	153.154572
1586.839844	15.029248
1585.834961	145.477295
1584.830078	69.912231
1583.824219	148.104630
1582.819336	38.633034
1581.813477	41.184574
1580.807617	7.236859
1579.800781	9.717680
1578.794922	82.447197
1577.788086	53.597763
1576.781250	199.061829
1575.773438	133.690002
1574.766602	39.692062
1573.758789	-95.919960
1572.750977	23.269611
1571.743164	-91.580582
1570.735352	110.620758
1569.726563	-4.299258
1568.718750	-158.183807
1567.708984	106.074852
1566.700195	-29.698196
1565.691406	-118.738243
1564.681641	38.768093
1563.671875	35.269459
1562.662109	18.745121
1561.652344	134.452194
1560.641602	-87.064560
1559.630859	62.201447
1558.620117	120.622200
1557.609375	184.141479
1556.597656	45.475803
1555.586914	62.236446
1554.575195	14.179726
1553.563477	103.314255
1552.550781	68.086914
1551.539063	138.929886
1550.526367	144.986832
1549.513672	39.734013
1548.500977	79.307388
1547.487305	41.218639
1546.473633	41.862747
1545.459961	-58.366432
1544.446289	135.991898
1543.432617	4.651962
1542.417969	162.615524
1541.404297	129.336273
1540.389648	-12.443888
1539.374023	-19.993235
1538.359375	147.904099
1537.343750	155.675751
1536.328125	178.858215
1535.312500	142.641525
1534.296875	103.796318
1533.280273	320.140961
1532.263672	211.544769
1531.247070	136.432312
1530.230469	32.946354
1529.212891	238.554047
1528.196289	340.996643
1527.178711	103.443008
1526.160156	51.274635
1525.142578	153.496872
1524.124023	-4.288104
1523.106445	169.812057
1522.087891	40.259201
1521.068359	41.846073
1520.049805	38.233490
1519.030273	-63.121365
1518.010742	74.509430
1516.991211	-124.566978
1515.971680	113.082565
1514.951172	106.579971
1513.930664	35.828270
1512.910156	0.989173
1511.889648	-51.858585
1510.868164	-43.160610
1509.846680	6.525953
1508.826172	20.231598
1507.803711	15.913890
1506.782227	-52.548416
1505.759766	9.689874
1504.737305	-163.928528
1503.714844	34.000416
1502.692383	-47.432198
1501.668945	78.566002
1500.646484	12.421306
1499.623047	48.651276
1498.599609	-61.074936
1497.575195	-45.419182
1496.550781	8.558799
1495.527344	128.977676
1494.502930	157.230118
1493.477539	-42.133335
1492.453125	-29.282764
1491.427734	-21.598660
1490.402344	42.253113
1489.376953	19.180183
1488.350586	19.056585
1487.325195	34.220940
1486.298828	74.862762
1485.272461	146.078613
1484.245117	222.323959
1483.218750	247.480698
1482.191406	101.683418
1481.164063	213.487335
1480.136719	-1.149539
1479.108398	77.417099
1478.080078	240.022858
1477.052734	290.420929
1476.023438	164.976746
1474.995117	233.133011
1473.965820	219.741196
1472.937500	163.054871
1471.908203	345.621735
1470.877930	451.735229
1469.848633	422.941986
1468.818359	434.830658
1467.788086	378.027100
1466.757813	305.971344
1465.727539	513.554993
1464.696289	609.196960
1463.665039	549.779724
1462.633789	571.666016
1461.602539	484.310974
1460.570313	473.152588
1459.539063	449.297882
1458.506836	468.584686
1457.473633	426.938782
1456.441406	476.646027
1455.408203	498.411835
1454.375000	664.717712
1453.341797	470.894806
1452.308594	558.535400
1451.274414	603.039307
1450.241211	586.712402
1449.207031	572.914368
1448.171875	774.405945
1447.137695	563.048706
1446.102539	544.189087
1445.067383	601.274414
1444.032227	529.271057
1442.997070	535.735168
1441.960938	415.711975
1440.924805	475.308533
1439.888672	448.913940
1438.852539	523.656067
1437.816406	327.935852
1436.779297	266.226715
1435.742188	209.604919
1434.705078	203.533707
1433.666992	146.962769
1432.629883	257.067749
1431.591797	150.048843
1430.553711	128.893707
1429.514648	304.558868
1428.476563	89.169556
1427.437500	105.909409
1426.398438	82.314850
1425.359375	48.664059
1424.320313	188.955902
1423.280273	16.733406
1422.240234	169.601212
1421.200195	62.986393
1420.159180	167.967163
1419.119141	207.471024
1418.078125	50.633102
1417.037109	140.519318
1415.996094	86.972229
1414.954102	0.764925
1413.912109	35.343113
1412.870117	-33.161625
1411.828125	-71.441460
1410.786133	-71.975189
1409.743164	-92.588730
1408.700195	-128.237946
1407.657227	22.032890
1406.614258	39.172688
1405.570313	124.120728
1404.527344	53.439335
1403.483398	-74.907120
1402.438477	-62.660591
1401.394531	-47.869373
1400.349609	-33.056206
1399.304688	-28.243263
1398.259766	14.207697
1397.214844	-106.240379
1396.168945	-53.698765
1395.123047	8.879994
1394.077148	-93.848328
1393.031250	121.550354
1391.984375	38.944855
1390.937500	-66.113670
1389.890625	31.629135
1388.843750	4.264044
1387.796875	-45.562035
1386.749023	69.739586
1385.701172	122.520569
1384.653320	-69.676712
1383.604492	-24.306435
1382.556641	61.076088
1381.507813	6.551369
1380.458984	29.527437
1379.410156	70.018776
1378.360352	50.610897
1377.310547	66.203354
1376.260742	-30.471148
1375.210938	-54.698467
1374.161133	-48.933918
1373.110352	-155.363800
1372.059570	-27.308582
1371.008789	8.497103
1369.957031	-0.533834
1368.906250	55.281231
1367.854492	-68.265259
1366.802734	97.229095
1365.750000	75.921478
1364.698242	12.349563
1363.645508	-100.935585
1362.592773	-74.755936
1361.540039	1.224557
1360.486328	-4.875324
1359.433594	-95.480370
1358.379883	30.329567
1357.326172	-32.803928
1356.271484	25.924116
1355.216797	-71.876076
1354.163086	81.345467
1353.107422	75.574127
1352.052734	-41.892303
1350.998047	-42.566196
1349.942383	26.309282
1348.886719	8.343510
1347.830078	20.205509
1346.774414	4.828563
1345.717773	-8.016088
1344.661133	214.755295
1343.604492	130.076691
1342.546875	157.013779
1341.490234	154.255661
1340.432617	305.145782
1339.375000	257.866669
1338.316406	250.275696
1337.258789	245.215332
1336.200195	217.924362
1335.141602	146.148117
1334.082031	74.447670
1333.023438	131.460999
1331.963867	272.582489
1330.904297	129.337982
1329.844727	38.116886
1328.784180	204.020508
1327.723633	-57.586613
1326.663086	41.656578
1325.602539	197.711700
1324.541992	185.825516
1323.480469	191.269440
1322.418945	199.225098
1321.357422	150.462708
1320.295898	99.299286
1319.233398	248.004898
1318.170898	172.266876
1317.108398	296.323608
1316.045898	223.160553
1314.982422	164.857498
1313.918945	197.792435
1312.855469	144.532883
1311.791992	229.265396
1310.728516	35.746414
1309.664063	140.241898
1308.599609	23.209227
1307.535156	228.637207
1306.469727	269.174225
1305.404297	120.331238
1304.338867	146.197601
1303.273438	240.934967
1302.208008	161.140533
1301.141602	226.416412
1300.075195	181.132217
1299.008789	62.208862
1297.942383	93.190262
1296.875000	288.709930
1295.807617	277.964478
1294.740234	134.720917
1293.672852	124.083244
1292.604492	101.216331
1291.537109	132.356262
1290.468750	112.016411
1289.399414	160.364807
1288.331055	274.907837
1287.261719	97.803070
1286.192383	58.012924
1285.123047	175.044617
1284.052734	189.193619
1282.983398	262.131012
1281.913086	261.625061
1280.841797	234.224060
1279.771484	170.160965
1278.700195	35.206627
1277.628906	76.438370
1276.557617	200.818008
1275.486328	185.817596
1274.414063	234.396866
1273.341797	175.456772
1272.269531	119.009895
1271.197266	341.068817
1270.124023	284.654846
1269.050781	286.884705
1267.977539	232.991623
1266.904297	279.202545
1265.830078	383.971008
1264.756836	356.985840
1263.681641	247.108810
1262.607422	332.365082
1261.533203	339.592987
1260.458008	298.088898
1259.382813	468.614288
1258.307617	400.334106
1257.231445	310.178070
1256.155273	414.885651
1255.079102	300.449463
1254.002930	312.647644
1252.926758	268.882446
1251.849609	271.375183
1250.772461	242.256851
1249.695313	149.933121
1248.617188	179.228333
1247.540039	351.939728
1246.461914	339.882202
1245.382813	218.498993
1244.304688	257.507202
1243.225586	172.642212
1242.146484	279.644806
1241.067383	265.226807
1239.988281	209.560989
1238.908203	282.530853
1237.828125	183.227325
1236.748047	120.354401
1235.667969	108.435936
1234.586914	130.466324
1233.505859	222.781586
1232.424805	201.162384
1231.343750	228.009567
1230.261719	245.156387
1229.179688	73.402763
1228.097656	180.159744
1227.015625	73.852577
1225.932617	64.394653
1224.850586	21.065979
1223.767578	64.838417
1222.683594	36.033211
1221.600586	53.179420
1220.516602	48.556522
1219.432617	140.606049
1218.347656	15.138853
1217.263672	73.323700
1216.178711	15.543567
1215.093750	146.131134
1214.008789	-80.646011
1212.922852	115.058640
1211.836914	25.920568
1210.750977	-72.836075
1209.665039	91.354660
1208.579102	89.069473
1207.492188	65.076256
1206.405273	142.321548
1205.318359	36.370365
1204.230469	2.734719
1203.142578	2.826533
1202.054688	144.995010
1200.966797	-1.841808
1199.877930	-28.265638
1198.790039	36.763226
1197.701172	118.591492
1196.611328	-42.596195
1195.522461	39.185284
1194.432617	60.802113
1193.342773	60.758160
1192.252930	-1.790174
1191.162109	-76.342140
1190.072266	-98.023308
1188.981445	5.182817
1187.889648	12.273932
1186.798828	-50.276310
1185.707031	-9.607719
1184.615234	172.606979
1183.523438	-141.901550
1182.430664	69.007553
1181.337891	83.161613
1180.245117	3.786460
1179.152344	13.116704
1178.059570	-130.949463
1176.965820	-6.628640
1175.872070	-42.873657
1174.778320	-62.359043
1173.683594	6.733228
1172.588867	-91.790787
1171.494141	-120.886856
1170.399414	-63.853485
1169.303711	-78.632950
1168.208984	-110.166916
1167.113281	63.923435
1166.016602	-32.218548
1164.920898	-123.557343
1163.824219	-81.068230
1162.727539	-19.508871
1161.630859	-137.128403
1160.533203	31.823683
1159.435547	62.213348
1158.337891	23.350073
1157.240234	-32.221786
1156.141602	91.134972
1155.043945	-119.508080
1153.944336	120.612335
1152.845703	-118.598206
1151.747070	-202.793503
1150.647461	-22.460411
1149.547852	-11.387541
1148.447266	2.038320
1147.347656	-22.666599
1146.247070	-33.099117
1145.146484	142.114868
1144.044922	-96.856781
1142.944336	-126.368744
1141.842773	103.387306
1140.741211	-14.196334
1139.638672	53.703899
1138.537109	-106.648315
1137.434570	118.048889
1136.332031	36.116131
1135.228516	37.337387
1134.125977	95.536087
1133.022461	120.442200
1131.917969	204.659805
1130.814453	46.739498
1129.709961	54.961960
1128.605469	136.698288
1127.500977	123.507217
1126.396484	36.794189
1125.291016	137.376785
1124.185547	266.333221
1123.080078	80.059715
1121.973633	-18.498781
1120.868164	17.971445
1119.761719	92.288902
1118.654297	45.813118
1117.547852	44.310555
1116.440430	165.834991
1115.333008	102.753433
1114.225586	205.247757
1113.117188	-30.478319
1112.008789	1.033575
1110.900391	72.693855
1109.791992	21.422722
1108.682617	156.794937
1107.573242	169.263107
1106.463867	195.876358
1105.354492	269.678436
1104.244141	256.092712
1103.133789	129.223709
1102.023438	167.546875
1100.913086	83.180672
1099.801758	166.268661
1098.690430	225.725540
1097.579102	134.282074
1096.467773	198.402023
1095.355469	172.944229
1094.243164	138.061722
1093.130859	16.045410
1092.017578	47.109104
1090.905273	186.427292
1089.791992	36.200718
1088.677734	114.253456
1087.564453	189.908005
1086.450195	129.111176
1085.335938	-4.557626
1084.221680	82.788231
1083.106445	76.074448
1081.991211	144.541153
1080.875977	121.352295
1079.760742	93.467278
1078.644531	112.543259
1077.528320	220.804749
1076.412109	77.888390
1075.295898	-57.930973
1074.178711	99.530655
1073.061523	-15.141335
1071.944336	85.949974
1070.826172	100.249802
1069.708984	184.849960
1068.590820	135.844559
1067.471680	-20.905132
1066.353516	124.539886
1065.234375	211.373810
1064.115234	113.226532
1062.996094	80.653183
1061.875977	104.247414
1060.755859	106.773895
1059.635742	48.487942
1058.515625	48.683964
1057.394531	-114.765083
1056.273438	53.742863
1055.152344	105.340096
1054.031250	89.166229
1052.909180	161.750000
1051.787109	33.487400
1050.665039	-104.051765
1049.541992	64.221306
1048.418945	78.413055
1047.295898	-31.041491
1046.172852	116.115936
1045.048828	-28.269009
1043.925781	32.571239
1042.801758	312.474030
1041.676758	72.618553
1040.552734	21.583359
1039.427734	-101.626686
1038.302734	49.998146
1037.176758	50.235664
1036.050781	29.533077
1034.924805	136.830765
1033.798828	74.258560
1032.672852	-13.859862
1031.545898	105.023872
1030.418945	223.862274
1029.291992	80.015160
1028.164063	-1.016458
1027.036133	-105.231262
1025.908203	36.813061
1024.780273	4.646712
1023.651367	-73.926018
1022.522461	75.010178
1021.393555	-154.347504
1020.264648	-232.788727
1019.134766	-137.226898
1018.004883	-57.926975
1016.875000	-124.703018
1015.744141	-140.444016
1014.613281	-5.540927
1013.482422	45.914330
1012.351563	41.773693
1011.219727	28.387476
1010.088867	297.467316
1008.956055	4.000440
1007.824219	104.071625
1006.691406	160.156570
1005.558594	280.996460
1004.425781	276.929565
1003.292969	409.283295
1002.159180	201.830490
1001.025391	220.949905
999.891602	18.298616
998.756836	-11.012200
997.622070	56.696476
996.487305	119.777481
995.352539	132.073395
994.216797	-28.681482
993.081055	131.333832
991.945313	171.361328
990.808594	-30.730869
989.672852	108.493179
988.536133	17.189880
987.398438	64.209152
986.261719	-31.601088
985.124023	6.243303
983.986328	-54.920784
982.847656	3.678695
981.709961	-154.074432
980.571289	180.700150
979.432617	-133.407883
978.292969	-104.644974
977.153320	78.194740
976.013672	-3.401767
974.874023	96.638924
973.734375	116.234932
972.593750	73.819580
971.453125	45.231373
970.311523	48.829437
969.170898	167.239197
968.029297	51.513252
966.886719	32.242126
965.745117	-37.461143
964.602539	197.935669
963.459961	197.070648
962.317383	60.978527
961.173828	83.119659
960.030273	203.808777
958.886719	184.727097
957.743164	64.909317
956.598633	45.924736
955.454102	-5.071708
954.309570	218.628494
953.165039	-100.042992
952.019531	64.152130
950.874023	102.508301
949.727539	26.547083
948.582031	32.947029
947.435547	66.797638
946.289063	34.397614
945.141602	50.012718
943.995117	88.488754
942.847656	140.673676
941.699219	90.136841
940.551758	233.643784
939.403320	82.769646
938.254883	185.205490
937.105469	143.940308
935.957031	127.803894
934.807617	86.627899
933.658203	143.496780
932.507813	120.618866
931.357422	59.054150
930.207031	93.197487
929.056641	70.430061
927.906250	163.794174
926.754883	-34.162914
925.603516	43.308567
924.451172	-90.781197
923.298828	-20.102907
922.146484	-74.482956
920.994141	-56.071457
919.841797	-10.371584
918.688477	62.596649
917.535156	65.138947
916.380859	79.060036
915.227539	-52.308872
914.073242	36.590168
912.918945	-19.768307
911.763672	-32.968201
910.608398	30.984499
909.453125	45.040180
908.297852	-40.645706
907.141602	-19.733660
905.985352	-103.052048
904.829102	-18.651495
903.672852	-49.788673
902.515625	-78.624527
901.358398	-121.009506
900.201172	-99.975197
899.042969	25.165619
897.884766	-64.661682
896.726563	-45.855431
895.568359	-83.572235
894.409180	-107.686356
893.250000	-41.358932
892.090820	67.891083
890.930664	52.851589
889.771484	28.802542
888.611328	-8.766766
887.450195	-53.073009
886.289063	-43.171520
885.128906	9.615714
883.966797	48.858456
882.805664	18.177984
881.643555	30.371838
880.481445	-76.908859
879.319336	-145.808090
878.156250	3.913298
876.993164	-103.243019
875.830078	71.199562
874.666016	-38.147205
873.502930	-95.652718
872.338867	123.714622
871.173828	230.482697
870.009766	157.242004
868.844727	43.563263
867.679688	-13.837633
866.513672	196.311768
865.348633	195.107269
864.182617	166.949219
863.015625	-83.581787
861.849609	83.747215
860.682617	71.376167
859.515625	70.242584
858.347656	87.070145
857.180664	126.332954
856.012695	181.285446
854.843750	186.878342
853.675781	149.871368
852.506836	254.109329
851.337891	214.871002
850.167969	-8.072038
848.999023	125.258644
847.829102	294.361206
846.658203	185.752762
845.488281	-10.103377
844.317383	111.919373
843.146484	113.065628
841.975586	-60.264191
840.803711	28.138977
839.631836	71.782936
838.459961	-56.710697
837.287109	-73.408234
836.114258	61.826061
834.941406	226.031784
833.768555	140.042999
832.594727	161.258209
831.420898	97.639359
830.247070	176.866211
829.072266	39.641006
827.898438	-23.918552
826.722656	26.276047
825.547852	143.323975
824.372070	193.442612
823.196289	60.802464
822.020508	41.838699
820.844727	158.744308
819.667969	-53.981609
818.491211	163.057587
817.313477	159.635910
816.136719	-30.712746
814.958984	66.006325
813.781250	40.339695
812.602539	50.254257
811.423828	17.913807
810.245117	121.156418
809.066406	66.572121
807.886719	0.895376
806.707031	-171.371078
805.527344	-68.227516
804.346680	-40.623066
803.166992	113.463264
801.985352	-7.680625
800.804688	-79.975922
799.623047	-12.524261
798.441406	-18.290533
797.259766	69.038040
796.078125	38.848461
794.895508	-51.165821
793.712891	-165.519928
792.529297	107.740829
791.346680	81.941948
790.163086	53.927036
788.978516	96.731567
787.794922	-2.107407
786.610352	-118.611076
785.425781	45.794479
784.241211	77.443649
783.055664	64.852615
781.870117	27.942043
780.684570	88.249977
779.498047	46.902470
778.311523	-67.319878
777.125000	-37.989342
775.938477	15.592817
774.750977	-8.106539
773.563477	131.459412
772.375977	105.507034
771.187500	2.365485
769.999023	0.677374
768.810547	51.876865
767.622070	92.017761
766.432617	72.637741
765.243164	-28.247936
764.053711	20.647001
762.863281	7.857296
761.672852	32.478371
760.482422	92.282867
759.291992	220.248016
758.100586	-1.594342
756.909180	91.118881
755.717773	-38.277615
754.525391	-29.151403
753.333008	157.954926
752.140625	43.973293
750.948242	213.376633
749.754883	138.937012
748.561523	187.464508
747.368164	244.736771
746.173828	7.921411
744.979492	58.604420
743.785156	-50.862274
742.590820	-129.588150
741.395508	-4.400714
740.200195	136.060547
739.003906	114.290390
737.808594	-45.497311
736.612305	-75.992607
735.416016	84.026413
734.218750	64.445663
733.021484	5.470009
731.824219	-53.484528
730.626953	-68.663536
729.428711	-134.146408
728.230469	43.116020
727.032227	156.892365
725.833984	8.335518
724.634766	1.877351
723.435547	235.726273
722.235352	87.246803
721.036133	133.174561
719.835938	155.065140
718.635742	161.667542
717.434570	39.526497
716.233398	37.427624
715.032227	20.064434
713.831055	118.277908
712.628906	68.208519
711.426758	24.704918
710.224609	172.974792
709.021484	-1.231949
707.818359	-46.852314
706.615234	105.701805
705.412109	-44.401424
704.208008	173.387253
703.003906	69.048347
701.799805	-20.004839
700.594727	125.881966
699.389648	-39.225792
698.184570	17.490007
696.979492	-114.891289
695.773438	30.927700
694.567383	118.038780
693.361328	100.875298
692.154297	77.220535
690.947266	-9.360596
689.740234	-69.841476
688.533203	-80.370781
687.325195	-73.522598
686.117188	-23.282364
684.909180	-27.253344
683.700195	111.871765
682.491211	55.897995
681.282227	34.640541
680.072266	-23.410646
678.863281	-31.598526
677.653320	-59.246143
676.442383	-58.713573
675.232422	-58.155918
674.021484	22.487171
672.810547	-48.307575
671.598633	90.744820
670.386719	4.887633
669.174805	107.171318
667.962891	103.536469
666.750000	28.629938
665.537109	55.320343
664.324219	110.106827
663.110352	-79.092232
661.897461	-4.805619
660.683594	-64.329521
659.468750	46.669212
658.254883	-23.556179
657.040039	59.414539
655.824219	-10.708575
654.609375	-3.157379
653.393555	-25.744915
652.177734	-15.963881
650.960938	45.552929
649.745117	-69.527245
648.528320	172.922638
647.311523	217.247559
646.093750	186.263977
644.875977	49.898293
643.658203	8.291414
642.440430	35.568085
641.221680	112.329933
640.002930	21.415236
638.784180	197.093185
637.564453	20.333591
636.344727	64.969643
635.125000	-8.501527
633.905273	145.715500
632.684570	-30.702934
631.463867	104.215744
630.243164	200.489517
629.021484	110.118927
627.799805	30.554842
626.578125	13.254583
625.356445	38.880005
624.133789	141.696259
622.911133	133.076767
621.688477	40.949402
620.464844	81.701317
619.241211	-14.575031
618.017578	-91.500282
616.793945	49.969425
615.569336	-22.578611
614.344727	44.006828
613.120117	61.402260
611.894531	-64.449127
610.668945	-14.895387
609.443359	11.157323
608.216797	133.397217
606.991211	-52.044239
605.764648	1.865506
604.537109	-63.807693
