# Supplementary material for: Raman spectroscopy accurately differentiates mucosal healing from non-healing and biochemical changes following biological therapy in inflammatory bowel disease
Source: PLoS One. 2021 Jun 2;16(6):e0252210. doi: 10.1371/journal.pone.0252210 (PMC8172032; doi:10.1371/journal.pone.0252210)
Supplement: S3 Dataset — (ZIP) [file pone.0252210.s005.zip › Export UC active inflammation/OC034 post treatment_base sub CR removed_97__X_-4894.59__Y_10077__Z_1506.97__Time_1094.txt]

1714.774414	-63.473125
1713.797852	-181.689606
1712.820313	76.221367
1711.843750	-117.451408
1710.866211	20.475510
1709.888672	20.777130
1708.911133	22.948126
1707.933594	37.754093
1706.955078	-71.390388
1705.976563	212.509827
1704.998047	59.257050
1704.019531	4.541828
1703.040039	37.613644
1702.061523	24.723202
1701.082031	64.869629
1700.101563	117.940994
1699.122070	189.361084
1698.141602	81.298668
1697.161133	331.106628
1696.180664	337.401733
1695.200195	359.497894
1694.218750	247.833740
1693.238281	360.372528
1692.256836	328.554443
1691.274414	446.083588
1690.292969	387.407013
1689.310547	451.401703
1688.328125	555.356567
1687.345703	680.604797
1686.363281	781.836304
1685.379883	696.484558
1684.396484	763.137024
1683.413086	811.211243
1682.429688	909.992249
1681.445313	889.015747
1680.461914	988.037109
1679.477539	852.940063
1678.493164	909.698608
1677.507813	1062.399902
1676.523438	1116.868896
1675.538086	1203.446167
1674.552734	1181.236328
1673.566406	1161.944580
1672.581055	1360.887695
1671.594727	1432.484253
1670.608398	1615.925049
1669.622070	1457.012329
1668.634766	1439.203857
1667.648438	1488.129028
1666.661133	1497.551758
1665.673828	1732.867065
1664.685547	1597.031616
1663.698242	1756.045654
1662.709961	2016.111084
1661.721680	2053.761230
1660.733398	2001.671387
1659.744141	1965.883545
1658.755859	1806.015747
1657.766602	1855.853394
1656.777344	1794.859375
1655.787109	1646.921387
1654.797852	1647.708740
1653.807617	1532.459839
1652.817383	1454.723022
1651.827148	1480.603882
1650.835938	1253.003052
1649.844727	1089.382202
1648.853516	1092.793213
1647.862305	840.272827
1646.871094	823.447266
1645.878906	690.807068
1644.886719	622.033936
1643.894531	485.059174
1642.902344	512.238220
1641.910156	360.347565
1640.916992	190.457397
1639.923828	345.549927
1638.930664	340.090790
1637.936523	234.825348
1636.943359	143.199966
1635.949219	67.821541
1634.955078	48.213005
1633.960938	-47.401508
1632.965820	-58.301197
1631.970703	-92.514771
1630.975586	-18.383162
1629.980469	-151.868561
1628.985352	-24.378160
1627.989258	-141.289886
1626.993164	181.527390
1625.997070	-102.992241
1625.000977	-58.352787
1624.003906	-65.973396
1623.007813	10.854768
1622.010742	85.347443
1621.012695	215.299393
1620.015625	169.528961
1619.017578	131.965393
1618.020508	52.715649
1617.021484	81.415794
1616.023438	5.421278
1615.025391	-2.038155
1614.026367	-40.697536
1613.027344	49.438839
1612.028320	-12.280803
1611.028320	-113.039642
1610.029297	-53.631149
1609.029297	-111.922081
1608.029297	105.122261
1607.028320	217.532349
1606.028320	157.282715
1605.027344	126.071297
1604.026367	173.603165
1603.025391	22.426474
1602.023438	133.142883
1601.022461	34.728828
1600.020508	-53.003098
1599.018555	-1.952809
1598.016602	-78.853874
1597.013672	-249.651642
1596.010742	-187.676651
1595.007813	-230.085297
1594.004883	-136.529495
1593.001953	-160.396042
1591.998047	-246.788223
1590.994141	48.043461
1589.990234	-45.972717
1588.986328	-137.243881
1587.981445	136.795181
1586.976563	108.286301
1585.971680	178.940659
1584.966797	312.193634
1583.961914	101.435745
1582.956055	86.246445
1581.950195	256.068298
1580.944336	84.670891
1579.938477	134.713074
1578.931641	200.385071
1577.924805	323.310211
1576.917969	120.918030
1575.911133	134.559097
1574.904297	-49.488712
1573.896484	164.424713
1572.888672	230.035797
1571.880859	165.630508
1570.873047	148.009018
1569.864258	75.806564
1568.855469	39.967987
1567.846680	113.185364
1566.837891	-26.597197
1565.829102	269.765686
1564.819336	119.522278
1563.809570	80.863205
1562.799805	135.550369
1561.790039	96.763718
1560.779297	278.346344
1559.768555	184.940720
1558.757813	18.907272
1557.747070	285.648071
1556.736328	199.796219
1555.724609	220.092331
1554.712891	172.935181
1553.701172	273.280975
1552.689453	259.561096
1551.676758	80.082520
1550.664063	107.573517
1549.651367	168.558563
1548.638672	263.011505
1547.625977	302.982422
1546.612305	135.962265
1545.598633	108.457840
1544.584961	287.568359
1543.571289	65.963554
1542.556641	92.295837
1541.541992	102.966034
1540.527344	-62.112671
1539.512695	-162.741348
1538.498047	-67.331322
1537.482422	66.580185
1536.466797	-3.549523
1535.451172	65.466217
1534.434570	25.968426
1533.418945	1.781166
1532.402344	10.937319
1531.385742	7.023475
1530.369141	-15.106648
1529.351563	-47.715397
1528.334961	-18.682493
1527.317383	-10.449412
1526.299805	-35.875431
1525.281250	80.080513
1524.263672	56.838894
1523.245117	162.050949
1522.226563	153.847809
1521.208008	166.027466
1520.188477	136.866913
1519.168945	138.369202
1518.150391	44.586582
1517.129883	-10.816408
1516.110352	18.383142
1515.089844	49.937317
1514.070313	78.715149
1513.049805	120.115135
1512.028320	9.859421
1511.007813	14.932709
1509.986328	-93.085236
1508.964844	42.425251
1507.943359	36.631088
1506.921875	-87.300713
1505.899414	-147.296143
1504.876953	-186.960052
1503.854492	-121.748207
1502.832031	-102.872154
1501.808594	-248.122559
1500.786133	-132.310425
1499.762695	-275.319794
1498.739258	-80.594711
1497.714844	-198.353012
1496.691406	-236.931259
1495.666992	-86.400665
1494.642578	28.075029
1493.617188	-62.239002
1492.592773	-63.221584
1491.567383	-3.055387
1490.541992	10.909832
1489.516602	152.422470
1488.491211	114.908264
1487.464844	135.958405
1486.438477	62.362778
1485.412109	315.344635
1484.385742	328.165375
1483.358398	361.215179
1482.331055	317.558685
1481.303711	271.206543
1480.276367	566.380310
1479.249023	494.181061
1478.220703	681.810974
1477.192383	736.703430
1476.164063	694.611450
1475.135742	660.028442
1474.106445	798.464722
1473.077148	1041.081055
1472.047852	1151.090698
1471.018555	1199.836670
1469.989258	1202.626953
1468.958984	1332.460449
1467.928711	1388.353638
1466.898438	1454.265503
1465.868164	1596.287476
1464.836914	2060.899658
1463.805664	1905.173828
1462.774414	2181.285645
1461.743164	2132.048828
1460.710938	1976.055908
1459.679688	2274.493652
1458.647461	2336.621582
1457.615234	2426.538330
1456.582031	2214.370605
1455.549805	2397.940186
1454.516602	2368.287109
1453.483398	2417.164063
1452.449219	2612.957275
1451.416016	2572.883545
1450.381836	2479.520508
1449.347656	2771.210693
1448.313477	2690.362793
1447.279297	2639.867920
1446.244141	2713.378174
1445.208984	2462.787109
1444.173828	2629.820068
1443.138672	2614.550537
1442.102539	2475.267334
1441.066406	2401.752930
1440.030273	2211.907959
1438.994141	2216.762695
1437.958008	2042.122925
1436.920898	1978.697266
1435.883789	1902.634521
1434.846680	1725.539795
1433.808594	1601.515015
1432.771484	1502.782471
1431.733398	1151.632446
1430.695313	984.850647
1429.657227	921.580688
1428.618164	908.769592
1427.579102	689.144897
1426.540039	764.638306
1425.500977	547.659302
1424.461914	565.185791
1423.421875	466.781616
1422.381836	464.169891
1421.341797	265.100891
1420.301758	345.671631
1419.260742	192.060654
1418.219727	461.442078
1417.178711	295.341095
1416.137695	300.442993
1415.096680	257.780151
1414.054688	295.644012
1413.012695	180.142487
1411.970703	142.669769
1410.928711	203.286011
1409.885742	155.856430
1408.842773	55.738686
1407.799805	-21.673172
1406.756836	96.891846
1405.712891	137.620834
1404.668945	128.190964
1403.625000	-41.790001
1402.581055	-51.039474
1401.537109	77.764130
1400.492188	206.576675
1399.447266	69.608482
1398.402344	185.992065
1397.357422	177.084045
1396.311523	-24.704475
1395.265625	202.111771
1394.219727	15.614843
1393.173828	172.388748
1392.126953	148.906326
1391.081055	185.622681
1390.034180	9.680383
1388.986328	21.572723
1387.939453	28.573898
1386.891602	-131.905960
1385.843750	107.888672
1384.795898	17.686443
1383.748047	5.122728
1382.699219	-32.318295
1381.651367	-17.146240
1380.602539	-256.655975
1379.552734	35.990715
1378.503906	-165.726440
1377.454102	-60.194473
1376.404297	167.713257
1375.354492	-88.419533
1374.303711	47.347027
1373.253906	31.055681
1372.203125	-112.276276
1371.152344	78.663445
1370.100586	-49.393440
1369.049805	-72.582207
1367.998047	-3.442790
1366.946289	40.901314
1365.894531	23.111017
1364.841797	-19.431623
1363.789063	-9.532795
1362.736328	110.017586
1361.683594	77.882683
1360.630859	40.937016
1359.577148	237.946899
1358.523438	233.607620
1357.469727	125.007439
1356.415039	91.169777
1355.361328	296.071747
1354.306641	438.923492
1353.251953	335.959381
1352.197266	260.514984
1351.141602	396.301727
1350.085938	509.847748
1349.030273	541.606140
1347.974609	595.841980
1346.918945	560.909058
1345.862305	709.682434
1344.805664	746.967590
1343.749023	819.107483
1342.691406	1077.268433
1341.634766	1226.450317
1340.577148	1095.765991
1339.519531	945.484863
1338.460938	1008.402466
1337.403320	972.423523
1336.344727	961.372925
1335.286133	878.720337
1334.226563	989.257874
1333.167969	805.535339
1332.108398	1000.456726
1331.048828	911.095398
1329.989258	957.903015
1328.928711	985.076599
1327.869141	874.020630
1326.808594	1029.990845
1325.748047	847.661377
1324.686523	932.272400
1323.625977	1086.138184
1322.564453	1003.126953
1321.502930	1031.363037
1320.440430	951.178955
1319.378906	1112.934448
1318.316406	1060.208740
1317.253906	1017.522766
1316.190430	979.939026
1315.127930	888.302246
1314.064453	905.277466
1313.000977	959.349915
1311.937500	885.470459
1310.873047	1151.597534
1309.809570	930.284363
1308.745117	1068.584839
1307.679688	1128.220581
1306.615234	986.223328
1305.549805	1083.035400
1304.484375	1032.387695
1303.418945	1163.849731
1302.353516	909.450562
1301.287109	844.542786
1300.220703	870.713135
1299.154297	975.617126
1298.087891	834.999207
1297.020508	832.085571
1295.954102	851.395325
1294.886719	978.823059
1293.818359	932.091980
1292.750977	730.938049
1291.682617	689.432373
1290.614258	751.064453
1289.545898	663.226868
1288.476563	627.023499
1287.407227	674.275452
1286.338867	596.656921
1285.268555	702.913696
1284.199219	691.670837
1283.128906	754.001038
1282.058594	576.499084
1280.988281	617.006653
1279.917969	762.817444
1278.846680	730.076050
1277.775391	927.361267
1276.704102	689.376892
1275.632813	847.652954
1274.560547	815.298096
1273.488281	797.708069
1272.416016	970.781982
1271.343750	1024.172729
1270.270508	1087.392700
1269.197266	965.100708
1268.124023	1087.048462
1267.050781	1094.309692
1265.977539	1072.360596
1264.903320	1145.633423
1263.829102	1170.162964
1262.753906	1167.928589
1261.679688	1304.712280
1260.604492	1163.643188
1259.529297	1210.328003
1258.454102	1213.194946
1257.378906	1108.941650
1256.302734	1243.437500
1255.226563	1304.882446
1254.150391	1259.245850
1253.073242	926.514099
1251.997070	1214.390503
1250.919922	1283.258667
1249.841797	1259.721802
1248.764648	1340.774658
1247.686523	1310.007324
1246.608398	1225.813110
1245.530273	1080.937256
1244.452148	1086.764282
1243.373047	1150.904907
1242.293945	1081.483521
1241.214844	1024.247803
1240.135742	1059.283081
1239.055664	1074.905273
1237.975586	1146.329712
1236.895508	1040.664307
1235.815430	1175.124268
1234.734375	1025.869507
1233.654297	993.022339
1232.573242	897.183960
1231.491211	1176.929199
1230.410156	1064.122681
1229.328125	992.529724
1228.246094	1063.808960
1227.163086	788.885864
1226.081055	915.809753
1224.998047	924.099731
1223.915039	864.629517
1222.832031	783.393860
1221.748047	733.606201
1220.664063	766.005493
1219.580078	704.098267
1218.496094	545.527832
1217.412109	544.023499
1216.327148	474.857025
1215.242188	511.931854
1214.157227	495.833679
1213.071289	527.976929
1211.985352	642.106934
1210.899414	488.332947
1209.813477	713.277832
1208.727539	694.500122
1207.640625	709.433716
1206.553711	748.409180
1205.466797	743.927429
1204.378906	467.124908
1203.291016	419.226990
1202.203125	460.394348
1201.115234	426.833618
1200.027344	494.324249
1198.938477	179.045425
1197.849609	198.297165
1196.760742	29.823315
1195.670898	-129.027618
1194.582031	132.915253
1193.492188	96.561058
1192.401367	-134.540268
1191.311523	102.956978
1190.220703	-149.832825
1189.129883	-49.515095
1188.039063	-179.862320
1186.947266	-137.377930
1185.856445	-171.815826
1184.764648	-196.728790
1183.671875	-118.555405
1182.580078	-71.697945
1181.487305	27.803146
1180.394531	76.812111
1179.301758	197.611923
1178.208984	155.292252
1177.115234	254.255920
1176.021484	314.745148
1174.927734	308.044525
1173.833008	212.651917
1172.738281	81.287498
1171.643555	304.084564
1170.548828	-4.522223
1169.454102	296.919403
1168.358398	57.594517
1167.262695	57.381180
1166.166992	-67.256523
1165.070313	85.299942
1163.973633	127.754677
1162.876953	17.179825
1161.780273	150.163177
1160.683594	254.315994
1159.585938	363.081238
1158.488281	426.330200
1157.389648	360.572571
1156.291992	385.385834
1155.193359	498.323425
1154.094727	320.158142
1152.996094	437.589905
1151.896484	244.978729
1150.796875	335.921051
1149.697266	186.065689
1148.597656	131.438400
1147.498047	248.180771
1146.397461	112.371170
1145.296875	47.913956
1144.195313	35.721855
1143.094727	51.967129
1141.993164	-46.097603
1140.891602	67.424774
1139.789063	47.623501
1138.687500	18.203588
1137.584961	5.311994
1136.482422	87.350334
1135.379883	200.114914
1134.276367	355.457367
1133.172852	562.849060
1132.069336	542.131348
1130.964844	644.719666
1129.861328	749.519714
1128.756836	716.558960
1127.652344	882.725525
1126.546875	1048.700195
1125.442383	953.709534
1124.336914	915.529297
1123.230469	732.703125
1122.125000	763.068542
1121.018555	603.821838
1119.912109	503.736847
1118.805664	647.437195
1117.699219	620.544006
1116.591797	548.590576
1115.484375	445.807434
1114.376953	548.746887
1113.268555	644.437317
1112.160156	567.391174
1111.051758	575.371033
1109.943359	758.119934
1108.833984	806.012085
1107.725586	558.528503
1106.616211	634.587341
1105.505859	646.763916
1104.396484	687.170837
1103.286133	588.226196
1102.175781	685.064270
1101.064453	774.686401
1099.954102	772.210327
1098.842773	821.514099
1097.731445	781.135315
1096.619141	917.437866
1095.507813	989.985046
1094.395508	694.938721
1093.282227	670.776978
1092.169922	750.153381
1091.056641	805.873047
1089.943359	656.743652
1088.830078	564.081665
1087.716797	821.895813
1086.602539	719.688416
1085.488281	756.187561
1084.373047	844.318359
1083.258789	532.814636
1082.143555	627.883179
1081.028320	842.655518
1079.913086	625.131897
1078.796875	684.719788
1077.680664	673.803955
1076.564453	498.553558
1075.448242	339.762299
1074.331055	612.638855
1073.213867	587.485718
1072.096680	423.959015
1070.979492	431.601929
1069.861328	404.042572
1068.743164	343.657379
1067.625000	323.093201
1066.505859	351.688019
1065.386719	361.509827
1064.267578	336.186462
1063.148438	652.566467
1062.029297	170.851013
1060.909180	454.327698
1059.789063	379.807831
1058.667969	349.731506
1057.547852	188.747787
1056.426758	467.230957
1055.305664	299.263855
1054.183594	217.804169
1053.062500	77.996124
1051.940430	162.419098
1050.818359	312.175537
1049.695313	69.744553
1048.572266	303.468353
1047.449219	243.142349
1046.326172	117.551239
1045.203125	220.558304
1044.079102	211.626205
1042.955078	172.419296
1041.830078	16.735249
1040.706055	33.554970
1039.581055	36.414711
1038.456055	151.078827
1037.331055	244.771454
1036.205078	68.452477
1035.079102	204.075607
1033.953125	134.946503
1032.826172	224.051514
1031.700195	271.309937
1030.573242	295.339569
1029.445313	31.187401
1028.318359	-51.527916
1027.190430	88.877129
1026.062500	-112.163208
1024.934570	-106.376587
1023.805664	-51.780701
1022.676758	-122.483986
1021.547852	-334.640411
1020.418945	-233.426910
1019.289063	-299.195465
1018.159180	-223.403946
1017.029297	-256.535004
1015.898438	-32.294968
1014.767578	43.613907
1013.636719	-35.652908
1012.505859	-24.463900
1011.375000	97.960861
1010.243164	95.396286
1009.111328	372.993622
1007.978516	363.606018
1006.846680	583.363403
1005.713867	1082.986694
1004.581055	1679.600342
1003.447266	2215.924805
1002.313477	2555.635498
1001.179688	2007.929077
1000.045898	1185.659180
998.912109	777.332520
997.777344	249.224609
996.642578	47.002071
995.506836	96.575409
994.372070	171.630722
993.236328	16.059626
992.100586	52.123863
990.963867	23.723484
989.828125	129.180328
988.691406	154.039078
987.553711	114.488022
986.416992	-72.357811
985.279297	26.621023
984.141602	-86.168762
983.003906	-79.056435
981.865234	-120.150139
980.726563	-71.343414
979.587891	62.700844
978.448242	12.813215
977.309570	107.961502
976.169922	102.048935
975.030273	208.906250
973.889648	63.084068
972.749023	-13.602827
971.608398	178.620850
970.467773	136.678772
969.326172	193.620926
968.184570	48.704742
967.042969	80.696564
965.901367	172.471039
964.758789	381.327484
963.616211	62.830311
962.473633	228.358887
961.330078	79.958908
960.186523	126.556503
959.042969	214.522156
957.899414	263.663757
956.754883	83.952171
955.610352	94.493439
954.465820	192.157852
953.321289	150.349792
952.175781	33.223045
951.030273	133.588028
949.884766	41.985714
948.738281	96.892380
947.591797	-90.337662
946.445313	90.561501
945.298828	116.188751
944.151367	306.402985
943.003906	115.357147
941.856445	278.399414
940.708008	165.361160
939.559570	221.382996
938.411133	211.376480
937.262695	265.386902
936.113281	260.244904
934.964844	202.822464
933.814453	259.540863
932.665039	300.429413
931.514648	236.664124
930.364258	296.063934
929.213867	166.596634
928.062500	105.635368
926.912109	208.709152
925.759766	-70.369255
924.608398	30.717432
923.456055	4.546597
922.303711	-26.016741
921.151367	-38.238541
919.999023	1.957475
918.845703	21.829830
917.692383	12.299509
916.539063	-121.997292
915.384766	-44.932232
914.230469	-240.167328
913.076172	-185.539185
911.920898	-176.179031
910.766602	-216.603806
909.611328	-170.698303
908.455078	-185.900040
907.299805	-146.574417
906.143555	-125.268776
904.987305	-4.161998
903.830078	-64.200829
902.673828	18.570185
901.516602	-115.929405
900.359375	-80.485962
899.201172	-94.728630
898.042969	11.055960
896.884766	137.254257
895.726563	35.093983
894.567383	9.960831
893.408203	86.655563
892.249023	181.489777
891.088867	253.789230
889.929688	100.264397
888.769531	-23.732557
887.608398	33.038776
886.448242	-9.452895
885.287109	65.510185
884.125977	108.932983
882.963867	19.344172
881.801758	-49.831051
880.639648	-80.574844
879.477539	114.160400
878.315430	117.331459
877.152344	23.700542
875.989258	191.448303
874.825195	228.579208
873.661133	2.349911
872.497070	84.634087
871.333008	38.668655
870.168945	10.770607
869.003906	34.670586
867.838867	173.281723
866.672852	107.300018
865.506836	-35.029453
864.340820	132.831421
863.174805	-13.863911
862.008789	106.807426
860.841797	54.558601
859.674805	354.805420
858.506836	275.641449
857.339844	272.814148
856.171875	348.526306
855.003906	345.716583
853.834961	342.925842
852.666016	476.885223
851.497070	433.731506
850.328125	372.672699
849.158203	432.614410
847.988281	367.104736
846.818359	185.187180
845.647461	171.240997
844.477539	204.275986
843.306641	174.637497
842.134766	145.001862
840.963867	97.456673
839.791992	103.577675
838.619141	-11.032486
837.447266	254.289200
836.274414	246.877182
835.101563	326.547974
833.928711	330.212036
832.754883	144.062027
831.581055	67.330666
830.407227	224.910431
829.232422	228.427032
828.058594	419.249908
826.883789	315.569550
825.708008	338.970825
824.533203	250.844055
823.357422	153.790680
822.181641	223.813644
821.004883	91.050766
819.828125	111.935867
818.651367	5.837883
817.474609	19.910975
816.296875	33.909603
815.119141	-81.212944
813.941406	-220.826767
812.763672	144.326996
811.584961	-57.681843
810.406250	-26.300365
809.226563	-70.567184
808.047852	-83.805740
806.868164	-159.312195
805.688477	-132.729385
804.507813	-232.787888
803.327148	-22.163486
802.146484	-9.224673
800.965820	-180.522034
799.784180	11.910101
798.603516	-272.598511
797.420898	-237.830322
796.239258	-52.475094
795.056641	-53.434978
793.874023	-127.604218
792.691406	-75.601242
791.507813	-152.150421
790.324219	83.366684
789.140625	-59.794083
787.956055	0.576935
786.772461	65.230507
785.586914	191.680634
784.402344	167.601349
783.216797	92.585106
782.032227	116.943314
780.845703	256.086670
779.660156	176.356674
778.473633	332.869293
777.287109	175.665848
776.100586	31.673000
774.913086	15.646715
773.725586	112.047279
772.538086	-40.971313
771.349609	132.375229
770.161133	104.892929
768.972656	101.566147
767.784180	122.378334
766.594727	125.455582
765.405273	18.291155
764.215820	199.571426
763.026367	268.377838
761.835938	249.009888
760.645508	352.792542
759.454102	441.033630
758.262695	412.558472
757.072266	337.819763
755.879883	544.455627
754.688477	469.547150
753.496094	497.877197
752.303711	352.542847
751.110352	356.562897
749.917969	235.326019
748.724609	338.013611
747.530273	275.957062
746.336914	367.467529
745.142578	478.613495
743.948242	302.301239
742.752930	338.723053
741.558594	480.299194
740.363281	295.162445
739.166992	311.665771
737.971680	130.929626
736.775391	175.836777
735.579102	108.995468
734.381836	241.371582
733.185547	373.643738
731.988281	219.155548
730.790039	294.423981
729.592773	306.195374
728.394531	46.783024
727.196289	395.237701
725.997070	306.371124
724.797852	296.198059
723.598633	283.833435
722.399414	302.044617
721.199219	379.202972
719.999023	419.211548
718.798828	489.760590
717.598633	553.737122
716.397461	266.458801
715.196289	341.389801
713.994141	453.374756
712.792969	364.761414
711.590820	206.471085
710.388672	192.100632
709.185547	221.341812
707.982422	106.856796
706.779297	20.772663
705.576172	47.976204
704.372070	170.980911
703.167969	89.436920
701.963867	101.529663
700.759766	22.324873
699.554688	73.687004
698.349609	105.523026
697.143555	46.127991
695.938477	-15.344990
694.732422	16.698847
693.525391	-122.775803
692.319336	-88.398743
691.112305	2.488200
689.905273	-119.283936
688.697266	-60.812210
687.490234	-58.688034
686.282227	10.760320
685.073242	-43.328247
683.865234	-127.654030
682.656250	-105.645592
681.447266	-55.385326
680.237305	-13.717307
679.028320	-84.601631
677.818359	-81.734322
676.607422	-61.452229
675.397461	-86.540443
674.186523	76.732346
672.975586	56.138744
671.763672	-68.165817
670.551758	-64.746933
669.339844	-18.006092
668.127930	-83.590736
666.915039	140.489822
665.703125	12.411001
664.489258	83.177177
663.276367	61.127884
662.062500	-4.015809
660.848633	77.697258
659.634766	-17.510790
658.419922	31.920256
657.205078	-50.191914
655.990234	-45.976803
654.775391	-54.667969
653.559570	-127.987534
652.343750	14.220660
651.126953	-26.743753
649.911133	-18.162188
648.694336	-16.055836
647.477539	24.773335
646.259766	-3.325508
645.041992	76.128471
643.824219	284.559479
642.606445	208.906128
641.387695	262.217987
640.168945	242.301636
638.950195	-5.562490
637.730469	-10.632284
636.511719	44.288208
635.291016	-32.009216
634.071289	9.628552
632.850586	16.678038
631.629883	42.797760
630.409180	-72.990227
629.188477	19.085621
627.966797	35.734222
626.745117	84.198135
625.522461	76.529663
624.300781	51.316288
623.078125	184.263748
621.854492	325.260742
620.631836	195.815048
619.408203	142.995193
618.184570	68.229362
616.960938	25.008181
615.736328	-8.129389
614.511719	-9.833117
613.287109	-37.918827
612.061523	10.235744
610.835938	-42.919479
609.610352	20.669193
608.384766	17.088575
607.158203	-17.348394
605.931641	-37.807899
604.705078	-151.130447
