# Supplementary material for: Raman spectroscopy accurately differentiates mucosal healing from non-healing and biochemical changes following biological therapy in inflammatory bowel disease
Source: PLoS One. 2021 Jun 2;16(6):e0252210. doi: 10.1371/journal.pone.0252210 (PMC8172032; doi:10.1371/journal.pone.0252210)
Supplement: S3 Dataset — (ZIP) [file pone.0252210.s005.zip › Export UC active inflammation/EC039-1_base sub CR removed_63__X_-22250.6__Y_63048.5__Z_-400.598__Time_711.txt]

1714.793945	7.721843
1713.817383	-0.523530
1712.840820	141.994415
1711.864258	-115.514915
1710.886719	71.745247
1709.909180	95.082306
1708.931641	-74.837242
1707.953125	-62.794056
1706.975586	-24.181154
1705.997070	48.989391
1705.018555	36.270390
1704.040039	-83.665039
1703.060547	-11.019359
1702.081055	123.030174
1701.101563	190.072571
1700.122070	297.150116
1699.142578	393.459015
1698.162109	345.343811
1697.181641	305.289063
1696.201172	471.029175
1695.220703	556.618042
1694.239258	618.184631
1693.257813	599.722473
1692.276367	536.007935
1691.294922	728.674133
1690.313477	702.609314
1689.331055	906.120178
1688.348633	1080.390625
1687.366211	1097.463135
1686.383789	1085.421509
1685.400391	1198.857910
1684.416992	1195.242920
1683.433594	1221.193726
1682.450195	1351.279785
1681.465820	1364.395020
1680.482422	1372.501709
1679.498047	1407.499023
1678.512695	1663.640015
1677.528320	1725.800415
1676.542969	1881.336914
1675.558594	1906.864136
1674.572266	2299.582520
1673.586914	2105.061523
1672.601563	2195.347168
1671.615234	2285.938721
1670.628906	2549.529541
1669.642578	2460.169434
1668.655273	2440.247559
1667.668945	2625.153076
1666.681641	2584.760742
1665.694336	2762.364990
1664.706055	2693.563477
1663.718750	2840.049316
1662.730469	2769.426514
1661.742188	2887.470703
1660.753906	2809.744141
1659.764648	2864.942139
1658.775391	3045.049072
1657.787109	3042.752441
1656.796875	2979.934814
1655.807617	2750.788818
1654.818359	2749.798340
1653.828125	2415.770752
1652.837891	2569.129639
1651.846680	2418.628662
1650.856445	2332.094971
1649.865234	2296.236328
1648.874023	2017.611572
1647.882813	1945.662842
1646.891602	1789.603149
1645.899414	1744.955200
1644.907227	1323.055664
1643.915039	1276.694214
1642.922852	1056.516724
1641.930664	958.240295
1640.937500	849.831665
1639.944336	1039.972046
1638.951172	718.717834
1637.957031	682.772522
1636.963867	536.496948
1635.969727	593.606567
1634.975586	561.458618
1633.981445	276.753021
1632.986328	392.907257
1631.991211	361.882477
1630.996094	623.476868
1630.000977	216.668991
1629.005859	286.732391
1628.009766	-19.181028
1627.013672	56.810349
1626.017578	19.990379
1625.021484	120.232674
1624.024414	62.994637
1623.028320	169.043701
1622.031250	228.033600
1621.033203	184.818878
1620.036133	189.185516
1619.038086	330.375580
1618.041016	293.240234
1617.041992	342.996002
1616.043945	204.033569
1615.045898	259.536926
1614.046875	247.049362
1613.047852	365.931854
1612.048828	157.229935
1611.048828	-100.972473
1610.049805	264.928406
1609.049805	133.007126
1608.049805	268.557892
1607.048828	71.598862
1606.048828	186.528091
1605.047852	291.109070
1604.046875	372.256256
1603.045898	477.081512
1602.044922	158.165375
1601.042969	56.645134
1600.041016	229.907272
1599.039063	-20.346508
1598.037109	17.183153
1597.034180	-211.764389
1596.031250	-56.396870
1595.028320	-83.859184
1594.025391	27.212572
1593.022461	-57.516872
1592.018555	-243.942337
1591.014648	-177.030701
1590.010742	-230.118103
1589.006836	-137.016235
1588.001953	-15.207399
1586.997070	-18.579491
1585.992188	-21.908903
1584.987305	110.347366
1583.982422	206.088821
1582.976563	103.784744
1581.970703	173.472107
1580.964844	26.965614
1579.958984	-93.437508
1578.952148	20.510582
1577.945313	-50.400982
1576.938477	97.288292
1575.931641	-49.098732
1574.924805	62.056805
1573.916992	-60.919872
1572.909180	42.313541
1571.901367	38.877098
1570.893555	-110.148125
1569.884766	127.979218
1568.876953	145.129303
1567.868164	81.689110
1566.858398	238.912689
1565.849609	-3.807622
1564.839844	-163.455154
1563.830078	81.684761
1562.820313	-88.481895
1561.810547	-90.079315
1560.799805	84.558670
1559.790039	129.370987
1558.779297	127.388329
1557.767578	190.072495
1556.756836	125.640701
1555.745117	112.914268
1554.733398	9.408467
1553.721680	61.167847
1552.709961	149.002670
1551.697266	151.237045
1550.685547	233.535690
1549.672852	31.053867
1548.659180	169.925980
1547.646484	83.589516
1546.632813	59.169750
1545.619141	233.627518
1544.605469	312.211426
1543.591797	90.859589
1542.577148	112.243233
1541.562500	74.029335
1540.547852	-98.630745
1539.533203	9.985742
1538.518555	-80.379791
1537.502930	92.300858
1536.487305	179.569168
1535.471680	39.611187
1534.456055	64.551567
1533.439453	29.968937
1532.422852	26.122740
1531.406250	42.682854
1530.389648	-51.774483
1529.373047	-15.027420
1528.355469	18.903532
1527.337891	37.150444
1526.320313	-99.298904
1525.302734	155.314865
1524.284180	108.510849
1523.265625	125.818848
1522.247070	109.452637
1521.228516	-97.438354
1520.208984	29.767048
1519.190430	89.857986
1518.170898	-12.225101
1517.151367	62.795589
1516.130859	214.610092
1515.111328	-83.330170
1514.090820	6.355311
1513.070313	46.988564
1512.049805	92.504082
1511.028320	-54.707561
1510.006836	-96.900528
1508.986328	114.639771
1507.963867	-15.245133
1506.942383	129.044342
1505.919922	-170.444153
1504.898438	-154.794876
1503.875977	-52.278244
1502.852539	-231.844376
1501.830078	-114.452866
1500.806641	-43.446487
1499.783203	-116.070465
1498.759766	-147.938934
1497.736328	-36.717697
1496.711914	7.695874
1495.687500	-29.991062
1494.663086	-6.510476
1493.638672	200.828583
1492.613281	236.571609
1491.587891	19.056793
1490.563477	284.363464
1489.537109	161.001877
1488.511719	239.265274
1487.485352	278.963715
1486.458984	435.870331
1485.432617	546.554626
1484.406250	682.501282
1483.379883	611.520020
1482.352539	616.873840
1481.325195	746.988708
1480.297852	795.254639
1479.269531	1141.545654
1478.241211	1036.375366
1477.213867	1038.094971
1476.184570	1009.019531
1475.156250	1112.230103
1474.127930	1457.128662
1473.098633	1552.177612
1472.069336	1657.186646
1471.040039	1848.498657
1470.009766	1851.257080
1468.979492	2159.096680
1467.950195	2141.117432
1466.918945	2229.739502
1465.888672	2442.743652
1464.857422	2790.185547
1463.827148	3073.813232
1462.795898	3031.959961
1461.763672	3122.037109
1460.732422	3432.877686
1459.700195	3370.205078
1458.667969	3403.877441
1457.635742	3490.691650
1456.603516	3460.621582
1455.570313	3521.738037
1454.537109	3656.250977
1453.503906	3897.080811
1452.470703	3767.563232
1451.436523	3871.146973
1450.403320	4149.439941
1449.369141	3811.850830
1448.333984	4251.894531
1447.299805	4190.253418
1446.264648	4138.648926
1445.230469	4216.090332
1444.194336	3923.875488
1443.159180	3659.552979
1442.124023	3822.778564
1441.087891	3636.814209
1440.051758	3554.527344
1439.015625	3500.013916
1437.978516	3394.887451
1436.941406	3122.961182
1435.904297	2947.097412
1434.867188	2698.002197
1433.830078	2390.879395
1432.791992	2038.373535
1431.754883	1930.852783
1430.715820	1626.445190
1429.677734	1725.866699
1428.639648	1497.267090
1427.600586	1364.559814
1426.561523	1002.420288
1425.522461	1084.122192
1424.482422	885.977295
1423.443359	1050.801636
1422.403320	845.170837
1421.363281	1009.903137
1420.322266	990.703796
1419.282227	848.165222
1418.241211	917.127747
1417.200195	739.430908
1416.159180	687.637207
1415.117188	691.210876
1414.076172	513.737061
1413.034180	504.824829
1411.992188	410.469818
1410.949219	547.414612
1409.907227	493.372955
1408.864258	431.840851
1407.821289	460.809814
1406.777344	351.671906
1405.734375	285.339630
1404.690430	414.875702
1403.646484	85.134628
1402.602539	345.263519
1401.557617	234.047241
1400.513672	328.637726
1399.468750	410.705627
1398.423828	324.845215
1397.377930	214.021194
1396.333008	278.767548
1395.287109	310.986938
1394.241211	130.368790
1393.195313	298.031647
1392.148438	20.022606
1391.101563	175.305115
1390.054688	187.971237
1389.007813	325.852203
1387.960938	221.123978
1386.913086	61.513657
1385.865234	149.650986
1384.817383	5.366074
1383.769531	-51.247349
1382.720703	104.687584
1381.671875	100.786270
1380.623047	161.966537
1379.574219	108.377602
1378.524414	-49.933399
1377.475586	-285.401276
1376.425781	-108.838631
1375.375977	12.900066
1374.325195	-39.907169
1373.274414	-2.748941
1372.224609	181.688217
1371.172852	-57.652603
1370.122070	-104.787033
1369.070313	32.653721
1368.019531	-126.269272
1366.967773	-23.423996
1365.915039	44.666714
1364.863281	145.282501
1363.810547	61.803303
1362.757813	0.935656
1361.705078	213.979263
1360.651367	213.152985
1359.598633	127.959122
1358.544922	199.629608
1357.491211	124.774147
1356.436523	206.714645
1355.382813	341.008392
1354.328125	530.079895
1353.273438	366.537933
1352.217773	513.675659
1351.163086	618.748718
1350.107422	349.123474
1349.051758	620.849060
1347.996094	634.602295
1346.939453	720.478821
1345.883789	868.536743
1344.827148	1024.158569
1343.769531	1105.531372
1342.712891	1296.142700
1341.655273	1372.874023
1340.598633	1511.727539
1339.540039	1576.395264
1338.482422	1623.917969
1337.423828	1463.640137
1336.366211	1516.533325
1335.307617	1398.837158
1334.248047	1588.206909
1333.189453	1468.492310
1332.129883	1532.049561
1331.070313	1266.919678
1330.010742	1437.217773
1328.950195	1417.328003
1327.890625	1256.814575
1326.830078	1136.101563
1325.768555	1376.267822
1324.708008	1295.515503
1323.646484	1311.290649
1322.585938	1487.724365
1321.523438	1437.231567
1320.461914	1364.771606
1319.400391	1480.030762
1318.337891	1620.105225
1317.275391	1703.615845
1316.211914	1501.328003
1315.149414	1425.040771
1314.085938	1612.650146
1313.022461	1366.790405
1311.958984	1155.727173
1310.894531	1550.735596
1309.831055	1576.483398
1308.766602	1558.111450
1307.701172	1569.475830
1306.636719	1438.338501
1305.571289	1447.664795
1304.505859	1344.058594
1303.440430	1675.897461
1302.375000	1629.218994
1301.308594	1366.475098
1300.242188	1526.671143
1299.175781	1532.222656
1298.109375	1388.139648
1297.041992	1443.206665
1295.975586	1500.894531
1294.908203	1374.654053
1293.839844	1386.072754
1292.772461	1250.465210
1291.704102	1247.552368
1290.635742	1298.770142
1289.567383	1222.649902
1288.498047	1075.648804
1287.428711	1166.607544
1286.360352	1012.678467
1285.290039	1150.493286
1284.220703	1131.672852
1283.150391	1081.192139
1282.080078	1138.611450
1281.009766	1046.868042
1279.939453	1053.201416
1278.868164	925.133667
1277.796875	997.841370
1276.725586	1185.601196
1275.654297	1116.718384
1274.582031	1314.442627
1273.509766	1121.220337
1272.437500	1436.416992
1271.365234	1319.257568
1270.291992	1414.753906
1269.218750	1341.869263
1268.145508	1659.723022
1267.072266	1535.824951
1265.999023	1707.348145
1264.924805	1449.572388
1263.850586	1748.108643
1262.776367	1736.952271
1261.701172	1718.603760
1260.625977	1634.566528
1259.550781	1730.997681
1258.475586	1537.576904
1257.400391	1648.808716
1256.324219	1633.464111
1255.248047	1593.875488
1254.171875	1571.437378
1253.094727	1614.808228
1252.018555	1882.085571
1250.941406	1657.964478
1249.864258	1594.533081
1248.786133	1611.449341
1247.708008	1713.512817
1246.630859	1633.323853
1245.551758	1706.323608
1244.473633	1653.029297
1243.394531	1553.678101
1242.316406	1541.842529
1241.236328	1568.916382
1240.157227	1549.912598
1239.077148	1659.579102
1237.998047	1711.014648
1236.917969	1566.003784
1235.836914	1663.599854
1234.756836	1589.048706
1233.675781	1577.589233
1232.594727	1236.581787
1231.512695	1302.796143
1230.431641	1429.557861
1229.349609	1326.216553
1228.267578	1104.296387
1227.185547	1102.772583
1226.102539	1086.741333
1225.019531	915.866516
1223.936523	977.304016
1222.853516	898.438232
1221.769531	959.852539
1220.686523	861.675049
1219.602539	744.198853
1218.517578	704.090454
1217.433594	533.522217
1216.348633	387.166931
1215.263672	421.964081
1214.178711	420.506165
1213.092773	421.436035
1212.007813	504.378448
1210.921875	580.013733
1209.834961	812.367126
1208.749023	731.066345
1207.662109	922.207886
1206.575195	1101.163086
1205.488281	843.781616
1204.400391	726.210876
1203.313477	695.352844
1202.225586	380.263367
1201.136719	532.372925
1200.048828	306.400299
1198.959961	316.322937
1197.871094	3.736603
1196.782227	249.331848
1195.692383	-161.861282
1194.603516	83.501732
1193.513672	170.006271
1192.423828	201.104050
1191.333008	174.429474
1190.242188	8.331921
1189.151367	-97.738083
1188.060547	17.068462
1186.969727	9.281242
1185.877930	-154.622849
1184.786133	-11.388516
1183.694336	83.688835
1182.601563	-27.671885
1181.509766	23.976906
1180.416992	73.091980
1179.323242	40.569202
1178.230469	-16.026892
1177.136719	63.854694
1176.042969	342.400055
1174.949219	345.276978
1173.854492	101.403152
1172.760742	386.548492
1171.666016	353.122467
1170.570313	269.329865
1169.475586	360.070404
1168.379883	187.544983
1167.284180	285.158752
1166.188477	62.242035
1165.091797	-31.654358
1163.996094	294.907867
1162.899414	66.923553
1161.801758	-46.459782
1160.705078	205.410965
1159.607422	297.060272
1158.509766	214.273605
1157.412109	381.932526
1156.313477	637.633057
1155.215820	497.110962
1154.117188	416.109406
1153.017578	332.598541
1151.918945	244.198990
1150.819336	358.237122
1149.719727	190.919907
1148.620117	199.781662
1147.519531	37.006634
1146.418945	19.375595
1145.318359	-69.825974
1144.217773	-28.262732
1143.116211	-189.132629
1142.014648	-193.098389
1140.913086	12.053414
1139.811523	-66.004707
1138.708984	-22.966187
1137.606445	88.803955
1136.503906	64.915878
1135.401367	114.508156
1134.297852	102.152618
1133.194336	400.686249
1132.090820	406.918701
1130.987305	612.341309
1129.882813	708.342896
1128.778320	963.073914
1127.673828	1122.646851
1126.569336	1232.178345
1125.463867	1177.905518
1124.358398	1336.801758
1123.252930	1234.795532
1122.146484	1009.466431
1121.041016	769.865784
1119.934570	677.015625
1118.828125	872.870911
1117.720703	876.741455
1116.613281	769.222290
1115.505859	557.489197
1114.398438	757.252136
1113.291016	512.181213
1112.182617	567.310486
1111.074219	655.345276
1109.964844	799.886841
1108.856445	868.605652
1107.747070	892.247864
1106.637695	769.306641
1105.528320	884.726990
1104.417969	1023.537476
1103.307617	1204.609863
1102.197266	1102.321899
1101.086914	1367.911743
1099.975586	1130.902588
1098.864258	1325.328369
1097.752930	1191.865723
1096.641602	1331.697388
1095.529297	1084.906006
1094.416992	1481.172485
1093.304688	1137.626953
1092.191406	1093.119507
1091.079102	1201.520874
1089.965820	1206.179688
1088.852539	1309.531372
1087.738281	1008.090027
1086.624023	1153.514282
1085.509766	1289.344849
1084.395508	1131.149536
1083.280273	1120.964722
1082.166016	1268.109375
1081.050781	1079.138916
1079.934570	1021.657288
1078.819336	1032.201904
1077.703125	887.691223
1076.586914	1001.315186
1075.469727	783.930237
1074.353516	852.763123
1073.236328	865.173035
1072.119141	753.212952
1071.000977	842.818237
1069.882813	629.955139
1068.765625	735.799194
1067.646484	778.243835
1066.528320	691.790833
1065.409180	769.207947
1064.290039	923.778320
1063.170898	734.158813
1062.050781	727.073486
1060.930664	883.696594
1059.810547	839.050110
1058.690430	878.555481
1057.569336	728.621582
1056.449219	658.194214
1055.327148	489.594391
1054.206055	603.729065
1053.083984	388.440643
1051.961914	420.745544
1050.839844	375.971680
1049.717773	471.239929
1048.594727	701.778564
1047.471680	521.597229
1046.348633	689.020081
1045.224609	555.536133
1044.101563	366.171906
1042.976563	447.247284
1041.852539	542.284973
1040.728516	325.105194
1039.603516	541.256653
1038.478516	508.161255
1037.352539	484.402985
1036.227539	621.295349
1035.101563	418.396973
1033.974609	632.055603
1032.848633	792.167603
1031.721680	868.520386
1030.594727	714.721130
1029.467773	835.312988
1028.340820	579.448303
1027.212891	175.060974
1026.084961	244.755310
1024.956055	24.199789
1023.828125	-156.704208
1022.699219	-207.480972
1021.570313	-209.424957
1020.440430	104.224365
1019.311523	42.068958
1018.181641	-57.081898
1017.050781	20.093285
1015.920898	16.215443
1014.790039	163.056244
1013.659180	136.175095
1012.528320	88.568909
1011.396484	578.329956
1010.265625	547.078064
1009.132813	661.762451
1008.000977	656.195251
1006.868164	798.815430
1005.736328	1350.912842
1004.602539	2228.927979
1003.469727	3206.095703
1002.335938	4090.484375
1001.202148	3622.758545
1000.068359	2580.132813
998.933594	1549.686401
997.799805	935.550049
996.665039	504.239044
995.529297	281.019745
994.394531	355.763000
993.258789	206.848038
992.123047	272.685883
990.986328	68.860802
989.849609	123.524651
988.712891	194.482254
987.576172	-96.194969
986.439453	55.793808
985.301758	37.454384
984.164063	23.925798
983.025391	116.499260
981.887695	296.704498
980.749023	78.924881
979.610352	146.732117
978.470703	51.409126
977.332031	82.824791
976.192383	-80.977127
975.051758	42.819870
973.912109	-49.218445
972.771484	155.369675
971.630859	141.888565
970.490234	259.532806
969.348633	127.110802
968.207031	34.005203
967.065430	-139.135529
965.923828	-18.303635
964.781250	221.976822
963.638672	230.786636
962.496094	177.938049
961.352539	356.849762
960.208984	453.433807
959.065430	339.457214
957.921875	420.468231
956.777344	233.779770
955.632813	228.289886
954.488281	337.497803
953.343750	195.204346
952.198242	160.758118
951.052734	215.786499
949.907227	321.355713
948.760742	54.504234
947.614258	277.148529
946.467773	337.715942
945.321289	391.664948
944.173828	375.052124
943.026367	192.024200
941.878906	481.901642
940.730469	486.618469
939.582031	457.373169
938.433594	645.126587
937.285156	552.530884
936.135742	503.571442
934.987305	548.363953
933.836914	335.868286
932.687500	588.565063
931.537109	404.028381
930.386719	474.924988
929.236328	548.329224
928.084961	323.755615
926.934570	151.893326
925.783203	62.290909
924.630859	123.134392
923.478516	-36.393921
922.327148	236.419540
921.173828	225.221588
920.021484	214.281387
918.868164	167.253113
917.714844	47.810673
916.561523	62.670033
915.407227	18.746529
914.252930	0.062753
913.098633	-156.800369
911.944336	-113.679008
910.789063	-258.603668
909.633789	-337.450409
908.478516	-46.449207
907.322266	-247.230865
906.166016	46.357971
905.009766	-72.318253
903.853516	-16.291643
902.696289	-50.640797
901.539063	46.567719
900.381836	-48.451401
899.223633	83.105370
898.065430	438.801483
896.907227	88.810402
895.749023	159.819107
894.589844	169.964478
893.430664	180.307983
892.271484	93.672104
891.112305	5.014056
889.952148	273.481781
888.791992	58.751938
887.630859	58.798805
886.470703	298.273315
885.309570	201.584991
884.148438	55.479923
882.986328	178.035156
881.825195	375.099426
880.663086	315.230591
879.500000	440.381531
878.337891	378.577728
877.174805	429.606110
876.011719	422.191772
874.847656	495.994202
873.684570	416.795502
872.520508	382.789490
871.355469	209.421753
870.191406	315.202118
869.026367	297.355103
867.861328	135.714066
866.695313	419.385986
865.530273	226.527298
864.364258	346.202820
863.197266	450.196564
862.031250	569.933899
860.864258	595.395996
859.697266	721.938782
858.530273	626.296997
857.362305	721.500854
856.194336	975.989807
855.026367	842.409912
853.857422	1031.835083
852.688477	981.346313
851.519531	1181.928345
850.350586	963.442871
849.180664	774.219604
848.010742	844.895264
846.840820	861.811768
845.670898	540.709656
844.500000	622.613159
843.329102	400.178192
842.157227	448.520782
840.986328	630.995667
839.814453	437.748596
838.642578	401.040100
837.469727	485.009521
836.296875	101.935043
835.124023	310.943970
833.951172	622.533691
832.777344	523.116943
831.603516	448.240662
830.429688	534.011780
829.255859	608.515686
828.081055	656.153259
826.906250	708.146667
825.731445	579.436951
824.555664	660.233398
823.379883	417.764465
822.204102	518.411682
821.027344	333.806183
819.851563	427.522217
818.674805	296.226379
817.497070	325.141083
816.320313	122.470276
815.142578	128.903595
813.963867	39.564972
812.786133	105.774567
811.607422	-14.930836
810.428711	113.208366
809.250000	78.913483
808.070313	122.242828
806.890625	-101.142929
805.710938	41.800068
804.531250	-155.162521
803.350586	-34.807541
802.169922	242.857742
800.988281	-58.801022
799.807617	-81.055145
798.625977	-291.959717
797.444336	-75.100021
796.261719	-24.759020
795.079102	23.140684
793.896484	-155.147842
792.713867	180.273117
791.530273	30.409525
790.346680	234.602707
789.163086	13.547696
787.979492	51.264858
786.794922	51.147717
785.610352	362.650238
784.425781	295.680939
783.240234	290.423279
782.054688	337.983643
780.869141	453.790588
779.682617	374.925903
778.496094	488.008759
777.309570	457.288513
776.123047	353.505951
774.935547	198.786728
773.748047	304.267120
772.560547	213.139587
771.373047	276.200287
770.184570	264.039734
768.996094	280.310272
767.806641	488.079041
766.618164	380.442841
765.428711	312.284241
764.239258	444.335236
763.048828	448.400238
761.858398	489.660278
760.667969	497.666168
759.477539	914.680908
758.286133	796.766602
757.094727	1096.526855
755.903320	756.135315
754.710938	723.429626
753.518555	505.933472
752.326172	626.683289
751.133789	516.538269
749.940430	478.716949
748.747070	521.953491
747.553711	650.584961
746.359375	447.605591
745.166016	624.092834
743.970703	537.109436
742.776367	368.856201
741.581055	621.457886
740.385742	549.378418
739.190430	468.411530
737.994141	516.592651
736.797852	435.374146
735.601563	367.194611
734.405273	401.810272
733.208008	366.242279
732.010742	407.158936
730.813477	318.864807
729.615234	444.853882
728.416992	533.510132
727.218750	493.042755
726.020508	548.679810
724.821289	346.359009
723.622070	810.388916
722.422852	688.780151
721.222656	728.761658
720.022461	552.545898
718.822266	623.010010
717.621094	693.407532
716.420898	685.210815
715.218750	591.937927
714.017578	455.091248
712.815430	379.350769
711.614258	358.145172
710.411133	463.350189
709.208984	511.891235
708.005859	336.106689
706.802734	184.401215
705.599609	322.361450
704.395508	116.430092
703.191406	54.279175
701.987305	198.906403
700.782227	58.630466
699.577148	133.786209
698.372070	263.358398
697.166992	49.577763
695.960938	268.429016
694.754883	202.717926
693.548828	28.577137
692.341797	-82.369118
691.135742	-91.081177
689.927734	-60.562771
688.720703	-90.652618
687.512695	46.485683
686.304688	-24.473309
685.096680	-99.552811
683.888672	111.750969
682.679688	76.073982
681.470703	-132.733337
680.260742	46.539715
679.050781	-96.771202
677.840820	-38.423981
676.630859	-75.139885
675.419922	33.395199
674.209961	68.531021
672.998047	-64.858833
671.787109	87.529861
670.575195	49.793770
669.363281	-9.314301
668.151367	5.316266
666.938477	104.441887
665.725586	192.944519
664.512695	-53.143597
663.299805	27.155220
662.085938	-82.339668
660.872070	177.494766
659.658203	72.741982
658.443359	-5.875719
657.228516	-4.468195
656.013672	-37.385708
654.797852	-26.998529
653.583008	-124.232506
652.366211	-98.443047
651.150391	-109.164978
649.934570	97.765785
648.717773	-102.273758
647.500000	-41.643269
646.283203	57.752724
645.065430	331.446320
643.847656	568.456848
642.629883	734.373474
641.411133	381.953888
640.192383	377.909607
638.973633	77.167549
637.753906	133.157486
636.534180	109.478249
635.314453	-21.773191
634.094727	102.345802
632.874023	-42.212322
631.653320	14.749051
630.432617	-61.710823
629.211914	37.388889
627.990234	-67.761566
626.768555	6.770307
625.545898	162.191360
624.324219	248.343384
623.101563	297.365845
621.877930	662.722656
620.655273	596.590332
619.431641	351.891418
618.208008	187.734833
616.983398	52.618534
615.759766	72.708809
614.535156	36.003250
613.310547	-51.122604
612.084961	-88.215294
610.859375	20.815233
609.633789	-102.572220
608.408203	84.499367
607.181641	21.922655
605.955078	60.087650
604.728516	-110.845535
