# Supplementary material for: Raman spectroscopy accurately differentiates mucosal healing from non-healing and biochemical changes following biological therapy in inflammatory bowel disease
Source: PLoS One. 2021 Jun 2;16(6):e0252210. doi: 10.1371/journal.pone.0252210 (PMC8172032; doi:10.1371/journal.pone.0252210)
Supplement: S3 Dataset — (ZIP) [file pone.0252210.s005.zip › Export UC active inflammation/OC041-1 pre treatment_base sub CR removed_51__X_-24362.2__Y_79461.2__Z_937.245__Time_586.txt]

1714.774414	76.059105
1713.797852	93.448036
1712.820313	-50.739079
1711.843750	-44.087826
1710.866211	-26.187632
1709.888672	-42.566685
1708.911133	-55.680611
1707.933594	-60.168541
1706.955078	-176.605179
1705.976563	42.345947
1704.998047	-43.425705
1704.019531	-112.501266
1703.040039	38.460529
1702.061523	45.511917
1701.082031	29.055014
1700.101563	-42.983070
1699.122070	83.504257
1698.141602	95.565865
1697.161133	65.469963
1696.180664	116.151772
1695.200195	154.061325
1694.218750	216.567398
1693.238281	287.691650
1692.256836	81.733711
1691.274414	247.419693
1690.292969	304.262360
1689.310547	385.662354
1688.328125	456.957428
1687.345703	419.491058
1686.363281	478.607819
1685.379883	490.290009
1684.396484	521.208984
1683.413086	589.996826
1682.429688	659.336182
1681.445313	731.864075
1680.461914	876.837402
1679.477539	737.494629
1678.493164	888.840271
1677.507813	779.932434
1676.523438	857.843872
1675.538086	1066.561157
1674.552734	1068.353760
1673.566406	1012.193176
1672.581055	1254.256836
1671.594727	1363.881714
1670.608398	1439.453369
1669.622070	1396.004150
1668.634766	1371.661865
1667.648438	1432.802124
1666.661133	1520.945190
1665.673828	1636.081665
1664.685547	1483.713745
1663.698242	1575.915894
1662.709961	1639.376465
1661.721680	1986.942627
1660.733398	1855.090698
1659.744141	1951.635376
1658.755859	1757.180054
1657.766602	1822.818726
1656.777344	1708.797729
1655.787109	1417.868042
1654.797852	1688.648560
1653.807617	1470.147583
1652.817383	1384.442261
1651.827148	1346.791382
1650.835938	1148.229004
1649.844727	889.331909
1648.853516	850.334778
1647.862305	737.730774
1646.871094	596.479004
1645.878906	569.236328
1644.886719	410.304230
1643.894531	502.634857
1642.902344	310.151520
1641.910156	397.851837
1640.916992	161.266800
1639.923828	191.555954
1638.930664	193.126022
1637.936523	63.142235
1636.943359	107.514633
1635.949219	67.802979
1634.955078	62.644791
1633.960938	-139.843704
1632.965820	87.379150
1631.970703	-119.776512
1630.975586	89.413048
1629.980469	48.674480
1628.985352	-115.509140
1627.989258	-97.841003
1626.993164	-93.116623
1625.997070	-119.745445
1625.000977	-19.943487
1624.003906	-148.705978
1623.007813	-77.470490
1622.010742	35.959976
1621.012695	110.108841
1620.015625	110.843262
1619.017578	193.146545
1618.020508	44.521561
1617.021484	6.356831
1616.023438	20.831572
1615.025391	-32.787277
1614.026367	-101.995384
1613.027344	-100.244362
1612.028320	85.159096
1611.028320	-146.225494
1610.029297	-89.116524
1609.029297	72.875717
1608.029297	213.922440
1607.028320	119.261948
1606.028320	221.106613
1605.027344	249.670288
1604.026367	6.060658
1603.025391	-46.355499
1602.023438	-35.906132
1601.022461	-9.731106
1600.020508	-127.366196
1599.018555	27.000994
1598.016602	-4.276031
1597.013672	66.407890
1596.010742	-51.059978
1595.007813	-108.387428
1594.004883	27.583563
1593.001953	-21.908327
1591.998047	-92.272194
1590.994141	-45.166771
1589.990234	14.944217
1588.986328	-55.447281
1587.981445	90.662468
1586.976563	171.475494
1585.971680	306.964447
1584.966797	327.651917
1583.961914	212.758774
1582.956055	358.422272
1581.950195	266.904114
1580.944336	232.658432
1579.938477	323.345428
1578.931641	442.559875
1577.924805	400.271698
1576.917969	347.510529
1575.911133	515.827026
1574.904297	226.187103
1573.896484	298.055695
1572.888672	335.995789
1571.880859	288.036987
1570.873047	151.632309
1569.864258	207.453735
1568.855469	102.079628
1567.846680	123.896904
1566.837891	280.609924
1565.829102	107.433861
1564.819336	160.018097
1563.809570	191.691559
1562.799805	231.003677
1561.790039	86.004021
1560.779297	252.123016
1559.768555	135.426300
1558.757813	98.994911
1557.747070	181.647827
1556.736328	-26.077194
1555.724609	53.681686
1554.712891	-9.189937
1553.701172	36.565224
1552.689453	299.604919
1551.676758	29.195545
1550.664063	201.238235
1549.651367	101.396912
1548.638672	208.362854
1547.625977	113.408051
1546.612305	201.896622
1545.598633	88.556168
1544.584961	124.988480
1543.571289	96.640656
1542.556641	99.131897
1541.541992	168.599442
1540.527344	93.264069
1539.512695	90.071251
1538.498047	-106.872795
1537.482422	10.908585
1536.466797	-114.050636
1535.451172	-205.601532
1534.434570	71.478371
1533.418945	15.666581
1532.402344	-24.836651
1531.385742	11.813448
1530.369141	25.078669
1529.351563	-3.061656
1528.334961	-54.545429
1527.317383	9.682216
1526.299805	76.277328
1525.281250	-55.526768
1524.263672	-97.384583
1523.245117	32.966644
1522.226563	39.617516
1521.208008	154.095886
1520.188477	101.220512
1519.168945	-88.049141
1518.150391	25.850159
1517.129883	-50.625816
1516.110352	-11.638756
1515.089844	-26.784996
1514.070313	111.974892
1513.049805	19.443455
1512.028320	65.374191
1511.007813	-83.907623
1509.986328	54.045723
1508.964844	4.521171
1507.943359	-50.279793
1506.921875	-12.921734
1505.899414	-121.867119
1504.876953	-79.721733
1503.854492	-86.441582
1502.832031	-65.140343
1501.808594	-77.312614
1500.786133	-174.132446
1499.762695	-38.104858
1498.739258	-12.352492
1497.714844	-86.575920
1496.691406	-91.832581
1495.666992	45.999447
1494.642578	65.983337
1493.617188	244.327316
1492.592773	276.750153
1491.567383	329.452850
1490.541992	284.894379
1489.516602	298.972839
1488.491211	438.060028
1487.464844	410.961273
1486.438477	483.308990
1485.412109	455.948273
1484.385742	635.178223
1483.358398	576.915222
1482.331055	592.527710
1481.303711	590.159546
1480.276367	730.459717
1479.249023	528.987854
1478.220703	674.095825
1477.192383	752.778259
1476.164063	905.197327
1475.135742	818.022095
1474.106445	1033.801025
1473.077148	1022.795349
1472.047852	1192.418701
1471.018555	1206.635254
1469.989258	1289.447632
1468.958984	1377.208740
1467.928711	1495.361694
1466.898438	1463.357300
1465.868164	1675.329834
1464.836914	1709.204712
1463.805664	1852.252319
1462.774414	2010.405273
1461.743164	1998.238403
1460.710938	1879.337158
1459.679688	2072.715088
1458.647461	2045.096191
1457.615234	2157.005615
1456.582031	2423.568604
1455.549805	2291.705811
1454.516602	2421.060791
1453.483398	2256.173828
1452.449219	2542.543213
1451.416016	2473.919189
1450.381836	2595.318848
1449.347656	2630.489014
1448.313477	2614.947998
1447.279297	2591.780518
1446.244141	2376.157715
1445.208984	2332.726563
1444.173828	2385.457031
1443.138672	2172.467773
1442.102539	2139.142822
1441.066406	1908.541260
1440.030273	1933.411377
1438.994141	1963.315186
1437.958008	1846.599609
1436.920898	1775.399780
1435.883789	1459.161133
1434.846680	1468.898193
1433.808594	1213.456299
1432.771484	1011.161621
1431.733398	877.103638
1430.695313	924.822266
1429.657227	737.874023
1428.618164	551.007935
1427.579102	434.859192
1426.540039	401.992950
1425.500977	459.921112
1424.461914	391.825012
1423.421875	474.971954
1422.381836	424.583740
1421.341797	457.374390
1420.301758	245.906952
1419.260742	326.622192
1418.219727	178.271942
1417.178711	145.799149
1416.137695	168.741882
1415.096680	151.473190
1414.054688	124.190300
1413.012695	122.118347
1411.970703	-113.702698
1410.928711	-45.230469
1409.885742	-104.900414
1408.842773	101.835045
1407.799805	27.215961
1406.756836	20.502863
1405.712891	-26.322058
1404.668945	22.335295
1403.625000	8.302258
1402.581055	-50.813587
1401.537109	48.220310
1400.492188	-43.336758
1399.447266	53.297260
1398.402344	-115.772125
1397.357422	46.176765
1396.311523	30.210096
1395.265625	-43.284100
1394.219727	11.095945
1393.173828	-47.148426
1392.126953	42.442741
1391.081055	-145.759369
1390.034180	-76.008492
1388.986328	91.390251
1387.939453	-3.844028
1386.891602	53.626755
1385.843750	-3.847140
1384.795898	163.817383
1383.748047	-0.915740
1382.699219	69.428215
1381.651367	19.939934
1380.602539	105.465408
1379.552734	-23.712893
1378.503906	-0.401056
1377.454102	-104.300873
1376.404297	203.765732
1375.354492	292.242340
1374.303711	26.549164
1373.253906	185.109222
1372.203125	-117.600060
1371.152344	96.015106
1370.100586	152.627686
1369.049805	-54.798916
1367.998047	-55.222481
1366.946289	56.577583
1365.894531	175.932709
1364.841797	218.176483
1363.789063	228.175949
1362.736328	223.372314
1361.683594	84.341980
1360.630859	122.135925
1359.577148	249.581329
1358.523438	255.265625
1357.469727	171.585861
1356.415039	194.954941
1355.361328	188.640518
1354.306641	319.109558
1353.251953	300.626831
1352.197266	317.060852
1351.141602	383.282104
1350.085938	447.134888
1349.030273	548.330383
1347.974609	518.117859
1346.918945	793.192810
1345.862305	884.752319
1344.805664	884.668152
1343.749023	1053.310425
1342.691406	902.278992
1341.634766	902.624512
1340.577148	1076.536743
1339.519531	1131.622803
1338.460938	1152.154785
1337.403320	1044.078613
1336.344727	864.403320
1335.286133	939.860474
1334.226563	1084.704834
1333.167969	1021.837280
1332.108398	1152.049805
1331.048828	832.318604
1329.989258	782.334473
1328.928711	811.603760
1327.869141	942.320679
1326.808594	959.474731
1325.748047	991.582214
1324.686523	910.219055
1323.625977	945.074280
1322.564453	1135.562256
1321.502930	923.843079
1320.440430	917.142517
1319.378906	935.252869
1318.316406	936.226196
1317.253906	1006.377075
1316.190430	1254.125977
1315.127930	1021.295593
1314.064453	1040.040039
1313.000977	1051.518311
1311.937500	1117.312256
1310.873047	1104.407349
1309.809570	1116.260376
1308.745117	1216.848145
1307.679688	975.454102
1306.615234	1091.048828
1305.549805	985.332520
1304.484375	1194.579834
1303.418945	1165.359741
1302.353516	1278.852783
1301.287109	1109.783203
1300.220703	1095.710571
1299.154297	949.104858
1298.087891	952.503052
1297.020508	1034.594727
1295.954102	1035.750244
1294.886719	1051.748047
1293.818359	869.081909
1292.750977	620.364807
1291.682617	734.893066
1290.614258	530.676025
1289.545898	777.786194
1288.476563	919.492065
1287.407227	791.659912
1286.338867	585.577393
1285.268555	609.958801
1284.199219	617.282776
1283.128906	666.328613
1282.058594	992.080139
1280.988281	913.942810
1279.917969	659.750854
1278.846680	816.765442
1277.775391	934.666260
1276.704102	724.924255
1275.632813	923.646973
1274.560547	1051.484497
1273.488281	859.215698
1272.416016	928.538025
1271.343750	1036.990601
1270.270508	1030.694336
1269.197266	1251.547241
1268.124023	1242.914307
1267.050781	1078.161011
1265.977539	1238.071289
1264.903320	1312.600708
1263.829102	1272.533081
1262.753906	1195.973267
1261.679688	1051.245972
1260.604492	1289.306763
1259.529297	1113.065430
1258.454102	1387.664551
1257.378906	1270.046387
1256.302734	1357.091431
1255.226563	1198.247192
1254.150391	1270.762817
1253.073242	1335.995117
1251.997070	1308.783569
1250.919922	1405.687134
1249.841797	1225.347412
1248.764648	1385.521484
1247.686523	1278.265503
1246.608398	1263.445923
1245.530273	1144.180420
1244.452148	1246.063965
1243.373047	1204.637329
1242.293945	1182.679810
1241.214844	1100.064087
1240.135742	937.410400
1239.055664	1012.660095
1237.975586	1075.763184
1236.895508	1291.661743
1235.815430	1046.729980
1234.734375	1075.884766
1233.654297	1143.815186
1232.573242	957.271545
1231.491211	981.607178
1230.410156	1083.445801
1229.328125	851.038452
1228.246094	921.388062
1227.163086	848.887146
1226.081055	885.316650
1224.998047	716.057678
1223.915039	696.849304
1222.832031	672.801819
1221.748047	576.215149
1220.664063	486.909515
1219.580078	537.808716
1218.496094	376.023071
1217.412109	402.727478
1216.327148	497.030396
1215.242188	291.831207
1214.157227	262.938599
1213.071289	501.957092
1211.985352	511.586975
1210.899414	627.337158
1209.813477	506.614960
1208.727539	496.842438
1207.640625	477.397522
1206.553711	551.930847
1205.466797	503.481720
1204.378906	380.322479
1203.291016	433.021973
1202.203125	203.874863
1201.115234	364.847748
1200.027344	77.945305
1198.938477	183.422211
1197.849609	-91.382401
1196.760742	189.590927
1195.670898	-97.225517
1194.582031	82.516197
1193.492188	-129.740128
1192.401367	-77.572823
1191.311523	-59.136024
1190.220703	-86.414894
1189.129883	39.974255
1188.039063	-131.530045
1186.947266	-199.787292
1185.856445	-76.063667
1184.764648	59.535042
1183.671875	15.061043
1182.580078	169.620651
1181.487305	79.427628
1180.394531	125.860970
1179.301758	-5.186974
1178.208984	117.776268
1177.115234	127.994354
1176.021484	121.357925
1174.927734	93.087051
1173.833008	179.677216
1172.738281	146.451004
1171.643555	70.073395
1170.548828	218.563446
1169.454102	17.632580
1168.358398	77.398598
1167.262695	-130.762177
1166.166992	-66.390160
1165.070313	-21.258835
1163.973633	-107.665855
1162.876953	171.389450
1161.780273	113.450806
1160.683594	105.589249
1159.585938	49.887489
1158.488281	268.601654
1157.389648	260.420776
1156.291992	6.408756
1155.193359	138.821671
1154.094727	278.229095
1152.996094	112.300522
1151.896484	91.747108
1150.796875	61.569508
1149.697266	-78.294212
1148.597656	31.914398
1147.498047	80.051933
1146.397461	-140.980728
1145.296875	-85.891342
1144.195313	-54.729359
1143.094727	-123.616821
1141.993164	-128.350677
1140.891602	76.098167
1139.789063	-116.727203
1138.687500	-7.669656
1137.584961	18.050425
1136.482422	267.006073
1135.379883	83.394112
1134.276367	324.885773
1133.172852	259.855713
1132.069336	422.647827
1130.964844	480.829193
1129.861328	610.067932
1128.756836	727.279175
1127.652344	756.575989
1126.546875	728.844604
1125.442383	561.152405
1124.336914	696.810486
1123.230469	683.015198
1122.125000	704.661804
1121.018555	565.132141
1119.912109	498.970917
1118.805664	558.214783
1117.699219	551.055664
1116.591797	546.162476
1115.484375	619.244324
1114.376953	505.333221
1113.268555	658.591919
1112.160156	556.344299
1111.051758	595.867371
1109.943359	807.786011
1108.833984	587.148621
1107.725586	709.021057
1106.616211	953.539246
1105.505859	987.720398
1104.396484	1069.005005
1103.286133	999.121399
1102.175781	900.866028
1101.064453	965.321167
1099.954102	1135.784424
1098.842773	966.560791
1097.731445	950.545715
1096.619141	1016.931702
1095.507813	1165.672241
1094.395508	1083.406006
1093.282227	1276.633789
1092.169922	1019.979797
1091.056641	1083.502075
1089.943359	1055.130981
1088.830078	1231.399170
1087.716797	819.415466
1086.602539	969.629639
1085.488281	1006.838745
1084.373047	909.960205
1083.258789	949.372375
1082.143555	857.109985
1081.028320	941.007507
1079.913086	827.516663
1078.796875	770.361450
1077.680664	917.403015
1076.564453	813.187805
1075.448242	715.999695
1074.331055	661.017639
1073.213867	561.441956
1072.096680	504.062378
1070.979492	486.509491
1069.861328	595.468079
1068.743164	582.479431
1067.625000	520.252319
1066.505859	621.949036
1065.386719	655.648132
1064.267578	719.721558
1063.148438	575.418274
1062.029297	496.660950
1060.909180	647.159607
1059.789063	760.130798
1058.667969	625.143860
1057.547852	373.303101
1056.426758	500.178925
1055.305664	414.324921
1054.183594	281.754730
1053.062500	305.714539
1051.940430	273.592926
1050.818359	395.546234
1049.695313	330.695435
1048.572266	338.195984
1047.449219	485.655304
1046.326172	276.174103
1045.203125	337.276825
1044.079102	195.509323
1042.955078	270.565155
1041.830078	93.907211
1040.706055	113.030914
1039.581055	4.033791
1038.456055	146.582077
1037.331055	212.239365
1036.205078	175.453888
1035.079102	252.717102
1033.953125	236.894348
1032.826172	365.293304
1031.700195	512.255005
1030.573242	270.906464
1029.445313	403.898193
1028.318359	237.085831
1027.190430	70.366951
1026.062500	22.208452
1024.934570	-148.977448
1023.805664	-101.828232
1022.676758	-91.806763
1021.547852	-165.298691
1020.418945	-29.920139
1019.289063	-135.798737
1018.159180	11.173829
1017.029297	9.742713
1015.898438	-123.769394
1014.767578	2.364797
1013.636719	228.109192
1012.505859	155.001892
1011.375000	255.658127
1010.243164	316.955475
1009.111328	350.504700
1007.978516	381.776245
1006.846680	658.332214
1005.713867	1272.512817
1004.581055	1867.969604
1003.447266	2121.044189
1002.313477	1664.471313
1001.179688	1185.071777
1000.045898	869.997986
998.912109	513.567139
997.777344	171.226547
996.642578	235.451492
995.506836	205.085922
994.372070	84.820251
993.236328	156.175629
992.100586	188.369125
990.963867	103.022270
989.828125	36.249580
988.691406	54.874481
987.553711	-110.774048
986.416992	-38.954098
985.279297	67.470673
984.141602	-77.061691
983.003906	-28.041889
981.865234	76.288765
980.726563	-104.672050
979.587891	89.551674
978.448242	74.476631
977.309570	25.022837
976.169922	42.365875
975.030273	36.821789
973.889648	148.578415
972.749023	94.981827
971.608398	80.566422
970.467773	197.158554
969.326172	226.567398
968.184570	203.286972
967.042969	221.436478
965.901367	56.161491
964.758789	49.339825
963.616211	187.102646
962.473633	162.151047
961.330078	157.956833
960.186523	82.851921
959.042969	163.687698
957.899414	-108.111229
956.754883	213.411575
955.610352	49.574772
954.465820	-4.198133
953.321289	122.950912
952.175781	62.575302
951.030273	105.278267
949.884766	38.332775
948.738281	99.566856
947.591797	0.914342
946.445313	73.814102
945.298828	-3.963984
944.151367	153.669144
943.003906	231.441635
941.856445	170.055862
940.708008	248.052277
939.559570	255.408554
938.411133	285.707825
937.262695	126.826126
936.113281	348.941895
934.964844	188.107544
933.814453	360.231659
932.665039	245.307861
931.514648	110.070343
930.364258	118.512146
929.213867	97.481674
928.062500	49.279922
926.912109	-37.458557
925.759766	5.673950
924.608398	14.794356
923.456055	-46.457558
922.303711	85.718758
921.151367	90.664574
919.999023	95.738686
918.845703	153.201630
917.692383	-141.328278
916.539063	-6.361524
915.384766	-220.987946
914.230469	36.772587
913.076172	-68.573898
911.920898	-55.756706
910.766602	-208.415466
909.611328	-134.089935
908.455078	-300.006378
907.299805	-125.708466
906.143555	-162.128052
904.987305	-189.346710
903.830078	-87.314018
902.673828	-157.325607
901.516602	-186.429871
900.359375	-174.658142
899.201172	-20.202932
898.042969	-205.079285
896.884766	-2.961417
895.726563	27.305489
894.567383	114.195168
893.408203	6.761403
892.249023	-10.120390
891.088867	221.637939
889.929688	19.706049
888.769531	102.512779
887.608398	27.349697
886.448242	62.916111
885.287109	51.181309
884.125977	64.365089
882.963867	143.053970
881.801758	-96.158432
880.639648	108.966240
879.477539	68.403633
878.315430	-73.455582
877.152344	-46.189693
875.989258	46.464279
874.825195	80.615631
873.661133	-38.256054
872.497070	23.066902
871.333008	-12.322846
870.168945	46.864590
869.003906	-67.081635
867.838867	102.422134
866.672852	20.133860
865.506836	-8.108086
864.340820	-87.955322
863.174805	106.369217
862.008789	96.278343
860.841797	133.410049
859.674805	213.232239
858.506836	313.275543
857.339844	298.879089
856.171875	333.896484
855.003906	243.349136
853.834961	408.508942
852.666016	353.946045
851.497070	454.087799
850.328125	316.711090
849.158203	275.764709
847.988281	272.942657
846.818359	189.546249
845.647461	97.269447
844.477539	58.765083
843.306641	116.520103
842.134766	109.403259
840.963867	153.738205
839.791992	106.403580
838.619141	119.466362
837.447266	132.525543
836.274414	85.269402
835.101563	64.845856
833.928711	122.598251
832.754883	260.708954
831.581055	246.966492
830.407227	177.434998
829.232422	322.124908
828.058594	243.673447
826.883789	136.264999
825.708008	202.805466
824.533203	144.468307
823.357422	14.837795
822.181641	-74.647392
821.004883	-92.827827
819.828125	-53.124142
818.651367	-82.481819
817.474609	88.471069
816.296875	-54.447353
815.119141	91.889847
813.941406	-37.681946
812.763672	-225.045074
811.584961	-69.979568
810.406250	-70.614105
809.226563	-13.508015
808.047852	-25.349039
806.868164	-28.338902
805.688477	-24.713400
804.507813	9.948097
803.327148	-110.822960
802.146484	-138.391983
800.965820	60.279976
799.784180	-116.021721
798.603516	75.786255
797.420898	39.117710
796.239258	17.914885
795.056641	27.687967
793.874023	250.062912
792.691406	144.480392
791.507813	160.672501
790.324219	207.782135
789.140625	183.979095
787.956055	306.161530
786.772461	328.662445
785.586914	286.956024
784.402344	426.503326
783.216797	420.017578
782.032227	435.557617
780.845703	581.389648
779.660156	534.886780
778.473633	320.490143
777.287109	318.084564
776.100586	150.044220
774.913086	213.739365
773.725586	76.543640
772.538086	49.630169
771.349609	201.291611
770.161133	-52.889496
768.972656	47.869068
767.784180	64.757332
766.594727	24.278423
765.405273	32.202415
764.215820	86.292305
763.026367	182.112427
761.835938	306.430084
760.645508	289.769318
759.454102	343.449707
758.262695	247.453110
757.072266	342.748016
755.879883	382.967072
754.688477	368.137512
753.496094	298.307465
752.303711	289.956543
751.110352	362.815063
749.917969	367.490143
748.724609	347.948181
747.530273	370.056580
746.336914	396.475250
745.142578	381.135864
743.948242	242.908981
742.752930	337.138824
741.558594	387.413239
740.363281	216.229675
739.166992	165.599487
737.971680	294.585205
736.775391	248.233887
735.579102	208.423828
734.381836	148.883087
733.185547	192.194305
731.988281	336.104156
730.790039	182.372070
729.592773	420.185974
728.394531	513.528870
727.196289	499.667877
725.997070	365.569427
724.797852	395.392395
723.598633	385.849152
722.399414	367.547729
721.199219	495.538605
719.999023	217.385651
718.798828	402.060699
717.598633	381.515106
716.397461	238.799393
715.196289	410.216400
713.994141	151.974899
712.792969	79.152565
711.590820	222.139465
710.388672	42.561687
709.185547	178.960571
707.982422	-15.758015
706.779297	37.858788
705.576172	137.178329
704.372070	-18.181419
703.167969	2.801528
701.963867	54.249832
700.759766	68.720673
699.554688	11.454474
698.349609	19.458864
697.143555	116.601646
695.938477	72.486710
694.732422	-219.227493
693.525391	-93.760933
692.319336	-235.400711
691.112305	-255.362991
689.905273	-153.732666
688.697266	-58.613499
687.490234	-100.168282
686.282227	21.010662
685.073242	55.449223
683.865234	105.092407
682.656250	11.719748
681.447266	35.451256
680.237305	154.545700
679.028320	-55.573898
677.818359	-44.675732
676.607422	137.295181
675.397461	98.470009
674.186523	72.701256
672.975586	40.507130
671.763672	97.058296
670.551758	190.393372
669.339844	102.142448
668.127930	104.755150
666.915039	109.576950
665.703125	69.070763
664.489258	-5.924994
663.276367	-13.912218
662.062500	29.955027
660.848633	39.300930
659.634766	-24.693842
658.419922	-84.316940
657.205078	-51.150517
655.990234	-2.891115
654.775391	-155.135132
653.559570	5.216755
652.343750	-86.621147
651.126953	32.698006
649.911133	-22.518545
648.694336	14.860460
647.477539	-152.330154
646.259766	-9.551024
645.041992	288.038879
643.824219	161.617203
642.606445	282.522522
641.387695	104.393066
640.168945	85.333595
638.950195	149.994171
637.730469	87.720123
636.511719	-94.977562
635.291016	-114.504173
634.071289	91.275055
632.850586	-20.963713
631.629883	-131.212189
630.409180	-5.589489
629.188477	48.932327
627.966797	-85.586220
626.745117	41.285519
625.522461	92.753578
624.300781	113.854492
623.078125	190.304443
621.854492	289.902405
620.631836	202.693695
619.408203	33.710682
618.184570	-5.063955
616.960938	26.316484
615.736328	112.791031
614.511719	1.829551
613.287109	-32.673836
612.061523	11.328847
610.835938	63.193478
609.610352	-26.750423
608.384766	-23.369564
607.158203	-155.387619
605.931641	-25.439137
604.705078	18.151546
