# Supplementary material for: Raman spectroscopy accurately differentiates mucosal healing from non-healing and biochemical changes following biological therapy in inflammatory bowel disease
Source: PLoS One. 2021 Jun 2;16(6):e0252210. doi: 10.1371/journal.pone.0252210 (PMC8172032; doi:10.1371/journal.pone.0252210)
Supplement: S3 Dataset — (ZIP) [file pone.0252210.s005.zip › Export UC active inflammation/OC041-1 pre treatment_base sub CR removed_78__X_-24369.2__Y_79463.2__Z_937.067__Time_893.txt]

1714.774414	-11.704935
1713.797852	26.766575
1712.820313	47.775082
1711.843750	-44.035702
1710.866211	-71.674194
1709.888672	-13.670447
1708.911133	-92.470444
1707.933594	134.115845
1706.955078	-68.046715
1705.976563	53.904133
1704.998047	-129.397736
1704.019531	40.761471
1703.040039	47.642876
1702.061523	102.819473
1701.082031	115.268738
1700.101563	170.623138
1699.122070	183.387314
1698.141602	190.969406
1697.161133	67.821716
1696.180664	372.479584
1695.200195	311.301208
1694.218750	314.500824
1693.238281	342.069214
1692.256836	396.610962
1691.274414	472.788910
1690.292969	445.259186
1689.310547	436.756927
1688.328125	476.653748
1687.345703	602.262146
1686.363281	685.574341
1685.379883	590.673523
1684.396484	650.806091
1683.413086	530.204956
1682.429688	636.514343
1681.445313	873.700256
1680.461914	874.342896
1679.477539	864.799683
1678.493164	890.350769
1677.507813	990.862122
1676.523438	1012.066650
1675.538086	1044.389648
1674.552734	1196.862671
1673.566406	1126.487793
1672.581055	1274.616211
1671.594727	1245.175903
1670.608398	1341.135864
1669.622070	1344.642334
1668.634766	1335.394531
1667.648438	1509.882690
1666.661133	1451.269531
1665.673828	1387.924561
1664.685547	1500.222900
1663.698242	1817.259277
1662.709961	1731.639404
1661.721680	1789.762207
1660.733398	1686.729736
1659.744141	1684.968262
1658.755859	1749.999146
1657.766602	1651.310425
1656.777344	1614.112305
1655.787109	1598.634644
1654.797852	1512.245361
1653.807617	1458.168701
1652.817383	1357.020142
1651.827148	1198.246704
1650.835938	987.160095
1649.844727	887.731079
1648.853516	828.507751
1647.862305	645.603271
1646.871094	645.595154
1645.878906	516.631531
1644.886719	398.779388
1643.894531	447.814209
1642.902344	402.268158
1641.910156	101.197563
1640.916992	172.782669
1639.923828	60.122837
1638.930664	50.830517
1637.936523	2.427133
1636.943359	-87.695740
1635.949219	7.156717
1634.955078	31.238558
1633.960938	71.533630
1632.965820	-14.221379
1631.970703	-102.171494
1630.975586	-15.915235
1629.980469	49.628456
1628.985352	-31.861290
1627.989258	-120.841713
1626.993164	-269.927521
1625.997070	-187.149750
1625.000977	-88.287636
1624.003906	-10.164978
1623.007813	68.249649
1622.010742	246.804337
1621.012695	281.095612
1620.015625	113.420486
1619.017578	195.588226
1618.020508	346.263306
1617.021484	95.541618
1616.023438	-39.337196
1615.025391	-32.216473
1614.026367	-72.065018
1613.027344	87.662209
1612.028320	82.361969
1611.028320	-17.083792
1610.029297	-71.721573
1609.029297	93.981041
1608.029297	183.834122
1607.028320	59.066158
1606.028320	94.261040
1605.027344	82.490852
1604.026367	-23.343647
1603.025391	35.885983
1602.023438	118.786636
1601.022461	-70.261299
1600.020508	-8.034135
1599.018555	-26.770290
1598.016602	-176.092026
1597.013672	-118.774933
1596.010742	6.547379
1595.007813	-24.842373
1594.004883	-168.450470
1593.001953	56.258400
1591.998047	61.639217
1590.994141	82.731186
1589.990234	7.305199
1588.986328	33.699608
1587.981445	187.930023
1586.976563	305.605621
1585.971680	365.883850
1584.966797	287.986237
1583.961914	395.158386
1582.956055	291.229767
1581.950195	502.539490
1580.944336	307.437408
1579.938477	435.274933
1578.931641	435.463898
1577.924805	505.884399
1576.917969	347.228485
1575.911133	568.427551
1574.904297	542.362915
1573.896484	401.823120
1572.888672	347.067444
1571.880859	406.627808
1570.873047	502.458221
1569.864258	457.851227
1568.855469	415.761230
1567.846680	399.555573
1566.837891	305.346954
1565.829102	317.500488
1564.819336	329.532471
1563.809570	349.216217
1562.799805	355.786896
1561.790039	414.093597
1560.779297	334.794586
1559.768555	392.795502
1558.757813	170.667023
1557.747070	357.948608
1556.736328	241.838089
1555.724609	185.196671
1554.712891	335.603302
1553.701172	374.428986
1552.689453	278.441864
1551.676758	404.907288
1550.664063	303.416016
1549.651367	281.980255
1548.638672	231.908157
1547.625977	217.866425
1546.612305	245.001892
1545.598633	165.941071
1544.584961	125.474075
1543.571289	20.221228
1542.556641	204.128342
1541.541992	77.818802
1540.527344	72.707733
1539.512695	250.673264
1538.498047	64.414909
1537.482422	190.252075
1536.466797	228.092484
1535.451172	296.641907
1534.434570	176.677872
1533.418945	252.483490
1532.402344	44.474422
1531.385742	109.500031
1530.369141	112.423859
1529.351563	207.846664
1528.334961	112.403946
1527.317383	70.835854
1526.299805	0.726842
1525.281250	35.933525
1524.263672	45.152271
1523.245117	10.386002
1522.226563	55.130180
1521.208008	153.617020
1520.188477	28.128807
1519.168945	59.254288
1518.150391	118.396736
1517.129883	38.511917
1516.110352	-36.440857
1515.089844	73.312378
1514.070313	21.008310
1513.049805	-39.221909
1512.028320	-220.309418
1511.007813	-37.161354
1509.986328	-10.840055
1508.964844	2.404247
1507.943359	-25.628542
1506.921875	25.595453
1505.899414	153.456253
1504.876953	-29.080753
1503.854492	-29.850079
1502.832031	-169.188599
1501.808594	16.568829
1500.786133	-112.940041
1499.762695	-137.664444
1498.739258	-116.533630
1497.714844	-95.645729
1496.691406	-225.933685
1495.666992	-54.559059
1494.642578	90.947975
1493.617188	133.891617
1492.592773	163.828674
1491.567383	270.202148
1490.541992	233.226166
1489.516602	354.446686
1488.491211	334.931122
1487.464844	514.388245
1486.438477	445.922852
1485.412109	612.115295
1484.385742	556.021545
1483.358398	563.531006
1482.331055	514.727478
1481.303711	659.578735
1480.276367	691.992676
1479.249023	504.977600
1478.220703	779.160156
1477.192383	788.043274
1476.164063	926.675476
1475.135742	1062.530273
1474.106445	1139.578125
1473.077148	1211.336426
1472.047852	1275.265869
1471.018555	1275.389160
1469.989258	1387.307861
1468.958984	1463.401367
1467.928711	1717.340576
1466.898438	1673.532104
1465.868164	1838.057983
1464.836914	2032.861084
1463.805664	2196.954590
1462.774414	2022.958496
1461.743164	2240.066895
1460.710938	2187.764648
1459.679688	2231.856934
1458.647461	2189.496826
1457.615234	2509.949463
1456.582031	2459.701416
1455.549805	2581.881836
1454.516602	2470.566406
1453.483398	2676.155762
1452.449219	2709.162842
1451.416016	2731.942383
1450.381836	2577.231201
1449.347656	2635.316650
1448.313477	2665.435791
1447.279297	2728.390869
1446.244141	2454.496338
1445.208984	2550.223877
1444.173828	2369.994873
1443.138672	2356.778564
1442.102539	2330.850342
1441.066406	2259.357666
1440.030273	2071.533691
1438.994141	2154.249756
1437.958008	1926.005737
1436.920898	1680.120239
1435.883789	1555.577515
1434.846680	1251.722412
1433.808594	1339.389771
1432.771484	1164.434082
1431.733398	893.599426
1430.695313	847.482605
1429.657227	851.841797
1428.618164	677.070007
1427.579102	721.798584
1426.540039	708.515198
1425.500977	662.471680
1424.461914	492.954071
1423.421875	431.867584
1422.381836	267.529907
1421.341797	448.372925
1420.301758	306.815948
1419.260742	439.776337
1418.219727	263.088745
1417.178711	267.719147
1416.137695	206.968018
1415.096680	209.178299
1414.054688	120.876900
1413.012695	125.704689
1411.970703	42.594833
1410.928711	9.848632
1409.885742	29.936470
1408.842773	62.643902
1407.799805	-40.235683
1406.756836	-82.726334
1405.712891	-125.137268
1404.668945	15.799057
1403.625000	83.975014
1402.581055	61.876659
1401.537109	52.419720
1400.492188	25.487585
1399.447266	-31.428673
1398.402344	52.172482
1397.357422	-97.266541
1396.311523	136.862503
1395.265625	37.776196
1394.219727	-23.584633
1393.173828	288.343842
1392.126953	129.522156
1391.081055	-1.562626
1390.034180	52.719349
1388.986328	112.094177
1387.939453	-93.594032
1386.891602	178.639160
1385.843750	13.283328
1384.795898	-21.864197
1383.748047	-61.858677
1382.699219	-101.708557
1381.651367	23.509468
1380.602539	83.860222
1379.552734	-32.994038
1378.503906	-94.707191
1377.454102	58.427425
1376.404297	224.127197
1375.354492	240.197800
1374.303711	14.422063
1373.253906	-83.884430
1372.203125	-19.913694
1371.152344	-33.093384
1370.100586	68.543831
1369.049805	33.253490
1367.998047	87.828979
1366.946289	20.495625
1365.894531	40.525875
1364.841797	-71.251549
1363.789063	-75.765305
1362.736328	4.517162
1361.683594	-24.540609
1360.630859	-55.894951
1359.577148	9.934793
1358.523438	8.778131
1357.469727	20.234715
1356.415039	98.972076
1355.361328	205.202591
1354.306641	127.713554
1353.251953	82.734695
1352.197266	239.119293
1351.141602	400.583344
1350.085938	400.814850
1349.030273	493.061493
1347.974609	590.422363
1346.918945	762.354065
1345.862305	681.414917
1344.805664	823.872864
1343.749023	661.528992
1342.691406	908.410767
1341.634766	892.710205
1340.577148	1090.271118
1339.519531	1008.039978
1338.460938	1032.521484
1337.403320	960.631226
1336.344727	1074.613892
1335.286133	938.782288
1334.226563	971.452942
1333.167969	831.143433
1332.108398	903.782288
1331.048828	882.620667
1329.989258	851.774414
1328.928711	850.789246
1327.869141	805.521606
1326.808594	992.695496
1325.748047	814.417297
1324.686523	735.183533
1323.625977	893.197571
1322.564453	843.984436
1321.502930	1012.154480
1320.440430	936.172607
1319.378906	882.615479
1318.316406	930.383362
1317.253906	734.209839
1316.190430	915.481995
1315.127930	907.081665
1314.064453	994.968933
1313.000977	925.330505
1311.937500	947.038208
1310.873047	902.427124
1309.809570	892.484497
1308.745117	872.876892
1307.679688	895.290955
1306.615234	1050.731445
1305.549805	947.994568
1304.484375	985.656128
1303.418945	1070.189087
1302.353516	963.114319
1301.287109	915.238647
1300.220703	879.837158
1299.154297	967.448059
1298.087891	603.263062
1297.020508	821.367676
1295.954102	764.572693
1294.886719	725.144897
1293.818359	707.977417
1292.750977	614.916077
1291.682617	691.297913
1290.614258	539.730225
1289.545898	611.492188
1288.476563	450.502289
1287.407227	637.731689
1286.338867	442.788635
1285.268555	706.164795
1284.199219	660.972534
1283.128906	696.742981
1282.058594	615.126099
1280.988281	545.915588
1279.917969	547.827759
1278.846680	703.996826
1277.775391	561.822205
1276.704102	857.555359
1275.632813	803.668457
1274.560547	776.815613
1273.488281	948.036255
1272.416016	997.133484
1271.343750	1012.124451
1270.270508	1120.022705
1269.197266	1276.813721
1268.124023	1199.296509
1267.050781	1292.752808
1265.977539	1291.106567
1264.903320	1299.320190
1263.829102	1351.526001
1262.753906	1372.105103
1261.679688	1402.511597
1260.604492	1347.688721
1259.529297	1322.215454
1258.454102	1406.465088
1257.378906	1325.128296
1256.302734	1407.065308
1255.226563	1428.172241
1254.150391	1257.045776
1253.073242	1249.117920
1251.997070	1226.653564
1250.919922	1136.157593
1249.841797	1320.579590
1248.764648	1470.930298
1247.686523	1375.754150
1246.608398	1324.417114
1245.530273	1197.827759
1244.452148	1345.848511
1243.373047	1360.271729
1242.293945	1343.162720
1241.214844	1491.179810
1240.135742	1389.170898
1239.055664	1321.217529
1237.975586	1221.784180
1236.895508	1136.973755
1235.815430	1326.250122
1234.734375	1374.850342
1233.654297	1190.744141
1232.573242	1210.305908
1231.491211	958.518188
1230.410156	1188.885986
1229.328125	1082.538452
1228.246094	1027.087524
1227.163086	1051.553589
1226.081055	933.210022
1224.998047	1001.234070
1223.915039	766.834351
1222.832031	786.477905
1221.748047	784.345154
1220.664063	678.246460
1219.580078	763.116638
1218.496094	548.294922
1217.412109	563.054077
1216.327148	360.407532
1215.242188	454.843475
1214.157227	529.893555
1213.071289	527.644409
1211.985352	711.177185
1210.899414	682.276489
1209.813477	706.414429
1208.727539	578.570007
1207.640625	518.251648
1206.553711	568.796692
1205.466797	527.690002
1204.378906	440.775818
1203.291016	517.650513
1202.203125	341.555817
1201.115234	297.910431
1200.027344	234.964005
1198.938477	8.329281
1197.849609	101.754745
1196.760742	77.191841
1195.670898	-127.809814
1194.582031	3.844821
1193.492188	-78.590096
1192.401367	-7.234972
1191.311523	-125.831665
1190.220703	-107.511589
1189.129883	-98.891220
1188.039063	-186.414352
1186.947266	-21.893541
1185.856445	-75.967178
1184.764648	-5.315141
1183.671875	-102.729012
1182.580078	-1.107322
1181.487305	35.626480
1180.394531	84.233803
1179.301758	233.396118
1178.208984	125.960938
1177.115234	140.670425
1176.021484	217.550659
1174.927734	296.684113
1173.833008	229.620895
1172.738281	152.902588
1171.643555	214.919418
1170.548828	188.263840
1169.454102	113.661095
1168.358398	108.339691
1167.262695	107.686142
1166.166992	183.415115
1165.070313	139.490250
1163.973633	210.162262
1162.876953	101.506317
1161.780273	128.918839
1160.683594	86.946266
1159.585938	114.104118
1158.488281	155.445648
1157.389648	98.805595
1156.291992	242.466522
1155.193359	254.748108
1154.094727	92.812126
1152.996094	102.479225
1151.896484	-2.401091
1150.796875	-35.873112
1149.697266	-45.636089
1148.597656	30.225504
1147.498047	5.897758
1146.397461	-1.884930
1145.296875	-162.143585
1144.195313	-241.547760
1143.094727	-16.499561
1141.993164	-77.141060
1140.891602	7.182176
1139.789063	96.087402
1138.687500	23.168760
1137.584961	116.511436
1136.482422	178.786148
1135.379883	198.136490
1134.276367	298.091431
1133.172852	350.375946
1132.069336	435.735291
1130.964844	774.871582
1129.861328	836.096008
1128.756836	975.441040
1127.652344	818.115784
1126.546875	893.106628
1125.442383	991.637207
1124.336914	793.716003
1123.230469	870.625610
1122.125000	819.437866
1121.018555	801.297668
1119.912109	880.121277
1118.805664	743.337158
1117.699219	575.713623
1116.591797	668.337158
1115.484375	545.495667
1114.376953	760.820007
1113.268555	739.438293
1112.160156	706.117615
1111.051758	790.869690
1109.943359	821.104797
1108.833984	829.934143
1107.725586	1001.622681
1106.616211	1038.498413
1105.505859	876.908936
1104.396484	1017.414734
1103.286133	942.981079
1102.175781	1043.056885
1101.064453	1168.914185
1099.954102	985.663513
1098.842773	1031.081665
1097.731445	1097.581177
1096.619141	1218.137817
1095.507813	1074.645386
1094.395508	1124.264771
1093.282227	1199.655640
1092.169922	1220.757080
1091.056641	1065.190674
1089.943359	1010.791748
1088.830078	1066.903809
1087.716797	1045.262085
1086.602539	948.269592
1085.488281	1039.330444
1084.373047	876.368225
1083.258789	842.655640
1082.143555	818.261536
1081.028320	753.855042
1079.913086	811.519226
1078.796875	711.747742
1077.680664	748.094727
1076.564453	575.463806
1075.448242	646.863708
1074.331055	666.538086
1073.213867	554.789490
1072.096680	454.744141
1070.979492	650.054626
1069.861328	559.265137
1068.743164	667.622925
1067.625000	700.902771
1066.505859	778.600769
1065.386719	549.455872
1064.267578	748.771057
1063.148438	634.312378
1062.029297	505.813629
1060.909180	667.407593
1059.789063	431.268982
1058.667969	499.173065
1057.547852	412.714142
1056.426758	480.508789
1055.305664	471.121521
1054.183594	256.111816
1053.062500	333.131836
1051.940430	377.387848
1050.818359	482.295105
1049.695313	379.391571
1048.572266	327.850342
1047.449219	444.285339
1046.326172	320.410034
1045.203125	212.898865
1044.079102	287.263336
1042.955078	280.004883
1041.830078	307.689667
1040.706055	237.514328
1039.581055	234.909470
1038.456055	192.718353
1037.331055	232.033417
1036.205078	282.966797
1035.079102	375.769928
1033.953125	342.911194
1032.826172	391.482361
1031.700195	393.545044
1030.573242	288.674591
1029.445313	451.164703
1028.318359	155.823959
1027.190430	20.943195
1026.062500	44.098377
1024.934570	27.796946
1023.805664	-111.515724
1022.676758	-109.141190
1021.547852	-102.087181
1020.418945	-64.835068
1019.289063	-220.078522
1018.159180	39.885616
1017.029297	58.665768
1015.898438	-12.914538
1014.767578	244.652359
1013.636719	263.527100
1012.505859	319.512909
1011.375000	273.643402
1010.243164	281.101685
1009.111328	371.948792
1007.978516	627.116943
1006.846680	708.728333
1005.713867	1347.802246
1004.581055	2173.963623
1003.447266	2389.464600
1002.313477	2022.476929
1001.179688	1350.711670
1000.045898	998.167175
998.912109	481.879761
997.777344	279.974487
996.642578	94.415703
995.506836	186.010208
994.372070	282.278625
993.236328	104.054199
992.100586	188.958023
990.963867	273.921173
989.828125	262.123596
988.691406	-21.547129
987.553711	-127.542984
986.416992	43.085850
985.279297	77.848480
984.141602	117.314369
983.003906	-31.904408
981.865234	221.856171
980.726563	224.793076
979.587891	209.444061
978.448242	148.221420
977.309570	158.440170
976.169922	177.974106
975.030273	305.654236
973.889648	201.311081
972.749023	287.830078
971.608398	264.192993
970.467773	291.219513
969.326172	407.901642
968.184570	242.352585
967.042969	177.985703
965.901367	120.670250
964.758789	159.851639
963.616211	238.138580
962.473633	188.150269
961.330078	307.934845
960.186523	249.075150
959.042969	167.479263
957.899414	175.393143
956.754883	112.464851
955.610352	136.709167
954.465820	90.138474
953.321289	27.723106
952.175781	157.653488
951.030273	102.414360
949.884766	97.659531
948.738281	175.357956
947.591797	109.184311
946.445313	239.706268
945.298828	80.192665
944.151367	194.980957
943.003906	223.101517
941.856445	130.371826
940.708008	240.968475
939.559570	96.108780
938.411133	238.909866
937.262695	416.010315
936.113281	385.688599
934.964844	496.871826
933.814453	384.809967
932.665039	215.990784
931.514648	279.766663
930.364258	218.404251
929.213867	232.365982
928.062500	116.720886
926.912109	67.282539
925.759766	-41.133179
924.608398	223.720032
923.456055	4.184350
922.303711	-180.990509
921.151367	-68.137405
919.999023	22.084583
918.845703	91.967766
917.692383	-76.550377
916.539063	-85.867371
915.384766	-76.865486
914.230469	-124.472038
913.076172	-62.978245
911.920898	-30.860899
910.766602	-91.625130
909.611328	-159.018188
908.455078	-153.680740
907.299805	-286.485474
906.143555	-61.020409
904.987305	-7.718583
903.830078	2.659003
902.673828	-106.866417
901.516602	16.999222
900.359375	27.757275
899.201172	-31.509739
898.042969	-13.697257
896.884766	-50.055172
895.726563	-140.547287
894.567383	67.567352
893.408203	-81.433449
892.249023	233.017624
891.088867	86.546448
889.929688	-84.593124
888.769531	51.582222
887.608398	-19.897182
886.448242	138.986481
885.287109	-2.222490
884.125977	156.796585
882.963867	45.182610
881.801758	-12.159983
880.639648	61.380665
879.477539	-0.256460
878.315430	118.500404
877.152344	102.124382
875.989258	142.151169
874.825195	119.199471
873.661133	37.806725
872.497070	-5.204956
871.333008	39.638851
870.168945	10.295946
869.003906	80.007767
867.838867	-12.144257
866.672852	329.700500
865.506836	170.243469
864.340820	-31.770588
863.174805	262.843048
862.008789	162.083572
860.841797	146.758499
859.674805	369.449280
858.506836	203.815063
857.339844	410.771240
856.171875	283.428040
855.003906	537.453613
853.834961	434.886047
852.666016	406.377838
851.497070	507.899719
850.328125	439.112823
849.158203	435.354248
847.988281	169.587280
846.818359	273.408203
845.647461	-19.013937
844.477539	24.405680
843.306641	58.872383
842.134766	57.547363
840.963867	65.164330
839.791992	50.428658
838.619141	234.651443
837.447266	67.909691
836.274414	91.161713
835.101563	83.119926
833.928711	175.564240
832.754883	142.925980
831.581055	119.214050
830.407227	314.191803
829.232422	301.568420
828.058594	302.300201
826.883789	300.779907
825.708008	138.710861
824.533203	68.064766
823.357422	240.325104
822.181641	102.781433
821.004883	174.643860
819.828125	92.772850
818.651367	44.288540
817.474609	-48.739239
816.296875	74.086136
815.119141	34.390591
813.941406	-5.343296
812.763672	6.027738
811.584961	-51.579712
810.406250	-51.434357
809.226563	-11.349605
808.047852	-140.201050
806.868164	-158.000565
805.688477	-107.026215
804.507813	-87.223755
803.327148	-127.433502
802.146484	-76.723648
800.965820	29.343542
799.784180	37.697254
798.603516	-73.782211
797.420898	-21.231812
796.239258	-72.967789
795.056641	-31.695173
793.874023	-132.311325
792.691406	54.952023
791.507813	142.398987
790.324219	212.001770
789.140625	299.183136
787.956055	412.786285
786.772461	355.897339
785.586914	239.235077
784.402344	476.303284
783.216797	507.581085
782.032227	384.034515
780.845703	364.305542
779.660156	417.378204
778.473633	295.857788
777.287109	278.069336
776.100586	246.942383
774.913086	206.905945
773.725586	-18.552290
772.538086	36.142937
771.349609	-8.527077
770.161133	8.458570
768.972656	-5.526246
767.784180	-15.197897
766.594727	206.384399
765.405273	108.360413
764.215820	102.777710
763.026367	458.182007
761.835938	320.253845
760.645508	303.331451
759.454102	286.324890
758.262695	570.583008
757.072266	526.938843
755.879883	566.777100
754.688477	500.993225
753.496094	496.685974
752.303711	437.366150
751.110352	514.175903
749.917969	375.650970
748.724609	300.781067
747.530273	408.051361
746.336914	484.466064
745.142578	459.849243
743.948242	479.036957
742.752930	588.054749
741.558594	256.275513
740.363281	257.753479
739.166992	377.501251
737.971680	271.468933
736.775391	329.703827
735.579102	98.796989
734.381836	364.918213
733.185547	285.030884
731.988281	369.255066
730.790039	322.129822
729.592773	303.415436
728.394531	431.183044
727.196289	491.081085
725.997070	476.605774
724.797852	457.736755
723.598633	497.835846
722.399414	402.474854
721.199219	339.895203
719.999023	473.811218
718.798828	422.128387
717.598633	481.747742
716.397461	340.629547
715.196289	251.920990
713.994141	289.731781
712.792969	196.724197
711.590820	84.156036
710.388672	28.308783
709.185547	18.255653
707.982422	93.170227
706.779297	104.926842
705.576172	18.740675
704.372070	0.100496
703.167969	46.783772
701.963867	39.097878
700.759766	144.556213
699.554688	-71.804108
698.349609	-174.968567
697.143555	119.709801
695.938477	-122.407005
694.732422	-29.795687
693.525391	8.541323
692.319336	-126.787437
691.112305	-144.751282
689.905273	-153.951797
688.697266	-97.972687
687.490234	-11.571510
686.282227	1.132529
685.073242	-96.668404
683.865234	67.970940
682.656250	63.572918
681.447266	-27.405846
680.237305	-27.259060
679.028320	174.402588
677.818359	96.742432
676.607422	4.066200
675.397461	15.416903
674.186523	72.305840
672.975586	-61.101910
671.763672	50.055225
670.551758	135.314697
669.339844	101.736351
668.127930	29.371460
666.915039	88.953796
665.703125	139.962372
664.489258	167.295517
663.276367	65.150253
662.062500	88.361656
660.848633	66.329140
659.634766	-91.545448
658.419922	-70.200294
657.205078	-61.724724
655.990234	5.045483
654.775391	-55.334782
653.559570	-27.246691
652.343750	-76.682098
651.126953	-57.095364
649.911133	-37.473240
648.694336	111.385651
647.477539	70.763451
646.259766	118.436089
645.041992	131.674667
643.824219	220.211243
642.606445	140.939774
641.387695	175.663864
640.168945	70.607498
638.950195	-122.561058
637.730469	0.192913
636.511719	127.117142
635.291016	-126.256821
634.071289	4.762668
632.850586	-117.715096
631.629883	15.152634
630.409180	38.372162
629.188477	-22.255207
627.966797	97.133530
626.745117	-41.067970
625.522461	58.541470
624.300781	159.992401
623.078125	237.550644
621.854492	160.518524
620.631836	265.255249
619.408203	52.654137
618.184570	118.090424
616.960938	144.552917
615.736328	-45.580723
614.511719	-20.018211
613.287109	-12.092907
612.061523	-43.213627
610.835938	42.685375
609.610352	-30.256838
608.384766	28.668165
607.158203	-69.110062
605.931641	43.880413
604.705078	-25.497860
