# Supplementary material for: Raman spectroscopy accurately differentiates mucosal healing from non-healing and biochemical changes following biological therapy in inflammatory bowel disease
Source: PLoS One. 2021 Jun 2;16(6):e0252210. doi: 10.1371/journal.pone.0252210 (PMC8172032; doi:10.1371/journal.pone.0252210)
Supplement: S3 Dataset — (ZIP) [file pone.0252210.s005.zip › Export UC active inflammation/EC039-1_base sub CR removed_23__X_-22250.6__Y_63044.5__Z_-400.4__Time_259.txt]

1714.793945	178.329819
1713.817383	-30.381472
1712.840820	97.931267
1711.864258	256.860901
1710.886719	-124.738884
1709.909180	55.188320
1708.931641	-37.163734
1707.953125	-48.030407
1706.975586	-17.543745
1705.997070	-10.128720
1705.018555	-130.142487
1704.040039	-85.747261
1703.060547	10.485769
1702.081055	-18.025328
1701.101563	-5.363432
1700.122070	-117.375992
1699.142578	-73.252151
1698.162109	14.574326
1697.181641	122.056664
1696.201172	72.822327
1695.220703	118.067238
1694.239258	6.629428
1693.257813	376.796295
1692.276367	288.571533
1691.294922	430.824249
1690.313477	587.256531
1689.331055	539.059082
1688.348633	438.421112
1687.366211	602.676819
1686.383789	615.759033
1685.400391	848.199036
1684.416992	740.286316
1683.433594	825.058411
1682.450195	934.572449
1681.465820	938.289001
1680.482422	1067.948730
1679.498047	1065.210327
1678.512695	956.765381
1677.528320	1192.355835
1676.542969	1218.422607
1675.558594	1412.771118
1674.572266	1270.043091
1673.586914	1643.791260
1672.601563	1600.834839
1671.615234	1818.942017
1670.628906	1790.587524
1669.642578	1914.288330
1668.655273	2019.980835
1667.668945	2131.599609
1666.681641	2002.268799
1665.694336	2306.121338
1664.706055	2114.356934
1663.718750	2183.214111
1662.730469	2186.323242
1661.742188	2372.932861
1660.753906	2485.816406
1659.764648	2379.255127
1658.775391	2336.872803
1657.787109	2326.846924
1656.796875	2650.987061
1655.807617	2271.275879
1654.818359	2381.923828
1653.828125	2273.361084
1652.837891	2186.500732
1651.846680	1938.789673
1650.856445	1538.282959
1649.865234	1754.452637
1648.874023	1606.183838
1647.882813	1574.704712
1646.891602	1189.605713
1645.899414	1357.197021
1644.907227	1012.752808
1643.915039	877.460388
1642.922852	584.223938
1641.930664	531.677246
1640.937500	611.456055
1639.944336	557.015320
1638.951172	331.508545
1637.957031	425.517029
1636.963867	562.009155
1635.969727	329.740540
1634.975586	229.654877
1633.981445	243.212646
1632.986328	251.790955
1631.991211	-81.706245
1630.996094	106.552788
1630.000977	84.409615
1629.005859	144.125809
1628.009766	159.335983
1627.013672	219.507477
1626.017578	-314.509064
1625.021484	-51.320915
1624.024414	-45.664394
1623.028320	12.770876
1622.031250	134.448990
1621.033203	117.027206
1620.036133	36.763130
1619.038086	59.129055
1618.041016	407.218964
1617.041992	104.339096
1616.043945	245.261841
1615.045898	228.846405
1614.046875	327.997620
1613.047852	238.409531
1612.048828	101.788338
1611.048828	135.741562
1610.049805	-108.027176
1609.049805	10.020530
1608.049805	57.378323
1607.048828	89.088989
1606.048828	348.687744
1605.047852	233.865356
1604.046875	239.563675
1603.045898	75.220032
1602.044922	206.648804
1601.042969	45.098701
1600.041016	-118.956154
1599.039063	-89.421844
1598.037109	-93.857689
1597.034180	144.785248
1596.031250	-73.926933
1595.028320	60.134197
1594.025391	-273.377472
1593.022461	-457.907532
1592.018555	-201.162491
1591.014648	-320.403992
1590.010742	-61.231747
1589.006836	-117.887856
1588.001953	-132.819824
1586.997070	-48.686356
1585.992188	-71.535004
1584.987305	59.370949
1583.982422	65.068092
1582.976563	107.178459
1581.970703	-121.720650
1580.964844	-40.661713
1579.958984	121.005516
1578.952148	16.978292
1577.945313	-123.531670
1576.938477	11.762856
1575.931641	-89.850838
1574.924805	0.959591
1573.916992	-85.214111
1572.909180	7.936352
1571.901367	267.294373
1570.893555	172.974808
1569.884766	140.929718
1568.876953	38.632259
1567.868164	27.145910
1566.858398	-57.178131
1565.849609	47.906830
1564.839844	196.923691
1563.830078	-33.133789
1562.820313	136.292404
1561.810547	-213.275757
1560.799805	121.768539
1559.790039	65.009216
1558.779297	62.541195
1557.767578	26.212481
1556.756836	292.882629
1555.745117	157.734741
1554.733398	260.739349
1553.721680	101.993332
1552.709961	93.283157
1551.697266	252.624100
1550.685547	171.055084
1549.672852	141.068176
1548.659180	136.762100
1547.646484	72.787521
1546.632813	161.181534
1545.619141	94.240311
1544.605469	251.965866
1543.591797	94.193260
1542.577148	-141.220337
1541.562500	139.798706
1540.547852	-62.375198
1539.533203	-138.175156
1538.518555	-7.672885
1537.502930	-34.858498
1536.487305	115.767883
1535.471680	-27.937450
1534.456055	-37.701149
1533.439453	-96.675926
1532.422852	14.284754
1531.406250	27.041420
1530.389648	-96.989655
1529.373047	18.382296
1528.355469	-41.663086
1527.337891	-125.083267
1526.320313	12.707292
1525.302734	121.899681
1524.284180	176.769699
1523.265625	-177.680954
1522.247070	49.113075
1521.228516	288.440857
1520.208984	-51.071800
1519.190430	251.983719
1518.170898	189.729996
1517.151367	-8.906621
1516.130859	144.245026
1515.111328	24.867983
1514.090820	46.533672
1513.070313	-29.592176
1512.049805	63.492088
1511.028320	30.556559
1510.006836	-64.164787
1508.986328	135.925232
1507.963867	-15.657625
1506.942383	-0.726942
1505.919922	-216.745361
1504.898438	74.569801
1503.875977	-39.319977
1502.852539	-76.539993
1501.830078	-280.428223
1500.806641	-169.493927
1499.783203	-179.149811
1498.759766	-12.402141
1497.736328	-7.158495
1496.711914	-71.220993
1495.687500	-7.567711
1494.663086	-161.528885
1493.638672	75.569199
1492.613281	64.384834
1491.587891	139.898956
1490.563477	261.189026
1489.537109	52.645088
1488.511719	114.747490
1487.485352	260.880219
1486.458984	485.901428
1485.432617	292.028198
1484.406250	565.055847
1483.379883	414.248444
1482.352539	418.906677
1481.325195	482.038147
1480.297852	465.921814
1479.269531	803.959412
1478.241211	685.465027
1477.213867	780.910461
1476.184570	1026.418213
1475.156250	1179.978638
1474.127930	1144.869507
1473.098633	1468.574951
1472.069336	1812.346802
1471.040039	1575.586182
1470.009766	1801.822144
1468.979492	1931.147583
1467.950195	2080.635498
1466.918945	2092.572266
1465.888672	2345.885498
1464.857422	2665.014404
1463.827148	2762.819580
1462.795898	2771.511475
1461.763672	3026.429443
1460.732422	3189.711914
1459.700195	3076.041992
1458.667969	3310.055176
1457.635742	3137.802490
1456.603516	3211.626465
1455.570313	3361.388672
1454.537109	3247.216064
1453.503906	3231.880127
1452.470703	3348.276367
1451.436523	3502.522705
1450.403320	3684.505371
1449.369141	3701.622070
1448.333984	3564.116211
1447.299805	3689.976563
1446.264648	4018.229248
1445.230469	3981.777344
1444.194336	3646.595459
1443.159180	3167.284668
1442.124023	3502.674805
1441.087891	3390.177246
1440.051758	3376.284424
1439.015625	3122.177002
1437.978516	2974.259277
1436.941406	2962.816162
1435.904297	2633.000488
1434.867188	2581.135254
1433.830078	2155.499512
1432.791992	2078.416992
1431.754883	1698.444336
1430.715820	1419.514038
1429.677734	1324.896362
1428.639648	1101.644287
1427.600586	1171.016968
1426.561523	1048.706909
1425.522461	876.020325
1424.482422	673.134338
1423.443359	792.911621
1422.403320	869.788574
1421.363281	903.817078
1420.322266	1036.035522
1419.282227	775.450928
1418.241211	766.700989
1417.200195	825.927368
1416.159180	507.720367
1415.117188	652.538391
1414.076172	525.712463
1413.034180	494.507446
1411.992188	254.687653
1410.949219	547.854187
1409.907227	330.826874
1408.864258	229.491974
1407.821289	211.143860
1406.777344	413.835907
1405.734375	350.373718
1404.690430	206.649841
1403.646484	241.243423
1402.602539	353.676270
1401.557617	197.682663
1400.513672	154.717773
1399.468750	204.609283
1398.423828	229.488647
1397.377930	332.123535
1396.333008	196.753525
1395.287109	354.647308
1394.241211	126.812767
1393.195313	124.564423
1392.148438	74.824623
1391.101563	172.901672
1390.054688	-181.955475
1389.007813	-51.122871
1387.960938	-50.323318
1386.913086	100.639351
1385.865234	101.617661
1384.817383	-12.287073
1383.769531	36.448307
1382.720703	-107.153526
1381.671875	-25.705515
1380.623047	-131.505920
1379.574219	-29.845217
1378.524414	-120.367348
1377.475586	-125.819977
1376.425781	-78.737511
1375.375977	-103.894096
1374.325195	85.631172
1373.274414	-88.923523
1372.224609	-83.695625
1371.172852	-48.434994
1370.122070	-120.197105
1369.070313	59.903324
1368.019531	58.225967
1366.967773	-5.581656
1365.915039	229.633224
1364.863281	-5.656533
1363.810547	38.111454
1362.757813	141.759323
1361.705078	243.044647
1360.651367	-260.072144
1359.598633	97.783249
1358.544922	221.900192
1357.491211	147.251114
1356.436523	137.424866
1355.382813	321.630096
1354.328125	267.412262
1353.273438	422.053406
1352.217773	633.918335
1351.163086	329.450348
1350.107422	546.582825
1349.051758	416.355774
1347.996094	703.230103
1346.939453	771.852539
1345.883789	761.285400
1344.827148	979.032959
1343.769531	991.098633
1342.712891	1132.255249
1341.655273	1583.292358
1340.598633	1543.794678
1339.540039	1338.526123
1338.482422	1549.604858
1337.423828	1305.208008
1336.366211	1311.143311
1335.307617	1257.868042
1334.248047	1365.636963
1333.189453	1236.088501
1332.129883	1163.671143
1331.070313	1059.343506
1330.010742	1098.648804
1328.950195	1182.617798
1327.890625	1116.026978
1326.830078	1217.656982
1325.768555	1299.676025
1324.708008	1209.008057
1323.646484	1306.213501
1322.585938	1008.641113
1321.523438	953.235840
1320.461914	1342.190796
1319.400391	1383.355591
1318.337891	1395.102417
1317.275391	1234.443481
1316.211914	1369.873901
1315.149414	1522.704224
1314.085938	1168.050781
1313.022461	1308.934448
1311.958984	1390.842773
1310.894531	1339.929932
1309.831055	1370.490601
1308.766602	1280.615234
1307.701172	1045.776367
1306.636719	1128.630249
1305.571289	1319.868408
1304.505859	1307.095459
1303.440430	1272.390625
1302.375000	1269.848022
1301.308594	1151.980713
1300.242188	1439.787109
1299.175781	1393.551025
1298.109375	1318.050293
1297.041992	1228.028809
1295.975586	1246.256104
1294.908203	1355.469604
1293.839844	1116.349854
1292.772461	965.842957
1291.704102	1001.991882
1290.635742	866.638794
1289.567383	1028.186279
1288.498047	1131.004028
1287.428711	1226.593872
1286.360352	1096.896240
1285.290039	734.699036
1284.220703	801.425293
1283.150391	1159.666870
1282.080078	830.008545
1281.009766	987.709961
1279.939453	1059.856812
1278.868164	882.585327
1277.796875	1033.300049
1276.725586	1076.500488
1275.654297	1122.278198
1274.582031	1153.513916
1273.509766	1111.566528
1272.437500	1392.286987
1271.365234	1250.438354
1270.291992	1284.622925
1269.218750	1191.962158
1268.145508	1219.088257
1267.072266	1351.276123
1265.999023	1251.731934
1264.924805	1225.540527
1263.850586	1358.014526
1262.776367	1227.199707
1261.701172	1274.525146
1260.625977	1243.949097
1259.550781	1232.994263
1258.475586	1553.483887
1257.400391	1308.848755
1256.324219	1419.963501
1255.248047	1450.785645
1254.171875	1318.605469
1253.094727	1395.867920
1252.018555	1733.523804
1250.941406	1263.526733
1249.864258	1528.279175
1248.786133	1355.339722
1247.708008	1522.884155
1246.630859	1491.140625
1245.551758	1406.029541
1244.473633	1481.360718
1243.394531	1457.149170
1242.316406	1454.865723
1241.236328	1107.915894
1240.157227	1307.286377
1239.077148	1368.308960
1237.998047	1528.825073
1236.917969	1354.596680
1235.836914	1563.644043
1234.756836	1122.882446
1233.675781	1472.560181
1232.594727	1247.776001
1231.512695	1083.698486
1230.431641	1186.176147
1229.349609	1218.408813
1228.267578	1294.233154
1227.185547	1050.511353
1226.102539	959.386597
1225.019531	882.838196
1223.936523	847.458618
1222.853516	911.264282
1221.769531	689.722656
1220.686523	700.357910
1219.602539	549.053650
1218.517578	649.123169
1217.433594	584.858093
1216.348633	151.064941
1215.263672	292.176086
1214.178711	240.066345
1213.092773	342.441559
1212.007813	589.537903
1210.921875	546.981201
1209.834961	871.058289
1208.749023	657.172546
1207.662109	911.094116
1206.575195	569.466614
1205.488281	591.857300
1204.400391	409.391907
1203.313477	506.392090
1202.225586	605.709839
1201.136719	331.717133
1200.048828	459.806305
1198.959961	226.767609
1197.871094	-3.822313
1196.782227	42.278816
1195.692383	165.256989
1194.603516	81.312866
1193.513672	151.194244
1192.423828	-28.998367
1191.333008	-84.232475
1190.242188	112.733223
1189.151367	-185.267944
1188.060547	-89.396797
1186.969727	-216.936142
1185.877930	-66.074425
1184.786133	-304.137177
1183.694336	-179.907150
1182.601563	13.729834
1181.509766	-114.175728
1180.416992	4.826610
1179.323242	90.109245
1178.230469	19.468483
1177.136719	20.627739
1176.042969	143.841583
1174.949219	396.209412
1173.854492	363.412292
1172.760742	237.150101
1171.666016	335.791901
1170.570313	171.059021
1169.475586	288.557373
1168.379883	202.578384
1167.284180	-151.302887
1166.188477	140.310226
1165.091797	166.356995
1163.996094	201.813858
1162.899414	110.498672
1161.801758	183.886978
1160.705078	8.756862
1159.607422	275.229279
1158.509766	216.823044
1157.412109	175.000595
1156.313477	397.869568
1155.215820	408.203766
1154.117188	415.995117
1153.017578	433.164948
1151.918945	373.899048
1150.819336	409.827484
1149.719727	283.569122
1148.620117	209.616135
1147.519531	-266.935181
1146.418945	-102.957581
1145.318359	191.708298
1144.217773	110.061684
1143.116211	47.320591
1142.014648	60.567162
1140.913086	-66.671837
1139.811523	302.923401
1138.708984	68.381042
1137.606445	-4.609484
1136.503906	-175.151077
1135.401367	60.437626
1134.297852	426.373932
1133.194336	523.661560
1132.090820	333.491730
1130.987305	584.694580
1129.882813	705.101257
1128.778320	1105.220215
1127.673828	949.994873
1126.569336	1152.728271
1125.463867	1101.531494
1124.358398	1194.770264
1123.252930	1155.101196
1122.146484	880.736877
1121.041016	1098.997437
1119.934570	746.294006
1118.828125	743.971680
1117.720703	866.926147
1116.613281	819.280518
1115.505859	511.248352
1114.398438	673.891113
1113.291016	616.373840
1112.182617	568.171875
1111.074219	692.380005
1109.964844	707.658997
1108.856445	985.032227
1107.747070	917.249939
1106.637695	1040.626343
1105.528320	1017.408875
1104.417969	1024.726807
1103.307617	1041.328491
1102.197266	1067.209473
1101.086914	1359.479004
1099.975586	1080.746338
1098.864258	1044.844604
1097.752930	1032.386963
1096.641602	1024.505981
1095.529297	799.709412
1094.416992	949.420837
1093.304688	1204.903931
1092.191406	968.025574
1091.079102	1081.878418
1089.965820	731.905151
1088.852539	1193.721558
1087.738281	796.567383
1086.624023	1013.301025
1085.509766	954.709961
1084.395508	975.949097
1083.280273	1004.101501
1082.166016	1069.730835
1081.050781	921.432617
1079.934570	968.015930
1078.819336	1059.091797
1077.703125	894.130615
1076.586914	935.673645
1075.469727	894.962158
1074.353516	804.918640
1073.236328	689.010864
1072.119141	690.306274
1071.000977	811.057495
1069.882813	573.074402
1068.765625	536.645447
1067.646484	511.843079
1066.528320	889.833557
1065.409180	773.486450
1064.290039	533.047546
1063.170898	987.783813
1062.050781	639.623596
1060.930664	817.934143
1059.810547	776.250061
1058.690430	678.408752
1057.569336	638.994812
1056.449219	566.843445
1055.327148	637.195862
1054.206055	361.731903
1053.083984	527.783447
1051.961914	555.952637
1050.839844	572.407166
1049.717773	458.121368
1048.594727	833.888855
1047.471680	339.267120
1046.348633	430.298889
1045.224609	490.949799
1044.101563	567.895508
1042.976563	500.267609
1041.852539	83.141327
1040.728516	414.056519
1039.603516	290.621521
1038.478516	453.677094
1037.352539	286.067963
1036.227539	260.551788
1035.101563	502.665771
1033.974609	558.562378
1032.848633	640.061523
1031.721680	637.829590
1030.594727	672.836182
1029.467773	865.923035
1028.340820	347.885132
1027.212891	229.725723
1026.084961	-183.308395
1024.956055	153.958099
1023.828125	-135.698471
1022.699219	-132.710587
1021.570313	-69.318054
1020.440430	-105.651947
1019.311523	-109.409142
1018.181641	-45.843861
1017.050781	-35.555538
1015.920898	-15.901709
1014.790039	64.076736
1013.659180	248.371826
1012.528320	305.288147
1011.396484	371.536987
1010.265625	546.685608
1009.132813	409.370514
1008.000977	735.064148
1006.868164	743.760193
1005.736328	1002.391968
1004.602539	1970.939087
1003.469727	3237.415771
1002.335938	3870.104980
1001.202148	3585.230225
1000.068359	2265.611084
998.933594	1290.899536
997.799805	667.806396
996.665039	426.084991
995.529297	523.920654
994.394531	236.509659
993.258789	196.244705
992.123047	269.187317
990.986328	28.642384
989.849609	83.481590
988.712891	34.752960
987.576172	159.055267
986.439453	195.938385
985.301758	-179.309830
984.164063	-139.693710
983.025391	-288.692719
981.887695	13.713473
980.749023	104.461586
979.610352	87.241699
978.470703	-19.474014
977.332031	-22.448097
976.192383	-135.568832
975.051758	160.696091
973.912109	100.866013
972.771484	-135.622177
971.630859	154.199173
970.490234	260.402557
969.348633	341.521729
968.207031	108.382935
967.065430	22.443230
965.923828	33.132233
964.781250	117.439285
963.638672	284.494232
962.496094	309.570282
961.352539	176.721558
960.208984	245.825165
959.065430	129.573929
957.921875	274.727020
956.777344	246.024719
955.632813	215.296051
954.488281	338.176880
953.343750	138.607697
952.198242	165.864456
951.052734	99.587486
949.907227	234.816635
948.760742	340.517700
947.614258	78.449234
946.467773	47.545368
945.321289	190.533066
944.173828	272.044647
943.026367	219.052353
941.878906	335.276978
940.730469	255.423523
939.582031	522.699585
938.433594	783.265137
937.285156	471.504761
936.135742	356.247040
934.987305	462.425751
933.836914	625.791382
932.687500	383.752533
931.537109	310.660675
930.386719	272.023651
929.236328	31.010426
928.084961	40.774666
926.934570	203.269913
925.783203	199.845459
924.630859	274.020233
923.478516	114.163345
922.327148	45.576656
921.173828	-18.176683
920.021484	125.159180
918.868164	177.790985
917.714844	137.506271
916.561523	81.586281
915.407227	-128.458633
914.252930	-142.945374
913.098633	69.756630
911.944336	-209.763168
910.789063	-178.144424
909.633789	-293.720795
908.478516	-148.274261
907.322266	-150.004700
906.166016	-171.908783
905.009766	-202.645660
903.853516	-108.566025
902.696289	-59.601818
901.539063	114.075340
900.381836	-205.578842
899.223633	-70.001953
898.065430	52.139462
896.907227	-72.132759
895.749023	70.697289
894.589844	1.135692
893.430664	-34.299580
892.271484	-83.092873
891.112305	87.466698
889.952148	138.416718
888.791992	35.957829
887.630859	238.510544
886.470703	192.836502
885.309570	59.345402
884.148438	230.645187
882.986328	-8.485967
881.825195	199.128250
880.663086	267.017395
879.500000	116.388069
878.337891	529.310181
877.174805	442.032562
876.011719	195.005554
874.847656	358.054504
873.684570	381.551025
872.520508	267.859680
871.355469	554.876038
870.191406	263.676025
869.026367	222.372696
867.861328	127.212219
866.695313	286.225189
865.530273	236.207550
864.364258	426.729675
863.197266	502.667145
862.031250	392.208038
860.864258	558.053772
859.697266	548.772095
858.530273	566.472778
857.362305	788.405090
856.194336	785.937500
855.026367	846.296753
853.857422	908.904114
852.688477	839.239136
851.519531	877.194641
850.350586	935.305847
849.180664	1002.361267
848.010742	845.422424
846.840820	697.503052
845.670898	639.177673
844.500000	527.158508
843.329102	464.387848
842.157227	23.583801
840.986328	182.295303
839.814453	65.883949
838.642578	430.077515
837.469727	356.029480
836.296875	416.012665
835.124023	513.873108
833.951172	421.790924
832.777344	418.993683
831.603516	373.703827
830.429688	460.011658
829.255859	639.892456
828.081055	703.606812
826.906250	528.571106
825.731445	498.428558
824.555664	822.605835
823.379883	328.660248
822.204102	369.528351
821.027344	147.423691
819.851563	147.967178
818.674805	-36.405285
817.497070	-47.212299
816.320313	151.005920
815.142578	-196.084717
813.963867	79.632187
812.786133	-54.120758
811.607422	-81.252380
810.428711	-39.638535
809.250000	110.664223
808.070313	-110.281334
806.890625	-138.072922
805.710938	155.946136
804.531250	112.192444
803.350586	-95.970551
802.169922	-140.026154
800.988281	-60.019196
799.807617	-210.923492
798.625977	-364.171356
797.444336	-151.768250
796.261719	-90.380219
795.079102	-155.537476
793.896484	93.695480
792.713867	-13.985916
791.530273	4.383121
790.346680	100.006165
789.163086	120.112373
787.979492	91.306068
786.794922	212.721939
785.610352	238.756409
784.425781	379.529999
783.240234	177.372681
782.054688	282.285553
780.869141	351.567413
779.682617	318.977997
778.496094	401.021454
777.309570	98.608582
776.123047	224.361252
774.935547	354.246277
773.748047	219.076050
772.560547	293.307098
771.373047	173.208633
770.184570	-57.293430
768.996094	97.855141
767.806641	307.812744
766.618164	26.119129
765.428711	319.276550
764.239258	259.723694
763.048828	426.777283
761.858398	600.150269
760.667969	460.746674
759.477539	479.626923
758.286133	815.057312
757.094727	305.674194
755.903320	730.763245
754.710938	480.655487
753.518555	395.312531
752.326172	551.518860
751.133789	338.469330
749.940430	461.354614
748.747070	349.112366
747.553711	208.240814
746.359375	330.632111
745.166016	316.809906
743.970703	342.346344
742.776367	422.573395
741.581055	403.992035
740.385742	65.298042
739.190430	153.983261
737.994141	249.106567
736.797852	238.964203
735.601563	263.790710
734.405273	214.100082
733.208008	424.840363
732.010742	112.429832
730.813477	73.597786
729.615234	34.747723
728.416992	533.827759
727.218750	184.405502
726.020508	392.495972
724.821289	357.934784
723.622070	415.158875
722.422852	273.617096
721.222656	365.825165
720.022461	477.677216
718.822266	508.770813
717.621094	450.442291
716.420898	296.224060
715.218750	460.594055
714.017578	452.713104
712.815430	279.250275
711.614258	162.647705
710.411133	475.489685
709.208984	276.359772
708.005859	175.472580
706.802734	131.399292
705.599609	-38.762764
704.395508	-8.440245
703.191406	-186.846848
701.987305	209.341888
700.782227	68.323334
699.577148	-0.665974
698.372070	-34.625393
697.166992	246.798996
695.960938	-110.516914
694.754883	147.367767
693.548828	153.435028
692.341797	33.810413
691.135742	-224.435471
689.927734	-137.199921
688.720703	-130.019791
687.512695	-319.975769
686.304688	10.970482
685.096680	-24.405127
683.888672	-215.558670
682.679688	-157.077423
681.470703	-152.495529
680.260742	6.199566
679.050781	-129.432373
677.840820	-95.798866
676.630859	-141.977112
675.419922	84.879440
674.209961	104.202499
672.998047	203.867371
671.787109	91.822830
670.575195	90.404976
669.363281	39.554470
668.151367	-229.284927
666.938477	81.378609
665.725586	126.445663
664.512695	124.233513
663.299805	-80.709381
662.085938	-45.689186
660.872070	224.789337
659.658203	-37.630722
658.443359	-64.588402
657.228516	81.182037
656.013672	121.375755
654.797852	127.196022
653.583008	74.918823
652.366211	16.299770
651.150391	71.933258
649.934570	134.029144
648.717773	204.715363
647.500000	253.811905
646.283203	330.785980
645.065430	414.083344
643.847656	533.766479
642.629883	399.409302
641.411133	445.518311
640.192383	390.283875
638.973633	233.731400
637.753906	130.597107
636.534180	207.540558
635.314453	26.213770
634.094727	44.124241
632.874023	-69.541199
631.653320	-282.569916
630.432617	166.828278
629.211914	29.503815
627.990234	69.371094
626.768555	-59.024666
625.545898	-76.941025
624.324219	309.105438
623.101563	282.287292
621.877930	344.121307
620.655273	537.293030
619.431641	289.829559
618.208008	173.569260
616.983398	246.092880
615.759766	-8.569535
614.535156	66.496361
613.310547	-63.809849
612.084961	4.689083
610.859375	-145.185455
609.633789	-83.780899
608.408203	-89.204773
607.181641	-93.217522
605.955078	83.469803
604.728516	128.771866
