# Supplementary material for: Raman spectroscopy accurately differentiates mucosal healing from non-healing and biochemical changes following biological therapy in inflammatory bowel disease
Source: PLoS One. 2021 Jun 2;16(6):e0252210. doi: 10.1371/journal.pone.0252210 (PMC8172032; doi:10.1371/journal.pone.0252210)
Supplement: S3 Dataset — (ZIP) [file pone.0252210.s005.zip › Export UC active inflammation/OC015-1 pre treat_base sub CR removed_67__X_-12093.6__Y_3125.82__Z_-309.394__Time_769.txt]

1714.799805	171.150604
1713.823242	81.562164
1712.846680	293.105804
1711.869141	140.001755
1710.892578	-15.479646
1709.915039	70.525810
1708.937500	-97.855042
1707.958984	-81.085487
1706.981445	-155.100067
1706.002930	-319.892700
1705.024414	-61.303074
1704.044922	-86.298828
1703.066406	-129.673889
1702.086914	-145.985687
1701.107422	9.236895
1700.127930	-6.425322
1699.147461	-48.498783
1698.167969	56.857864
1697.187500	-29.915995
1696.207031	124.196068
1695.226563	-9.879172
1694.245117	438.675903
1693.263672	121.109467
1692.282227	132.434723
1691.300781	61.426178
1690.318359	-86.547020
1689.336914	131.463120
1688.354492	136.399963
1687.372070	29.767307
1686.388672	136.852325
1685.406250	294.986603
1684.422852	322.886841
1683.439453	114.104378
1682.456055	377.289886
1681.471680	374.479980
1680.487305	385.422760
1679.502930	322.270844
1678.518555	419.253693
1677.534180	223.976471
1676.548828	539.906982
1675.563477	566.269104
1674.578125	590.399536
1673.592773	495.338654
1672.606445	889.723022
1671.621094	513.870300
1670.634766	765.497498
1669.647461	661.550659
1668.661133	759.890015
1667.673828	837.355652
1666.686523	981.558655
1665.699219	786.481079
1664.711914	1021.661255
1663.723633	1095.347900
1662.736328	1127.000366
1661.748047	1177.584717
1660.758789	971.439514
1659.770508	1383.215576
1658.781250	1169.958984
1657.791992	1428.651489
1656.802734	1335.416138
1655.813477	1115.519287
1654.823242	975.490112
1653.833008	1174.623779
1652.842773	982.461670
1651.852539	1020.873352
1650.862305	1012.018127
1649.871094	707.376526
1648.879883	612.042175
1647.888672	665.085327
1646.896484	546.680542
1645.905273	566.030273
1644.913086	205.364792
1643.920898	265.011993
1642.928711	314.381622
1641.935547	276.923920
1640.943359	292.561401
1639.950195	142.268509
1638.956055	84.633331
1637.962891	174.980896
1636.968750	168.003952
1635.975586	-44.295918
1634.981445	-34.888035
1633.986328	-6.795843
1632.992188	-81.196091
1631.997070	5.315391
1631.001953	205.239044
1630.006836	-15.882004
1629.010742	-194.583817
1628.015625	-99.339439
1627.019531	-51.288349
1626.023438	-313.408783
1625.027344	26.937159
1624.030273	9.780808
1623.033203	34.867016
1622.036133	128.438217
1621.039063	195.863800
1620.041992	13.891170
1619.043945	65.868004
1618.045898	33.955414
1617.047852	44.197735
1616.049805	133.300476
1615.050781	196.254608
1614.052734	-58.100872
1613.053711	44.447140
1612.053711	31.687670
1611.054688	13.799015
1610.054688	-263.456116
1609.055664	46.461643
1608.054688	-128.331024
1607.054688	97.773514
1606.054688	75.084702
1605.053711	99.597862
1604.052734	-82.616669
1603.051758	-50.107567
1602.049805	-69.887947
1601.048828	-94.842949
1600.046875	-62.213669
1599.044922	-3.415077
1598.041992	-2.121974
1597.040039	-55.688274
1596.037109	-124.888702
1595.034180	-92.162498
1594.031250	-28.097738
1593.027344	-21.505503
1592.024414	-166.334198
1591.020508	-70.975243
1590.016602	-140.068726
1589.011719	-47.391254
1588.007813	-61.717033
1587.002930	-138.649170
1585.998047	71.226341
1584.993164	179.316284
1583.987305	29.310127
1582.982422	173.763474
1581.976563	252.981522
1580.970703	131.571243
1579.964844	127.337296
1578.958008	284.454712
1577.951172	173.356033
1576.944336	145.512192
1575.937500	128.018265
1574.930664	347.162781
1573.922852	12.218514
1572.915039	33.538658
1571.907227	223.730362
1570.899414	-35.848186
1569.890625	268.427399
1568.881836	188.014496
1567.873047	297.136780
1566.864258	76.343254
1565.855469	89.192764
1564.845703	29.255947
1563.835938	215.761566
1562.826172	295.709137
1561.816406	95.378571
1560.805664	125.820915
1559.794922	399.850616
1558.784180	-31.421095
1557.773438	71.244019
1556.762695	-51.676430
1555.750977	221.674118
1554.739258	253.918716
1553.727539	68.517647
1552.715820	25.451780
1551.703125	116.861710
1550.690430	386.651581
1549.677734	177.572037
1548.665039	113.297630
1547.652344	354.068451
1546.638672	149.892029
1545.625000	162.799530
1544.611328	242.757828
1543.597656	185.600098
1542.583008	138.653961
1541.568359	45.098907
1540.553711	88.296623
1539.539063	17.742699
1538.524414	-122.611160
1537.508789	371.746979
1536.493164	40.168518
1535.477539	49.067291
1534.460938	142.913055
1533.445313	97.354668
1532.428711	190.860107
1531.412109	250.678268
1530.395508	173.765366
1529.377930	65.820305
1528.361328	295.178192
1527.343750	223.014999
1526.326172	264.012268
1525.307617	209.607925
1524.290039	209.131546
1523.271484	12.974126
1522.252930	102.274048
1521.234375	44.809361
1520.214844	316.322296
1519.196289	160.874588
1518.176758	100.435234
1517.156250	330.223541
1516.136719	189.860794
1515.117188	229.206406
1514.096680	173.382050
1513.076172	225.270981
1512.054688	197.426392
1511.034180	243.889023
1510.012695	254.272766
1508.991211	13.144210
1507.969727	-58.751110
1506.948242	215.392929
1505.925781	-87.488091
1504.903320	-159.704895
1503.880859	49.842747
1502.858398	72.168159
1501.835938	-115.657661
1500.812500	52.403046
1499.789063	-253.350281
1498.765625	55.213043
1497.741211	-232.737579
1496.717773	-372.272888
1495.693359	168.544632
1494.668945	-35.181114
1493.643555	-42.060307
1492.619141	-33.692051
1491.593750	-102.114067
1490.568359	33.810253
1489.542969	-272.380890
1488.517578	-169.877808
1487.491211	-6.239237
1486.464844	192.979507
1485.438477	259.293274
1484.412109	261.690582
1483.384766	138.970886
1482.358398	370.799713
1481.331055	291.298065
1480.302734	132.694565
1479.275391	308.042969
1478.247070	416.961945
1477.218750	276.044556
1476.190430	422.994293
1475.162109	536.701172
1474.132813	724.128357
1473.104492	870.690613
1472.075195	841.480713
1471.044922	921.641479
1470.015625	887.228821
1468.985352	893.464050
1467.955078	1039.522827
1466.924805	1124.444702
1465.894531	1537.221313
1464.863281	1484.647583
1463.832031	1670.914795
1462.800781	1592.847778
1461.769531	1877.992920
1460.738281	1667.791138
1459.706055	1747.066406
1458.673828	1747.588379
1457.641602	1933.343018
1456.608398	1946.444092
1455.576172	1855.523926
1454.542969	1962.431641
1453.509766	2211.270996
1452.476563	1973.247070
1451.442383	1902.579590
1450.408203	2052.391357
1449.374023	2034.919800
1448.339844	2192.223389
1447.305664	1691.030640
1446.270508	2033.146118
1445.235352	2147.297363
1444.200195	2031.102417
1443.165039	1821.343628
1442.128906	1755.861328
1441.093750	1892.763062
1440.057617	1549.167603
1439.020508	1589.988525
1437.984375	1567.634033
1436.947266	1429.052856
1435.910156	1414.347778
1434.873047	1197.601196
1433.835938	1230.984009
1432.797852	951.288940
1431.759766	820.676025
1430.721680	975.336914
1429.683594	822.134033
1428.644531	474.773163
1427.606445	498.367645
1426.567383	428.681366
1425.528320	424.615295
1424.488281	188.694550
1423.449219	187.293823
1422.409180	185.929214
1421.369141	333.231842
1420.328125	92.685020
1419.288086	76.394302
1418.247070	138.189621
1417.206055	227.702774
1416.165039	136.071274
1415.123047	42.013000
1414.081055	244.845001
1413.040039	2.586188
1411.997070	145.124207
1410.955078	-29.019964
1409.912109	20.625074
1408.870117	-135.686325
1407.826172	12.059260
1406.783203	-23.500032
1405.740234	-297.493835
1404.696289	33.676056
1403.652344	-24.226089
1402.608398	18.347054
1401.563477	15.818050
1400.519531	178.924118
1399.474609	-154.468521
1398.429688	201.810104
1397.383789	114.360497
1396.338867	89.699341
1395.292969	217.961990
1394.247070	0.586466
1393.200195	354.382538
1392.154297	249.932358
1391.107422	185.666870
1390.060547	53.951313
1389.013672	22.480045
1387.966797	341.356567
1386.918945	-207.707642
1385.871094	-118.781410
1384.823242	245.217163
1383.775391	-115.700363
1382.726563	-84.027290
1381.677734	45.178699
1380.628906	-30.394167
1379.580078	-50.884853
1378.530273	-288.494415
1377.481445	-16.637070
1376.431641	25.593046
1375.380859	137.771027
1374.331055	137.760208
1373.280273	-31.752716
1372.229492	-133.752441
1371.178711	46.122761
1370.127930	-8.267356
1369.076172	49.611206
1368.024414	137.476288
1366.972656	108.342827
1365.920898	29.528423
1364.869141	117.682701
1363.816406	128.736526
1362.763672	62.747856
1361.710938	54.131813
1360.657227	10.799975
1359.604492	124.302536
1358.550781	-199.786407
1357.496094	28.289297
1356.442383	156.966782
1355.387695	322.973053
1354.333984	352.381439
1353.279297	245.268936
1352.223633	29.039970
1351.168945	326.983917
1350.113281	76.308243
1349.057617	267.619781
1348.001953	250.535400
1346.945313	476.679626
1345.888672	620.992859
1344.832031	519.870178
1343.775391	694.089539
1342.718750	771.680664
1341.661133	512.328064
1340.603516	592.621826
1339.545898	672.993103
1338.488281	760.869934
1337.429688	848.814087
1336.371094	832.864319
1335.312500	710.612854
1334.253906	781.518799
1333.195313	632.337402
1332.135742	829.577026
1331.076172	868.585327
1330.016602	719.798157
1328.956055	707.115601
1327.895508	699.486633
1326.834961	635.142700
1325.774414	682.080078
1324.713867	482.150391
1323.652344	588.556885
1322.590820	741.916748
1321.529297	831.145081
1320.467773	816.805298
1319.405273	814.899841
1318.343750	931.476440
1317.280273	991.379700
1316.217773	955.212952
1315.155273	813.174072
1314.091797	868.417175
1313.028320	950.827942
1311.964844	846.100525
1310.900391	820.306274
1309.835938	777.377441
1308.771484	936.394836
1307.707031	659.845398
1306.642578	607.395935
1305.577148	874.830017
1304.511719	733.985535
1303.446289	817.031250
1302.380859	870.621948
1301.314453	1061.896973
1300.248047	867.391235
1299.181641	992.407043
1298.115234	918.500610
1297.047852	768.574158
1295.980469	753.811707
1294.913086	685.127747
1293.845703	780.957458
1292.778320	798.304199
1291.709961	818.160339
1290.641602	796.383240
1289.573242	620.215576
1288.503906	620.676208
1287.434570	562.381104
1286.365234	668.333557
1285.295898	561.175781
1284.226563	392.893372
1283.156250	616.513306
1282.085938	800.919800
1281.015625	684.251953
1279.945313	553.003235
1278.874023	502.592407
1277.802734	699.289124
1276.731445	668.525452
1275.660156	618.259827
1274.587891	374.957825
1273.515625	598.563904
1272.443359	641.312744
1271.371094	583.929321
1270.297852	753.729126
1269.224609	781.874084
1268.151367	695.309875
1267.078125	821.142334
1266.003906	993.311035
1264.930664	850.738831
1263.856445	1069.221436
1262.781250	909.678284
1261.707031	733.164856
1260.631836	812.672363
1259.556641	1043.247314
1258.481445	1086.146851
1257.405273	851.373352
1256.330078	770.135376
1255.253906	698.687073
1254.177734	1007.007446
1253.100586	1037.773682
1252.023438	971.215698
1250.947266	1096.863281
1249.869141	745.794861
1248.791992	791.212219
1247.713867	970.313965
1246.635742	762.910217
1245.557617	1005.118530
1244.479492	771.077209
1243.400391	634.288574
1242.321289	815.654541
1241.242188	875.550659
1240.163086	918.424683
1239.083008	764.715576
1238.002930	749.353577
1236.922852	753.391113
1235.842773	662.840332
1234.761719	744.453796
1233.681641	476.970490
1232.600586	674.882080
1231.518555	623.134399
1230.437500	830.578979
1229.355469	655.269897
1228.273438	971.532166
1227.190430	689.713928
1226.108398	662.116943
1225.025391	702.256287
1223.942383	403.677765
1222.859375	632.451477
1221.775391	474.209656
1220.692383	306.339447
1219.607422	517.973450
1218.523438	446.761963
1217.439453	585.728882
1216.354492	403.359955
1215.269531	358.679901
1214.184570	330.882965
1213.098633	290.990997
1212.012695	584.100098
1210.926758	293.175110
1209.840820	424.459198
1208.754883	244.549988
1207.667969	339.536652
1206.581055	311.500977
1205.494141	276.202759
1204.406250	397.487915
1203.318359	441.586884
1202.230469	321.850311
1201.142578	348.997101
1200.054688	34.246223
1198.965820	66.158356
1197.876953	78.755157
1196.788086	-48.233620
1195.698242	50.862995
1194.609375	-25.672152
1193.519531	99.714539
1192.428711	-267.734528
1191.338867	-82.385628
1190.248047	78.799049
1189.157227	-96.412201
1188.066406	-57.880287
1186.975586	-125.058853
1185.883789	-151.462692
1184.791992	-225.908157
1183.700195	-233.201401
1182.607422	28.100744
1181.514648	-70.496597
1180.421875	27.493505
1179.329102	-49.607048
1178.236328	88.954346
1177.142578	-72.110779
1176.048828	123.758781
1174.955078	87.170174
1173.860352	45.744045
1172.766602	114.393646
1171.671875	230.813614
1170.576172	-26.158499
1169.481445	233.647812
1168.385742	179.959137
1167.290039	49.712296
1166.194336	-1.648437
1165.097656	56.890884
1164.001953	22.150827
1162.905273	54.251137
1161.807617	205.693619
1160.710938	251.937927
1159.613281	204.985382
1158.515625	325.069305
1157.417969	366.287506
1156.319336	443.206390
1155.220703	481.863312
1154.122070	558.593323
1153.023438	322.899689
1151.924805	556.823608
1150.825195	609.461609
1149.725586	85.433479
1148.625000	52.272209
1147.525391	-152.399857
1146.424805	92.952766
1145.324219	161.983276
1144.223633	178.563187
1143.122070	130.829865
1142.020508	-52.532978
1140.918945	-47.991665
1139.817383	225.168167
1138.714844	132.057404
1137.612305	219.554398
1136.509766	183.396027
1135.407227	396.629761
1134.303711	167.953278
1133.200195	115.034271
1132.096680	515.505249
1130.993164	341.376556
1129.888672	295.402527
1128.784180	488.999115
1127.679688	511.686584
1126.575195	531.939270
1125.469727	573.462585
1124.364258	764.236145
1123.258789	618.384827
1122.152344	631.275085
1121.046875	480.684235
1119.940430	517.182251
1118.833008	376.051056
1117.726563	381.692474
1116.619141	264.227936
1115.511719	539.504761
1114.404297	296.606964
1113.295898	311.533539
1112.188477	418.621307
1111.080078	308.153503
1109.970703	634.876221
1108.862305	642.461304
1107.752930	701.965454
1106.643555	258.395538
1105.534180	435.937256
1104.423828	658.207642
1103.313477	394.195221
1102.203125	729.556396
1101.092773	666.087158
1099.981445	758.259094
1098.870117	579.215149
1097.758789	546.372498
1096.647461	579.505737
1095.535156	431.167419
1094.422852	560.834595
1093.310547	735.165771
1092.197266	549.144043
1091.084961	544.449219
1089.971680	567.972351
1088.857422	624.401062
1087.744141	556.114441
1086.629883	596.022034
1085.515625	701.732910
1084.401367	663.983765
1083.286133	748.445129
1082.171875	557.948547
1081.056641	701.101563
1079.940430	907.587158
1078.825195	611.488647
1077.708984	700.508423
1076.592773	533.660095
1075.475586	791.586975
1074.359375	641.209351
1073.242188	458.057770
1072.125000	481.336212
1071.006836	295.957581
1069.888672	462.229370
1068.770508	373.018127
1067.652344	297.909149
1066.534180	293.105896
1065.415039	110.345520
1064.295898	267.130829
1063.176758	433.217010
1062.056641	566.473083
1060.936523	383.855988
1059.816406	358.044678
1058.696289	369.674286
1057.575195	332.216431
1056.454102	362.574188
1055.333008	224.693176
1054.211914	5.129393
1053.089844	248.144577
1051.967773	234.208099
1050.845703	234.310516
1049.723633	85.060478
1048.600586	346.597778
1047.477539	185.776459
1046.354492	53.048889
1045.230469	384.453369
1044.106445	-30.292885
1042.982422	203.151169
1041.858398	75.330704
1040.734375	61.761574
1039.609375	-40.277576
1038.484375	6.803289
1037.358398	119.084625
1036.232422	-61.918827
1035.107422	50.414936
1033.980469	134.812439
1032.854492	147.115860
1031.727539	126.900177
1030.600586	174.161346
1029.473633	147.070389
1028.345703	154.893570
1027.218750	-37.031174
1026.090820	-115.007332
1024.961914	-281.141144
1023.833984	-80.320534
1022.705078	-332.157379
1021.576172	-66.335915
1020.446289	-278.509552
1019.317383	-188.989548
1018.187500	-194.532928
1017.056641	-100.327057
1015.926758	-179.938461
1014.795898	-143.588715
1013.665039	66.564812
1012.534180	28.847198
1011.402344	132.466690
1010.270508	386.588928
1009.138672	45.799671
1008.006836	80.120247
1006.874023	209.344009
1005.741211	361.707581
1004.608398	726.816223
1003.475586	1223.606079
1002.341797	1773.395264
1001.208008	1826.166138
1000.074219	1546.299072
998.939453	832.396606
997.805664	523.019592
996.669922	370.848846
995.535156	211.903046
994.400391	302.330353
993.264648	-15.563594
992.127930	28.892809
990.992188	-34.972713
989.855469	90.314964
988.718750	-54.051807
987.582031	287.953766
986.445313	139.159195
985.307617	170.172226
984.169922	-47.448944
983.031250	-36.967609
981.893555	-125.379623
980.754883	-54.890545
979.616211	-85.579292
978.476563	14.932657
977.337891	-121.370758
976.198242	78.124718
975.057617	52.360874
973.917969	63.460781
972.777344	196.399429
971.636719	46.848183
970.496094	257.971191
969.354492	278.530151
968.212891	94.887589
967.071289	-19.742649
965.929688	63.063229
964.787109	258.300568
963.644531	272.378296
962.501953	369.065887
961.358398	225.131271
960.214844	404.445984
959.071289	180.556763
957.927734	195.058105
956.783203	35.607792
955.638672	325.022308
954.494141	225.291641
953.349609	38.739674
952.204102	243.554672
951.058594	68.687492
949.912109	97.495430
948.766602	194.955215
947.620117	182.744720
946.473633	15.241170
945.327148	163.155045
944.179688	151.205215
943.032227	134.775452
941.884766	307.911102
940.736328	140.977692
939.587891	380.361633
938.439453	339.117981
937.291016	482.709015
936.141602	368.650757
934.993164	99.706108
933.842773	229.810394
932.693359	400.941925
931.542969	490.059418
930.392578	264.915863
929.242188	140.137405
928.090820	384.272614
926.940430	291.532532
925.788086	533.386902
924.636719	345.255890
923.484375	339.227905
922.333008	353.733185
921.179688	200.086792
920.027344	55.668083
918.874023	-54.531799
917.720703	341.952087
916.567383	288.643127
915.413086	130.981018
914.258789	184.564209
913.104492	195.065506
911.950195	85.368637
910.794922	220.771744
909.639648	-72.454071
908.483398	-193.165863
907.328125	37.584515
906.171875	-98.847557
905.015625	-275.943207
903.859375	-174.285614
902.702148	13.434370
901.544922	-118.121025
900.387695	-63.951992
899.229492	-73.121391
898.071289	-93.552086
896.913086	85.126762
895.754883	116.774292
894.595703	71.582649
893.436523	-68.479652
892.277344	-52.505646
891.118164	103.576645
889.958008	-52.080574
888.797852	-8.902495
887.636719	-116.969284
886.476563	-39.866623
885.315430	-7.895144
884.154297	39.886024
882.992188	168.881180
881.831055	-26.881346
880.668945	11.948412
879.505859	89.107491
878.343750	206.815491
877.180664	74.426392
876.017578	-30.847643
874.853516	138.676147
873.690430	-88.088493
872.526367	106.168655
871.361328	-14.674767
870.197266	-38.709976
869.032227	31.750277
867.867188	75.209045
866.701172	62.462482
865.536133	-44.666653
864.370117	-104.542763
863.203125	89.477425
862.037109	281.163910
860.870117	196.583984
859.703125	172.661591
858.536133	135.289963
857.368164	91.211662
856.200195	219.890640
855.032227	263.284668
853.863281	472.587433
852.694336	273.799103
851.525391	409.038544
850.356445	541.968689
849.186523	762.200256
848.016602	731.487366
846.846680	790.344421
845.676758	672.321167
844.505859	811.718689
843.334961	678.067627
842.163086	864.354736
840.992188	1003.572876
839.820313	869.937012
838.648438	1024.710083
837.475586	960.385925
836.302734	936.291870
835.129883	715.621460
833.957031	691.561096
832.783203	801.457031
831.609375	458.150574
830.435547	385.013000
829.261719	378.821686
828.086914	307.926727
826.912109	250.420654
825.737305	199.606369
824.561523	-112.000031
823.385742	-86.985565
822.209961	93.945900
821.033203	129.984299
819.857422	-83.436928
818.680664	-67.469414
817.502930	44.175201
816.326172	-11.164143
815.148438	-50.932114
813.969727	-126.299263
812.791992	-199.441055
811.613281	16.437021
810.434570	-47.877464
809.255859	123.352356
808.076172	201.162125
806.896484	74.560280
805.716797	316.596283
804.537109	181.075500
803.356445	274.196655
802.175781	223.003555
800.994141	43.129543
799.813477	-32.455353
798.631836	53.833099
797.450195	-183.621170
796.267578	-70.812767
795.084961	-37.864491
793.902344	-89.151360
792.719727	-153.738785
791.536133	-45.618488
790.352539	71.269653
789.168945	-8.911177
787.985352	-82.453812
786.800781	-76.356766
785.616211	-196.363403
784.431641	-93.025230
783.246094	125.180710
782.060547	24.996618
780.875000	41.930637
779.688477	38.942276
778.501953	247.937973
777.315430	149.889847
776.128906	113.663605
774.941406	-2.027328
773.753906	-93.425674
772.566406	-228.930298
771.378906	182.530716
770.190430	97.674706
769.001953	30.463291
767.812500	-127.101006
766.624023	114.174156
765.434570	-124.895294
764.245117	-11.519397
763.054688	394.609100
761.864258	54.307571
760.673828	59.650177
759.483398	249.781357
758.291992	340.815979
757.100586	225.066818
755.909180	300.630524
754.716797	154.131790
753.524414	95.585625
752.332031	124.930603
751.139648	86.152161
749.946289	297.723663
748.752930	2.018683
747.559570	9.346963
746.365234	225.135986
745.171875	333.305786
743.976563	151.883560
742.782227	143.777161
741.586914	190.478119
740.391602	129.747910
739.196289	-150.096741
738.000000	49.985008
736.803711	160.165817
735.607422	53.500740
734.411133	45.405148
733.213867	251.817398
732.016602	278.695374
730.819336	108.666405
729.621094	48.086849
728.422852	-82.434021
727.224609	-31.428051
726.026367	-43.822571
724.827148	245.356964
723.627930	31.937603
722.428711	128.783005
721.228516	48.723217
720.028320	88.790321
718.828125	-15.196952
717.626953	110.007492
716.426758	248.261215
715.225586	312.315765
714.023438	358.921570
712.822266	237.662598
711.620117	142.642029
710.416992	43.336781
709.214844	-153.929108
708.011719	54.041386
706.808594	4.998724
705.605469	104.046608
704.401367	33.316906
703.197266	-39.522106
701.993164	-68.780876
700.788086	-10.989661
699.583008	125.092873
698.377930	104.625900
697.172852	-41.852558
695.966797	-51.323967
694.760742	-12.957436
693.554688	-24.519753
692.347656	-161.973877
691.141602	-271.100708
689.934570	-6.822088
688.726563	-256.883423
687.518555	13.868872
686.310547	-38.621372
685.102539	-127.902618
683.894531	-65.345657
682.685547	-95.964432
681.476563	-24.680063
680.266602	-87.692131
679.056641	-63.994247
677.846680	-27.267147
676.636719	41.961662
675.426758	-174.485794
674.215820	41.982670
673.003906	-59.608860
671.792969	-7.550459
670.581055	92.103127
669.369141	-43.882004
668.157227	131.467926
666.944336	17.234955
665.731445	13.271648
664.518555	-89.999321
663.305664	-80.898560
662.091797	120.372398
660.877930	142.447769
659.664063	192.600327
658.449219	68.023735
657.234375	85.885918
656.019531	26.142847
654.803711	-225.409607
653.588867	79.247307
652.373047	-137.676529
651.156250	-179.975662
649.940430	3.908129
648.723633	39.146282
647.505859	-106.453720
646.289063	195.701004
645.071289	82.423004
643.853516	22.980906
642.635742	154.988129
641.416992	228.871674
640.198242	-0.416793
638.979492	125.028587
637.759766	121.468216
636.541016	-86.211441
635.320313	-42.518547
634.100586	76.275620
632.879883	188.537216
631.659180	-12.668113
630.438477	140.239929
629.217773	181.461502
627.996094	66.026619
626.774414	175.738510
625.551758	-44.836300
624.330078	47.545807
623.107422	30.510199
621.883789	120.509422
620.661133	323.885468
619.437500	227.253738
618.213867	66.317741
616.990234	-86.110374
615.765625	-56.703953
614.541016	73.100365
613.316406	10.180438
612.090820	280.736755
610.865234	35.729736
609.639648	-46.894207
608.414063	-142.494583
607.187500	-31.007303
605.960938	-99.214638
604.734375	41.673492
