# Supplementary material for: Raman spectroscopy accurately differentiates mucosal healing from non-healing and biochemical changes following biological therapy in inflammatory bowel disease
Source: PLoS One. 2021 Jun 2;16(6):e0252210. doi: 10.1371/journal.pone.0252210 (PMC8172032; doi:10.1371/journal.pone.0252210)
Supplement: S3 Dataset — (ZIP) [file pone.0252210.s005.zip › Export UC active inflammation/OC032-1 pre treatment_base sub CR removed_92__X_-18642.6__Y_36501.6__Z_-129.6__Time_1042.txt]

1714.640625	21.838980
1713.664063	63.172852
1712.687500	-97.387634
1711.709961	-67.340919
1710.733398	-34.449093
1709.755859	-22.862400
1708.778320	-8.431582
1707.799805	-12.602707
1706.821289	23.580854
1705.843750	14.415151
1704.864258	56.274529
1703.885742	18.010281
1702.907227	-3.996583
1701.927734	-33.847378
1700.948242	-20.700428
1699.968750	-31.439041
1698.988281	56.928337
1698.007813	-113.836037
1697.028320	-118.630013
1696.046875	-24.396074
1695.066406	29.931885
1694.084961	57.711330
1693.104492	40.293427
1692.123047	44.421654
1691.140625	27.381216
1690.159180	21.226046
1689.176758	-64.770737
1688.194336	-1.182941
1687.211914	81.234512
1686.228516	113.148117
1685.246094	126.593643
1684.262695	-70.288635
1683.279297	-32.459293
1682.295898	61.475155
1681.311523	83.651894
1680.327148	-29.765999
1679.342773	56.675247
1678.358398	55.449821
1677.374023	41.107513
1676.388672	64.183975
1675.403320	23.610472
1674.417969	94.897995
1673.432617	12.165383
1672.446289	166.152817
1671.459961	126.295952
1670.473633	105.224144
1669.487305	92.299652
1668.500977	260.096558
1667.513672	175.802902
1666.526367	147.443970
1665.539063	233.353943
1664.550781	70.024925
1663.563477	161.538315
1662.575195	229.298569
1661.586914	156.682480
1660.598633	142.559189
1659.609375	208.080048
1658.620117	162.453766
1657.631836	196.455856
1656.641602	249.112442
1655.652344	140.397614
1654.662109	105.975761
1653.672852	151.096390
1652.681641	111.660240
1651.691406	90.891106
1650.701172	78.192406
1649.709961	-26.916708
1648.718750	37.316769
1647.727539	54.071732
1646.735352	60.364708
1645.744141	-20.400192
1644.751953	-11.226619
1643.759766	-12.509189
1642.766602	-55.925304
1641.774414	-141.444321
1640.781250	-47.397175
1639.788086	57.259552
1638.794922	-20.022827
1637.801758	100.591286
1636.807617	-37.121822
1635.813477	15.088409
1634.819336	-48.587921
1633.825195	-104.250259
1632.830078	-1.768448
1631.834961	19.108244
1630.839844	3.189085
1629.844727	-65.297691
1628.849609	-110.000298
1627.853516	-86.209084
1626.857422	-186.001251
1625.861328	-251.499115
1624.865234	-111.815178
1623.868164	-93.064690
1622.871094	1.950344
1621.874023	47.048611
1620.876953	-33.927254
1619.879883	19.132010
1618.881836	-43.333324
1617.883789	43.917538
1616.885742	81.296661
1615.887695	-9.894219
1614.888672	1.311271
1613.889648	-108.120544
1612.890625	-81.104164
1611.891602	53.427380
1610.892578	-68.973083
1609.892578	-62.878941
1608.892578	45.422195
1607.892578	-32.305321
1606.892578	-36.648193
1605.891602	-51.452110
1604.890625	103.929451
1603.889648	159.790253
1602.888672	11.519780
1601.887695	67.386475
1600.885742	68.301170
1599.883789	43.063816
1598.881836	25.678783
1597.879883	-15.227949
1596.876953	-84.871407
1595.874023	67.601219
1594.871094	-106.539452
1593.868164	-16.830883
1592.864258	10.157001
1591.861328	13.623655
1590.857422	-35.129959
1589.853516	83.126190
1588.848633	107.389137
1587.844727	32.503624
1586.839844	56.722271
1585.834961	65.262123
1584.830078	11.212495
1583.824219	64.007004
1582.819336	187.098709
1581.813477	145.994064
1580.807617	149.149170
1579.800781	40.303829
1578.794922	17.379251
1577.788086	158.397888
1576.781250	44.308292
1575.773438	62.908859
1574.766602	13.836061
1573.758789	1.148818
1572.750977	71.621178
1571.743164	186.209106
1570.735352	-52.730476
1569.726563	61.743813
1568.718750	7.276485
1567.708984	67.054497
1566.700195	12.512146
1565.691406	-23.883678
1564.681641	74.646744
1563.671875	17.391838
1562.662109	89.825462
1561.652344	97.332161
1560.641602	120.339546
1559.630859	18.837532
1558.620117	-7.505059
1557.609375	129.373688
1556.597656	105.497025
1555.586914	29.768476
1554.575195	57.607136
1553.563477	7.698250
1552.550781	79.421410
1551.539063	26.825243
1550.526367	173.437912
1549.513672	141.421066
1548.500977	119.705086
1547.487305	15.186036
1546.473633	135.581009
1545.459961	43.907875
1544.446289	32.326122
1543.432617	80.115387
1542.417969	68.406960
1541.404297	-15.667569
1540.389648	44.826347
1539.374023	151.697113
1538.359375	51.987366
1537.343750	-130.316818
1536.328125	-23.660103
1535.312500	-15.123953
1534.296875	111.970444
1533.280273	89.410355
1532.263672	89.998032
1531.247070	198.762970
1530.230469	106.449974
1529.212891	101.696785
1528.196289	207.632416
1527.178711	130.642426
1526.160156	-21.033306
1525.142578	-87.765358
1524.124023	10.154798
1523.106445	-59.245682
1522.087891	33.365097
1521.068359	-90.138596
1520.049805	33.175560
1519.030273	61.268112
1518.010742	7.053742
1516.991211	-62.610123
1515.971680	-3.858717
1514.951172	26.556559
1513.930664	-30.399029
1512.910156	30.705753
1511.889648	-77.667572
1510.868164	-34.653358
1509.846680	85.255455
1508.826172	-30.913378
1507.803711	-111.191269
1506.782227	21.321701
1505.759766	-51.344685
1504.737305	-136.843704
1503.714844	-35.311363
1502.692383	-10.721550
1501.668945	-42.539928
1500.646484	2.430696
1499.623047	-124.192451
1498.599609	-74.200966
1497.575195	19.221586
1496.550781	-48.619602
1495.527344	-32.060776
1494.502930	12.574025
1493.477539	103.164917
1492.453125	37.751629
1491.427734	-60.902668
1490.402344	16.750187
1489.376953	27.912235
1488.350586	10.931919
1487.325195	11.802485
1486.298828	-35.874817
1485.272461	166.569000
1484.245117	144.323090
1483.218750	183.291138
1482.191406	153.333466
1481.164063	189.663147
1480.136719	93.363632
1479.108398	211.197723
1478.080078	193.877609
1477.052734	115.389511
1476.023438	-14.053436
1474.995117	75.577789
1473.965820	274.635834
1472.937500	269.921356
1471.908203	392.446167
1470.877930	334.211639
1469.848633	342.136749
1468.818359	464.498810
1467.788086	332.474060
1466.757813	396.269104
1465.727539	340.542114
1464.696289	345.813507
1463.665039	363.772339
1462.633789	427.437164
1461.602539	437.723999
1460.570313	371.807037
1459.539063	422.698273
1458.506836	402.479919
1457.473633	625.877014
1456.441406	610.680542
1455.408203	450.888031
1454.375000	524.479248
1453.341797	473.790619
1452.308594	643.665833
1451.274414	549.872742
1450.241211	387.706665
1449.207031	532.143738
1448.171875	496.679016
1447.137695	314.361267
1446.102539	367.571838
1445.067383	377.730377
1444.032227	332.212738
1442.997070	461.298218
1441.960938	504.321014
1440.924805	403.173889
1439.888672	370.346954
1438.852539	443.717560
1437.816406	324.978516
1436.779297	335.166229
1435.742188	208.935516
1434.705078	168.648087
1433.666992	226.870178
1432.629883	196.719940
1431.591797	181.735718
1430.553711	121.346153
1429.514648	129.116516
1428.476563	83.930946
1427.437500	109.393791
1426.398438	-31.556660
1425.359375	127.567696
1424.320313	4.354546
1423.280273	-5.395892
1422.240234	-45.353348
1421.200195	53.262711
1420.159180	66.232033
1419.119141	13.763477
1418.078125	94.747337
1417.037109	39.821342
1415.996094	-17.571432
1414.954102	-115.168251
1413.912109	-66.824181
1412.870117	46.903828
1411.828125	70.108719
1410.786133	-75.066780
1409.743164	28.619656
1408.700195	29.285408
1407.657227	35.005310
1406.614258	38.243340
1405.570313	-53.901669
1404.527344	-73.173477
1403.483398	-69.821747
1402.438477	-26.297005
1401.394531	-175.912598
1400.349609	-26.976597
1399.304688	9.093305
1398.259766	92.815674
1397.214844	18.633875
1396.168945	92.363747
1395.123047	33.315449
1394.077148	41.960621
1393.031250	-89.599228
1391.984375	66.862000
1390.937500	35.554665
1389.890625	-90.800140
1388.843750	-109.469620
1387.796875	-93.067657
1386.749023	5.898106
1385.701172	-70.173286
1384.653320	96.327866
1383.604492	-52.135284
1382.556641	29.412336
1381.507813	33.512924
1380.458984	35.157547
1379.410156	-10.603732
1378.360352	-8.867683
1377.310547	-89.464211
1376.260742	-142.528824
1375.210938	-38.332329
1374.161133	45.907715
1373.110352	-136.714401
1372.059570	-32.455616
1371.008789	46.873680
1369.957031	31.496782
1368.906250	8.699983
1367.854492	-111.209412
1366.802734	15.573391
1365.750000	149.815262
1364.698242	30.091154
1363.645508	-57.178528
1362.592773	-97.078880
1361.540039	-24.947754
1360.486328	-179.179230
1359.433594	-74.636391
1358.379883	-32.259274
1357.326172	35.006874
1356.271484	97.315948
1355.216797	-44.121655
1354.163086	15.790015
1353.107422	-28.607206
1352.052734	-13.334971
1350.998047	6.942770
1349.942383	34.701885
1348.886719	55.050381
1347.830078	18.365551
1346.774414	197.563873
1345.717773	210.559250
1344.661133	67.380867
1343.604492	55.700420
1342.546875	192.779175
1341.490234	178.690308
1340.432617	70.506828
1339.375000	165.522263
1338.316406	290.255829
1337.258789	135.212921
1336.200195	153.550827
1335.141602	261.016510
1334.082031	126.003265
1333.023438	67.779358
1331.963867	103.602455
1330.904297	60.329136
1329.844727	-10.074585
1328.784180	90.130013
1327.723633	42.072800
1326.663086	75.605003
1325.602539	-29.152121
1324.541992	108.179977
1323.480469	181.301590
1322.418945	-26.957928
1321.357422	140.019196
1320.295898	65.172997
1319.233398	271.604309
1318.170898	182.042648
1317.108398	60.505684
1316.045898	126.409981
1314.982422	187.393585
1313.918945	80.833298
1312.855469	161.584152
1311.791992	195.540726
1310.728516	207.357849
1309.664063	221.666351
1308.599609	231.082092
1307.535156	343.884888
1306.469727	126.991776
1305.404297	70.112747
1304.338867	264.134491
1303.273438	170.437897
1302.208008	204.640106
1301.141602	125.808228
1300.075195	258.352722
1299.008789	83.802826
1297.942383	152.505219
1296.875000	341.526581
1295.807617	125.430092
1294.740234	110.719093
1293.672852	196.652328
1292.604492	32.336136
1291.537109	260.568909
1290.468750	96.366135
1289.399414	47.493477
1288.331055	145.740814
1287.261719	-5.996287
1286.192383	158.424118
1285.123047	148.876953
1284.052734	281.402802
1282.983398	218.014496
1281.913086	223.219574
1280.841797	96.283180
1279.771484	248.372238
1278.700195	89.726883
1277.628906	156.188568
1276.557617	110.158585
1275.486328	296.420502
1274.414063	348.187439
1273.341797	336.415070
1272.269531	185.405518
1271.197266	132.185028
1270.124023	39.931168
1269.050781	150.382706
1267.977539	299.857880
1266.904297	256.485016
1265.830078	225.345520
1264.756836	286.931519
1263.681641	197.293213
1262.607422	293.020782
1261.533203	296.082916
1260.458008	372.272522
1259.382813	377.775482
1258.307617	463.680054
1257.231445	362.012146
1256.155273	406.504974
1255.079102	224.571518
1254.002930	247.185806
1252.926758	272.231537
1251.849609	202.387436
1250.772461	220.148422
1249.695313	286.545197
1248.617188	248.369797
1247.540039	288.002716
1246.461914	271.725403
1245.382813	209.293655
1244.304688	100.737892
1243.225586	305.531952
1242.146484	352.408539
1241.067383	348.286530
1239.988281	116.022301
1238.908203	36.732693
1237.828125	86.056145
1236.748047	390.030701
1235.667969	291.332092
1234.586914	238.738785
1233.505859	254.034256
1232.424805	148.154526
1231.343750	122.269974
1230.261719	181.171753
1229.179688	104.427567
1228.097656	226.248825
1227.015625	69.637985
1225.932617	-31.247116
1224.850586	51.792969
1223.767578	144.465561
1222.683594	-16.851414
1221.600586	150.736847
1220.516602	47.492825
1219.432617	79.630783
1218.347656	10.258786
1217.263672	134.172577
1216.178711	74.461761
1215.093750	166.894363
1214.008789	112.010017
1212.922852	74.033951
1211.836914	50.542351
1210.750977	63.237457
1209.665039	128.979721
1208.579102	30.697968
1207.492188	-28.978300
1206.405273	46.342625
1205.318359	27.630598
1204.230469	-32.046898
1203.142578	69.678459
1202.054688	12.397157
1200.966797	-143.591339
1199.877930	-51.584290
1198.790039	-72.746902
1197.701172	19.171803
1196.611328	-134.339264
1195.522461	5.619776
1194.432617	54.126968
1193.342773	-22.412556
1192.252930	-207.090363
1191.162109	-16.850275
1190.072266	17.133051
1188.981445	-59.402763
1187.889648	-27.864737
1186.798828	-68.382484
1185.707031	-144.904984
1184.615234	-175.818405
1183.523438	-48.393963
1182.430664	126.924965
1181.337891	-50.371265
1180.245117	-45.395618
1179.152344	-74.000793
1178.059570	-71.459412
1176.965820	17.312450
1175.872070	-59.257721
1174.778320	-44.810188
1173.683594	-18.420248
1172.588867	-171.595871
1171.494141	-71.041260
1170.399414	-128.471344
1169.303711	-20.839396
1168.208984	-233.753784
1167.113281	-37.719601
1166.016602	2.817742
1164.920898	-25.994139
1163.824219	117.225822
1162.727539	-131.425125
1161.630859	61.865990
1160.533203	23.425117
1159.435547	61.373516
1158.337891	-120.301010
1157.240234	106.131523
1156.141602	-58.816437
1155.043945	-28.127722
1153.944336	0.138221
1152.845703	-145.668060
1151.747070	-74.527267
1150.647461	1.323952
1149.547852	-20.562227
1148.447266	-73.426857
1147.347656	26.121088
1146.247070	30.366516
1145.146484	127.421265
1144.044922	155.395325
1142.944336	90.546112
1141.842773	1.916721
1140.741211	-43.887253
1139.638672	62.475586
1138.537109	59.424442
1137.434570	68.235214
1136.332031	-46.531315
1135.228516	104.785538
1134.125977	68.394707
1133.022461	55.742882
1131.917969	81.056770
1130.814453	118.207535
1129.709961	141.083679
1128.605469	173.418991
1127.500977	136.940781
1126.396484	64.893402
1125.291016	71.088348
1124.185547	93.852776
1123.080078	133.175705
1121.973633	101.390091
1120.868164	17.497311
1119.761719	25.972574
1118.654297	43.894249
1117.547852	85.461563
1116.440430	136.456314
1115.333008	-70.458252
1114.225586	-14.753018
1113.117188	83.474251
1112.008789	136.721329
1110.900391	5.567168
1109.791992	56.414913
1108.682617	48.159454
1107.573242	77.685852
1106.463867	-84.094421
1105.354492	157.904922
1104.244141	97.648071
1103.133789	150.679352
1102.023438	24.365799
1100.913086	79.723419
1099.801758	163.340897
1098.690430	81.870018
1097.579102	2.782354
1096.467773	83.969887
1095.355469	70.865028
1094.243164	213.221680
1093.130859	-120.205376
1092.017578	-65.006187
1090.905273	100.795441
1089.791992	-6.480968
1088.677734	133.329514
1087.564453	4.908215
1086.450195	-1.171473
1085.335938	63.280933
1084.221680	38.371807
1083.106445	262.581390
1081.991211	59.054798
1080.875977	15.352489
1079.760742	91.440224
1078.644531	129.919357
1077.528320	76.826088
1076.412109	68.345444
1075.295898	41.094540
1074.178711	131.142975
1073.061523	10.071919
1071.944336	48.498013
1070.826172	-34.995960
1069.708984	-27.047419
1068.590820	34.787590
1067.471680	54.425037
1066.353516	-28.994192
1065.234375	163.922607
1064.115234	43.060772
1062.996094	153.959824
1061.875977	56.557526
1060.755859	66.812485
1059.635742	128.520538
1058.515625	19.508778
1057.394531	18.085608
1056.273438	114.829224
1055.152344	-26.805838
1054.031250	20.855646
1052.909180	89.519073
1051.787109	92.775314
1050.665039	37.674095
1049.541992	19.946714
1048.418945	55.903740
1047.295898	73.188652
1046.172852	-2.819735
1045.048828	-13.495562
1043.925781	43.450733
1042.801758	-32.472725
1041.676758	94.372681
1040.552734	13.833079
1039.427734	-8.432464
1038.302734	106.708282
1037.176758	-94.806274
1036.050781	101.784973
1034.924805	70.256325
1033.798828	138.790771
1032.672852	204.979965
1031.545898	171.161301
1030.418945	14.157329
1029.291992	31.559694
1028.164063	46.642811
1027.036133	-21.900219
1025.908203	-176.334198
1024.780273	-21.841885
1023.651367	-74.025810
1022.522461	-102.959045
1021.393555	-175.951828
1020.264648	-130.576599
1019.134766	-55.054489
1018.004883	-25.927414
1016.875000	-22.298107
1015.744141	-65.009239
1014.613281	17.448954
1013.482422	-46.064854
1012.351563	36.388573
1011.219727	-64.113480
1010.088867	-25.642778
1008.956055	-31.149071
1007.824219	213.281250
1006.691406	200.821625
1005.558594	211.517273
1004.425781	185.230713
1003.292969	246.827896
1002.159180	433.226990
1001.025391	178.202164
999.891602	126.619286
998.756836	-79.669289
997.622070	-64.160034
996.487305	-115.585709
995.352539	-40.020847
994.216797	26.300007
993.081055	25.709864
991.945313	43.594109
990.808594	-180.629898
989.672852	-54.306248
988.536133	81.199944
987.398438	76.102699
986.261719	-46.460281
985.124023	-60.691418
983.986328	-5.811150
982.847656	-68.343925
981.709961	0.369711
980.571289	29.956099
979.432617	-43.971832
978.292969	66.158211
977.153320	-21.493052
976.013672	12.763844
974.874023	76.908401
973.734375	28.452333
972.593750	156.935287
971.453125	106.234123
970.311523	110.689804
969.170898	32.523682
968.029297	16.386915
966.886719	-52.495392
965.745117	-54.792156
964.602539	39.264572
963.459961	-43.260071
962.317383	62.260300
961.173828	71.493378
960.030273	44.083797
958.886719	-132.194122
957.743164	16.858204
956.598633	-26.477200
955.454102	3.487154
954.309570	33.460102
953.165039	253.359940
952.019531	88.858383
950.874023	89.127174
949.727539	-6.617035
948.582031	-58.858856
947.435547	74.069084
946.289063	-23.821733
945.141602	86.235680
943.995117	72.934746
942.847656	59.661709
941.699219	114.899307
940.551758	85.689445
939.403320	245.896011
938.254883	164.243195
937.105469	121.419922
935.957031	192.642746
934.807617	70.088638
933.658203	150.445557
932.507813	171.543106
931.357422	185.815765
930.207031	-20.808552
929.056641	27.693287
927.906250	-69.494965
926.754883	19.996399
925.603516	-4.300122
924.451172	198.906082
923.298828	131.403351
922.146484	79.864662
920.994141	69.283318
919.841797	65.540306
918.688477	-26.794922
917.535156	-44.111374
916.380859	106.647728
915.227539	93.878441
914.073242	-41.445431
912.918945	-4.219327
911.763672	-37.331257
910.608398	-40.926693
909.453125	-96.666199
908.297852	44.881950
907.141602	175.042175
905.985352	3.752911
904.829102	-40.569740
903.672852	-10.112241
902.515625	-63.447117
901.358398	-218.628647
900.201172	-34.203655
899.042969	-134.988785
897.884766	-2.688740
896.726563	113.723877
895.568359	19.784264
894.409180	-60.539047
893.250000	35.484264
892.090820	-19.933846
890.930664	-93.393684
889.771484	-108.087059
888.611328	-5.345017
887.450195	56.716301
886.289063	-12.157693
885.128906	83.732018
883.966797	136.716309
882.805664	4.729041
881.643555	-68.564186
880.481445	144.489258
879.319336	82.470970
878.156250	67.803123
876.993164	32.868343
875.830078	115.068535
874.666016	-21.188753
873.502930	69.990059
872.338867	10.329186
871.173828	123.957123
870.009766	10.318233
868.844727	175.617218
867.679688	26.038952
866.513672	168.770782
865.348633	156.354767
864.182617	141.694809
863.015625	171.965836
861.849609	141.579025
860.682617	178.562363
859.515625	143.688629
858.347656	135.757507
857.180664	114.361420
856.012695	128.860825
854.843750	183.715790
853.675781	175.756592
852.506836	275.392029
851.337891	173.273392
850.167969	178.742828
848.999023	190.921219
847.829102	162.773987
846.658203	237.624512
845.488281	144.546387
844.317383	58.216415
843.146484	65.887581
841.975586	71.308640
840.803711	18.572233
839.631836	23.980709
838.459961	-15.329937
837.287109	-94.857880
836.114258	-116.270439
834.941406	-21.532673
833.768555	64.215584
832.594727	80.700279
831.420898	103.860619
830.247070	28.809721
829.072266	87.643654
827.898438	-20.851160
826.722656	46.861336
825.547852	9.744350
824.372070	126.427673
823.196289	-26.593185
822.020508	-132.768997
820.844727	-47.357124
819.667969	38.000698
818.491211	-36.987026
817.313477	-18.471281
816.136719	-24.455349
814.958984	42.965389
813.781250	59.184586
812.602539	-49.141605
811.423828	82.666649
810.245117	-23.417456
809.066406	-36.138470
807.886719	44.438095
806.707031	-157.105484
805.527344	3.373483
804.346680	63.864674
803.166992	91.022911
801.985352	2.772053
800.804688	32.125580
799.623047	43.709217
798.441406	-213.021545
797.259766	-57.316475
796.078125	-110.027412
794.895508	-171.587967
793.712891	-113.507385
792.529297	8.760689
791.346680	6.966151
790.163086	36.153149
788.978516	63.103230
787.794922	36.928181
786.610352	39.512978
785.425781	39.876354
784.241211	-94.643417
783.055664	25.102634
781.870117	-23.175774
780.684570	85.433891
779.498047	81.328674
778.311523	26.424406
777.125000	123.886101
775.938477	-19.309200
774.750977	51.623760
773.563477	34.264954
772.375977	47.791656
771.187500	26.023336
769.999023	-53.062035
768.810547	-13.082558
767.622070	-72.292557
766.432617	11.733441
765.243164	84.705391
764.053711	67.353386
762.863281	23.589748
761.672852	-4.743700
760.482422	164.992828
759.291992	94.841476
758.100586	62.118412
756.909180	163.556610
755.717773	64.884773
754.525391	58.580715
753.333008	-26.824715
752.140625	35.014378
750.948242	105.617233
749.754883	57.613106
748.561523	119.411743
747.368164	38.520683
746.173828	89.341187
744.979492	89.689240
743.785156	68.115364
742.590820	-67.464684
741.395508	-95.544617
740.200195	-51.267467
739.003906	-17.953566
737.808594	56.984264
736.612305	-47.698891
735.416016	-126.039658
734.218750	-0.727466
733.021484	36.994469
731.824219	109.728897
730.626953	75.251419
729.428711	-9.494550
728.230469	-32.953476
727.032227	-113.219902
725.833984	-62.288780
724.634766	-22.284031
723.435547	54.863441
722.235352	-3.415102
721.036133	-153.351395
719.835938	-56.505424
718.635742	22.860231
717.434570	-17.796774
716.233398	-130.398270
715.032227	77.690536
713.831055	-37.004940
712.628906	179.741516
711.426758	15.005941
710.224609	79.169632
709.021484	-76.691101
707.818359	52.862911
706.615234	-52.775883
705.412109	-23.364492
704.208008	84.416054
703.003906	74.679031
701.799805	34.522785
700.594727	7.467936
699.389648	54.386833
698.184570	-183.460648
696.979492	-3.877670
695.773438	-98.125908
694.567383	14.076386
693.361328	115.399551
692.154297	38.659492
690.947266	64.016632
689.740234	-77.720657
688.533203	75.735443
687.325195	-78.889130
686.117188	85.403633
684.909180	-25.722668
683.700195	88.684372
682.491211	-59.172916
681.282227	-5.421645
680.072266	20.172686
678.863281	-17.025152
677.653320	-13.037280
676.442383	64.577827
675.232422	3.668461
674.021484	57.491703
672.810547	-148.276779
671.598633	15.903267
670.386719	149.755646
669.174805	104.140724
667.962891	121.240608
666.750000	73.527832
665.537109	157.625671
664.324219	140.190048
663.110352	-147.130035
661.897461	-43.578876
660.683594	-78.194611
659.468750	-4.902299
658.254883	20.897593
657.040039	-26.641960
655.824219	3.462293
654.609375	-136.756866
653.393555	48.522099
652.177734	72.098389
650.960938	87.033417
649.745117	65.328751
648.528320	-53.281616
647.311523	15.426811
646.093750	122.816551
644.875977	23.556658
643.658203	-43.425175
642.440430	182.086685
641.221680	78.461334
640.002930	26.428358
638.784180	56.038342
637.564453	188.718369
636.344727	48.441734
635.125000	54.211178
633.905273	203.771912
632.684570	-5.329829
631.463867	-66.325821
630.243164	-54.426983
629.021484	-38.340302
627.799805	18.387596
626.578125	-62.258018
625.356445	73.544350
624.133789	172.724228
622.911133	31.727146
621.688477	85.612259
620.464844	169.312973
619.241211	83.651901
618.017578	-32.104481
616.793945	-124.433594
615.569336	35.610661
614.344727	64.888542
613.120117	59.733906
611.894531	-58.963547
610.668945	-21.751589
609.443359	-70.280533
608.216797	116.043549
606.991211	11.474673
605.764648	4.951102
604.537109	-44.550285
