# Supplementary material for: Raman spectroscopy accurately differentiates mucosal healing from non-healing and biochemical changes following biological therapy in inflammatory bowel disease
Source: PLoS One. 2021 Jun 2;16(6):e0252210. doi: 10.1371/journal.pone.0252210 (PMC8172032; doi:10.1371/journal.pone.0252210)
Supplement: S3 Dataset — (ZIP) [file pone.0252210.s005.zip › Export UC active inflammation/OC006-1 post treatment_base sub CR removed_2__X_-12422.4__Y_44060.1__Time_22.txt]

1714.640625	945.463623
1713.664063	389.824493
1712.687500	340.530548
1711.709961	-218.952118
1710.733398	449.310577
1709.755859	427.506256
1708.778320	-238.219116
1707.799805	378.508698
1706.821289	-524.733154
1705.843750	-276.985107
1704.864258	410.778107
1703.885742	-187.649307
1702.907227	-605.243347
1701.927734	-815.642029
1700.948242	-302.643738
1699.968750	-403.944977
1698.988281	-319.988312
1698.007813	50.779945
1697.028320	-291.247559
1696.046875	216.828690
1695.066406	33.573540
1694.084961	-862.328613
1693.104492	-945.575012
1692.123047	-278.512482
1691.140625	180.176880
1690.159180	337.484711
1689.176758	-169.570190
1688.194336	65.054932
1687.211914	222.197815
1686.228516	189.731171
1685.246094	5.313461
1684.262695	-352.620514
1683.279297	184.371262
1682.295898	-30.351387
1681.311523	-128.413361
1680.327148	-948.415222
1679.342773	94.490730
1678.358398	18.637917
1677.374023	271.993713
1676.388672	519.027405
1675.403320	-22.030441
1674.417969	840.025330
1673.432617	411.588562
1672.446289	154.960220
1671.459961	394.211700
1670.473633	1070.521240
1669.487305	1171.732422
1668.500977	1051.306763
1667.513672	786.206665
1666.526367	1448.774170
1665.539063	1366.739624
1664.550781	442.306549
1663.563477	864.201965
1662.575195	1159.674683
1661.586914	1360.666748
1660.598633	685.350952
1659.609375	443.151855
1658.620117	445.745209
1657.631836	621.506836
1656.641602	1451.934082
1655.652344	665.344238
1654.662109	528.283081
1653.672852	320.669983
1652.681641	748.656067
1651.691406	156.216461
1650.701172	823.460693
1649.709961	866.970642
1648.718750	511.882874
1647.727539	564.475281
1646.735352	443.083527
1645.744141	388.334045
1644.751953	598.075012
1643.759766	581.045532
1642.766602	-454.655884
1641.774414	14.901111
1640.781250	-180.452454
1639.788086	154.820709
1638.794922	-519.955872
1637.801758	374.776398
1636.807617	264.785980
1635.813477	-467.013336
1634.819336	-505.279694
1633.825195	-332.623718
1632.830078	-41.484592
1631.834961	-24.267124
1630.839844	219.435593
1629.844727	-21.281378
1628.849609	169.740112
1627.853516	-799.748230
1626.857422	-516.679932
1625.861328	265.925201
1624.865234	-258.694153
1623.868164	194.684601
1622.871094	82.684853
1621.874023	-321.054688
1620.876953	-367.465088
1619.879883	276.780975
1618.881836	768.197327
1617.883789	-71.863022
1616.885742	-147.930664
1615.887695	-339.645020
1614.888672	-140.647171
1613.889648	391.152771
1612.890625	222.257431
1611.891602	299.630859
1610.892578	38.542248
1609.892578	-65.562378
1608.892578	-15.324185
1607.892578	-326.941406
1606.892578	-59.916515
1605.891602	-149.545090
1604.890625	-587.668701
1603.889648	238.258316
1602.888672	29.813204
1601.887695	284.167389
1600.885742	82.822609
1599.883789	-168.512360
1598.881836	-284.172760
1597.879883	235.014343
1596.876953	-399.035248
1595.874023	-108.266151
1594.871094	-264.746582
1593.868164	578.705627
1592.864258	264.529572
1591.861328	138.105301
1590.857422	110.386665
1589.853516	157.917633
1588.848633	-812.589539
1587.844727	621.851135
1586.839844	81.043114
1585.834961	-509.529327
1584.830078	-107.181282
1583.824219	-398.771423
1582.819336	309.894958
1581.813477	611.329468
1580.807617	-561.925476
1579.800781	-415.104156
1578.794922	9.828405
1577.788086	335.108124
1576.781250	-453.954376
1575.773438	145.999741
1574.766602	-74.013680
1573.758789	215.191940
1572.750977	67.000221
1571.743164	108.153969
1570.735352	494.450928
1569.726563	-525.634155
1568.718750	-329.946259
1567.708984	-267.470367
1566.700195	75.023865
1565.691406	69.042747
1564.681641	-446.205719
1563.671875	470.659851
1562.662109	227.009003
1561.652344	312.398987
1560.641602	-116.252213
1559.630859	-145.920273
1558.620117	26.147820
1557.609375	104.392776
1556.597656	-387.955872
1555.586914	-396.034912
1554.575195	-692.138733
1553.563477	-250.606934
1552.550781	-449.218750
1551.539063	-76.099579
1550.526367	148.836533
1549.513672	368.072296
1548.500977	379.869934
1547.487305	515.269348
1546.473633	572.621826
1545.459961	722.604004
1544.446289	518.064453
1543.432617	114.258118
1542.417969	-357.034149
1541.404297	44.515797
1540.389648	114.886330
1539.374023	-29.519760
1538.359375	-267.051849
1537.343750	-43.069077
1536.328125	474.549805
1535.312500	55.302647
1534.296875	370.820099
1533.280273	1087.943481
1532.263672	1214.131470
1531.247070	507.522827
1530.230469	625.373474
1529.212891	335.734833
1528.196289	1027.240479
1527.178711	358.487274
1526.160156	667.847656
1525.142578	472.417938
1524.124023	88.809074
1523.106445	235.165283
1522.087891	427.346649
1521.068359	310.468201
1520.049805	-86.761909
1519.030273	533.702698
1518.010742	426.348389
1516.991211	570.580017
1515.971680	406.239960
1514.951172	-151.333832
1513.930664	359.267731
1512.910156	-111.237907
1511.889648	-76.148880
1510.868164	-321.104462
1509.846680	-163.390091
1508.826172	-308.493774
1507.803711	-187.261246
1506.782227	544.033569
1505.759766	192.995255
1504.737305	-506.613983
1503.714844	-450.240723
1502.692383	-230.112808
1501.668945	330.277863
1500.646484	403.879944
1499.623047	-797.726746
1498.599609	-130.521591
1497.575195	-538.614136
1496.550781	-1054.116333
1495.527344	-858.319763
1494.502930	-923.684509
1493.477539	-306.594910
1492.453125	765.258057
1491.427734	-484.125061
1490.402344	155.175125
1489.376953	-299.241302
1488.350586	280.726471
1487.325195	-76.643509
1486.298828	-393.202759
1485.272461	175.999420
1484.245117	405.391846
1483.218750	119.385254
1482.191406	205.752991
1481.164063	256.351868
1480.136719	18.773811
1479.108398	627.471008
1478.080078	1042.198486
1477.052734	1026.234619
1476.023438	278.900726
1474.995117	1126.394897
1473.965820	830.076477
1472.937500	1328.316162
1471.908203	1528.442383
1470.877930	1728.390503
1469.848633	2032.710205
1468.818359	1622.027100
1467.788086	1806.665527
1466.757813	2194.669922
1465.727539	1936.873657
1464.696289	1813.823120
1463.665039	2382.037354
1462.633789	2073.607178
1461.602539	2606.093018
1460.570313	3003.728271
1459.539063	2987.552490
1458.506836	2953.591064
1457.473633	3049.036865
1456.441406	2832.576660
1455.408203	2973.853760
1454.375000	2912.291992
1453.341797	2214.442627
1452.308594	3286.442871
1451.274414	3004.574707
1450.241211	2908.038330
1449.207031	3680.509521
1448.171875	3467.391846
1447.137695	3381.219727
1446.102539	3968.569092
1445.067383	2839.634521
1444.032227	2845.076416
1442.997070	2423.070801
1441.960938	2772.814453
1440.924805	2343.618164
1439.888672	2144.868896
1438.852539	2371.062256
1437.816406	2367.342773
1436.779297	1630.876221
1435.742188	1733.652344
1434.705078	2142.197998
1433.666992	2525.383057
1432.629883	2007.376221
1431.591797	1537.625000
1430.553711	1355.960938
1429.514648	1184.567261
1428.476563	718.407471
1427.437500	-12.280481
1426.398438	49.310635
1425.359375	237.136627
1424.320313	553.629822
1423.280273	1119.560181
1422.240234	105.843010
1421.200195	226.230637
1420.159180	140.196808
1419.119141	-549.729980
1418.078125	943.161133
1417.037109	407.221222
1415.996094	80.585068
1414.954102	-625.639771
1413.912109	793.881042
1412.870117	161.204086
1411.828125	-287.450165
1410.786133	380.294952
1409.743164	485.001099
1408.700195	230.641571
1407.657227	-538.282166
1406.614258	283.012482
1405.570313	227.853668
1404.527344	-557.402893
1403.483398	110.929138
1402.438477	79.078255
1401.394531	-243.398621
1400.349609	221.944183
1399.304688	-125.095154
1398.259766	69.788895
1397.214844	989.198608
1396.168945	259.495392
1395.123047	216.843170
1394.077148	209.539337
1393.031250	27.193745
1391.984375	1362.364014
1390.937500	86.368790
1389.890625	950.974060
1388.843750	166.570587
1387.796875	668.580383
1386.749023	467.749756
1385.701172	512.333008
1384.653320	-470.341705
1383.604492	79.722488
1382.556641	5.203455
1381.507813	-651.232788
1380.458984	303.963318
1379.410156	-416.661835
1378.360352	-98.156967
1377.310547	277.885681
1376.260742	7.653041
1375.210938	399.019470
1374.161133	-20.281347
1373.110352	-154.906387
1372.059570	84.831581
1371.008789	299.791077
1369.957031	116.018921
1368.906250	209.293869
1367.854492	412.320099
1366.802734	-435.623138
1365.750000	-578.284973
1364.698242	404.845184
1363.645508	-215.354507
1362.592773	8.643784
1361.540039	-429.051941
1360.486328	-177.330231
1359.433594	-1086.855469
1358.379883	-16.528343
1357.326172	-1009.806885
1356.271484	276.686798
1355.216797	-203.928024
1354.163086	158.216782
1353.107422	28.447367
1352.052734	75.387085
1350.998047	-940.085754
1349.942383	-120.576309
1348.886719	286.829712
1347.830078	699.183899
1346.774414	30.096006
1345.717773	1023.140137
1344.661133	1046.447998
1343.604492	732.830017
1342.546875	1158.088867
1341.490234	510.487579
1340.432617	1372.071533
1339.375000	1361.627197
1338.316406	1361.223877
1337.258789	1294.262939
1336.200195	1257.166626
1335.141602	1462.814087
1334.082031	1529.947144
1333.023438	179.902908
1331.963867	141.339539
1330.904297	956.041321
1329.844727	1234.146240
1328.784180	835.037842
1327.723633	720.452637
1326.663086	1087.856567
1325.602539	976.106445
1324.541992	763.355530
1323.480469	812.488342
1322.418945	1298.677612
1321.357422	1626.889404
1320.295898	1676.323730
1319.233398	1227.537842
1318.170898	2041.812744
1317.108398	2044.708252
1316.045898	2097.049316
1314.982422	2031.143799
1313.918945	1743.662476
1312.855469	737.118225
1311.791992	1920.742188
1310.728516	1648.687622
1309.664063	1398.981689
1308.599609	2057.763184
1307.535156	1547.498047
1306.469727	2275.057373
1305.404297	2323.516846
1304.338867	1767.108032
1303.273438	2455.186768
1302.208008	2304.843994
1301.141602	2164.436035
1300.075195	1699.865845
1299.008789	1274.927368
1297.942383	1584.617065
1296.875000	2154.495605
1295.807617	1781.511719
1294.740234	1227.178101
1293.672852	2219.132324
1292.604492	1620.887817
1291.537109	2713.063965
1290.468750	1737.504028
1289.399414	1431.705444
1288.331055	2425.333252
1287.261719	2472.575195
1286.192383	2164.598633
1285.123047	2535.353027
1284.052734	1970.415894
1282.983398	2062.060303
1281.913086	1825.632324
1280.841797	2135.065918
1279.771484	1972.243652
1278.700195	1315.292725
1277.628906	1502.503906
1276.557617	1665.218140
1275.486328	2771.588379
1274.414063	2208.020752
1273.341797	1068.040771
1272.269531	2332.660645
1271.197266	1918.658447
1270.124023	2173.941162
1269.050781	2194.736572
1267.977539	2523.119873
1266.904297	1230.884521
1265.830078	1595.891235
1264.756836	782.597717
1263.681641	1771.841064
1262.607422	1780.512817
1261.533203	1460.082642
1260.458008	1300.598755
1259.382813	1757.647705
1258.307617	1559.180054
1257.231445	1755.275269
1256.155273	1215.879272
1255.079102	1893.989624
1254.002930	1773.431396
1252.926758	1794.045654
1251.849609	2011.615356
1250.772461	1978.539795
1249.695313	1923.550659
1248.617188	1236.337280
1247.540039	1908.294312
1246.461914	1649.053223
1245.382813	1887.908325
1244.304688	839.207581
1243.225586	1605.066895
1242.146484	1795.088623
1241.067383	1972.832886
1239.988281	1298.563110
1238.908203	1417.921875
1237.828125	1976.292969
1236.748047	2568.314941
1235.667969	2267.626221
1234.586914	1937.869507
1233.505859	1775.413330
1232.424805	2301.208496
1231.343750	1121.050171
1230.261719	2436.190430
1229.179688	1869.013428
1228.097656	2711.126709
1227.015625	940.934692
1225.932617	1589.033447
1224.850586	410.084473
1223.767578	859.516357
1222.683594	1112.671021
1221.600586	442.069672
1220.516602	733.718933
1219.432617	1131.503662
1218.347656	869.270081
1217.263672	921.211609
1216.178711	697.600586
1215.093750	445.025177
1214.008789	921.562134
1212.922852	898.073425
1211.836914	708.006958
1210.750977	1323.705078
1209.665039	778.854309
1208.579102	1251.797119
1207.492188	1184.286011
1206.405273	721.394531
1205.318359	1673.199585
1204.230469	802.938293
1203.142578	554.418579
1202.054688	255.342697
1200.966797	-253.196411
1199.877930	492.460114
1198.790039	-211.054489
1197.701172	-293.671783
1196.611328	422.216858
1195.522461	-180.223618
1194.432617	6.106341
1193.342773	-834.281250
1192.252930	116.175720
1191.162109	-166.676422
1190.072266	-701.703186
1188.981445	-105.399055
1187.889648	-479.686249
1186.798828	34.429604
1185.707031	-524.780518
1184.615234	-128.772552
1183.523438	240.547363
1182.430664	-38.130741
1181.337891	536.925049
1180.245117	-173.472473
1179.152344	-126.213768
1178.059570	-86.282875
1176.965820	-238.239746
1175.872070	170.273102
1174.778320	650.334290
1173.683594	375.790070
1172.588867	433.982666
1171.494141	30.131441
1170.399414	-122.403526
1169.303711	160.302170
1168.208984	84.105034
1167.113281	-362.865540
1166.016602	-312.593201
1164.920898	330.357208
1163.824219	-49.869514
1162.727539	260.382324
1161.630859	-657.261169
1160.533203	431.124481
1159.435547	361.070160
1158.337891	541.561584
1157.240234	-227.868790
1156.141602	419.984894
1155.043945	552.324524
1153.944336	16.670952
1152.845703	-616.524902
1151.747070	92.411606
1150.647461	-142.813660
1149.547852	-120.715836
1148.447266	-425.120300
1147.347656	-117.386719
1146.247070	-326.589417
1145.146484	49.772484
1144.044922	623.311157
1142.944336	-223.817047
1141.842773	787.063599
1140.741211	-74.217720
1139.638672	-114.986122
1138.537109	-533.678650
1137.434570	613.817871
1136.332031	819.817383
1135.228516	-7.755215
1134.125977	67.538361
1133.022461	95.170784
1131.917969	-572.886780
1130.814453	-718.492859
1129.709961	1060.169067
1128.605469	60.069698
1127.500977	253.336441
1126.396484	619.565674
1125.291016	373.885956
1124.185547	746.877197
1123.080078	567.542236
1121.973633	805.134705
1120.868164	-44.485023
1119.761719	15.468989
1118.654297	411.468414
1117.547852	542.248718
1116.440430	-484.263367
1115.333008	131.512329
1114.225586	-147.046188
1113.117188	-638.403503
1112.008789	-179.151291
1110.900391	-575.755188
1109.791992	-570.446472
1108.682617	-236.829971
1107.573242	-134.841217
1106.463867	760.569885
1105.354492	144.578506
1104.244141	874.236328
1103.133789	-298.470398
1102.023438	39.336666
1100.913086	537.410889
1099.801758	742.788757
1098.690430	214.862595
1097.579102	483.917053
1096.467773	316.924377
1095.355469	967.515137
1094.243164	602.628418
1093.130859	871.439514
1092.017578	-86.561256
1090.905273	413.078064
1089.791992	164.100327
1088.677734	-211.818710
1087.564453	235.866028
1086.450195	735.069946
1085.335938	-37.877907
1084.221680	-100.489594
1083.106445	506.726196
1081.991211	1057.348145
1080.875977	433.270569
1079.760742	265.184540
1078.644531	1254.769409
1077.528320	542.087830
1076.412109	552.690308
1075.295898	246.627365
1074.178711	196.438278
1073.061523	247.231995
1071.944336	-53.581558
1070.826172	156.818604
1069.708984	-267.807770
1068.590820	624.662170
1067.471680	-90.251785
1066.353516	251.662231
1065.234375	230.528061
1064.115234	736.281494
1062.996094	273.004272
1061.875977	444.143677
1060.755859	329.947510
1059.635742	786.638000
1058.515625	-117.593681
1057.394531	542.622314
1056.273438	286.532867
1055.152344	481.719666
1054.031250	-652.266907
1052.909180	617.693787
1051.787109	-43.824120
1050.665039	362.026611
1049.541992	-86.429680
1048.418945	261.224243
1047.295898	363.960480
1046.172852	126.329277
1045.048828	42.858856
1043.925781	642.752808
1042.801758	179.705154
1041.676758	670.079163
1040.552734	258.936340
1039.427734	504.940735
1038.302734	189.882324
1037.176758	468.775177
1036.050781	-115.716309
1034.924805	-73.760986
1033.798828	184.784729
1032.672852	459.720612
1031.545898	-653.500610
1030.418945	505.362030
1029.291992	518.092651
1028.164063	-412.417938
1027.036133	-252.679550
1025.908203	-580.502075
1024.780273	-928.804749
1023.651367	-882.086487
1022.522461	-69.170845
1021.393555	-588.321045
1020.264648	-1468.847168
1019.134766	-1495.231567
1018.004883	-1182.752319
1016.875000	-1115.875854
1015.744141	-682.599487
1014.613281	-409.139862
1013.482422	-1370.291748
1012.351563	-908.599915
1011.219727	-243.092087
1010.088867	716.464905
1008.956055	-192.077240
1007.824219	94.183327
1006.691406	313.487701
1005.558594	965.491394
1004.425781	1781.695923
1003.292969	2646.368408
1002.159180	2835.999023
1001.025391	1902.804199
999.891602	1102.066284
998.756836	551.385620
997.622070	292.243103
996.487305	439.858521
995.352539	142.264191
994.216797	117.373657
993.081055	498.838226
991.945313	695.939941
990.808594	683.389954
989.672852	763.440063
988.536133	226.012161
987.398438	-469.876740
986.261719	102.023018
985.124023	-173.677551
983.986328	115.263420
982.847656	128.074448
981.709961	447.392883
980.571289	704.691345
979.432617	368.678925
978.292969	81.397491
977.153320	-281.288513
976.013672	912.886169
974.874023	166.999176
973.734375	95.065575
972.593750	-98.309013
971.453125	868.612793
970.311523	12.140193
969.170898	497.136902
968.029297	206.441055
966.886719	79.068130
965.745117	-47.870350
964.602539	256.715393
963.459961	760.981689
962.317383	87.005287
961.173828	0.347139
960.030273	312.771790
958.886719	696.371277
957.743164	122.768700
956.598633	-267.098999
955.454102	-306.234558
954.309570	936.641174
953.165039	550.088440
952.019531	191.420029
950.874023	61.944088
949.727539	186.598740
948.582031	21.219257
947.435547	912.059448
946.289063	123.363449
945.141602	717.351379
943.995117	562.293396
942.847656	131.257645
941.699219	798.710632
940.551758	-177.048325
939.403320	597.972290
938.254883	1092.326538
937.105469	1520.532593
935.957031	1766.465576
934.807617	786.087341
933.658203	572.200500
932.507813	818.886536
931.357422	195.541031
930.207031	21.394302
929.056641	-687.479675
927.906250	209.055542
926.754883	-756.245972
925.603516	-91.755936
924.451172	238.233170
923.298828	190.786484
922.146484	-167.913162
920.994141	-521.667358
919.841797	-697.762207
918.688477	803.166748
917.535156	568.151855
916.380859	126.760872
915.227539	376.030701
914.073242	838.726990
912.918945	-221.384674
911.763672	-155.486038
910.608398	53.469215
909.453125	432.569275
908.297852	333.277344
907.141602	619.505737
905.985352	-52.840832
904.829102	36.544319
903.672852	-315.672791
902.515625	344.654907
901.358398	151.259293
900.201172	-354.271912
899.042969	-176.072678
897.884766	-269.317993
896.726563	261.860931
895.568359	28.567125
894.409180	249.870041
893.250000	-177.546677
892.090820	41.607399
890.930664	-459.973175
889.771484	179.428009
888.611328	-159.230927
887.450195	531.777954
886.289063	224.887482
885.128906	615.483215
883.966797	164.381454
882.805664	496.221100
881.643555	86.007706
880.481445	-73.732697
879.319336	715.477356
878.156250	1143.754517
876.993164	1229.421631
875.830078	997.455811
874.666016	1477.098877
873.502930	1317.190308
872.338867	1308.095337
871.173828	1260.681885
870.009766	995.070740
868.844727	142.486404
867.679688	1657.985718
866.513672	1911.529053
865.348633	2526.752686
864.182617	1222.677856
863.015625	1242.250610
861.849609	1311.170166
860.682617	1820.020020
859.515625	1964.841553
858.347656	1950.125977
857.180664	2388.557373
856.012695	2178.343994
854.843750	2542.181641
853.675781	1607.520630
852.506836	2542.662354
851.337891	1993.586304
850.167969	2233.267822
848.999023	1695.392334
847.829102	1171.010620
846.658203	1772.865723
845.488281	1109.566040
844.317383	1099.817627
843.146484	1004.851563
841.975586	1645.661255
840.803711	1199.049316
839.631836	1123.575073
838.459961	1260.263794
837.287109	647.980042
836.114258	866.877869
834.941406	882.154297
833.768555	1386.240967
832.594727	757.846069
831.420898	578.140076
830.247070	1293.117432
829.072266	1289.048218
827.898438	1849.047363
826.722656	1737.201782
825.547852	773.507568
824.372070	304.760254
823.196289	306.116852
822.020508	378.463196
820.844727	303.450775
819.667969	132.380219
818.491211	974.019409
817.313477	1209.496948
816.136719	443.214325
814.958984	1049.573730
813.781250	-264.171021
812.602539	-223.470047
811.423828	999.571899
810.245117	385.810760
809.066406	-43.569336
807.886719	-270.987610
806.707031	-500.875275
805.527344	-324.672668
804.346680	-86.799316
803.166992	254.935196
801.985352	-684.254272
800.804688	-960.024414
799.623047	-799.165649
798.441406	-1381.574707
797.259766	-600.737427
796.078125	-306.030243
794.895508	-328.732880
793.712891	-912.271362
792.529297	-76.331902
791.346680	-520.919495
790.163086	90.172569
788.978516	-313.056702
787.794922	438.546295
786.610352	598.718445
785.425781	720.849670
784.241211	577.190735
783.055664	50.758102
781.870117	1113.193237
780.684570	820.310059
779.498047	67.687393
778.311523	788.062012
777.125000	1123.545532
775.938477	268.702820
774.750977	435.628113
773.563477	480.763489
772.375977	141.690247
771.187500	320.596252
769.999023	1175.940796
768.810547	1157.618408
767.622070	658.555176
766.432617	875.360901
765.243164	1983.824951
764.053711	1814.155518
762.863281	1765.274780
761.672852	2204.739502
760.482422	1961.477295
759.291992	1638.806763
758.100586	1342.321899
756.909180	852.144165
755.717773	1406.217773
754.525391	1148.605957
753.333008	1301.775024
752.140625	1795.123291
750.948242	1253.424194
749.754883	808.288025
748.561523	892.214417
747.368164	433.712036
746.173828	971.391479
744.979492	560.831665
743.785156	404.667114
742.590820	452.313721
741.395508	497.491913
740.200195	-104.123848
739.003906	-192.922287
737.808594	-58.344589
736.612305	391.368713
735.416016	-57.075207
734.218750	-341.314423
733.021484	-537.984863
731.824219	155.925339
730.626953	247.803314
729.428711	-194.191467
728.230469	-824.084351
727.032227	28.449921
725.833984	189.877396
724.634766	335.842743
723.435547	1320.618408
722.235352	-866.431702
721.036133	-119.853928
719.835938	451.691345
718.635742	1217.242798
717.434570	-123.225281
716.233398	694.529053
715.032227	406.192291
713.831055	24.325922
712.628906	475.451965
711.426758	17.656424
710.224609	597.391846
709.021484	830.587280
707.818359	761.094238
706.615234	461.021790
705.412109	457.354034
704.208008	680.192932
703.003906	550.670776
701.799805	743.412537
700.594727	444.755219
699.389648	-153.559906
698.184570	574.763855
696.979492	396.773163
695.773438	482.056122
694.567383	187.477859
693.361328	123.616074
692.154297	270.731506
690.947266	-465.374451
689.740234	-273.983734
688.533203	-956.706543
687.325195	-354.500000
686.117188	-47.080345
684.909180	52.504181
683.700195	267.375183
682.491211	-286.747894
681.282227	-647.257751
680.072266	-86.454155
678.863281	-185.901001
677.653320	-1347.929932
676.442383	-697.011780
675.232422	309.160706
674.021484	276.820129
672.810547	-3.679852
671.598633	361.002350
670.386719	-231.734619
669.174805	-38.850040
667.962891	221.571228
666.750000	536.511292
665.537109	-130.948013
664.324219	-428.127777
663.110352	-148.014954
661.897461	234.148819
660.683594	-78.164429
659.468750	-475.995758
658.254883	-107.108276
657.040039	-453.747711
655.824219	-439.488983
654.609375	84.258110
653.393555	194.623383
652.177734	251.767120
650.960938	141.527390
649.745117	94.516823
648.528320	-134.837585
647.311523	47.773842
646.093750	708.749207
644.875977	48.910198
643.658203	-177.549973
642.440430	297.873108
641.221680	704.902344
640.002930	611.460876
638.784180	718.564270
637.564453	1326.854126
636.344727	1024.559692
635.125000	-108.230263
633.905273	288.914825
632.684570	785.100159
631.463867	470.249115
630.243164	756.833435
629.021484	237.047379
627.799805	672.338135
626.578125	496.655762
625.356445	1178.932373
624.133789	731.604492
622.911133	1184.718506
621.688477	187.465088
620.464844	805.773987
619.241211	972.073914
618.017578	301.266754
616.793945	523.313965
615.569336	-421.052948
614.344727	-141.369720
613.120117	-666.214722
611.894531	-406.272064
610.668945	15.725949
609.443359	-167.761566
608.216797	-37.507614
606.991211	-279.571350
605.764648	78.053665
604.537109	488.170563
