# Supplementary material for: Raman spectroscopy accurately differentiates mucosal healing from non-healing and biochemical changes following biological therapy in inflammatory bowel disease
Source: PLoS One. 2021 Jun 2;16(6):e0252210. doi: 10.1371/journal.pone.0252210 (PMC8172032; doi:10.1371/journal.pone.0252210)
Supplement: S3 Dataset — (ZIP) [file pone.0252210.s005.zip › Export UC active inflammation/EC033-1_base sub CR removed_74__X_31704.6__Y_-63981.7__Z_2387.81__Time_844.txt]

1714.858398	127.281395
1713.881836	194.693588
1712.905273	-44.768509
1711.927734	131.885559
1710.950195	24.641331
1709.972656	-63.420662
1708.995117	-102.838158
1708.017578	-112.401405
1707.039063	89.991394
1706.061523	-71.533844
1705.083008	16.348555
1704.103516	-15.928687
1703.125000	-39.789909
1702.145508	38.361584
1701.166016	-126.596161
1700.186523	-87.884117
1699.206055	-121.057838
1698.226563	-54.954197
1697.246094	112.993523
1696.265625	32.708191
1695.284180	-223.536957
1694.303711	-62.690601
1693.322266	162.472702
1692.340820	72.849403
1691.359375	18.278612
1690.376953	52.084274
1689.395508	56.853794
1688.413086	189.932831
1687.430664	125.932335
1686.447266	14.257895
1685.464844	140.155945
1684.481445	130.374329
1683.498047	70.266335
1682.514648	-13.503060
1681.530273	92.100983
1680.545898	30.207125
1679.561523	-12.754079
1678.577148	85.612755
1677.592773	0.623400
1676.607422	16.999983
1675.622070	294.243225
1674.636719	260.541443
1673.651367	253.685898
1672.666016	143.433273
1671.679688	176.938492
1670.693359	285.045685
1669.707031	199.465576
1668.719727	281.422638
1667.733398	352.959625
1666.746094	254.820419
1665.758789	401.059326
1664.770508	221.139526
1663.783203	248.393494
1662.794922	331.519012
1661.806641	573.874695
1660.818359	323.330933
1659.829102	571.265991
1658.840820	387.451752
1657.851563	368.119263
1656.862305	198.034409
1655.872070	197.640656
1654.882813	208.016068
1653.892578	231.783829
1652.902344	284.811646
1651.912109	173.976379
1650.920898	100.368896
1649.930664	56.039288
1648.939453	228.638794
1647.947266	105.303574
1646.956055	-52.177883
1645.964844	178.880905
1644.972656	-15.250969
1643.980469	155.229996
1642.987305	82.884224
1641.995117	116.275810
1641.001953	123.381622
1640.008789	77.838242
1639.015625	85.181465
1638.022461	2.973021
1637.028320	-0.001728
1636.034180	10.307490
1635.040039	-134.770920
1634.045898	-208.551117
1633.051758	-116.254433
1632.056641	-174.025558
1631.061523	60.578026
1630.066406	-70.746010
1629.070313	-170.353424
1628.075195	-159.325134
1627.079102	-132.447708
1626.083008	128.568756
1625.085938	-20.675554
1624.089844	-9.421153
1623.092773	-34.911942
1622.095703	39.521721
1621.098633	6.259465
1620.101563	104.395821
1619.103516	68.602814
1618.105469	-45.895805
1617.107422	39.193333
1616.109375	166.273972
1615.110352	41.446186
1614.112305	-96.407639
1613.113281	114.639816
1612.114258	-17.871796
1611.114258	-48.064800
1610.114258	-222.375122
1609.115234	-11.393012
1608.115234	-93.907524
1607.114258	-19.221052
1606.114258	-12.638764
1605.113281	22.745325
1604.112305	-36.111027
1603.111328	-53.067719
1602.109375	217.785110
1601.108398	59.525738
1600.106445	26.861650
1599.104492	-170.520203
1598.102539	-210.978058
1597.099609	49.127609
1596.096680	-9.677254
1595.093750	20.350801
1594.090820	-38.454403
1593.087891	69.868446
1592.083984	-90.783691
1591.080078	27.897154
1590.076172	65.603844
1589.072266	95.439941
1588.067383	138.273666
1587.063477	-4.100864
1586.058594	-201.202621
1585.052734	151.771240
1584.047852	-152.204697
1583.041992	20.742144
1582.036133	115.422264
1581.030273	85.003525
1580.024414	85.801758
1579.017578	120.397148
1578.011719	3.970053
1577.004883	51.485096
1575.998047	59.906097
1574.990234	172.315170
1573.982422	120.787605
1572.975586	58.832569
1571.966797	67.028946
1570.958984	-44.379852
1569.951172	-132.411728
1568.942383	41.908436
1567.933594	-54.016380
1566.924805	-48.689644
1565.915039	-20.065510
1564.906250	-136.861694
1563.896484	60.317719
1562.886719	-95.492462
1561.875977	161.120209
1560.866211	67.463570
1559.855469	-44.371521
1558.844727	-3.287342
1557.833984	-50.404221
1556.822266	-9.476830
1555.811523	-41.166752
1554.799805	136.868881
1553.788086	117.963127
1552.775391	-14.919572
1551.763672	105.839661
1550.750977	195.417770
1549.738281	70.148705
1548.725586	190.589218
1547.711914	104.014145
1546.699219	110.485565
1545.685547	194.424057
1544.671875	19.811066
1543.658203	75.161018
1542.643555	161.406265
1541.628906	105.488495
1540.614258	70.176651
1539.599609	163.885681
1538.584961	-52.250687
1537.569336	175.474594
1536.553711	204.368484
1535.538086	166.108749
1534.522461	11.740384
1533.505859	120.344765
1532.489258	-62.460209
1531.472656	159.358337
1530.456055	113.034470
1529.439453	164.546417
1528.421875	25.364012
1527.404297	233.790726
1526.386719	40.439621
1525.369141	-96.278336
1524.350586	114.383865
1523.332031	65.028397
1522.313477	15.620494
1521.294922	84.458412
1520.275391	-13.937563
1519.256836	-135.492981
1518.237305	-48.902081
1517.217773	117.234222
1516.197266	129.084488
1515.177734	-133.952957
1514.157227	72.960861
1513.136719	-5.254076
1512.116211	73.066902
1511.094727	94.821632
1510.074219	42.102036
1509.052734	-118.403809
1508.031250	-119.905891
1507.008789	-47.125198
1505.987305	51.200687
1504.964844	-94.063805
1503.942383	-54.841248
1502.918945	91.889893
1501.896484	-73.971687
1500.873047	-45.217228
1499.849609	-118.943314
1498.826172	-200.377625
1497.802734	-133.410400
1496.778320	12.776534
1495.753906	105.124458
1494.729492	-168.337875
1493.705078	-30.079781
1492.680664	-27.422586
1491.655273	69.734894
1490.629883	-119.390808
1489.604492	46.615826
1488.578125	181.841232
1487.552734	189.285339
1486.526367	20.506769
1485.500000	142.738434
1484.473633	172.998947
1483.446289	55.207588
1482.418945	100.678017
1481.391602	28.767717
1480.364258	-27.857203
1479.336914	63.356075
1478.308594	241.136261
1477.280273	90.085342
1476.251953	117.393364
1475.223633	228.704498
1474.194336	161.663834
1473.165039	178.632813
1472.135742	368.649658
1471.106445	329.509918
1470.077148	292.896820
1469.046875	373.274231
1468.016602	410.350433
1466.986328	465.180267
1465.956055	247.942581
1464.924805	373.883392
1463.893555	413.345856
1462.862305	607.740295
1461.831055	494.685028
1460.799805	605.128479
1459.767578	469.216980
1458.735352	516.107239
1457.703125	555.342407
1456.670898	553.946045
1455.637695	522.082092
1454.604492	586.590881
1453.571289	678.950134
1452.538086	662.243958
1451.503906	681.006348
1450.470703	692.156311
1449.436523	695.681335
1448.401367	691.586487
1447.367188	560.871826
1446.332031	685.917542
1445.297852	755.222717
1444.261719	551.147400
1443.226563	678.629700
1442.191406	537.902710
1441.155273	450.338165
1440.119141	479.127075
1439.083008	469.983429
1438.045898	410.283905
1437.009766	416.324402
1435.972656	311.191071
1434.934570	398.070587
1433.897461	270.267609
1432.860352	379.863831
1431.822266	171.347244
1430.784180	197.640198
1429.745117	102.807846
1428.707031	71.102943
1427.667969	168.046326
1426.628906	-4.853777
1425.589844	-31.442051
1424.550781	37.776653
1423.510742	-6.427376
1422.470703	77.897339
1421.430664	41.295723
1420.390625	-5.343550
1419.349609	212.421738
1418.308594	117.968712
1417.267578	217.369629
1416.226563	39.965244
1415.185547	16.117832
1414.143555	92.903465
1413.101563	21.320200
1412.059570	-188.480667
1411.017578	-31.186754
1409.974609	-140.318558
1408.931641	-153.900650
1407.888672	5.876411
1406.845703	-153.329315
1405.801758	-73.913239
1404.758789	-89.881836
1403.714844	-73.190826
1402.669922	-76.555138
1401.625977	133.366180
1400.581055	-48.049404
1399.537109	144.295715
1398.491211	-99.654968
1397.446289	12.475859
1396.400391	89.506332
1395.355469	128.969238
1394.309570	40.695560
1393.262695	80.217346
1392.216797	-32.962204
1391.169922	-60.946465
1390.123047	36.264488
1389.076172	85.934944
1388.029297	148.136795
1386.981445	5.254409
1385.933594	-85.008415
1384.885742	2.321536
1383.837891	-107.804993
1382.789063	4.569736
1381.740234	9.509635
1380.691406	-25.471125
1379.642578	-25.424791
1378.592773	47.074295
1377.543945	129.585449
1376.494141	224.582581
1375.444336	0.197570
1374.393555	37.899200
1373.342773	-49.073364
1372.292969	-43.682346
1371.241211	-5.845212
1370.190430	-40.248268
1369.139648	-151.835800
1368.087891	-208.515732
1367.036133	-38.438000
1365.983398	-27.773148
1364.931641	87.524963
1363.878906	-3.795217
1362.826172	-137.330154
1361.773438	-66.711472
1360.720703	-117.967247
1359.666992	-248.741455
1358.613281	-155.601532
1357.559570	14.625529
1356.504883	-215.351547
1355.451172	34.451679
1354.396484	164.941772
1353.341797	-174.042831
1352.287109	-16.130941
1351.231445	181.491821
1350.175781	93.612915
1349.120117	15.757769
1348.064453	203.494781
1347.008789	195.228287
1345.952148	239.102966
1344.895508	208.625595
1343.838867	173.261047
1342.782227	264.382294
1341.724609	266.304138
1340.666992	312.880737
1339.609375	220.781952
1338.551758	282.324097
1337.493164	227.522278
1336.434570	256.967743
1335.375977	120.640816
1334.317383	281.352844
1333.257813	-18.080029
1332.199219	58.617737
1331.139648	-55.065994
1330.079102	113.183189
1329.019531	145.480347
1327.958984	197.585098
1326.898438	205.253036
1325.837891	109.232956
1324.777344	117.030434
1323.715820	90.311569
1322.654297	290.757477
1321.592773	249.317047
1320.531250	286.906982
1319.468750	50.711109
1318.406250	155.023544
1317.343750	237.153534
1316.281250	193.576263
1315.218750	147.606827
1314.155273	301.304230
1313.091797	289.925171
1312.028320	148.061050
1310.963867	173.760269
1309.899414	297.982483
1308.834961	313.897125
1307.770508	388.919800
1306.706055	363.083252
1305.640625	241.369629
1304.575195	161.568390
1303.509766	175.286453
1302.444336	245.587753
1301.377930	197.933167
1300.311523	170.005417
1299.245117	120.027611
1298.178711	276.433777
1297.111328	199.534546
1296.044922	120.262703
1294.977539	298.793793
1293.909180	104.282677
1292.841797	25.216518
1291.773438	105.666611
1290.705078	112.552498
1289.636719	163.612839
1288.567383	185.274719
1287.499023	175.111816
1286.429688	108.636223
1285.360352	289.650024
1284.290039	100.798279
1283.219727	276.915192
1282.150391	98.022331
1281.079102	203.157822
1280.008789	217.748062
1278.937500	225.027283
1277.866211	247.014099
1276.794922	78.285950
1275.723633	379.083344
1274.651367	102.915833
1273.580078	41.960522
1272.507813	166.750885
1271.434570	271.974762
1270.362305	98.775887
1269.289063	106.365616
1268.215820	218.949692
1267.142578	255.856522
1266.068359	234.212021
1264.994141	263.835175
1263.919922	247.132416
1262.845703	206.079605
1261.771484	126.063683
1260.696289	221.597458
1259.621094	205.019241
1258.545898	295.670074
1257.469727	174.389954
1256.394531	240.700775
1255.318359	212.048920
1254.241211	443.882904
1253.165039	259.489166
1252.087891	308.769287
1251.010742	175.606262
1249.933594	142.231796
1248.856445	337.448853
1247.778320	423.201111
1246.700195	253.740662
1245.622070	79.509155
1244.543945	189.600540
1243.464844	156.357025
1242.385742	305.260132
1241.306641	34.113815
1240.227539	260.671204
1239.147461	198.367340
1238.067383	274.387817
1236.987305	178.169342
1235.907227	406.956329
1234.827148	371.379883
1233.746094	326.128021
1232.665039	227.587402
1231.583008	121.824989
1230.501953	105.743828
1229.419922	297.948212
1228.337891	56.661770
1227.255859	4.302737
1226.172852	254.492752
1225.089844	204.534561
1224.006836	190.886414
1222.923828	20.034920
1221.840820	-25.002043
1220.756836	140.302475
1219.672852	25.160376
1218.587891	4.306635
1217.503906	-23.786383
1216.418945	44.740623
1215.333984	-38.901398
1214.249023	60.975384
1213.164063	57.008987
1212.078125	53.035957
1210.992188	0.803425
1209.906250	66.781456
1208.819336	118.250946
1207.732422	111.821350
1206.645508	57.173706
1205.558594	74.840607
1204.471680	109.354675
1203.383789	71.571968
1202.295898	-14.374519
1201.208008	68.253883
1200.119141	-123.603729
1199.031250	72.104416
1197.942383	46.334206
1196.852539	-152.653214
1195.763672	-228.901672
1194.673828	-355.632080
1193.583984	-119.303139
1192.494141	20.760456
1191.404297	-55.528713
1190.313477	-143.815598
1189.222656	-256.101746
1188.131836	-169.039932
1187.040039	-226.091583
1185.949219	14.506485
1184.857422	-80.998077
1183.764648	-126.098923
1182.672852	-187.988800
1181.580078	-10.057851
1180.487305	-4.859171
1179.394531	-88.378502
1178.301758	-61.640625
1177.208008	22.562933
1176.114258	-94.516129
1175.020508	-94.214081
1173.925781	-232.814667
1172.831055	-131.990906
1171.736328	131.510818
1170.641602	-40.623295
1169.546875	45.659214
1168.451172	-52.288723
1167.355469	-45.007149
1166.259766	-104.693588
1165.163086	-40.096691
1164.067383	60.289883
1162.970703	136.711243
1161.873047	110.361458
1160.776367	196.233353
1159.678711	55.229191
1158.581055	33.605076
1157.483398	-88.265121
1156.384766	-107.520782
1155.287109	-14.687319
1154.188477	54.226192
1153.088867	-24.744299
1151.990234	36.929680
1150.890625	-161.216141
1149.791016	-75.774940
1148.691406	-138.088593
1147.590820	-17.029972
1146.490234	-105.581818
1145.389648	-53.678726
1144.289063	95.747643
1143.187500	-245.074066
1142.086914	-159.960556
1140.984375	74.910805
1139.882813	-18.479820
1138.781250	-114.235794
1137.678711	103.738647
1136.576172	19.816565
1135.472656	-33.217827
1134.370117	103.748909
1133.266602	133.768509
1132.163086	87.776703
1131.058594	32.280296
1129.955078	-13.726176
1128.850586	47.011047
1127.746094	290.322327
1126.640625	260.793579
1125.535156	195.688812
1124.430664	97.405006
1123.324219	150.789169
1122.218750	64.346291
1121.112305	93.970490
1120.005859	116.450394
1118.899414	169.670059
1117.792969	-4.391747
1116.685547	145.797058
1115.578125	-6.944498
1114.470703	20.124121
1113.362305	28.232220
1112.253906	59.953815
1111.145508	25.449394
1110.037109	19.294491
1108.928711	187.954300
1107.819336	271.471558
1106.709961	331.311066
1105.599609	216.378830
1104.490234	207.700882
1103.379883	22.003895
1102.269531	-40.941563
1101.159180	254.668640
1100.047852	102.033455
1098.936523	135.713562
1097.825195	230.644943
1096.713867	169.968719
1095.601563	52.747047
1094.489258	215.881561
1093.376953	254.101242
1092.263672	103.915558
1091.151367	189.186981
1090.038086	29.634079
1088.924805	263.080475
1087.810547	-84.647034
1086.696289	160.440231
1085.582031	146.752014
1084.467773	74.285927
1083.352539	149.900009
1082.238281	246.616165
1081.123047	214.066940
1080.006836	127.496040
1078.891602	137.228180
1077.775391	158.678085
1076.659180	-24.084345
1075.541992	145.195404
1074.425781	53.991566
1073.308594	82.430725
1072.191406	188.229324
1071.073242	111.109665
1069.956055	-57.386597
1068.837891	317.817322
1067.719727	53.283600
1066.600586	-101.057449
1065.481445	-128.882904
1064.362305	-23.259468
1063.243164	54.225609
1062.124023	54.450920
1061.003906	82.744263
1059.883789	160.139526
1058.762695	45.746735
1057.642578	6.220911
1056.521484	15.793161
1055.400391	242.681961
1054.278320	27.915323
1053.157227	123.902161
1052.035156	72.728104
1050.913086	91.619438
1049.790039	117.505585
1048.667969	99.051254
1047.544922	73.608757
1046.420898	92.496178
1045.297852	113.719025
1044.173828	160.579834
1043.049805	132.841965
1041.925781	56.189678
1040.800781	135.672607
1039.675781	89.350929
1038.550781	91.965576
1037.425781	-61.395851
1036.299805	-2.864363
1035.173828	-67.680603
1034.047852	79.259628
1032.921875	54.025372
1031.794922	179.967117
1030.667969	59.427158
1029.541016	-105.202225
1028.413086	-88.483582
1027.286133	-69.426521
1026.157227	-22.494381
1025.029297	-159.015472
1023.901367	-53.998623
1022.772461	-169.520966
1021.643555	-187.502075
1020.513672	-112.654785
1019.384766	-190.904053
1018.254883	-118.362686
1017.124023	49.220993
1015.994141	77.681641
1014.863281	106.151703
1013.732422	-83.146049
1012.601563	98.275330
1011.469727	-90.881813
1010.338867	76.620224
1009.207031	70.471710
1008.074219	92.120575
1006.942383	268.802368
1005.809570	153.985809
1004.675781	351.439148
1003.542969	627.440674
1002.409180	628.283508
1001.275391	368.028992
1000.141602	463.722443
999.007813	189.836105
997.873047	-40.016281
996.738281	37.335773
995.602539	-39.965622
994.467773	97.419800
993.332031	-21.315027
992.196289	-43.081802
991.059570	-60.191448
989.923828	58.771175
988.787109	-105.795677
987.650391	-81.284363
986.512695	-102.826019
985.375000	55.342182
984.237305	208.870987
983.099609	-162.547852
981.960938	-54.996552
980.822266	-237.403870
979.683594	-148.207993
978.544922	131.897064
977.405273	57.776432
976.265625	-82.939285
975.125977	-7.487129
973.985352	56.479568
972.845703	219.250626
971.705078	76.502586
970.563477	78.531647
969.422852	115.043373
968.281250	41.406868
967.139648	84.880234
965.997070	-91.866447
964.855469	70.977501
963.712891	-32.213699
962.569336	59.555298
961.426758	114.656387
960.283203	101.029427
959.139648	73.708511
957.996094	9.799138
956.851563	101.675713
955.707031	-74.298752
954.562500	-30.419186
953.416992	-91.775955
952.272461	71.139763
951.126953	137.961700
949.980469	122.476059
948.834961	20.172792
947.688477	-13.471374
946.541992	167.740112
945.395508	287.230927
944.248047	98.371849
943.100586	10.119023
941.953125	-25.541414
940.804688	210.459610
939.657227	140.631805
938.507813	-184.625702
937.359375	101.556038
936.210938	-4.548853
935.061523	144.762604
933.912109	79.807434
932.761719	-32.925217
931.611328	-8.877207
930.460938	160.963806
929.310547	37.034954
928.160156	-9.393629
927.008789	-23.897148
925.857422	-74.757584
924.705078	133.778030
923.553711	87.533562
922.401367	66.362038
921.249023	-93.426933
920.095703	-59.922100
918.942383	46.314945
917.789063	32.143055
916.635742	-9.237137
915.481445	-157.276627
914.328125	-44.157085
913.172852	-221.549667
912.018555	-13.100831
910.863281	-70.120094
909.708008	-129.346191
908.552734	-79.677223
907.396484	40.271858
906.241211	121.670410
905.083984	105.635887
903.927734	-170.857773
902.770508	-189.019211
901.613281	-30.538651
900.456055	-139.208801
899.298828	-71.280411
898.140625	-114.219894
896.982422	-3.296705
895.824219	-43.916897
894.665039	17.249050
893.505859	-50.430729
892.346680	-133.874039
891.186523	60.641224
890.027344	-144.718369
888.867188	9.103580
887.706055	131.265442
886.545898	-1.672814
885.384766	165.605057
884.223633	-138.705902
883.061523	12.772736
881.899414	-113.176140
880.737305	169.017838
879.575195	-42.529072
878.413086	79.548424
877.250000	79.923698
876.086914	159.143188
874.922852	69.448647
873.758789	63.104248
872.595703	126.546028
871.430664	97.706192
870.266602	172.373260
869.101563	202.028732
867.936523	92.258034
866.770508	61.228683
865.605469	57.187660
864.439453	10.456334
863.273438	71.582008
862.106445	164.122833
860.939453	254.374146
859.772461	151.517578
858.605469	192.347061
857.437500	195.008621
856.269531	343.481171
855.101563	245.169037
853.932617	122.232864
852.764648	165.235077
851.595703	176.831970
850.425781	264.596771
849.256836	146.215027
848.086914	200.329285
846.916992	133.493774
845.746094	51.007805
844.575195	145.350403
843.404297	24.833113
842.233398	233.189392
841.061523	79.128654
839.889648	45.860500
838.717773	41.649635
837.545898	21.776405
836.373047	109.138695
835.200195	-71.616310
834.027344	6.748795
832.853516	178.828156
831.679688	245.888199
830.505859	47.321636
829.331055	-32.925850
828.157227	234.812454
826.982422	158.963898
825.806641	56.367493
824.631836	22.890314
823.456055	-50.714199
822.280273	131.901718
821.103516	47.105553
819.926758	124.882858
818.750000	-22.275822
817.573242	-35.846725
816.395508	-11.614731
815.217773	-163.189804
814.040039	156.819061
812.862305	216.461105
811.683594	-30.767326
810.504883	-75.651779
809.326172	-102.773804
808.146484	16.705688
806.966797	-154.876617
805.787109	-64.387337
804.607422	-131.605194
803.426758	27.561798
802.246094	-139.583603
801.064453	-24.941607
799.883789	-72.307480
798.702148	26.659346
797.520508	-89.504753
796.337891	-85.970497
795.156250	-78.047424
793.972656	-32.511993
792.790039	-24.691484
791.607422	38.439754
790.423828	-150.871048
789.239258	-17.002890
788.055664	-60.257870
786.871094	29.196404
785.686523	45.580570
784.501953	-13.265392
783.316406	122.408676
782.130859	191.673233
780.945313	35.485558
779.759766	128.953354
778.573242	-117.780655
777.386719	8.716609
776.199219	-14.998050
775.012695	89.262711
773.825195	21.330942
772.637695	-110.580734
771.449219	19.973200
770.260742	110.738724
769.072266	-89.552101
767.883789	-80.421066
766.694336	12.394758
765.504883	138.171906
764.315430	96.481468
763.125977	147.251022
761.935547	90.100014
760.745117	-11.070751
759.553711	101.192184
758.363281	134.184967
757.171875	98.956161
755.979492	219.818298
754.788086	90.010162
753.595703	94.289299
752.403320	74.372429
751.210938	109.356461
750.017578	34.495785
748.824219	51.860802
747.630859	106.513390
746.436523	233.538086
745.242188	9.447846
744.047852	13.567352
742.853516	-65.661476
741.658203	-30.862013
740.462891	41.173233
739.267578	86.866753
738.071289	-90.940872
736.875000	-62.777367
735.678711	-163.833420
734.482422	54.797958
733.285156	8.476050
732.087891	-64.083572
730.890625	-92.851746
729.692383	151.806274
728.494141	-58.491474
727.295898	78.930725
726.097656	-115.933983
724.898438	78.272926
723.699219	1.497678
722.500000	-158.225510
721.299805	107.962013
720.099609	120.795540
718.899414	-75.889854
717.698242	-17.149471
716.498047	67.770287
715.296875	45.802673
714.094727	4.248715
712.893555	91.373627
711.691406	67.332520
710.489258	-46.002644
709.286133	-48.141014
708.083008	8.571539
706.879883	-13.090379
705.676758	126.403694
704.472656	-27.952309
703.268555	87.641090
702.064453	81.403778
700.860352	125.248024
699.655273	38.659096
698.450195	65.215546
697.244141	-79.884399
696.039063	-42.323978
694.833008	-30.785948
693.626953	-129.956696
692.419922	-92.211143
691.212891	-136.908707
690.005859	-244.453766
688.798828	-35.066216
687.590820	-12.269325
686.382813	-45.796955
685.174805	111.590836
683.965820	-25.846991
682.756836	31.927805
681.547852	-157.263977
680.338867	58.831985
679.128906	-69.458946
677.918945	64.407745
676.708984	-67.975014
675.498047	-68.178368
674.287109	48.559471
673.076172	-42.345615
671.865234	-18.482714
670.653320	-132.926025
669.441406	-106.700630
668.229492	-112.811028
667.016602	36.759270
665.803711	-3.752746
664.590820	109.199783
663.377930	112.069817
662.164063	138.783737
660.950195	-52.410686
659.736328	125.568924
658.521484	-183.994904
657.306641	-25.288713
656.091797	-75.726799
654.875977	100.313850
653.661133	-10.298924
652.445313	90.404602
651.228516	59.735100
650.012695	-7.453369
648.795898	9.453177
647.579102	-42.459724
646.361328	-115.794815
645.143555	120.845284
643.925781	17.531273
642.708008	73.493706
641.489258	273.569366
640.270508	90.933578
639.051758	-85.116638
637.833008	95.675415
636.613281	-58.718849
635.393555	44.741573
634.172852	-70.846573
632.953125	-42.516598
631.732422	-35.643894
630.511719	67.802162
629.290039	93.971504
628.068359	-21.442017
626.846680	77.627380
625.625000	28.697216
624.402344	125.515228
623.179688	-4.907137
621.957031	194.619095
620.733398	61.987549
619.510742	126.356735
618.286133	-17.061457
617.062500	83.503876
615.837891	111.153931
614.613281	-28.216412
613.388672	-97.073273
612.164063	-16.353073
610.938477	-96.191811
609.712891	-139.839172
608.486328	-93.908363
607.260742	69.295471
606.034180	-94.637375
604.807617	23.153641
