# Supplementary material for: Raman spectroscopy accurately differentiates mucosal healing from non-healing and biochemical changes following biological therapy in inflammatory bowel disease
Source: PLoS One. 2021 Jun 2;16(6):e0252210. doi: 10.1371/journal.pone.0252210 (PMC8172032; doi:10.1371/journal.pone.0252210)
Supplement: S3 Dataset — (ZIP) [file pone.0252210.s005.zip › Export UC active inflammation/OC006-1 pre-treatment BL sub CR removed_Copy_40__X_-16943.5__Y_5198.42__Z_-2672.66__Time_448.txt]

1714.780273	111.964996
1713.803711	-29.009747
1712.827148	167.922775
1711.849609	37.934605
1710.873047	29.070160
1709.895508	-177.796448
1708.917969	1.713289
1707.939453	-3.361696
1706.961914	-56.197014
1705.983398	-73.820435
1705.004883	-96.366669
1704.025391	-300.533173
1703.046875	-78.627762
1702.067383	55.284576
1701.087891	-134.082764
1700.108398	-36.765774
1699.127930	-8.593466
1698.148438	143.023102
1697.167969	145.334152
1696.187500	276.358429
1695.206055	-46.365372
1694.225586	152.343124
1693.244141	60.357651
1692.262695	254.519928
1691.281250	110.119896
1690.298828	254.398178
1689.317383	132.352997
1688.334961	378.860413
1687.352539	444.412537
1686.369141	494.382568
1685.386719	275.644653
1684.403320	385.202606
1683.419922	338.003571
1682.435547	525.654114
1681.452148	958.707031
1680.467773	694.486511
1679.483398	614.507019
1678.499023	742.595215
1677.514648	762.007202
1676.529297	1071.773926
1675.543945	767.558594
1674.558594	1064.805054
1673.573242	1170.984619
1672.586914	1123.402710
1671.600586	1052.376099
1670.614258	1446.683105
1669.627930	1243.707275
1668.641602	1349.252808
1667.654297	1452.505737
1666.666992	1574.713257
1665.679688	1519.513428
1664.692383	1536.379761
1663.704102	1834.762939
1662.715820	1738.330078
1661.727539	1936.607300
1660.739258	1994.719971
1659.750977	1846.510498
1658.761719	1921.274658
1657.772461	1744.762817
1656.783203	1478.670532
1655.793945	1583.718628
1654.803711	1636.127930
1653.813477	1598.900879
1652.823242	1255.138916
1651.833008	1417.101563
1650.841797	1206.434692
1649.851563	1051.738647
1648.860352	1090.393555
1647.869141	833.360229
1646.876953	962.512146
1645.885742	521.337646
1644.893555	632.633057
1643.901367	625.357910
1642.908203	362.295898
1641.916016	226.339996
1640.922852	177.789825
1639.929688	385.439545
1638.936523	366.434875
1637.943359	184.206818
1636.949219	400.403809
1635.955078	250.372528
1634.960938	137.544876
1633.966797	-17.151182
1632.971680	-24.048635
1631.977539	6.162079
1630.982422	-110.879387
1629.986328	-132.901611
1628.991211	-115.222298
1627.995117	-228.922150
1627.000000	-31.952450
1626.003906	96.725075
1625.006836	-24.286110
1624.010742	17.932762
1623.013672	-94.781029
1622.016602	63.377281
1621.019531	216.366196
1620.021484	182.938370
1619.024414	191.693771
1618.026367	203.198914
1617.028320	256.827332
1616.029297	-30.613913
1615.031250	136.107986
1614.032227	-195.544678
1613.033203	39.539539
1612.034180	125.166191
1611.035156	35.210243
1610.035156	-15.310361
1609.035156	-47.383038
1608.035156	-13.869977
1607.035156	-192.453613
1606.034180	0.944090
1605.033203	60.797523
1604.032227	-54.689827
1603.031250	-94.186485
1602.030273	-81.294495
1601.028320	-36.986038
1600.026367	122.407639
1599.024414	-207.177231
1598.022461	-120.956680
1597.019531	148.184402
1596.016602	-58.333145
1595.013672	-272.587463
1594.010742	-262.129242
1593.007813	-175.949600
1592.003906	-204.688843
1591.000000	-32.447353
1589.996094	-421.344879
1588.992188	-108.278412
1587.987305	202.015213
1586.983398	107.937019
1585.978516	-46.106140
1584.972656	190.883469
1583.967773	109.786736
1582.961914	-33.859543
1581.956055	83.010170
1580.950195	-18.995630
1579.944336	-27.272285
1578.937500	-27.802341
1577.931641	-70.031036
1576.924805	116.679886
1575.916992	14.449872
1574.910156	-215.256531
1573.902344	124.569893
1572.894531	282.173615
1571.886719	190.080841
1570.878906	256.474121
1569.870117	-165.738403
1568.862305	45.994198
1567.853516	-20.363276
1566.843750	170.265335
1565.834961	-85.799728
1564.825195	125.323021
1563.815430	89.731094
1562.805664	33.291275
1561.795898	85.706375
1560.785156	-116.159531
1559.775391	68.265465
1558.764648	102.143387
1557.752930	161.794205
1556.742188	200.579803
1555.730469	117.464508
1554.718750	334.691986
1553.707031	165.883667
1552.695313	38.442284
1551.682617	107.622215
1550.670898	161.127029
1549.658203	175.658401
1548.644531	159.001816
1547.631836	175.844223
1546.618164	58.089893
1545.604492	25.550694
1544.590820	225.479568
1543.577148	-32.149727
1542.562500	-46.995411
1541.547852	-67.139351
1540.533203	-17.701349
1539.518555	52.228168
1538.503906	121.982674
1537.488281	147.684906
1536.472656	356.404388
1535.457031	69.652550
1534.441406	192.909607
1533.424805	189.622238
1532.408203	219.698700
1531.391602	185.189728
1530.375000	75.825790
1529.358398	56.526924
1528.340820	297.202362
1527.323242	246.659744
1526.305664	298.967712
1525.287109	163.205246
1524.269531	408.215363
1523.250977	297.925110
1522.232422	159.240845
1521.213867	347.073242
1520.194336	143.860260
1519.175781	71.702423
1518.156250	-49.409756
1517.136719	268.762970
1516.116211	319.478546
1515.096680	362.342712
1514.076172	-103.391251
1513.055664	208.813553
1512.034180	258.927673
1511.013672	-50.361893
1509.992188	7.213000
1508.970703	-73.886253
1507.949219	93.673630
1506.927734	-69.721291
1505.905273	-58.880188
1504.882813	-424.915222
1503.860352	-104.221458
1502.837891	-180.863815
1501.815430	-68.071266
1500.791992	-385.659210
1499.768555	-73.442101
1498.745117	-235.002350
1497.720703	-419.661377
1496.697266	-156.607285
1495.672852	-297.953430
1494.648438	-91.548759
1493.623047	-100.134895
1492.598633	-147.158737
1491.573242	-61.388634
1490.547852	-14.090929
1489.522461	-155.964859
1488.497070	131.210281
1487.470703	185.768646
1486.444336	316.793976
1485.417969	123.499283
1484.391602	221.113174
1483.364258	405.319183
1482.336914	145.508179
1481.309570	426.381470
1480.282227	418.925659
1479.254883	352.754211
1478.226563	421.589478
1477.198242	574.400940
1476.169922	477.405609
1475.141602	861.764038
1474.112305	797.682739
1473.083008	914.317017
1472.053711	964.651611
1471.024414	1073.427124
1469.995117	1263.509277
1468.964844	1623.861938
1467.934570	1513.500488
1466.904297	1428.554199
1465.874023	1757.954956
1464.842773	1677.946167
1463.811523	1597.920044
1462.780273	1954.845947
1461.749023	1882.315918
1460.717773	2023.084473
1459.685547	1993.625244
1458.653320	2184.975098
1457.621094	2196.021240
1456.587891	2493.719971
1455.555664	2415.842041
1454.522461	2053.894775
1453.489258	1950.709961
1452.455078	2610.585693
1451.421875	2504.742188
1450.387695	2459.719971
1449.353516	2602.173096
1448.319336	2534.317139
1447.285156	2557.642578
1446.250000	2512.568359
1445.214844	2614.319092
1444.179688	2144.067139
1443.144531	2291.385010
1442.108398	2180.592285
1441.072266	2398.635986
1440.036133	2045.123779
1439.000000	2055.810547
1437.963867	1932.541748
1436.926758	1814.369385
1435.889648	1486.564697
1434.852539	1472.126221
1433.814453	1308.697266
1432.777344	1160.523438
1431.739258	1037.658569
1430.701172	957.774597
1429.663086	1031.863770
1428.624023	747.714172
1427.584961	488.938751
1426.545898	323.602234
1425.506836	181.062225
1424.467773	232.699768
1423.427734	256.615479
1422.387695	101.681831
1421.347656	438.041504
1420.307617	399.069611
1419.266602	73.113014
1418.226563	26.781021
1417.184570	81.153221
1416.143555	309.189148
1415.102539	-142.041702
1414.060547	-102.590729
1413.018555	148.124741
1411.976563	-0.936360
1410.934570	144.208282
1409.891602	136.048447
1408.848633	-78.060066
1407.805664	29.513407
1406.762695	-46.215710
1405.718750	109.135155
1404.674805	-36.736832
1403.630859	168.890701
1402.586914	-6.888792
1401.542969	-260.280762
1400.498047	176.230469
1399.453125	-69.424103
1398.408203	131.364471
1397.363281	63.957054
1396.317383	144.500397
1395.271484	139.915298
1394.225586	117.886726
1393.179688	100.968803
1392.132813	-116.169983
1391.086914	-55.241428
1390.040039	-54.325882
1388.992188	11.728595
1387.945313	162.926315
1386.897461	126.558540
1385.849609	135.318344
1384.801758	-25.828320
1383.753906	-94.319801
1382.705078	12.237616
1381.657227	-91.000832
1380.608398	-246.559265
1379.558594	-152.221542
1378.509766	-155.174973
1377.459961	-50.693127
1376.410156	81.308418
1375.360352	-170.899979
1374.309570	-180.916168
1373.259766	-48.633808
1372.208984	-23.534500
1371.158203	-180.325562
1370.106445	-42.829124
1369.055664	67.329628
1368.003906	152.626923
1366.952148	-202.887360
1365.900391	54.504120
1364.847656	291.973755
1363.794922	215.805405
1362.742188	45.216248
1361.689453	208.245743
1360.636719	460.884460
1359.583008	89.240784
1358.529297	63.523575
1357.475586	-26.700518
1356.420898	74.612701
1355.367188	317.664612
1354.312500	513.516113
1353.257813	307.006165
1352.203125	140.443390
1351.147461	440.845123
1350.091797	510.383820
1349.036133	488.188324
1347.980469	617.483215
1346.923828	578.145569
1345.868164	754.737427
1344.811523	1104.940918
1343.754883	949.374634
1342.697266	960.054810
1341.640625	1050.161499
1340.583008	1271.649170
1339.524414	1047.296875
1338.466797	1254.077271
1337.409180	1087.027832
1336.350586	808.770691
1335.291992	1102.444824
1334.232422	901.240906
1333.173828	945.157288
1332.114258	749.263062
1331.054688	1023.386353
1329.995117	968.713928
1328.934570	1008.095032
1327.875000	931.446716
1326.814453	948.821533
1325.753906	889.736206
1324.692383	1015.993408
1323.630859	712.716919
1322.570313	945.342590
1321.507813	1010.147644
1320.446289	1173.739868
1319.383789	1194.292603
1318.322266	1049.718384
1317.259766	1016.266968
1316.196289	1019.910522
1315.133789	964.519958
1314.070313	1224.660034
1313.006836	1285.246216
1311.943359	1050.347778
1310.878906	1044.662842
1309.814453	1179.419189
1308.750977	853.937439
1307.685547	1055.321045
1306.621094	1170.614746
1305.555664	825.960876
1304.490234	1298.045410
1303.424805	1165.167725
1302.359375	1025.070923
1301.292969	1167.758667
1300.226563	1359.623169
1299.160156	1362.337280
1298.093750	964.801758
1297.026367	1188.780518
1295.958984	995.397888
1294.891602	826.734497
1293.824219	964.974609
1292.756836	1044.359009
1291.688477	829.444580
1290.620117	918.796753
1289.551758	699.265625
1288.482422	720.129089
1287.413086	878.303772
1286.343750	911.528381
1285.274414	1096.693970
1284.205078	718.554932
1283.134766	803.434387
1282.064453	819.803101
1280.994141	843.577637
1279.923828	886.986755
1278.852539	886.402710
1277.781250	722.012817
1276.709961	988.141602
1275.637695	792.139954
1274.566406	958.047485
1273.494141	794.030457
1272.421875	1250.721069
1271.349609	940.266296
1270.276367	1057.372437
1269.203125	1057.285034
1268.129883	1145.129395
1267.056641	1054.825562
1265.982422	1093.926147
1264.909180	1101.348511
1263.834961	1096.613403
1262.759766	1033.401001
1261.685547	1118.970093
1260.610352	1029.050781
1259.535156	997.694580
1258.459961	956.643738
1257.383789	986.279297
1256.308594	998.893066
1255.232422	914.144897
1254.155273	982.808716
1253.079102	1272.931885
1252.001953	1285.584839
1250.924805	1186.361694
1249.847656	1033.703979
1248.770508	873.840759
1247.692383	891.520142
1246.614258	994.275757
1245.536133	1021.678162
1244.458008	1151.114380
1243.378906	1239.215698
1242.299805	902.351379
1241.220703	1017.197571
1240.141602	920.840576
1239.061523	877.913635
1237.981445	737.971619
1236.901367	794.561707
1235.821289	960.256592
1234.740234	813.119263
1233.659180	675.743591
1232.578125	875.276550
1231.497070	900.273132
1230.415039	743.577637
1229.333984	1022.867859
1228.251953	868.619202
1227.168945	566.763672
1226.086914	785.371765
1225.003906	771.578857
1223.920898	556.996704
1222.837891	560.162842
1221.753906	614.083740
1220.669922	269.078094
1219.585938	356.839813
1218.501953	388.963165
1217.416992	491.106903
1216.333008	354.064484
1215.248047	246.033813
1214.162109	391.515411
1213.077148	570.699402
1211.991211	532.584290
1210.905273	479.979431
1209.819336	557.619812
1208.732422	613.482544
1207.646484	613.836182
1206.559570	602.097107
1205.471680	628.879211
1204.384766	438.767761
1203.296875	467.905548
1202.208984	270.604156
1201.121094	164.844879
1200.032227	258.889862
1198.944336	138.650864
1197.855469	186.850601
1196.765625	-238.937866
1195.676758	-53.677502
1194.586914	40.073002
1193.497070	-210.050125
1192.407227	-195.723618
1191.316406	-243.939392
1190.226563	-188.874695
1189.135742	-8.994784
1188.044922	-151.034195
1186.953125	-115.408745
1185.861328	-36.651649
1184.769531	-130.767609
1183.677734	-35.362865
1182.585938	153.487610
1181.493164	-27.122353
1180.400391	72.805649
1179.307617	117.495544
1178.213867	32.685635
1177.120117	144.321793
1176.026367	124.094833
1174.932617	125.367462
1173.838867	35.588367
1172.744141	201.919525
1171.649414	68.947838
1170.554688	124.999023
1169.458984	372.330688
1168.364258	9.607891
1167.268555	139.551392
1166.171875	-29.462368
1165.076172	59.663731
1163.979492	-140.457245
1162.882813	-22.821726
1161.786133	163.958710
1160.688477	224.018402
1159.590820	477.359222
1158.493164	577.756409
1157.395508	408.385559
1156.297852	682.773987
1155.199219	675.505066
1154.100586	556.086914
1153.000977	465.255280
1151.902344	345.796478
1150.802734	238.230759
1149.703125	252.152512
1148.603516	77.817734
1147.502930	186.877960
1146.402344	-104.177582
1145.301758	-147.610413
1144.201172	-141.117615
1143.099609	-18.120012
1141.999023	-183.070175
1140.896484	-114.965576
1139.794922	12.490694
1138.692383	-124.053207
1137.590820	98.272972
1136.487305	51.918484
1135.384766	475.880219
1134.281250	519.575562
1133.178711	183.273682
1132.074219	385.927277
1130.970703	410.422607
1129.866211	807.372070
1128.761719	767.570984
1127.657227	599.646790
1126.552734	578.750610
1125.447266	581.500244
1124.341797	593.665833
1123.236328	672.111450
1122.130859	395.099548
1121.024414	670.013428
1119.917969	471.143188
1118.811523	388.307983
1117.704102	383.553162
1116.596680	445.001038
1115.489258	269.777496
1114.381836	267.248718
1113.274414	349.794556
1112.166016	403.870483
1111.057617	193.136200
1109.949219	355.823212
1108.839844	263.213074
1107.730469	489.475525
1106.621094	309.400665
1105.511719	679.474060
1104.401367	29.604090
1103.291016	635.460754
1102.180664	528.463196
1101.070313	480.442657
1099.958984	531.442383
1098.847656	674.329773
1097.736328	722.822937
1096.625000	554.438721
1095.512695	624.058167
1094.400391	717.164246
1093.288086	591.172241
1092.174805	201.488617
1091.062500	659.394470
1089.949219	742.853638
1088.835938	802.716431
1087.721680	601.402893
1086.607422	912.851196
1085.493164	563.420349
1084.378906	625.508240
1083.263672	476.017456
1082.149414	756.573181
1081.034180	740.980957
1079.917969	647.865295
1078.802734	453.818451
1077.686523	712.909485
1076.570313	563.494934
1075.453125	594.803467
1074.336914	518.185181
1073.219727	458.002228
1072.101563	365.004303
1070.984375	129.053207
1069.866211	502.569733
1068.748047	501.002197
1067.629883	527.547668
1066.511719	699.293640
1065.392578	278.533569
1064.273438	295.748932
1063.154297	476.798920
1062.034180	257.631165
1060.914063	302.928436
1059.793945	116.669014
1058.673828	461.313599
1057.552734	331.231873
1056.431641	325.102600
1055.310547	272.259583
1054.189453	231.143997
1053.067383	397.934235
1051.945313	279.789429
1050.823242	266.779724
1049.701172	15.735024
1048.578125	226.857239
1047.455078	-133.659409
1046.332031	124.114586
1045.208008	73.986732
1044.083984	133.494904
1042.959961	71.810776
1041.835938	-50.390060
1040.710938	-21.067516
1039.585938	-45.287399
1038.460938	135.471573
1037.335938	-86.566223
1036.209961	-59.409321
1035.083984	402.936798
1033.958008	-9.633546
1032.832031	229.305176
1031.705078	484.459442
1030.578125	283.882172
1029.451172	-65.298019
1028.323242	-200.476044
1027.195313	38.516037
1026.067383	-3.583781
1024.939453	17.101156
1023.810547	-224.507462
1022.682617	-294.162109
1021.552734	-335.882050
1020.423828	-384.461182
1019.293945	-24.723503
1018.164063	-270.316101
1017.034180	8.243012
1015.904297	-109.601212
1014.773438	22.954235
1013.642578	30.427900
1012.511719	403.946289
1011.379883	82.664169
1010.248047	502.468964
1009.116211	301.852325
1007.984375	603.573547
1006.851563	817.328674
1005.718750	1461.295654
1004.585938	2343.241699
1003.452148	2656.136230
1002.319336	2520.581055
1001.185547	1793.608398
1000.050781	1175.653198
998.916992	618.150635
997.782227	375.060760
996.647461	171.437744
995.512695	129.587448
994.376953	348.620758
993.241211	175.458572
992.105469	200.850098
990.969727	256.319855
989.833008	72.104042
988.696289	-1.275367
987.559570	153.629913
986.421875	218.724304
985.284180	88.125061
984.146484	56.725731
983.008789	-36.699364
981.870117	-12.577533
980.731445	-27.465851
979.592773	116.517357
978.454102	2.949055
977.314453	48.224499
976.174805	183.262634
975.035156	251.708664
973.894531	152.499130
972.754883	161.444702
971.613281	-1.755513
970.472656	191.179047
969.331055	294.615326
968.190430	-21.889013
967.047852	107.050018
965.906250	-20.882315
964.763672	218.351654
963.621094	-17.057304
962.478516	334.664551
961.334961	294.421478
960.192383	11.439139
959.048828	225.849976
957.904297	-4.040800
956.759766	226.569946
955.616211	-2.939003
954.470703	481.884277
953.326172	321.337952
952.180664	501.866180
951.035156	-26.570435
949.889648	167.945953
948.743164	309.925934
947.596680	36.007313
946.450195	52.549297
945.303711	738.567261
944.156250	145.396362
943.008789	148.605408
941.861328	526.336609
940.713867	303.775177
939.565430	510.426422
938.416992	274.555847
937.267578	269.280304
936.119141	437.433014
934.969727	318.406433
933.820313	247.430222
932.669922	554.859863
931.520508	322.384888
930.370117	197.191483
929.218750	-9.779387
928.068359	284.284149
926.916992	141.371536
925.765625	-278.937042
924.613281	56.317856
923.461914	23.105270
922.309570	-89.543633
921.156250	-240.656921
920.003906	-152.947952
918.850586	-21.984631
917.697266	-93.135063
916.543945	-84.642616
915.389648	-91.926239
914.235352	62.081127
913.081055	16.421133
911.926758	-35.907551
910.771484	-178.829468
909.616211	-237.660950
908.460938	-337.163208
907.304688	-10.354337
906.148438	-243.347961
904.992188	42.719616
903.835938	0.311654
902.678711	-96.320213
901.521484	-45.635799
900.364258	-119.371147
899.206055	-59.448315
898.047852	115.932312
896.889648	-4.990824
895.731445	-191.340622
894.572266	-115.244019
893.413086	243.451645
892.253906	127.506203
891.094727	41.075901
889.934570	45.125801
888.774414	137.327667
887.613281	177.644653
886.453125	206.734268
885.291992	220.097137
884.130859	163.590179
882.968750	104.934547
881.807617	35.099590
880.645508	-149.607010
879.482422	-16.347435
878.320313	65.079674
877.157227	69.941261
875.994141	117.656151
874.830078	109.117569
873.666016	102.890686
872.501953	15.693872
871.337891	-57.906857
870.173828	-117.923630
869.008789	-0.177945
867.843750	9.623561
866.677734	266.757080
865.512695	227.129807
864.346680	205.540680
863.179688	-6.950157
862.013672	427.523254
860.846680	343.134949
859.679688	76.980743
858.511719	246.387695
857.344727	442.658997
856.176758	499.779480
855.008789	579.319336
853.839844	791.132996
852.670898	482.788788
851.501953	560.080994
850.333008	585.809814
849.163086	622.739868
847.993164	189.343674
846.823242	351.739777
845.652344	193.956421
844.482422	150.374786
843.311523	84.438721
842.139648	121.428856
840.968750	-2.636877
839.796875	313.814240
838.624023	160.681976
837.452148	61.234386
836.279297	120.450340
835.106445	58.991940
833.933594	307.954346
832.759766	286.617737
831.585938	318.831757
830.412109	359.924042
829.238281	501.359009
828.063477	303.647186
826.888672	230.868896
825.712891	182.612762
824.538086	323.792114
823.362305	246.471344
822.186523	55.512218
821.009766	51.696663
819.833008	-139.230576
818.656250	179.710709
817.479492	-127.014870
816.301758	-99.859871
815.124023	165.270355
813.946289	281.182312
812.768555	-292.377991
811.589844	70.226601
810.411133	-305.334686
809.232422	21.401070
808.052734	-125.292358
806.873047	-187.593079
805.693359	118.667000
804.512695	29.536964
803.332031	-328.192230
802.151367	-219.854309
800.970703	-16.261511
799.789063	-123.360931
798.608398	-321.417542
797.425781	-182.500046
796.244141	-32.663857
795.061523	-31.452133
793.878906	-231.928436
792.696289	-148.918335
791.512695	38.025429
790.329102	100.810379
789.145508	90.427536
787.960938	-192.209167
786.777344	91.490959
785.591797	189.179932
784.407227	145.201859
783.221680	92.297600
782.037109	132.129074
780.850586	454.658051
779.665039	317.446747
778.478516	-270.342590
777.291992	-91.796860
776.105469	-41.481030
774.917969	238.219696
773.730469	-29.511593
772.542969	377.770142
771.354492	312.798706
770.166016	137.499924
768.977539	45.936195
767.789063	452.359467
766.599609	245.966385
765.410156	449.269318
764.220703	156.858353
763.030273	273.992523
761.840820	536.234619
760.650391	448.333069
759.458984	756.389648
758.267578	600.064209
757.076172	731.785156
755.884766	687.443848
754.693359	229.771652
753.500977	444.664154
752.308594	549.493042
751.115234	487.226227
749.922852	167.950531
748.729492	272.450439
747.535156	25.598093
746.341797	351.514252
745.147461	492.883545
743.953125	577.057251
742.757813	417.677032
741.563477	218.813965
740.368164	94.470604
739.171875	314.134857
737.976563	362.718292
736.780273	148.350189
735.583984	212.099777
734.386719	8.636127
733.189453	161.958420
731.992188	286.678314
730.794922	63.405552
729.596680	288.545593
728.399414	84.908142
727.200195	176.429199
726.001953	165.111526
724.802734	-5.789179
723.603516	264.631653
722.404297	366.683472
721.204102	346.342102
720.003906	478.772278
718.803711	288.062927
717.603516	309.054962
716.402344	290.722412
715.201172	377.044800
713.999023	284.480469
712.797852	464.429077
711.595703	535.280762
710.393555	281.394318
709.190430	421.909851
707.987305	266.125732
706.784180	58.133400
705.581055	-75.758942
704.376953	-52.895435
703.172852	-73.573196
701.968750	284.285614
700.763672	65.608459
699.559570	171.029984
698.353516	285.100586
697.148438	260.029266
695.942383	135.024719
694.736328	-11.626062
693.530273	-227.690796
692.324219	151.332291
691.117188	-16.857716
689.910156	-74.249252
688.702148	-49.125622
687.494141	-151.965576
686.286133	-150.609207
685.078125	-10.433692
683.870117	103.714958
682.661133	-159.257034
681.452148	-131.690079
680.242188	262.032990
679.032227	-154.383530
677.822266	37.919239
676.612305	202.061783
675.401367	58.868301
674.191406	-185.878006
672.979492	179.622955
671.768555	-190.317352
670.556641	-38.881939
669.344727	10.966373
668.132813	-1.791217
666.919922	67.663445
665.707031	-139.336166
664.494141	-255.426407
663.281250	47.543301
662.067383	-31.628622
660.853516	251.935318
659.639648	13.291492
658.424805	85.517365
657.209961	54.298252
655.995117	-123.423309
654.779297	26.732571
653.563477	168.313614
652.347656	-159.800797
651.131836	109.092743
649.915039	-14.013140
648.698242	76.232635
647.481445	9.395974
646.264648	-42.228973
645.046875	3.117285
643.829102	345.436676
642.610352	322.072296
641.392578	311.727264
640.173828	271.399353
638.955078	95.786110
637.735352	-96.834915
636.515625	-98.063972
635.295898	96.255302
634.076172	22.155823
632.855469	14.732230
631.634766	123.296402
630.414063	62.362385
629.192383	-4.907973
627.971680	221.764526
626.749023	107.433075
625.527344	91.823166
624.304688	80.549721
623.082031	532.186401
621.859375	291.634430
620.636719	102.614647
619.413086	170.661819
618.189453	26.718319
616.964844	-59.383537
615.741211	47.119678
614.516602	25.166328
613.291016	-180.786377
612.066406	-112.986618
610.840820	1.735981
609.615234	-229.975754
608.388672	29.826241
607.163086	-155.032410
605.936523	50.946896
604.708984	105.034149
