# Supplementary material for: Raman spectroscopy accurately differentiates mucosal healing from non-healing and biochemical changes following biological therapy in inflammatory bowel disease
Source: PLoS One. 2021 Jun 2;16(6):e0252210. doi: 10.1371/journal.pone.0252210 (PMC8172032; doi:10.1371/journal.pone.0252210)
Supplement: S3 Dataset — (ZIP) [file pone.0252210.s005.zip › Export UC active inflammation/OC009-1 post treatment_BL sub CR removed_88__X_-17935.5__Y_1130.72__Z_-5784.63__Time_1008.txt]

1714.715820	56.035889
1713.739258	16.049988
1712.762695	251.327148
1711.785156	28.535793
1710.808594	-193.475403
1709.831055	40.866932
1708.853516	85.480171
1707.875000	34.224880
1706.897461	15.818618
1705.918945	-192.108124
1704.940430	122.778542
1703.960938	-16.908998
1702.982422	-3.311755
1702.002930	8.211188
1701.023438	-118.719116
1700.043945	51.896633
1699.063477	-73.733040
1698.083984	-14.186830
1697.103516	216.976334
1696.123047	47.896790
1695.141602	253.473633
1694.161133	104.430038
1693.179688	417.972565
1692.198242	433.027557
1691.216797	264.554077
1690.234375	440.954712
1689.251953	201.745544
1688.269531	352.651123
1687.287109	509.436737
1686.304688	538.802185
1685.321289	320.867981
1684.337891	591.263367
1683.354492	483.842804
1682.371094	648.734985
1681.387695	611.765808
1680.403320	716.473022
1679.418945	832.359985
1678.434570	709.274414
1677.449219	985.860962
1676.464844	1183.112427
1675.479492	1037.766357
1674.494141	1103.073364
1673.507813	1198.117432
1672.522461	1285.707397
1671.536133	1368.460083
1670.549805	1494.205444
1669.563477	1540.745361
1668.576172	1678.038696
1667.589844	1685.723999
1666.602539	1693.893921
1665.615234	1718.476318
1664.626953	1788.619141
1663.639648	1827.402710
1662.651367	2004.514526
1661.663086	1927.520508
1660.674805	1864.274658
1659.685547	2108.879150
1658.696289	2035.916748
1657.707031	2130.291260
1656.717773	2039.694214
1655.728516	2177.247070
1654.738281	1846.648438
1653.748047	1820.932129
1652.757813	1554.873535
1651.767578	1556.486328
1650.777344	1574.355713
1649.786133	1264.739868
1648.794922	1180.322754
1647.803711	1083.096436
1646.811523	925.494202
1645.820313	873.986694
1644.828125	820.197632
1643.835938	766.770874
1642.843750	721.615540
1641.850586	555.389160
1640.857422	500.377228
1639.864258	419.315002
1638.871094	396.613617
1637.877930	268.735046
1636.883789	307.285583
1635.889648	124.687912
1634.895508	87.377609
1633.901367	276.926086
1632.906250	129.480850
1631.912109	40.286606
1630.916992	-74.961044
1629.920898	-0.398862
1628.925781	-104.602829
1627.929688	-55.937378
1626.934570	121.819565
1625.937500	-15.905967
1624.941406	51.723499
1623.945313	-77.654556
1622.948242	-46.468266
1621.951172	-78.187454
1620.954102	158.245132
1619.956055	134.701813
1618.958984	16.785923
1617.960938	103.852966
1616.962891	233.018478
1615.963867	191.681931
1614.965820	174.102005
1613.966797	17.622816
1612.967773	0.321534
1611.968750	11.975675
1610.968750	-44.432438
1609.969727	211.160797
1608.969727	-49.469452
1607.969727	-63.650520
1606.968750	-56.797935
1605.968750	217.215988
1604.967773	150.830383
1603.966797	189.227661
1602.965820	-13.094304
1601.963867	82.975967
1600.962891	35.176338
1599.960938	37.118683
1598.958984	26.013861
1597.956055	-149.747925
1596.954102	-129.408234
1595.951172	-153.486511
1594.948242	-279.429871
1593.945313	-55.341320
1592.941406	-123.810684
1591.938477	-179.209030
1590.934570	-77.992905
1589.930664	124.928070
1588.925781	-214.923416
1587.921875	-160.794861
1586.916992	-85.861435
1585.912109	202.794815
1584.907227	58.569721
1583.901367	143.699112
1582.896484	46.346428
1581.890625	11.498622
1580.884766	166.727615
1579.877930	43.209751
1578.872070	83.682549
1577.865234	64.200172
1576.858398	205.982605
1575.851563	214.939148
1574.843750	49.534298
1573.836914	224.777283
1572.829102	85.258026
1571.821289	21.084063
1570.812500	201.126099
1569.804688	326.423737
1568.795898	28.135860
1567.787109	67.493752
1566.778320	101.528610
1565.768555	288.597351
1564.758789	231.492432
1563.750000	-20.326218
1562.739258	145.526108
1561.729492	-7.855111
1560.718750	-21.266249
1559.708984	289.279785
1558.698242	55.212875
1557.686523	98.405403
1556.675781	172.532028
1555.664063	132.504486
1554.652344	87.170998
1553.640625	85.729889
1552.628906	343.019226
1551.616211	229.931427
1550.603516	168.494278
1549.590820	319.072449
1548.578125	107.315895
1547.565430	53.238823
1546.551758	177.420822
1545.538086	-6.210723
1544.524414	81.430931
1543.510742	-42.995106
1542.496094	-15.124409
1541.481445	2.240855
1540.466797	-65.775139
1539.452148	54.526077
1538.437500	6.844030
1537.421875	-84.855698
1536.406250	-130.245209
1535.390625	-62.292717
1534.374023	23.509089
1533.358398	-66.210144
1532.341797	81.081192
1531.325195	-106.887466
1530.308594	150.803726
1529.291016	32.107918
1528.274414	47.223122
1527.256836	136.829102
1526.238281	46.013435
1525.220703	127.519257
1524.202148	123.895668
1523.184570	120.110199
1522.166016	162.449722
1521.146484	176.307846
1520.127930	-7.974723
1519.108398	20.999481
1518.088867	137.172791
1517.069336	209.449280
1516.049805	86.294594
1515.029297	199.304123
1514.008789	129.788269
1512.988281	121.751907
1511.967773	213.656036
1510.946289	225.800735
1509.925781	58.197411
1508.904297	82.873810
1507.882813	-28.537138
1506.860352	85.559174
1505.838867	-36.372288
1504.816406	-53.339920
1503.793945	-88.390678
1502.770508	-162.014297
1501.748047	-176.841156
1500.724609	-76.591530
1499.701172	-212.062607
1498.677734	-270.836670
1497.654297	-209.456940
1496.629883	-209.659790
1495.605469	-138.383270
1494.581055	-82.622612
1493.556641	-203.443314
1492.531250	46.298759
1491.505859	-72.224396
1490.480469	120.902306
1489.455078	-25.950937
1488.429688	192.363434
1487.403320	395.124908
1486.376953	140.688828
1485.350586	200.190231
1484.324219	374.381287
1483.296875	346.808716
1482.270508	308.941315
1481.243164	352.572449
1480.214844	441.954102
1479.187500	526.102661
1478.159180	482.663422
1477.130859	428.945221
1476.102539	637.543274
1475.074219	466.449158
1474.044922	641.634827
1473.015625	750.455383
1471.986328	1184.944702
1470.957031	1273.059204
1469.927734	1264.365967
1468.897461	1433.638306
1467.867188	1645.988647
1466.836914	1695.438232
1465.806641	1874.435059
1464.775391	1778.776367
1463.744141	1977.843750
1462.712891	1970.975830
1461.681641	2230.736572
1460.649414	2332.864014
1459.618164	2208.939941
1458.585938	2105.300781
1457.552734	2270.637695
1456.520508	2240.495605
1455.487305	2428.454834
1454.455078	2494.562988
1453.420898	2669.598389
1452.387695	2603.697266
1451.354492	2520.040283
1450.320313	2628.947021
1449.286133	2816.308594
1448.251953	2892.106934
1447.216797	2846.275146
1446.182617	2615.625244
1445.147461	2714.100586
1444.112305	2759.363525
1443.076172	2498.419678
1442.041016	2536.082031
1441.004883	2305.612549
1439.968750	2545.542725
1438.932617	2398.572998
1437.895508	2168.235840
1436.858398	2059.287354
1435.821289	2316.710938
1434.784180	2068.852539
1433.747070	1667.058472
1432.708984	1697.165283
1431.670898	1452.125854
1430.632813	1298.054932
1429.594727	1053.229492
1428.556641	1035.562378
1427.517578	813.617920
1426.478516	697.694336
1425.439453	723.021606
1424.399414	561.835144
1423.359375	446.105804
1422.320313	451.401947
1421.279297	418.919006
1420.239258	441.903931
1419.199219	469.952454
1418.158203	414.948486
1417.117188	294.577423
1416.075195	292.549438
1415.034180	177.381927
1413.992188	331.414764
1412.950195	105.738350
1411.908203	53.681103
1410.866211	129.889801
1409.823242	75.441017
1408.780273	26.102558
1407.737305	99.930305
1406.694336	176.304321
1405.650391	61.882416
1404.606445	70.583397
1403.562500	-58.680515
1402.518555	105.757751
1401.474609	84.565231
1400.429688	-26.843163
1399.384766	49.944016
1398.339844	-26.145533
1397.294922	-34.442924
1396.249023	2.444507
1395.203125	-100.895477
1394.157227	119.025253
1393.111328	83.504364
1392.064453	0.509958
1391.018555	72.860123
1389.971680	-137.539932
1388.923828	-2.461708
1387.876953	-150.012604
1386.829102	7.724798
1385.781250	-12.039808
1384.733398	30.811293
1383.685547	98.746368
1382.636719	-20.670134
1381.587891	-89.955658
1380.539063	-16.720148
1379.490234	-55.781612
1378.440430	100.028214
1377.391602	111.116043
1376.341797	-14.959223
1375.291016	141.085205
1374.241211	-89.476578
1373.190430	41.819199
1372.139648	-283.143860
1371.088867	-196.490723
1370.038086	-79.838486
1368.986328	9.467178
1367.934570	-23.217125
1366.882813	-33.340691
1365.831055	-35.859684
1364.778320	128.562256
1363.726563	-52.956928
1362.673828	141.526199
1361.620117	67.322289
1360.567383	82.850197
1359.513672	225.341095
1358.459961	-136.873322
1357.406250	199.787613
1356.352539	171.068527
1355.297852	-115.949203
1354.243164	32.075172
1353.188477	229.852051
1352.133789	226.529266
1351.078125	181.130936
1350.023438	389.095306
1348.966797	291.837128
1347.911133	566.953857
1346.855469	653.559509
1345.798828	512.086792
1344.742188	569.187500
1343.685547	804.899780
1342.627930	834.924316
1341.571289	936.946899
1340.513672	1157.981201
1339.456055	962.932922
1338.397461	864.686829
1337.339844	934.989929
1336.281250	1022.726013
1335.222656	877.934937
1334.163086	842.209656
1333.104492	940.229675
1332.044922	860.272339
1330.985352	1067.320068
1329.925781	866.517944
1328.865234	903.211548
1327.805664	809.068115
1326.745117	974.505615
1325.684570	920.182556
1324.623047	1029.001343
1323.561523	1056.437622
1322.500977	940.837402
1321.438477	867.370911
1320.376953	947.050171
1319.314453	989.825989
1318.252930	1252.217529
1317.189453	1092.989136
1316.126953	901.919678
1315.064453	1078.296997
1314.000977	1244.870239
1312.937500	1211.956055
1311.874023	989.534973
1310.809570	1144.097656
1309.745117	976.208252
1308.680664	1143.272095
1307.616211	1115.981445
1306.551758	1071.606689
1305.486328	1074.111450
1304.420898	966.073181
1303.355469	1025.398804
1302.289063	1168.397827
1301.223633	969.842102
1300.157227	1009.833679
1299.090820	1099.058350
1298.023438	959.947266
1296.957031	911.868713
1295.889648	1183.072998
1294.822266	931.475952
1293.754883	994.202148
1292.686523	953.970154
1291.618164	778.959167
1290.549805	778.246643
1289.481445	750.671997
1288.413086	713.410400
1287.343750	835.563782
1286.274414	641.696289
1285.205078	910.994751
1284.134766	790.868896
1283.064453	717.416748
1281.995117	817.902832
1280.923828	661.454529
1279.853516	762.097412
1278.782227	855.449829
1277.710938	956.188354
1276.639648	981.166748
1275.568359	1064.894897
1274.496094	694.039978
1273.423828	1007.675598
1272.351563	1265.060669
1271.279297	1053.423950
1270.206055	1332.825195
1269.132813	1182.460815
1268.059570	1166.494995
1266.986328	1250.669800
1265.913086	1222.639893
1264.838867	1326.422241
1263.764648	1425.348633
1262.689453	1370.681519
1261.615234	1143.014282
1260.540039	1115.368774
1259.464844	1097.542358
1258.389648	1118.760376
1257.313477	1432.310181
1256.238281	1166.208252
1255.162109	1443.195923
1254.085938	1277.109985
1253.008789	1179.286499
1251.931641	1298.089600
1250.854492	1370.667847
1249.777344	1197.630371
1248.700195	1165.731934
1247.622070	1216.536499
1246.543945	1106.953857
1245.465820	1459.113647
1244.387695	919.614624
1243.308594	1288.726685
1242.229492	1244.913086
1241.150391	1206.001099
1240.071289	1201.109497
1238.991211	1048.224487
1237.911133	1252.054199
1236.831055	1101.690552
1235.750977	1038.707520
1234.669922	922.431946
1233.588867	1051.033081
1232.507813	920.288147
1231.426758	1128.804688
1230.344727	949.672913
1229.262695	981.317139
1228.180664	933.048767
1227.098633	916.272156
1226.015625	1059.231934
1224.933594	829.505066
1223.849609	715.993774
1222.766602	633.964722
1221.683594	779.252563
1220.599609	578.772949
1219.515625	571.721558
1218.430664	603.322693
1217.346680	615.564453
1216.261719	258.242004
1215.176758	425.061890
1214.091797	331.048584
1213.005859	80.164635
1211.920898	531.592712
1210.834961	536.458984
1209.748047	584.712585
1208.662109	490.629333
1207.575195	461.654480
1206.488281	577.284851
1205.401367	550.639893
1204.313477	509.513885
1203.225586	485.228119
1202.137695	456.093414
1201.049805	169.294571
1199.961914	351.991089
1198.873047	334.803467
1197.784180	276.669373
1196.695313	91.012009
1195.605469	121.845360
1194.515625	-75.822380
1193.425781	137.631271
1192.335938	-38.433880
1191.246094	-171.225372
1190.155273	37.127033
1189.064453	-40.498959
1187.973633	-190.193634
1186.881836	-54.190388
1185.790039	-172.741150
1184.698242	27.856821
1183.606445	192.308243
1182.514648	-34.363762
1181.421875	-49.971874
1180.329102	51.835903
1179.236328	28.877682
1178.142578	-46.868317
1177.049805	119.334091
1175.956055	53.029457
1174.861328	305.194977
1173.767578	253.083908
1172.672852	351.725830
1171.578125	490.925659
1170.483398	328.494843
1169.387695	261.741333
1168.291992	235.589508
1167.196289	94.588196
1166.100586	42.014847
1165.004883	-58.425365
1163.908203	-41.823162
1162.811523	258.967010
1161.714844	320.688538
1160.617188	157.826706
1159.519531	403.183655
1158.421875	509.900269
1157.324219	504.318726
1156.225586	637.016846
1155.127930	588.285217
1154.028320	458.398529
1152.929688	593.111328
1151.831055	329.606934
1150.731445	402.131927
1149.631836	229.126160
1148.531250	244.274567
1147.431641	216.451187
1146.331055	-1.932770
1145.230469	155.777908
1144.129883	-103.152397
1143.028320	118.546883
1141.926758	240.135803
1140.825195	-49.860390
1139.723633	-35.486774
1138.621094	-21.223001
1137.518555	173.551834
1136.416016	121.026184
1135.313477	70.797691
1134.209961	60.862064
1133.106445	274.024292
1132.002930	486.986633
1130.898438	488.519043
1129.794922	589.608276
1128.690430	811.533447
1127.585938	774.734802
1126.480469	571.864014
1125.375977	821.782654
1124.270508	718.334717
1123.164063	858.896118
1122.058594	636.830322
1120.952148	658.718872
1119.845703	491.058746
1118.739258	470.156097
1117.631836	629.042969
1116.525391	428.075745
1115.417969	430.558167
1114.309570	482.608826
1113.202148	598.389404
1112.093750	449.225769
1110.985352	560.037476
1109.876953	732.142822
1108.767578	585.123108
1107.658203	709.709900
1106.548828	645.226379
1105.439453	767.196899
1104.329102	773.352966
1103.218750	670.861206
1102.108398	726.402344
1100.998047	821.929504
1099.886719	933.827393
1098.775391	972.496521
1097.664063	838.987671
1096.552734	842.140930
1095.440430	736.821350
1094.328125	1029.559692
1093.215820	924.081604
1092.102539	1009.279541
1090.990234	616.511292
1089.876953	929.864746
1088.762695	974.764038
1087.649414	869.023376
1086.535156	1040.762817
1085.420898	916.092773
1084.306641	725.587036
1083.191406	821.816345
1082.076172	868.588806
1080.960938	821.309204
1079.845703	893.762329
1078.729492	778.269714
1077.613281	683.894714
1076.497070	735.012939
1075.380859	666.380920
1074.263672	668.092651
1073.146484	716.653015
1072.029297	542.382202
1070.912109	536.924438
1069.793945	590.004517
1068.675781	732.050537
1067.557617	569.442139
1066.438477	406.855286
1065.319336	630.655762
1064.200195	734.918579
1063.081055	600.364441
1061.961914	557.090881
1060.841797	640.121399
1059.721680	564.036865
1058.600586	539.389954
1057.480469	467.974701
1056.359375	387.207031
1055.238281	451.325256
1054.116211	249.058884
1052.995117	408.891449
1051.873047	370.140320
1050.750000	270.682434
1049.627930	479.348145
1048.504883	424.214569
1047.381836	380.758453
1046.258789	376.961395
1045.134766	424.451324
1044.011719	436.949310
1042.886719	363.184662
1041.762695	338.393280
1040.638672	308.954132
1039.513672	11.670967
1038.388672	219.837082
1037.262695	234.676208
1036.136719	319.342957
1035.010742	208.514313
1033.884766	511.856476
1032.758789	461.534729
1031.631836	469.380280
1030.504883	402.847565
1029.377930	429.338135
1028.250000	374.501709
1027.122070	282.544525
1025.994141	81.493179
1024.866211	-59.059311
1023.737305	-37.009041
1022.608398	17.560110
1021.479492	-101.898514
1020.350586	-37.984318
1019.220703	16.657736
1018.090820	-188.400131
1016.960938	30.943834
1015.830078	-194.795059
1014.700195	29.180351
1013.569336	14.472775
1012.437500	205.962418
1011.306641	300.167786
1010.174805	530.974121
1009.042969	379.826294
1007.910156	633.765259
1006.778320	508.240723
1005.645508	808.422485
1004.512695	1499.333252
1003.378906	2372.627441
1002.245117	2945.113037
1001.111328	2569.972412
999.977539	1811.580688
998.843750	1122.912598
997.708984	651.707764
996.574219	220.052826
995.438477	377.250122
994.303711	54.490841
993.167969	124.162949
992.032227	422.238403
990.895508	263.682922
989.758789	310.479919
988.622070	308.950592
987.485352	86.302773
986.348633	-18.644407
985.210938	175.980362
984.073242	188.702988
982.934570	153.177109
981.796875	41.825169
980.658203	-21.045193
979.519531	173.891251
978.379883	203.242554
977.240234	-174.314743
976.100586	39.253132
974.960938	204.573654
973.821289	110.276207
972.680664	50.601105
971.540039	188.602127
970.398438	85.552948
969.257813	60.735672
968.116211	244.916962
966.974609	-6.843080
965.832031	283.054688
964.689453	27.076315
963.546875	280.405609
962.404297	139.441162
961.261719	269.129425
960.118164	337.023102
958.974609	251.533752
957.830078	191.415436
956.686523	312.363342
955.541992	115.184441
954.396484	179.155365
953.251953	165.442154
952.106445	215.932465
950.960938	355.742798
949.815430	276.120972
948.668945	-20.491781
947.522461	343.695404
946.375977	125.191887
945.229492	199.347900
944.082031	218.805206
942.934570	204.153793
941.787109	324.347198
940.638672	200.430862
939.491211	357.379730
938.342773	211.006851
937.193359	598.534607
936.044922	425.118744
934.895508	274.735077
933.745117	439.088196
932.595703	359.714783
931.445313	225.862778
930.294922	424.737427
929.144531	204.720520
927.993164	308.208984
926.842773	36.287743
925.690430	165.107986
924.539063	87.016151
923.386719	15.940454
922.234375	-7.198328
921.082031	35.748863
919.929688	-25.710562
918.776367	8.443077
917.623047	92.708946
916.468750	-2.319856
915.315430	-128.940430
914.161133	66.986122
913.006836	-57.015362
911.851563	-155.845612
910.696289	31.332348
909.541016	-180.562378
908.385742	-176.816788
907.229492	-181.988525
906.074219	-112.228638
904.916992	-153.365173
903.760742	-99.204956
902.603516	-241.941040
901.446289	32.121582
900.289063	39.100849
899.131836	-103.138268
897.973633	-297.201630
896.815430	110.637306
895.656250	-8.477185
894.498047	-177.142380
893.338867	101.956093
892.178711	71.472313
891.019531	-76.350960
889.859375	-70.375595
888.699219	-89.112488
887.539063	145.143723
886.377930	61.168686
885.216797	-56.490337
884.055664	-81.472847
882.893555	44.803635
881.732422	62.895267
880.570313	83.356544
879.407227	-20.033934
878.245117	108.830078
877.082031	251.269165
875.918945	132.483749
874.754883	189.507843
873.590820	262.369781
872.426758	85.472633
871.262695	133.779999
870.098633	62.932209
868.933594	97.932274
867.768555	-31.135471
866.602539	123.212540
865.436523	241.618042
864.270508	112.888191
863.104492	155.036163
861.938477	127.624916
860.771484	91.333511
859.604492	324.521942
858.436523	232.256027
857.269531	301.654266
856.101563	557.289368
854.932617	377.790741
853.764648	617.727600
852.595703	617.762817
851.426758	472.186340
850.256836	629.226440
849.087891	486.069946
847.917969	369.917145
846.748047	430.752167
845.577148	281.195801
844.406250	180.990860
843.235352	4.803449
842.064453	376.777222
840.892578	216.365051
839.720703	87.364281
838.548828	141.750519
837.375977	-105.546707
836.204102	-1.934116
835.031250	128.464844
833.857422	113.672684
832.684570	364.582428
831.510742	276.110687
830.335938	221.174515
829.162109	353.673676
827.987305	296.527802
826.812500	188.119843
825.637695	168.943039
824.461914	-28.537954
823.286133	57.079430
822.110352	251.813782
820.933594	163.575089
819.757813	126.571861
818.580078	109.621788
817.403320	-5.285046
816.225586	80.121407
815.048828	-152.684494
813.870117	6.066855
812.692383	142.465500
811.513672	29.779400
810.334961	17.127266
809.156250	-157.772919
807.976563	-134.904846
806.796875	45.600365
805.617188	-120.430832
804.436523	86.533432
803.255859	-17.380917
802.075195	-183.433258
800.894531	-180.866364
799.712891	-85.203133
798.531250	28.089918
797.349609	-175.746460
796.167969	-91.434380
794.985352	-182.273193
793.802734	-64.907768
792.619141	-237.799622
791.436523	-85.203362
790.252930	5.262928
789.069336	111.095482
787.884766	223.438141
786.700195	198.487534
785.515625	78.361824
784.331055	64.332520
783.145508	222.646866
781.959961	360.901459
780.774414	273.622833
779.587891	338.714417
778.402344	127.608398
777.215820	289.650452
776.028320	206.494080
774.840820	-31.212538
773.654297	134.849182
772.465820	234.559860
771.278320	252.509903
770.089844	-29.507458
768.901367	323.332520
767.711914	378.389069
766.523438	334.152527
765.333984	377.937073
764.143555	177.143936
762.954102	95.213493
761.763672	290.558197
760.573242	388.862457
759.382813	420.997742
758.191406	507.992035
757.000000	506.862244
755.808594	353.908875
754.616211	418.520111
753.423828	434.633362
752.231445	545.088379
751.039063	292.947784
749.845703	519.532227
748.652344	359.486938
747.458984	287.193024
746.264648	394.760254
745.070313	462.664429
743.875977	482.161926
742.680664	501.533386
741.486328	231.381500
740.291016	498.243530
739.094727	274.007721
737.899414	255.693680
736.703125	342.409607
735.506836	21.669874
734.309570	215.448410
733.112305	251.432816
731.915039	234.769958
730.717773	441.153717
729.519531	452.672211
728.322266	284.767090
727.123047	466.628296
725.924805	447.217865
724.725586	370.901794
723.526367	458.369110
722.327148	556.618896
721.126953	449.467804
719.926758	379.386536
718.726563	540.600037
717.525391	391.795105
716.325195	622.563232
715.123047	307.878815
713.921875	479.518646
712.719727	371.956299
711.518555	482.316376
710.315430	139.320862
709.113281	295.287506
707.910156	115.704391
706.707031	288.890411
705.502930	307.368256
704.299805	267.012634
703.095703	87.359161
701.891602	86.120758
700.686523	97.883629
699.481445	205.267090
698.276367	329.947205
697.071289	302.390198
695.865234	487.751556
694.659180	399.272003
693.453125	78.410942
692.246094	39.950836
691.039063	-18.054016
689.832031	-223.637329
688.625000	-127.533043
687.416992	-137.785843
686.208984	42.812946
685.000977	-10.859311
683.791992	52.551075
682.583008	-87.797058
681.374023	88.278290
680.164063	-121.326324
678.955078	82.843002
677.745117	167.838760
676.534180	-95.721664
675.324219	49.909344
674.113281	227.951157
672.902344	-104.601921
671.690430	-97.415176
670.478516	193.056274
669.266602	154.834579
668.054688	168.535522
666.841797	50.461258
665.628906	206.835815
664.416016	62.970901
663.203125	-80.783875
661.989258	-161.820114
660.775391	5.428233
659.561523	64.759529
658.346680	98.228035
657.131836	-114.139923
655.916992	163.115540
654.701172	110.464188
653.485352	-52.028374
652.269531	-87.260399
651.053711	-3.937990
649.836914	105.246658
648.620117	78.775887
647.403320	108.343140
646.186523	-25.627028
644.968750	64.301071
643.750977	203.715759
642.532227	199.009140
641.314453	187.894928
640.095703	170.378510
638.875977	4.606032
637.657227	-141.719940
636.437500	66.524048
635.217773	68.505363
633.997070	-146.373962
632.777344	132.629623
631.556641	-19.901243
630.335938	-30.735813
629.114258	-2.953585
627.892578	-234.726303
626.670898	63.243401
625.449219	93.060875
624.226563	47.806290
623.003906	62.522312
621.781250	276.412964
620.557617	509.410736
619.333984	245.405029
618.110352	131.287140
616.886719	81.322701
615.662109	-22.244673
614.437500	36.692307
613.212891	-84.231094
611.987305	-126.150139
610.761719	-46.378708
609.536133	-127.169945
608.310547	-30.783747
607.083984	41.802322
605.857422	90.583694
604.630859	25.859987
