# Supplementary material for: Raman spectroscopy accurately differentiates mucosal healing from non-healing and biochemical changes following biological therapy in inflammatory bowel disease
Source: PLoS One. 2021 Jun 2;16(6):e0252210. doi: 10.1371/journal.pone.0252210 (PMC8172032; doi:10.1371/journal.pone.0252210)
Supplement: S3 Dataset — (ZIP) [file pone.0252210.s005.zip › Export UC active inflammation/OC013-1 pre treat_base sub CR removed_2__X_-33330.1__Y_11405.5__Z_-414.486__Time_23.txt]

1714.715820	185.419464
1713.739258	641.745972
1712.762695	46.919109
1711.785156	-190.495850
1710.808594	184.106628
1709.831055	229.373764
1708.853516	240.386322
1707.875000	217.107498
1706.897461	-215.283142
1705.918945	97.547325
1704.940430	-63.005352
1703.960938	-113.157822
1702.982422	139.839584
1702.002930	-280.904053
1701.023438	-221.982590
1700.043945	-98.226723
1699.063477	-112.934731
1698.083984	-25.312252
1697.103516	-129.515656
1696.123047	-259.695984
1695.141602	-287.674255
1694.161133	-250.777328
1693.179688	35.056999
1692.198242	-273.815491
1691.216797	-85.437279
1690.234375	178.211685
1689.251953	12.964085
1688.269531	-52.821510
1687.287109	-197.865067
1686.304688	188.363052
1685.321289	116.650032
1684.337891	112.283859
1683.354492	-149.788986
1682.371094	209.533844
1681.387695	26.174707
1680.403320	192.289795
1679.418945	151.407883
1678.434570	241.626144
1677.449219	351.055084
1676.464844	163.260834
1675.479492	369.742645
1674.494141	449.180634
1673.507813	311.241577
1672.522461	251.129761
1671.536133	401.548004
1670.549805	595.043823
1669.563477	1081.219971
1668.576172	911.952515
1667.589844	480.633240
1666.602539	835.650269
1665.615234	774.546875
1664.626953	801.571960
1663.639648	969.795288
1662.651367	1043.031128
1661.663086	917.999329
1660.674805	1045.383179
1659.685547	1104.347778
1658.696289	954.559998
1657.707031	1189.441162
1656.717773	1326.783325
1655.728516	1125.726318
1654.738281	729.382690
1653.748047	664.517761
1652.757813	1163.731812
1651.767578	671.301147
1650.777344	808.986023
1649.786133	632.428772
1648.794922	578.020630
1647.803711	418.388947
1646.811523	253.974167
1645.820313	55.770466
1644.828125	98.398727
1643.835938	144.079636
1642.843750	132.085037
1641.850586	-167.205093
1640.857422	-360.407410
1639.864258	159.164001
1638.871094	-120.285400
1637.877930	-103.893875
1636.883789	466.474365
1635.889648	90.696800
1634.895508	-163.349152
1633.901367	-58.629829
1632.906250	178.058456
1631.912109	-177.551086
1630.916992	125.517151
1629.920898	-89.838783
1628.925781	150.514847
1627.929688	-237.827148
1626.934570	160.857758
1625.937500	-113.697517
1624.941406	43.381294
1623.945313	-175.285812
1622.948242	-277.987915
1621.951172	24.258095
1620.954102	334.486542
1619.956055	382.112427
1618.958984	319.659424
1617.960938	7.997577
1616.962891	-311.207214
1615.963867	128.312683
1614.965820	-101.209373
1613.966797	243.989182
1612.967773	93.534714
1611.968750	147.813919
1610.968750	199.576172
1609.969727	550.256775
1608.969727	161.967941
1607.969727	-40.023556
1606.968750	67.235657
1605.968750	-53.245602
1604.967773	-6.033277
1603.966797	410.314972
1602.965820	-23.914843
1601.963867	227.583313
1600.962891	261.962311
1599.960938	-9.604040
1598.958984	-113.649895
1597.956055	93.455688
1596.954102	-73.185326
1595.951172	-72.499695
1594.948242	184.232483
1593.945313	-146.764221
1592.941406	-263.490875
1591.938477	-45.962608
1590.934570	-102.589554
1589.930664	104.375916
1588.925781	128.612961
1587.921875	-8.858053
1586.916992	-219.317780
1585.912109	52.645870
1584.907227	105.516342
1583.901367	134.871796
1582.896484	547.221497
1581.890625	461.793121
1580.884766	-79.406837
1579.877930	-34.561558
1578.872070	-296.946289
1577.865234	34.143517
1576.858398	60.582062
1575.851563	-175.810211
1574.843750	-464.192627
1573.836914	-175.187119
1572.829102	-42.381958
1571.821289	35.707256
1570.812500	-159.203583
1569.804688	-50.087036
1568.795898	175.777206
1567.787109	567.686707
1566.778320	169.978653
1565.768555	203.279251
1564.758789	-46.433659
1563.750000	-236.423981
1562.739258	92.403076
1561.729492	-178.149384
1560.718750	23.259693
1559.708984	-340.698975
1558.698242	189.659302
1557.686523	-140.733871
1556.675781	60.082111
1555.664063	-669.278564
1554.652344	707.136475
1553.640625	70.943153
1552.628906	190.835541
1551.616211	-49.220013
1550.603516	282.585175
1549.590820	16.515829
1548.578125	-3.835127
1547.565430	317.055023
1546.551758	376.543274
1545.538086	598.732239
1544.524414	332.269867
1543.510742	-1.371437
1542.496094	222.962067
1541.481445	400.592560
1540.466797	211.367645
1539.452148	275.095917
1538.437500	829.066528
1537.421875	1294.925415
1536.406250	687.226074
1535.390625	959.222900
1534.374023	898.299866
1533.358398	734.174561
1532.341797	1307.200684
1531.325195	1176.303833
1530.308594	1452.445679
1529.291016	1177.060913
1528.274414	1063.958496
1527.256836	981.663208
1526.238281	621.238281
1525.220703	868.294128
1524.202148	623.617065
1523.184570	242.606857
1522.166016	329.756714
1521.146484	977.352844
1520.127930	151.370102
1519.108398	412.934052
1518.088867	484.109161
1517.069336	321.334534
1516.049805	387.158752
1515.029297	707.090332
1514.008789	346.335022
1512.988281	65.218849
1511.967773	258.962433
1510.946289	357.562531
1509.925781	81.476685
1508.904297	10.602774
1507.882813	329.471466
1506.860352	350.680969
1505.838867	59.088020
1504.816406	144.254166
1503.793945	-21.797270
1502.770508	104.156822
1501.748047	-246.373810
1500.724609	358.273590
1499.701172	15.357133
1498.677734	30.855753
1497.654297	-22.810129
1496.629883	-473.097168
1495.605469	-163.555573
1494.581055	-447.510925
1493.556641	-181.683304
1492.531250	53.279133
1491.505859	-223.052414
1490.480469	55.156727
1489.455078	-32.106445
1488.429688	-339.022858
1487.403320	263.185089
1486.376953	66.010765
1485.350586	93.503731
1484.324219	256.205780
1483.296875	64.148415
1482.270508	-125.281776
1481.243164	208.131775
1480.214844	253.235565
1479.187500	252.439697
1478.159180	633.902100
1477.130859	146.292160
1476.102539	255.007187
1475.074219	226.131989
1474.044922	586.846619
1473.015625	616.437561
1471.986328	954.009277
1470.957031	1047.138672
1469.927734	1201.297363
1468.897461	1146.786621
1467.867188	1288.142700
1466.836914	1678.630249
1465.806641	1270.752075
1464.775391	1864.418823
1463.744141	1858.174561
1462.712891	2113.631348
1461.681641	2435.046143
1460.649414	2654.755371
1459.618164	2823.656250
1458.585938	2908.728516
1457.552734	2943.029053
1456.520508	3327.521973
1455.487305	3544.447998
1454.455078	3122.247070
1453.420898	3199.740967
1452.387695	3175.878662
1451.354492	3750.231689
1450.320313	3698.480469
1449.286133	3112.254395
1448.251953	3658.552002
1447.216797	3490.534668
1446.182617	3107.477051
1445.147461	3066.355713
1444.112305	3265.744629
1443.076172	2685.801514
1442.041016	2452.768799
1441.004883	2983.690430
1439.968750	2437.295898
1438.932617	1678.864990
1437.895508	2068.309570
1436.858398	1810.773315
1435.821289	1555.973145
1434.784180	1566.590820
1433.747070	1329.820190
1432.708984	1416.401367
1431.670898	1051.203979
1430.632813	1238.964355
1429.594727	1212.278320
1428.556641	961.202454
1427.517578	503.505066
1426.478516	474.785217
1425.439453	456.271423
1424.399414	306.798492
1423.359375	515.340149
1422.320313	217.533615
1421.279297	282.650024
1420.239258	-133.117432
1419.199219	-80.269699
1418.158203	-52.514370
1417.117188	20.656443
1416.075195	189.523651
1415.034180	355.955933
1413.992188	-86.220772
1412.950195	130.739044
1411.908203	-527.132019
1410.866211	-56.035717
1409.823242	-343.928833
1408.780273	-93.902550
1407.737305	133.552170
1406.694336	-239.153336
1405.650391	151.704269
1404.606445	-674.923950
1403.562500	-196.009644
1402.518555	-178.836914
1401.474609	-189.115738
1400.429688	141.838730
1399.384766	-149.066422
1398.339844	-118.795151
1397.294922	-183.631836
1396.249023	-90.430260
1395.203125	754.505005
1394.157227	116.358231
1393.111328	-175.760590
1392.064453	-259.802399
1391.018555	-241.000122
1389.971680	376.083649
1388.923828	-42.850910
1387.876953	399.130188
1386.829102	58.222996
1385.781250	205.230484
1384.733398	342.340454
1383.685547	-217.806183
1382.636719	27.094561
1381.587891	-50.241070
1380.539063	142.390198
1379.490234	167.781418
1378.440430	428.002716
1377.391602	273.918060
1376.341797	399.566162
1375.291016	330.681763
1374.241211	329.362183
1373.190430	21.416464
1372.139648	-31.886267
1371.088867	-189.714188
1370.038086	475.217590
1368.986328	255.363083
1367.934570	165.322662
1366.882813	618.494385
1365.831055	157.674728
1364.778320	411.783051
1363.726563	287.580963
1362.673828	200.915558
1361.620117	495.130493
1360.567383	388.873047
1359.513672	414.631775
1358.459961	283.880249
1357.406250	135.942001
1356.352539	455.507690
1355.297852	449.544678
1354.243164	677.279663
1353.188477	-41.299862
1352.133789	522.008362
1351.078125	469.476776
1350.023438	283.085205
1348.966797	578.368225
1347.911133	940.683838
1346.855469	1044.995972
1345.798828	963.394104
1344.742188	1286.154175
1343.685547	1380.849365
1342.627930	885.741150
1341.571289	1015.467102
1340.513672	1323.653320
1339.456055	1146.363892
1338.397461	1427.423584
1337.339844	1547.581665
1336.281250	1556.426270
1335.222656	1431.766968
1334.163086	1663.589111
1333.104492	1685.187622
1332.044922	1951.749390
1330.985352	1990.845093
1329.925781	2032.531616
1328.865234	2192.955322
1327.805664	2158.237549
1326.745117	2212.593750
1325.684570	2417.722900
1324.623047	2427.798828
1323.561523	2788.573975
1322.500977	3053.063477
1321.438477	3149.725342
1320.376953	2765.351807
1319.314453	3027.550537
1318.252930	3163.979980
1317.189453	3056.346191
1316.126953	2534.736572
1315.064453	2575.395996
1314.000977	2630.932373
1312.937500	2671.765869
1311.874023	2261.961182
1310.809570	2096.220215
1309.745117	2253.169678
1308.680664	2314.155518
1307.616211	2254.636719
1306.551758	1976.271851
1305.486328	2128.583984
1304.420898	2123.534912
1303.355469	2125.958740
1302.289063	1919.519287
1301.223633	2025.391357
1300.157227	1929.814819
1299.090820	1994.043945
1298.023438	2041.133667
1296.957031	1800.996094
1295.889648	1673.973389
1294.822266	1853.885986
1293.754883	2068.157715
1292.686523	1492.418213
1291.618164	1880.971802
1290.549805	2002.125244
1289.481445	2118.396240
1288.413086	2215.076172
1287.343750	2257.860840
1286.274414	2452.601563
1285.205078	2921.683105
1284.134766	2768.544189
1283.064453	2321.707520
1281.995117	2293.741943
1280.923828	2393.104736
1279.853516	2308.960449
1278.782227	2271.387695
1277.710938	2471.131348
1276.639648	2453.201660
1275.568359	2447.553711
1274.496094	2483.501953
1273.423828	2365.525146
1272.351563	2565.258789
1271.279297	2032.145874
1270.206055	2378.469971
1269.132813	2778.389648
1268.059570	2028.442139
1266.986328	1776.719727
1265.913086	2049.736328
1264.838867	1815.255737
1263.764648	1500.424805
1262.689453	1987.976318
1261.615234	2136.490723
1260.540039	1919.360718
1259.464844	1758.397461
1258.389648	1621.892212
1257.313477	1288.167725
1256.238281	1884.843262
1255.162109	1422.210571
1254.085938	1629.166504
1253.008789	1655.959595
1251.931641	1366.467163
1250.854492	1763.066528
1249.777344	1619.611816
1248.700195	1661.011719
1247.622070	1415.557983
1246.543945	939.335022
1245.465820	1442.532715
1244.387695	1036.970093
1243.308594	1216.903931
1242.229492	1241.352173
1241.150391	1418.735229
1240.071289	1117.891846
1238.991211	1637.356201
1237.911133	1482.150146
1236.831055	1508.917114
1235.750977	1402.292480
1234.669922	1261.759888
1233.588867	1378.212280
1232.507813	1271.652588
1231.426758	1174.821899
1230.344727	729.203735
1229.262695	1293.640625
1228.180664	1329.986938
1227.098633	739.347046
1226.015625	739.462708
1224.933594	1104.918091
1223.849609	913.807129
1222.766602	519.604431
1221.683594	1056.481445
1220.599609	408.542938
1219.515625	899.237183
1218.430664	432.801819
1217.346680	217.802078
1216.261719	415.882202
1215.176758	807.033508
1214.091797	517.169312
1213.005859	500.152435
1211.920898	316.610901
1210.834961	622.880310
1209.748047	704.659302
1208.662109	653.736206
1207.575195	860.786499
1206.488281	438.579132
1205.401367	341.867584
1204.313477	478.877991
1203.225586	488.125580
1202.137695	-34.901695
1201.049805	292.221619
1199.961914	72.717896
1198.873047	57.848457
1197.784180	432.749878
1196.695313	261.371216
1195.605469	402.696411
1194.515625	-4.313517
1193.425781	144.149872
1192.335938	-3.112706
1191.246094	-224.835678
1190.155273	-242.292831
1189.064453	-223.749512
1187.973633	-152.416611
1186.881836	125.311012
1185.790039	-127.574028
1184.698242	262.744812
1183.606445	105.841904
1182.514648	-127.782578
1181.421875	245.382782
1180.329102	-395.825378
1179.236328	77.843231
1178.142578	-124.553116
1177.049805	-118.434807
1175.956055	119.998093
1174.861328	152.327927
1173.767578	-270.310791
1172.672852	80.409157
1171.578125	208.363892
1170.483398	-202.133606
1169.387695	121.924255
1168.291992	151.632477
1167.196289	-495.387299
1166.100586	-479.954773
1165.004883	-220.768524
1163.908203	-649.910828
1162.811523	20.041744
1161.714844	-416.179718
1160.617188	-64.223763
1159.519531	55.973690
1158.421875	469.671234
1157.324219	200.682144
1156.225586	86.865715
1155.127930	361.869171
1154.028320	124.018639
1152.929688	217.653824
1151.831055	225.419189
1150.731445	-48.040749
1149.631836	-171.294403
1148.531250	46.107445
1147.431641	-274.800964
1146.331055	123.448120
1145.230469	-166.416672
1144.129883	60.258045
1143.028320	579.464539
1141.926758	-38.611477
1140.825195	-73.754036
1139.723633	-173.083099
1138.621094	-158.278214
1137.518555	-169.626221
1136.416016	37.624065
1135.313477	311.294159
1134.209961	506.462433
1133.106445	122.178017
1132.002930	146.379669
1130.898438	718.813782
1129.794922	503.221924
1128.690430	634.079956
1127.585938	544.316040
1126.480469	781.821167
1125.375977	637.555603
1124.270508	536.026672
1123.164063	304.224152
1122.058594	494.233093
1120.952148	319.416565
1119.845703	78.393990
1118.739258	261.268372
1117.631836	477.212250
1116.525391	394.923889
1115.417969	388.395508
1114.309570	443.386414
1113.202148	70.368187
1112.093750	279.130096
1110.985352	419.283630
1109.876953	-163.712631
1108.767578	519.927368
1107.658203	530.104248
1106.548828	207.342880
1105.439453	293.211212
1104.329102	461.686951
1103.218750	649.006470
1102.108398	446.987610
1100.998047	247.464035
1099.886719	668.296387
1098.775391	853.205322
1097.664063	175.348480
1096.552734	275.543915
1095.440430	399.304840
1094.328125	344.035248
1093.215820	665.646790
1092.102539	-1.722054
1090.990234	609.472839
1089.876953	286.135864
1088.762695	619.456116
1087.649414	924.461853
1086.535156	516.792053
1085.420898	572.572937
1084.306641	482.645782
1083.191406	423.380035
1082.076172	895.229675
1080.960938	349.770508
1079.845703	659.515686
1078.729492	560.627747
1077.613281	34.623096
1076.497070	238.835129
1075.380859	576.777039
1074.263672	722.283569
1073.146484	616.851074
1072.029297	96.524040
1070.912109	87.565536
1069.793945	219.322296
1068.675781	339.384155
1067.557617	236.936035
1066.438477	577.274109
1065.319336	540.558289
1064.200195	372.860138
1063.081055	123.415398
1061.961914	190.073013
1060.841797	443.945923
1059.721680	332.939545
1058.600586	540.096619
1057.480469	632.706665
1056.359375	59.267986
1055.238281	264.314514
1054.116211	238.092484
1052.995117	279.726379
1051.873047	412.512177
1050.750000	20.076344
1049.627930	43.386444
1048.504883	370.145264
1047.381836	174.292145
1046.258789	139.578156
1045.134766	-25.589712
1044.011719	187.110504
1042.886719	-238.805038
1041.762695	-170.393524
1040.638672	366.373169
1039.513672	43.558765
1038.388672	182.078140
1037.262695	-82.098579
1036.136719	14.736197
1035.010742	214.040329
1033.884766	-100.767426
1032.758789	156.872299
1031.631836	-59.855076
1030.504883	-120.590317
1029.377930	-57.981159
1028.250000	-88.220833
1027.122070	-385.485657
1025.994141	-257.431274
1024.866211	-486.908691
1023.737305	-516.493530
1022.608398	-478.616638
1021.479492	-686.597839
1020.350586	-506.913208
1019.220703	-466.341156
1018.090820	-550.867798
1016.960938	-319.926331
1015.830078	-406.494171
1014.700195	-166.146591
1013.569336	-57.826965
1012.437500	-58.276833
1011.306641	-33.119225
1010.174805	309.339874
1009.042969	420.320251
1007.910156	325.442749
1006.778320	401.946594
1005.645508	834.753174
1004.512695	1894.167603
1003.378906	1922.131470
1002.245117	2227.582275
1001.111328	1645.680176
999.977539	1115.015015
998.843750	982.012329
997.708984	454.348633
996.574219	670.452942
995.438477	418.060425
994.303711	465.903290
993.167969	70.917030
992.032227	151.393326
990.895508	305.770844
989.758789	614.680786
988.622070	-0.674108
987.485352	151.744766
986.348633	195.956528
985.210938	42.204979
984.073242	118.940857
982.934570	501.974579
981.796875	-166.894379
980.658203	262.326508
979.519531	104.833488
978.379883	285.663849
977.240234	478.040833
976.100586	569.311401
974.960938	637.689575
973.821289	276.463684
972.680664	545.019104
971.540039	524.183777
970.398438	223.351181
969.257813	306.169403
968.116211	152.683945
966.974609	-117.629303
965.832031	-16.032907
964.689453	122.339325
963.546875	244.724594
962.404297	672.078857
961.261719	471.358032
960.118164	513.756958
958.974609	159.934128
957.830078	88.115837
956.686523	53.084236
955.541992	244.836121
954.396484	120.776741
953.251953	122.730568
952.106445	8.144119
950.960938	-42.239113
949.815430	408.278717
948.668945	204.893173
947.522461	58.855221
946.375977	61.514961
945.229492	30.015427
944.082031	354.935303
942.934570	389.821930
941.787109	657.638611
940.638672	678.956360
939.491211	383.194794
938.342773	162.954727
937.193359	704.676147
936.044922	94.758492
934.895508	-134.075867
933.745117	441.808289
932.595703	44.571648
931.445313	212.565811
930.294922	-88.588791
929.144531	-104.901772
927.993164	174.819656
926.842773	190.481476
925.690430	119.779022
924.539063	258.454681
923.386719	-14.482868
922.234375	178.890884
921.082031	-121.027504
919.929688	-379.829803
918.776367	445.364624
917.623047	-265.336426
916.468750	-142.161560
915.315430	71.828957
914.161133	-265.804565
913.006836	-219.688980
911.851563	-166.716812
910.696289	-66.077568
909.541016	-183.144318
908.385742	-39.364414
907.229492	-358.001373
906.074219	37.399426
904.916992	-58.964088
903.760742	116.565430
902.603516	-104.236099
901.446289	155.086014
900.289063	190.236725
899.131836	-66.516479
897.973633	280.973236
896.815430	-100.007507
895.656250	-265.932953
894.498047	-11.247582
893.338867	80.617920
892.178711	138.579514
891.019531	-149.143356
889.859375	-350.867981
888.699219	-53.417309
887.539063	79.101128
886.377930	60.357803
885.216797	-319.419495
884.055664	-274.865601
882.893555	186.951660
881.732422	35.196964
880.570313	402.049255
879.407227	135.393265
878.245117	405.159271
877.082031	48.514503
875.918945	153.761047
874.754883	126.108498
873.590820	188.511261
872.426758	451.190033
871.262695	58.928036
870.098633	-42.956348
868.933594	68.875374
867.768555	70.451958
866.602539	510.393127
865.436523	527.571472
864.270508	666.055420
863.104492	-13.258395
861.938477	345.335205
860.771484	191.799667
859.604492	408.703094
858.436523	656.911194
857.269531	516.773132
856.101563	446.225311
854.932617	135.711243
853.764648	565.220886
852.595703	443.046051
851.426758	542.759033
850.256836	503.479431
849.087891	495.517883
847.917969	494.247986
846.748047	582.488464
845.577148	634.835327
844.406250	510.306610
843.235352	654.271912
842.064453	366.397858
840.892578	259.760834
839.720703	186.652573
838.548828	278.935028
837.375977	76.133812
836.204102	87.846062
835.031250	494.866486
833.857422	249.553040
832.684570	-58.238857
831.510742	201.023529
830.335938	428.862305
829.162109	-338.542450
827.987305	362.056549
826.812500	498.053589
825.637695	707.490601
824.461914	508.869507
823.286133	138.674591
822.110352	508.244843
820.933594	-131.425797
819.757813	-118.413811
818.580078	288.596252
817.403320	36.486614
816.225586	-39.777645
815.048828	-178.385574
813.870117	47.782299
812.692383	51.378658
811.513672	-98.491173
810.334961	-399.513550
809.156250	-153.841293
807.976563	-841.418396
806.796875	-116.165169
805.617188	97.937439
804.436523	-467.355347
803.255859	-138.022217
802.075195	49.061588
800.894531	-147.819046
799.712891	-23.088745
798.531250	-169.022598
797.349609	-17.917618
796.167969	-334.613708
794.985352	115.425270
793.802734	-32.954205
792.619141	-192.419174
791.436523	155.153580
790.252930	-55.370842
789.069336	-15.793939
787.884766	39.178047
786.700195	-160.357727
785.515625	-156.420517
784.331055	187.935318
783.145508	160.679199
781.959961	133.346222
780.774414	249.565765
779.587891	18.838362
778.402344	31.058863
777.215820	310.360718
776.028320	-41.868923
774.840820	140.054138
773.654297	-130.505829
772.465820	88.697174
771.278320	3.371776
770.089844	-134.899933
768.901367	139.016068
767.711914	174.725510
766.523438	20.855515
765.333984	23.378418
764.143555	411.224731
762.954102	428.916626
761.763672	435.531586
760.573242	657.731812
759.382813	463.936371
758.191406	333.954041
757.000000	670.173767
755.808594	491.698425
754.616211	436.340607
753.423828	413.907532
752.231445	46.490479
751.039063	241.485474
749.845703	-2.857461
748.652344	44.847431
747.458984	13.461129
746.264648	412.143799
745.070313	126.086151
743.875977	291.946198
742.680664	-344.904999
741.486328	-87.028519
740.291016	-20.008121
739.094727	-224.779526
737.899414	89.717651
736.703125	-99.737190
735.506836	-157.757294
734.309570	14.094869
733.112305	177.077301
731.915039	-110.831261
730.717773	154.863571
729.519531	87.950974
728.322266	346.859406
727.123047	247.096420
725.924805	186.698257
724.725586	139.424713
723.526367	653.608582
722.327148	239.283661
721.126953	-137.729401
719.926758	592.257874
718.726563	250.244339
717.525391	443.003845
716.325195	192.809372
715.123047	577.430420
713.921875	351.322052
712.719727	661.619385
711.518555	174.076157
710.315430	81.184731
709.113281	262.841766
707.910156	141.698364
706.707031	31.525661
705.502930	324.176422
704.299805	-18.810324
703.095703	-191.869003
701.891602	483.611603
700.686523	460.668182
699.481445	266.005859
698.276367	225.831467
697.071289	37.941906
695.865234	378.214203
694.659180	210.048904
693.453125	-346.733459
692.246094	-67.204613
691.039063	-352.155304
689.832031	-224.526459
688.625000	-64.321365
687.416992	-16.904100
686.208984	95.645714
685.000977	138.860229
683.791992	-502.870148
682.583008	-140.722565
681.374023	-97.152809
680.164063	-198.621414
678.955078	-44.359211
677.745117	-805.952332
676.534180	80.362968
675.324219	-297.546631
674.113281	-32.477192
672.902344	278.050751
671.690430	-302.464569
670.478516	107.784546
669.266602	135.382797
668.054688	195.567413
666.841797	70.095734
665.628906	-210.661911
664.416016	9.981493
663.203125	12.646732
661.989258	391.162903
660.775391	-147.529190
659.561523	-23.304190
658.346680	347.047119
657.131836	-149.542114
655.916992	42.210411
654.701172	290.206696
653.485352	-446.584808
652.269531	17.458828
651.053711	231.695190
649.836914	375.079041
648.620117	574.708069
647.403320	182.561752
646.186523	111.631714
644.968750	820.050842
643.750977	829.342834
642.532227	481.993378
641.314453	262.056366
640.095703	242.570313
638.875977	279.408844
637.657227	103.921837
636.437500	515.471375
635.217773	-75.738571
633.997070	35.997761
632.777344	-49.345837
631.556641	-192.074448
630.335938	-3.749393
629.114258	-106.712082
627.892578	307.843567
626.670898	450.462799
625.449219	119.816284
624.226563	319.379181
623.003906	474.493134
621.781250	107.451752
620.557617	-115.211784
619.333984	144.750824
618.110352	118.439758
616.886719	58.647263
615.662109	-246.416611
614.437500	39.950119
613.212891	-40.887848
611.987305	-148.614685
610.761719	-28.781895
609.536133	235.114319
608.310547	-81.440979
607.083984	-46.469521
605.857422	0.165316
604.630859	-95.275314
