# Supplementary material for: Raman spectroscopy accurately differentiates mucosal healing from non-healing and biochemical changes following biological therapy in inflammatory bowel disease
Source: PLoS One. 2021 Jun 2;16(6):e0252210. doi: 10.1371/journal.pone.0252210 (PMC8172032; doi:10.1371/journal.pone.0252210)
Supplement: S3 Dataset — (ZIP) [file pone.0252210.s005.zip › Export UC active inflammation/OC009-1 pre treatment_CR removed base sub_75__X_-6524.92__Y_3500.58__Z_-339.234__Time_860.txt]

1714.799805	-19.867226
1713.823242	79.005898
1712.846680	-32.494823
1711.869141	70.830322
1710.892578	45.737061
1709.915039	31.646978
1708.937500	170.620117
1707.958984	66.016754
1706.981445	-30.146584
1706.002930	7.941730
1705.024414	-84.830688
1704.044922	-30.011974
1703.066406	3.760571
1702.086914	-111.968643
1701.107422	8.123547
1700.127930	-219.118774
1699.147461	-109.008354
1698.167969	-11.896212
1697.187500	29.421902
1696.207031	89.826027
1695.226563	110.538445
1694.245117	67.530540
1693.263672	275.943115
1692.282227	199.040741
1691.300781	341.438721
1690.318359	374.770721
1689.336914	285.815887
1688.354492	504.016907
1687.372070	437.229218
1686.388672	421.527802
1685.406250	576.854980
1684.422852	647.247986
1683.439453	454.288300
1682.456055	618.746948
1681.471680	591.808594
1680.487305	578.615906
1679.502930	728.213257
1678.518555	673.257751
1677.534180	690.576965
1676.548828	636.471008
1675.563477	641.307373
1674.578125	774.170654
1673.592773	878.142761
1672.606445	958.542236
1671.621094	967.582825
1670.634766	1077.946289
1669.647461	1090.380249
1668.661133	1143.040039
1667.673828	1318.162231
1666.686523	1260.040283
1665.699219	1273.965332
1664.711914	1386.412598
1663.723633	1281.688599
1662.736328	1471.718628
1661.748047	1375.704224
1660.758789	1367.544434
1659.770508	1391.547729
1658.781250	1598.679199
1657.791992	1485.569824
1656.802734	1460.233521
1655.813477	1347.871826
1654.823242	1360.284790
1653.833008	1121.608765
1652.842773	1216.719482
1651.852539	1156.031128
1650.862305	1063.937988
1649.871094	1011.837097
1648.879883	949.477417
1647.888672	874.216125
1646.896484	696.215576
1645.905273	732.546631
1644.913086	695.174133
1643.920898	739.934937
1642.928711	660.854797
1641.935547	418.416107
1640.943359	358.403748
1639.950195	520.258667
1638.956055	357.845673
1637.962891	361.862305
1636.968750	286.999390
1635.975586	228.197235
1634.981445	269.765167
1633.986328	142.890625
1632.992188	176.947311
1631.997070	34.725723
1631.001953	113.915962
1630.006836	1.080423
1629.010742	-66.798454
1628.015625	60.225056
1627.019531	79.490112
1626.023438	-77.320770
1625.027344	-133.999557
1624.030273	-40.667950
1623.033203	-76.036850
1622.036133	12.239069
1621.039063	-99.073906
1620.041992	60.316414
1619.043945	-53.366665
1618.045898	3.756363
1617.047852	184.318649
1616.049805	44.720490
1615.050781	54.820972
1614.052734	88.600670
1613.053711	-87.372902
1612.053711	114.372742
1611.054688	195.500061
1610.054688	66.973587
1609.055664	69.566544
1608.054688	35.527626
1607.054688	87.972710
1606.054688	143.045471
1605.053711	-8.704478
1604.052734	268.902039
1603.051758	138.163620
1602.049805	25.809776
1601.048828	18.140209
1600.046875	-78.440338
1599.044922	-143.606400
1598.041992	110.167267
1597.040039	5.764141
1596.037109	-140.417114
1595.034180	-176.837326
1594.031250	-166.255386
1593.027344	-150.485107
1592.024414	-45.995907
1591.020508	-119.077965
1590.016602	-30.380548
1589.011719	-257.455627
1588.007813	5.897942
1587.002930	-221.194977
1585.998047	2.812630
1584.993164	98.929733
1583.987305	22.931625
1582.982422	-47.894066
1581.976563	-58.847031
1580.970703	203.597061
1579.964844	33.596020
1578.958008	35.405655
1577.951172	104.799782
1576.944336	163.663528
1575.937500	102.730766
1574.930664	135.367249
1573.922852	121.080215
1572.915039	-10.302437
1571.907227	-45.555786
1570.899414	181.583755
1569.890625	-2.017320
1568.881836	84.512627
1567.873047	155.306549
1566.864258	184.406708
1565.855469	-77.385315
1564.845703	18.992161
1563.835938	130.774033
1562.826172	78.934998
1561.816406	-89.731804
1560.805664	-87.301567
1559.794922	-134.265640
1558.784180	-20.628984
1557.773438	108.374046
1556.762695	89.495491
1555.750977	212.962158
1554.739258	-13.403286
1553.727539	138.235931
1552.715820	-23.577810
1551.703125	132.888916
1550.690430	177.873688
1549.677734	114.033875
1548.665039	189.752045
1547.652344	4.102236
1546.638672	102.784805
1545.625000	-23.611006
1544.611328	139.348434
1543.597656	234.910309
1542.583008	28.036427
1541.568359	74.207504
1540.553711	-1.152800
1539.539063	-247.016266
1538.524414	-51.565529
1537.508789	19.783398
1536.493164	-32.886143
1535.477539	-46.992443
1534.460938	-136.033752
1533.445313	-44.702400
1532.428711	77.367661
1531.412109	-177.031693
1530.395508	-47.554768
1529.377930	-65.123055
1528.361328	33.071877
1527.343750	-10.552324
1526.326172	-56.879032
1525.307617	-18.400877
1524.290039	32.787617
1523.271484	-11.388957
1522.252930	-45.402561
1521.234375	182.765381
1520.214844	53.301517
1519.196289	85.703773
1518.176758	-13.125344
1517.156250	-4.141576
1516.136719	79.205688
1515.117188	128.992249
1514.096680	-34.514668
1513.076172	50.938736
1512.054688	-20.355562
1511.034180	49.396233
1510.012695	0.961173
1508.991211	90.931618
1507.969727	29.429291
1506.948242	-39.864494
1505.925781	67.615211
1504.903320	-76.236359
1503.880859	54.021523
1502.858398	50.891605
1501.835938	-152.130646
1500.812500	-119.608093
1499.789063	-117.935287
1498.765625	-8.872533
1497.741211	-130.290512
1496.717773	11.769332
1495.693359	-50.984215
1494.668945	113.793732
1493.643555	-43.776112
1492.619141	67.043556
1491.593750	21.805080
1490.568359	-64.394218
1489.542969	63.940983
1488.517578	64.422211
1487.491211	197.588776
1486.464844	269.337250
1485.438477	386.913483
1484.412109	412.485321
1483.384766	256.804138
1482.358398	272.027618
1481.331055	276.955658
1480.302734	167.055710
1479.275391	225.389130
1478.247070	459.474762
1477.218750	471.704620
1476.190430	567.933105
1475.162109	618.209473
1474.132813	591.997559
1473.104492	777.062195
1472.075195	959.435181
1471.044922	943.163818
1470.015625	881.060913
1468.985352	913.042908
1467.955078	985.655640
1466.924805	1370.943481
1465.894531	1389.954834
1464.863281	1238.617065
1463.832031	1529.451782
1462.800781	1263.751465
1461.769531	1518.828003
1460.738281	1537.597046
1459.706055	1723.884155
1458.673828	1635.923096
1457.641602	1540.361694
1456.608398	1782.265991
1455.576172	1899.759155
1454.542969	1657.034058
1453.509766	1774.460449
1452.476563	1922.245483
1451.442383	1735.383789
1450.408203	2019.921631
1449.374023	2076.320313
1448.339844	1884.462891
1447.305664	2016.834229
1446.270508	1989.630859
1445.235352	1924.473267
1444.200195	2016.258057
1443.165039	1865.109741
1442.128906	1784.855713
1441.093750	1747.655273
1440.057617	1584.043945
1439.020508	1541.855103
1437.984375	1461.802490
1436.947266	1548.575928
1435.910156	1420.586792
1434.873047	1388.662231
1433.835938	1119.395142
1432.797852	1105.268311
1431.759766	836.226013
1430.721680	663.235962
1429.683594	825.942871
1428.644531	703.544312
1427.606445	649.347107
1426.567383	517.034729
1425.528320	533.564697
1424.488281	565.244263
1423.449219	208.893250
1422.409180	207.973892
1421.369141	330.532196
1420.328125	407.749542
1419.288086	354.073181
1418.247070	406.191254
1417.206055	302.306732
1416.165039	173.365524
1415.123047	293.580475
1414.081055	328.293884
1413.040039	136.754044
1411.997070	307.365906
1410.955078	156.252930
1409.912109	128.399979
1408.870117	198.625778
1407.826172	-17.482361
1406.783203	57.903179
1405.740234	-4.762489
1404.696289	158.590286
1403.652344	10.744231
1402.608398	48.721130
1401.563477	-8.575240
1400.519531	4.471233
1399.474609	-47.610455
1398.429688	-92.064476
1397.383789	54.072712
1396.338867	32.342220
1395.292969	113.423004
1394.247070	51.779404
1393.200195	-12.261524
1392.154297	96.589516
1391.107422	92.829437
1390.060547	-25.962664
1389.013672	5.522647
1387.966797	-80.488235
1386.918945	43.719791
1385.871094	52.944077
1384.823242	-50.241428
1383.775391	39.179573
1382.726563	-21.286545
1381.677734	-229.035339
1380.628906	-124.355278
1379.580078	-389.232147
1378.530273	-34.683769
1377.481445	80.176666
1376.431641	32.858025
1375.380859	115.406914
1374.331055	90.759209
1373.280273	-70.958519
1372.229492	-244.971146
1371.178711	-104.675827
1370.127930	-6.709052
1369.076172	-65.681755
1368.024414	-72.203102
1366.972656	-26.306166
1365.920898	19.678123
1364.869141	25.910000
1363.816406	-47.418381
1362.763672	-133.053589
1361.710938	142.252411
1360.657227	-70.052170
1359.604492	76.001404
1358.550781	105.219818
1357.496094	35.082729
1356.442383	-89.594193
1355.387695	94.027504
1354.333984	123.642921
1353.279297	297.416046
1352.223633	113.601768
1351.168945	163.369095
1350.113281	103.991913
1349.057617	369.863525
1348.001953	293.307770
1346.945313	264.019836
1345.888672	495.269653
1344.832031	490.955139
1343.775391	575.994690
1342.718750	646.227661
1341.661133	733.875916
1340.603516	776.990967
1339.545898	723.586914
1338.488281	600.965698
1337.429688	797.886780
1336.371094	809.169556
1335.312500	753.723572
1334.253906	794.898621
1333.195313	596.196777
1332.135742	714.248901
1331.076172	570.239136
1330.016602	836.767212
1328.956055	510.078339
1327.895508	761.862244
1326.834961	514.575928
1325.774414	526.840576
1324.713867	825.652283
1323.652344	838.023193
1322.590820	887.503784
1321.529297	680.390808
1320.467773	786.808350
1319.405273	745.253967
1318.343750	772.861023
1317.280273	635.331055
1316.217773	581.762878
1315.155273	809.272522
1314.091797	718.888245
1313.028320	840.493530
1311.964844	819.265015
1310.900391	734.097351
1309.835938	735.211670
1308.771484	726.554993
1307.707031	823.795044
1306.642578	913.684326
1305.577148	764.999756
1304.511719	756.629944
1303.446289	881.107788
1302.380859	789.272766
1301.314453	889.243652
1300.248047	814.777039
1299.181641	674.078552
1298.115234	661.219116
1297.047852	785.937744
1295.980469	829.646057
1294.913086	924.937256
1293.845703	742.946777
1292.778320	865.315674
1291.709961	759.566467
1290.641602	626.939453
1289.573242	710.181274
1288.503906	776.278381
1287.434570	810.534485
1286.365234	668.407898
1285.295898	710.114136
1284.226563	773.887817
1283.156250	578.125000
1282.085938	602.815430
1281.015625	561.450867
1279.945313	769.734802
1278.874023	562.068176
1277.802734	601.564697
1276.731445	966.313599
1275.660156	812.627991
1274.587891	729.925293
1273.515625	801.245972
1272.443359	831.027893
1271.371094	970.744202
1270.297852	756.310547
1269.224609	898.471375
1268.151367	835.540527
1267.078125	809.265564
1266.003906	682.981201
1264.930664	964.161865
1263.856445	1018.414124
1262.781250	809.307800
1261.707031	775.832886
1260.631836	878.875305
1259.556641	1006.249573
1258.481445	773.009949
1257.405273	878.445374
1256.330078	832.858215
1255.253906	840.857239
1254.177734	846.421997
1253.100586	788.711548
1252.023438	913.504395
1250.947266	909.318176
1249.869141	1145.895874
1248.791992	862.035522
1247.713867	1103.370361
1246.635742	841.504089
1245.557617	868.895264
1244.479492	981.288513
1243.400391	998.899719
1242.321289	921.788574
1241.242188	861.691040
1240.163086	855.001343
1239.083008	802.192078
1238.002930	911.935425
1236.922852	808.161621
1235.842773	806.263062
1234.761719	925.566772
1233.681641	952.684204
1232.600586	659.875488
1231.518555	594.920410
1230.437500	592.946350
1229.355469	532.820557
1228.273438	690.605225
1227.190430	659.472961
1226.108398	475.850281
1225.025391	565.695068
1223.942383	367.592133
1222.859375	619.394775
1221.775391	317.319672
1220.692383	232.914658
1219.607422	419.207642
1218.523438	218.750702
1217.439453	264.760437
1216.354492	262.401611
1215.269531	264.828705
1214.184570	163.398193
1213.098633	392.647827
1212.012695	269.422638
1210.926758	286.139740
1209.840820	355.867523
1208.754883	435.160858
1207.667969	403.461639
1206.581055	559.744202
1205.494141	506.239105
1204.406250	414.152893
1203.318359	348.551849
1202.230469	417.794647
1201.142578	299.141235
1200.054688	178.078278
1198.965820	59.418591
1197.876953	5.722918
1196.788086	221.430099
1195.698242	165.199524
1194.609375	188.288681
1193.519531	124.760132
1192.428711	22.742092
1191.338867	-40.841576
1190.248047	-114.069160
1189.157227	7.229080
1188.066406	39.560520
1186.975586	45.405201
1185.883789	-95.236916
1184.791992	52.093285
1183.700195	-35.831108
1182.607422	147.269058
1181.514648	-108.639038
1180.421875	-52.807640
1179.329102	-42.611027
1178.236328	60.979866
1177.142578	-24.827259
1176.048828	-5.262098
1174.955078	203.427139
1173.860352	184.487122
1172.766602	172.672104
1171.671875	-18.705099
1170.576172	84.244904
1169.481445	196.653763
1168.385742	88.905289
1167.290039	40.916912
1166.194336	0.054873
1165.097656	181.419083
1164.001953	-14.911829
1162.905273	-108.496902
1161.807617	-290.482666
1160.710938	40.954063
1159.613281	123.882881
1158.515625	161.356644
1157.417969	167.725174
1156.319336	193.106674
1155.220703	235.107956
1154.122070	60.015423
1153.023438	73.284477
1151.924805	-154.264236
1150.825195	-57.677746
1149.725586	-66.032425
1148.625000	-41.103863
1147.525391	-28.154160
1146.424805	-89.087456
1145.324219	-190.523773
1144.223633	-82.548546
1143.122070	-24.654345
1142.020508	26.014639
1140.918945	-35.178741
1139.817383	100.944801
1138.714844	25.374048
1137.612305	-116.768318
1136.509766	-109.212128
1135.407227	2.806950
1134.303711	-49.163830
1133.200195	114.908669
1132.096680	124.544678
1130.993164	58.170738
1129.888672	338.205078
1128.784180	309.654724
1127.679688	375.935516
1126.575195	366.253357
1125.469727	292.508789
1124.364258	394.138824
1123.258789	230.273193
1122.152344	215.680557
1121.046875	321.845795
1119.940430	269.252594
1118.833008	93.523819
1117.726563	85.884872
1116.619141	175.220612
1115.511719	101.228249
1114.404297	57.974213
1113.295898	199.144958
1112.188477	143.983902
1111.080078	223.532837
1109.970703	380.985138
1108.862305	207.563919
1107.752930	256.216125
1106.643555	245.771194
1105.534180	336.819122
1104.423828	569.413391
1103.313477	377.081848
1102.203125	368.838318
1101.092773	570.505249
1099.981445	498.480896
1098.870117	230.765793
1097.758789	458.164886
1096.647461	329.572968
1095.535156	629.829529
1094.422852	548.315308
1093.310547	466.815613
1092.197266	269.954224
1091.084961	308.567505
1089.971680	500.114532
1088.857422	289.201050
1087.744141	593.545349
1086.629883	403.842865
1085.515625	388.209686
1084.401367	424.287781
1083.286133	356.922516
1082.171875	364.774719
1081.056641	431.337555
1079.940430	526.040039
1078.825195	270.837036
1077.708984	302.139648
1076.592773	295.872711
1075.475586	392.844574
1074.359375	295.066620
1073.242188	316.943237
1072.125000	273.156067
1071.006836	152.026184
1069.888672	277.049713
1068.770508	186.447693
1067.652344	205.999832
1066.534180	122.497513
1065.415039	373.887787
1064.295898	259.968536
1063.176758	211.649261
1062.056641	182.081207
1060.936523	211.028976
1059.816406	356.924561
1058.696289	95.898209
1057.575195	204.380493
1056.454102	44.048058
1055.333008	7.659051
1054.211914	22.706995
1053.089844	124.187965
1051.967773	136.913269
1050.845703	173.007233
1049.723633	-0.950692
1048.600586	100.551285
1047.477539	113.384872
1046.354492	14.289637
1045.230469	143.794052
1044.106445	-8.817207
1042.982422	134.690521
1041.858398	38.153461
1040.734375	188.651932
1039.609375	-112.746368
1038.484375	82.039886
1037.358398	34.650703
1036.232422	96.724937
1035.107422	116.934471
1033.980469	144.151230
1032.854492	31.851332
1031.727539	249.857788
1030.600586	325.995667
1029.473633	218.528854
1028.345703	97.217712
1027.218750	201.376846
1026.090820	84.880486
1024.961914	86.922218
1023.833984	-305.653412
1022.705078	-229.131119
1021.576172	-212.917740
1020.446289	-338.177399
1019.317383	-229.044601
1018.187500	-210.341736
1017.056641	-131.309875
1015.926758	-260.852417
1014.795898	-237.329590
1013.665039	-220.700485
1012.534180	13.715467
1011.402344	-50.638100
1010.270508	17.072437
1009.138672	-26.280010
1008.006836	85.503624
1006.874023	132.525345
1005.741211	471.037415
1004.608398	742.404785
1003.475586	1348.950562
1002.341797	1585.463501
1001.208008	1653.250000
1000.074219	1226.675171
998.939453	714.912537
997.805664	191.923569
996.669922	114.832504
995.535156	12.470400
994.400391	-80.533066
993.264648	-81.130974
992.127930	-51.663380
990.992188	-98.222618
989.855469	-77.820702
988.718750	-135.711624
987.582031	30.033779
986.445313	126.670784
985.307617	-73.779678
984.169922	-133.582733
983.031250	-82.766197
981.893555	2.640698
980.754883	-222.563492
979.616211	95.371353
978.476563	-28.371441
977.337891	11.299270
976.198242	7.358354
975.057617	97.742744
973.917969	25.022524
972.777344	-65.954964
971.636719	114.227623
970.496094	71.672913
969.354492	56.776577
968.212891	37.385361
967.071289	-14.032969
965.929688	92.960045
964.787109	96.778847
963.644531	-46.071060
962.501953	10.686592
961.358398	-42.509174
960.214844	117.515778
959.071289	71.371628
957.927734	240.636292
956.783203	322.895477
955.638672	164.826859
954.494141	187.734802
953.349609	194.703979
952.204102	222.347656
951.058594	83.102829
949.912109	218.407074
948.766602	200.567749
947.620117	57.118607
946.473633	96.625160
945.327148	168.182632
944.179688	253.496445
943.032227	183.584900
941.884766	401.431824
940.736328	302.019165
939.587891	346.489929
938.439453	377.335724
937.291016	255.442566
936.141602	304.703735
934.993164	463.445068
933.842773	298.562592
932.693359	316.122681
931.542969	322.365845
930.392578	374.235168
929.242188	291.817749
928.090820	129.844040
926.940430	129.609451
925.788086	140.832611
924.636719	215.818542
923.484375	152.114197
922.333008	270.410889
921.179688	352.357574
920.027344	86.616852
918.874023	170.984146
917.720703	46.393776
916.567383	253.506805
915.413086	20.110794
914.258789	-47.399242
913.104492	14.547878
911.950195	17.538940
910.794922	-124.580727
909.639648	-116.892982
908.483398	-59.263363
907.328125	100.402000
906.171875	31.164211
905.015625	75.303444
903.859375	-63.999882
902.702148	-148.827942
901.544922	-27.526718
900.387695	-51.097481
899.229492	-42.919189
898.071289	92.005730
896.913086	-58.089642
895.754883	-131.176346
894.595703	112.347229
893.436523	179.493088
892.277344	20.670061
891.118164	6.561341
889.958008	-129.468658
888.797852	93.663177
887.636719	18.718756
886.476563	63.473820
885.315430	54.088367
884.154297	-11.658370
882.992188	100.852051
881.831055	186.277908
880.668945	174.755005
879.505859	242.160858
878.343750	300.545227
877.180664	187.712906
876.017578	144.782791
874.853516	255.025772
873.690430	164.870300
872.526367	322.365509
871.361328	77.020706
870.197266	171.509384
869.032227	63.549694
867.867188	200.757416
866.701172	158.070526
865.536133	164.859665
864.370117	270.528625
863.203125	252.605255
862.037109	452.552948
860.870117	317.846802
859.703125	284.231476
858.536133	234.924255
857.368164	493.053619
856.200195	493.080994
855.032227	618.704163
853.863281	425.870911
852.694336	573.865967
851.525391	558.181091
850.356445	647.807007
849.186523	629.862488
848.016602	356.603912
846.846680	287.219391
845.676758	329.781769
844.505859	258.178314
843.334961	318.604980
842.163086	213.456848
840.992188	146.357712
839.820313	-5.687031
838.648438	94.914162
837.475586	-28.030560
836.302734	186.438599
835.129883	85.822334
833.957031	103.591103
832.783203	364.692688
831.609375	232.782303
830.435547	203.561935
829.261719	221.178848
828.086914	120.539764
826.912109	198.320618
825.737305	182.392365
824.561523	68.364838
823.385742	130.405319
822.209961	16.373102
821.033203	-75.364182
819.857422	68.950302
818.680664	175.312561
817.502930	7.810437
816.326172	65.098480
815.148438	-15.615508
813.969727	59.366714
812.791992	-16.946478
811.613281	-124.390404
810.434570	-65.128212
809.255859	-72.604034
808.076172	-60.127155
806.896484	-205.400558
805.716797	-321.786285
804.537109	-209.502731
803.356445	-192.757690
802.175781	-89.531212
800.994141	-288.113129
799.813477	-171.707748
798.631836	-164.061127
797.450195	-120.999710
796.267578	-432.628815
795.084961	-66.116554
793.902344	-89.727951
792.719727	-210.833481
791.536133	53.348206
790.352539	45.059467
789.168945	-27.464600
787.985352	61.516014
786.800781	-28.784781
785.616211	221.494827
784.431641	-19.270266
783.246094	146.774414
782.060547	131.456741
780.875000	85.156601
779.688477	43.240139
778.501953	122.756195
777.315430	34.369892
776.128906	-27.541716
774.941406	199.630661
773.753906	78.024071
772.566406	97.595749
771.378906	134.746353
770.190430	37.327297
769.001953	76.567749
767.812500	40.806412
766.624023	46.867908
765.434570	-15.412481
764.245117	43.405670
763.054688	368.553589
761.864258	361.111542
760.673828	340.415985
759.483398	306.476349
758.291992	252.705444
757.100586	368.242401
755.909180	327.572327
754.716797	-20.860765
753.524414	153.845230
752.332031	161.444016
751.139648	133.846573
749.946289	119.392456
748.752930	181.742798
747.559570	162.803772
746.365234	231.609268
745.171875	124.820946
743.976563	314.157593
742.782227	205.126099
741.586914	166.261948
740.391602	184.367355
739.196289	-60.538986
738.000000	25.453732
736.803711	-63.857948
735.607422	39.542797
734.411133	94.697235
733.213867	-16.555140
732.016602	139.184006
730.819336	23.538023
729.621094	176.949936
728.422852	177.191269
727.224609	59.351265
726.026367	-16.930014
724.827148	92.544350
723.627930	252.192535
722.428711	136.541367
721.228516	75.517258
720.028320	195.705490
718.828125	123.749153
717.626953	357.310028
716.426758	200.240936
715.225586	91.219414
714.023438	328.951080
712.822266	202.491028
711.620117	65.186661
710.416992	104.444832
709.214844	180.716171
708.011719	-19.659704
706.808594	87.088257
705.605469	-6.496367
704.401367	80.614464
703.197266	-19.445894
701.993164	48.058525
700.788086	69.865746
699.583008	-12.702423
698.377930	113.478661
697.172852	-21.199774
695.966797	-44.981133
694.760742	-103.494820
693.554688	-118.525414
692.347656	-31.473522
691.141602	-7.397534
689.934570	-50.593395
688.726563	-130.632782
687.518555	-17.534914
686.310547	-110.507294
685.102539	-86.315071
683.894531	89.645729
682.685547	-137.573318
681.476563	-141.467239
680.266602	-54.338928
679.056641	-66.844643
677.846680	-83.639313
676.636719	-148.013657
675.426758	-240.455688
674.215820	-42.861099
673.003906	-107.078209
671.792969	99.130272
670.581055	-12.574151
669.369141	-18.252529
668.157227	136.055145
666.944336	22.398483
665.731445	-30.667595
664.518555	162.557022
663.305664	-41.570385
662.091797	175.416763
660.877930	44.866985
659.664063	67.634476
658.449219	-118.812256
657.234375	27.028322
656.019531	-144.121582
654.803711	144.051224
653.588867	-46.333164
652.373047	-96.511223
651.156250	-36.738403
649.940430	1.523899
648.723633	141.032425
647.505859	76.015892
646.289063	4.628658
645.071289	-34.391052
643.853516	75.105553
642.635742	126.536209
641.416992	279.066345
640.198242	106.955742
638.979492	171.408005
637.759766	-122.970116
636.541016	-8.972863
635.320313	141.542297
634.100586	36.502602
632.879883	-167.190552
631.659180	11.317369
630.438477	43.871998
629.217773	42.135262
627.996094	128.389282
626.774414	43.098465
625.551758	-95.704224
624.330078	7.805419
623.107422	205.601868
621.883789	49.846569
620.661133	386.847626
619.437500	269.743439
618.213867	103.486740
616.990234	166.369354
615.765625	-57.503059
614.541016	71.773979
613.316406	190.322067
612.090820	3.032735
610.865234	168.625519
609.639648	69.104523
608.414063	-21.807531
607.187500	2.712176
605.960938	-162.881958
604.734375	-63.580379
