# Supplementary material for: Raman spectroscopy accurately differentiates mucosal healing from non-healing and biochemical changes following biological therapy in inflammatory bowel disease
Source: PLoS One. 2021 Jun 2;16(6):e0252210. doi: 10.1371/journal.pone.0252210 (PMC8172032; doi:10.1371/journal.pone.0252210)
Supplement: S3 Dataset — (ZIP) [file pone.0252210.s005.zip › Export UC active inflammation/OC034-1 pre treatment_base sub CR removed_46__X_-12268.4__Y_35522.2__Z_-0.0203577__Time_528.txt]

1714.640625	114.848999
1713.664063	261.228790
1712.687500	118.512276
1711.709961	11.894918
1710.733398	-37.140965
1709.755859	14.146149
1708.778320	15.642600
1707.799805	-48.750938
1706.821289	13.876984
1705.843750	-26.844866
1704.864258	-29.075338
1703.885742	-78.412598
1702.907227	-65.161873
1701.927734	-136.565811
1700.948242	-124.040863
1699.968750	90.001961
1698.988281	48.189224
1698.007813	52.754749
1697.028320	20.828369
1696.046875	43.181278
1695.066406	69.081024
1694.084961	130.505554
1693.104492	56.579067
1692.123047	172.997070
1691.140625	170.034912
1690.159180	157.193619
1689.176758	243.793610
1688.194336	275.085785
1687.211914	285.753845
1686.228516	286.441315
1685.246094	349.133606
1684.262695	380.479034
1683.279297	345.867432
1682.295898	341.210358
1681.311523	417.052307
1680.327148	583.987732
1679.342773	440.036224
1678.358398	602.749146
1677.374023	622.294128
1676.388672	610.455322
1675.403320	617.776917
1674.417969	809.068054
1673.432617	899.780579
1672.446289	685.337219
1671.459961	870.005432
1670.473633	959.439941
1669.487305	1025.395142
1668.500977	982.911133
1667.513672	1296.577759
1666.526367	1217.752686
1665.539063	1338.373535
1664.550781	1382.408447
1663.563477	1503.729736
1662.575195	1598.855835
1661.586914	1593.570313
1660.598633	1707.910156
1659.609375	1682.102783
1658.620117	1789.102173
1657.631836	1896.380493
1656.641602	1855.631958
1655.652344	1796.676147
1654.662109	1661.280029
1653.672852	1592.386108
1652.681641	1521.149658
1651.691406	1312.666382
1650.701172	1331.958374
1649.709961	1155.838501
1648.718750	969.460632
1647.727539	817.750183
1646.735352	753.518494
1645.744141	671.035767
1644.751953	594.075439
1643.759766	504.142426
1642.766602	459.314056
1641.774414	253.689209
1640.781250	317.472076
1639.788086	249.486084
1638.794922	157.948425
1637.801758	177.351059
1636.807617	323.433197
1635.813477	113.756187
1634.819336	91.397415
1633.825195	82.342056
1632.830078	-55.661369
1631.834961	38.247837
1630.839844	-67.882965
1629.844727	65.667061
1628.849609	12.393542
1627.853516	-74.977127
1626.857422	-33.335327
1625.861328	-36.351810
1624.865234	10.656299
1623.868164	136.570679
1622.871094	194.147858
1621.874023	4.743434
1620.876953	67.667961
1619.879883	64.938408
1618.881836	9.725293
1617.883789	41.201500
1616.885742	122.557663
1615.887695	43.815590
1614.888672	-29.628851
1613.889648	46.483982
1612.890625	4.552426
1611.891602	-108.154961
1610.892578	38.699829
1609.892578	43.959930
1608.892578	101.609116
1607.892578	72.765717
1606.892578	180.107712
1605.891602	127.649223
1604.890625	33.296806
1603.889648	182.371811
1602.888672	137.699585
1601.887695	-87.515770
1600.885742	-69.412971
1599.883789	-27.828224
1598.881836	11.074424
1597.879883	-130.458588
1596.876953	39.015488
1595.874023	12.392396
1594.871094	-43.016220
1593.868164	-116.747025
1592.864258	-182.676788
1591.861328	-204.270111
1590.857422	-82.372025
1589.853516	-93.684074
1588.848633	54.076912
1587.844727	-20.016630
1586.839844	36.231213
1585.834961	68.905891
1584.830078	44.134289
1583.824219	141.773239
1582.819336	80.341446
1581.813477	11.031170
1580.807617	217.723083
1579.800781	59.695068
1578.794922	151.550583
1577.788086	133.955551
1576.781250	199.536118
1575.773438	238.971939
1574.766602	257.478088
1573.758789	283.674072
1572.750977	132.959366
1571.743164	101.772072
1570.735352	75.687485
1569.726563	182.014389
1568.718750	64.785629
1567.708984	-34.324005
1566.700195	100.184952
1565.691406	-30.267759
1564.681641	-36.198086
1563.671875	116.045471
1562.662109	60.563091
1561.652344	-80.605270
1560.641602	-71.425743
1559.630859	28.373930
1558.620117	-6.775271
1557.609375	108.279350
1556.597656	57.343628
1555.586914	65.890053
1554.575195	82.081390
1553.563477	-0.247104
1552.550781	-20.532784
1551.539063	18.599081
1550.526367	135.220428
1549.513672	29.183264
1548.500977	13.598489
1547.487305	-20.204033
1546.473633	93.254417
1545.459961	10.095364
1544.446289	43.143963
1543.432617	-53.128571
1542.417969	-84.903236
1541.404297	84.662514
1540.389648	31.975397
1539.374023	-2.741124
1538.359375	19.222027
1537.343750	15.249748
1536.328125	11.160684
1535.312500	53.382885
1534.296875	-146.932663
1533.280273	8.508190
1532.263672	-60.489243
1531.247070	40.515438
1530.230469	-69.914787
1529.212891	-25.856680
1528.196289	51.553257
1527.178711	56.716358
1526.160156	126.118752
1525.142578	51.252594
1524.124023	17.474976
1523.106445	-88.428513
1522.087891	44.807556
1521.068359	13.292994
1520.049805	110.240860
1519.030273	191.613052
1518.010742	105.800056
1516.991211	94.431374
1515.971680	64.982735
1514.951172	140.738647
1513.930664	136.761459
1512.910156	243.074570
1511.889648	51.514408
1510.868164	36.992386
1509.846680	45.469757
1508.826172	2.554620
1507.803711	46.742485
1506.782227	39.546799
1505.759766	-93.347069
1504.737305	-126.325729
1503.714844	-59.451763
1502.692383	38.046219
1501.668945	38.086147
1500.646484	-49.013046
1499.623047	-26.082737
1498.599609	-90.267975
1497.575195	-0.975791
1496.550781	-3.904511
1495.527344	-45.270718
1494.502930	43.720249
1493.477539	4.752313
1492.453125	144.670609
1491.427734	131.108521
1490.402344	102.150696
1489.376953	182.983276
1488.350586	235.611816
1487.325195	293.265961
1486.298828	207.858017
1485.272461	239.834366
1484.245117	307.453796
1483.218750	403.056244
1482.191406	429.681152
1481.164063	456.237732
1480.136719	441.932678
1479.108398	430.121552
1478.080078	550.789917
1477.052734	602.567078
1476.023438	580.379761
1474.995117	751.731873
1473.965820	823.646423
1472.937500	714.737610
1471.908203	979.988708
1470.877930	1074.576660
1469.848633	1057.146484
1468.818359	1123.620483
1467.788086	1345.162720
1466.757813	1375.880493
1465.727539	1625.171021
1464.696289	1526.125977
1463.665039	1627.831787
1462.633789	1729.467407
1461.602539	1617.681763
1460.570313	1823.331055
1459.539063	2049.188721
1458.506836	2005.864014
1457.473633	1970.143188
1456.441406	2147.552246
1455.408203	2139.686035
1454.375000	2283.975098
1453.341797	2161.955811
1452.308594	2359.390625
1451.274414	2326.085449
1450.241211	2371.347412
1449.207031	2320.306396
1448.171875	2520.027100
1447.137695	2524.679932
1446.102539	2428.049805
1445.067383	2561.803955
1444.032227	2553.784180
1442.997070	2325.648193
1441.960938	2360.686035
1440.924805	2266.732910
1439.888672	2289.140869
1438.852539	2167.454102
1437.816406	2096.380127
1436.779297	1992.491089
1435.742188	1929.082886
1434.705078	1716.694336
1433.666992	1458.951172
1432.629883	1302.335205
1431.591797	1057.452148
1430.553711	981.781250
1429.514648	933.913269
1428.476563	830.602661
1427.437500	606.296143
1426.398438	596.442017
1425.359375	458.052948
1424.320313	415.530701
1423.280273	438.567749
1422.240234	456.590698
1421.200195	522.499390
1420.159180	364.281708
1419.119141	256.532806
1418.078125	176.550934
1417.037109	350.826904
1415.996094	205.523178
1414.954102	163.456436
1413.912109	88.756943
1412.870117	69.455269
1411.828125	-5.098220
1410.786133	33.533241
1409.743164	26.958986
1408.700195	33.000404
1407.657227	59.186008
1406.614258	-70.284309
1405.570313	-38.965134
1404.527344	85.281548
1403.483398	-36.421642
1402.438477	-65.184265
1401.394531	-6.066977
1400.349609	17.965281
1399.304688	-63.265781
1398.259766	101.283325
1397.214844	17.688803
1396.168945	-15.693882
1395.123047	76.271606
1394.077148	-152.352264
1393.031250	49.925652
1391.984375	-13.217682
1390.937500	-8.677523
1389.890625	-21.587282
1388.843750	-199.560379
1387.796875	-97.206337
1386.749023	120.218933
1385.701172	-134.972733
1384.653320	-69.982239
1383.604492	12.546488
1382.556641	-44.816631
1381.507813	-172.038391
1380.458984	60.560760
1379.410156	-81.455551
1378.360352	-41.073750
1377.310547	-3.125331
1376.260742	97.279945
1375.210938	28.053307
1374.161133	-103.426773
1373.110352	-25.270451
1372.059570	32.987156
1371.008789	58.894379
1369.957031	-4.858459
1368.906250	46.134140
1367.854492	74.763123
1366.802734	128.374191
1365.750000	92.392303
1364.698242	36.599632
1363.645508	28.208508
1362.592773	9.954361
1361.540039	83.857994
1360.486328	60.796318
1359.433594	124.885544
1358.379883	92.056000
1357.326172	94.134392
1356.271484	11.790843
1355.216797	81.154579
1354.163086	143.128891
1353.107422	140.578690
1352.052734	247.390259
1350.998047	267.348022
1349.942383	188.093201
1348.886719	180.934067
1347.830078	392.210663
1346.774414	467.054047
1345.717773	636.197571
1344.661133	492.929993
1343.604492	669.614136
1342.546875	583.586365
1341.490234	881.777100
1340.432617	751.328125
1339.375000	799.364197
1338.316406	711.266907
1337.258789	742.141174
1336.200195	765.664063
1335.141602	799.165466
1334.082031	827.792419
1333.023438	725.392578
1331.963867	689.900146
1330.904297	713.855347
1329.844727	779.914612
1328.784180	759.528076
1327.723633	820.782654
1326.663086	664.695923
1325.602539	765.639099
1324.541992	844.401306
1323.480469	797.302551
1322.418945	881.132385
1321.357422	792.266235
1320.295898	923.110291
1319.233398	1007.114319
1318.170898	1088.700684
1317.108398	975.548523
1316.045898	966.063965
1314.982422	1052.785278
1313.918945	1105.054932
1312.855469	1105.649536
1311.791992	1155.585205
1310.728516	1281.915649
1309.664063	1016.827209
1308.599609	1123.601196
1307.535156	1355.909546
1306.469727	1327.403076
1305.404297	1215.354980
1304.338867	1378.865112
1303.273438	1286.676392
1302.208008	1251.140747
1301.141602	1272.219849
1300.075195	1347.419800
1299.008789	1204.026367
1297.942383	1163.919556
1296.875000	1096.892090
1295.807617	1152.711548
1294.740234	1115.308228
1293.672852	933.210815
1292.604492	896.008667
1291.537109	898.133240
1290.468750	890.513977
1289.399414	946.709106
1288.331055	635.263550
1287.261719	784.741333
1286.192383	750.456726
1285.123047	860.773560
1284.052734	814.363770
1282.983398	665.194580
1281.913086	724.227417
1280.841797	746.580994
1279.771484	671.102905
1278.700195	855.029358
1277.628906	618.244934
1276.557617	909.800720
1275.486328	856.568665
1274.414063	1016.059509
1273.341797	1011.802246
1272.269531	995.378601
1271.197266	998.550171
1270.124023	1092.124268
1269.050781	1014.793579
1267.977539	1005.888000
1266.904297	1184.944946
1265.830078	1224.889282
1264.756836	1140.444092
1263.681641	1151.194702
1262.607422	1271.699463
1261.533203	1119.154785
1260.458008	1115.386475
1259.382813	1014.183838
1258.307617	934.983887
1257.231445	1155.436646
1256.155273	1229.714844
1255.079102	1121.395752
1254.002930	1049.661743
1252.926758	1055.857178
1251.849609	1115.601685
1250.772461	946.694519
1249.695313	1059.983765
1248.617188	1017.638733
1247.540039	1019.083679
1246.461914	981.664185
1245.382813	912.693237
1244.304688	938.505005
1243.225586	833.172852
1242.146484	982.855225
1241.067383	940.702026
1239.988281	711.692383
1238.908203	800.671387
1237.828125	557.257141
1236.748047	774.793518
1235.667969	790.970215
1234.586914	940.486572
1233.505859	677.884216
1232.424805	694.080261
1231.343750	676.349243
1230.261719	678.004883
1229.179688	553.727905
1228.097656	540.875366
1227.015625	559.490906
1225.932617	353.024506
1224.850586	383.755341
1223.767578	450.750763
1222.683594	459.664185
1221.600586	441.961426
1220.516602	257.453918
1219.432617	360.621674
1218.347656	354.994751
1217.263672	373.507843
1216.178711	227.758850
1215.093750	185.888107
1214.008789	204.369446
1212.922852	336.263611
1211.836914	369.137726
1210.750977	411.622925
1209.665039	490.243408
1208.579102	344.531158
1207.492188	263.954041
1206.405273	267.747314
1205.318359	341.395233
1204.230469	330.653107
1203.142578	319.881897
1202.054688	258.506714
1200.966797	100.813530
1199.877930	82.774452
1198.790039	16.569368
1197.701172	44.196308
1196.611328	115.073036
1195.522461	250.811310
1194.432617	85.883606
1193.342773	-47.762348
1192.252930	-56.414204
1191.162109	-7.435507
1190.072266	-47.415695
1188.981445	-135.459778
1187.889648	2.209954
1186.798828	14.927217
1185.707031	-85.220833
1184.615234	-48.593647
1183.523438	38.346935
1182.430664	60.433407
1181.337891	-42.243786
1180.245117	137.978561
1179.152344	71.173340
1178.059570	184.075073
1176.965820	150.718719
1175.872070	141.271713
1174.778320	124.584862
1173.683594	174.886856
1172.588867	-47.785038
1171.494141	167.542603
1170.399414	40.555092
1169.303711	69.052277
1168.208984	-36.458706
1167.113281	121.032143
1166.016602	103.877533
1164.920898	22.133347
1163.824219	112.401581
1162.727539	145.227020
1161.630859	44.219490
1160.533203	177.199005
1159.435547	205.006973
1158.337891	137.261581
1157.240234	267.534119
1156.141602	314.177704
1155.043945	296.329010
1153.944336	173.493332
1152.845703	217.526428
1151.747070	187.577316
1150.647461	179.015427
1149.547852	206.120926
1148.447266	166.445801
1147.347656	90.993561
1146.247070	25.024208
1145.146484	44.701061
1144.044922	-28.518309
1142.944336	-104.158096
1141.842773	-49.010975
1140.741211	-58.175491
1139.638672	-174.405670
1138.537109	-3.030738
1137.434570	82.633705
1136.332031	56.510002
1135.228516	113.462601
1134.125977	203.563263
1133.022461	179.573639
1131.917969	290.827026
1130.814453	299.902557
1129.709961	356.351013
1128.605469	403.208191
1127.500977	490.287231
1126.396484	525.084351
1125.291016	621.424072
1124.185547	561.217957
1123.080078	572.049866
1121.973633	495.145905
1120.868164	420.571960
1119.761719	412.256317
1118.654297	448.848022
1117.547852	501.918762
1116.440430	420.008270
1115.333008	470.544525
1114.225586	234.790131
1113.117188	235.537415
1112.008789	359.148163
1110.900391	390.448090
1109.791992	598.893738
1108.682617	639.428650
1107.573242	575.946167
1106.463867	632.856628
1105.354492	517.323120
1104.244141	722.783325
1103.133789	732.212830
1102.023438	713.258423
1100.913086	840.488586
1099.801758	819.021912
1098.690430	1061.560059
1097.579102	881.991455
1096.467773	989.946716
1095.355469	979.981384
1094.243164	887.513672
1093.130859	835.060547
1092.017578	881.453125
1090.905273	911.290039
1089.791992	1004.590637
1088.677734	871.912781
1087.564453	774.525818
1086.450195	919.353638
1085.335938	828.936279
1084.221680	945.365051
1083.106445	923.023621
1081.991211	957.028870
1080.875977	810.088867
1079.760742	848.697876
1078.644531	772.183350
1077.528320	768.425537
1076.412109	712.989075
1075.295898	697.420044
1074.178711	752.182007
1073.061523	769.349854
1071.944336	664.539001
1070.826172	679.284302
1069.708984	581.489502
1068.590820	750.812866
1067.471680	643.589050
1066.353516	714.377380
1065.234375	735.920837
1064.115234	549.072632
1062.996094	706.320801
1061.875977	566.292847
1060.755859	564.320557
1059.635742	522.559570
1058.515625	441.039063
1057.394531	368.875366
1056.273438	348.138062
1055.152344	385.803192
1054.031250	402.402985
1052.909180	383.934967
1051.787109	344.441132
1050.665039	393.657806
1049.541992	356.473633
1048.418945	342.625946
1047.295898	345.100677
1046.172852	314.909515
1045.048828	273.056915
1043.925781	406.064972
1042.801758	205.704681
1041.676758	236.114792
1040.552734	322.422424
1039.427734	324.834106
1038.302734	194.514587
1037.176758	180.652344
1036.050781	357.652374
1034.924805	315.839935
1033.798828	253.114639
1032.672852	511.394501
1031.545898	399.830078
1030.418945	209.284302
1029.291992	293.099609
1028.164063	235.137466
1027.036133	130.753479
1025.908203	0.884828
1024.780273	-42.987904
1023.651367	-14.857635
1022.522461	-26.176926
1021.393555	-42.109215
1020.264648	13.908138
1019.134766	-13.577663
1018.004883	-13.196516
1016.875000	-42.925343
1015.744141	22.415472
1014.613281	131.785294
1013.482422	67.385902
1012.351563	239.300430
1011.219727	279.176849
1010.088867	170.912415
1008.956055	231.692184
1007.824219	412.818115
1006.691406	568.450928
1005.558594	821.199219
1004.425781	1462.358276
1003.292969	1566.916626
1002.159180	1426.472656
1001.025391	860.963257
999.891602	653.856689
998.756836	165.114319
997.622070	46.121109
996.487305	-45.056049
995.352539	62.363586
994.216797	40.567627
993.081055	-29.603180
991.945313	75.612839
990.808594	14.815022
989.672852	11.750311
988.536133	64.067215
987.398438	-157.786942
986.261719	-40.809280
985.124023	-98.863174
983.986328	-43.984928
982.847656	47.773781
981.709961	-92.894341
980.571289	-67.744781
979.432617	70.198029
978.292969	-51.746304
977.153320	72.489433
976.013672	90.999657
974.874023	29.140987
973.734375	158.117676
972.593750	82.656807
971.453125	227.808517
970.311523	102.022690
969.170898	178.408661
968.029297	158.451065
966.886719	195.957306
965.745117	148.659698
964.602539	227.621414
963.459961	22.307911
962.317383	206.905609
961.173828	79.809647
960.030273	195.757599
958.886719	263.642365
957.743164	226.240112
956.598633	74.465263
955.454102	94.555428
954.309570	27.767633
953.165039	100.691422
952.019531	45.575924
950.874023	6.600181
949.727539	143.810806
948.582031	258.203278
947.435547	180.667130
946.289063	160.397064
945.141602	117.399399
943.995117	243.535446
942.847656	132.254456
941.699219	235.715759
940.551758	111.012924
939.403320	169.015091
938.254883	206.568909
937.105469	280.705048
935.957031	295.634338
934.807617	208.086960
933.658203	59.157520
932.507813	231.677261
931.357422	221.991074
930.207031	107.659027
929.056641	57.245087
927.906250	152.652512
926.754883	68.338333
925.603516	6.928031
924.451172	75.319168
923.298828	109.677010
922.146484	230.528702
920.994141	-55.455151
919.841797	72.418053
918.688477	127.637947
917.535156	26.207056
916.380859	86.175690
915.227539	-114.877258
914.073242	-150.020660
912.918945	-160.074799
911.763672	-129.174667
910.608398	-98.181335
909.453125	-116.985039
908.297852	-158.345734
907.141602	-113.443115
905.985352	78.844643
904.829102	69.505569
903.672852	-12.207239
902.515625	28.511093
901.358398	-43.887516
900.201172	44.557457
899.042969	-18.552584
897.884766	18.014681
896.726563	113.472603
895.568359	-21.673504
894.409180	51.340553
893.250000	6.881873
892.090820	37.111919
890.930664	162.312607
889.771484	113.625633
888.611328	171.190216
887.450195	161.094681
886.289063	209.777725
885.128906	231.443817
883.966797	156.187073
882.805664	157.733887
881.643555	231.526886
880.481445	235.481781
879.319336	205.708939
878.156250	207.582016
876.993164	207.280090
875.830078	125.974457
874.666016	321.752258
873.502930	121.294357
872.338867	204.594009
871.173828	263.179504
870.009766	254.313278
868.844727	211.788208
867.679688	122.130341
866.513672	131.497818
865.348633	125.185783
864.182617	213.315048
863.015625	193.639801
861.849609	295.303436
860.682617	242.051483
859.515625	204.592133
858.347656	414.079803
857.180664	378.944122
856.012695	350.608124
854.843750	421.016754
853.675781	511.610077
852.506836	382.529083
851.337891	495.588531
850.167969	411.468811
848.999023	437.181976
847.829102	263.607025
846.658203	293.900208
845.488281	335.396088
844.317383	238.155914
843.146484	205.872559
841.975586	66.260277
840.803711	76.576248
839.631836	165.161209
838.459961	166.546783
837.287109	143.372025
836.114258	149.267639
834.941406	161.873642
833.768555	252.644012
832.594727	242.917557
831.420898	139.453857
830.247070	53.895370
829.072266	309.734253
827.898438	297.784698
826.722656	194.421799
825.547852	124.538849
824.372070	157.219849
823.196289	36.117523
822.020508	33.139027
820.844727	137.062164
819.667969	16.019701
818.491211	-100.528908
817.313477	-52.328815
816.136719	127.110802
814.958984	99.552078
813.781250	-39.226555
812.602539	-77.895050
811.423828	87.954002
810.245117	15.877393
809.066406	66.017365
807.886719	0.585783
806.707031	30.653849
805.527344	9.599743
804.346680	-73.636177
803.166992	-114.709183
801.985352	-91.444801
800.804688	-97.078796
799.623047	12.578303
798.441406	2.401387
797.259766	-78.756516
796.078125	-97.869972
794.895508	2.631715
793.712891	87.526588
792.529297	-7.058994
791.346680	-2.021289
790.163086	115.860054
788.978516	74.286835
787.794922	158.789032
786.610352	367.073639
785.425781	241.251892
784.241211	431.607483
783.055664	290.236420
781.870117	341.138489
780.684570	314.619965
779.498047	272.590851
778.311523	261.433533
777.125000	221.511627
775.938477	106.489548
774.750977	139.318832
773.563477	88.222145
772.375977	87.814789
771.187500	100.574158
769.999023	-32.258167
768.810547	70.757530
767.622070	26.004381
766.432617	1.034011
765.243164	48.694447
764.053711	65.430542
762.863281	196.578598
761.672852	171.312698
760.482422	227.411407
759.291992	158.007797
758.100586	255.738525
756.909180	236.803574
755.717773	198.021774
754.525391	183.370621
753.333008	126.905930
752.140625	202.219727
750.948242	174.197525
749.754883	154.909149
748.561523	260.704376
747.368164	383.945007
746.173828	232.767822
744.979492	191.293442
743.785156	173.904907
742.590820	226.635162
741.395508	204.746048
740.200195	198.152618
739.003906	141.108902
737.808594	88.416344
736.612305	156.163193
735.416016	131.856750
734.218750	160.056808
733.021484	288.875854
731.824219	273.166779
730.626953	235.543747
729.428711	261.325836
728.230469	197.402344
727.032227	323.664429
725.833984	314.321686
724.634766	278.729401
723.435547	256.228394
722.235352	231.526031
721.036133	272.312256
719.835938	291.224854
718.635742	397.407074
717.434570	276.587952
716.233398	253.975281
715.032227	253.167160
713.831055	147.680679
712.628906	120.714081
711.426758	78.493927
710.224609	-26.903109
709.021484	201.051346
707.818359	47.755768
706.615234	-29.257090
705.412109	28.739384
704.208008	-17.752331
703.003906	-55.510529
701.799805	-69.311081
700.594727	60.452953
699.389648	109.719017
698.184570	-23.625263
696.979492	-30.831972
695.773438	-29.319632
694.567383	-82.091934
693.361328	8.528577
692.154297	18.799051
690.947266	-53.396271
689.740234	-88.629166
688.533203	-93.433403
687.325195	-72.164856
686.117188	59.741409
684.909180	57.191753
683.700195	59.022457
682.491211	15.382488
681.282227	-32.526768
680.072266	14.950011
678.863281	6.138489
677.653320	1.710780
676.442383	-32.971615
675.232422	-48.114037
674.021484	-99.982208
672.810547	58.056564
671.598633	79.819656
670.386719	136.216095
669.174805	21.855997
667.962891	24.301388
666.750000	124.026520
665.537109	7.724872
664.324219	-123.599495
663.110352	133.841827
661.897461	6.942948
660.683594	171.501892
659.468750	-22.164534
658.254883	-8.622426
657.040039	-20.940422
655.824219	31.456871
654.609375	53.662231
653.393555	-14.649991
652.177734	54.977444
650.960938	-8.988685
649.745117	-1.863205
648.528320	-16.284704
647.311523	55.387638
646.093750	77.497391
644.875977	207.145218
643.658203	183.945969
642.440430	128.438217
641.221680	92.242256
640.002930	53.833401
638.784180	-44.828865
637.564453	-46.852062
636.344727	9.012129
635.125000	-1.862464
633.905273	-57.970928
632.684570	-47.662045
631.463867	-24.657991
630.243164	-1.860116
629.021484	-22.190042
627.799805	21.601477
626.578125	71.553757
625.356445	104.059189
624.133789	56.951263
622.911133	161.689987
621.688477	251.042145
620.464844	48.690254
619.241211	30.197290
618.017578	-55.076633
616.793945	-53.004498
615.569336	-4.335592
614.344727	1.011500
613.120117	5.812890
611.894531	3.617312
610.668945	-24.845228
609.443359	70.029816
608.216797	-79.446053
606.991211	60.988205
605.764648	-66.415787
604.537109	1.889860
