# Supplementary material for: Raman spectroscopy accurately differentiates mucosal healing from non-healing and biochemical changes following biological therapy in inflammatory bowel disease
Source: PLoS One. 2021 Jun 2;16(6):e0252210. doi: 10.1371/journal.pone.0252210 (PMC8172032; doi:10.1371/journal.pone.0252210)
Supplement: S3 Dataset — (ZIP) [file pone.0252210.s005.zip › Export UC active inflammation/OC038-1 pre treatment_base sub CR removed_12__X_6808.37__Y_10258.3__Z_1719.24__Time_138.txt]

1714.774414	146.662720
1713.797852	-42.441898
1712.820313	152.803894
1711.843750	-50.528629
1710.866211	71.589104
1709.888672	39.182472
1708.911133	-67.261131
1707.933594	-119.105843
1706.955078	-62.873772
1705.976563	-163.722229
1704.998047	-65.470383
1704.019531	-25.234249
1703.040039	-125.987152
1702.061523	95.301277
1701.082031	-73.207504
1700.101563	-136.513412
1699.122070	57.779728
1698.141602	4.191322
1697.161133	50.341152
1696.180664	-119.135521
1695.200195	110.291130
1694.218750	148.084503
1693.238281	-18.921707
1692.256836	92.509102
1691.274414	290.019653
1690.292969	136.003525
1689.310547	369.571289
1688.328125	283.705933
1687.345703	459.900665
1686.363281	311.475861
1685.379883	435.632477
1684.396484	376.543274
1683.413086	382.078644
1682.429688	260.413696
1681.445313	403.040405
1680.461914	596.835144
1679.477539	626.109253
1678.493164	650.649292
1677.507813	627.857971
1676.523438	722.713562
1675.538086	980.291382
1674.552734	1001.684265
1673.566406	776.387512
1672.581055	1016.813599
1671.594727	1005.227173
1670.608398	1336.827515
1669.622070	1148.252686
1668.634766	1209.820190
1667.648438	1354.148804
1666.661133	1307.778198
1665.673828	1296.381104
1664.685547	1070.544800
1663.698242	1500.356323
1662.709961	1413.324219
1661.721680	1525.573853
1660.733398	1505.658081
1659.744141	1494.083862
1658.755859	1758.438232
1657.766602	1522.437500
1656.777344	1398.128174
1655.787109	1472.780762
1654.797852	1285.715210
1653.807617	1178.446777
1652.817383	1206.487915
1651.827148	1152.834839
1650.835938	927.605591
1649.844727	903.720154
1648.853516	592.004089
1647.862305	790.773193
1646.871094	630.380676
1645.878906	425.406464
1644.886719	424.140656
1643.894531	483.851654
1642.902344	388.019958
1641.910156	20.607500
1640.916992	162.849365
1639.923828	165.417648
1638.930664	44.221951
1637.936523	113.132950
1636.943359	166.390518
1635.949219	-180.851929
1634.955078	117.872147
1633.960938	31.964035
1632.965820	59.511631
1631.970703	55.593548
1630.975586	-48.233330
1629.980469	-57.114155
1628.985352	157.839233
1627.989258	-324.463776
1626.993164	-206.651825
1625.997070	-36.185055
1625.000977	-144.420013
1624.003906	-60.609581
1623.007813	-113.418655
1622.010742	33.580856
1621.012695	-147.816544
1620.015625	1.892039
1619.017578	269.762421
1618.020508	-16.401773
1617.021484	141.208145
1616.023438	75.726494
1615.025391	212.340210
1614.026367	0.035290
1613.027344	-25.946407
1612.028320	207.684464
1611.028320	21.787312
1610.029297	66.624077
1609.029297	108.818687
1608.029297	-221.012573
1607.028320	96.228363
1606.028320	25.767725
1605.027344	33.856758
1604.026367	34.069168
1603.025391	212.204987
1602.023438	10.856846
1601.022461	-182.587219
1600.020508	-4.630590
1599.018555	-190.232132
1598.016602	-234.642120
1597.013672	-77.848694
1596.010742	-211.217545
1595.007813	-122.535767
1594.004883	-203.726089
1593.001953	-217.055847
1591.998047	-118.198570
1590.994141	51.014973
1589.990234	-241.815109
1588.986328	41.985626
1587.981445	176.893127
1586.976563	19.572403
1585.971680	250.715729
1584.966797	189.709839
1583.961914	123.420013
1582.956055	135.221664
1581.950195	141.703491
1580.944336	158.494797
1579.938477	138.716095
1578.931641	108.414612
1577.924805	413.771606
1576.917969	167.210617
1575.911133	48.118183
1574.904297	17.394596
1573.896484	251.810532
1572.888672	18.004305
1571.880859	192.280731
1570.873047	-117.032806
1569.864258	-36.605240
1568.855469	-42.069923
1567.846680	144.525757
1566.837891	112.789757
1565.829102	-35.890564
1564.819336	-60.069145
1563.809570	-105.134193
1562.799805	83.172958
1561.790039	221.975311
1560.779297	-10.268605
1559.768555	-227.000854
1558.757813	175.739670
1557.747070	39.111412
1556.736328	18.991655
1555.724609	-141.159454
1554.712891	-47.577858
1553.701172	-34.454445
1552.689453	260.694763
1551.676758	146.614838
1550.664063	185.109680
1549.651367	-6.817973
1548.638672	134.857178
1547.625977	263.390900
1546.612305	148.674377
1545.598633	126.914879
1544.584961	-207.694107
1543.571289	-82.391632
1542.556641	-91.632599
1541.541992	185.660248
1540.527344	150.245071
1539.512695	-58.271236
1538.498047	-168.767120
1537.482422	226.398834
1536.466797	58.822384
1535.451172	-165.575882
1534.434570	-168.257355
1533.418945	71.284782
1532.402344	333.765686
1531.385742	278.997925
1530.369141	-23.245171
1529.351563	-80.789642
1528.334961	131.990097
1527.317383	9.779796
1526.299805	214.431000
1525.281250	148.586060
1524.263672	59.485069
1523.245117	137.500427
1522.226563	215.345703
1521.208008	226.159897
1520.188477	213.681610
1519.168945	80.260666
1518.150391	211.488586
1517.129883	70.141434
1516.110352	-86.674004
1515.089844	252.129837
1514.070313	36.030258
1513.049805	-28.647293
1512.028320	132.436386
1511.007813	172.734940
1509.986328	256.497101
1508.964844	168.247025
1507.943359	118.384918
1506.921875	-195.657715
1505.899414	-61.096481
1504.876953	-100.978912
1503.854492	48.658772
1502.832031	-255.309448
1501.808594	32.374207
1500.786133	-38.648746
1499.762695	-273.605927
1498.739258	-229.569534
1497.714844	-24.446121
1496.691406	-164.886337
1495.666992	-8.655507
1494.642578	-21.371315
1493.617188	-36.745228
1492.592773	-259.244537
1491.567383	39.622639
1490.541992	21.432407
1489.516602	-14.714435
1488.491211	46.130577
1487.464844	280.498810
1486.438477	351.298737
1485.412109	337.762054
1484.385742	336.918335
1483.358398	213.524353
1482.331055	350.302338
1481.303711	469.104187
1480.276367	177.281754
1479.249023	364.776794
1478.220703	450.172028
1477.192383	461.576691
1476.164063	551.899353
1475.135742	754.200989
1474.106445	587.109009
1473.077148	1084.535645
1472.047852	866.446045
1471.018555	1035.225464
1469.989258	1020.702271
1468.958984	1001.044983
1467.928711	1281.460693
1466.898438	1325.252808
1465.868164	1330.864746
1464.836914	1379.634888
1463.805664	1555.411255
1462.774414	1761.575073
1461.743164	1830.470337
1460.710938	1739.316284
1459.679688	1739.601440
1458.647461	1922.615112
1457.615234	1717.252441
1456.582031	1808.812256
1455.549805	1847.070435
1454.516602	2012.097656
1453.483398	1768.814087
1452.449219	2073.196533
1451.416016	1949.126221
1450.381836	1906.185425
1449.347656	2182.483887
1448.313477	2129.392822
1447.279297	2078.865723
1446.244141	2228.371582
1445.208984	2086.726807
1444.173828	1975.529663
1443.138672	1732.824951
1442.102539	2125.179443
1441.066406	1971.095093
1440.030273	1819.628906
1438.994141	1531.737915
1437.958008	1552.359741
1436.920898	1512.338501
1435.883789	1444.574463
1434.846680	1182.382202
1433.808594	1107.199463
1432.771484	814.971069
1431.733398	931.824646
1430.695313	816.488342
1429.657227	792.081299
1428.618164	462.473206
1427.579102	385.266968
1426.540039	482.136322
1425.500977	531.116272
1424.461914	542.321899
1423.421875	460.324341
1422.381836	353.226074
1421.341797	326.839386
1420.301758	119.203094
1419.260742	176.074036
1418.219727	255.642227
1417.178711	143.971817
1416.137695	72.677711
1415.096680	97.077904
1414.054688	36.011497
1413.012695	276.793030
1411.970703	283.742401
1410.928711	-56.097885
1409.885742	-64.019386
1408.842773	149.237350
1407.799805	116.318260
1406.756836	35.779427
1405.712891	-84.826706
1404.668945	-207.807556
1403.625000	23.224924
1402.581055	-142.204575
1401.537109	-86.713959
1400.492188	-149.051224
1399.447266	19.426785
1398.402344	87.645073
1397.357422	-87.201874
1396.311523	86.437019
1395.265625	107.266937
1394.219727	190.808456
1393.173828	151.699310
1392.126953	-145.198593
1391.081055	-291.658813
1390.034180	-122.620544
1388.986328	174.048248
1387.939453	-139.702072
1386.891602	-15.527005
1385.843750	53.689590
1384.795898	-144.524185
1383.748047	-80.095314
1382.699219	31.881746
1381.651367	-123.399963
1380.602539	71.188377
1379.552734	-153.766357
1378.503906	-23.950779
1377.454102	165.821136
1376.404297	-43.699024
1375.354492	-63.377949
1374.303711	-112.883659
1373.253906	34.797134
1372.203125	37.888527
1371.152344	-58.630089
1370.100586	-264.674438
1369.049805	-46.863140
1367.998047	86.251358
1366.946289	42.569752
1365.894531	-8.448764
1364.841797	65.155495
1363.789063	-187.256271
1362.736328	108.091461
1361.683594	-22.060993
1360.630859	61.905571
1359.577148	165.839951
1358.523438	-18.600534
1357.469727	28.363409
1356.415039	142.528076
1355.361328	55.482418
1354.306641	152.436340
1353.251953	95.462486
1352.197266	366.441528
1351.141602	418.920227
1350.085938	421.847717
1349.030273	608.545959
1347.974609	596.778442
1346.918945	726.536926
1345.862305	717.456543
1344.805664	909.348999
1343.749023	575.700195
1342.691406	792.551697
1341.634766	1036.694214
1340.577148	995.922180
1339.519531	928.034973
1338.460938	1098.023804
1337.403320	1196.262207
1336.344727	905.926331
1335.286133	855.891235
1334.226563	1140.015503
1333.167969	971.435364
1332.108398	931.640381
1331.048828	919.172974
1329.989258	1027.958008
1328.928711	783.356628
1327.869141	919.525452
1326.808594	944.560242
1325.748047	833.840637
1324.686523	713.392090
1323.625977	644.956177
1322.564453	867.922424
1321.502930	942.822327
1320.440430	1032.589844
1319.378906	796.811218
1318.316406	1064.349609
1317.253906	998.997498
1316.190430	1044.700928
1315.127930	1019.014099
1314.064453	1168.384766
1313.000977	965.491699
1311.937500	1041.109253
1310.873047	924.707214
1309.809570	968.483276
1308.745117	1349.544067
1307.679688	1162.056763
1306.615234	1097.765503
1305.549805	1036.044800
1304.484375	1195.775879
1303.418945	1173.576782
1302.353516	1126.889282
1301.287109	1045.894897
1300.220703	1033.819946
1299.154297	1144.661133
1298.087891	1019.753113
1297.020508	1101.238281
1295.954102	851.343445
1294.886719	893.714233
1293.818359	651.478394
1292.750977	855.947998
1291.682617	1048.132568
1290.614258	789.073914
1289.545898	665.046204
1288.476563	923.535950
1287.407227	932.006897
1286.338867	827.832520
1285.268555	1027.519165
1284.199219	734.909058
1283.128906	964.036011
1282.058594	884.668030
1280.988281	751.545715
1279.917969	995.376587
1278.846680	708.270691
1277.775391	807.800598
1276.704102	626.120850
1275.632813	671.940857
1274.560547	949.996033
1273.488281	785.655334
1272.416016	909.733643
1271.343750	1065.557373
1270.270508	1084.590698
1269.197266	959.604797
1268.124023	1115.435791
1267.050781	1054.029541
1265.977539	960.966309
1264.903320	1155.833496
1263.829102	1031.149902
1262.753906	833.395569
1261.679688	935.621582
1260.604492	1089.011841
1259.529297	940.200623
1258.454102	1064.340576
1257.378906	986.285400
1256.302734	913.155945
1255.226563	1027.547119
1254.150391	1105.394653
1253.073242	988.538269
1251.997070	1224.542114
1250.919922	1158.825195
1249.841797	915.612305
1248.764648	1205.006958
1247.686523	1029.976807
1246.608398	1049.464478
1245.530273	923.159607
1244.452148	1144.304932
1243.373047	884.458740
1242.293945	899.120117
1241.214844	809.385193
1240.135742	705.125488
1239.055664	947.913086
1237.975586	719.930725
1236.895508	1025.661133
1235.815430	889.901794
1234.734375	863.291138
1233.654297	991.815247
1232.573242	766.455872
1231.491211	887.646912
1230.410156	793.187195
1229.328125	752.030884
1228.246094	735.087463
1227.163086	781.069641
1226.081055	609.198059
1224.998047	430.120331
1223.915039	442.206879
1222.832031	420.405548
1221.748047	763.706421
1220.664063	454.106964
1219.580078	333.137085
1218.496094	487.664642
1217.412109	335.276245
1216.327148	376.147430
1215.242188	332.449677
1214.157227	281.494263
1213.071289	430.861023
1211.985352	384.657074
1210.899414	693.094116
1209.813477	405.561676
1208.727539	530.496033
1207.640625	443.160522
1206.553711	712.572754
1205.466797	613.098816
1204.378906	446.154236
1203.291016	500.856476
1202.203125	336.325500
1201.115234	241.648224
1200.027344	313.065826
1198.938477	85.960640
1197.849609	-73.721588
1196.760742	-166.024765
1195.670898	73.562256
1194.582031	-45.290260
1193.492188	182.034653
1192.401367	-61.893688
1191.311523	-12.599996
1190.220703	-61.891346
1189.129883	143.383621
1188.039063	-213.414520
1186.947266	-27.528727
1185.856445	23.800087
1184.764648	-83.342957
1183.671875	63.812813
1182.580078	-26.627432
1181.487305	-6.779984
1180.394531	123.284454
1179.301758	130.975479
1178.208984	150.579651
1177.115234	323.447510
1176.021484	-294.331177
1174.927734	-35.358440
1173.833008	-27.983065
1172.738281	395.847839
1171.643555	48.774548
1170.548828	333.480255
1169.454102	-63.797085
1168.358398	170.435394
1167.262695	-52.220184
1166.166992	-85.984772
1165.070313	-124.592171
1163.973633	85.261185
1162.876953	230.444244
1161.780273	115.146324
1160.683594	350.855560
1159.585938	376.291138
1158.488281	571.108582
1157.389648	257.476227
1156.291992	416.301392
1155.193359	257.739136
1154.094727	239.875015
1152.996094	281.550873
1151.896484	151.507156
1150.796875	-33.359756
1149.697266	-1.403247
1148.597656	-33.849705
1147.498047	-25.866899
1146.397461	-317.962646
1145.296875	-12.521366
1144.195313	-19.054834
1143.094727	133.764038
1141.993164	-117.957741
1140.891602	-186.510483
1139.789063	-183.777191
1138.687500	-59.875542
1137.584961	-31.169552
1136.482422	168.533203
1135.379883	170.905075
1134.276367	524.701599
1133.172852	32.959183
1132.069336	279.664734
1130.964844	274.604950
1129.861328	392.876129
1128.756836	176.523712
1127.652344	543.662659
1126.546875	585.704590
1125.442383	641.892761
1124.336914	660.063416
1123.230469	386.693604
1122.125000	527.982178
1121.018555	240.431076
1119.912109	260.792480
1118.805664	262.143433
1117.699219	571.137146
1116.591797	404.280670
1115.484375	346.273773
1114.376953	203.084229
1113.268555	338.941650
1112.160156	176.788223
1111.051758	407.031189
1109.943359	448.062195
1108.833984	344.897949
1107.725586	449.600067
1106.616211	620.319946
1105.505859	512.310608
1104.396484	689.924866
1103.286133	480.378540
1102.175781	818.260803
1101.064453	957.793274
1099.954102	712.823364
1098.842773	427.836212
1097.731445	579.024658
1096.619141	718.315430
1095.507813	671.376526
1094.395508	874.108887
1093.282227	673.990356
1092.169922	721.163757
1091.056641	563.477173
1089.943359	579.987183
1088.830078	645.872803
1087.716797	657.594543
1086.602539	502.295746
1085.488281	539.849548
1084.373047	683.137634
1083.258789	532.570862
1082.143555	485.428772
1081.028320	468.826782
1079.913086	266.676514
1078.796875	346.361664
1077.680664	388.433258
1076.564453	341.289276
1075.448242	458.405884
1074.331055	345.549622
1073.213867	312.480530
1072.096680	448.247040
1070.979492	504.241394
1069.861328	288.321930
1068.743164	241.209702
1067.625000	501.009827
1066.505859	191.543579
1065.386719	612.799561
1064.267578	460.308777
1063.148438	373.428284
1062.029297	408.274933
1060.909180	410.353760
1059.789063	251.059570
1058.667969	183.038010
1057.547852	133.772324
1056.426758	-39.336498
1055.305664	353.141479
1054.183594	138.037552
1053.062500	231.369934
1051.940430	140.199982
1050.818359	191.504425
1049.695313	172.782623
1048.572266	298.774933
1047.449219	368.746704
1046.326172	140.168350
1045.203125	427.074738
1044.079102	256.932190
1042.955078	357.275818
1041.830078	364.394287
1040.706055	262.060974
1039.581055	143.501953
1038.456055	59.972904
1037.331055	286.164886
1036.205078	-113.824638
1035.079102	144.966843
1033.953125	319.935486
1032.826172	264.598785
1031.700195	474.444183
1030.573242	372.706268
1029.445313	264.093811
1028.318359	109.119270
1027.190430	-257.144531
1026.062500	-214.382065
1024.934570	-487.390594
1023.805664	-305.175751
1022.676758	18.607208
1021.547852	-172.854736
1020.418945	-336.319855
1019.289063	-290.891174
1018.159180	-335.849365
1017.029297	-371.441010
1015.898438	19.537659
1014.767578	-326.493103
1013.636719	27.380236
1012.505859	214.399246
1011.375000	179.106277
1010.243164	180.947601
1009.111328	236.108658
1007.978516	332.975281
1006.846680	689.006287
1005.713867	894.608765
1004.581055	1234.327271
1003.447266	1987.805542
1002.313477	1728.638550
1001.179688	1404.981934
1000.045898	644.920776
998.912109	395.768555
997.777344	250.739883
996.642578	-138.844254
995.506836	41.959316
994.372070	130.480377
993.236328	64.481148
992.100586	21.680672
990.963867	-21.001093
989.828125	-54.332844
988.691406	-163.610306
987.553711	107.487961
986.416992	-24.602301
985.279297	-50.572819
984.141602	52.530899
983.003906	178.717422
981.865234	-77.125969
980.726563	7.829874
979.587891	-29.074570
978.448242	-58.951778
977.309570	161.952469
976.169922	341.479065
975.030273	224.538452
973.889648	234.149338
972.749023	25.620380
971.608398	154.942230
970.467773	-21.089802
969.326172	-125.753647
968.184570	33.698280
967.042969	131.238922
965.901367	15.497437
964.758789	49.010628
963.616211	68.867317
962.473633	185.124298
961.330078	370.201385
960.186523	135.976059
959.042969	195.219849
957.899414	59.872204
956.754883	9.431361
955.610352	135.410934
954.465820	204.234665
953.321289	-106.701096
952.175781	-67.354889
951.030273	-98.807396
949.884766	151.128632
948.738281	183.889389
947.591797	95.620338
946.445313	41.787918
945.298828	227.967911
944.151367	94.430771
943.003906	182.563553
941.856445	170.328674
940.708008	121.697945
939.559570	-77.389259
938.411133	127.515671
937.262695	213.845688
936.113281	569.309204
934.964844	158.762802
933.814453	336.532501
932.665039	379.898163
931.514648	127.213181
930.364258	214.105270
929.213867	159.897766
928.062500	78.510445
926.912109	88.308014
925.759766	118.686676
924.608398	-144.288925
923.456055	-79.537735
922.303711	-169.325516
921.151367	-377.172943
919.999023	83.346504
918.845703	14.348406
917.692383	-161.281174
916.539063	-77.826729
915.384766	-153.246780
914.230469	173.254547
913.076172	-17.736233
911.920898	43.310776
910.766602	-81.584435
909.611328	63.547573
908.455078	-179.005402
907.299805	7.063151
906.143555	-10.825760
904.987305	-223.468964
903.830078	-82.558891
902.673828	-129.596359
901.516602	31.769760
900.359375	136.550858
899.201172	-118.455124
898.042969	-178.690125
896.884766	16.779625
895.726563	81.069489
894.567383	-76.163048
893.408203	-102.149345
892.249023	-37.662785
891.088867	-420.473511
889.929688	-199.957031
888.769531	52.139252
887.608398	19.710033
886.448242	-84.874519
885.287109	131.089645
884.125977	-72.623566
882.963867	59.893612
881.801758	223.969620
880.639648	-105.714020
879.477539	-43.007053
878.315430	154.920456
877.152344	208.617065
875.989258	-41.737537
874.825195	-116.290062
873.661133	36.609814
872.497070	286.254852
871.333008	74.519836
870.168945	-69.591530
869.003906	168.750671
867.838867	404.759064
866.672852	62.925751
865.506836	166.291397
864.340820	208.959305
863.174805	247.130386
862.008789	330.220428
860.841797	240.389526
859.674805	72.041573
858.506836	271.860138
857.339844	135.014496
856.171875	83.487259
855.003906	323.545593
853.834961	601.613281
852.666016	469.316956
851.497070	397.589905
850.328125	552.195679
849.158203	493.913574
847.988281	10.129930
846.818359	193.799713
845.647461	227.389709
844.477539	298.989380
843.306641	-79.188232
842.134766	102.030563
840.963867	-54.561485
839.791992	157.818924
838.619141	289.605316
837.447266	182.170670
836.274414	-3.440027
835.101563	257.755707
833.928711	349.068451
832.754883	359.929932
831.581055	268.066864
830.407227	377.055603
829.232422	369.937164
828.058594	193.251282
826.883789	170.482117
825.708008	212.336899
824.533203	169.416275
823.357422	15.047997
822.181641	36.707474
821.004883	-35.242058
819.828125	-53.768394
818.651367	67.918083
817.474609	-157.738647
816.296875	101.773064
815.119141	-66.057175
813.941406	-58.150494
812.763672	20.847425
811.584961	-24.752939
810.406250	100.751305
809.226563	-111.632118
808.047852	-315.097443
806.868164	-47.661339
805.688477	-186.784561
804.507813	55.939068
803.327148	-89.935341
802.146484	-324.572510
800.965820	-339.541351
799.784180	-219.279510
798.603516	-156.802063
797.420898	40.807781
796.239258	-260.431976
795.056641	-125.081558
793.874023	-209.186432
792.691406	-45.268219
791.507813	67.571457
790.324219	45.246502
789.140625	115.811661
787.956055	195.122375
786.772461	382.714264
785.586914	187.534195
784.402344	215.692535
783.216797	329.980133
782.032227	243.023163
780.845703	301.867706
779.660156	247.951324
778.473633	258.035339
777.287109	228.300766
776.100586	211.756256
774.913086	263.567932
773.725586	213.790237
772.538086	27.205515
771.349609	129.546356
770.161133	-94.542542
768.972656	69.371750
767.784180	-37.920322
766.594727	288.825653
765.405273	-120.366211
764.215820	402.128723
763.026367	142.708603
761.835938	96.873825
760.645508	319.492737
759.454102	163.526688
758.262695	205.553268
757.072266	348.673676
755.879883	146.502625
754.688477	87.257797
753.496094	320.280090
752.303711	151.092911
751.110352	-169.611664
749.917969	124.687759
748.724609	355.148499
747.530273	34.530857
746.336914	242.905380
745.142578	330.491943
743.948242	117.517654
742.752930	211.633896
741.558594	136.878342
740.363281	263.797150
739.166992	281.080688
737.971680	-45.613983
736.775391	-133.410583
735.579102	459.867676
734.381836	-122.785805
733.185547	69.672920
731.988281	-70.567207
730.790039	178.694275
729.592773	36.337254
728.394531	29.642603
727.196289	243.783340
725.997070	372.606720
724.797852	14.102101
723.598633	378.925140
722.399414	359.202148
721.199219	453.075378
719.999023	252.225571
718.798828	396.368835
717.598633	324.465454
716.397461	191.564011
715.196289	6.434839
713.994141	91.841446
712.792969	122.770157
711.590820	-72.925133
710.388672	104.156410
709.185547	63.374001
707.982422	16.149729
706.779297	-54.927666
705.576172	137.525391
704.372070	-177.149521
703.167969	43.697632
701.963867	-74.844772
700.759766	180.852539
699.554688	-233.206879
698.349609	-36.100285
697.143555	84.941406
695.938477	84.340866
694.732422	155.530579
693.525391	18.287668
692.319336	-155.702499
691.112305	-66.827766
689.905273	-142.838974
688.697266	-223.045776
687.490234	-131.729126
686.282227	183.047211
685.073242	111.818672
683.865234	27.721087
682.656250	49.973633
681.447266	-267.874054
680.237305	-241.017517
679.028320	-62.461449
677.818359	-247.660980
676.607422	37.098969
675.397461	-52.605679
674.186523	-62.109520
672.975586	112.368614
671.763672	-124.077698
670.551758	50.511467
669.339844	54.321346
668.127930	174.915649
666.915039	161.560364
665.703125	146.114136
664.489258	-119.791565
663.276367	-14.124990
662.062500	-208.528610
660.848633	-130.855377
659.634766	143.173660
658.419922	-14.356647
657.205078	-100.625320
655.990234	-130.786819
654.775391	-132.916168
653.559570	-38.067787
652.343750	9.301311
651.126953	175.096176
649.911133	-79.236969
648.694336	4.552745
647.477539	-0.047267
646.259766	374.065887
645.041992	321.829285
643.824219	432.983429
642.606445	191.197571
641.387695	41.818787
640.168945	103.001671
638.950195	-48.841152
637.730469	-46.129742
636.511719	-166.137878
635.291016	246.300186
634.071289	-20.327253
632.850586	-20.953150
631.629883	-43.403515
630.409180	141.914276
629.188477	77.863182
627.966797	195.705246
626.745117	126.446732
625.522461	-74.079514
624.300781	410.829468
623.078125	97.754402
621.854492	161.261780
620.631836	288.334412
619.408203	97.699982
618.184570	-258.452606
616.960938	-7.342617
615.736328	159.346588
614.511719	96.144615
613.287109	-81.332901
612.061523	26.834694
610.835938	-148.308533
609.610352	-93.615143
608.384766	180.017517
607.158203	159.592926
605.931641	-231.636154
604.705078	-164.869751
