# Supplementary material for: Raman spectroscopy accurately differentiates mucosal healing from non-healing and biochemical changes following biological therapy in inflammatory bowel disease
Source: PLoS One. 2021 Jun 2;16(6):e0252210. doi: 10.1371/journal.pone.0252210 (PMC8172032; doi:10.1371/journal.pone.0252210)
Supplement: S3 Dataset — (ZIP) [file pone.0252210.s005.zip › Export UC active inflammation/OC043-1 pre treatment_base sub CR removed_20__X_-16598.3__Y_77865.8__Z_870.934__Time_224.txt]

1714.774414	-73.761856
1713.797852	-2.652611
1712.820313	-64.228226
1711.843750	-87.393959
1710.866211	-10.440159
1709.888672	48.712521
1708.911133	-97.428375
1707.933594	-9.263702
1706.955078	125.608162
1705.976563	138.528687
1704.998047	-29.248758
1704.019531	339.829895
1703.040039	257.958221
1702.061523	116.171051
1701.082031	230.172668
1700.101563	329.742065
1699.122070	396.277252
1698.141602	408.428406
1697.161133	478.556610
1696.180664	646.754395
1695.200195	482.931793
1694.218750	700.412598
1693.238281	700.941589
1692.256836	815.675842
1691.274414	828.405334
1690.292969	851.366882
1689.310547	689.801758
1688.328125	893.322815
1687.345703	907.097595
1686.363281	1077.858643
1685.379883	973.732117
1684.396484	1114.584595
1683.413086	1260.518677
1682.429688	1171.851440
1681.445313	1096.394653
1680.461914	1335.068481
1679.477539	1248.826782
1678.493164	1380.812866
1677.507813	1361.067139
1676.523438	1333.416260
1675.538086	1526.532227
1674.552734	1687.744385
1673.566406	1718.717041
1672.581055	1648.854980
1671.594727	1839.532837
1670.608398	1868.266846
1669.622070	1889.219971
1668.634766	1851.941284
1667.648438	1984.838501
1666.661133	2080.747314
1665.673828	2089.325195
1664.685547	2278.549805
1663.698242	2035.712280
1662.709961	1970.932373
1661.721680	2166.314941
1660.733398	2367.255859
1659.744141	2393.547852
1658.755859	2348.693115
1657.766602	2116.154541
1656.777344	2077.419434
1655.787109	1906.700562
1654.797852	2075.293701
1653.807617	1799.619019
1652.817383	1775.834717
1651.827148	1731.327881
1650.835938	1594.692383
1649.844727	1186.226929
1648.853516	1005.721252
1647.862305	931.457520
1646.871094	841.825989
1645.878906	950.794678
1644.886719	793.427124
1643.894531	702.602051
1642.902344	562.122559
1641.910156	480.233826
1640.916992	580.903809
1639.923828	418.177582
1638.930664	298.190491
1637.936523	181.343323
1636.943359	273.305725
1635.949219	78.368027
1634.955078	-29.058905
1633.960938	116.953247
1632.965820	36.809578
1631.970703	-153.450623
1630.975586	30.704454
1629.980469	96.771111
1628.985352	-99.927460
1627.989258	-164.548981
1626.993164	-178.721985
1625.997070	15.320189
1625.000977	151.856674
1624.003906	146.784119
1623.007813	294.585449
1622.010742	345.498718
1621.012695	283.816956
1620.015625	445.836487
1619.017578	251.027512
1618.020508	216.855286
1617.021484	246.063156
1616.023438	81.440987
1615.025391	150.774704
1614.026367	136.491211
1613.027344	59.627281
1612.028320	-85.029648
1611.028320	-3.840163
1610.029297	-118.916283
1609.029297	4.829330
1608.029297	52.865719
1607.028320	145.713989
1606.028320	147.177185
1605.027344	33.735367
1604.026367	-24.403767
1603.025391	-82.238785
1602.023438	35.514187
1601.022461	-228.423080
1600.020508	-212.167679
1599.018555	-67.554558
1598.016602	-267.826630
1597.013672	-195.979340
1596.010742	-236.299606
1595.007813	-260.714966
1594.004883	-196.115936
1593.001953	-173.129242
1591.998047	-270.057953
1590.994141	-191.889343
1589.990234	-126.631966
1588.986328	-134.293427
1587.981445	-100.063820
1586.976563	-68.311829
1585.971680	-23.402411
1584.966797	170.199936
1583.961914	87.583458
1582.956055	83.283501
1581.950195	-144.945114
1580.944336	4.667684
1579.938477	68.374413
1578.931641	192.008804
1577.924805	175.110687
1576.917969	98.430832
1575.911133	19.237652
1574.904297	-127.503082
1573.896484	74.331039
1572.888672	99.311150
1571.880859	285.468689
1570.873047	167.495316
1569.864258	-49.152164
1568.855469	-16.322311
1567.846680	172.317444
1566.837891	38.882984
1565.829102	76.825233
1564.819336	-2.071466
1563.809570	142.195435
1562.799805	122.914085
1561.790039	-33.879192
1560.779297	79.041573
1559.768555	189.259583
1558.757813	91.992119
1557.747070	15.425372
1556.736328	-1.594217
1555.724609	328.432007
1554.712891	197.219925
1553.701172	327.492371
1552.689453	167.659668
1551.676758	67.317284
1550.664063	173.919250
1549.651367	153.585312
1548.638672	86.577942
1547.625977	184.975128
1546.612305	244.412354
1545.598633	213.213013
1544.584961	199.973083
1543.571289	168.502518
1542.556641	173.056854
1541.541992	161.955658
1540.527344	166.189941
1539.512695	172.836807
1538.498047	-102.021667
1537.482422	216.573990
1536.466797	124.644966
1535.451172	9.360677
1534.434570	79.613052
1533.418945	152.228333
1532.402344	-15.109739
1531.385742	49.374493
1530.369141	379.023926
1529.351563	376.017334
1528.334961	282.669769
1527.317383	477.548553
1526.299805	288.548035
1525.281250	431.441498
1524.263672	278.135895
1523.245117	333.069519
1522.226563	223.141968
1521.208008	390.781311
1520.188477	558.123596
1519.168945	401.282379
1518.150391	287.980499
1517.129883	302.964264
1516.110352	181.569183
1515.089844	70.266289
1514.070313	107.721916
1513.049805	232.213165
1512.028320	50.976128
1511.007813	23.563557
1509.986328	47.235962
1508.964844	119.404114
1507.943359	-160.028748
1506.921875	57.834835
1505.899414	-139.906525
1504.876953	-114.827080
1503.854492	-113.050491
1502.832031	-306.200348
1501.808594	-268.996796
1500.786133	-224.349487
1499.762695	-348.927856
1498.739258	-314.988800
1497.714844	-137.996109
1496.691406	-240.172684
1495.666992	-135.347519
1494.642578	-296.762573
1493.617188	-77.373283
1492.592773	57.352432
1491.567383	-81.678406
1490.541992	152.189957
1489.516602	38.305923
1488.491211	8.539493
1487.464844	147.095642
1486.438477	196.021912
1485.412109	436.151459
1484.385742	395.255920
1483.358398	374.569183
1482.331055	483.779541
1481.303711	511.128632
1480.276367	505.118927
1479.249023	580.488342
1478.220703	719.333435
1477.192383	819.702209
1476.164063	1039.573975
1475.135742	900.031677
1474.106445	964.067871
1473.077148	1017.710205
1472.047852	1203.510376
1471.018555	1546.835815
1469.989258	1648.129883
1468.958984	1436.310791
1467.928711	1771.208740
1466.898438	1874.414063
1465.868164	2061.304932
1464.836914	2260.649658
1463.805664	2340.324219
1462.774414	2386.785156
1461.743164	2455.938721
1460.710938	2524.901855
1459.679688	2685.110107
1458.647461	2545.569580
1457.615234	2644.509033
1456.582031	2606.247070
1455.549805	2778.438477
1454.516602	2897.156250
1453.483398	2655.642334
1452.449219	2898.303955
1451.416016	2912.655029
1450.381836	2975.022217
1449.347656	2685.104980
1448.313477	3038.575195
1447.279297	3032.199707
1446.244141	2977.610352
1445.208984	2996.363770
1444.173828	2961.877930
1443.138672	2886.842773
1442.102539	2806.686523
1441.066406	2779.602295
1440.030273	2502.129883
1438.994141	2396.619385
1437.958008	2392.195068
1436.920898	2031.392578
1435.883789	1994.076904
1434.846680	1603.101807
1433.808594	1426.887817
1432.771484	1339.096313
1431.733398	1203.326050
1430.695313	989.346375
1429.657227	868.789307
1428.618164	791.126099
1427.579102	774.007996
1426.540039	464.377533
1425.500977	510.335480
1424.461914	657.087097
1423.421875	534.117188
1422.381836	506.939362
1421.341797	545.268494
1420.301758	437.526642
1419.260742	309.681976
1418.219727	297.704010
1417.178711	-8.707006
1416.137695	193.310257
1415.096680	246.845657
1414.054688	154.495438
1413.012695	338.825470
1411.970703	223.945084
1410.928711	252.428375
1409.885742	-85.963257
1408.842773	-152.816589
1407.799805	-71.383736
1406.756836	95.459084
1405.712891	134.223389
1404.668945	67.607216
1403.625000	96.459862
1402.581055	178.067093
1401.537109	272.259583
1400.492188	128.204269
1399.447266	97.136787
1398.402344	249.184540
1397.357422	396.244415
1396.311523	-113.243935
1395.265625	36.513180
1394.219727	183.802170
1393.173828	55.653538
1392.126953	15.284554
1391.081055	-2.410519
1390.034180	10.033899
1388.986328	-17.461866
1387.939453	122.802269
1386.891602	-47.026894
1385.843750	-74.122902
1384.795898	226.430115
1383.748047	-77.898308
1382.699219	-119.583618
1381.651367	-221.061340
1380.602539	49.818512
1379.552734	36.009071
1378.503906	-99.978920
1377.454102	-138.419586
1376.404297	-44.417839
1375.354492	19.754210
1374.303711	44.123795
1373.253906	140.985062
1372.203125	-1.435883
1371.152344	48.333145
1370.100586	-138.560104
1369.049805	118.383102
1367.998047	26.565666
1366.946289	203.978439
1365.894531	87.621262
1364.841797	-85.792168
1363.789063	-67.277519
1362.736328	70.869926
1361.683594	-29.735996
1360.630859	257.965759
1359.577148	48.279305
1358.523438	256.621399
1357.469727	92.144714
1356.415039	208.783585
1355.361328	198.834244
1354.306641	238.757950
1353.251953	385.664642
1352.197266	353.894135
1351.141602	396.805206
1350.085938	608.691589
1349.030273	525.346130
1347.974609	653.140625
1346.918945	704.173279
1345.862305	993.470642
1344.805664	752.192322
1343.749023	749.212891
1342.691406	924.885193
1341.634766	1266.718628
1340.577148	1279.085693
1339.519531	1204.953491
1338.460938	1039.416626
1337.403320	1200.981689
1336.344727	978.986450
1335.286133	1286.905640
1334.226563	968.886292
1333.167969	854.062073
1332.108398	1083.262207
1331.048828	1030.677246
1329.989258	1210.698486
1328.928711	1037.394531
1327.869141	750.703491
1326.808594	1126.438477
1325.748047	808.136719
1324.686523	937.142456
1323.625977	932.974243
1322.564453	1064.763916
1321.502930	1048.621704
1320.440430	1148.644531
1319.378906	1155.086548
1318.316406	870.696899
1317.253906	1045.252930
1316.190430	968.472229
1315.127930	1229.581665
1314.064453	914.159973
1313.000977	813.399536
1311.937500	1183.315674
1310.873047	1171.565918
1309.809570	891.656433
1308.745117	1178.185059
1307.679688	800.325745
1306.615234	1197.835327
1305.549805	1150.120117
1304.484375	1092.770020
1303.418945	956.943665
1302.353516	1086.843262
1301.287109	1047.279907
1300.220703	1007.908203
1299.154297	1125.949707
1298.087891	1111.482788
1297.020508	804.979919
1295.954102	898.946350
1294.886719	995.490295
1293.818359	922.833923
1292.750977	705.619934
1291.682617	709.418396
1290.614258	742.801941
1289.545898	783.681458
1288.476563	733.999146
1287.407227	525.193237
1286.338867	671.905579
1285.268555	779.506104
1284.199219	617.800720
1283.128906	586.084106
1282.058594	542.281067
1280.988281	528.005249
1279.917969	643.559814
1278.846680	492.536285
1277.775391	879.808899
1276.704102	729.056702
1275.632813	937.887390
1274.560547	941.429932
1273.488281	847.339355
1272.416016	829.147949
1271.343750	813.522034
1270.270508	893.261780
1269.197266	1107.364380
1268.124023	1214.072021
1267.050781	1213.453247
1265.977539	1195.854980
1264.903320	1110.059937
1263.829102	1321.949585
1262.753906	1226.601929
1261.679688	1550.697021
1260.604492	1294.653687
1259.529297	1107.038452
1258.454102	1048.708496
1257.378906	1204.826172
1256.302734	1209.971558
1255.226563	1363.701294
1254.150391	1174.223022
1253.073242	1264.759155
1251.997070	1172.837769
1250.919922	1239.134644
1249.841797	1310.326660
1248.764648	1177.298096
1247.686523	1277.749512
1246.608398	1176.485718
1245.530273	1165.215698
1244.452148	1158.852295
1243.373047	1091.816284
1242.293945	1158.397705
1241.214844	953.083679
1240.135742	1044.003174
1239.055664	1020.863037
1237.975586	1053.556763
1236.895508	943.152649
1235.815430	883.739380
1234.734375	1125.006470
1233.654297	1087.423462
1232.573242	991.710083
1231.491211	1022.037354
1230.410156	887.633362
1229.328125	1005.159546
1228.246094	945.880310
1227.163086	976.192383
1226.081055	996.798584
1224.998047	809.299744
1223.915039	875.875427
1222.832031	449.018951
1221.748047	665.530151
1220.664063	557.979431
1219.580078	580.967407
1218.496094	316.363434
1217.412109	428.722260
1216.327148	502.356537
1215.242188	452.766449
1214.157227	451.444458
1213.071289	522.497009
1211.985352	306.303406
1210.899414	505.134491
1209.813477	554.276672
1208.727539	559.936340
1207.640625	531.786377
1206.553711	539.749329
1205.466797	697.066833
1204.378906	468.745636
1203.291016	490.984955
1202.203125	457.755035
1201.115234	133.123840
1200.027344	126.326302
1198.938477	138.713730
1197.849609	-99.227089
1196.760742	-96.574562
1195.670898	-108.432587
1194.582031	-84.303101
1193.492188	-105.945442
1192.401367	9.337301
1191.311523	-211.942566
1190.220703	-231.407028
1189.129883	106.925705
1188.039063	-265.794922
1186.947266	-254.311813
1185.856445	1.893258
1184.764648	-80.482063
1183.671875	5.022113
1182.580078	-79.925888
1181.487305	120.436584
1180.394531	64.056259
1179.301758	26.766506
1178.208984	-68.136368
1177.115234	74.093483
1176.021484	316.752960
1174.927734	353.222473
1173.833008	262.654968
1172.738281	507.146576
1171.643555	375.655975
1170.548828	222.567719
1169.454102	134.013443
1168.358398	148.216049
1167.262695	200.544937
1166.166992	51.910206
1165.070313	-51.375584
1163.973633	124.830887
1162.876953	647.232849
1161.780273	271.204468
1160.683594	688.003784
1159.585938	691.463440
1158.488281	580.217896
1157.389648	643.087036
1156.291992	565.030701
1155.193359	553.659912
1154.094727	594.619568
1152.996094	463.762726
1151.896484	707.055420
1150.796875	254.237778
1149.697266	218.430557
1148.597656	175.354279
1147.498047	170.261688
1146.397461	138.838211
1145.296875	114.430237
1144.195313	-126.675400
1143.094727	272.224884
1141.993164	-4.769839
1140.891602	55.929684
1139.789063	14.217432
1138.687500	293.303070
1137.584961	324.950897
1136.482422	418.222534
1135.379883	411.539337
1134.276367	592.342712
1133.172852	559.222290
1132.069336	760.997864
1130.964844	972.033630
1129.861328	739.116760
1128.756836	1037.562744
1127.652344	1200.546021
1126.546875	1071.652954
1125.442383	1220.060669
1124.336914	1181.018433
1123.230469	947.548462
1122.125000	759.068726
1121.018555	781.339844
1119.912109	746.637878
1118.805664	681.045044
1117.699219	634.290039
1116.591797	727.040894
1115.484375	538.087097
1114.376953	266.308838
1113.268555	651.932495
1112.160156	881.219666
1111.051758	587.904358
1109.943359	890.118835
1108.833984	769.164490
1107.725586	778.068298
1106.616211	852.970459
1105.505859	986.744507
1104.396484	912.631897
1103.286133	788.878784
1102.175781	858.543152
1101.064453	984.675842
1099.954102	1292.242065
1098.842773	1028.979492
1097.731445	824.667419
1096.619141	971.489197
1095.507813	891.964661
1094.395508	779.395508
1093.282227	822.213379
1092.169922	711.883789
1091.056641	1084.077271
1089.943359	735.856934
1088.830078	924.177185
1087.716797	660.674133
1086.602539	893.441284
1085.488281	782.735474
1084.373047	989.351257
1083.258789	1007.788757
1082.143555	817.019531
1081.028320	727.283142
1079.913086	879.428894
1078.796875	714.446472
1077.680664	887.523132
1076.564453	940.765869
1075.448242	768.671570
1074.331055	343.238708
1073.213867	593.416443
1072.096680	592.536560
1070.979492	504.873291
1069.861328	398.452454
1068.743164	613.059387
1067.625000	724.455688
1066.505859	742.073364
1065.386719	504.420563
1064.267578	397.947418
1063.148438	457.675323
1062.029297	376.956757
1060.909180	298.586121
1059.789063	355.891968
1058.667969	380.412842
1057.547852	327.772888
1056.426758	324.224884
1055.305664	278.612183
1054.183594	97.512421
1053.062500	206.127869
1051.940430	352.050262
1050.818359	168.738235
1049.695313	127.889534
1048.572266	437.097534
1047.449219	174.604477
1046.326172	423.052032
1045.203125	281.984192
1044.079102	332.169189
1042.955078	18.753977
1041.830078	43.395538
1040.706055	12.155132
1039.581055	25.212864
1038.456055	-89.769775
1037.331055	298.215057
1036.205078	267.096954
1035.079102	287.238434
1033.953125	360.931488
1032.826172	553.262146
1031.700195	238.631622
1030.573242	345.001038
1029.445313	84.135147
1028.318359	-178.859055
1027.190430	9.041306
1026.062500	-95.732437
1024.934570	-137.683319
1023.805664	-200.436890
1022.676758	-237.548416
1021.547852	-274.557098
1020.418945	-149.059875
1019.289063	-403.932007
1018.159180	-111.323860
1017.029297	-106.236710
1015.898438	-33.841560
1014.767578	-44.802792
1013.636719	152.855804
1012.505859	299.571381
1011.375000	335.174530
1010.243164	403.278809
1009.111328	334.902802
1007.978516	710.973633
1006.846680	1015.275208
1005.713867	1930.182861
1004.581055	2370.734375
1003.447266	3333.695557
1002.313477	2590.534912
1001.179688	1921.799316
1000.045898	1040.961548
998.912109	611.074768
997.777344	239.252121
996.642578	280.999969
995.506836	48.195492
994.372070	69.486847
993.236328	-31.363731
992.100586	227.799713
990.963867	76.522720
989.828125	312.789093
988.691406	136.515305
987.553711	234.698547
986.416992	-102.428329
985.279297	14.508842
984.141602	-38.851879
983.003906	27.692169
981.865234	-115.087166
980.726563	73.732765
979.587891	198.214798
978.448242	42.196522
977.309570	229.054535
976.169922	351.622894
975.030273	-1.472642
973.889648	-53.203712
972.749023	200.816727
971.608398	294.115997
970.467773	157.919556
969.326172	166.597000
968.184570	127.250343
967.042969	170.711334
965.901367	124.861465
964.758789	177.840240
963.616211	297.475372
962.473633	330.121826
961.330078	232.293365
960.186523	347.800507
959.042969	502.383728
957.899414	244.810776
956.754883	296.674011
955.610352	236.522263
954.465820	389.441467
953.321289	208.392487
952.175781	34.478790
951.030273	274.807892
949.884766	48.740849
948.738281	76.722221
947.591797	120.875450
946.445313	101.212769
945.298828	127.433876
944.151367	302.286438
943.003906	449.839233
941.856445	382.917786
940.708008	325.343231
939.559570	427.703278
938.411133	381.915955
937.262695	678.438293
936.113281	560.012756
934.964844	432.699280
933.814453	513.030334
932.665039	652.739624
931.514648	387.073303
930.364258	315.295074
929.213867	334.800934
928.062500	345.370087
926.912109	46.580444
925.759766	-40.282917
924.608398	61.867653
923.456055	114.107025
922.303711	-26.781096
921.151367	-49.233139
919.999023	-64.695358
918.845703	104.057327
917.692383	-45.134579
916.539063	42.089146
915.384766	-124.866531
914.230469	-19.193903
913.076172	-113.133507
911.920898	-41.244049
910.766602	-187.013672
909.611328	39.360531
908.455078	-262.507355
907.299805	-224.085892
906.143555	-85.825478
904.987305	79.690506
903.830078	227.145004
902.673828	77.984406
901.516602	-18.899263
900.359375	255.608246
899.201172	-94.480820
898.042969	139.434799
896.884766	49.894104
895.726563	-191.007294
894.567383	-65.416145
893.408203	-5.329402
892.249023	63.869900
891.088867	51.809551
889.929688	-192.807785
888.769531	3.142873
887.608398	32.030518
886.448242	22.610962
885.287109	42.622803
884.125977	240.935349
882.963867	222.705917
881.801758	247.403229
880.639648	231.578476
879.477539	139.193008
878.315430	224.933701
877.152344	137.229523
875.989258	270.352478
874.825195	304.392670
873.661133	-19.487358
872.497070	-32.565674
871.333008	75.913841
870.168945	53.898708
869.003906	272.596313
867.838867	151.679626
866.672852	300.625641
865.506836	155.094559
864.340820	283.788757
863.174805	284.388123
862.008789	269.276672
860.841797	310.325836
859.674805	398.503479
858.506836	435.028687
857.339844	518.644531
856.171875	617.927734
855.003906	407.650818
853.834961	502.413757
852.666016	659.881775
851.497070	631.236633
850.328125	654.114563
849.158203	473.113434
847.988281	513.883972
846.818359	406.822937
845.647461	243.818466
844.477539	284.497955
843.306641	316.171295
842.134766	408.185486
840.963867	133.324631
839.791992	345.966766
838.619141	522.691406
837.447266	323.812408
836.274414	11.021986
835.101563	350.565399
833.928711	446.454163
832.754883	341.288055
831.581055	298.592896
830.407227	461.145935
829.232422	369.200256
828.058594	426.650177
826.883789	488.450012
825.708008	320.494293
824.533203	513.610535
823.357422	292.049774
822.181641	226.448212
821.004883	151.871246
819.828125	233.103897
818.651367	-122.175476
817.474609	18.960531
816.296875	28.629988
815.119141	44.853931
813.941406	-192.611832
812.763672	176.988586
811.584961	6.064171
810.406250	-169.348648
809.226563	-149.250076
808.047852	-93.748215
806.868164	-333.799744
805.688477	-16.509083
804.507813	-161.260284
803.327148	-206.198334
802.146484	-131.424896
800.965820	-189.929245
799.784180	-64.449028
798.603516	-143.172714
797.420898	-66.804810
796.239258	-174.573669
795.056641	-138.398209
793.874023	-128.962646
792.691406	-121.887352
791.507813	15.690584
790.324219	-4.112576
789.140625	0.298991
787.956055	73.165123
786.772461	103.820343
785.586914	98.944504
784.402344	146.993591
783.216797	228.043625
782.032227	205.039902
780.845703	334.376221
779.660156	160.874741
778.473633	13.825844
777.287109	107.382614
776.100586	-128.148819
774.913086	154.932449
773.725586	-96.202263
772.538086	-98.080399
771.349609	116.046829
770.161133	87.413963
768.972656	122.598427
767.784180	89.328140
766.594727	183.749451
765.405273	185.495300
764.215820	244.385757
763.026367	371.393433
761.835938	509.241882
760.645508	528.084534
759.454102	344.403778
758.262695	475.261627
757.072266	546.586670
755.879883	558.427307
754.688477	682.276611
753.496094	474.152924
752.303711	255.061676
751.110352	413.804962
749.917969	684.396973
748.724609	302.732208
747.530273	270.186768
746.336914	338.543182
745.142578	354.159637
743.948242	170.115875
742.752930	240.494659
741.558594	354.645538
740.363281	282.399475
739.166992	275.898071
737.971680	137.922943
736.775391	59.133240
735.579102	236.573334
734.381836	238.776611
733.185547	13.339533
731.988281	151.264191
730.790039	210.371445
729.592773	168.847717
728.394531	171.097626
727.196289	149.320236
725.997070	107.910637
724.797852	282.888245
723.598633	470.931458
722.399414	355.334045
721.199219	425.452179
719.999023	231.435089
718.798828	367.146729
717.598633	485.405182
716.397461	337.528778
715.196289	431.901703
713.994141	151.256439
712.792969	176.040985
711.590820	174.756683
710.388672	114.739449
709.185547	76.642662
707.982422	75.702301
706.779297	-118.919426
705.576172	32.814598
704.372070	-91.809486
703.167969	149.321381
701.963867	-38.092018
700.759766	-51.281719
699.554688	27.008972
698.349609	-29.373583
697.143555	7.883818
695.938477	-56.850647
694.732422	-184.392136
693.525391	-159.674667
692.319336	-134.806152
691.112305	-146.681808
689.905273	-25.988077
688.697266	-319.621582
687.490234	-144.361450
686.282227	-149.018021
685.073242	-272.751038
683.865234	-218.487976
682.656250	30.994738
681.447266	-128.994736
680.237305	-297.390717
679.028320	-51.860741
677.818359	-163.544174
676.607422	110.343575
675.397461	22.828976
674.186523	-103.419395
672.975586	-142.909225
671.763672	-11.351812
670.551758	-52.682056
669.339844	40.191437
668.127930	133.169006
666.915039	79.314674
665.703125	40.734997
664.489258	4.470015
663.276367	-92.127785
662.062500	55.377491
660.848633	79.889191
659.634766	74.266365
658.419922	70.884666
657.205078	-46.744015
655.990234	-84.487854
654.775391	28.726450
653.559570	113.894012
652.343750	80.510063
651.126953	-15.343463
649.911133	138.647964
648.694336	-13.249505
647.477539	134.088882
646.259766	175.804810
645.041992	249.658417
643.824219	321.179962
642.606445	315.068298
641.387695	134.590485
640.168945	50.711838
638.950195	-158.046585
637.730469	-74.749756
636.511719	42.556030
635.291016	69.252914
634.071289	1.055922
632.850586	52.690678
631.629883	48.027634
630.409180	40.710781
629.188477	118.660728
627.966797	58.707733
626.745117	197.568359
625.522461	140.578781
624.300781	265.062561
623.078125	395.124908
621.854492	378.593079
620.631836	500.389893
619.408203	64.388672
618.184570	62.176746
616.960938	-270.753357
615.736328	-39.732899
614.511719	-4.734634
613.287109	-142.162735
612.061523	48.431232
610.835938	-140.933945
609.610352	-107.288147
608.384766	106.394745
607.158203	-15.018648
605.931641	120.319351
604.705078	-81.548996
