# Supplementary material for: Raman spectroscopy accurately differentiates mucosal healing from non-healing and biochemical changes following biological therapy in inflammatory bowel disease
Source: PLoS One. 2021 Jun 2;16(6):e0252210. doi: 10.1371/journal.pone.0252210 (PMC8172032; doi:10.1371/journal.pone.0252210)
Supplement: S3 Dataset — (ZIP) [file pone.0252210.s005.zip › Export UC active inflammation/EC023-1 _BL sub CR removed_19__X_-13721.2__Y_2991.54__Z_-794.399__Time_218.txt]

1714.767578	496.490204
1713.791016	106.443642
1712.814453	-14.299145
1711.837891	-190.033051
1710.860352	-93.733643
1709.882813	-178.482666
1708.905273	-235.142746
1707.926758	-89.679054
1706.949219	-154.558090
1705.970703	-234.327118
1704.992188	-141.486496
1704.013672	22.126598
1703.034180	237.641251
1702.054688	-99.572716
1701.075195	-44.904293
1700.095703	93.827530
1699.116211	-73.805901
1698.135742	56.434502
1697.155273	169.067154
1696.174805	-16.462410
1695.194336	-222.146439
1694.212891	-44.777420
1693.231445	157.649551
1692.250000	6.047764
1691.268555	-197.779037
1690.287109	-106.929657
1689.304688	99.585205
1688.322266	152.369263
1687.339844	192.838791
1686.356445	287.567719
1685.374023	127.462013
1684.390625	45.644817
1683.407227	36.780174
1682.423828	758.682068
1681.439453	679.639648
1680.455078	287.434631
1679.470703	410.036926
1678.486328	365.857666
1677.501953	136.370514
1676.516602	466.400024
1675.531250	533.890686
1674.545898	777.686951
1673.560547	596.926147
1672.574219	722.647156
1671.588867	1008.595337
1670.602539	965.785828
1669.615234	822.826965
1668.628906	1174.611694
1667.641602	932.335388
1666.654297	1457.915161
1665.666992	1349.831909
1664.679688	985.199219
1663.691406	1425.007935
1662.703125	1520.597656
1661.714844	1524.039185
1660.726563	1771.977661
1659.738281	1307.643921
1658.749023	1538.215698
1657.759766	1581.248291
1656.770508	1717.542969
1655.781250	1682.284180
1654.791016	1179.069946
1653.800781	996.847839
1652.810547	1347.044434
1651.820313	1446.324585
1650.829102	871.683655
1649.838867	1151.837891
1648.847656	750.324219
1647.856445	568.821533
1646.864258	369.327271
1645.873047	194.179108
1644.880859	254.562729
1643.888672	721.975708
1642.895508	751.331726
1641.903320	319.219177
1640.910156	45.968185
1639.916992	-250.538223
1638.923828	-34.872154
1637.930664	210.046768
1636.936523	9.603745
1635.942383	-411.850464
1634.948242	113.241447
1633.954102	-159.918579
1632.958984	-532.806946
1631.964844	-410.137604
1630.969727	-221.475113
1629.973633	385.868134
1628.978516	-6.885405
1627.982422	-165.099243
1626.987305	-191.485123
1625.991211	-196.651474
1624.994141	-7.074211
1623.998047	-332.657257
1623.000977	70.086250
1622.003906	-52.752361
1621.006836	-128.113831
1620.008789	666.068848
1619.011719	301.957367
1618.013672	29.978306
1617.015625	-0.300411
1616.016602	439.247833
1615.018555	304.100952
1614.019531	163.804077
1613.020508	-306.828552
1612.021484	-189.872940
1611.022461	194.454376
1610.022461	368.945404
1609.022461	11.449924
1608.022461	-18.416037
1607.022461	190.076996
1606.021484	385.350586
1605.020508	104.036324
1604.019531	129.063400
1603.018555	59.833839
1602.017578	-315.519745
1601.015625	216.885880
1600.013672	369.796478
1599.011719	161.755325
1598.009766	121.032494
1597.006836	-121.019684
1596.003906	-527.670166
1595.000977	-670.390625
1593.998047	-55.730732
1592.995117	-243.091431
1591.991211	-219.049698
1590.987305	-93.342033
1589.983398	37.400566
1588.979492	105.336342
1587.974609	120.911957
1586.969727	352.786530
1585.964844	508.798462
1584.959961	617.669128
1583.955078	202.495163
1582.949219	350.113861
1581.943359	281.283508
1580.937500	160.218307
1579.931641	153.593597
1578.924805	630.984985
1577.917969	51.253601
1576.911133	28.454077
1575.904297	234.414719
1574.897461	57.725685
1573.889648	52.517174
1572.881836	268.097198
1571.874023	-41.701420
1570.866211	448.860504
1569.857422	221.838776
1568.848633	173.941193
1567.839844	221.934769
1566.831055	233.332703
1565.822266	-103.375046
1564.812500	104.855278
1563.802734	-317.801941
1562.792969	-161.965683
1561.783203	182.913101
1560.772461	104.678658
1559.761719	-316.001007
1558.750977	-148.322510
1557.740234	166.759872
1556.729492	-75.606407
1555.717773	365.738831
1554.706055	516.582520
1553.694336	346.033386
1552.682617	126.122192
1551.669922	87.200157
1550.657227	490.543884
1549.644531	513.157166
1548.631836	403.598511
1547.619141	340.383728
1546.605469	266.570465
1545.591797	440.694916
1544.578125	-34.176079
1543.564453	255.711929
1542.549805	0.127145
1541.535156	253.196899
1540.520508	177.976776
1539.505859	102.545891
1538.490234	282.390717
1537.475586	451.623474
1536.459961	210.301971
1535.444336	92.649246
1534.427734	137.241150
1533.412109	202.231094
1532.395508	189.589600
1531.378906	-44.916100
1530.362305	480.540100
1529.344727	52.365463
1528.328125	2.774579
1527.310547	679.076172
1526.292969	258.171722
1525.274414	285.030609
1524.256836	-295.603333
1523.238281	-78.700027
1522.219727	-19.009138
1521.200195	104.696007
1520.181641	-100.928734
1519.162109	-5.959987
1518.142578	-129.693253
1517.123047	-266.422516
1516.103516	0.019180
1515.083008	-265.540558
1514.062500	13.189654
1513.041992	-72.943283
1512.021484	-100.194016
1511.000977	-243.098373
1509.979492	80.772263
1508.958008	-198.465363
1507.936523	-64.878143
1506.914063	-34.119816
1505.892578	-3.505518
1504.870117	-526.693848
1503.847656	-370.809174
1502.825195	-128.051041
1501.801758	-100.737671
1500.778320	-35.184341
1499.754883	-218.141205
1498.731445	-168.241196
1497.708008	-190.164093
1496.683594	-117.591843
1495.659180	-451.901398
1494.634766	-113.604492
1493.610352	-171.892471
1492.585938	199.176102
1491.560547	-0.006856
1490.535156	-122.563713
1489.509766	235.091583
1488.483398	-30.762520
1487.458008	211.598740
1486.431641	504.771088
1485.405273	797.718628
1484.377930	460.082916
1483.351563	418.503357
1482.324219	527.317383
1481.296875	291.712158
1480.269531	645.121460
1479.241211	172.323288
1478.213867	864.438232
1477.185547	585.318787
1476.157227	907.484436
1475.127930	676.709167
1474.099609	1176.863770
1473.070313	1052.956665
1472.041016	1257.417847
1471.011719	1644.981812
1469.981445	1716.805176
1468.952148	1201.001343
1467.921875	2035.797241
1466.891602	2084.524902
1465.860352	1955.220093
1464.830078	2542.730225
1463.798828	1892.442749
1462.767578	2149.384766
1461.735352	1997.240479
1460.704102	2248.970459
1459.671875	2670.661133
1458.639648	2561.671875
1457.607422	2082.221680
1456.575195	2686.400146
1455.541992	2514.063477
1454.508789	2613.199707
1453.475586	2438.472656
1452.442383	2481.870605
1451.408203	2454.277100
1450.375000	2832.222168
1449.340820	2660.241943
1448.305664	2898.676270
1447.271484	2881.332275
1446.236328	2686.781738
1445.202148	2824.018555
1444.166016	2859.940186
1443.130859	2794.750244
1442.095703	2266.726563
1441.059570	2677.269043
1440.023438	2647.742676
1438.986328	2886.239014
1437.950195	2235.074463
1436.913086	2312.001709
1435.875977	1845.807983
1434.838867	1773.945557
1433.801758	1490.085693
1432.763672	1723.991821
1431.725586	1344.504639
1430.687500	1348.893188
1429.649414	904.265930
1428.611328	994.743042
1427.572266	467.342072
1426.533203	447.125916
1425.494141	684.183411
1424.454102	555.758911
1423.415039	530.872314
1422.375000	372.560364
1421.334961	436.115448
1420.293945	227.758911
1419.253906	276.485840
1418.212891	262.365173
1417.171875	193.032333
1416.130859	-379.365723
1415.088867	47.310822
1414.046875	-26.553263
1413.004883	347.364624
1411.962891	185.793289
1410.920898	104.883339
1409.877930	-83.924049
1408.834961	-8.682702
1407.791992	-181.980438
1406.749023	64.356567
1405.706055	64.701309
1404.662109	-115.559090
1403.618164	-59.647583
1402.574219	-457.749939
1401.529297	-353.810699
1400.484375	126.485580
1399.440430	208.086258
1398.394531	-18.598558
1397.349609	28.242762
1396.303711	47.650200
1395.258789	676.090027
1394.212891	129.622421
1393.166016	399.967957
1392.120117	199.704819
1391.073242	84.800461
1390.026367	72.751389
1388.979492	-256.875000
1387.931641	-48.337826
1386.884766	172.845062
1385.836914	-58.505608
1384.789063	-37.050869
1383.740234	22.056206
1382.692383	283.788116
1381.643555	-114.009590
1380.594727	23.118216
1379.544922	-376.574707
1378.496094	-286.477081
1377.446289	270.558807
1376.396484	233.569122
1375.346680	271.663422
1374.296875	619.283386
1373.246094	-337.503876
1372.195313	-388.491394
1371.144531	2.020068
1370.092773	125.840332
1369.041992	-9.322057
1367.990234	164.695679
1366.938477	361.259277
1365.886719	112.169266
1364.833984	209.455032
1363.781250	466.219788
1362.728516	-70.833702
1361.675781	-517.873901
1360.623047	177.337006
1359.569336	-70.206017
1358.515625	304.216156
1357.461914	-273.486969
1356.408203	-100.097351
1355.353516	185.216568
1354.298828	127.754883
1353.244141	815.700378
1352.189453	276.751282
1351.133789	368.857056
1350.078125	76.363594
1349.022461	436.906616
1347.966797	509.668640
1346.911133	919.972717
1345.854492	682.944702
1344.797852	897.507568
1343.741211	1365.046753
1342.683594	989.833008
1341.626953	1068.477173
1340.569336	1333.069214
1339.511719	1013.171387
1338.453125	1706.438110
1337.395508	1292.888550
1336.336914	909.379578
1335.278320	1451.812500
1334.218750	1627.971069
1333.160156	1368.876831
1332.100586	1295.544189
1331.041016	1363.365845
1329.981445	1149.503906
1328.920898	1296.746704
1327.861328	1157.473389
1326.800781	1295.109985
1325.740234	911.684753
1324.678711	1195.330444
1323.618164	1027.221191
1322.556641	1291.300171
1321.495117	1385.141724
1320.432617	1091.710938
1319.371094	884.926819
1318.308594	1642.671143
1317.246094	1359.704834
1316.182617	2063.067871
1315.120117	1499.467041
1314.056641	1705.038940
1312.993164	1339.118164
1311.929688	1323.253174
1310.865234	1378.926025
1309.801758	1474.122803
1308.737305	1667.856812
1307.671875	1782.868164
1306.607422	1445.275146
1305.541992	1442.478271
1304.476563	1400.455444
1303.411133	1631.500977
1302.345703	1916.651367
1301.279297	1685.663086
1300.212891	1427.860840
1299.146484	1482.277344
1298.080078	1942.038818
1297.012695	1682.214600
1295.945313	1601.828125
1294.877930	1526.490234
1293.810547	1100.373901
1292.743164	1513.609375
1291.674805	1445.981201
1290.606445	1689.922607
1289.537109	958.018921
1288.468750	1393.341309
1287.399414	1255.075317
1286.330078	1305.614502
1285.260742	1101.456055
1284.191406	980.730164
1283.121094	1668.151855
1282.050781	906.106506
1280.980469	1497.935059
1279.909180	1308.973877
1278.838867	1029.659546
1277.767578	1369.327637
1276.696289	1413.019287
1275.624023	1329.602295
1274.552734	1165.633911
1273.480469	1605.383667
1272.408203	1370.658203
1271.335938	1512.259399
1270.262695	1172.723633
1269.189453	1407.161621
1268.116211	1600.035767
1267.042969	1465.831787
1265.968750	1280.464722
1264.894531	1290.365967
1263.820313	1897.833496
1262.746094	1580.911865
1261.671875	1483.559204
1260.596680	1537.370605
1259.521484	1437.660278
1258.446289	1274.671509
1257.370117	1248.147949
1256.293945	1375.067749
1255.218750	1258.490601
1254.141602	1633.633179
1253.065430	1660.629517
1251.988281	1536.750854
1250.911133	1597.799194
1249.833984	1471.553467
1248.756836	1004.964539
1247.678711	1187.600464
1246.600586	1491.665771
1245.522461	1861.193237
1244.444336	1443.454224
1243.365234	1361.032349
1242.286133	1244.636230
1241.207031	1232.658203
1240.127930	1429.396851
1239.047852	1300.846313
1237.967773	1470.726807
1236.887695	1470.715942
1235.807617	1637.999268
1234.726563	1128.738770
1233.645508	1288.666748
1232.564453	1470.296631
1231.483398	1118.779053
1230.401367	1445.608154
1229.319336	1329.063110
1228.237305	1105.989746
1227.155273	1476.038574
1226.072266	1197.254517
1224.990234	1070.999390
1223.907227	1058.423462
1222.823242	1094.157715
1221.740234	803.400208
1220.656250	720.601807
1219.572266	671.616699
1218.488281	1173.533081
1217.403320	906.903809
1216.318359	386.715973
1215.233398	835.026672
1214.148438	805.049377
1213.063477	357.442810
1211.977539	602.529236
1210.891602	895.690735
1209.805664	964.320557
1208.718750	697.623718
1207.631836	809.498169
1206.544922	781.438904
1205.458008	772.597107
1204.371094	546.831055
1203.283203	1070.228638
1202.195313	603.484924
1201.107422	498.036743
1200.018555	142.178604
1198.929688	-28.284420
1197.840820	145.330444
1196.751953	338.026337
1195.663086	186.618958
1194.573242	-489.026855
1193.483398	-128.316452
1192.393555	561.429260
1191.302734	-448.143738
1190.211914	-212.893555
1189.121094	-45.090221
1188.030273	96.133041
1186.939453	78.744598
1185.847656	-486.011963
1184.755859	74.876823
1183.664063	54.813053
1182.571289	-135.658981
1181.479492	170.293381
1180.386719	-8.315274
1179.292969	-35.942257
1178.200195	-30.082481
1177.106445	-182.467743
1176.012695	-66.591476
1174.918945	530.519104
1173.824219	-160.924011
1172.730469	146.096954
1171.635742	232.685669
1170.540039	-1.509363
1169.445313	702.080933
1168.349609	82.645821
1167.253906	-8.162635
1166.158203	-15.351810
1165.061523	-228.190308
1163.965820	-309.584747
1162.869141	-214.264221
1161.771484	184.240448
1160.674805	417.726318
1159.577148	371.674927
1158.479492	318.399353
1157.381836	284.150391
1156.283203	352.397522
1155.184570	494.473663
1154.085938	56.918789
1152.987305	-256.547363
1151.887695	354.868835
1150.789063	496.481567
1149.689453	111.392761
1148.588867	371.896332
1147.489258	101.158501
1146.388672	-40.984661
1145.288086	-30.797018
1144.186523	160.159500
1143.085938	170.149353
1141.984375	146.742706
1140.882813	40.035461
1139.781250	52.189205
1138.678711	52.364624
1137.576172	-254.107773
1136.473633	-339.535004
1135.371094	-149.419434
1134.267578	335.020752
1133.164063	246.940552
1132.060547	263.290924
1130.957031	267.710266
1129.852539	442.898346
1128.748047	411.561279
1127.643555	541.466492
1126.538086	427.005066
1125.433594	803.302795
1124.328125	371.140015
1123.221680	633.401428
1122.116211	682.310669
1121.009766	650.601196
1119.903320	656.760864
1118.796875	946.971436
1117.690430	458.301361
1116.583008	509.337250
1115.475586	16.172554
1114.368164	656.184448
1113.259766	217.529846
1112.151367	552.150024
1111.042969	194.035461
1109.934570	450.485352
1108.825195	463.430084
1107.716797	485.824341
1106.606445	470.372803
1105.497070	388.828583
1104.387695	425.337067
1103.277344	542.039673
1102.166992	833.280334
1101.055664	867.255188
1099.945313	476.743134
1098.833984	628.677307
1097.721680	738.099243
1096.610352	644.826904
1095.498047	1119.414551
1094.385742	540.850647
1093.273438	596.082947
1092.161133	211.012466
1091.047852	600.578003
1089.934570	764.060730
1088.821289	685.146851
1087.707031	451.025391
1086.593750	492.224579
1085.479492	298.295624
1084.364258	311.335022
1083.250000	911.984131
1082.134766	577.212402
1081.019531	1050.742065
1079.903320	619.872070
1078.788086	879.602600
1077.671875	585.235535
1076.555664	502.286102
1075.439453	522.678772
1074.322266	486.802338
1073.205078	193.019501
1072.087891	607.571106
1070.969727	635.182190
1069.852539	419.121582
1068.734375	266.481262
1067.615234	425.545380
1066.497070	336.375153
1065.377930	825.676392
1064.258789	799.811096
1063.139648	507.230957
1062.019531	371.638306
1060.900391	418.694885
1059.779297	514.901123
1058.659180	576.109375
1057.538086	153.452423
1056.417969	-21.143047
1055.295898	547.496338
1054.174805	359.073212
1053.052734	446.439941
1051.930664	267.679932
1050.808594	91.455688
1049.686523	-16.882719
1048.563477	175.954010
1047.440430	102.872917
1046.317383	291.181000
1045.193359	281.308502
1044.069336	-101.439522
1042.945313	-190.197556
1041.821289	-302.080566
1040.696289	156.990555
1039.572266	-106.034164
1038.447266	-49.791580
1037.321289	32.170059
1036.195313	30.447651
1035.070313	431.465607
1033.943359	78.642448
1032.817383	-15.666804
1031.690430	-98.163872
1030.563477	-29.350384
1029.436523	-153.322113
1028.308594	-218.994766
1027.181641	-389.003906
1026.052734	-719.060913
1024.924805	-266.212585
1023.796875	-396.128571
1022.667969	-484.048157
1021.538086	-342.035645
1020.409180	-735.814697
1019.279297	-373.099579
1018.149414	-239.952637
1017.019531	-166.958389
1015.889648	-75.275558
1014.758789	-528.029297
1013.627930	-285.356995
1012.497070	80.152771
1011.365234	-119.359146
1010.233398	250.937943
1009.101563	364.330353
1007.969727	706.959839
1006.836914	603.100525
1005.704102	1716.117432
1004.571289	2061.077881
1003.438477	2678.881348
1002.304688	2570.813965
1001.170898	1899.154297
1000.037109	1325.039429
998.902344	612.795410
997.767578	630.805115
996.632813	480.471527
995.498047	203.467010
994.362305	335.231323
993.226563	26.494005
992.090820	449.275024
990.955078	463.902832
989.818359	319.649719
988.681641	81.166183
987.544922	57.311752
986.407227	79.745850
985.269531	233.665100
984.131836	92.967964
982.994141	-6.009686
981.855469	-159.982895
980.716797	222.490067
979.578125	611.893372
978.439453	-45.199036
977.299805	284.709229
976.160156	527.312866
975.020508	356.295013
973.879883	1.722731
972.739258	295.383759
971.598633	671.800842
970.458008	262.914795
969.316406	136.800995
968.175781	440.165924
967.033203	289.233795
965.891602	81.231743
964.749023	137.288589
963.606445	46.768204
962.463867	252.228073
961.320313	462.373413
960.177734	260.161591
959.033203	1045.621094
957.889648	316.978699
956.745117	-555.392517
955.600586	-101.649788
954.456055	267.388885
953.311523	265.757202
952.166016	335.231537
951.020508	148.700516
949.875000	-5.536784
948.728516	98.808128
947.582031	61.588032
946.435547	442.722931
945.289063	49.429611
944.141602	31.059511
942.994141	-156.090164
941.846680	8.583974
940.698242	262.363312
939.550781	-106.723648
938.402344	306.993591
937.252930	417.349060
936.104492	470.819458
934.955078	508.470520
933.805664	840.265747
932.655273	504.452148
931.504883	264.625580
930.354492	145.775650
929.204102	482.524750
928.052734	618.940369
926.902344	165.988831
925.750977	182.112640
924.598633	218.844482
923.446289	-64.970917
922.294922	-68.848770
921.141602	-254.446609
919.989258	-312.558167
918.835938	183.885254
917.682617	-8.069298
916.529297	258.938324
915.375000	12.804638
914.220703	-105.978493
913.066406	111.284920
911.911133	-608.500610
910.756836	-254.899948
909.601563	-121.346863
908.445313	5.448507
907.290039	-203.204300
906.133789	-268.891022
904.977539	-94.292641
903.820313	-121.289474
902.664063	-408.619598
901.506836	-179.520554
900.348633	-199.444931
899.191406	-162.709412
898.033203	-130.445755
896.875000	-211.230179
895.716797	20.160234
894.557617	274.111145
893.398438	-98.114059
892.239258	-201.194855
891.079102	-19.511106
889.919922	-282.841461
888.759766	138.233841
887.598633	-154.277130
886.438477	194.409271
885.277344	222.529343
884.115234	638.704407
882.954102	-21.188290
881.791992	356.556396
880.629883	224.623260
879.467773	113.051521
878.304688	492.785706
877.141602	633.537903
875.978516	298.984039
874.815430	286.589172
873.651367	452.047852
872.487305	331.576111
871.323242	517.170166
870.158203	448.450500
868.993164	265.035431
867.828125	540.397888
866.663086	478.385803
865.497070	526.506226
864.331055	531.873901
863.165039	171.024200
861.998047	277.460327
860.832031	835.122498
859.664063	472.073944
858.497070	654.521851
857.329102	419.475952
856.161133	718.383301
854.993164	857.850037
853.825195	660.849365
852.656250	674.591370
851.487305	1035.632813
850.317383	1098.426025
849.148438	914.697693
847.978516	948.210876
846.808594	589.792297
845.637695	479.925385
844.466797	302.882446
843.295898	0.531783
842.125000	320.089294
840.953125	464.956268
839.781250	453.139893
838.609375	217.692307
837.437500	62.700783
836.264648	267.386749
835.091797	715.340149
833.917969	423.774475
832.745117	65.247757
831.571289	378.646576
830.397461	754.260681
829.222656	297.369904
828.047852	467.362122
826.873047	351.696289
825.698242	532.479980
824.522461	356.407074
823.346680	173.596542
822.170898	35.296791
820.995117	-265.677216
819.818359	-392.952057
818.641602	281.174072
817.463867	-75.714531
816.287109	-43.149452
815.109375	-253.245972
813.931641	-114.180351
812.752930	-357.809784
811.574219	67.705559
810.395508	-265.049042
809.216797	-315.589691
808.037109	-357.367401
806.857422	-72.779778
805.677734	142.688614
804.498047	-48.360760
803.317383	-239.472717
802.136719	-82.262680
800.955078	-302.420013
799.774414	-356.272339
798.592773	-607.600830
797.411133	-608.453552
796.228516	-458.746582
795.045898	-349.140717
793.863281	-42.576469
792.680664	-232.408279
791.497070	-209.731796
790.313477	122.710991
789.129883	255.663666
787.946289	-242.196472
786.761719	173.652115
785.577148	115.878548
784.391602	73.469238
783.207031	156.953064
782.021484	196.062866
780.835938	427.249908
779.649414	41.883495
778.462891	372.122406
777.276367	44.105915
776.089844	413.680542
774.902344	204.742981
773.714844	291.449005
772.527344	391.235291
771.338867	693.752563
770.151367	411.748016
768.962891	-46.577579
767.773438	700.685364
766.584961	416.374725
765.395508	253.249741
764.205078	206.829742
763.015625	561.066650
761.825195	347.141479
760.634766	943.095032
759.443359	471.609741
758.252930	163.060287
757.061523	773.823059
755.869141	133.230698
754.677734	778.767883
753.485352	193.314880
752.292969	34.323711
751.100586	712.240784
749.907227	118.315559
748.713867	286.476868
747.520508	156.019073
746.326172	166.047287
745.131836	239.682129
743.937500	247.476028
742.743164	25.008827
741.547852	212.624207
740.352539	198.509506
739.156250	11.297657
737.960938	-101.306480
736.764648	-180.984161
735.568359	78.834930
734.371094	-182.481552
733.174805	-275.092072
731.977539	-107.200836
730.779297	-66.227348
729.582031	-187.056778
728.383789	317.642181
727.185547	15.471061
725.986328	34.821568
724.787109	-33.154083
723.587891	388.366760
722.388672	-2.711170
721.188477	67.250214
719.988281	279.199677
718.788086	-115.594887
717.587891	177.286774
716.386719	42.572948
715.185547	302.840729
713.983398	153.181885
712.782227	237.020905
711.580078	100.843842
710.377930	232.918457
709.174805	60.106262
707.971680	-62.348839
706.768555	279.242279
705.565430	200.705353
704.361328	-47.363556
703.157227	57.387768
701.953125	134.015121
700.748047	256.489685
699.543945	57.309498
698.338867	269.314209
697.132813	-33.655346
695.926758	-297.143524
694.720703	-21.517467
693.514648	-4.234399
692.308594	139.220886
691.101563	-192.571182
689.894531	-111.586754
688.686523	-336.339264
687.478516	-430.571472
686.270508	-19.160078
685.062500	-60.865028
683.854492	-548.864502
682.645508	-69.742775
681.436523	-6.612406
680.226563	-512.995483
679.016602	-96.232300
677.806641	0.133805
676.596680	-186.874512
675.386719	-284.793610
674.175781	-146.548965
672.963867	-520.809998
671.752930	37.521847
670.541016	33.659065
669.329102	213.798904
668.117188	-364.512054
666.904297	62.458981
665.691406	197.828903
664.478516	769.650330
663.265625	11.307338
662.051758	-282.324463
660.837891	274.759125
659.623047	-91.743095
658.409180	-39.372143
657.194336	-435.449707
655.979492	-484.006409
654.763672	-340.509918
653.547852	169.472092
652.332031	345.356201
651.116211	159.366653
649.899414	120.032806
648.682617	405.954987
647.465820	287.096954
646.249023	9.081685
645.031250	249.825577
643.813477	389.366211
642.594727	102.985077
641.376953	360.743561
640.158203	151.828659
638.939453	-18.370964
637.719727	155.234039
636.500000	-36.579281
635.280273	18.548256
634.060547	247.408218
632.839844	250.545380
631.619141	120.364960
630.398438	187.392853
629.176758	209.036285
627.955078	384.759369
626.733398	463.525116
625.511719	541.838135
624.289063	448.188293
623.066406	184.788696
621.843750	512.279846
620.620117	162.180603
619.397461	316.988861
618.172852	471.040955
616.949219	161.949463
615.724609	117.568298
614.500000	-169.394287
613.275391	-457.126465
612.050781	103.310638
610.825195	-254.736298
609.599609	46.799210
608.373047	-219.269440
607.146484	-185.167404
605.919922	-120.317696
604.693359	71.292023
