# Supplementary material for: Raman spectroscopy accurately differentiates mucosal healing from non-healing and biochemical changes following biological therapy in inflammatory bowel disease
Source: PLoS One. 2021 Jun 2;16(6):e0252210. doi: 10.1371/journal.pone.0252210 (PMC8172032; doi:10.1371/journal.pone.0252210)
Supplement: S3 Dataset — (ZIP) [file pone.0252210.s005.zip › Export UC active inflammation/EC023-1 _BL sub CR removed_58__X_-13720.2__Y_2995.54__Z_-794.365__Time_665.txt]

1714.767578	-83.451729
1713.791016	-112.047005
1712.814453	-27.928455
1711.837891	122.671303
1710.860352	152.035706
1709.882813	-3.993388
1708.905273	-390.805115
1707.926758	-314.341919
1706.949219	-7.829650
1705.970703	59.888752
1704.992188	100.566483
1704.013672	290.919159
1703.034180	191.953979
1702.054688	95.575455
1701.075195	-35.635239
1700.095703	384.046417
1699.116211	36.148514
1698.135742	-47.011421
1697.155273	187.907349
1696.174805	537.652283
1695.194336	136.678818
1694.212891	440.995850
1693.231445	216.615692
1692.250000	368.873505
1691.268555	457.169922
1690.287109	590.969055
1689.304688	423.422516
1688.322266	856.263611
1687.339844	390.549561
1686.356445	682.367554
1685.374023	859.762085
1684.390625	880.109863
1683.407227	597.050903
1682.423828	602.091248
1681.439453	1102.718140
1680.455078	884.648438
1679.470703	845.368408
1678.486328	1056.615601
1677.501953	916.962952
1676.516602	1139.469971
1675.531250	1439.395264
1674.545898	1316.858276
1673.560547	1165.552246
1672.574219	1421.301880
1671.588867	1478.131104
1670.602539	1819.562256
1669.615234	1816.002441
1668.628906	1616.443848
1667.641602	2094.302490
1666.654297	1723.134399
1665.666992	1859.385742
1664.679688	1940.328979
1663.691406	2008.406982
1662.703125	1978.810425
1661.714844	1973.556396
1660.726563	2170.206055
1659.738281	2139.351807
1658.749023	2151.338867
1657.759766	2102.871338
1656.770508	2346.186523
1655.781250	1869.742065
1654.791016	1955.095093
1653.800781	1948.254395
1652.810547	1677.309570
1651.820313	1642.363525
1650.829102	1211.182495
1649.838867	1441.670776
1648.847656	993.133118
1647.856445	1068.519287
1646.864258	996.332397
1645.873047	636.704346
1644.880859	644.757080
1643.888672	692.849365
1642.895508	614.612305
1641.903320	378.495453
1640.910156	406.756012
1639.916992	324.615570
1638.923828	295.671661
1637.930664	435.912354
1636.936523	262.733582
1635.942383	145.373932
1634.948242	-224.534485
1633.954102	-172.351959
1632.958984	-320.031311
1631.964844	254.322342
1630.969727	78.374870
1629.973633	-81.368271
1628.978516	151.457977
1627.982422	-181.211227
1626.987305	-103.006554
1625.991211	-166.556122
1624.994141	-8.899994
1623.998047	151.635635
1623.000977	2.242619
1622.003906	2.988974
1621.006836	38.173271
1620.008789	464.968658
1619.011719	232.721512
1618.013672	-54.313194
1617.015625	-86.354271
1616.016602	55.053543
1615.018555	194.023956
1614.019531	89.194710
1613.020508	183.947433
1612.021484	74.351944
1611.022461	287.446777
1610.022461	97.012604
1609.022461	-72.186958
1608.022461	-76.091881
1607.022461	119.234863
1606.021484	-7.462419
1605.020508	-152.276276
1604.019531	74.798752
1603.018555	477.246643
1602.017578	199.403015
1601.015625	-20.662760
1600.013672	65.460121
1599.011719	-15.685583
1598.009766	-214.330490
1597.006836	-214.183899
1596.003906	-276.663422
1595.000977	-315.530731
1593.998047	-513.633362
1592.995117	-103.174355
1591.991211	-246.311508
1590.987305	-232.735916
1589.983398	96.623116
1588.979492	52.789494
1587.974609	22.027658
1586.969727	35.629093
1585.964844	-73.309784
1584.959961	174.918869
1583.955078	167.632385
1582.949219	376.591736
1581.943359	59.227467
1580.937500	145.663818
1579.931641	617.407959
1578.924805	445.877350
1577.917969	113.003082
1576.911133	-37.625412
1575.904297	110.944756
1574.897461	17.484941
1573.889648	-21.401518
1572.881836	306.246429
1571.874023	-21.377684
1570.866211	-11.095794
1569.857422	-94.460686
1568.848633	-102.551613
1567.839844	29.503185
1566.831055	-189.149048
1565.822266	56.871487
1564.812500	100.211296
1563.802734	376.952362
1562.792969	30.797083
1561.783203	110.041756
1560.772461	-49.471806
1559.761719	-14.607964
1558.750977	162.662354
1557.740234	300.835144
1556.729492	32.002205
1555.717773	172.409576
1554.706055	190.869949
1553.694336	421.483337
1552.682617	297.164276
1551.669922	224.479004
1550.657227	97.309647
1549.644531	-35.159321
1548.631836	145.221542
1547.619141	441.713135
1546.605469	422.447815
1545.591797	126.418564
1544.578125	186.962769
1543.564453	-18.845650
1542.549805	139.461334
1541.535156	165.782181
1540.520508	78.277084
1539.505859	-115.239372
1538.490234	119.556038
1537.475586	98.593742
1536.459961	147.072723
1535.444336	92.145218
1534.427734	-89.348259
1533.412109	15.225900
1532.395508	18.995253
1531.378906	161.712906
1530.362305	216.548004
1529.344727	198.996887
1528.328125	-184.468369
1527.310547	11.356518
1526.292969	-9.369522
1525.274414	108.663918
1524.256836	-149.256500
1523.238281	-54.839844
1522.219727	-27.558714
1521.200195	220.631256
1520.181641	23.716057
1519.162109	-3.698191
1518.142578	120.307747
1517.123047	-43.734272
1516.103516	-110.307915
1515.083008	-40.967060
1514.062500	97.456757
1513.041992	230.470398
1512.021484	145.041733
1511.000977	-117.628830
1509.979492	-28.933578
1508.958008	105.682167
1507.936523	134.885864
1506.914063	27.954836
1505.892578	-253.428650
1504.870117	-345.268127
1503.847656	-260.474335
1502.825195	-216.908707
1501.801758	-137.728012
1500.778320	-568.353882
1499.754883	-138.794052
1498.731445	-131.942749
1497.708008	378.840881
1496.683594	-257.008636
1495.659180	-35.868702
1494.634766	0.858814
1493.610352	-251.538391
1492.585938	142.733261
1491.560547	-97.192986
1490.535156	189.177734
1489.509766	327.080597
1488.483398	303.818481
1487.458008	244.672958
1486.431641	264.504730
1485.405273	496.018677
1484.377930	398.050568
1483.351563	417.354004
1482.324219	543.605164
1481.296875	718.105469
1480.269531	614.461670
1479.241211	694.231750
1478.213867	850.313477
1477.185547	955.198364
1476.157227	830.624207
1475.127930	937.722900
1474.099609	881.698059
1473.070313	1395.835327
1472.041016	1352.189453
1471.011719	1547.660645
1469.981445	1516.462524
1468.952148	1686.149292
1467.921875	1743.728516
1466.891602	1859.660034
1465.860352	1983.041992
1464.830078	2169.839600
1463.798828	2358.977783
1462.767578	2362.489014
1461.735352	2210.947754
1460.704102	2595.236084
1459.671875	2400.387939
1458.639648	2466.998291
1457.607422	2794.903320
1456.575195	2371.571777
1455.541992	2798.132568
1454.508789	2813.589355
1453.475586	2755.452148
1452.442383	3024.314697
1451.408203	3024.327148
1450.375000	3029.390137
1449.340820	3105.320068
1448.305664	2935.462402
1447.271484	3132.866699
1446.236328	3049.096436
1445.202148	2924.867676
1444.166016	3033.442871
1443.130859	3040.776123
1442.095703	2873.546875
1441.059570	2916.270508
1440.023438	2771.855469
1438.986328	2442.926514
1437.950195	2442.745850
1436.913086	2386.951416
1435.875977	2063.389648
1434.838867	1770.292236
1433.801758	1888.972168
1432.763672	1490.009033
1431.725586	1477.455566
1430.687500	1162.091187
1429.649414	1179.956421
1428.611328	1071.719238
1427.572266	1046.772217
1426.533203	625.993774
1425.494141	611.331055
1424.454102	652.151245
1423.415039	640.117493
1422.375000	300.597321
1421.334961	437.353729
1420.293945	430.547150
1419.253906	449.017639
1418.212891	288.803253
1417.171875	48.197720
1416.130859	182.688812
1415.088867	324.726227
1414.046875	217.794800
1413.004883	12.932914
1411.962891	-25.821064
1410.920898	-97.137787
1409.877930	100.536308
1408.834961	34.427536
1407.791992	31.251822
1406.749023	-14.507356
1405.706055	-153.032593
1404.662109	-98.119537
1403.618164	62.299118
1402.574219	57.165653
1401.529297	-83.334877
1400.484375	-40.553631
1399.440430	-270.961456
1398.394531	190.755539
1397.349609	73.433228
1396.303711	91.597824
1395.258789	-5.328802
1394.212891	-39.474236
1393.166016	96.814751
1392.120117	135.568359
1391.073242	51.773018
1390.026367	326.058105
1388.979492	-110.242142
1387.931641	281.828094
1386.884766	308.750336
1385.836914	-416.876373
1384.789063	60.496262
1383.740234	-39.577847
1382.692383	-14.470267
1381.643555	-249.063248
1380.594727	-333.508636
1379.544922	-193.002045
1378.496094	30.036510
1377.446289	20.979830
1376.396484	371.495453
1375.346680	-16.542082
1374.296875	-129.815002
1373.246094	23.997475
1372.195313	68.208435
1371.144531	-106.800041
1370.092773	97.297112
1369.041992	9.953026
1367.990234	226.775696
1366.938477	70.059433
1365.886719	100.381340
1364.833984	203.071030
1363.781250	52.002129
1362.728516	67.941048
1361.675781	-157.287308
1360.623047	354.136078
1359.569336	99.475098
1358.515625	88.809143
1357.461914	267.292999
1356.408203	567.690735
1355.353516	363.684784
1354.298828	376.117188
1353.244141	85.705002
1352.189453	34.026531
1351.133789	173.737381
1350.078125	152.239182
1349.022461	547.895203
1347.966797	829.443665
1346.911133	503.296631
1345.854492	690.875977
1344.797852	975.285217
1343.741211	1168.045532
1342.683594	1046.132080
1341.626953	1026.085815
1340.569336	1343.177979
1339.511719	842.932373
1338.453125	1259.373535
1337.395508	1220.283203
1336.336914	948.710815
1335.278320	1256.568115
1334.218750	1069.616577
1333.160156	1605.298096
1332.100586	971.097046
1331.041016	955.537720
1329.981445	868.492065
1328.920898	1305.647949
1327.861328	1438.878662
1326.800781	1186.828613
1325.740234	915.319580
1324.678711	1019.469543
1323.618164	889.226379
1322.556641	1035.679077
1321.495117	1174.851563
1320.432617	1126.624023
1319.371094	1068.745605
1318.308594	1538.847534
1317.246094	1168.114746
1316.182617	1263.633301
1315.120117	1346.978638
1314.056641	1011.556763
1312.993164	1521.465820
1311.929688	1179.114380
1310.865234	1125.190430
1309.801758	1162.564453
1308.737305	1254.233765
1307.671875	1129.464478
1306.607422	1091.036011
1305.541992	1195.452515
1304.476563	1135.212769
1303.411133	1175.969238
1302.345703	1452.856323
1301.279297	1476.631592
1300.212891	1070.547363
1299.146484	1342.822021
1298.080078	951.984497
1297.012695	1386.523315
1295.945313	1445.400879
1294.877930	1214.770996
1293.810547	1119.350220
1292.743164	1171.315674
1291.674805	1046.781494
1290.606445	1047.505981
1289.537109	881.634521
1288.468750	1125.331909
1287.399414	957.325195
1286.330078	799.317383
1285.260742	925.661377
1284.191406	699.397583
1283.121094	945.921936
1282.050781	1119.011230
1280.980469	1047.389404
1279.909180	765.462463
1278.838867	946.150635
1277.767578	1060.819580
1276.696289	1297.807739
1275.624023	1336.757813
1274.552734	1040.925293
1273.480469	1356.250610
1272.408203	884.812134
1271.335938	1205.101196
1270.262695	1412.991211
1269.189453	1327.880859
1268.116211	1089.103027
1267.042969	1499.690063
1265.968750	1470.966919
1264.894531	1034.939087
1263.820313	1391.826416
1262.746094	1338.971680
1261.671875	1656.760620
1260.596680	1494.315552
1259.521484	1329.561401
1258.446289	1464.596802
1257.370117	1229.391846
1256.293945	1510.599609
1255.218750	1187.943726
1254.141602	1547.015869
1253.065430	1365.724365
1251.988281	1471.645264
1250.911133	935.376831
1249.833984	1333.250244
1248.756836	1200.928833
1247.678711	1501.388550
1246.600586	1194.151611
1245.522461	1424.062866
1244.444336	1289.498291
1243.365234	1193.868042
1242.286133	1110.434082
1241.207031	1126.582520
1240.127930	1050.501831
1239.047852	1049.680298
1237.967773	1182.296021
1236.887695	1123.235107
1235.807617	1226.674438
1234.726563	1337.330811
1233.645508	1086.767212
1232.564453	1136.803223
1231.483398	622.279907
1230.401367	1181.048950
1229.319336	945.210449
1228.237305	944.314697
1227.155273	996.650085
1226.072266	799.656006
1224.990234	791.455811
1223.907227	981.589050
1222.823242	912.815002
1221.740234	491.009033
1220.656250	731.736145
1219.572266	588.022705
1218.488281	359.755066
1217.403320	474.591339
1216.318359	473.394073
1215.233398	187.200043
1214.148438	724.341003
1213.063477	570.865479
1211.977539	697.324158
1210.891602	756.115112
1209.805664	674.913879
1208.718750	591.271057
1207.631836	637.794006
1206.544922	1118.117310
1205.458008	1036.635620
1204.371094	820.190491
1203.283203	582.084595
1202.195313	221.183334
1201.107422	250.428268
1200.018555	197.729156
1198.929688	-131.802094
1197.840820	-40.186714
1196.751953	8.003288
1195.663086	-68.983734
1194.573242	10.267661
1193.483398	-38.018711
1192.393555	-26.289686
1191.302734	64.633736
1190.211914	-96.832878
1189.121094	-217.493668
1188.030273	125.265259
1186.939453	167.669128
1185.847656	-255.706741
1184.755859	-280.639557
1183.664063	-200.097290
1182.571289	-172.471558
1181.479492	-135.367325
1180.386719	112.597321
1179.292969	-27.987072
1178.200195	128.556458
1177.106445	-167.925720
1176.012695	146.452377
1174.918945	15.123537
1173.824219	499.088318
1172.730469	319.636200
1171.635742	161.685120
1170.540039	-72.886978
1169.445313	-32.356277
1168.349609	-178.518204
1167.253906	-88.009048
1166.158203	145.778168
1165.061523	42.335789
1163.965820	-113.740074
1162.869141	267.650909
1161.771484	228.375381
1160.674805	308.401276
1159.577148	242.633163
1158.479492	40.724979
1157.381836	211.049713
1156.283203	66.249718
1155.184570	469.996948
1154.085938	229.574677
1152.987305	-1.321599
1151.887695	-196.487274
1150.789063	318.477539
1149.689453	206.476013
1148.588867	-274.814056
1147.489258	-265.415894
1146.388672	-153.770493
1145.288086	-28.013159
1144.186523	-152.322418
1143.085938	68.314659
1141.984375	-215.572830
1140.882813	68.948769
1139.781250	-188.887390
1138.678711	-44.994465
1137.576172	13.161240
1136.473633	147.211456
1135.371094	91.043793
1134.267578	334.030090
1133.164063	510.310089
1132.060547	301.824249
1130.957031	651.067871
1129.852539	501.738708
1128.748047	508.941925
1127.643555	478.086914
1126.538086	978.285461
1125.433594	601.007324
1124.328125	512.947327
1123.221680	763.671143
1122.116211	459.826813
1121.009766	672.353088
1119.903320	214.543518
1118.796875	620.966187
1117.690430	738.349182
1116.583008	204.819626
1115.475586	790.484131
1114.368164	394.194000
1113.259766	293.580139
1112.151367	606.665527
1111.042969	120.598503
1109.934570	549.209045
1108.825195	554.626038
1107.716797	621.388550
1106.606445	1037.525635
1105.497070	681.367737
1104.387695	917.774292
1103.277344	861.360291
1102.166992	889.841064
1101.055664	748.394043
1099.945313	814.491089
1098.833984	856.904907
1097.721680	727.153320
1096.610352	1113.524902
1095.498047	726.843018
1094.385742	1018.694641
1093.273438	1103.119141
1092.161133	874.304626
1091.047852	972.740967
1089.934570	635.702759
1088.821289	670.534424
1087.707031	942.889893
1086.593750	794.120972
1085.479492	1078.011841
1084.364258	614.191895
1083.250000	771.022949
1082.134766	615.238281
1081.019531	670.923401
1079.903320	590.333984
1078.788086	627.177734
1077.671875	494.957367
1076.555664	435.539856
1075.439453	523.966980
1074.322266	750.742493
1073.205078	456.741180
1072.087891	498.182648
1070.969727	300.476959
1069.852539	468.503784
1068.734375	608.328491
1067.615234	727.002869
1066.497070	428.752106
1065.377930	79.128166
1064.258789	497.542938
1063.139648	506.198547
1062.019531	561.663391
1060.900391	591.408752
1059.779297	541.622864
1058.659180	225.336014
1057.538086	-76.752922
1056.417969	546.901184
1055.295898	287.006531
1054.174805	214.182907
1053.052734	176.461487
1051.930664	99.113213
1050.808594	320.680023
1049.686523	70.725281
1048.563477	236.294632
1047.440430	616.481079
1046.317383	439.113556
1045.193359	229.235947
1044.069336	-227.594116
1042.945313	178.253098
1041.821289	82.987389
1040.696289	41.414604
1039.572266	9.273250
1038.447266	-11.136331
1037.321289	89.600945
1036.195313	188.055756
1035.070313	228.392136
1033.943359	224.583771
1032.817383	116.218964
1031.690430	556.788452
1030.563477	9.196312
1029.436523	136.015488
1028.308594	-143.785278
1027.181641	-265.352509
1026.052734	-382.122742
1024.924805	-538.187622
1023.796875	-264.560822
1022.667969	-424.988068
1021.538086	-448.314240
1020.409180	-244.132629
1019.279297	-355.370392
1018.149414	-229.892441
1017.019531	-248.079315
1015.889648	-321.747101
1014.758789	225.788803
1013.627930	-267.016785
1012.497070	7.222981
1011.365234	212.003632
1010.233398	-34.615120
1009.101563	-211.531631
1007.969727	317.580292
1006.836914	865.101318
1005.704102	1292.250610
1004.571289	2186.473389
1003.438477	2703.599609
1002.304688	2772.237061
1001.170898	1810.371460
1000.037109	1043.188232
998.902344	359.674255
997.767578	265.504395
996.632813	129.992706
995.498047	202.451218
994.362305	365.041077
993.226563	-53.645683
992.090820	236.144241
990.955078	221.587921
989.818359	403.180908
988.681641	-143.481689
987.544922	114.521210
986.407227	-9.851632
985.269531	-113.249893
984.131836	-66.731186
982.994141	-107.528954
981.855469	111.966415
980.716797	43.909042
979.578125	-74.536247
978.439453	149.974991
977.299805	399.865326
976.160156	369.360260
975.020508	254.020828
973.879883	-28.819880
972.739258	97.601990
971.598633	-7.818696
970.458008	-78.546486
969.316406	227.459167
968.175781	5.619898
967.033203	307.268250
965.891602	182.263229
964.749023	218.069153
963.606445	185.262451
962.463867	214.573441
961.320313	542.023926
960.177734	218.753387
959.033203	-17.117290
957.889648	90.880112
956.745117	478.383759
955.600586	101.280952
954.456055	189.172638
953.311523	87.294479
952.166016	120.635971
951.020508	158.733810
949.875000	121.550064
948.728516	43.429966
947.582031	-114.451790
946.435547	251.200623
945.289063	77.737686
944.141602	11.895670
942.994141	-40.024708
941.846680	410.496735
940.698242	55.337246
939.550781	-39.345589
938.402344	-67.639687
937.252930	376.371857
936.104492	156.825974
934.955078	229.360123
933.805664	509.437256
932.655273	210.810272
931.504883	181.306931
930.354492	147.438995
929.204102	-75.225197
928.052734	48.401566
926.902344	-239.794724
925.750977	32.047939
924.598633	-48.662060
923.446289	75.510979
922.294922	-70.786934
921.141602	-171.387970
919.989258	14.566488
918.835938	37.000324
917.682617	-42.645878
916.529297	89.101852
915.375000	91.519073
914.220703	-260.034241
913.066406	-159.662415
911.911133	-170.368973
910.756836	-35.764580
909.601563	-107.456970
908.445313	-231.124557
907.290039	-368.214722
906.133789	-153.842560
904.977539	-202.270493
903.820313	-273.200867
902.664063	-126.584023
901.506836	13.289815
900.348633	-73.140907
899.191406	338.432495
898.033203	19.140234
896.875000	-37.513588
895.716797	-78.214005
894.557617	95.987434
893.398438	82.588661
892.239258	30.867409
891.079102	-187.926971
889.919922	-9.004894
888.759766	115.717896
887.598633	-68.838219
886.438477	-201.331360
885.277344	162.764404
884.115234	228.957275
882.954102	347.045715
881.791992	133.655563
880.629883	96.266167
879.467773	-155.180939
878.304688	262.802185
877.141602	482.374390
875.978516	346.010406
874.815430	567.780640
873.651367	17.296122
872.487305	380.895233
871.323242	285.302704
870.158203	300.014313
868.993164	249.509018
867.828125	-12.334204
866.663086	521.771851
865.497070	424.076904
864.331055	160.145813
863.165039	334.398621
861.998047	445.678833
860.832031	249.266510
859.664063	719.672424
858.497070	673.628235
857.329102	555.787720
856.161133	451.434509
854.993164	950.398926
853.825195	516.325745
852.656250	483.691193
851.487305	453.269501
850.317383	974.017334
849.148438	432.654968
847.978516	437.956909
846.808594	541.715210
845.637695	553.593445
844.466797	193.897583
843.295898	286.268738
842.125000	-156.099182
840.953125	262.685944
839.781250	464.315186
838.609375	339.410278
837.437500	216.714203
836.264648	165.493988
835.091797	393.423553
833.917969	308.508148
832.745117	375.353302
831.571289	462.161987
830.397461	664.872375
829.222656	737.983765
828.047852	697.192444
826.873047	382.015289
825.698242	379.006470
824.522461	545.292114
823.346680	310.256653
822.170898	293.550110
820.995117	194.314835
819.818359	-281.334869
818.641602	29.011513
817.463867	-212.916458
816.287109	-14.257611
815.109375	293.189362
813.931641	37.626793
812.752930	-162.356506
811.574219	2.217587
810.395508	-84.583984
809.216797	186.274551
808.037109	-67.432549
806.857422	-307.835663
805.677734	-4.238538
804.498047	-160.474152
803.317383	-61.537842
802.136719	-311.176270
800.955078	-59.472710
799.774414	65.538338
798.592773	172.601196
797.411133	-48.631439
796.228516	60.327438
795.045898	16.191559
793.863281	45.031315
792.680664	-105.690208
791.497070	-52.779022
790.313477	256.749115
789.129883	360.152588
787.946289	290.769928
786.761719	134.998276
785.577148	439.170502
784.391602	601.543091
783.207031	482.948029
782.021484	282.493042
780.835938	667.515930
779.649414	374.048615
778.462891	409.644196
777.276367	217.663818
776.089844	7.978601
774.902344	-210.570923
773.714844	45.225574
772.527344	311.800110
771.338867	37.807724
770.151367	288.570618
768.962891	73.980629
767.773438	-45.865974
766.584961	149.293411
765.395508	119.565262
764.205078	468.524750
763.015625	517.777222
761.825195	516.270752
760.634766	692.921326
759.443359	611.968262
758.252930	526.561035
757.061523	511.475647
755.869141	680.991394
754.677734	529.424377
753.485352	360.269440
752.292969	298.775818
751.100586	503.020203
749.907227	351.349823
748.713867	355.567169
747.520508	469.477814
746.326172	416.501312
745.131836	229.675049
743.937500	455.257935
742.743164	288.167206
741.547852	-21.382427
740.352539	-65.593338
739.156250	56.735676
737.960938	229.382309
736.764648	-132.502304
735.568359	180.241104
734.371094	350.532715
733.174805	-26.441301
731.977539	56.306339
730.779297	320.617340
729.582031	-16.659996
728.383789	118.582924
727.185547	70.155991
725.986328	78.620438
724.787109	552.571289
723.587891	497.662842
722.388672	67.168480
721.188477	353.173096
719.988281	438.267609
718.788086	549.588623
717.587891	161.241577
716.386719	216.028214
715.185547	480.265656
713.983398	330.171753
712.782227	119.212364
711.580078	307.319519
710.377930	151.169067
709.174805	234.852036
707.971680	126.957954
706.768555	-46.078449
705.565430	40.165688
704.361328	-169.488235
703.157227	-296.207489
701.953125	-131.206360
700.748047	205.695801
699.543945	-18.404287
698.338867	183.856033
697.132813	97.127312
695.926758	43.205219
694.720703	113.309746
693.514648	-18.425327
692.308594	15.108138
691.101563	-111.833801
689.894531	-375.262238
688.686523	-538.563965
687.478516	-452.124115
686.270508	-161.658401
685.062500	165.726471
683.854492	-176.715286
682.645508	-2.973153
681.436523	-78.307938
680.226563	-391.705780
679.016602	-55.022427
677.806641	112.800735
676.596680	-160.892975
675.386719	-245.977554
674.175781	-131.769028
672.963867	198.898956
671.752930	218.136963
670.541016	-43.561848
669.329102	-17.459288
668.117188	8.787758
666.904297	48.141567
665.691406	-242.908173
664.478516	96.967789
663.265625	175.535492
662.051758	146.244888
660.837891	354.482483
659.623047	-140.721222
658.409180	-143.760208
657.194336	163.848618
655.979492	307.487976
654.763672	-221.506546
653.547852	-140.291397
652.332031	-24.633993
651.116211	149.115158
649.899414	23.377293
648.682617	11.763172
647.465820	267.020538
646.249023	281.001404
645.031250	204.477478
643.813477	435.472961
642.594727	259.684448
641.376953	60.109707
640.158203	174.269348
638.939453	236.524475
637.719727	-167.842911
636.500000	93.625343
635.280273	159.149841
634.060547	78.217239
632.839844	11.906787
631.619141	-14.078607
630.398438	62.420494
629.176758	144.748428
627.955078	-176.817871
626.733398	-160.089157
625.511719	-66.901474
624.289063	218.380630
623.066406	176.987488
621.843750	308.274414
620.620117	400.011169
619.397461	372.933899
618.172852	23.663967
616.949219	-11.915762
615.724609	126.805351
614.500000	146.535782
613.275391	-247.896484
612.050781	-16.966619
610.825195	-54.882465
609.599609	155.751938
608.373047	63.312675
607.146484	-156.865921
605.919922	-248.457840
604.693359	-45.063599
