# Supplementary material for: Raman spectroscopy accurately differentiates mucosal healing from non-healing and biochemical changes following biological therapy in inflammatory bowel disease
Source: PLoS One. 2021 Jun 2;16(6):e0252210. doi: 10.1371/journal.pone.0252210 (PMC8172032; doi:10.1371/journal.pone.0252210)
Supplement: S3 Dataset — (ZIP) [file pone.0252210.s005.zip › Export UC active inflammation/OC038-1 pre treatment_base sub CR removed_70__X_6810.37__Y_10264.3__Z_1717.86__Time_800.txt]

1714.774414	140.163437
1713.797852	-9.231399
1712.820313	-15.905817
1711.843750	-79.166237
1710.866211	10.134252
1709.888672	58.948578
1708.911133	-34.501568
1707.933594	-39.685352
1706.955078	-47.730164
1705.976563	-120.184204
1704.998047	40.203487
1704.019531	133.501862
1703.040039	186.518860
1702.061523	-81.588432
1701.082031	-42.017059
1700.101563	-15.875045
1699.122070	85.136230
1698.141602	1.652888
1697.161133	279.025818
1696.180664	278.443512
1695.200195	208.470764
1694.218750	293.484955
1693.238281	282.448547
1692.256836	244.805878
1691.274414	444.806091
1690.292969	455.416931
1689.310547	396.782898
1688.328125	234.309097
1687.345703	677.360168
1686.363281	547.217163
1685.379883	601.198914
1684.396484	610.043640
1683.413086	573.792542
1682.429688	593.694519
1681.445313	688.341553
1680.461914	716.625122
1679.477539	670.575195
1678.493164	744.526550
1677.507813	648.390686
1676.523438	629.693237
1675.538086	898.438904
1674.552734	864.221558
1673.566406	1050.880981
1672.581055	878.963440
1671.594727	1081.996826
1670.608398	969.096741
1669.622070	1013.203186
1668.634766	985.854431
1667.648438	1197.712769
1666.661133	1192.107544
1665.673828	1226.578613
1664.685547	1335.573364
1663.698242	1412.980103
1662.709961	1127.342163
1661.721680	1271.573120
1660.733398	1182.775024
1659.744141	1234.721558
1658.755859	1289.578369
1657.766602	1365.861938
1656.777344	1241.128540
1655.787109	1071.701050
1654.797852	960.861023
1653.807617	1395.471069
1652.817383	1197.820068
1651.827148	966.132202
1650.835938	848.513794
1649.844727	918.929932
1648.853516	756.950073
1647.862305	740.650391
1646.871094	719.323547
1645.878906	655.976746
1644.886719	495.182465
1643.894531	524.814148
1642.902344	335.556549
1641.910156	241.631454
1640.916992	348.515350
1639.923828	347.411774
1638.930664	-20.094509
1637.936523	132.263336
1636.943359	216.226212
1635.949219	129.025421
1634.955078	84.232124
1633.960938	-92.076187
1632.965820	92.757614
1631.970703	-64.658073
1630.975586	-71.738121
1629.980469	-94.427742
1628.985352	-59.028633
1627.989258	-52.421120
1626.993164	-111.414963
1625.997070	-9.783669
1625.000977	73.554710
1624.003906	17.674437
1623.007813	-103.739243
1622.010742	-59.408684
1621.012695	-38.606091
1620.015625	92.642906
1619.017578	192.447800
1618.020508	11.409387
1617.021484	64.180733
1616.023438	193.151367
1615.025391	214.601334
1614.026367	47.273075
1613.027344	121.398636
1612.028320	-6.311205
1611.028320	-21.155697
1610.029297	-25.422363
1609.029297	28.036631
1608.029297	133.943192
1607.028320	116.768967
1606.028320	-65.303368
1605.027344	51.219448
1604.026367	-80.914497
1603.025391	1.647456
1602.023438	-51.832577
1601.022461	-73.856850
1600.020508	71.537354
1599.018555	78.323669
1598.016602	51.151833
1597.013672	-132.796707
1596.010742	-63.191811
1595.007813	-333.211731
1594.004883	34.177296
1593.001953	-167.838623
1591.998047	-181.798416
1590.994141	-127.892258
1589.990234	51.241943
1588.986328	-64.526825
1587.981445	41.453140
1586.976563	108.250702
1585.971680	109.814148
1584.966797	46.181667
1583.961914	29.457937
1582.956055	88.267502
1581.950195	212.139633
1580.944336	39.008308
1579.938477	37.763626
1578.931641	143.207977
1577.924805	105.401352
1576.917969	200.269196
1575.911133	86.906029
1574.904297	82.776520
1573.896484	-116.458443
1572.888672	-29.676744
1571.880859	233.757416
1570.873047	299.492645
1569.864258	-53.205704
1568.855469	20.199135
1567.846680	129.852051
1566.837891	23.854095
1565.829102	146.269257
1564.819336	92.045525
1563.809570	71.489944
1562.799805	89.764397
1561.790039	-13.973055
1560.779297	40.421810
1559.768555	-45.311672
1558.757813	-115.557213
1557.747070	-40.746273
1556.736328	-43.804401
1555.724609	266.476959
1554.712891	-94.273293
1553.701172	39.589802
1552.689453	5.012127
1551.676758	-89.198273
1550.664063	-56.685261
1549.651367	117.990417
1548.638672	173.491714
1547.625977	47.829319
1546.612305	90.152885
1545.598633	-66.700050
1544.584961	-71.129730
1543.571289	-47.257004
1542.556641	-15.772231
1541.541992	10.409922
1540.527344	-74.575333
1539.512695	-58.966736
1538.498047	-208.675812
1537.482422	-113.306252
1536.466797	20.596378
1535.451172	138.838531
1534.434570	-60.297897
1533.418945	55.079899
1532.402344	-15.319612
1531.385742	-124.473694
1530.369141	8.493752
1529.351563	-57.084854
1528.334961	52.379120
1527.317383	45.790543
1526.299805	-30.431452
1525.281250	-11.519135
1524.263672	-31.333858
1523.245117	103.093964
1522.226563	178.179291
1521.208008	98.809509
1520.188477	-8.940343
1519.168945	-157.894043
1518.150391	42.622200
1517.129883	16.803257
1516.110352	80.795898
1515.089844	77.855438
1514.070313	128.730743
1513.049805	300.120148
1512.028320	204.373047
1511.007813	126.523315
1509.986328	-30.949001
1508.964844	42.387806
1507.943359	154.048706
1506.921875	16.847557
1505.899414	-15.314290
1504.876953	31.879259
1503.854492	99.445297
1502.832031	-96.985771
1501.808594	-124.405380
1500.786133	-108.374924
1499.762695	-107.821213
1498.739258	-158.559204
1497.714844	-78.872536
1496.691406	33.955605
1495.666992	-114.279533
1494.642578	23.883968
1493.617188	36.602669
1492.592773	192.390091
1491.567383	31.098553
1490.541992	253.073227
1489.516602	50.793560
1488.491211	433.412872
1487.464844	322.938965
1486.438477	184.350235
1485.412109	385.224884
1484.385742	162.317825
1483.358398	245.589859
1482.331055	323.655487
1481.303711	184.842926
1480.276367	349.445313
1479.249023	396.649323
1478.220703	431.017090
1477.192383	386.317780
1476.164063	484.244934
1475.135742	587.167969
1474.106445	470.984711
1473.077148	499.917816
1472.047852	709.513367
1471.018555	862.986450
1469.989258	978.182983
1468.958984	905.036987
1467.928711	801.362976
1466.898438	1051.128052
1465.868164	1135.511230
1464.836914	917.362183
1463.805664	1278.635498
1462.774414	1370.430908
1461.743164	1167.522217
1460.710938	1406.523804
1459.679688	1292.507568
1458.647461	1495.800537
1457.615234	1455.358154
1456.582031	1592.513672
1455.549805	1387.150391
1454.516602	1625.683228
1453.483398	1577.576660
1452.449219	1760.165527
1451.416016	1937.613647
1450.381836	1582.827026
1449.347656	1742.486694
1448.313477	1719.708252
1447.279297	1696.942017
1446.244141	1813.431274
1445.208984	1681.809937
1444.173828	1714.755127
1443.138672	1451.660522
1442.102539	1823.631592
1441.066406	1355.783813
1440.030273	1391.345825
1438.994141	1434.497314
1437.958008	1133.908447
1436.920898	1119.010864
1435.883789	1048.563477
1434.846680	932.707703
1433.808594	978.543518
1432.771484	759.297119
1431.733398	663.856506
1430.695313	671.966553
1429.657227	458.068573
1428.618164	284.654114
1427.579102	232.416046
1426.540039	387.015411
1425.500977	97.888565
1424.461914	106.352669
1423.421875	321.488159
1422.381836	337.548248
1421.341797	225.188873
1420.301758	221.221298
1419.260742	146.802261
1418.219727	377.061554
1417.178711	244.871872
1416.137695	233.576538
1415.096680	179.582382
1414.054688	75.361748
1413.012695	29.086962
1411.970703	65.862022
1410.928711	178.093597
1409.885742	-48.912769
1408.842773	15.690655
1407.799805	20.052658
1406.756836	-30.762966
1405.712891	-21.231770
1404.668945	-19.158752
1403.625000	128.554947
1402.581055	37.911476
1401.537109	42.715687
1400.492188	140.389725
1399.447266	42.512825
1398.402344	-50.224518
1397.357422	-162.888672
1396.311523	-72.445953
1395.265625	-152.323441
1394.219727	48.469028
1393.173828	-88.824486
1392.126953	-60.725735
1391.081055	45.061405
1390.034180	183.422287
1388.986328	76.590355
1387.939453	22.441181
1386.891602	168.491425
1385.843750	-63.017178
1384.795898	-11.823245
1383.748047	-98.029709
1382.699219	18.307064
1381.651367	-57.681839
1380.602539	88.766281
1379.552734	-51.956234
1378.503906	-12.739457
1377.454102	-30.863192
1376.404297	-176.163010
1375.354492	242.621216
1374.303711	-94.572281
1373.253906	44.870186
1372.203125	32.236038
1371.152344	2.257417
1370.100586	39.685360
1369.049805	67.238091
1367.998047	182.074783
1366.946289	-29.346392
1365.894531	-38.852524
1364.841797	153.419083
1363.789063	-70.004448
1362.736328	85.064346
1361.683594	36.134155
1360.630859	119.175575
1359.577148	15.740122
1358.523438	-37.815647
1357.469727	167.307877
1356.415039	327.700470
1355.361328	194.896774
1354.306641	171.564911
1353.251953	245.219009
1352.197266	264.307953
1351.141602	407.627930
1350.085938	230.763992
1349.030273	314.666840
1347.974609	574.803833
1346.918945	522.355042
1345.862305	532.028259
1344.805664	487.243713
1343.749023	861.548767
1342.691406	727.673706
1341.634766	638.562378
1340.577148	916.256226
1339.519531	802.560669
1338.460938	721.199463
1337.403320	939.558105
1336.344727	761.852295
1335.286133	836.749390
1334.226563	815.204956
1333.167969	751.711914
1332.108398	658.653625
1331.048828	558.308411
1329.989258	769.589417
1328.928711	548.328369
1327.869141	940.084656
1326.808594	743.762085
1325.748047	858.833496
1324.686523	865.279419
1323.625977	605.163330
1322.564453	685.880798
1321.502930	890.039124
1320.440430	889.398315
1319.378906	748.232117
1318.316406	750.247070
1317.253906	956.994507
1316.190430	744.642883
1315.127930	845.473999
1314.064453	855.160828
1313.000977	805.790466
1311.937500	946.169312
1310.873047	857.541138
1309.809570	892.123718
1308.745117	683.073853
1307.679688	646.444275
1306.615234	929.748108
1305.549805	974.386719
1304.484375	873.971924
1303.418945	975.280762
1302.353516	924.197571
1301.287109	718.359314
1300.220703	736.270996
1299.154297	862.324890
1298.087891	715.752991
1297.020508	824.675659
1295.954102	742.114624
1294.886719	860.906860
1293.818359	591.973938
1292.750977	620.071594
1291.682617	680.090820
1290.614258	688.631836
1289.545898	542.749817
1288.476563	463.159302
1287.407227	633.619568
1286.338867	762.394592
1285.268555	626.587036
1284.199219	530.063965
1283.128906	551.151611
1282.058594	591.849304
1280.988281	652.143738
1279.917969	560.730835
1278.846680	537.888794
1277.775391	793.919556
1276.704102	595.027649
1275.632813	777.643311
1274.560547	657.110229
1273.488281	580.641479
1272.416016	609.288208
1271.343750	955.492371
1270.270508	898.607544
1269.197266	756.309570
1268.124023	711.734619
1267.050781	877.080444
1265.977539	925.247009
1264.903320	1068.544067
1263.829102	965.455994
1262.753906	677.103027
1261.679688	698.495056
1260.604492	688.198608
1259.529297	736.395020
1258.454102	755.338806
1257.378906	908.241516
1256.302734	936.882751
1255.226563	782.912781
1254.150391	1006.295959
1253.073242	774.499512
1251.997070	844.497253
1250.919922	936.350708
1249.841797	712.000977
1248.764648	908.378967
1247.686523	786.214172
1246.608398	807.482178
1245.530273	821.440552
1244.452148	675.044983
1243.373047	905.156189
1242.293945	746.634644
1241.214844	901.336426
1240.135742	740.423523
1239.055664	606.253662
1237.975586	459.991058
1236.895508	660.623779
1235.815430	863.568665
1234.734375	663.938416
1233.654297	617.078430
1232.573242	628.373352
1231.491211	528.183411
1230.410156	631.484192
1229.328125	647.524414
1228.246094	707.109314
1227.163086	539.087769
1226.081055	663.949341
1224.998047	563.694580
1223.915039	429.580994
1222.832031	680.042236
1221.748047	437.078461
1220.664063	518.126099
1219.580078	463.750549
1218.496094	535.011536
1217.412109	306.632874
1216.327148	249.801117
1215.242188	229.174622
1214.157227	326.812134
1213.071289	284.365082
1211.985352	649.720459
1210.899414	327.262360
1209.813477	229.227264
1208.727539	492.925079
1207.640625	549.106750
1206.553711	465.405701
1205.466797	521.470642
1204.378906	346.154053
1203.291016	247.948883
1202.203125	202.719803
1201.115234	287.481873
1200.027344	287.898682
1198.938477	-41.462658
1197.849609	43.136295
1196.760742	16.982180
1195.670898	82.180191
1194.582031	87.179756
1193.492188	-121.841515
1192.401367	70.562164
1191.311523	-54.369392
1190.220703	125.807816
1189.129883	5.608125
1188.039063	-121.797836
1186.947266	110.917572
1185.856445	-160.588226
1184.764648	-276.049347
1183.671875	-48.430012
1182.580078	123.861191
1181.487305	-51.716743
1180.394531	-9.092248
1179.301758	-9.694122
1178.208984	1.628938
1177.115234	175.812729
1176.021484	177.385162
1174.927734	37.598190
1173.833008	261.757660
1172.738281	246.373123
1171.643555	197.429047
1170.548828	138.877686
1169.454102	1.349009
1168.358398	7.321590
1167.262695	-20.242487
1166.166992	-157.822525
1165.070313	-104.195938
1163.973633	-136.675781
1162.876953	-52.137791
1161.780273	209.051117
1160.683594	13.969382
1159.585938	162.699814
1158.488281	304.144531
1157.389648	97.063057
1156.291992	219.259674
1155.193359	16.948374
1154.094727	134.221985
1152.996094	-27.559658
1151.896484	115.776894
1150.796875	168.436966
1149.697266	70.919144
1148.597656	-67.103218
1147.498047	78.278641
1146.397461	59.253689
1145.296875	28.283442
1144.195313	-124.100403
1143.094727	-105.151817
1141.993164	127.823807
1140.891602	15.798995
1139.789063	-172.314774
1138.687500	-177.345291
1137.584961	-346.413605
1136.482422	-68.747200
1135.379883	21.077564
1134.276367	106.062881
1133.172852	29.500029
1132.069336	176.077316
1130.964844	322.540039
1129.861328	143.818024
1128.756836	335.211578
1127.652344	403.145081
1126.546875	558.738770
1125.442383	486.640533
1124.336914	400.310699
1123.230469	259.476624
1122.125000	298.724945
1121.018555	120.008980
1119.912109	339.164551
1118.805664	380.627167
1117.699219	102.503365
1116.591797	160.496231
1115.484375	232.627274
1114.376953	217.178787
1113.268555	211.163437
1112.160156	302.055969
1111.051758	293.605499
1109.943359	143.344345
1108.833984	356.964844
1107.725586	249.227219
1106.616211	99.004250
1105.505859	449.354645
1104.396484	478.507507
1103.286133	382.547485
1102.175781	402.222046
1101.064453	393.561371
1099.954102	627.798523
1098.842773	435.152985
1097.731445	593.809692
1096.619141	500.210999
1095.507813	354.813721
1094.395508	730.057922
1093.282227	478.668335
1092.169922	361.598999
1091.056641	454.078033
1089.943359	355.879395
1088.830078	335.368561
1087.716797	434.835785
1086.602539	470.750732
1085.488281	351.463593
1084.373047	479.057281
1083.258789	317.521942
1082.143555	388.678467
1081.028320	293.017670
1079.913086	138.692154
1078.796875	176.980194
1077.680664	264.557129
1076.564453	239.448624
1075.448242	190.898056
1074.331055	240.904495
1073.213867	140.798492
1072.096680	71.235565
1070.979492	18.130989
1069.861328	-9.155773
1068.743164	193.222366
1067.625000	126.120132
1066.505859	26.274960
1065.386719	172.363953
1064.267578	98.351196
1063.148438	169.508377
1062.029297	296.817139
1060.909180	10.010139
1059.789063	139.686218
1058.667969	54.198185
1057.547852	69.310692
1056.426758	18.999731
1055.305664	29.499731
1054.183594	126.463417
1053.062500	15.548697
1051.940430	33.147808
1050.818359	-33.268654
1049.695313	124.447258
1048.572266	163.121521
1047.449219	94.502258
1046.326172	44.616920
1045.203125	130.045639
1044.079102	108.232414
1042.955078	-60.365192
1041.830078	130.016205
1040.706055	-12.788702
1039.581055	-62.316631
1038.456055	-34.926640
1037.331055	136.842194
1036.205078	-7.969240
1035.079102	124.254440
1033.953125	128.513168
1032.826172	200.272766
1031.700195	25.565281
1030.573242	85.801926
1029.445313	94.928055
1028.318359	39.045685
1027.190430	-221.201294
1026.062500	-128.215607
1024.934570	-286.008179
1023.805664	-255.616791
1022.676758	-162.507889
1021.547852	-169.164093
1020.418945	-333.513428
1019.289063	-242.583740
1018.159180	-186.414978
1017.029297	-424.642242
1015.898438	-201.441681
1014.767578	-94.144501
1013.636719	17.805561
1012.505859	-85.638741
1011.375000	119.022194
1010.243164	29.629969
1009.111328	153.295380
1007.978516	8.537842
1006.846680	423.799591
1005.713867	637.705933
1004.581055	1124.456177
1003.447266	1703.526855
1002.313477	1459.547974
1001.179688	1086.349854
1000.045898	815.054016
998.912109	232.140320
997.777344	-128.741516
996.642578	-69.196495
995.506836	-25.763279
994.372070	29.267231
993.236328	-153.282150
992.100586	144.090622
990.963867	3.261167
989.828125	-26.761286
988.691406	-12.900536
987.553711	-171.796860
986.416992	-236.082108
985.279297	-106.782288
984.141602	209.059128
983.003906	50.574024
981.865234	94.788765
980.726563	111.448647
979.587891	3.947214
978.448242	-87.325745
977.309570	-22.107861
976.169922	-140.761108
975.030273	108.473030
973.889648	155.452301
972.749023	94.512207
971.608398	-129.396271
970.467773	328.881012
969.326172	77.630669
968.184570	99.709328
967.042969	-47.951622
965.901367	-85.345612
964.758789	141.120819
963.616211	142.838120
962.473633	-43.356155
961.330078	-64.361565
960.186523	169.071442
959.042969	65.706131
957.899414	17.435646
956.754883	131.843048
955.610352	40.234165
954.465820	86.069466
953.321289	241.793762
952.175781	22.337948
951.030273	13.477248
949.884766	93.872238
948.738281	80.573090
947.591797	-28.639368
946.445313	6.226442
945.298828	134.811508
944.151367	160.630005
943.003906	33.518147
941.856445	271.794556
940.708008	-14.906276
939.559570	138.981049
938.411133	35.082767
937.262695	145.687195
936.113281	235.785400
934.964844	410.251404
933.814453	413.770996
932.665039	262.408752
931.514648	284.313812
930.364258	224.280457
929.213867	141.567657
928.062500	27.086639
926.912109	158.513336
925.759766	135.217148
924.608398	102.890358
923.456055	-195.452057
922.303711	-16.112900
921.151367	-118.679031
919.999023	-52.964882
918.845703	76.394218
917.692383	123.968285
916.539063	46.664539
915.384766	-57.795799
914.230469	-3.257915
913.076172	-200.604660
911.920898	58.243690
910.766602	-73.145805
909.611328	-13.925209
908.455078	-70.317116
907.299805	-110.774231
906.143555	16.535967
904.987305	-182.431305
903.830078	-98.116646
902.673828	-25.126383
901.516602	-97.030090
900.359375	-94.164688
899.201172	17.365269
898.042969	70.053833
896.884766	122.752457
895.726563	-46.158115
894.567383	155.831940
893.408203	-12.938742
892.249023	143.814896
891.088867	-76.773254
889.929688	102.567741
888.769531	-29.778927
887.608398	88.569504
886.448242	28.569380
885.287109	117.563004
884.125977	98.245277
882.963867	40.618427
881.801758	213.052139
880.639648	83.324615
879.477539	145.261948
878.315430	207.189240
877.152344	-91.352119
875.989258	-108.193687
874.825195	3.344621
873.661133	139.608978
872.497070	-84.298149
871.333008	87.951324
870.168945	62.158138
869.003906	-67.070778
867.838867	109.583382
866.672852	52.365276
865.506836	64.854454
864.340820	140.260880
863.174805	132.517181
862.008789	111.306015
860.841797	-154.639618
859.674805	270.968842
858.506836	209.356628
857.339844	394.590088
856.171875	377.843292
855.003906	358.860870
853.834961	310.740143
852.666016	181.937775
851.497070	384.885529
850.328125	159.771072
849.158203	349.182007
847.988281	289.904114
846.818359	356.034271
845.647461	133.359390
844.477539	181.574951
843.306641	93.277916
842.134766	-135.910370
840.963867	39.784809
839.791992	9.688932
838.619141	13.128469
837.447266	-95.189125
836.274414	55.711033
835.101563	-43.653542
833.928711	136.167755
832.754883	59.132763
831.581055	58.012028
830.407227	186.311874
829.232422	240.911072
828.058594	110.326019
826.883789	97.982727
825.708008	27.661972
824.533203	93.322708
823.357422	96.540314
822.181641	-51.762039
821.004883	-26.272930
819.828125	3.638893
818.651367	82.496574
817.474609	-221.544891
816.296875	-24.767817
815.119141	20.610575
813.941406	-145.355240
812.763672	35.635353
811.584961	-105.839615
810.406250	-118.355598
809.226563	-79.773987
808.047852	-292.277618
806.868164	-167.094009
805.688477	-133.033813
804.507813	-214.451569
803.327148	-33.949856
802.146484	-204.154602
800.965820	-141.362671
799.784180	-118.541847
798.603516	-126.800285
797.420898	-214.877502
796.239258	-121.196808
795.056641	-43.090416
793.874023	-66.945702
792.691406	-208.193130
791.507813	-12.825915
790.324219	-3.525246
789.140625	171.742325
787.956055	138.916229
786.772461	192.357681
785.586914	276.723267
784.402344	142.125595
783.216797	233.056519
782.032227	242.150894
780.845703	220.293716
779.660156	395.030457
778.473633	127.969147
777.287109	117.142815
776.100586	141.624176
774.913086	-63.441246
773.725586	108.872253
772.538086	-54.206306
771.349609	-137.827316
770.161133	89.461388
768.972656	-177.140442
767.784180	25.781809
766.594727	65.554321
765.405273	-79.735886
764.215820	-22.361656
763.026367	103.228371
761.835938	219.946320
760.645508	-39.718369
759.454102	26.357378
758.262695	296.961884
757.072266	299.134430
755.879883	123.216629
754.688477	248.510742
753.496094	283.642151
752.303711	74.878693
751.110352	44.131527
749.917969	-23.940197
748.724609	235.149216
747.530273	268.033203
746.336914	99.005692
745.142578	177.976196
743.948242	195.491913
742.752930	140.635818
741.558594	4.685245
740.363281	138.404160
739.166992	-43.492939
737.971680	241.347427
736.775391	-95.996353
735.579102	4.786557
734.381836	77.067184
733.185547	149.317123
731.988281	37.726063
730.790039	138.407867
729.592773	109.999092
728.394531	129.721664
727.196289	175.677277
725.997070	173.536728
724.797852	370.257172
723.598633	-73.214699
722.399414	326.616699
721.199219	156.341019
719.999023	315.808838
718.798828	198.019562
717.598633	121.756721
716.397461	126.263222
715.196289	228.927628
713.994141	157.111969
712.792969	85.340981
711.590820	41.951687
710.388672	159.844208
709.185547	129.557251
707.982422	99.297478
706.779297	16.804237
705.576172	-13.389244
704.372070	193.684357
703.167969	13.350665
701.963867	-58.113029
700.759766	103.190620
699.554688	-11.721372
698.349609	-9.173953
697.143555	47.722870
695.938477	145.888611
694.732422	-101.391739
693.525391	64.119804
692.319336	-48.376194
691.112305	-73.970772
689.905273	-45.282200
688.697266	-146.788895
687.490234	-217.870575
686.282227	-76.357681
685.073242	303.619263
683.865234	-220.572601
682.656250	16.229391
681.447266	-72.100243
680.237305	-13.070491
679.028320	-211.800735
677.818359	-109.451752
676.607422	-65.595825
675.397461	-184.086868
674.186523	104.278465
672.975586	-72.605141
671.763672	79.341858
670.551758	17.145899
669.339844	123.595734
668.127930	162.988861
666.915039	163.464172
665.703125	112.079567
664.489258	281.014099
663.276367	-57.579288
662.062500	-119.700989
660.848633	66.394852
659.634766	103.500557
658.419922	15.449921
657.205078	20.161577
655.990234	-72.184593
654.775391	16.576607
653.559570	-80.083534
652.343750	55.992775
651.126953	-266.888336
649.911133	15.567270
648.694336	-29.443356
647.477539	-44.327854
646.259766	97.877869
645.041992	330.355042
643.824219	205.564545
642.606445	186.178116
641.387695	-61.178242
640.168945	136.547882
638.950195	7.433510
637.730469	48.086903
636.511719	34.957096
635.291016	157.095596
634.071289	-8.628459
632.850586	-24.055244
631.629883	-7.341020
630.409180	138.054184
629.188477	176.045349
627.966797	50.940655
626.745117	176.717957
625.522461	126.565254
624.300781	194.247314
623.078125	-46.757320
621.854492	213.600204
620.631836	118.195526
619.408203	168.372253
618.184570	143.509445
616.960938	-9.855288
615.736328	-88.335678
614.511719	-40.638119
613.287109	19.783110
612.061523	-86.715897
610.835938	71.858231
609.610352	-47.612469
608.384766	-68.817116
607.158203	74.412148
605.931641	-17.487070
604.705078	-98.760048
