# Supplementary material for: Raman spectroscopy accurately differentiates mucosal healing from non-healing and biochemical changes following biological therapy in inflammatory bowel disease
Source: PLoS One. 2021 Jun 2;16(6):e0252210. doi: 10.1371/journal.pone.0252210 (PMC8172032; doi:10.1371/journal.pone.0252210)
Supplement: S3 Dataset — (ZIP) [file pone.0252210.s005.zip › Export UC active inflammation/EC039-1_base sub CR removed_10__X_-22244.6__Y_63043.5__Z_-400.4__Time_112.txt]

1714.793945	473.390350
1713.817383	591.185852
1712.840820	458.622528
1711.864258	329.050079
1710.886719	-49.712666
1709.909180	-63.624630
1708.931641	126.220863
1707.953125	192.674683
1706.975586	-102.424606
1705.997070	-239.552017
1705.018555	-202.704193
1704.040039	2.593711
1703.060547	-164.486160
1702.081055	-232.756790
1701.101563	-79.286133
1700.122070	-281.926605
1699.142578	7.083413
1698.162109	-134.934067
1697.181641	-44.870972
1696.201172	-14.168795
1695.220703	-245.848419
1694.239258	216.261139
1693.257813	-30.076134
1692.276367	37.987957
1691.294922	230.708511
1690.313477	190.409637
1689.331055	157.239944
1688.348633	-34.141148
1687.366211	122.961426
1686.383789	553.632019
1685.400391	103.524559
1684.416992	145.565155
1683.433594	468.917969
1682.450195	838.972412
1681.465820	731.025757
1680.482422	560.768677
1679.498047	328.123199
1678.512695	786.192383
1677.528320	785.220154
1676.542969	830.783264
1675.558594	968.101746
1674.572266	1353.838135
1673.586914	940.598267
1672.601563	961.946655
1671.615234	1151.835938
1670.628906	1241.860840
1669.642578	1502.948853
1668.655273	1573.823120
1667.668945	1603.293457
1666.681641	1360.405762
1665.694336	1710.350830
1664.706055	1565.029663
1663.718750	1797.370850
1662.730469	1582.392822
1661.742188	1649.427002
1660.753906	1706.707520
1659.764648	1997.984009
1658.775391	1858.129272
1657.787109	2013.159790
1656.796875	1972.902954
1655.807617	1885.781494
1654.818359	1598.257568
1653.828125	1539.136475
1652.837891	1544.222290
1651.846680	1597.564697
1650.856445	1585.418823
1649.865234	1338.563232
1648.874023	1121.486328
1647.882813	1127.076294
1646.891602	1085.651733
1645.899414	970.796997
1644.907227	431.289032
1643.915039	470.777283
1642.922852	413.040497
1641.930664	448.154755
1640.937500	238.273224
1639.944336	279.523621
1638.951172	-50.751427
1637.957031	-166.912125
1636.963867	62.715649
1635.969727	102.795929
1634.975586	77.299850
1633.981445	38.950699
1632.986328	127.340660
1631.991211	-368.678284
1630.996094	65.215706
1630.000977	-90.491081
1629.005859	135.711365
1628.009766	-298.415985
1627.013672	122.812996
1626.017578	-329.149323
1625.021484	-7.664789
1624.024414	27.277439
1623.028320	1.899625
1622.031250	-73.267815
1621.033203	-192.948502
1620.036133	107.790840
1619.038086	122.247765
1618.041016	194.541245
1617.041992	214.370132
1616.043945	145.019760
1615.045898	-52.818172
1614.046875	48.505466
1613.047852	78.997292
1612.048828	219.615387
1611.048828	205.505783
1610.049805	-44.486511
1609.049805	-247.224640
1608.049805	60.955418
1607.048828	41.561852
1606.048828	221.147827
1605.047852	109.993484
1604.046875	4.058788
1603.045898	-10.311253
1602.044922	-98.013596
1601.042969	190.904282
1600.041016	61.165180
1599.039063	109.173576
1598.037109	-52.079903
1597.034180	-64.411850
1596.031250	-126.514267
1595.028320	-240.970108
1594.025391	-465.213745
1593.022461	-263.870667
1592.018555	-143.704437
1591.014648	-289.983551
1590.010742	-373.733368
1589.006836	108.532677
1588.001953	-332.974243
1586.997070	-177.273193
1585.992188	61.609238
1584.987305	258.486511
1583.982422	173.613708
1582.976563	260.541748
1581.970703	123.192825
1580.964844	74.242393
1579.958984	280.284088
1578.952148	163.194870
1577.945313	-19.138735
1576.938477	222.545334
1575.931641	365.028870
1574.924805	132.658203
1573.916992	-164.869659
1572.909180	-228.512070
1571.901367	-14.230783
1570.893555	311.461792
1569.884766	-64.784561
1568.876953	-269.659729
1567.868164	127.835564
1566.858398	-2.217468
1565.849609	121.948265
1564.839844	27.768494
1563.830078	-141.886505
1562.820313	-127.531944
1561.810547	73.307365
1560.799805	400.852386
1559.790039	310.573242
1558.779297	-91.006752
1557.767578	-65.082642
1556.756836	-163.801559
1555.745117	307.143799
1554.733398	314.017670
1553.721680	292.130219
1552.709961	122.414711
1551.697266	229.426773
1550.685547	292.140259
1549.672852	212.244766
1548.659180	253.663437
1547.646484	292.215759
1546.632813	152.062698
1545.619141	84.073425
1544.605469	98.535553
1543.591797	210.900848
1542.577148	31.020418
1541.562500	191.860535
1540.547852	-11.726378
1539.533203	169.161057
1538.518555	228.387161
1537.502930	36.993610
1536.487305	85.346840
1535.471680	-93.577240
1534.456055	-25.122942
1533.439453	117.787834
1532.422852	95.395905
1531.406250	70.173584
1530.389648	209.601089
1529.373047	255.971207
1528.355469	206.749847
1527.337891	144.415771
1526.320313	308.400604
1525.302734	500.372467
1524.284180	4.917647
1523.265625	216.934113
1522.247070	-170.714600
1521.228516	321.063660
1520.208984	82.172966
1519.190430	208.181213
1518.170898	-82.465317
1517.151367	109.832253
1516.130859	129.676529
1515.111328	-313.007080
1514.090820	27.431190
1513.070313	-56.102016
1512.049805	134.814026
1511.028320	117.544838
1510.006836	-56.439728
1508.986328	36.221668
1507.963867	-7.334287
1506.942383	-245.923874
1505.919922	-123.198952
1504.898438	-100.661316
1503.875977	-139.856094
1502.852539	-212.559967
1501.830078	-272.599701
1500.806641	-168.947144
1499.783203	-301.061798
1498.759766	-28.893494
1497.736328	-268.833435
1496.711914	-363.043518
1495.687500	13.271487
1494.663086	-83.867424
1493.638672	-119.771278
1492.613281	-102.172783
1491.587891	150.386139
1490.563477	-121.120193
1489.537109	54.348530
1488.511719	367.536377
1487.485352	220.768585
1486.458984	433.892700
1485.432617	179.675995
1484.406250	481.752930
1483.379883	472.291199
1482.352539	365.740570
1481.325195	371.318451
1480.297852	517.005127
1479.269531	563.060547
1478.241211	700.727966
1477.213867	652.233337
1476.184570	618.878296
1475.156250	860.538574
1474.127930	1068.884155
1473.098633	1327.930542
1472.069336	1444.226196
1471.040039	1629.089111
1470.009766	1439.737915
1468.979492	1563.265991
1467.950195	1666.339600
1466.918945	1883.656738
1465.888672	2182.179199
1464.857422	2439.808350
1463.827148	2239.894287
1462.795898	2476.943848
1461.763672	2495.362793
1460.732422	2754.989990
1459.700195	2818.929199
1458.667969	2654.337646
1457.635742	3081.081543
1456.603516	2962.083252
1455.570313	2914.098877
1454.537109	3068.990479
1453.503906	3119.824219
1452.470703	3130.042969
1451.436523	3707.946533
1450.403320	3451.915039
1449.369141	3271.950439
1448.333984	3573.278809
1447.299805	3570.606689
1446.264648	3514.730713
1445.230469	3208.300781
1444.194336	3238.538086
1443.159180	3240.958740
1442.124023	3258.563232
1441.087891	2674.201904
1440.051758	2828.458984
1439.015625	2825.923828
1437.978516	2565.573730
1436.941406	2499.934082
1435.904297	2353.502197
1434.867188	1997.512329
1433.830078	1997.783691
1432.791992	1672.359985
1431.754883	1443.064087
1430.715820	1461.180664
1429.677734	1368.341431
1428.639648	1162.068481
1427.600586	809.624268
1426.561523	911.274048
1425.522461	899.487610
1424.482422	343.310760
1423.443359	729.932251
1422.403320	491.606873
1421.363281	538.089539
1420.322266	506.527802
1419.282227	412.135101
1418.241211	765.910828
1417.200195	762.238281
1416.159180	582.518677
1415.117188	-19.697701
1414.076172	9.756399
1413.034180	235.400742
1411.992188	269.975464
1410.949219	430.281067
1409.907227	135.796432
1408.864258	130.442352
1407.821289	-25.516174
1406.777344	202.909134
1405.734375	82.367996
1404.690430	14.682350
1403.646484	60.077503
1402.602539	205.936523
1401.557617	-79.662033
1400.513672	224.416489
1399.468750	-171.153412
1398.423828	75.376198
1397.377930	-194.439209
1396.333008	39.717438
1395.287109	131.070328
1394.241211	250.071793
1393.195313	286.512756
1392.148438	255.449127
1391.101563	-25.790319
1390.054688	341.442596
1389.007813	8.042142
1387.960938	75.199371
1386.913086	-42.636681
1385.865234	-240.290543
1384.817383	-292.707977
1383.769531	64.971840
1382.720703	32.786247
1381.671875	-66.691612
1380.623047	151.266129
1379.574219	69.602173
1378.524414	3.088669
1377.475586	-43.242680
1376.425781	52.844692
1375.375977	-58.053852
1374.325195	-153.792618
1373.274414	57.455780
1372.224609	-52.876526
1371.172852	-95.724777
1370.122070	115.873436
1369.070313	-285.503510
1368.019531	53.448124
1366.967773	-6.145831
1365.915039	-45.639656
1364.863281	29.611023
1363.810547	-148.931137
1362.757813	-108.208450
1361.705078	-10.099328
1360.651367	-207.915451
1359.598633	37.264893
1358.544922	-20.873421
1357.491211	174.773071
1356.436523	79.682259
1355.382813	9.676648
1354.328125	188.311447
1353.273438	290.042755
1352.217773	570.698608
1351.163086	560.930054
1350.107422	414.797333
1349.051758	623.804565
1347.996094	470.635254
1346.939453	717.092712
1345.883789	931.394287
1344.827148	974.670227
1343.769531	1023.045776
1342.712891	1282.276245
1341.655273	850.176392
1340.598633	1208.787720
1339.540039	1220.611206
1338.482422	1193.000488
1337.423828	1363.634888
1336.366211	1267.046509
1335.307617	1289.452515
1334.248047	1467.891602
1333.189453	1250.637207
1332.129883	887.715698
1331.070313	1036.977173
1330.010742	1364.340698
1328.950195	1219.640991
1327.890625	1171.559692
1326.830078	1304.009521
1325.768555	1263.654053
1324.708008	1339.566162
1323.646484	1178.581543
1322.585938	1232.598511
1321.523438	1496.502808
1320.461914	1513.736450
1319.400391	1217.840088
1318.337891	1679.370483
1317.275391	1418.401367
1316.211914	1401.749634
1315.149414	1543.016357
1314.085938	1368.957520
1313.022461	1355.267212
1311.958984	1307.254639
1310.894531	1215.080933
1309.831055	1585.966431
1308.766602	1139.629517
1307.701172	1481.117798
1306.636719	1581.502319
1305.571289	1507.330322
1304.505859	1521.870605
1303.440430	1671.783813
1302.375000	1376.831665
1301.308594	1426.219360
1300.242188	1429.037476
1299.175781	1348.467773
1298.109375	1481.748657
1297.041992	1300.786621
1295.975586	1186.329712
1294.908203	1263.495483
1293.839844	1107.620483
1292.772461	1295.430054
1291.704102	1164.398315
1290.635742	1327.831055
1289.567383	1275.552612
1288.498047	1267.532715
1287.428711	1070.926514
1286.360352	1041.142700
1285.290039	1102.109131
1284.220703	1212.151489
1283.150391	1150.844971
1282.080078	1138.633301
1281.009766	1021.289429
1279.939453	1202.633545
1278.868164	1053.720215
1277.796875	1049.281616
1276.725586	1027.823242
1275.654297	969.796021
1274.582031	1009.651306
1273.509766	1164.437134
1272.437500	1387.655151
1271.365234	1119.877319
1270.291992	1274.787598
1269.218750	1334.488403
1268.145508	1555.352417
1267.072266	1585.834106
1265.999023	1548.056274
1264.924805	1498.162354
1263.850586	1304.463135
1262.776367	1215.766724
1261.701172	1378.269409
1260.625977	1470.078979
1259.550781	1345.034424
1258.475586	1378.459839
1257.400391	1521.534058
1256.324219	1238.432373
1255.248047	1651.816650
1254.171875	1417.592651
1253.094727	1407.400391
1252.018555	1752.487549
1250.941406	1893.125000
1249.864258	1591.118896
1248.786133	1515.400513
1247.708008	1899.190063
1246.630859	1444.371460
1245.551758	1580.216309
1244.473633	1414.803711
1243.394531	1344.201660
1242.316406	1319.794189
1241.236328	1475.054321
1240.157227	1377.843750
1239.077148	1355.908813
1237.998047	1375.244507
1236.917969	1540.106812
1235.836914	1096.221924
1234.756836	1309.574951
1233.675781	1595.546997
1232.594727	887.799316
1231.512695	1229.453125
1230.431641	1091.337158
1229.349609	909.676331
1228.267578	757.141846
1227.185547	1243.729370
1226.102539	1062.114624
1225.019531	807.972595
1223.936523	849.053040
1222.853516	950.558716
1221.769531	677.194641
1220.686523	454.698212
1219.602539	805.085327
1218.517578	360.279449
1217.433594	203.133362
1216.348633	543.576965
1215.263672	96.603958
1214.178711	738.626221
1213.092773	762.397583
1212.007813	848.866882
1210.921875	611.946289
1209.834961	884.035889
1208.749023	724.286072
1207.662109	458.462219
1206.575195	778.458923
1205.488281	994.625671
1204.400391	666.099060
1203.313477	448.473175
1202.225586	599.355103
1201.136719	193.893127
1200.048828	291.674042
1198.959961	136.628784
1197.871094	174.078217
1196.782227	35.827229
1195.692383	251.111694
1194.603516	23.784702
1193.513672	-285.262268
1192.423828	134.018600
1191.333008	-155.855667
1190.242188	-337.573364
1189.151367	-10.087219
1188.060547	-7.019824
1186.969727	-136.085556
1185.877930	-214.783249
1184.786133	-329.533081
1183.694336	-264.379425
1182.601563	-41.039967
1181.509766	-84.085342
1180.416992	-69.670311
1179.323242	-14.614728
1178.230469	198.495758
1177.136719	282.019653
1176.042969	288.752502
1174.949219	-104.574333
1173.854492	50.479240
1172.760742	214.943832
1171.666016	276.310120
1170.570313	52.791752
1169.475586	44.578148
1168.379883	48.208412
1167.284180	58.902908
1166.188477	26.449923
1165.091797	-166.242065
1163.996094	-129.552841
1162.899414	126.786453
1161.801758	43.726097
1160.705078	158.797150
1159.607422	144.771957
1158.509766	295.332855
1157.412109	-117.462006
1156.313477	94.879417
1155.215820	-17.374321
1154.117188	30.069841
1153.017578	134.588287
1151.918945	53.026447
1150.819336	-7.178528
1149.719727	-53.179104
1148.620117	193.712112
1147.519531	-88.325775
1146.418945	-3.690902
1145.318359	-231.043396
1144.217773	181.769165
1143.116211	-81.461067
1142.014648	-52.100403
1140.913086	-194.105667
1139.811523	91.822220
1138.708984	213.467392
1137.606445	-107.115974
1136.503906	106.951416
1135.401367	-45.031197
1134.297852	-130.574799
1133.194336	394.045288
1132.090820	453.020996
1130.987305	293.499451
1129.882813	748.494812
1128.778320	904.257751
1127.673828	1040.859253
1126.569336	887.995483
1125.463867	749.299500
1124.358398	999.262817
1123.252930	770.337402
1122.146484	605.357483
1121.041016	494.833252
1119.934570	568.943909
1118.828125	545.845581
1117.720703	539.208191
1116.613281	650.787720
1115.505859	568.212341
1114.398438	395.690399
1113.291016	180.578613
1112.182617	393.380707
1111.074219	185.245926
1109.964844	671.865417
1108.856445	276.919647
1107.747070	767.828613
1106.637695	715.265503
1105.528320	787.766968
1104.417969	751.549438
1103.307617	672.780518
1102.197266	803.946289
1101.086914	1052.907959
1099.975586	1016.303467
1098.864258	899.469055
1097.752930	763.750183
1096.641602	835.402710
1095.529297	671.318604
1094.416992	846.441711
1093.304688	555.106079
1092.191406	649.963379
1091.079102	1229.645996
1089.965820	796.994324
1088.852539	665.650024
1087.738281	656.612305
1086.624023	880.351013
1085.509766	972.257141
1084.395508	652.680542
1083.280273	899.585327
1082.166016	782.140076
1081.050781	908.995300
1079.934570	967.620117
1078.819336	906.439209
1077.703125	718.462402
1076.586914	575.125000
1075.469727	654.713379
1074.353516	699.056885
1073.236328	635.446411
1072.119141	560.112488
1071.000977	578.542725
1069.882813	421.158936
1068.765625	514.564819
1067.646484	408.751221
1066.528320	544.224854
1065.409180	834.153687
1064.290039	878.125793
1063.170898	510.140137
1062.050781	465.221497
1060.930664	567.704163
1059.810547	539.163147
1058.690430	375.011597
1057.569336	725.248962
1056.449219	406.886688
1055.327148	93.328049
1054.206055	214.474350
1053.083984	375.277161
1051.961914	265.150848
1050.839844	696.721375
1049.717773	91.806190
1048.594727	338.912933
1047.471680	205.664932
1046.348633	2.541679
1045.224609	384.840118
1044.101563	132.891403
1042.976563	-104.939011
1041.852539	398.426880
1040.728516	414.698181
1039.603516	256.312714
1038.478516	254.077072
1037.352539	566.183105
1036.227539	159.002228
1035.101563	326.839050
1033.974609	173.597198
1032.848633	311.257050
1031.721680	548.906799
1030.594727	342.473724
1029.467773	217.570114
1028.340820	357.722382
1027.212891	116.869164
1026.084961	185.138443
1024.956055	74.650658
1023.828125	-256.232361
1022.699219	-241.030502
1021.570313	-332.479370
1020.440430	-272.991455
1019.311523	-201.811218
1018.181641	-413.477295
1017.050781	-393.101746
1015.920898	0.570262
1014.790039	-458.608704
1013.659180	-94.990356
1012.528320	201.412445
1011.396484	402.852081
1010.265625	412.181732
1009.132813	224.875992
1008.000977	646.411011
1006.868164	776.373169
1005.736328	913.366699
1004.602539	1487.476807
1003.469727	2785.113770
1002.335938	3254.808105
1001.202148	3209.116699
1000.068359	1853.655151
998.933594	1392.857056
997.799805	1165.677612
996.665039	657.100098
995.529297	178.920258
994.394531	132.668686
993.258789	31.229805
992.123047	66.100388
990.986328	20.409796
989.849609	11.808704
988.712891	-28.878519
987.576172	-274.452545
986.439453	-305.468018
985.301758	89.822250
984.164063	-267.889130
983.025391	-77.317650
981.887695	-153.628143
980.749023	18.807196
979.610352	-54.806229
978.470703	9.812720
977.332031	-67.961388
976.192383	-42.048374
975.051758	184.018692
973.912109	217.165863
972.771484	57.519188
971.630859	17.593018
970.490234	44.490231
969.348633	-190.135895
968.207031	257.247772
967.065430	20.816269
965.923828	-73.048508
964.781250	9.951788
963.638672	-67.383087
962.496094	369.068848
961.352539	188.983322
960.208984	348.342865
959.065430	10.718573
957.921875	165.911835
956.777344	44.180931
955.632813	85.274971
954.488281	314.256927
953.343750	-149.978256
952.198242	237.253967
951.052734	254.012222
949.907227	291.570129
948.760742	100.727928
947.614258	97.621521
946.467773	110.741158
945.321289	18.998863
944.173828	235.857468
943.026367	238.205734
941.878906	583.213318
940.730469	275.540680
939.582031	675.597290
938.433594	272.695129
937.285156	490.564117
936.135742	676.636719
934.987305	217.712158
933.836914	513.614990
932.687500	433.640198
931.537109	208.136368
930.386719	226.655396
929.236328	40.463737
928.084961	86.779877
926.934570	-144.361847
925.783203	-22.494022
924.630859	104.087631
923.478516	-126.230728
922.327148	34.858131
921.173828	68.791611
920.021484	18.832169
918.868164	316.749786
917.714844	-16.765947
916.561523	97.484222
915.407227	155.130142
914.252930	-204.723389
913.098633	-207.896835
911.944336	56.865456
910.789063	-256.732086
909.633789	-173.107086
908.478516	-43.980732
907.322266	-150.462708
906.166016	8.448494
905.009766	-367.232117
903.853516	-217.028732
902.696289	-98.412018
901.539063	-251.361832
900.381836	3.380664
899.223633	-158.211609
898.065430	-220.005905
896.907227	-295.171326
895.749023	-71.626976
894.589844	-191.671158
893.430664	-60.599689
892.271484	-42.421745
891.112305	251.535065
889.952148	184.111404
888.791992	94.284134
887.630859	496.827637
886.470703	14.510607
885.309570	218.578751
884.148438	201.590240
882.986328	155.423172
881.825195	39.493584
880.663086	302.500977
879.500000	229.672134
878.337891	231.350082
877.174805	354.801147
876.011719	476.049194
874.847656	608.609314
873.684570	-242.611847
872.520508	144.586060
871.355469	416.937317
870.191406	-21.659964
869.026367	127.069229
867.861328	226.335373
866.695313	181.761215
865.530273	433.945435
864.364258	54.671146
863.197266	133.930115
862.031250	98.654541
860.864258	384.553589
859.697266	627.710144
858.530273	540.873474
857.362305	323.982910
856.194336	802.650452
855.026367	724.914368
853.857422	736.936707
852.688477	955.212036
851.519531	1025.479858
850.350586	1041.948242
849.180664	525.275391
848.010742	774.787842
846.840820	862.963257
845.670898	378.029358
844.500000	197.685120
843.329102	411.202515
842.157227	327.091095
840.986328	245.221863
839.814453	375.774841
838.642578	168.690109
837.469727	258.902832
836.296875	302.105103
835.124023	394.378204
833.951172	254.297623
832.777344	178.978119
831.603516	369.256592
830.429688	378.614807
829.255859	526.222107
828.081055	662.534912
826.906250	907.972534
825.731445	497.725922
824.555664	515.557983
823.379883	357.234100
822.204102	62.980457
821.027344	2.647817
819.851563	227.268112
818.674805	99.910362
817.497070	-87.593819
816.320313	-12.553545
815.142578	117.953308
813.963867	206.014374
812.786133	-126.391510
811.607422	-285.360229
810.428711	-55.427528
809.250000	-45.741440
808.070313	228.171356
806.890625	57.582405
805.710938	-406.193237
804.531250	-195.018112
803.350586	-203.829254
802.169922	-179.516357
800.988281	-355.039917
799.807617	-160.261139
798.625977	-535.619568
797.444336	15.683579
796.261719	-58.462818
795.079102	-270.138397
793.896484	-353.409851
792.713867	-208.705139
791.530273	137.245361
790.346680	-141.435745
789.163086	-59.422104
787.979492	15.720162
786.794922	46.391384
785.610352	105.600090
784.425781	49.604782
783.240234	73.018585
782.054688	136.001312
780.869141	203.171265
779.682617	77.920769
778.496094	345.641052
777.309570	140.521164
776.123047	390.027649
774.935547	535.488281
773.748047	170.990860
772.560547	-173.687012
771.373047	198.339737
770.184570	289.969208
768.996094	335.060028
767.806641	382.129395
766.618164	437.786102
765.428711	570.311829
764.239258	365.629181
763.048828	438.263062
761.858398	528.271423
760.667969	563.025330
759.477539	571.163391
758.286133	757.279114
757.094727	881.539185
755.903320	884.627747
754.710938	1012.821838
753.518555	690.265808
752.326172	598.374756
751.133789	541.495667
749.940430	543.759277
748.747070	638.065063
747.553711	328.280029
746.359375	771.179565
745.166016	206.689560
743.970703	550.390076
742.776367	356.512512
741.581055	570.367554
740.385742	119.837204
739.190430	17.811207
737.994141	51.534077
736.797852	-4.691355
735.601563	-179.260010
734.405273	200.032959
733.208008	112.821014
732.010742	12.417813
730.813477	332.013031
729.615234	38.935715
728.416992	-87.898247
727.218750	438.929810
726.020508	206.996887
724.821289	420.884308
723.622070	282.877930
722.422852	103.389160
721.222656	310.440979
720.022461	207.352997
718.822266	318.183441
717.621094	503.125519
716.420898	539.624146
715.218750	294.730347
714.017578	645.254395
712.815430	563.966187
711.614258	323.629333
710.411133	83.424194
709.208984	292.145569
708.005859	-198.336624
706.802734	67.057930
705.599609	-13.756244
704.395508	195.004944
703.191406	140.449127
701.987305	201.303375
700.782227	403.590302
699.577148	364.518951
698.372070	375.576080
697.166992	160.705536
695.960938	306.768066
694.754883	124.858894
693.548828	-37.275608
692.341797	113.494995
691.135742	-224.095505
689.927734	37.662449
688.720703	-355.831543
687.512695	-104.654404
686.304688	-291.519196
685.096680	-345.830841
683.888672	-211.307007
682.679688	29.563658
681.470703	168.697540
680.260742	-188.103134
679.050781	46.766651
677.840820	-23.546728
676.630859	-78.434303
675.419922	-98.416496
674.209961	122.045189
672.998047	128.494370
671.787109	85.456421
670.575195	-218.935410
669.363281	119.142097
668.151367	-227.802475
666.938477	112.828201
665.725586	86.325951
664.512695	418.639221
663.299805	-67.297798
662.085938	10.718334
660.872070	-215.344086
659.658203	61.746120
658.443359	-32.072613
657.228516	83.637970
656.013672	-195.037643
654.797852	-31.375505
653.583008	-3.315188
652.366211	7.758039
651.150391	25.535223
649.934570	-72.759033
648.717773	27.334080
647.500000	-38.155445
646.283203	180.699844
645.065430	201.694611
643.847656	536.963684
642.629883	252.815384
641.411133	392.579742
640.192383	128.254684
638.973633	193.029541
637.753906	120.363586
636.534180	148.789444
635.314453	-54.699150
634.094727	-77.672424
632.874023	-285.241241
631.653320	-314.574615
630.432617	-30.630312
629.211914	-118.035789
627.990234	152.704498
626.768555	142.272141
625.545898	65.221237
624.324219	363.097656
623.101563	225.583649
621.877930	177.836609
620.655273	468.204132
619.431641	229.132187
618.208008	51.834080
616.983398	-170.801315
615.759766	4.176486
614.535156	62.962948
613.310547	-201.904846
612.084961	33.065289
610.859375	-168.992401
609.633789	-267.045532
608.408203	-41.117294
607.181641	-66.239189
605.955078	112.671112
604.728516	151.565887
