# Supplementary material for: Raman spectroscopy accurately differentiates mucosal healing from non-healing and biochemical changes following biological therapy in inflammatory bowel disease
Source: PLoS One. 2021 Jun 2;16(6):e0252210. doi: 10.1371/journal.pone.0252210 (PMC8172032; doi:10.1371/journal.pone.0252210)
Supplement: S3 Dataset — (ZIP) [file pone.0252210.s005.zip › Export UC active inflammation/OC003-2 _BL sub CR removed_78__X_-20097.5__Y_1278.39__Z_-880.559__Time_876.txt]

1714.767578	-25.605076
1713.791016	82.742569
1712.814453	-22.216799
1711.837891	-32.898117
1710.860352	23.792065
1709.882813	-2.228466
1708.905273	-46.573879
1707.926758	-26.210375
1706.949219	-45.536961
1705.970703	98.916115
1704.992188	-101.595398
1704.013672	-132.894302
1703.034180	7.546835
1702.054688	-137.843155
1701.075195	75.790924
1700.095703	102.658195
1699.116211	95.296837
1698.135742	222.099075
1697.155273	245.176346
1696.174805	87.120949
1695.194336	199.508102
1694.212891	42.647350
1693.231445	252.243546
1692.250000	416.957397
1691.268555	499.459839
1690.287109	625.219299
1689.304688	460.717926
1688.322266	651.622131
1687.339844	728.399109
1686.356445	611.116516
1685.374023	470.556641
1684.390625	719.691040
1683.407227	774.864563
1682.423828	846.622314
1681.439453	628.692688
1680.455078	776.224121
1679.470703	780.591736
1678.486328	841.473206
1677.501953	1086.533081
1676.516602	1063.437500
1675.531250	1163.311768
1674.545898	1035.124023
1673.560547	1149.512085
1672.574219	1120.944580
1671.588867	1345.450562
1670.602539	1249.038330
1669.615234	1424.154053
1668.628906	1244.044922
1667.641602	1412.358032
1666.654297	1459.127197
1665.666992	1349.936401
1664.679688	1405.875244
1663.691406	1393.413574
1662.703125	1309.964478
1661.714844	1431.275269
1660.726563	1237.721802
1659.738281	1437.017700
1658.749023	1557.309326
1657.759766	1521.853760
1656.770508	1394.301392
1655.781250	1047.628662
1654.791016	1098.690796
1653.800781	1234.967163
1652.810547	1244.736694
1651.820313	1098.979980
1650.829102	990.833862
1649.838867	655.895752
1648.847656	757.778320
1647.856445	590.564209
1646.864258	455.629272
1645.873047	442.784851
1644.880859	536.073914
1643.888672	484.583679
1642.895508	430.950043
1641.903320	95.414726
1640.910156	414.895264
1639.916992	246.633682
1638.923828	303.093689
1637.930664	193.841476
1636.936523	203.705597
1635.942383	37.393787
1634.948242	293.218079
1633.954102	22.405531
1632.958984	102.448212
1631.964844	-1.489918
1630.969727	71.410126
1629.973633	57.786491
1628.978516	65.599533
1627.982422	-97.259323
1626.987305	-54.498203
1625.991211	-53.491879
1624.994141	-70.555588
1623.998047	73.085754
1623.000977	56.656025
1622.003906	122.008453
1621.006836	90.431236
1620.008789	90.685181
1619.011719	17.697554
1618.013672	228.574097
1617.015625	234.888245
1616.016602	60.385273
1615.018555	48.885834
1614.019531	-172.215057
1613.020508	-282.832306
1612.021484	-162.431503
1611.022461	-2.540717
1610.022461	-91.488380
1609.022461	-180.192154
1608.022461	-137.673172
1607.022461	35.974209
1606.021484	-2.377358
1605.020508	40.618477
1604.019531	36.644833
1603.018555	276.201294
1602.017578	-12.698840
1601.015625	-123.457329
1600.013672	32.714001
1599.011719	-46.375484
1598.009766	-112.244484
1597.006836	-10.708143
1596.003906	-280.152374
1595.000977	-209.779312
1593.998047	-3.537060
1592.995117	-63.653946
1591.991211	-0.967835
1590.987305	-173.155777
1589.983398	-11.192937
1588.979492	161.183838
1587.974609	169.201645
1586.969727	41.641491
1585.964844	234.858597
1584.959961	274.215118
1583.955078	71.196274
1582.949219	188.762070
1581.943359	374.007294
1580.937500	173.704590
1579.931641	124.499718
1578.924805	-41.849209
1577.917969	101.576233
1576.911133	52.341991
1575.904297	3.090310
1574.897461	122.884407
1573.889648	-7.071049
1572.881836	-85.028900
1571.874023	109.921059
1570.866211	-9.743501
1569.857422	94.024963
1568.848633	26.218388
1567.839844	205.085251
1566.831055	339.640747
1565.822266	204.052505
1564.812500	327.973572
1563.802734	241.544296
1562.792969	222.493134
1561.783203	200.739136
1560.772461	326.691132
1559.761719	115.412193
1558.750977	129.608734
1557.740234	400.229523
1556.729492	351.897186
1555.717773	202.416016
1554.706055	438.746643
1553.694336	232.044312
1552.682617	250.498505
1551.669922	369.726746
1550.657227	121.289360
1549.644531	315.187683
1548.631836	560.563782
1547.619141	265.181000
1546.605469	515.279541
1545.591797	310.145660
1544.578125	110.083984
1543.564453	145.044754
1542.549805	223.715195
1541.535156	387.385620
1540.520508	29.198948
1539.505859	84.018929
1538.490234	187.653534
1537.475586	172.337036
1536.459961	118.120369
1535.444336	61.139385
1534.427734	130.332520
1533.412109	207.019089
1532.395508	-12.980684
1531.378906	-21.775824
1530.362305	72.277634
1529.344727	75.906654
1528.328125	27.804230
1527.310547	2.671823
1526.292969	106.045502
1525.274414	-35.369709
1524.256836	111.260933
1523.238281	-74.286263
1522.219727	51.251614
1521.200195	60.778320
1520.181641	268.048706
1519.162109	135.683380
1518.142578	-73.957756
1517.123047	96.536140
1516.103516	-10.715980
1515.083008	-15.426348
1514.062500	-22.936007
1513.041992	-28.108149
1512.021484	-20.678932
1511.000977	86.595078
1509.979492	19.122076
1508.958008	-22.904224
1507.936523	-6.162016
1506.914063	66.740883
1505.892578	-86.191093
1504.870117	-249.548264
1503.847656	-54.342457
1502.825195	-123.310997
1501.801758	-271.884644
1500.778320	-141.510864
1499.754883	-185.507797
1498.731445	-117.091011
1497.708008	-171.761124
1496.683594	-172.912476
1495.659180	-158.938309
1494.634766	-147.748215
1493.610352	-98.430450
1492.585938	-31.457912
1491.560547	83.819313
1490.535156	101.733963
1489.509766	134.756668
1488.483398	47.498894
1487.458008	240.971970
1486.431641	130.335251
1485.405273	129.294861
1484.377930	247.981293
1483.351563	366.427155
1482.324219	329.009338
1481.296875	508.185883
1480.269531	457.612579
1479.241211	585.301147
1478.213867	666.880005
1477.185547	743.127808
1476.157227	1084.105469
1475.127930	861.848511
1474.099609	881.435303
1473.070313	1073.946045
1472.041016	1457.104614
1471.011719	1496.371826
1469.981445	1446.389282
1468.952148	1625.213623
1467.921875	1902.968628
1466.891602	1964.317505
1465.860352	1956.829346
1464.830078	2022.910522
1463.798828	2114.207520
1462.767578	2362.828613
1461.735352	2435.924072
1460.704102	2376.811279
1459.671875	2546.068115
1458.639648	2687.195068
1457.607422	2432.232666
1456.575195	2674.551270
1455.541992	2761.884277
1454.508789	2712.104736
1453.475586	2867.611572
1452.442383	3005.190674
1451.408203	3099.495605
1450.375000	3178.461914
1449.340820	3011.526123
1448.305664	3100.368164
1447.271484	3009.290771
1446.236328	2956.117432
1445.202148	2872.516357
1444.166016	2710.376221
1443.130859	2512.812744
1442.095703	2664.349365
1441.059570	2112.625977
1440.023438	2415.730469
1438.986328	2369.745361
1437.950195	1982.516724
1436.913086	1840.489746
1435.875977	1650.461548
1434.838867	1518.554932
1433.801758	1563.427124
1432.763672	1232.016479
1431.725586	1286.917358
1430.687500	1175.186890
1429.649414	1156.825195
1428.611328	780.221436
1427.572266	855.189331
1426.533203	952.792664
1425.494141	790.665100
1424.454102	817.607422
1423.415039	637.904053
1422.375000	808.446777
1421.334961	666.568176
1420.293945	612.870667
1419.253906	659.923889
1418.212891	666.666504
1417.171875	655.795227
1416.130859	733.005920
1415.088867	473.081909
1414.046875	303.831085
1413.004883	340.867310
1411.962891	267.294708
1410.920898	422.509308
1409.877930	399.251404
1408.834961	403.674438
1407.791992	252.398026
1406.749023	271.998810
1405.706055	447.305359
1404.662109	235.987717
1403.618164	265.745880
1402.574219	220.270645
1401.529297	282.728271
1400.484375	111.965958
1399.440430	322.510254
1398.394531	400.125305
1397.349609	527.925354
1396.303711	455.251770
1395.258789	548.061218
1394.212891	362.853516
1393.166016	413.200256
1392.120117	283.355347
1391.073242	186.181351
1390.026367	314.388580
1388.979492	332.539520
1387.931641	253.200470
1386.884766	306.572479
1385.836914	264.988586
1384.789063	43.525665
1383.740234	197.180008
1382.692383	413.369415
1381.643555	389.716675
1380.594727	-0.999789
1379.544922	-1.853654
1378.496094	9.915515
1377.446289	181.552383
1376.396484	48.761490
1375.346680	158.194580
1374.296875	192.873459
1373.246094	-173.899109
1372.195313	18.192070
1371.144531	-26.501251
1370.092773	73.519279
1369.041992	-48.132191
1367.990234	-62.466858
1366.938477	80.281708
1365.886719	13.926924
1364.833984	-99.566544
1363.781250	63.456799
1362.728516	-19.823566
1361.675781	-3.379567
1360.623047	-113.655846
1359.569336	-42.172569
1358.515625	74.203262
1357.461914	6.722179
1356.408203	-82.933716
1355.353516	-35.717754
1354.298828	188.046188
1353.244141	59.163109
1352.189453	17.428194
1351.133789	239.057510
1350.078125	125.652100
1349.022461	491.458160
1347.966797	504.944489
1346.911133	583.102295
1345.854492	418.336700
1344.797852	486.909790
1343.741211	622.572327
1342.683594	973.985718
1341.626953	814.961426
1340.569336	819.696533
1339.511719	901.400146
1338.453125	844.565186
1337.395508	830.040649
1336.336914	1078.089233
1335.278320	937.669006
1334.218750	790.066528
1333.160156	744.147644
1332.100586	594.555054
1331.041016	479.834076
1329.981445	662.010132
1328.920898	557.582214
1327.861328	712.859436
1326.800781	695.315186
1325.740234	739.717163
1324.678711	586.726929
1323.618164	705.581665
1322.556641	985.014771
1321.495117	820.300842
1320.432617	798.946655
1319.371094	669.258057
1318.308594	692.717712
1317.246094	644.850342
1316.182617	611.977600
1315.120117	833.170349
1314.056641	884.427185
1312.993164	728.906494
1311.929688	667.236572
1310.865234	450.636139
1309.801758	596.228821
1308.737305	837.935547
1307.671875	749.955139
1306.607422	593.309326
1305.541992	658.294983
1304.476563	664.409668
1303.411133	633.821167
1302.345703	642.755920
1301.279297	649.403442
1300.212891	705.368896
1299.146484	918.708618
1298.080078	353.552063
1297.012695	446.898956
1295.945313	486.367188
1294.877930	491.626221
1293.810547	565.761414
1292.743164	593.418640
1291.674805	559.905823
1290.606445	308.315491
1289.537109	510.579742
1288.468750	766.844971
1287.399414	638.394226
1286.330078	689.022339
1285.260742	769.180664
1284.191406	727.002014
1283.121094	716.827332
1282.050781	660.295593
1280.980469	758.130310
1279.909180	936.821228
1278.838867	819.559692
1277.767578	849.248169
1276.696289	759.242432
1275.624023	889.450500
1274.552734	948.854553
1273.480469	981.486877
1272.408203	977.591248
1271.335938	973.827515
1270.262695	1121.609009
1269.189453	1164.464355
1268.116211	1287.979980
1267.042969	1184.593872
1265.968750	1286.335205
1264.894531	1341.800049
1263.820313	1370.528076
1262.746094	1531.028442
1261.671875	1469.724609
1260.596680	1259.881104
1259.521484	1403.569214
1258.446289	1437.666260
1257.370117	1527.873657
1256.293945	1508.556274
1255.218750	1292.134277
1254.141602	1285.239136
1253.065430	1499.890259
1251.988281	1483.398926
1250.911133	1595.922485
1249.833984	1467.714844
1248.756836	1692.200317
1247.678711	1693.026123
1246.600586	1523.802368
1245.522461	1507.802490
1244.444336	1513.742554
1243.365234	1570.753662
1242.286133	1669.083862
1241.207031	1595.066650
1240.127930	1530.848511
1239.047852	1706.952026
1237.967773	1414.800293
1236.887695	1474.529053
1235.807617	1449.404175
1234.726563	1521.316650
1233.645508	1472.043579
1232.564453	1190.187744
1231.483398	1308.260986
1230.401367	1404.518555
1229.319336	1406.314697
1228.237305	1192.648682
1227.155273	1146.129883
1226.072266	1172.263794
1224.990234	1012.089661
1223.907227	910.065552
1222.823242	745.221924
1221.740234	761.809814
1220.656250	604.345032
1219.572266	463.873169
1218.488281	417.706787
1217.403320	470.615173
1216.318359	530.742493
1215.233398	199.642654
1214.148438	358.774780
1213.063477	409.207458
1211.977539	295.511719
1210.891602	321.783936
1209.805664	309.431580
1208.718750	576.808899
1207.631836	569.185242
1206.544922	337.361572
1205.458008	361.066803
1204.371094	252.210403
1203.283203	451.709076
1202.195313	427.104797
1201.107422	306.158722
1200.018555	137.082352
1198.929688	100.407112
1197.840820	126.260422
1196.751953	29.363459
1195.663086	14.231371
1194.573242	-135.602142
1193.483398	-45.021355
1192.393555	-2.611622
1191.302734	-97.249496
1190.211914	-76.592453
1189.121094	-228.948425
1188.030273	19.721369
1186.939453	61.736984
1185.847656	-16.350563
1184.755859	-209.667053
1183.664063	-146.260498
1182.571289	10.589911
1181.479492	-91.716080
1180.386719	24.124611
1179.292969	34.358788
1178.200195	195.477570
1177.106445	203.093231
1176.012695	361.525208
1174.918945	364.123169
1173.824219	110.426926
1172.730469	218.213760
1171.635742	304.314056
1170.540039	124.679924
1169.445313	102.906700
1168.349609	114.523552
1167.253906	78.205353
1166.158203	32.231831
1165.061523	155.865952
1163.965820	114.453224
1162.869141	266.455627
1161.771484	172.265045
1160.674805	433.798035
1159.577148	556.630310
1158.479492	285.458496
1157.381836	269.623077
1156.283203	303.775238
1155.184570	368.796539
1154.085938	49.730839
1152.987305	83.537048
1151.887695	67.147339
1150.789063	141.193451
1149.689453	-168.509171
1148.588867	-44.678493
1147.489258	0.378593
1146.388672	-104.713448
1145.288086	32.908798
1144.186523	-129.523209
1143.085938	-227.774200
1141.984375	-188.147232
1140.882813	-184.345627
1139.781250	-109.349312
1138.678711	136.630447
1137.576172	73.403503
1136.473633	140.752777
1135.371094	255.444595
1134.267578	234.572098
1133.164063	351.289581
1132.060547	356.242462
1130.957031	529.564453
1129.852539	546.060303
1128.748047	514.965088
1127.643555	846.625610
1126.538086	902.932251
1125.433594	755.198242
1124.328125	943.952393
1123.221680	724.907471
1122.116211	773.530823
1121.009766	476.187683
1119.903320	593.240417
1118.796875	433.111359
1117.690430	620.854736
1116.583008	517.310669
1115.475586	477.554108
1114.368164	411.663849
1113.259766	546.670166
1112.151367	478.158295
1111.042969	563.183777
1109.934570	666.942749
1108.825195	494.095184
1107.716797	722.751587
1106.606445	828.365295
1105.497070	586.741882
1104.387695	718.051208
1103.277344	877.488953
1102.166992	713.494263
1101.055664	650.875122
1099.945313	842.861206
1098.833984	777.638306
1097.721680	759.462463
1096.610352	774.175293
1095.498047	923.056946
1094.385742	718.413940
1093.273438	798.711670
1092.161133	511.554260
1091.047852	561.029480
1089.934570	603.311462
1088.821289	647.817017
1087.707031	755.703003
1086.593750	541.241028
1085.479492	778.212830
1084.364258	483.700073
1083.250000	506.506195
1082.134766	604.386169
1081.019531	723.267273
1079.903320	764.489624
1078.788086	768.037170
1077.671875	527.346069
1076.555664	596.476807
1075.439453	393.304535
1074.322266	544.363708
1073.205078	561.586182
1072.087891	529.480103
1070.969727	438.696930
1069.852539	352.575500
1068.734375	364.827454
1067.615234	379.338837
1066.497070	517.915710
1065.377930	459.662140
1064.258789	443.511719
1063.139648	380.497253
1062.019531	616.961426
1060.900391	350.292908
1059.779297	357.328033
1058.659180	504.617584
1057.538086	177.209473
1056.417969	305.681305
1055.295898	434.035004
1054.174805	529.591492
1053.052734	277.047852
1051.930664	484.601135
1050.808594	376.860626
1049.686523	266.807556
1048.563477	411.120483
1047.440430	387.371613
1046.317383	232.998352
1045.193359	248.896988
1044.069336	257.779480
1042.945313	569.647766
1041.821289	329.094543
1040.696289	354.224182
1039.572266	69.568169
1038.447266	322.949463
1037.321289	357.367096
1036.195313	422.032135
1035.070313	470.394989
1033.943359	483.833191
1032.817383	701.970154
1031.690430	810.721802
1030.563477	603.263977
1029.436523	549.329163
1028.308594	393.191803
1027.181641	125.649742
1026.052734	-16.327093
1024.924805	146.008224
1023.796875	-162.981918
1022.667969	108.474129
1021.538086	-346.487732
1020.409180	-165.502762
1019.279297	73.426689
1018.149414	-26.265112
1017.019531	-197.723694
1015.889648	-23.684471
1014.758789	8.972204
1013.627930	-88.059853
1012.497070	95.283722
1011.365234	241.554352
1010.233398	151.685867
1009.101563	214.699615
1007.969727	474.458710
1006.836914	771.189575
1005.704102	1426.379517
1004.571289	2104.476318
1003.438477	2625.137207
1002.304688	2412.936523
1001.170898	1865.858765
1000.037109	884.799438
998.902344	504.829071
997.767578	362.989777
996.632813	105.888580
995.498047	47.517204
994.362305	132.349884
993.226563	217.256332
992.090820	147.703827
990.955078	209.743500
989.818359	156.598923
988.681641	311.044556
987.544922	255.846268
986.407227	-45.711582
985.269531	-142.005386
984.131836	-51.597477
982.994141	-117.646881
981.855469	274.501129
980.716797	183.367004
979.578125	14.196850
978.439453	70.655670
977.299805	235.307693
976.160156	195.420776
975.020508	426.918549
973.879883	102.363533
972.739258	173.260376
971.598633	267.248352
970.458008	260.312500
969.316406	428.011719
968.175781	318.075531
967.033203	215.230881
965.891602	261.719421
964.749023	427.616058
963.606445	339.071350
962.463867	379.116791
961.320313	364.302216
960.177734	381.747253
959.033203	385.606323
957.889648	497.286560
956.745117	455.666321
955.600586	615.698425
954.456055	189.908112
953.311523	199.256989
952.166016	483.299561
951.020508	273.363739
949.875000	509.593658
948.728516	448.702209
947.582031	312.595856
946.435547	626.879395
945.289063	484.304138
944.141602	506.419250
942.994141	752.477966
941.846680	902.722534
940.698242	578.358704
939.550781	719.811035
938.402344	551.131653
937.252930	469.380524
936.104492	736.715271
934.955078	725.992615
933.805664	610.618225
932.655273	527.381470
931.504883	439.809631
930.354492	491.385559
929.204102	256.222870
928.052734	239.887619
926.902344	351.185944
925.750977	296.512482
924.598633	282.992767
923.446289	278.753143
922.294922	479.322571
921.141602	211.702454
919.989258	314.821716
918.835938	281.741364
917.682617	385.143341
916.529297	268.375824
915.375000	154.106369
914.220703	108.157845
913.066406	144.097000
911.911133	132.540817
910.756836	-44.441055
909.601563	5.608719
908.445313	-50.763485
907.290039	63.051994
906.133789	179.239655
904.977539	-1.277683
903.820313	-127.188248
902.664063	-137.399292
901.506836	-113.491142
900.348633	-12.482382
899.191406	-83.371994
898.033203	-289.829620
896.875000	-140.925964
895.716797	21.612797
894.557617	10.127224
893.398438	-184.308380
892.239258	84.736839
891.079102	112.045013
889.919922	-11.877276
888.759766	-155.937637
887.598633	117.863258
886.438477	213.329071
885.277344	-38.646576
884.115234	219.483307
882.954102	96.405502
881.791992	316.256195
880.629883	240.768173
879.467773	429.121796
878.304688	277.224579
877.141602	325.995544
875.978516	235.185135
874.815430	272.853455
873.651367	285.829071
872.487305	375.399658
871.323242	465.002045
870.158203	365.667145
868.993164	149.490814
867.828125	176.328857
866.663086	657.324097
865.497070	272.853180
864.331055	549.236328
863.165039	540.234436
861.998047	481.879425
860.832031	533.610046
859.664063	544.962036
858.497070	706.705627
857.329102	700.124146
856.161133	875.277771
854.993164	758.813049
853.825195	826.284729
852.656250	792.870422
851.487305	687.766724
850.317383	874.009583
849.148438	715.183777
847.978516	536.285767
846.808594	489.570892
845.637695	241.412857
844.466797	261.917664
843.295898	309.246552
842.125000	29.943645
840.953125	274.073090
839.781250	189.388382
838.609375	1.888808
837.437500	134.018921
836.264648	214.669006
835.091797	127.709038
833.917969	243.975571
832.745117	141.326706
831.571289	219.487045
830.397461	163.655930
829.222656	362.145447
828.047852	216.970581
826.873047	294.802765
825.698242	294.494202
824.522461	501.416473
823.346680	327.099640
822.170898	181.748581
820.995117	-8.164221
819.818359	104.789467
818.641602	-5.033654
817.463867	145.531891
816.287109	117.901367
815.109375	119.114738
813.931641	293.718750
812.752930	156.825104
811.574219	-62.366787
810.395508	69.616241
809.216797	-109.671532
808.037109	-6.837168
806.857422	69.180756
805.677734	-114.758514
804.498047	-189.947983
803.317383	-274.096313
802.136719	-3.291699
800.955078	-116.526039
799.774414	-220.967117
798.592773	-278.915283
797.411133	-266.027252
796.228516	-306.462860
795.045898	-118.781700
793.863281	-316.784637
792.680664	-198.117126
791.497070	-103.991768
790.313477	-60.964310
789.129883	12.891441
787.946289	-125.841965
786.761719	49.481297
785.577148	138.329880
784.391602	61.169937
783.207031	87.800407
782.021484	32.511230
780.835938	65.490807
779.649414	135.874298
778.462891	157.500015
777.276367	35.460480
776.089844	153.953827
774.902344	144.257904
773.714844	-92.828026
772.527344	14.182699
771.338867	74.701790
770.151367	227.661102
768.962891	232.733398
767.773438	114.266914
766.584961	189.615479
765.395508	260.402832
764.205078	117.420990
763.015625	289.231873
761.825195	357.390717
760.634766	361.584290
759.443359	425.070465
758.252930	490.616577
757.061523	731.959351
755.869141	542.161377
754.677734	431.485107
753.485352	522.942444
752.292969	370.393829
751.100586	347.425049
749.907227	414.420471
748.713867	314.449036
747.520508	302.246399
746.326172	270.231354
745.131836	286.430420
743.937500	267.465454
742.743164	448.006195
741.547852	312.707062
740.352539	21.800362
739.156250	274.446533
737.960938	-38.302475
736.764648	205.407333
735.568359	197.148712
734.371094	219.522827
733.174805	338.175964
731.977539	237.938904
730.779297	39.296848
729.582031	46.348583
728.383789	108.073486
727.185547	99.824295
725.986328	141.870667
724.787109	153.331039
723.587891	254.388321
722.388672	189.441238
721.188477	155.140594
719.988281	59.778702
718.788086	180.598129
717.587891	150.858002
716.386719	149.563873
715.185547	333.736420
713.983398	94.877327
712.782227	93.842583
711.580078	-79.278763
710.377930	94.246445
709.174805	126.194466
707.971680	21.026693
706.768555	-73.086998
705.565430	-110.429955
704.361328	-38.799164
703.157227	122.147812
701.953125	109.124298
700.748047	74.507065
699.543945	-38.226166
698.338867	101.428612
697.132813	-50.055847
695.926758	107.250000
694.720703	-72.070602
693.514648	-133.850662
692.308594	-26.055315
691.101563	-358.814392
689.894531	-289.714050
688.686523	-137.999695
687.478516	-57.754578
686.270508	-135.681778
685.062500	-68.098053
683.854492	-32.869423
682.645508	-162.173126
681.436523	-124.374527
680.226563	86.915894
679.016602	-100.208557
677.806641	-14.219817
676.596680	-57.966362
675.386719	-131.802124
674.175781	-110.200928
672.963867	-181.441360
671.752930	78.435333
670.541016	68.086411
669.329102	25.486614
668.117188	-124.994553
666.904297	102.897041
665.691406	-70.982849
664.478516	18.853893
663.265625	100.142548
662.051758	181.520874
660.837891	-37.032524
659.623047	135.177856
658.409180	154.216003
657.194336	-48.828938
655.979492	4.870617
654.763672	86.612373
653.547852	-77.371361
652.332031	-127.078667
651.116211	92.500862
649.899414	-95.129272
648.682617	122.078300
647.465820	16.170853
646.249023	80.221573
645.031250	206.503189
643.813477	78.693054
642.594727	307.772247
641.376953	108.582741
640.158203	173.640564
638.939453	-114.135048
637.719727	-77.652893
636.500000	22.868158
635.280273	-27.442045
634.060547	207.388107
632.839844	-0.666091
631.619141	-1.002251
630.398438	62.410240
629.176758	131.552185
627.955078	-14.561553
626.733398	-2.717913
625.511719	136.901169
624.289063	292.684967
623.066406	245.979568
621.843750	341.785614
620.620117	310.048157
619.397461	114.380875
618.172852	144.460846
616.949219	23.343304
615.724609	232.531204
614.500000	1.503790
613.275391	-70.609795
612.050781	9.575109
610.825195	-18.995939
609.599609	-19.534861
608.373047	-126.815453
607.146484	120.638237
605.919922	-153.317963
604.693359	-83.531265
