# Supplementary material for: Raman spectroscopy accurately differentiates mucosal healing from non-healing and biochemical changes following biological therapy in inflammatory bowel disease
Source: PLoS One. 2021 Jun 2;16(6):e0252210. doi: 10.1371/journal.pone.0252210 (PMC8172032; doi:10.1371/journal.pone.0252210)
Supplement: S3 Dataset — (ZIP) [file pone.0252210.s005.zip › Export UC active inflammation/OC037-1 pre treatment_base sub CR removed_0__X_9094.98__Y_11120.4__Z_1762.8__Time_0.txt]

1714.774414	365.056488
1713.797852	333.598724
1712.820313	223.329895
1711.843750	10.720087
1710.866211	306.879364
1709.888672	130.494720
1708.911133	44.596809
1707.933594	75.878937
1706.955078	-166.926361
1705.976563	-241.729767
1704.998047	-41.586334
1704.019531	-345.652100
1703.040039	-412.407684
1702.061523	-220.496506
1701.082031	21.081076
1700.101563	-260.042542
1699.122070	6.070420
1698.141602	81.108856
1697.161133	24.027639
1696.180664	163.524506
1695.200195	-18.792118
1694.218750	-132.880142
1693.238281	-266.811432
1692.256836	105.168991
1691.274414	216.724411
1690.292969	118.805283
1689.310547	350.287476
1688.328125	153.523117
1687.345703	224.720123
1686.363281	414.383728
1685.379883	359.874573
1684.396484	218.600052
1683.413086	456.803070
1682.429688	600.099976
1681.445313	336.925903
1680.461914	711.235168
1679.477539	317.113129
1678.493164	416.451294
1677.507813	551.250916
1676.523438	652.381836
1675.538086	921.872498
1674.552734	995.381470
1673.566406	997.913269
1672.581055	1352.111450
1671.594727	1499.688599
1670.608398	1472.672485
1669.622070	1619.059814
1668.634766	1460.755249
1667.648438	1497.060303
1666.661133	1560.562500
1665.673828	1441.635254
1664.685547	1676.216675
1663.698242	1781.408936
1662.709961	1844.720337
1661.721680	1932.468262
1660.733398	1790.169922
1659.744141	1908.160889
1658.755859	2002.827881
1657.766602	1822.491577
1656.777344	1746.020630
1655.787109	1656.814575
1654.797852	1824.897705
1653.807617	1622.853760
1652.817383	1381.652344
1651.827148	1043.112427
1650.835938	1353.029663
1649.844727	1049.795044
1648.853516	1080.140625
1647.862305	809.552551
1646.871094	719.101318
1645.878906	547.109375
1644.886719	600.000366
1643.894531	447.212769
1642.902344	389.816254
1641.910156	50.310471
1640.916992	4.096854
1639.923828	401.366364
1638.930664	-0.497766
1637.936523	38.401501
1636.943359	106.508972
1635.949219	-231.154709
1634.955078	34.992119
1633.960938	122.035141
1632.965820	-180.665497
1631.970703	338.583313
1630.975586	-150.684723
1629.980469	121.150208
1628.985352	-270.233215
1627.989258	-253.512085
1626.993164	28.991545
1625.997070	-85.681664
1625.000977	-42.459538
1624.003906	16.567978
1623.007813	-329.123657
1622.010742	55.893429
1621.012695	193.805710
1620.015625	6.003016
1619.017578	115.033257
1618.020508	189.913513
1617.021484	212.237137
1616.023438	105.972733
1615.025391	220.137894
1614.026367	218.801193
1613.027344	83.685699
1612.028320	244.887711
1611.028320	151.681335
1610.029297	-43.731083
1609.029297	290.180634
1608.029297	170.667953
1607.028320	-85.072632
1606.028320	-162.693161
1605.027344	-15.219814
1604.026367	163.513824
1603.025391	124.875191
1602.023438	-73.456314
1601.022461	285.376678
1600.020508	115.658592
1599.018555	343.328491
1598.016602	-174.227737
1597.013672	340.638275
1596.010742	-116.858139
1595.007813	-396.645203
1594.004883	-62.670406
1593.001953	-253.836258
1591.998047	61.390583
1590.994141	-30.841658
1589.990234	-284.977997
1588.986328	-22.576550
1587.981445	-274.322784
1586.976563	248.411163
1585.971680	-141.795731
1584.966797	85.793823
1583.961914	-150.779968
1582.956055	-61.743687
1581.950195	230.270203
1580.944336	58.386257
1579.938477	204.072861
1578.931641	42.298626
1577.924805	-150.821716
1576.917969	-81.221718
1575.911133	55.801868
1574.904297	-205.391312
1573.896484	-53.200180
1572.888672	93.532478
1571.880859	-43.329472
1570.873047	196.503723
1569.864258	-42.072205
1568.855469	-114.488770
1567.846680	444.038239
1566.837891	423.076355
1565.829102	181.257614
1564.819336	440.248810
1563.809570	55.379627
1562.799805	-62.307434
1561.790039	-102.336174
1560.779297	-243.712067
1559.768555	-53.367985
1558.757813	154.834641
1557.747070	326.456360
1556.736328	-105.910980
1555.724609	179.238358
1554.712891	-38.386497
1553.701172	184.066330
1552.689453	281.956604
1551.676758	-34.546284
1550.664063	202.646729
1549.651367	-23.565275
1548.638672	88.957069
1547.625977	33.136402
1546.612305	-35.817463
1545.598633	-6.716474
1544.584961	94.530190
1543.571289	27.585690
1542.556641	-207.467590
1541.541992	122.992996
1540.527344	14.146423
1539.512695	91.025238
1538.498047	-95.589912
1537.482422	-148.162140
1536.466797	-108.026581
1535.451172	53.128841
1534.434570	154.684418
1533.418945	101.339249
1532.402344	34.912846
1531.385742	-11.053809
1530.369141	375.687164
1529.351563	190.163925
1528.334961	228.638046
1527.317383	403.359222
1526.299805	26.906681
1525.281250	57.079563
1524.263672	357.291290
1523.245117	21.702618
1522.226563	460.323181
1521.208008	129.663010
1520.188477	-39.071087
1519.168945	298.502228
1518.150391	383.938660
1517.129883	-49.910007
1516.110352	292.109131
1515.089844	91.873581
1514.070313	-87.854309
1513.049805	153.341537
1512.028320	-95.984062
1511.007813	-219.575684
1509.986328	-48.242558
1508.964844	-177.236450
1507.943359	-54.992302
1506.921875	-150.870773
1505.899414	96.622688
1504.876953	136.289597
1503.854492	-18.925982
1502.832031	-240.806488
1501.808594	-119.543282
1500.786133	-172.546402
1499.762695	-243.597794
1498.739258	-273.778015
1497.714844	-150.550156
1496.691406	-111.882057
1495.666992	-45.232136
1494.642578	0.827334
1493.617188	-73.440514
1492.592773	-260.219543
1491.567383	-219.584061
1490.541992	12.579621
1489.516602	224.118103
1488.491211	241.364319
1487.464844	-132.209961
1486.438477	186.163513
1485.412109	348.618469
1484.385742	436.923462
1483.358398	144.926941
1482.331055	115.719711
1481.303711	145.115219
1480.276367	176.983566
1479.249023	249.561996
1478.220703	612.565979
1477.192383	807.182251
1476.164063	474.312134
1475.135742	788.481995
1474.106445	1183.922729
1473.077148	1036.858276
1472.047852	704.006470
1471.018555	1340.846680
1469.989258	982.549744
1468.958984	1415.451904
1467.928711	1425.960938
1466.898438	1843.267090
1465.868164	2179.021729
1464.836914	1797.845947
1463.805664	2039.370361
1462.774414	2410.343750
1461.743164	2595.726074
1460.710938	2377.208740
1459.679688	2427.936279
1458.647461	2412.605957
1457.615234	2694.199219
1456.582031	2993.400146
1455.549805	2582.224121
1454.516602	2518.653076
1453.483398	2452.583008
1452.449219	2827.623779
1451.416016	2728.586914
1450.381836	2822.158203
1449.347656	2682.627686
1448.313477	3110.556396
1447.279297	3016.650146
1446.244141	2851.885742
1445.208984	3013.760498
1444.173828	2838.999023
1443.138672	2649.166504
1442.102539	2699.740234
1441.066406	2376.013428
1440.030273	2371.070557
1438.994141	2252.406250
1437.958008	2371.428955
1436.920898	2038.084961
1435.883789	2000.526489
1434.846680	1955.455200
1433.808594	1486.168701
1432.771484	1390.843994
1431.733398	1083.546997
1430.695313	980.863098
1429.657227	1128.087646
1428.618164	384.780182
1427.579102	675.928345
1426.540039	361.842865
1425.500977	340.404633
1424.461914	399.705505
1423.421875	761.418579
1422.381836	551.148254
1421.341797	398.982361
1420.301758	322.508698
1419.260742	397.193634
1418.219727	753.863708
1417.178711	181.798035
1416.137695	161.107758
1415.096680	183.286758
1414.054688	54.610325
1413.012695	14.095763
1411.970703	172.299377
1410.928711	1.269645
1409.885742	114.340706
1408.842773	6.376997
1407.799805	-119.026245
1406.756836	232.890244
1405.712891	331.132813
1404.668945	85.537956
1403.625000	256.771118
1402.581055	-249.439865
1401.537109	49.953190
1400.492188	20.742199
1399.447266	347.727753
1398.402344	198.356369
1397.357422	-51.097412
1396.311523	133.174332
1395.265625	122.065323
1394.219727	-151.935135
1393.173828	50.134914
1392.126953	106.986076
1391.081055	-176.479614
1390.034180	228.525375
1388.986328	333.189789
1387.939453	242.832748
1386.891602	-29.968466
1385.843750	-205.005219
1384.795898	-182.327560
1383.748047	-127.040298
1382.699219	-251.599915
1381.651367	-251.028946
1380.602539	-387.737000
1379.552734	-197.121597
1378.503906	103.426620
1377.454102	184.279999
1376.404297	-64.205902
1375.354492	149.164612
1374.303711	-83.997719
1373.253906	-257.042145
1372.203125	-200.485718
1371.152344	88.037941
1370.100586	-226.649048
1369.049805	-224.553452
1367.998047	-137.636673
1366.946289	158.619339
1365.894531	-227.484573
1364.841797	-25.703913
1363.789063	-164.907867
1362.736328	121.665237
1361.683594	472.945007
1360.630859	-21.607725
1359.577148	399.447388
1358.523438	-32.462837
1357.469727	150.020737
1356.415039	213.233322
1355.361328	470.410126
1354.306641	136.276596
1353.251953	249.539856
1352.197266	350.472992
1351.141602	630.239868
1350.085938	696.543213
1349.030273	790.249695
1347.974609	831.948792
1346.918945	913.452332
1345.862305	1047.116089
1344.805664	980.005432
1343.749023	1443.588257
1342.691406	1195.724731
1341.634766	1327.263062
1340.577148	1602.553101
1339.519531	1273.471680
1338.460938	1296.293213
1337.403320	1561.896118
1336.344727	1518.068604
1335.286133	1246.702515
1334.226563	1500.111694
1333.167969	1122.747803
1332.108398	748.122375
1331.048828	1308.466553
1329.989258	780.939331
1328.928711	1138.585815
1327.869141	1335.598145
1326.808594	1515.329102
1325.748047	1359.180908
1324.686523	1408.163452
1323.625977	1284.436768
1322.564453	1104.088989
1321.502930	1017.712769
1320.440430	1489.084473
1319.378906	1232.679321
1318.316406	1395.742310
1317.253906	1127.342407
1316.190430	967.619446
1315.127930	1367.567261
1314.064453	1577.693359
1313.000977	1607.991943
1311.937500	1394.539673
1310.873047	1582.652588
1309.809570	1399.042114
1308.745117	1515.892578
1307.679688	1199.651978
1306.615234	1646.378662
1305.549805	1505.089478
1304.484375	1479.539307
1303.418945	1852.418091
1302.353516	2003.978149
1301.287109	1735.282227
1300.220703	1466.791870
1299.154297	1643.149780
1298.087891	1772.854614
1297.020508	1296.043457
1295.954102	1769.632080
1294.886719	1693.271851
1293.818359	1364.250488
1292.750977	1329.877563
1291.682617	1290.668213
1290.614258	1303.051758
1289.545898	908.499207
1288.476563	1004.425598
1287.407227	1460.639038
1286.338867	1228.228271
1285.268555	1150.278931
1284.199219	1236.537720
1283.128906	1028.970093
1282.058594	1112.872070
1280.988281	1399.936890
1279.917969	1187.748657
1278.846680	938.996704
1277.775391	886.074097
1276.704102	1119.338379
1275.632813	1186.295532
1274.560547	1131.041138
1273.488281	1606.155518
1272.416016	1152.672241
1271.343750	1398.042236
1270.270508	1596.927856
1269.197266	1597.991455
1268.124023	1887.137207
1267.050781	1971.187500
1265.977539	1628.226440
1264.903320	1370.814697
1263.829102	1501.333252
1262.753906	1385.526611
1261.679688	1513.599121
1260.604492	1271.147461
1259.529297	1396.778687
1258.454102	1415.178467
1257.378906	1190.012817
1256.302734	1391.108521
1255.226563	1645.686035
1254.150391	1325.716064
1253.073242	1645.911987
1251.997070	1535.337646
1250.919922	1271.558472
1249.841797	1246.217163
1248.764648	985.053101
1247.686523	1205.307739
1246.608398	1206.732544
1245.530273	1091.521240
1244.452148	1163.413940
1243.373047	1563.132324
1242.293945	1290.049072
1241.214844	1191.869263
1240.135742	889.841187
1239.055664	731.088867
1237.975586	1050.324707
1236.895508	930.382935
1235.815430	977.797058
1234.734375	1042.128418
1233.654297	1370.632080
1232.573242	1265.162964
1231.491211	1300.227173
1230.410156	988.872864
1229.328125	1224.931396
1228.246094	1318.002441
1227.163086	938.947876
1226.081055	833.523254
1224.998047	856.333313
1223.915039	738.790161
1222.832031	592.239929
1221.748047	815.654236
1220.664063	695.648315
1219.580078	872.935608
1218.496094	909.944397
1217.412109	1055.610840
1216.327148	693.925842
1215.242188	614.887878
1214.157227	1054.901855
1213.071289	558.122803
1211.985352	527.264160
1210.899414	964.414429
1209.813477	846.533325
1208.727539	1020.443970
1207.640625	950.695740
1206.553711	1334.088379
1205.466797	859.304260
1204.378906	900.271729
1203.291016	767.720398
1202.203125	526.789795
1201.115234	635.033569
1200.027344	232.817902
1198.938477	-39.331295
1197.849609	239.589325
1196.760742	8.321025
1195.670898	212.393539
1194.582031	-232.915451
1193.492188	362.841156
1192.401367	80.959229
1191.311523	133.162216
1190.220703	-107.845230
1189.129883	-245.539612
1188.039063	-51.859097
1186.947266	-43.219479
1185.856445	-361.088043
1184.764648	185.009003
1183.671875	87.774025
1182.580078	-165.392609
1181.487305	-229.087723
1180.394531	64.408249
1179.301758	180.309708
1178.208984	-154.469696
1177.115234	42.712608
1176.021484	349.916382
1174.927734	192.289719
1173.833008	-125.790482
1172.738281	46.923286
1171.643555	231.450348
1170.548828	-10.107892
1169.454102	9.115617
1168.358398	-91.353981
1167.262695	-335.331177
1166.166992	-180.050400
1165.070313	-70.353745
1163.973633	-106.547630
1162.876953	506.996918
1161.780273	157.631607
1160.683594	109.215904
1159.585938	211.130219
1158.488281	448.963165
1157.389648	211.712250
1156.291992	528.000366
1155.193359	-45.646507
1154.094727	456.384155
1152.996094	166.565323
1151.896484	-56.484470
1150.796875	-22.140804
1149.697266	133.616348
1148.597656	-151.450790
1147.498047	-362.638519
1146.397461	173.776962
1145.296875	76.690125
1144.195313	-101.362762
1143.094727	-203.260910
1141.993164	-22.131615
1140.891602	-176.490219
1139.789063	-14.644275
1138.687500	-45.472420
1137.584961	358.538361
1136.482422	-459.013611
1135.379883	232.204605
1134.276367	203.389252
1133.172852	226.759995
1132.069336	307.020966
1130.964844	399.024658
1129.861328	609.580994
1128.756836	447.503204
1127.652344	717.093445
1126.546875	924.829041
1125.442383	729.407227
1124.336914	707.012085
1123.230469	620.570557
1122.125000	744.975464
1121.018555	487.906799
1119.912109	377.718048
1118.805664	492.430054
1117.699219	339.575562
1116.591797	181.987350
1115.484375	59.901882
1114.376953	-92.921524
1113.268555	340.717133
1112.160156	220.878708
1111.051758	176.689804
1109.943359	782.347351
1108.833984	532.395081
1107.725586	577.797363
1106.616211	507.405640
1105.505859	493.655212
1104.396484	538.905090
1103.286133	440.123962
1102.175781	331.920013
1101.064453	650.665161
1099.954102	617.871033
1098.842773	634.557007
1097.731445	691.284607
1096.619141	615.968750
1095.507813	618.437622
1094.395508	915.320068
1093.282227	733.946167
1092.169922	536.183167
1091.056641	564.460815
1089.943359	27.883667
1088.830078	329.184265
1087.716797	197.501404
1086.602539	526.812683
1085.488281	475.062714
1084.373047	569.061157
1083.258789	653.640198
1082.143555	561.932922
1081.028320	679.352539
1079.913086	681.643555
1078.796875	963.342285
1077.680664	517.194092
1076.564453	397.494171
1075.448242	317.756409
1074.331055	557.099487
1073.213867	55.217880
1072.096680	700.211487
1070.979492	71.988762
1069.861328	107.340485
1068.743164	477.785187
1067.625000	417.043945
1066.505859	215.817719
1065.386719	473.675812
1064.267578	885.960327
1063.148438	560.841553
1062.029297	572.868652
1060.909180	379.051514
1059.789063	243.845886
1058.667969	457.148499
1057.547852	160.782211
1056.426758	53.909359
1055.305664	309.337006
1054.183594	64.747330
1053.062500	42.236080
1051.940430	17.450481
1050.818359	226.201248
1049.695313	124.483299
1048.572266	328.568146
1047.449219	-136.920868
1046.326172	97.608360
1045.203125	161.884644
1044.079102	172.571243
1042.955078	-3.127185
1041.830078	175.526993
1040.706055	349.545715
1039.581055	313.929443
1038.456055	348.284760
1037.331055	101.020134
1036.205078	105.326698
1035.079102	11.994344
1033.953125	-323.142761
1032.826172	400.266907
1031.700195	449.100891
1030.573242	102.775108
1029.445313	-17.833065
1028.318359	-159.171082
1027.190430	-418.830170
1026.062500	-580.697266
1024.934570	-468.352356
1023.805664	-365.240051
1022.676758	-306.149963
1021.547852	-434.927887
1020.418945	-131.993774
1019.289063	-552.764465
1018.159180	-187.084930
1017.029297	-159.929855
1015.898438	-44.586899
1014.767578	77.789993
1013.636719	-19.840445
1012.505859	315.847656
1011.375000	294.910645
1010.243164	132.885620
1009.111328	392.344391
1007.978516	475.945343
1006.846680	568.927124
1005.713867	1106.101318
1004.581055	2262.913818
1003.447266	2887.590088
1002.313477	2717.013184
1001.179688	1938.919067
1000.045898	1249.140869
998.912109	758.484497
997.777344	325.933624
996.642578	166.175232
995.506836	325.169708
994.372070	-18.789322
993.236328	675.745239
992.100586	207.631470
990.963867	210.318512
989.828125	-63.467823
988.691406	6.462773
987.553711	226.310806
986.416992	-39.870876
985.279297	152.589325
984.141602	-467.740936
983.003906	-99.947006
981.865234	396.733673
980.726563	281.250885
979.587891	145.300476
978.448242	67.078842
977.309570	331.714020
976.169922	400.981323
975.030273	196.880356
973.889648	-176.997498
972.749023	143.284409
971.608398	199.464447
970.467773	494.613007
969.326172	-48.158546
968.184570	-363.265991
967.042969	56.255413
965.901367	170.643768
964.758789	-162.106262
963.616211	-15.266843
962.473633	225.681229
961.330078	537.740784
960.186523	620.689697
959.042969	-166.769348
957.899414	-108.527512
956.754883	304.789490
955.610352	308.302490
954.465820	28.182627
953.321289	91.612740
952.175781	-14.106694
951.030273	221.183350
949.884766	193.583496
948.738281	-3.007821
947.591797	138.927155
946.445313	-4.655686
945.298828	249.500305
944.151367	30.930653
943.003906	333.246033
941.856445	115.097397
940.708008	234.997162
939.559570	304.805328
938.411133	363.344604
937.262695	488.156342
936.113281	510.464233
934.964844	289.003571
933.814453	539.570068
932.665039	382.317596
931.514648	667.230713
930.364258	544.492126
929.213867	303.560699
928.062500	445.328705
926.912109	316.353333
925.759766	-103.664925
924.608398	106.780022
923.456055	-246.751511
922.303711	316.339752
921.151367	-75.440750
919.999023	-69.185249
918.845703	321.190430
917.692383	173.144211
916.539063	-54.189735
915.384766	-129.172348
914.230469	-76.873535
913.076172	-38.092876
911.920898	-67.284904
910.766602	-16.947222
909.611328	-240.935333
908.455078	-154.087799
907.299805	46.167370
906.143555	121.787605
904.987305	-321.372406
903.830078	248.303497
902.673828	45.569935
901.516602	141.884918
900.359375	25.465889
899.201172	-47.813046
898.042969	-28.211246
896.884766	124.912514
895.726563	-101.874786
894.567383	333.957336
893.408203	-77.975914
892.249023	215.411880
891.088867	327.983307
889.929688	27.209856
888.769531	-289.172028
887.608398	243.537384
886.448242	159.840424
885.287109	387.645660
884.125977	412.337158
882.963867	231.797165
881.801758	123.542465
880.639648	330.995148
879.477539	515.842896
878.315430	283.742218
877.152344	306.348816
875.989258	189.315933
874.825195	387.604034
873.661133	495.756927
872.497070	414.802094
871.333008	462.153717
870.168945	226.018982
869.003906	120.440361
867.838867	-18.827477
866.672852	113.976669
865.506836	253.443436
864.340820	795.041687
863.174805	125.502075
862.008789	550.031799
860.841797	662.212280
859.674805	538.595154
858.506836	325.218994
857.339844	782.808167
856.171875	786.986328
855.003906	658.789612
853.834961	584.416565
852.666016	655.727783
851.497070	827.797791
850.328125	686.033264
849.158203	645.070007
847.988281	1051.968262
846.818359	504.767365
845.647461	479.322052
844.477539	413.522186
843.306641	557.986633
842.134766	143.059631
840.963867	497.561218
839.791992	58.067078
838.619141	608.933167
837.447266	538.163879
836.274414	654.998474
835.101563	655.513977
833.928711	756.414490
832.754883	549.038696
831.581055	718.881836
830.407227	361.859192
829.232422	553.731201
828.058594	484.414337
826.883789	399.389099
825.708008	657.617615
824.533203	610.220337
823.357422	299.751526
822.181641	187.575211
821.004883	137.682007
819.828125	92.119827
818.651367	373.710907
817.474609	87.437782
816.296875	43.705032
815.119141	42.112156
813.941406	258.348969
812.763672	-170.550873
811.584961	-156.987534
810.406250	-210.270828
809.226563	-494.789246
808.047852	-101.734222
806.868164	-264.303375
805.688477	72.671028
804.507813	-214.512131
803.327148	-419.598755
802.146484	-163.198715
800.965820	-60.160088
799.784180	-212.402786
798.603516	-380.251953
797.420898	-581.451233
796.239258	-439.174957
795.056641	-204.075287
793.874023	-339.204681
792.691406	-536.449402
791.507813	85.504967
790.324219	144.716110
789.140625	-172.510452
787.956055	-160.063385
786.772461	-105.744438
785.586914	193.864212
784.402344	-161.304993
783.216797	190.918747
782.032227	304.137604
780.845703	280.147308
779.660156	134.526947
778.473633	114.700752
777.287109	35.123844
776.100586	101.130600
774.913086	-80.222168
773.725586	93.603462
772.538086	198.829010
771.349609	160.511383
770.161133	73.572090
768.972656	105.580711
767.784180	252.044495
766.594727	336.618164
765.405273	520.157776
764.215820	225.604584
763.026367	613.618713
761.835938	395.999664
760.645508	255.405121
759.454102	438.193329
758.262695	1038.737305
757.072266	900.004211
755.879883	572.153748
754.688477	440.020142
753.496094	441.909332
752.303711	391.003937
751.110352	254.377487
749.917969	95.808678
748.724609	644.197327
747.530273	599.623108
746.336914	671.345764
745.142578	97.960510
743.948242	99.498741
742.752930	410.194672
741.558594	141.945328
740.363281	152.162643
739.166992	151.403549
737.971680	52.061485
736.775391	-88.849846
735.579102	-67.642181
734.381836	268.821625
733.185547	-75.549179
731.988281	131.708664
730.790039	240.445648
729.592773	112.961548
728.394531	215.184845
727.196289	-67.352295
725.997070	13.120659
724.797852	154.815506
723.598633	-219.061813
722.399414	139.011078
721.199219	60.273708
719.999023	542.734436
718.798828	224.052338
717.598633	374.784698
716.397461	654.272888
715.196289	192.184860
713.994141	94.592560
712.792969	99.652649
711.590820	61.260273
710.388672	68.793533
709.185547	72.117386
707.982422	45.109432
706.779297	-201.646500
705.576172	-30.125347
704.372070	222.014343
703.167969	49.906765
701.963867	52.111557
700.759766	306.805328
699.554688	11.434772
698.349609	3.366929
697.143555	-171.846207
695.938477	-44.722649
694.732422	-208.553406
693.525391	-39.788025
692.319336	-14.188764
691.112305	94.113586
689.905273	-233.654190
688.697266	-211.695114
687.490234	-250.255005
686.282227	166.894562
685.073242	68.004349
683.865234	60.450996
682.656250	224.345383
681.447266	-441.508270
680.237305	-170.967514
679.028320	-383.303925
677.818359	-8.516872
676.607422	-246.336121
675.397461	-98.575386
674.186523	140.206482
672.975586	-319.668701
671.763672	237.387222
670.551758	-221.911285
669.339844	160.130646
668.127930	198.519501
666.915039	301.879730
665.703125	372.943359
664.489258	1.352232
663.276367	-110.818054
662.062500	-350.194763
660.848633	-164.173599
659.634766	-262.981598
658.419922	382.588959
657.205078	-50.486343
655.990234	94.554146
654.775391	49.826298
653.559570	-238.443665
652.343750	165.073929
651.126953	169.793869
649.911133	-21.568460
648.694336	-219.419449
647.477539	196.228943
646.259766	456.538910
645.041992	88.186867
643.824219	261.896393
642.606445	383.627625
641.387695	300.703064
640.168945	322.796692
638.950195	277.855316
637.730469	60.581486
636.511719	150.136917
635.291016	37.206638
634.071289	385.430511
632.850586	-40.023273
631.629883	201.550201
630.409180	199.778214
629.188477	207.922485
627.966797	-12.172547
626.745117	440.241394
625.522461	-30.447142
624.300781	325.380554
623.078125	611.311401
621.854492	463.112000
620.631836	472.195099
619.408203	492.734741
618.184570	239.895187
616.960938	-311.905823
615.736328	-154.635956
614.511719	293.933228
613.287109	94.487022
612.061523	19.347973
610.835938	156.003830
609.610352	316.102020
608.384766	16.540209
607.158203	-93.001801
605.931641	-166.536865
604.705078	-69.674995
