# Supplementary material for: Raman spectroscopy accurately differentiates mucosal healing from non-healing and biochemical changes following biological therapy in inflammatory bowel disease
Source: PLoS One. 2021 Jun 2;16(6):e0252210. doi: 10.1371/journal.pone.0252210 (PMC8172032; doi:10.1371/journal.pone.0252210)
Supplement: S3 Dataset — (ZIP) [file pone.0252210.s005.zip › Export UC active inflammation/OC028-2 pre treatment base sub cr removed_55__X_343.413__Y_32100.4__Z_109.072__Time_636.txt]

1714.793945	139.225311
1713.817383	-66.406509
1712.840820	81.081154
1711.864258	164.918839
1710.886719	-10.609471
1709.909180	69.327698
1708.931641	77.607872
1707.953125	-20.591597
1706.975586	-56.403519
1705.997070	-153.127670
1705.018555	93.573311
1704.040039	-194.519867
1703.060547	-96.490707
1702.081055	93.103966
1701.101563	93.321236
1700.122070	-109.092667
1699.142578	18.054464
1698.162109	-175.059143
1697.181641	-153.706131
1696.201172	33.862347
1695.220703	16.212641
1694.239258	20.460920
1693.257813	-44.182301
1692.276367	65.241890
1691.294922	-19.700996
1690.313477	88.010773
1689.331055	-33.277729
1688.348633	80.670425
1687.366211	13.714302
1686.383789	-36.760487
1685.400391	99.787895
1684.416992	39.524700
1683.433594	19.676777
1682.450195	53.523853
1681.465820	-58.712261
1680.482422	45.159893
1679.498047	8.288131
1678.512695	-12.235564
1677.528320	175.151367
1676.542969	157.988113
1675.558594	343.303802
1674.572266	188.536972
1673.586914	196.330399
1672.601563	254.937653
1671.615234	170.348129
1670.628906	330.487183
1669.642578	312.918518
1668.655273	292.983368
1667.668945	435.278046
1666.681641	304.413910
1665.694336	147.340851
1664.706055	436.260040
1663.718750	263.824677
1662.730469	301.181030
1661.742188	481.913055
1660.753906	379.194946
1659.764648	337.684723
1658.775391	495.104767
1657.787109	416.936371
1656.796875	487.283264
1655.807617	213.623550
1654.818359	501.422882
1653.828125	392.317719
1652.837891	571.822754
1651.846680	341.410980
1650.856445	269.943573
1649.865234	214.523621
1648.874023	156.634338
1647.882813	67.202286
1646.891602	316.156128
1645.899414	213.785736
1644.907227	177.615128
1643.915039	350.182648
1642.922852	108.322586
1641.930664	273.138916
1640.937500	152.997787
1639.944336	315.295166
1638.951172	290.348175
1637.957031	228.580185
1636.963867	-36.076511
1635.969727	71.115852
1634.975586	65.021004
1633.981445	19.480961
1632.986328	-25.976585
1631.991211	-60.816967
1630.996094	88.724945
1630.000977	82.943680
1629.005859	-138.593704
1628.009766	-144.229874
1627.013672	-155.082413
1626.017578	70.815460
1625.021484	65.251823
1624.024414	-24.408487
1623.028320	-79.831184
1622.031250	-66.886177
1621.033203	127.345917
1620.036133	150.781494
1619.038086	79.677979
1618.041016	-7.134063
1617.041992	-41.411095
1616.043945	110.662376
1615.045898	105.242996
1614.046875	57.847843
1613.047852	136.354279
1612.048828	-8.056981
1611.048828	-50.183117
1610.049805	96.403725
1609.049805	90.927505
1608.049805	35.657585
1607.048828	176.826279
1606.048828	168.649918
1605.047852	16.454185
1604.046875	-57.180706
1603.045898	10.498862
1602.044922	-68.401871
1601.042969	-76.680634
1600.041016	-43.150379
1599.039063	-61.968384
1598.037109	-101.732269
1597.034180	28.351131
1596.031250	-168.286606
1595.028320	-56.624752
1594.025391	20.985369
1593.022461	-11.161967
1592.018555	8.861240
1591.014648	2.720477
1590.010742	56.546116
1589.006836	-27.984543
1588.001953	62.222527
1586.997070	-155.397232
1585.992188	-122.683945
1584.987305	-19.665161
1583.982422	93.670670
1582.976563	170.408737
1581.970703	166.290695
1580.964844	117.832161
1579.958984	-60.870163
1578.952148	18.164371
1577.945313	167.368286
1576.938477	-53.078552
1575.931641	67.316261
1574.924805	26.318623
1573.916992	78.879768
1572.909180	126.144691
1571.901367	152.519073
1570.893555	-44.695866
1569.884766	-88.605644
1568.876953	70.055908
1567.868164	44.167133
1566.858398	15.610255
1565.849609	70.068001
1564.839844	-96.199753
1563.830078	121.577980
1562.820313	136.821884
1561.810547	24.882385
1560.799805	76.282555
1559.790039	-69.457840
1558.779297	-49.323719
1557.767578	25.139727
1556.756836	-24.872383
1555.745117	147.833389
1554.733398	97.652077
1553.721680	163.933380
1552.709961	297.416656
1551.697266	190.049500
1550.685547	-44.141865
1549.672852	120.101723
1548.659180	-85.693336
1547.646484	179.186279
1546.632813	208.589203
1545.619141	175.862564
1544.605469	210.265518
1543.591797	146.391220
1542.577148	92.793266
1541.562500	145.033035
1540.547852	104.215477
1539.533203	171.766861
1538.518555	-26.633568
1537.502930	-41.817242
1536.487305	69.348999
1535.471680	146.860840
1534.456055	74.693512
1533.439453	131.390411
1532.422852	177.679779
1531.406250	133.676529
1530.389648	-134.545410
1529.373047	97.035179
1528.355469	27.102110
1527.337891	31.804934
1526.320313	46.734253
1525.302734	56.441628
1524.284180	256.494476
1523.265625	37.034882
1522.247070	25.953299
1521.228516	163.968338
1520.208984	13.887512
1519.190430	151.718460
1518.170898	96.669037
1517.151367	134.081940
1516.130859	37.827003
1515.111328	54.569599
1514.090820	81.508408
1513.070313	-68.763603
1512.049805	29.943003
1511.028320	48.991020
1510.006836	57.713840
1508.986328	30.476309
1507.963867	49.340206
1506.942383	6.617833
1505.919922	-166.881516
1504.898438	-86.623192
1503.875977	-119.200417
1502.852539	-0.676726
1501.830078	-69.211540
1500.806641	-163.379745
1499.783203	-162.827866
1498.759766	-90.651527
1497.736328	104.284142
1496.711914	-156.328461
1495.687500	81.930710
1494.663086	171.718018
1493.638672	49.208385
1492.613281	133.764999
1491.587891	236.138123
1490.563477	108.472710
1489.537109	200.508286
1488.511719	108.583717
1487.485352	164.763916
1486.458984	-133.983871
1485.432617	-39.551109
1484.406250	6.326013
1483.379883	161.864441
1482.352539	6.095071
1481.325195	215.060486
1480.297852	28.698317
1479.269531	132.992554
1478.241211	43.520004
1477.213867	112.057724
1476.184570	35.313168
1475.156250	307.537170
1474.127930	218.024216
1473.098633	156.525787
1472.069336	387.761353
1471.040039	382.208557
1470.009766	394.445038
1468.979492	452.450989
1467.950195	505.344421
1466.918945	685.318787
1465.888672	499.145630
1464.857422	424.863831
1463.827148	464.965027
1462.795898	644.761475
1461.763672	799.064758
1460.732422	811.099915
1459.700195	604.770081
1458.667969	588.903015
1457.635742	847.125793
1456.603516	920.016663
1455.570313	726.509521
1454.537109	672.577698
1453.503906	616.135376
1452.470703	790.416931
1451.436523	817.612183
1450.403320	783.995850
1449.369141	869.464233
1448.333984	815.581726
1447.299805	614.862183
1446.264648	834.515503
1445.230469	790.839539
1444.194336	825.627625
1443.159180	723.789490
1442.124023	715.608765
1441.087891	591.093689
1440.051758	699.278870
1439.015625	779.626221
1437.978516	594.555054
1436.941406	599.105835
1435.904297	520.299927
1434.867188	416.288513
1433.830078	499.220001
1432.791992	284.197418
1431.754883	314.154816
1430.715820	154.821732
1429.677734	353.887238
1428.639648	504.960266
1427.600586	237.311966
1426.561523	148.835907
1425.522461	100.763275
1424.482422	158.589920
1423.443359	145.871368
1422.403320	198.683502
1421.363281	75.180389
1420.322266	-65.877426
1419.282227	17.252802
1418.241211	180.923523
1417.200195	-60.639111
1416.159180	133.238403
1415.117188	-110.666634
1414.076172	-9.851199
1413.034180	68.315796
1411.992188	-92.348907
1410.949219	76.351982
1409.907227	-106.787819
1408.864258	-46.113533
1407.821289	14.572227
1406.777344	22.524496
1405.734375	53.118633
1404.690430	-26.720776
1403.646484	-41.231125
1402.602539	84.820496
1401.557617	153.152145
1400.513672	-79.469681
1399.468750	1.491270
1398.423828	72.433075
1397.377930	13.039758
1396.333008	274.490448
1395.287109	42.293442
1394.241211	178.461777
1393.195313	-13.454369
1392.148438	-17.464165
1391.101563	-101.530312
1390.054688	59.754738
1389.007813	-106.771790
1387.960938	-10.503144
1386.913086	103.270416
1385.865234	1.992141
1384.817383	-111.695137
1383.769531	9.670741
1382.720703	-1.421031
1381.671875	217.398315
1380.623047	148.913177
1379.574219	152.930374
1378.524414	146.999802
1377.475586	216.020279
1376.425781	3.029937
1375.375977	231.838547
1374.325195	-95.725510
1373.274414	-38.998081
1372.224609	-194.194138
1371.172852	82.016182
1370.122070	-73.044487
1369.070313	285.358887
1368.019531	112.983475
1366.967773	-61.765606
1365.915039	109.771004
1364.863281	181.697769
1363.810547	-55.039871
1362.757813	168.803635
1361.705078	14.386450
1360.651367	183.484711
1359.598633	295.362488
1358.544922	93.919716
1357.491211	24.378237
1356.436523	-127.111656
1355.382813	-25.005127
1354.328125	69.648964
1353.273438	221.443237
1352.217773	85.139496
1351.163086	147.583878
1350.107422	13.939796
1349.051758	-50.105656
1347.996094	76.985428
1346.939453	62.663506
1345.883789	137.692123
1344.827148	259.845490
1343.769531	453.884277
1342.712891	179.439850
1341.655273	361.121613
1340.598633	238.043198
1339.540039	342.938049
1338.482422	484.990082
1337.423828	354.670410
1336.366211	333.379333
1335.307617	282.440613
1334.248047	268.680298
1333.189453	358.878143
1332.129883	424.345551
1331.070313	156.015701
1330.010742	555.335510
1328.950195	309.424927
1327.890625	278.658081
1326.830078	317.119202
1325.768555	316.083374
1324.708008	236.074799
1323.646484	388.220886
1322.585938	214.519196
1321.523438	396.300171
1320.461914	437.412140
1319.400391	564.886536
1318.337891	504.905304
1317.275391	314.308044
1316.211914	375.280701
1315.149414	313.038940
1314.085938	258.251892
1313.022461	309.463196
1311.958984	486.308075
1310.894531	507.970581
1309.831055	500.122070
1308.766602	603.076538
1307.701172	486.996704
1306.636719	589.983276
1305.571289	400.234253
1304.505859	537.692322
1303.440430	431.706543
1302.375000	465.921814
1301.308594	421.504944
1300.242188	551.599609
1299.175781	404.072327
1298.109375	477.689178
1297.041992	303.290894
1295.975586	369.595551
1294.908203	509.533356
1293.839844	465.388885
1292.772461	283.906494
1291.704102	269.324036
1290.635742	357.774139
1289.567383	330.978821
1288.498047	434.136383
1287.428711	377.976044
1286.360352	427.229706
1285.290039	341.747772
1284.220703	300.415894
1283.150391	335.028046
1282.080078	212.973389
1281.009766	330.851837
1279.939453	274.965515
1278.868164	441.747284
1277.796875	290.508118
1276.725586	217.607666
1275.654297	540.823608
1274.582031	243.058685
1273.509766	348.664703
1272.437500	488.447693
1271.365234	420.557312
1270.291992	406.436401
1269.218750	465.585205
1268.145508	258.645630
1267.072266	290.985107
1265.999023	560.005371
1264.924805	206.849503
1263.850586	383.112366
1262.776367	442.264923
1261.701172	233.233566
1260.625977	326.533997
1259.550781	273.596191
1258.475586	340.066925
1257.400391	384.595001
1256.324219	295.172211
1255.248047	264.227295
1254.171875	269.815277
1253.094727	231.597946
1252.018555	448.876678
1250.941406	432.539246
1249.864258	367.572906
1248.786133	329.380676
1247.708008	381.152039
1246.630859	428.044159
1245.551758	443.323090
1244.473633	303.123901
1243.394531	226.131180
1242.316406	302.153168
1241.236328	356.284119
1240.157227	359.423615
1239.077148	340.715393
1237.998047	220.119965
1236.917969	334.849396
1235.836914	461.644287
1234.756836	331.388062
1233.675781	305.409973
1232.594727	405.454163
1231.512695	265.579956
1230.431641	392.219696
1229.349609	242.708435
1228.267578	165.891953
1227.185547	181.088013
1226.102539	51.054234
1225.019531	441.289703
1223.936523	233.823166
1222.853516	103.830833
1221.769531	31.914061
1220.686523	-54.483978
1219.602539	115.336998
1218.517578	99.000473
1217.433594	-11.558111
1216.348633	126.695480
1215.263672	151.376678
1214.178711	26.346321
1213.092773	87.209633
1212.007813	196.296738
1210.921875	172.618332
1209.834961	337.075317
1208.749023	392.923676
1207.662109	347.461182
1206.575195	222.453812
1205.488281	27.592556
1204.400391	136.384933
1203.313477	170.435730
1202.225586	255.023117
1201.136719	197.486481
1200.048828	17.186625
1198.959961	-76.415771
1197.871094	29.717920
1196.782227	-1.342342
1195.692383	-97.353752
1194.603516	-39.447498
1193.513672	203.519592
1192.423828	126.683960
1191.333008	76.288345
1190.242188	246.916489
1189.151367	30.734129
1188.060547	-58.102779
1186.969727	-89.305435
1185.877930	37.897194
1184.786133	66.625122
1183.694336	90.516785
1182.601563	-15.162678
1181.509766	6.284254
1180.416992	178.741623
1179.323242	85.013855
1178.230469	-97.367401
1177.136719	-44.889286
1176.042969	187.196381
1174.949219	361.672638
1173.854492	-5.094840
1172.760742	4.113339
1171.666016	140.131165
1170.570313	-11.078667
1169.475586	14.780594
1168.379883	-67.031403
1167.284180	-101.012306
1166.188477	80.149338
1165.091797	-13.664326
1163.996094	-155.251007
1162.899414	11.374372
1161.801758	106.237091
1160.705078	48.203674
1159.607422	42.685844
1158.509766	-82.201469
1157.412109	45.887436
1156.313477	185.813141
1155.215820	-22.593687
1154.117188	-6.778923
1153.017578	47.141209
1151.918945	-75.376472
1150.819336	-62.035759
1149.719727	-163.093536
1148.620117	5.033324
1147.519531	-124.634567
1146.418945	-37.606915
1145.318359	23.168179
1144.217773	5.351004
1143.116211	-174.285904
1142.014648	-61.278469
1140.913086	-93.424393
1139.811523	-18.586754
1138.708984	-245.716705
1137.606445	47.711475
1136.503906	89.112061
1135.401367	9.314375
1134.297852	29.270563
1133.194336	-33.916389
1132.090820	218.632675
1130.987305	240.821350
1129.882813	113.477715
1128.778320	308.801544
1127.673828	266.833191
1126.569336	255.684280
1125.463867	301.406494
1124.358398	330.492676
1123.252930	236.320160
1122.146484	284.305817
1121.041016	237.509445
1119.934570	297.266479
1118.828125	259.905823
1117.720703	134.958618
1116.613281	277.447235
1115.505859	-86.443405
1114.398438	-81.201118
1113.291016	125.024094
1112.182617	97.068977
1111.074219	114.016579
1109.964844	201.825699
1108.856445	53.318321
1107.747070	-3.023916
1106.637695	103.587189
1105.528320	115.690186
1104.417969	229.265366
1103.307617	406.489624
1102.197266	309.927002
1101.086914	258.209778
1099.975586	131.029175
1098.864258	218.447952
1097.752930	265.740082
1096.641602	282.359192
1095.529297	390.841217
1094.416992	75.249001
1093.304688	94.210014
1092.191406	310.926208
1091.079102	219.163376
1089.965820	169.787720
1088.852539	294.540802
1087.738281	256.906830
1086.624023	14.670379
1085.509766	287.471680
1084.395508	160.510574
1083.280273	348.525116
1082.166016	249.790024
1081.050781	249.752518
1079.934570	320.162262
1078.819336	-95.509766
1077.703125	97.008896
1076.586914	305.864227
1075.469727	249.466187
1074.353516	47.651070
1073.236328	211.799713
1072.119141	80.422371
1071.000977	195.250336
1069.882813	-50.912186
1068.765625	110.764397
1067.646484	21.690451
1066.528320	117.694237
1065.409180	234.725037
1064.290039	307.225708
1063.170898	157.348297
1062.050781	176.017532
1060.930664	40.280754
1059.810547	218.025345
1058.690430	68.325233
1057.569336	30.910845
1056.449219	348.794067
1055.327148	147.773254
1054.206055	194.496719
1053.083984	194.491119
1051.961914	70.734367
1050.839844	241.204697
1049.717773	12.486744
1048.594727	49.901886
1047.471680	243.622330
1046.348633	290.325500
1045.224609	225.085724
1044.101563	15.355014
1042.976563	-68.410561
1041.852539	-12.297585
1040.728516	-49.382103
1039.603516	69.619286
1038.478516	151.326874
1037.352539	25.809261
1036.227539	177.357025
1035.101563	191.555908
1033.974609	240.661545
1032.848633	36.244602
1031.721680	320.276733
1030.594727	90.404419
1029.467773	104.718140
1028.340820	51.660889
1027.212891	-212.766922
1026.084961	-165.801712
1024.956055	-176.890320
1023.828125	-169.367722
1022.699219	-41.128170
1021.570313	-77.678703
1020.440430	-348.509033
1019.311523	0.122737
1018.181641	-64.152985
1017.050781	-30.999615
1015.920898	-32.592457
1014.790039	88.661949
1013.659180	-49.586494
1012.528320	-69.608749
1011.396484	167.451385
1010.265625	-100.265335
1009.132813	-27.580906
1008.000977	121.475121
1006.868164	194.146027
1005.736328	271.451141
1004.602539	584.621582
1003.469727	548.585388
1002.335938	887.046997
1001.202148	749.353088
1000.068359	279.078339
998.933594	222.507935
997.799805	140.606934
996.665039	-38.184540
995.529297	53.199455
994.394531	255.351624
993.258789	182.905655
992.123047	87.470566
990.986328	-0.964159
989.849609	104.346138
988.712891	135.891998
987.576172	-19.187597
986.439453	240.542221
985.301758	64.866005
984.164063	25.180492
983.025391	100.666794
981.887695	-14.874418
980.749023	-24.464945
979.610352	87.926483
978.470703	227.909805
977.332031	158.619293
976.192383	6.640848
975.051758	-5.017429
973.912109	95.979599
972.771484	231.432907
971.630859	43.015942
970.490234	15.475872
969.348633	-39.555637
968.207031	77.628868
967.065430	139.734512
965.923828	6.855120
964.781250	78.216187
963.638672	9.713425
962.496094	234.736481
961.352539	51.722866
960.208984	143.819092
959.065430	61.810265
957.921875	181.443390
956.777344	-76.760887
955.632813	102.463806
954.488281	18.443537
953.343750	103.840286
952.198242	24.528328
951.052734	96.254265
949.907227	193.146835
948.760742	203.168274
947.614258	23.531813
946.467773	15.403248
945.321289	18.748158
944.173828	124.912674
943.026367	18.718199
941.878906	97.532600
940.730469	-56.444393
939.582031	63.512737
938.433594	60.271812
937.285156	68.480927
936.135742	53.926807
934.987305	103.256592
933.836914	118.418221
932.687500	90.324257
931.537109	194.411957
930.386719	282.551910
929.236328	-178.055206
928.084961	181.108963
926.934570	69.038551
925.783203	-102.099396
924.630859	-84.306267
923.478516	-162.001862
922.327148	206.034485
921.173828	-44.378067
920.021484	80.359108
918.868164	14.214191
917.714844	-20.059036
916.561523	32.021214
915.407227	-79.366348
914.252930	-68.085274
913.098633	79.393066
911.944336	106.583588
910.789063	58.937546
909.633789	47.633190
908.478516	-63.394665
907.322266	-83.669342
906.166016	-26.850611
905.009766	-44.796665
903.853516	-76.295395
902.696289	-143.985321
901.539063	-107.466782
900.381836	-89.046280
899.223633	-95.502907
898.065430	-108.717400
896.907227	38.698040
895.749023	-157.668579
894.589844	89.214218
893.430664	60.239006
892.271484	-22.935946
891.112305	-194.164093
889.952148	57.094879
888.791992	-57.578114
887.630859	17.466625
886.470703	370.122192
885.309570	36.615665
884.148438	68.766159
882.986328	-275.761963
881.825195	-15.768155
880.663086	-48.968586
879.500000	168.045929
878.337891	103.290314
877.174805	18.298420
876.011719	185.618698
874.847656	-43.454582
873.684570	108.055321
872.520508	268.499695
871.355469	174.598221
870.191406	204.477005
869.026367	157.872101
867.861328	64.068214
866.695313	82.713135
865.530273	236.202454
864.364258	158.172653
863.197266	192.500565
862.031250	53.868954
860.864258	297.020660
859.697266	153.927917
858.530273	44.561306
857.362305	128.206284
856.194336	391.267639
855.026367	171.996323
853.857422	172.557587
852.688477	226.906097
851.519531	303.626740
850.350586	335.483124
849.180664	342.665924
848.010742	372.225525
846.840820	195.759537
845.670898	314.843109
844.500000	210.049683
843.329102	129.897507
842.157227	215.293991
840.986328	260.371521
839.814453	124.297440
838.642578	153.678009
837.469727	44.458668
836.296875	353.075806
835.124023	163.391739
833.951172	176.991501
832.777344	250.837051
831.603516	221.937210
830.429688	7.792036
829.255859	202.010025
828.081055	141.814835
826.906250	110.604095
825.731445	228.751953
824.555664	-63.330471
823.379883	143.866867
822.204102	250.670349
821.027344	83.411926
819.851563	170.059113
818.674805	54.025673
817.497070	69.328377
816.320313	89.034576
815.142578	41.944626
813.963867	12.626126
812.786133	123.374237
811.607422	-148.366287
810.428711	-115.516502
809.250000	41.711136
808.070313	67.742203
806.890625	113.703705
805.710938	-11.387280
804.531250	-143.126907
803.350586	-112.828903
802.169922	-33.777149
800.988281	-28.022697
799.807617	-17.882574
798.625977	-63.233875
797.444336	-48.757679
796.261719	7.769337
795.079102	-75.378693
793.896484	-18.973457
792.713867	-117.681152
791.530273	113.529106
790.346680	50.151474
789.163086	-6.608072
787.979492	193.279709
786.794922	147.467728
785.610352	134.800064
784.425781	168.520905
783.240234	169.011642
782.054688	189.342178
780.869141	154.372009
779.682617	28.794062
778.496094	115.240944
777.309570	-134.018539
776.123047	-87.409866
774.935547	-3.359292
773.748047	23.234848
772.560547	27.707911
771.373047	113.728310
770.184570	168.787750
768.996094	219.364197
767.806641	258.846802
766.618164	60.309448
765.428711	134.960663
764.239258	44.361668
763.048828	198.148743
761.858398	166.916473
760.667969	14.616806
759.477539	196.772049
758.286133	286.410065
757.094727	303.392334
755.903320	252.168060
754.710938	141.576614
753.518555	266.139893
752.326172	102.790527
751.133789	159.136063
749.940430	191.260086
748.747070	166.250153
747.553711	-19.014654
746.359375	63.496571
745.166016	187.627060
743.970703	158.121353
742.776367	86.938683
741.581055	42.068344
740.385742	227.340485
739.190430	57.499691
737.994141	95.842552
736.797852	-56.412922
735.601563	-64.088478
734.405273	26.739286
733.208008	1.497900
732.010742	-28.123762
730.813477	-40.243229
729.615234	-104.866524
728.416992	-49.200165
727.218750	-111.624306
726.020508	201.915482
724.821289	52.037273
723.622070	79.186028
722.422852	123.792206
721.222656	81.027649
720.022461	243.500443
718.822266	198.550293
717.621094	127.437950
716.420898	-52.711071
715.218750	-34.293835
714.017578	-0.607854
712.815430	133.355911
711.614258	-57.480194
710.411133	-19.417395
709.208984	44.791573
708.005859	6.620708
706.802734	51.233700
705.599609	-30.415499
704.395508	86.056107
703.191406	13.190042
701.987305	-127.051971
700.782227	0.319531
699.577148	-63.688240
698.372070	7.153944
697.166992	84.518646
695.960938	64.100403
694.754883	-64.890671
693.548828	-63.464752
692.341797	63.940857
691.135742	-32.268360
689.927734	45.239178
688.720703	168.327026
687.512695	-49.189514
686.304688	132.518173
685.096680	99.523544
683.888672	1.560096
682.679688	-148.324265
681.470703	-111.734970
680.260742	-72.944489
679.050781	9.201259
677.840820	45.892399
676.630859	67.470322
675.419922	236.268799
674.209961	9.067929
672.998047	208.200989
671.787109	67.740349
670.575195	-35.839558
669.363281	-167.416199
668.151367	27.484770
666.938477	-97.448967
665.725586	41.290291
664.512695	-5.720063
663.299805	150.320831
662.085938	77.509407
660.872070	-12.480532
659.658203	27.092762
658.443359	-69.214767
657.228516	45.938938
656.013672	38.176842
654.797852	-60.081356
653.583008	-41.863617
652.366211	105.670418
651.150391	-80.743225
649.934570	60.343529
648.717773	57.120796
647.500000	536.156189
646.283203	95.954124
645.065430	-103.023453
643.847656	-17.920002
642.629883	120.924622
641.411133	46.823849
640.192383	37.250404
638.973633	-73.344566
637.753906	84.702919
636.534180	27.820551
635.314453	129.880295
634.094727	-55.889812
632.874023	262.898163
631.653320	128.602066
630.432617	221.772934
629.211914	-28.430229
627.990234	-134.888977
626.768555	26.665085
625.545898	93.712593
624.324219	57.738213
623.101563	197.377533
621.877930	21.881117
620.655273	26.245358
619.431641	186.775513
618.208008	-1.918315
616.983398	42.598984
615.759766	41.959324
614.535156	34.682281
613.310547	10.064623
612.084961	-125.995903
610.859375	197.417603
609.633789	219.005112
608.408203	62.905384
607.181641	-54.991398
605.955078	-25.786875
604.728516	-31.127665
