# Supplementary material for: Raman spectroscopy accurately differentiates mucosal healing from non-healing and biochemical changes following biological therapy in inflammatory bowel disease
Source: PLoS One. 2021 Jun 2;16(6):e0252210. doi: 10.1371/journal.pone.0252210 (PMC8172032; doi:10.1371/journal.pone.0252210)
Supplement: S3 Dataset — (ZIP) [file pone.0252210.s005.zip › Export UC active inflammation/OC006-1 post treatment_base sub CR removed_84__X_-12420.4__Y_44068.1__Time_936.txt]

1714.640625	249.386703
1713.664063	301.510101
1712.687500	149.250977
1711.709961	80.773331
1710.733398	-179.996704
1709.755859	114.777229
1708.778320	-34.747097
1707.799805	-309.501251
1706.821289	72.771492
1705.843750	-133.529022
1704.864258	-4.490138
1703.885742	-21.985498
1702.907227	-161.877838
1701.927734	-239.521744
1700.948242	-19.523478
1699.968750	-77.043663
1698.988281	74.665344
1698.007813	184.241699
1697.028320	19.259621
1696.046875	-11.437404
1695.066406	6.710239
1694.084961	17.500404
1693.104492	186.562531
1692.123047	358.878174
1691.140625	320.945068
1690.159180	326.455597
1689.176758	463.335815
1688.194336	659.521301
1687.211914	395.023682
1686.228516	571.151367
1685.246094	513.378967
1684.262695	386.999329
1683.279297	535.741577
1682.295898	788.957825
1681.311523	739.134033
1680.327148	695.314941
1679.342773	652.170166
1678.358398	710.810364
1677.374023	908.406616
1676.388672	1013.427551
1675.403320	1113.710083
1674.417969	738.674866
1673.432617	1185.757568
1672.446289	1192.082642
1671.459961	999.743835
1670.473633	1328.709473
1669.487305	1501.430420
1668.500977	1257.800537
1667.513672	1447.509155
1666.526367	1117.528564
1665.539063	1316.258423
1664.550781	1364.215210
1663.563477	1224.407837
1662.575195	1477.595459
1661.586914	1338.848755
1660.598633	1349.094116
1659.609375	1449.908569
1658.620117	1135.245972
1657.631836	1565.481567
1656.641602	1506.081665
1655.652344	1439.246338
1654.662109	1251.122925
1653.672852	1182.625488
1652.681641	1172.766602
1651.691406	877.685852
1650.701172	739.175842
1649.709961	632.846985
1648.718750	722.569702
1647.727539	603.861328
1646.735352	559.552246
1645.744141	645.081116
1644.751953	332.128693
1643.759766	428.924774
1642.766602	425.693634
1641.774414	63.867252
1640.781250	359.537384
1639.788086	82.922707
1638.794922	223.456696
1637.801758	403.774017
1636.807617	460.374390
1635.813477	100.770302
1634.819336	-84.491364
1633.825195	-27.033566
1632.830078	286.136749
1631.834961	-35.261742
1630.839844	283.495758
1629.844727	28.485716
1628.849609	250.138199
1627.853516	108.783539
1626.857422	83.422791
1625.861328	116.113136
1624.865234	130.554443
1623.868164	-217.640701
1622.871094	275.518494
1621.874023	-27.588161
1620.876953	-117.629639
1619.879883	-5.263083
1618.881836	-144.925598
1617.883789	-53.384487
1616.885742	271.828369
1615.887695	232.218338
1614.888672	-40.801353
1613.889648	56.230461
1612.890625	92.971764
1611.891602	114.025948
1610.892578	174.443802
1609.892578	-132.040329
1608.892578	-118.683830
1607.892578	-60.767662
1606.892578	298.345337
1605.891602	277.622467
1604.890625	173.140640
1603.889648	-25.521288
1602.888672	61.131706
1601.887695	184.364304
1600.885742	229.046738
1599.883789	38.320858
1598.881836	28.051317
1597.879883	4.677089
1596.876953	111.933975
1595.874023	-162.385208
1594.871094	-251.171173
1593.868164	-128.429794
1592.864258	-37.149601
1591.861328	-238.366684
1590.857422	158.117645
1589.853516	-24.959345
1588.848633	-296.757935
1587.844727	-164.232956
1586.839844	-55.344128
1585.834961	228.074387
1584.830078	-176.896225
1583.824219	-63.203190
1582.819336	162.366257
1581.813477	176.703568
1580.807617	65.895630
1579.800781	-34.588791
1578.794922	257.933289
1577.788086	110.321594
1576.781250	-86.810631
1575.773438	142.644012
1574.766602	-106.731491
1573.758789	-83.117096
1572.750977	-36.271553
1571.743164	145.555939
1570.735352	-23.694263
1569.726563	116.137794
1568.718750	138.852509
1567.708984	-59.387093
1566.700195	-112.303864
1565.691406	-79.710197
1564.681641	90.235229
1563.671875	-61.841015
1562.662109	71.336372
1561.652344	116.081871
1560.641602	-23.511469
1559.630859	-25.825706
1558.620117	10.545779
1557.609375	38.933556
1556.597656	10.098338
1555.586914	289.344635
1554.575195	164.244064
1553.563477	51.943718
1552.550781	32.670769
1551.539063	140.036346
1550.526367	-27.148769
1549.513672	240.160156
1548.500977	150.208694
1547.487305	264.368134
1546.473633	101.633286
1545.459961	99.021523
1544.446289	-12.336400
1543.432617	235.284119
1542.417969	17.605429
1541.404297	-9.059212
1540.389648	93.170372
1539.374023	-137.883759
1538.359375	-25.762417
1537.343750	-27.449566
1536.328125	-111.896751
1535.312500	-230.044647
1534.296875	218.976669
1533.280273	432.970673
1532.263672	-36.407555
1531.247070	7.053929
1530.230469	243.535965
1529.212891	242.708771
1528.196289	-90.534103
1527.178711	11.308665
1526.160156	287.945007
1525.142578	162.775604
1524.124023	37.447437
1523.106445	110.094475
1522.087891	-59.279469
1521.068359	123.518265
1520.049805	326.634644
1519.030273	172.164413
1518.010742	86.963463
1516.991211	-18.938835
1515.971680	-135.253265
1514.951172	-138.709488
1513.930664	-193.696823
1512.910156	123.406136
1511.889648	-34.626774
1510.868164	-61.910408
1509.846680	46.623814
1508.826172	49.800995
1507.803711	96.368729
1506.782227	-5.929128
1505.759766	-90.419197
1504.737305	-108.395187
1503.714844	-31.715702
1502.692383	-147.344788
1501.668945	-224.675476
1500.646484	92.235039
1499.623047	111.879089
1498.599609	39.233555
1497.575195	-235.696533
1496.550781	-492.732788
1495.527344	206.872040
1494.502930	-206.406418
1493.477539	-75.061523
1492.453125	28.007992
1491.427734	-17.336088
1490.402344	128.856964
1489.376953	96.053200
1488.350586	155.079254
1487.325195	196.119522
1486.298828	4.697045
1485.272461	50.630333
1484.245117	269.950836
1483.218750	185.499924
1482.191406	259.118439
1481.164063	64.844032
1480.136719	474.844086
1479.108398	313.557983
1478.080078	797.056763
1477.052734	393.575958
1476.023438	545.506653
1474.995117	822.130432
1473.965820	948.306702
1472.937500	1237.329468
1471.908203	1230.887939
1470.877930	896.092834
1469.848633	1217.830200
1468.818359	1312.966675
1467.788086	1301.206909
1466.757813	1393.657593
1465.727539	1531.787231
1464.696289	1758.755005
1463.665039	1797.560669
1462.633789	1569.574707
1461.602539	1892.819824
1460.570313	1878.149048
1459.539063	1741.624512
1458.506836	2168.618408
1457.473633	2148.752930
1456.441406	1755.946045
1455.408203	2220.663330
1454.375000	1896.453369
1453.341797	2064.280273
1452.308594	2204.156738
1451.274414	2227.371338
1450.241211	2298.755615
1449.207031	2319.431641
1448.171875	2139.998291
1447.137695	2305.077637
1446.102539	2191.594971
1445.067383	2083.246826
1444.032227	1997.752808
1442.997070	2431.010498
1441.960938	2168.450684
1440.924805	1938.918457
1439.888672	1712.057007
1438.852539	1609.209229
1437.816406	1463.485229
1436.779297	1626.132813
1435.742188	1586.656006
1434.705078	1319.928955
1433.666992	869.003906
1432.629883	1016.722046
1431.591797	785.788696
1430.553711	799.817078
1429.514648	554.004272
1428.476563	643.895874
1427.437500	481.597961
1426.398438	334.575012
1425.359375	588.530701
1424.320313	318.211517
1423.280273	378.176117
1422.240234	526.378662
1421.200195	508.368286
1420.159180	422.442108
1419.119141	147.841034
1418.078125	470.006500
1417.037109	464.968170
1415.996094	296.485992
1414.954102	467.761597
1413.912109	271.875031
1412.870117	355.289215
1411.828125	159.726776
1410.786133	145.326370
1409.743164	7.895476
1408.700195	174.634430
1407.657227	-50.425701
1406.614258	-129.613266
1405.570313	-40.448563
1404.527344	76.434479
1403.483398	-100.258377
1402.438477	-146.294724
1401.394531	-49.174603
1400.349609	-170.185760
1399.304688	-27.725082
1398.259766	-35.609550
1397.214844	217.310593
1396.168945	164.519714
1395.123047	-5.864167
1394.077148	-20.736340
1393.031250	134.826202
1391.984375	55.093361
1390.937500	225.858200
1389.890625	236.520172
1388.843750	119.713020
1387.796875	155.699387
1386.749023	-5.785524
1385.701172	125.505516
1384.653320	49.389664
1383.604492	25.928621
1382.556641	-154.789764
1381.507813	-30.494316
1380.458984	123.869789
1379.410156	-56.316051
1378.360352	183.166626
1377.310547	290.397461
1376.260742	210.560440
1375.210938	48.571922
1374.161133	-230.440826
1373.110352	156.723602
1372.059570	-261.535828
1371.008789	-53.716988
1369.957031	-237.165024
1368.906250	-29.130589
1367.854492	17.016293
1366.802734	150.476334
1365.750000	-186.647903
1364.698242	41.723557
1363.645508	-282.473572
1362.592773	-48.904610
1361.540039	0.594288
1360.486328	-76.656982
1359.433594	52.726460
1358.379883	117.542961
1357.326172	-8.936271
1356.271484	-147.648697
1355.216797	24.473387
1354.163086	343.268524
1353.107422	-78.142387
1352.052734	119.147881
1350.998047	145.190247
1349.942383	352.567413
1348.886719	485.554932
1347.830078	449.899780
1346.774414	287.910492
1345.717773	309.656128
1344.661133	515.032593
1343.604492	717.988098
1342.546875	665.703918
1341.490234	749.889160
1340.432617	683.047729
1339.375000	812.055176
1338.316406	851.989380
1337.258789	961.384644
1336.200195	1013.929321
1335.141602	1019.570557
1334.082031	849.667847
1333.023438	788.830505
1331.963867	715.778992
1330.904297	541.518433
1329.844727	614.676270
1328.784180	613.778809
1327.723633	729.150696
1326.663086	990.360901
1325.602539	1071.282959
1324.541992	917.702454
1323.480469	729.741760
1322.418945	1035.654541
1321.357422	1102.181519
1320.295898	941.813293
1319.233398	1045.567017
1318.170898	1060.609863
1317.108398	804.541870
1316.045898	1046.654175
1314.982422	694.804321
1313.918945	1264.772217
1312.855469	1272.923218
1311.791992	968.380615
1310.728516	1045.755859
1309.664063	1002.563049
1308.599609	1028.409668
1307.535156	933.766479
1306.469727	1018.860718
1305.404297	1121.233032
1304.338867	830.182373
1303.273438	908.155884
1302.208008	986.188782
1301.141602	1074.102539
1300.075195	1162.066040
1299.008789	1250.079346
1297.942383	945.175476
1296.875000	964.605896
1295.807617	895.730652
1294.740234	934.959717
1293.672852	969.339905
1292.604492	922.816223
1291.537109	1114.312988
1290.468750	1043.397827
1289.399414	1046.129639
1288.331055	906.766113
1287.261719	872.898926
1286.192383	1179.678467
1285.123047	886.235229
1284.052734	656.649536
1282.983398	914.481323
1281.913086	817.291504
1280.841797	1038.361328
1279.771484	1026.933960
1278.700195	912.807068
1277.628906	1229.243652
1276.557617	1058.972046
1275.486328	815.474609
1274.414063	1141.624878
1273.341797	1284.392700
1272.269531	1055.774048
1271.197266	1066.667114
1270.124023	1355.980957
1269.050781	1025.042603
1267.977539	1040.902832
1266.904297	1254.459839
1265.830078	1050.712524
1264.756836	1283.732910
1263.681641	1050.838623
1262.607422	1191.133667
1261.533203	1148.548828
1260.458008	1393.586914
1259.382813	1358.305542
1258.307617	1386.387939
1257.231445	1304.858765
1256.155273	1542.371216
1255.079102	1158.964233
1254.002930	1452.389648
1252.926758	1353.891724
1251.849609	1126.483154
1250.772461	1142.412964
1249.695313	1206.968140
1248.617188	1470.853149
1247.540039	1163.372192
1246.461914	1589.955322
1245.382813	1515.803955
1244.304688	1349.363159
1243.225586	1265.549194
1242.146484	1322.583862
1241.067383	920.756348
1239.988281	1261.764038
1238.908203	1425.455811
1237.828125	1273.666748
1236.748047	1478.459595
1235.667969	967.779846
1234.586914	1177.331909
1233.505859	945.615051
1232.424805	1193.783813
1231.343750	1255.248779
1230.261719	1217.333374
1229.179688	1026.826172
1228.097656	940.471558
1227.015625	810.539612
1225.932617	908.105713
1224.850586	841.055603
1223.767578	631.260254
1222.683594	728.651672
1221.600586	951.686340
1220.516602	662.072876
1219.432617	517.547668
1218.347656	286.037537
1217.263672	530.491577
1216.178711	422.145447
1215.093750	352.425323
1214.008789	567.548767
1212.922852	519.420898
1211.836914	365.073608
1210.750977	526.781128
1209.665039	644.932922
1208.579102	302.369812
1207.492188	687.996826
1206.405273	661.199646
1205.318359	807.858215
1204.230469	467.686096
1203.142578	751.475525
1202.054688	483.571350
1200.966797	148.294907
1199.877930	-23.222342
1198.790039	252.910492
1197.701172	377.250061
1196.611328	106.934090
1195.522461	315.273865
1194.432617	352.714447
1193.342773	-9.003871
1192.252930	453.745300
1191.162109	293.845062
1190.072266	-197.583923
1188.981445	22.061129
1187.889648	75.828339
1186.798828	-21.750942
1185.707031	-97.775459
1184.615234	56.521320
1183.523438	404.994507
1182.430664	-117.473045
1181.337891	415.358124
1180.245117	286.147949
1179.152344	367.845428
1178.059570	334.389801
1176.965820	99.599319
1175.872070	123.530350
1174.778320	-5.907017
1173.683594	-116.224785
1172.588867	36.733376
1171.494141	38.764362
1170.399414	-11.930609
1169.303711	97.575775
1168.208984	429.376373
1167.113281	31.653852
1166.016602	2.158166
1164.920898	118.388969
1163.824219	112.610603
1162.727539	123.472527
1161.630859	129.465271
1160.533203	-17.458755
1159.435547	227.115814
1158.337891	430.921814
1157.240234	326.727295
1156.141602	441.970764
1155.043945	332.883942
1153.944336	278.589996
1152.845703	155.109451
1151.747070	79.273453
1150.647461	-130.065506
1149.547852	-155.942337
1148.447266	-141.403091
1147.347656	-315.070435
1146.247070	1.708951
1145.146484	-267.292816
1144.044922	56.307743
1142.944336	144.148376
1141.842773	-29.791832
1140.741211	-168.056793
1139.638672	40.789608
1138.537109	-252.085037
1137.434570	-176.545715
1136.332031	12.936254
1135.228516	-196.826172
1134.125977	-240.307419
1133.022461	250.390854
1131.917969	209.044998
1130.814453	-36.442093
1129.709961	323.165588
1128.605469	63.389484
1127.500977	242.433929
1126.396484	504.327484
1125.291016	614.310669
1124.185547	496.655151
1123.080078	232.084946
1121.973633	244.740829
1120.868164	205.239700
1119.761719	-161.083481
1118.654297	142.670990
1117.547852	39.145710
1116.440430	132.011414
1115.333008	149.083298
1114.225586	-37.312912
1113.117188	211.426331
1112.008789	117.202362
1110.900391	169.526459
1109.791992	257.228302
1108.682617	28.261040
1107.573242	-63.643749
1106.463867	408.845612
1105.354492	408.900665
1104.244141	354.621002
1103.133789	460.806763
1102.023438	576.348206
1100.913086	753.137756
1099.801758	418.071747
1098.690430	625.403625
1097.579102	533.258118
1096.467773	606.097900
1095.355469	728.348694
1094.243164	643.238647
1093.130859	322.652344
1092.017578	294.138519
1090.905273	524.567810
1089.791992	493.641510
1088.677734	436.830170
1087.564453	335.354004
1086.450195	424.400757
1085.335938	447.567688
1084.221680	294.419189
1083.106445	416.299042
1081.991211	453.537018
1080.875977	239.410370
1079.760742	382.366241
1078.644531	182.443802
1077.528320	376.994324
1076.412109	536.261780
1075.295898	226.195374
1074.178711	179.006210
1073.061523	80.260307
1071.944336	-123.935013
1070.826172	232.238907
1069.708984	175.794876
1068.590820	107.674988
1067.471680	72.394875
1066.353516	170.670258
1065.234375	105.009850
1064.115234	451.424774
1062.996094	378.774261
1061.875977	196.207291
1060.755859	191.553238
1059.635742	130.806076
1058.515625	252.514496
1057.394531	404.589325
1056.273438	-15.974236
1055.152344	115.151756
1054.031250	332.703430
1052.909180	349.332062
1051.787109	218.899765
1050.665039	-58.494057
1049.541992	182.423065
1048.418945	-122.733017
1047.295898	41.221058
1046.172852	230.814316
1045.048828	212.840912
1043.925781	108.694191
1042.801758	179.454941
1041.676758	-169.193375
1040.552734	120.722275
1039.427734	98.464638
1038.302734	239.289536
1037.176758	79.798111
1036.050781	146.222549
1034.924805	226.654251
1033.798828	-81.381836
1032.672852	15.506404
1031.545898	28.711420
1030.418945	165.207138
1029.291992	132.053589
1028.164063	131.526199
1027.036133	33.512684
1025.908203	-268.757080
1024.780273	-303.754395
1023.651367	-145.963364
1022.522461	-287.563080
1021.393555	-213.194885
1020.264648	-465.878967
1019.134766	-296.224182
1018.004883	-469.740143
1016.875000	-77.404236
1015.744141	-213.612137
1014.613281	62.815559
1013.482422	-200.573151
1012.351563	-7.449072
1011.219727	-22.721315
1010.088867	140.388565
1008.956055	23.456112
1007.824219	172.806168
1006.691406	181.069092
1005.558594	682.095215
1004.425781	1300.930298
1003.292969	1785.504883
1002.159180	1830.810791
1001.025391	1418.678345
999.891602	884.411072
998.756836	378.221649
997.622070	36.334526
996.487305	299.586273
995.352539	-2.645556
994.216797	-92.329460
993.081055	138.822815
991.945313	-93.610069
990.808594	-113.670647
989.672852	-165.871918
988.536133	77.091240
987.398438	-152.323395
986.261719	-86.619850
985.124023	-73.801010
983.986328	-90.796555
982.847656	-45.507835
981.709961	-69.154739
980.571289	-124.885887
979.432617	-30.930374
978.292969	-254.294708
977.153320	-111.813736
976.013672	19.233274
974.874023	-47.313808
973.734375	-118.298759
972.593750	81.953949
971.453125	-7.151054
970.311523	80.720116
969.170898	122.766571
968.029297	59.341801
966.886719	-247.161514
965.745117	-89.984505
964.602539	175.039398
963.459961	-2.485065
962.317383	448.336273
961.173828	151.902390
960.030273	398.792175
958.886719	263.118439
957.743164	313.150177
956.598633	157.200760
955.454102	168.563324
954.309570	175.467728
953.165039	241.983643
952.019531	285.713715
950.874023	105.409569
949.727539	60.216965
948.582031	33.457367
947.435547	173.667282
946.289063	183.689545
945.141602	198.392868
943.995117	231.480545
942.847656	280.651917
941.699219	594.716797
940.551758	322.213745
939.403320	248.459778
938.254883	291.195190
937.105469	486.824310
935.957031	340.457062
934.807617	260.375916
933.658203	627.133179
932.507813	549.518188
931.357422	387.760803
930.207031	565.523743
929.056641	413.157166
927.906250	338.360962
926.754883	284.184540
925.603516	-136.183945
924.451172	-12.593363
923.298828	236.118820
922.146484	246.074112
920.994141	353.864777
919.841797	207.168915
918.688477	92.442627
917.535156	352.660400
916.380859	138.211990
915.227539	73.799347
914.073242	168.398987
912.918945	-29.712269
911.763672	-118.742096
910.608398	130.330246
909.453125	209.280350
908.297852	-151.573273
907.141602	-117.772095
905.985352	-77.116028
904.829102	-312.812012
903.672852	31.538498
902.515625	27.052393
901.358398	135.837631
900.201172	34.132519
899.042969	-214.551376
897.884766	-58.084854
896.726563	39.559425
895.568359	-36.907623
894.409180	146.711243
893.250000	133.652390
892.090820	159.068115
890.930664	103.190895
889.771484	160.321198
888.611328	212.955368
887.450195	-84.318718
886.289063	-309.184906
885.128906	156.596573
883.966797	306.358612
882.805664	458.336426
881.643555	105.173241
880.481445	234.653687
879.319336	605.263977
878.156250	721.104065
876.993164	174.587418
875.830078	31.510769
874.666016	460.468262
873.502930	409.732178
872.338867	361.289734
871.173828	335.390869
870.009766	244.274490
868.844727	391.617462
867.679688	203.866348
866.513672	418.609497
865.348633	289.386597
864.182617	443.347198
863.015625	471.438477
861.849609	652.233337
860.682617	678.012207
859.515625	537.655212
858.347656	567.928650
857.180664	748.506897
856.012695	928.988831
854.843750	867.165466
853.675781	677.549194
852.506836	967.719360
851.337891	652.634399
850.167969	812.679565
848.999023	697.100037
847.829102	973.467163
846.658203	625.003662
845.488281	657.210693
844.317383	454.391998
843.146484	16.713247
841.975586	31.051634
840.803711	154.931107
839.631836	86.435493
838.459961	11.227179
837.287109	-25.994129
836.114258	86.453239
834.941406	250.175095
833.768555	386.978424
832.594727	456.691864
831.420898	394.630096
830.247070	303.535797
829.072266	346.298035
827.898438	134.706497
826.722656	208.601273
825.547852	231.125824
824.372070	365.028473
823.196289	68.729973
822.020508	124.514198
820.844727	66.616257
819.667969	166.786469
818.491211	102.102173
817.313477	50.739422
816.136719	12.684546
814.958984	108.062294
813.781250	27.618328
812.602539	-12.830723
811.423828	-35.546810
810.245117	-260.577667
809.066406	112.159851
807.886719	231.394440
806.707031	-186.985077
805.527344	-7.932501
804.346680	44.425308
803.166992	-189.626678
801.985352	-339.325256
800.804688	-284.936646
799.623047	-179.641785
798.441406	-320.599884
797.259766	-481.518341
796.078125	-392.000977
794.895508	-355.784210
793.712891	-122.505264
792.529297	-183.974792
791.346680	-232.208817
790.163086	199.865005
788.978516	315.174225
787.794922	-82.978340
786.610352	52.092735
785.425781	80.864227
784.241211	138.285522
783.055664	158.022461
781.870117	-202.451736
780.684570	-39.187511
779.498047	170.307083
778.311523	13.025162
777.125000	85.361732
775.938477	11.899361
774.750977	-24.088787
773.563477	-53.519306
772.375977	384.624115
771.187500	143.251312
769.999023	-23.120358
768.810547	68.412270
767.622070	254.588379
766.432617	279.768921
765.243164	207.948273
764.053711	182.336426
762.863281	350.411530
761.672852	366.461243
760.482422	496.869507
759.291992	321.336792
758.100586	117.225975
756.909180	86.873924
755.717773	362.071045
754.525391	406.285736
753.333008	155.952744
752.140625	281.366577
750.948242	61.817776
749.754883	566.979797
748.561523	123.424545
747.368164	200.221985
746.173828	410.789703
744.979492	103.453751
743.785156	269.983459
742.590820	140.355209
741.395508	126.937813
740.200195	-0.489317
739.003906	-2.992970
737.808594	-115.070541
736.612305	86.076111
735.416016	-264.720581
734.218750	-151.269592
733.021484	54.025295
731.824219	206.679855
730.626953	114.217674
729.428711	216.431381
728.230469	338.257202
727.032227	217.343826
725.833984	275.695374
724.634766	174.487320
723.435547	311.437286
722.235352	103.224686
721.036133	150.585312
719.835938	-2.927000
718.635742	40.059753
717.434570	133.209366
716.233398	361.573517
715.032227	144.906479
713.831055	220.536682
712.628906	566.456055
711.426758	336.841309
710.224609	447.266968
709.021484	278.810944
707.818359	167.077621
706.615234	14.047705
705.412109	270.373840
704.208008	108.729645
703.003906	134.317017
701.799805	-44.566963
700.594727	-225.512314
699.389648	6.792070
698.184570	-60.970078
696.979492	-89.542809
695.773438	51.419395
694.567383	48.981312
693.361328	92.197617
692.154297	-83.867447
690.947266	70.163185
689.740234	-118.737999
688.533203	-246.746994
687.325195	-190.252716
686.117188	63.631310
684.909180	48.584358
683.700195	72.619835
682.491211	-341.087097
681.282227	40.668091
680.072266	-106.265358
678.863281	-170.763794
677.653320	-68.446457
676.442383	36.053093
675.232422	179.529816
674.021484	-66.469475
672.810547	144.160995
671.598633	-6.417221
670.386719	199.913025
669.174805	-58.554810
667.962891	5.195257
666.750000	-2.319940
665.537109	-89.688980
664.324219	19.590103
663.110352	109.457794
661.897461	-27.310978
660.683594	-183.370514
659.468750	-32.889103
658.254883	-37.725365
657.040039	-180.523911
655.824219	-228.310867
654.609375	-157.443680
653.393555	40.616512
652.177734	-60.855762
650.960938	48.895500
649.745117	-123.480392
648.528320	-41.632294
647.311523	240.441956
646.093750	104.904099
644.875977	-161.771484
643.658203	133.205612
642.440430	365.723236
641.221680	105.768730
640.002930	-55.131714
638.784180	177.397446
637.564453	-7.004583
636.344727	152.433716
635.125000	47.649803
633.905273	20.243006
632.684570	-15.718575
631.463867	55.666496
630.243164	-29.612488
629.021484	95.392769
627.799805	-131.409225
626.578125	-85.781830
625.356445	157.048462
624.133789	123.257477
622.911133	162.315231
621.688477	96.351929
620.464844	-10.314887
619.241211	122.860275
618.017578	86.791962
616.793945	57.103466
615.569336	-36.836189
614.344727	-25.974630
613.120117	-318.929626
611.894531	53.215614
610.668945	-23.883675
609.443359	33.605038
608.216797	-107.795158
606.991211	0.713562
605.764648	-102.434860
604.537109	33.492924
