# Supplementary material for: Raman spectroscopy accurately differentiates mucosal healing from non-healing and biochemical changes following biological therapy in inflammatory bowel disease
Source: PLoS One. 2021 Jun 2;16(6):e0252210. doi: 10.1371/journal.pone.0252210 (PMC8172032; doi:10.1371/journal.pone.0252210)
Supplement: S3 Dataset — (ZIP) [file pone.0252210.s005.zip › Export UC active inflammation/OC015-1 pre treat_base sub CR removed_17__X_-12098.6__Y_3120.82__Z_-309.985__Time_195.txt]

1714.799805	73.084488
1713.823242	-76.591133
1712.846680	-98.724907
1711.869141	41.741806
1710.892578	-49.275116
1709.915039	-90.192085
1708.937500	-56.828163
1707.958984	-428.793671
1706.981445	15.749825
1706.002930	156.829697
1705.024414	216.962463
1704.044922	3.487528
1703.066406	-178.200500
1702.086914	110.623718
1701.107422	307.995697
1700.127930	36.938580
1699.147461	418.051483
1698.167969	240.105560
1697.187500	67.324951
1696.207031	110.868126
1695.226563	-67.467926
1694.245117	-66.943649
1693.263672	48.318474
1692.282227	251.574280
1691.300781	494.756042
1690.318359	577.699646
1689.336914	383.251648
1688.354492	439.617249
1687.372070	594.709595
1686.388672	629.838806
1685.406250	558.523682
1684.422852	580.618164
1683.439453	483.001373
1682.456055	620.016907
1681.471680	613.349548
1680.487305	875.814026
1679.502930	611.397705
1678.518555	751.858398
1677.534180	498.785034
1676.548828	831.263306
1675.563477	852.764282
1674.578125	1097.911377
1673.592773	1247.594849
1672.606445	1083.927734
1671.621094	1268.789185
1670.634766	1390.143677
1669.647461	1041.707642
1668.661133	823.953491
1667.673828	1453.459106
1666.686523	1477.968750
1665.699219	1322.441040
1664.711914	1228.404419
1663.723633	1256.785522
1662.736328	1558.725830
1661.748047	1579.902222
1660.758789	1797.591797
1659.770508	1904.351685
1658.781250	1765.072510
1657.791992	1689.850952
1656.802734	1699.831909
1655.813477	1344.878784
1654.823242	1474.868896
1653.833008	1554.949707
1652.842773	1288.829224
1651.852539	1509.964355
1650.862305	1263.333740
1649.871094	996.051025
1648.879883	1009.509766
1647.888672	788.167664
1646.896484	649.218750
1645.905273	439.444244
1644.913086	724.026489
1643.920898	871.578003
1642.928711	478.277618
1641.935547	148.862885
1640.943359	521.918152
1639.950195	90.522919
1638.956055	184.551590
1637.962891	170.819839
1636.968750	-13.932951
1635.975586	302.593323
1634.981445	-121.202621
1633.986328	-4.373317
1632.992188	-224.398666
1631.997070	-307.071747
1631.001953	-307.756500
1630.006836	-110.692696
1629.010742	-79.226555
1628.015625	-123.752144
1627.019531	-189.026688
1626.023438	85.302345
1625.027344	-158.220154
1624.030273	3.476567
1623.033203	2.411864
1622.036133	-24.668425
1621.039063	300.561554
1620.041992	258.165924
1619.043945	95.206635
1618.045898	234.478775
1617.047852	-130.070831
1616.049805	-223.944626
1615.050781	89.095879
1614.052734	-243.093613
1613.053711	-45.197521
1612.053711	110.821297
1611.054688	20.543964
1610.054688	247.580139
1609.055664	65.920456
1608.054688	175.243576
1607.054688	-45.340916
1606.054688	-244.749619
1605.053711	173.896439
1604.052734	55.891777
1603.051758	121.228378
1602.049805	0.859862
1601.048828	427.351288
1600.046875	22.082952
1599.044922	103.394043
1598.041992	223.932144
1597.040039	-217.409973
1596.037109	-431.198364
1595.034180	-260.826263
1594.031250	6.148123
1593.027344	124.179688
1592.024414	-138.958023
1591.020508	-99.209068
1590.016602	-187.333664
1589.011719	-9.317915
1588.007813	-332.182922
1587.002930	67.442162
1585.998047	94.031891
1584.993164	89.308273
1583.987305	313.883362
1582.982422	363.764008
1581.976563	72.305870
1580.970703	-54.994396
1579.964844	-273.431763
1578.958008	317.793671
1577.951172	323.067688
1576.944336	424.552734
1575.937500	302.171082
1574.930664	0.282709
1573.922852	20.888968
1572.915039	-195.205460
1571.907227	261.947632
1570.899414	-92.047165
1569.890625	91.837074
1568.881836	-371.310913
1567.873047	-91.579544
1566.864258	174.927368
1565.855469	262.065033
1564.845703	118.018723
1563.835938	228.204483
1562.826172	400.472107
1561.816406	90.071922
1560.805664	158.261429
1559.794922	291.090546
1558.784180	32.294338
1557.773438	216.619781
1556.762695	234.882294
1555.750977	61.261223
1554.739258	94.745323
1553.727539	32.242214
1552.715820	21.374514
1551.703125	7.733567
1550.690430	63.791676
1549.677734	290.402313
1548.665039	377.063568
1547.652344	313.517883
1546.638672	345.459930
1545.625000	328.091949
1544.611328	199.420395
1543.597656	101.623718
1542.583008	-37.671925
1541.568359	112.168518
1540.553711	-213.361694
1539.539063	80.642937
1538.524414	-38.638538
1537.508789	164.480316
1536.493164	88.686790
1535.477539	4.994279
1534.460938	-86.614098
1533.445313	190.342087
1532.428711	183.411346
1531.412109	-107.198059
1530.395508	215.359848
1529.377930	197.521011
1528.361328	161.492722
1527.343750	583.607483
1526.326172	230.451859
1525.307617	144.912704
1524.290039	254.818298
1523.271484	58.300865
1522.252930	46.879776
1521.234375	112.427292
1520.214844	188.017380
1519.196289	299.404266
1518.176758	184.371399
1517.156250	-177.486481
1516.136719	249.308807
1515.117188	-10.008497
1514.096680	321.176117
1513.076172	256.685089
1512.054688	-31.283257
1511.034180	-206.363968
1510.012695	113.597496
1508.991211	-220.839188
1507.969727	167.894623
1506.948242	-241.097153
1505.925781	-498.860748
1504.903320	-200.529007
1503.880859	-22.913794
1502.858398	-386.063324
1501.835938	-362.465210
1500.812500	-275.035156
1499.789063	-359.320953
1498.765625	-213.353027
1497.741211	-111.119530
1496.717773	-236.746872
1495.693359	-521.077637
1494.668945	79.440956
1493.643555	-107.966728
1492.619141	-142.015793
1491.593750	-222.207718
1490.568359	-105.733299
1489.542969	-543.790466
1488.517578	4.116188
1487.491211	400.988159
1486.464844	258.891022
1485.438477	203.535202
1484.412109	678.904541
1483.384766	204.822571
1482.358398	105.853722
1481.331055	208.280197
1480.302734	132.060379
1479.275391	473.892029
1478.247070	481.588257
1477.218750	761.854309
1476.190430	703.098022
1475.162109	516.942139
1474.132813	572.686401
1473.104492	714.937561
1472.075195	1088.670288
1471.044922	1317.096924
1470.015625	1074.705566
1468.985352	1028.206909
1467.955078	1398.777344
1466.924805	1636.924683
1465.894531	1635.970581
1464.863281	1568.869141
1463.832031	1946.451050
1462.800781	2240.009277
1461.769531	2175.281494
1460.738281	2001.361328
1459.706055	2040.737671
1458.673828	2283.155518
1457.641602	2568.599121
1456.608398	2343.892822
1455.576172	2507.433350
1454.542969	2597.323730
1453.509766	2423.472900
1452.476563	2323.223877
1451.442383	2565.167480
1450.408203	2685.388184
1449.374023	2770.104492
1448.339844	2566.057861
1447.305664	2531.790771
1446.270508	2748.190918
1445.235352	2615.213623
1444.200195	2550.655029
1443.165039	2465.925049
1442.128906	2383.773926
1441.093750	2602.702637
1440.057617	2098.373535
1439.020508	2011.414795
1437.984375	1598.525635
1436.947266	1580.052490
1435.910156	1624.813232
1434.873047	1626.677979
1433.835938	1378.599121
1432.797852	1080.175415
1431.759766	1054.571777
1430.721680	897.822632
1429.683594	895.137756
1428.644531	723.491028
1427.606445	403.224426
1426.567383	413.482178
1425.528320	151.553696
1424.488281	257.799805
1423.449219	291.045868
1422.409180	425.128113
1421.369141	254.468216
1420.328125	94.028824
1419.288086	107.524811
1418.247070	307.375214
1417.206055	356.247101
1416.165039	400.181793
1415.123047	99.536835
1414.081055	-258.704773
1413.040039	348.958893
1411.997070	38.799911
1410.955078	-27.262251
1409.912109	-108.275726
1408.870117	57.123699
1407.826172	-78.899940
1406.783203	-279.999268
1405.740234	-74.124962
1404.696289	31.362566
1403.652344	-63.840702
1402.608398	-43.436325
1401.563477	87.457779
1400.519531	-125.152336
1399.474609	-24.097706
1398.429688	82.070541
1397.383789	-62.335445
1396.338867	109.247566
1395.292969	130.555908
1394.247070	209.619690
1393.200195	65.892052
1392.154297	75.137901
1391.107422	-205.874161
1390.060547	-6.079731
1389.013672	108.709511
1387.966797	363.705261
1386.918945	-79.095711
1385.871094	-46.430664
1384.823242	-121.123222
1383.775391	34.334984
1382.726563	7.441114
1381.677734	-496.488251
1380.628906	-98.288696
1379.580078	80.133873
1378.530273	-95.929985
1377.481445	225.033234
1376.431641	-220.204147
1375.380859	223.198349
1374.331055	379.706146
1373.280273	-87.251289
1372.229492	201.726547
1371.178711	27.030148
1370.127930	505.620300
1369.076172	465.812012
1368.024414	2.629902
1366.972656	-223.543503
1365.920898	208.006226
1364.869141	12.091168
1363.816406	-136.301239
1362.763672	245.645538
1361.710938	-51.701893
1360.657227	181.105179
1359.604492	180.198776
1358.550781	-243.296402
1357.496094	208.642746
1356.442383	-15.513007
1355.387695	21.498560
1354.333984	66.127945
1353.279297	-207.076935
1352.223633	235.207581
1351.168945	151.098877
1350.113281	399.798035
1349.057617	333.353241
1348.001953	664.091492
1346.945313	602.865173
1345.888672	549.257141
1344.832031	780.980957
1343.775391	742.527344
1342.718750	1135.512207
1341.661133	938.675110
1340.603516	1190.500366
1339.545898	1373.005981
1338.488281	1377.264648
1337.429688	1082.059448
1336.371094	982.674500
1335.312500	1019.584900
1334.253906	1068.988037
1333.195313	1019.546326
1332.135742	1224.992554
1331.076172	1032.367920
1330.016602	1089.647217
1328.956055	904.790100
1327.895508	937.595032
1326.834961	1037.212524
1325.774414	1057.871094
1324.713867	737.846069
1323.652344	1136.527222
1322.590820	1140.204712
1321.529297	1097.102905
1320.467773	876.481445
1319.405273	1018.675903
1318.343750	1168.325439
1317.280273	1431.409668
1316.217773	1425.792358
1315.155273	1094.937988
1314.091797	1153.651001
1313.028320	1197.650024
1311.964844	1002.803894
1310.900391	941.100952
1309.835938	918.907959
1308.771484	1120.804443
1307.707031	1330.081299
1306.642578	1281.009521
1305.577148	1421.433350
1304.511719	1215.113403
1303.446289	1318.766235
1302.380859	1038.963501
1301.314453	1238.592773
1300.248047	1595.461182
1299.181641	1502.679565
1298.115234	970.362793
1297.047852	1231.472778
1295.980469	1151.281250
1294.913086	977.914612
1293.845703	1349.452515
1292.778320	1335.697266
1291.709961	1243.493774
1290.641602	1220.043213
1289.573242	613.120483
1288.503906	1643.941895
1287.434570	1206.364380
1286.365234	987.084900
1285.295898	1343.608765
1284.226563	1310.601685
1283.156250	1074.393311
1282.085938	826.074951
1281.015625	959.710632
1279.945313	924.466003
1278.874023	867.233337
1277.802734	1064.416504
1276.731445	992.540344
1275.660156	972.055664
1274.587891	1015.132385
1273.515625	887.135071
1272.443359	981.534058
1271.371094	1041.705933
1270.297852	1172.660645
1269.224609	1078.934448
1268.151367	1090.212646
1267.078125	1052.672729
1266.003906	1095.652710
1264.930664	799.528442
1263.856445	1510.802612
1262.781250	1538.980713
1261.707031	1323.360474
1260.631836	900.632324
1259.556641	1072.648926
1258.481445	1651.427856
1257.405273	1667.268188
1256.330078	1325.108398
1255.253906	1350.697388
1254.177734	1281.317871
1253.100586	1615.897949
1252.023438	1307.978271
1250.947266	988.005798
1249.869141	1317.452148
1248.791992	1179.888916
1247.713867	1394.818604
1246.635742	1206.168701
1245.557617	1071.015869
1244.479492	1392.580688
1243.400391	1036.322754
1242.321289	1372.220459
1241.242188	1006.311279
1240.163086	1220.605347
1239.083008	1007.651855
1238.002930	935.449036
1236.922852	1132.456421
1235.842773	1040.742798
1234.761719	929.603333
1233.681641	1131.150391
1232.600586	1097.459961
1231.518555	1032.214355
1230.437500	1245.506592
1229.355469	1003.330750
1228.273438	1301.131226
1227.190430	398.046692
1226.108398	763.475708
1225.025391	831.036926
1223.942383	939.624329
1222.859375	450.701721
1221.775391	416.497620
1220.692383	481.360443
1219.607422	548.508972
1218.523438	173.355362
1217.439453	474.737579
1216.354492	191.376221
1215.269531	591.451233
1214.184570	218.696289
1213.098633	422.898254
1212.012695	759.647583
1210.926758	425.443604
1209.840820	662.977112
1208.754883	492.759277
1207.667969	578.084656
1206.581055	928.446594
1205.494141	1121.914917
1204.406250	655.006836
1203.318359	612.184692
1202.230469	345.315369
1201.142578	251.839920
1200.054688	141.465164
1198.965820	293.372192
1197.876953	115.469193
1196.788086	-218.818130
1195.698242	-312.543213
1194.609375	428.091888
1193.519531	120.121040
1192.428711	-240.698090
1191.338867	126.675110
1190.248047	56.532085
1189.157227	-390.772736
1188.066406	-134.364120
1186.975586	-475.968445
1185.883789	-337.467529
1184.791992	-467.889252
1183.700195	56.645596
1182.607422	206.641861
1181.514648	30.333649
1180.421875	-95.630127
1179.329102	252.989319
1178.236328	81.317497
1177.142578	-373.105774
1176.048828	30.161243
1174.955078	6.861346
1173.860352	-124.274323
1172.766602	-197.967728
1171.671875	180.606018
1170.576172	209.564682
1169.481445	-67.762413
1168.385742	-218.304565
1167.290039	-31.705217
1166.194336	-471.611847
1165.097656	-137.031845
1164.001953	-141.978836
1162.905273	-185.241943
1161.807617	-137.820282
1160.710938	-140.621567
1159.613281	400.810913
1158.515625	65.951698
1157.417969	186.954300
1156.319336	575.022156
1155.220703	347.454163
1154.122070	453.779083
1153.023438	257.197357
1151.924805	203.655685
1150.825195	588.544861
1149.725586	234.605698
1148.625000	14.139089
1147.525391	100.942017
1146.424805	-57.611652
1145.324219	50.457447
1144.223633	589.174316
1143.122070	-12.121196
1142.020508	190.827896
1140.918945	1.226289
1139.817383	30.411575
1138.714844	-64.100586
1137.612305	511.599304
1136.509766	110.415260
1135.407227	208.235764
1134.303711	47.076435
1133.200195	-42.817089
1132.096680	266.115570
1130.993164	408.731689
1129.888672	771.906250
1128.784180	660.420227
1127.679688	601.130981
1126.575195	584.524719
1125.469727	724.343628
1124.364258	643.650085
1123.258789	738.320984
1122.152344	472.809448
1121.046875	735.601746
1119.940430	474.906982
1118.833008	406.062958
1117.726563	315.950531
1116.619141	301.575684
1115.511719	254.079025
1114.404297	388.720367
1113.295898	284.433441
1112.188477	-44.393127
1111.080078	144.563126
1109.970703	94.733948
1108.862305	130.000122
1107.752930	684.899048
1106.643555	519.278381
1105.534180	353.737823
1104.423828	591.910522
1103.313477	400.479950
1102.203125	438.006805
1101.092773	631.223633
1099.981445	612.099548
1098.870117	972.610962
1097.758789	731.881042
1096.647461	135.431442
1095.535156	905.828979
1094.422852	578.186768
1093.310547	978.448181
1092.197266	990.039734
1091.084961	745.091187
1089.971680	747.390930
1088.857422	789.714539
1087.744141	338.070496
1086.629883	686.290405
1085.515625	1013.236816
1084.401367	923.989929
1083.286133	623.300720
1082.171875	884.391846
1081.056641	262.118866
1079.940430	891.979980
1078.825195	681.017822
1077.708984	528.881287
1076.592773	897.908875
1075.475586	588.691895
1074.359375	575.284058
1073.242188	353.194061
1072.125000	618.998474
1071.006836	537.780884
1069.888672	159.020081
1068.770508	141.362350
1067.652344	458.789948
1066.534180	-193.492279
1065.415039	468.224518
1064.295898	844.110107
1063.176758	360.935608
1062.056641	465.390625
1060.936523	310.207001
1059.816406	227.691071
1058.696289	194.406906
1057.575195	9.255211
1056.454102	371.209656
1055.333008	342.857666
1054.211914	309.939026
1053.089844	520.034424
1051.967773	193.050583
1050.845703	151.141281
1049.723633	256.397736
1048.600586	37.338413
1047.477539	219.756287
1046.354492	154.961258
1045.230469	370.116547
1044.106445	340.491272
1042.982422	143.172623
1041.858398	276.958588
1040.734375	107.928467
1039.609375	81.163818
1038.484375	333.960449
1037.358398	104.829788
1036.232422	27.215803
1035.107422	-292.242706
1033.980469	202.815140
1032.854492	4.643575
1031.727539	-393.313080
1030.600586	231.986053
1029.473633	87.764442
1028.345703	-267.739288
1027.218750	-451.023468
1026.090820	-260.146698
1024.961914	-222.506378
1023.833984	-356.547028
1022.705078	-244.365646
1021.576172	-573.016357
1020.446289	-152.025528
1019.317383	-304.002838
1018.187500	-300.415588
1017.056641	-410.313751
1015.926758	-170.014938
1014.795898	-298.165436
1013.665039	-124.933800
1012.534180	-414.901764
1011.402344	288.826843
1010.270508	212.157242
1009.138672	184.261475
1008.006836	175.026352
1006.874023	332.500763
1005.741211	270.296295
1004.608398	828.002808
1003.475586	2104.596924
1002.341797	2842.166748
1001.208008	2151.420898
1000.074219	1911.644531
998.939453	831.351868
997.805664	377.505981
996.669922	369.572449
995.535156	87.116318
994.400391	123.378494
993.264648	512.733093
992.127930	60.144978
990.992188	48.356632
989.855469	98.949043
988.718750	126.605637
987.582031	-53.017921
986.445313	44.042629
985.307617	-73.029373
984.169922	74.909790
983.031250	179.156921
981.893555	28.007019
980.754883	-258.718994
979.616211	-68.952271
978.476563	-332.266754
977.337891	147.428391
976.198242	-331.666260
975.057617	237.686996
973.917969	-86.988228
972.777344	110.110832
971.636719	151.055923
970.496094	185.220993
969.354492	612.060059
968.212891	414.515503
967.071289	-294.530945
965.929688	-110.701614
964.787109	-222.721832
963.644531	367.111969
962.501953	195.657913
961.358398	317.768982
960.214844	396.402283
959.071289	243.724442
957.927734	-9.547185
956.783203	355.663391
955.638672	205.718964
954.494141	-12.713920
953.349609	203.824203
952.204102	-142.410721
951.058594	264.096008
949.912109	-29.200367
948.766602	89.242119
947.620117	132.300461
946.473633	-133.042358
945.327148	15.329251
944.179688	-78.382996
943.032227	316.694214
941.884766	161.504486
940.736328	-180.675995
939.587891	271.455444
938.439453	750.834595
937.291016	500.240936
936.141602	220.204803
934.993164	314.242523
933.842773	346.776703
932.693359	730.275757
931.542969	266.239746
930.392578	276.216766
929.242188	1.638606
928.090820	430.672699
926.940430	342.951508
925.788086	91.512299
924.636719	26.790720
923.484375	312.401031
922.333008	140.916595
921.179688	55.953510
920.027344	257.446686
918.874023	158.979584
917.720703	328.658112
916.567383	312.085938
915.413086	268.325531
914.258789	354.025696
913.104492	103.852486
911.950195	117.038490
910.794922	116.650307
909.639648	-353.140045
908.483398	-421.355743
907.328125	-40.674637
906.171875	131.370560
905.015625	-97.665451
903.859375	35.871773
902.702148	250.904602
901.544922	207.753281
900.387695	-174.876938
899.229492	-147.696365
898.071289	-140.865311
896.913086	71.825462
895.754883	245.991425
894.595703	-129.300278
893.436523	-233.151382
892.277344	-99.657288
891.118164	-67.878235
889.958008	-280.047729
888.797852	-200.794876
887.636719	-42.548397
886.476563	-42.369602
885.315430	-78.290138
884.154297	39.224991
882.992188	-226.752838
881.831055	-57.382584
880.668945	-32.379330
879.505859	-388.307007
878.343750	236.171570
877.180664	513.407837
876.017578	204.893890
874.853516	18.123198
873.690430	-44.746662
872.526367	175.999100
871.361328	104.101402
870.197266	207.702316
869.032227	165.047928
867.867188	300.044678
866.701172	39.295475
865.536133	-344.955841
864.370117	-39.209221
863.203125	-30.161081
862.037109	158.541931
860.870117	149.540497
859.703125	746.643677
858.536133	380.608337
857.368164	456.760223
856.200195	550.799133
855.032227	673.927307
853.863281	691.587830
852.694336	630.750061
851.525391	740.249268
850.356445	984.104248
849.186523	788.758057
848.016602	891.336548
846.846680	765.456421
845.676758	979.859253
844.505859	961.382568
843.334961	714.660461
842.163086	1224.108643
840.992188	1502.933228
839.820313	1162.259155
838.648438	1387.252075
837.475586	1627.753296
836.302734	1356.452026
835.129883	1529.765991
833.957031	1539.936890
832.783203	922.685486
831.609375	805.693054
830.435547	572.678284
829.261719	616.398865
828.086914	673.446411
826.912109	676.912781
825.737305	513.129944
824.561523	512.103638
823.385742	45.296936
822.209961	-33.665077
821.033203	196.988968
819.857422	-224.978638
818.680664	99.052917
817.502930	-178.084229
816.326172	152.391998
815.148438	86.664810
813.969727	-319.374939
812.791992	-322.761353
811.613281	-1.592546
810.434570	-65.127533
809.255859	-146.440140
808.076172	121.045715
806.896484	-75.831184
805.716797	508.992096
804.537109	318.715302
803.356445	17.523851
802.175781	377.702026
800.994141	-103.115501
799.813477	101.612114
798.631836	-46.354099
797.450195	27.410894
796.267578	-62.895729
795.084961	-354.825439
793.902344	-529.233032
792.719727	-76.793716
791.536133	-116.157936
790.352539	-95.759865
789.168945	-57.684769
787.985352	-103.728836
786.800781	184.258194
785.616211	191.217255
784.431641	434.738892
783.246094	56.949875
782.060547	127.963104
780.875000	371.275360
779.688477	199.157974
778.501953	99.981621
777.315430	60.457962
776.128906	7.693157
774.941406	-195.135284
773.753906	-245.637100
772.566406	268.582916
771.378906	52.572346
770.190430	57.133610
769.001953	-19.878181
767.812500	-24.137167
766.624023	167.691223
765.434570	79.668198
764.245117	20.308977
763.054688	13.810437
761.864258	225.226852
760.673828	150.449402
759.483398	176.912216
758.291992	748.866760
757.100586	370.523499
755.909180	460.660217
754.716797	396.879944
753.524414	462.787537
752.332031	177.129532
751.139648	339.703156
749.946289	238.669846
748.752930	236.482117
747.559570	225.515228
746.365234	302.329010
745.171875	346.199066
743.976563	212.374634
742.782227	-173.568939
741.586914	54.542316
740.391602	177.336426
739.196289	-24.252960
738.000000	416.173645
736.803711	41.587860
735.607422	-41.576710
734.411133	-378.660004
733.213867	-431.043915
732.016602	63.668858
730.819336	490.325775
729.621094	192.802689
728.422852	-100.206360
727.224609	-32.353981
726.026367	-25.730322
724.827148	-281.338593
723.627930	-152.324707
722.428711	120.779686
721.228516	68.393158
720.028320	581.455627
718.828125	463.497955
717.626953	541.981445
716.426758	384.813843
715.225586	509.070770
714.023438	181.884460
712.822266	168.779678
711.620117	312.597687
710.416992	207.931595
709.214844	295.017059
708.011719	188.210892
706.808594	157.656006
705.605469	-3.511536
704.401367	268.505463
703.197266	-84.126633
701.993164	-145.084259
700.788086	239.836044
699.583008	428.867096
698.377930	61.262169
697.172852	-243.151138
695.966797	432.549438
694.760742	108.608521
693.554688	-254.290726
692.347656	-100.245506
691.141602	-132.976700
689.934570	-311.131317
688.726563	-3.166664
687.518555	-85.853310
686.310547	-57.898384
685.102539	-296.688629
683.894531	-225.376297
682.685547	25.777840
681.476563	-195.578293
680.266602	70.579918
679.056641	35.545166
677.846680	-170.545151
676.636719	-162.237106
675.426758	164.212463
674.215820	-212.749283
673.003906	1.043011
671.792969	-150.789505
670.581055	-56.056202
669.369141	-52.166035
668.157227	-115.280930
666.944336	342.383453
665.731445	266.243073
664.518555	92.953224
663.305664	-121.275917
662.091797	180.559860
660.877930	337.666779
659.664063	99.841896
658.449219	235.360016
657.234375	-181.294312
656.019531	68.575523
654.803711	411.069763
653.588867	197.388031
652.373047	-244.559067
651.156250	44.067562
649.940430	-18.437603
648.723633	104.345619
647.505859	14.019602
646.289063	156.286285
645.071289	3.786645
643.853516	202.139008
642.635742	252.115845
641.416992	14.054510
640.198242	-56.057819
638.979492	-61.493500
637.759766	-114.033775
636.541016	85.003448
635.320313	105.874428
634.100586	-49.122669
632.879883	-216.696503
631.659180	141.925980
630.438477	-121.646828
629.217773	-54.414944
627.996094	219.009125
626.774414	48.756973
625.551758	301.289093
624.330078	352.609100
623.107422	-11.413267
621.883789	60.084969
620.661133	562.542603
619.437500	221.530472
618.213867	542.756653
616.990234	10.338262
615.765625	-313.669067
614.541016	357.965271
613.316406	375.409668
612.090820	21.444574
610.865234	-297.414886
609.639648	36.598202
608.414063	-21.939024
607.187500	-47.533646
605.960938	75.185600
604.734375	74.941948
