# Supplementary material for: Raman spectroscopy accurately differentiates mucosal healing from non-healing and biochemical changes following biological therapy in inflammatory bowel disease
Source: PLoS One. 2021 Jun 2;16(6):e0252210. doi: 10.1371/journal.pone.0252210 (PMC8172032; doi:10.1371/journal.pone.0252210)
Supplement: S3 Dataset — (ZIP) [file pone.0252210.s005.zip › Export UC active inflammation/OC020-1 pre treatment_base sub CR removed_18__X_-9664.2__Y_46880.7__Z_36.3282__Time_204.txt]

1714.640625	-14.907298
1713.664063	65.313919
1712.687500	74.317131
1711.709961	61.953194
1710.733398	127.512062
1709.755859	-174.037415
1708.778320	20.466337
1707.799805	-87.698647
1706.821289	-125.971077
1705.843750	-8.661795
1704.864258	-22.422295
1703.885742	14.954686
1702.907227	-91.935219
1701.927734	-102.222939
1700.948242	66.988556
1699.968750	-63.099739
1698.988281	21.032330
1698.007813	255.126923
1697.028320	75.240318
1696.046875	173.575424
1695.066406	127.985687
1694.084961	42.675499
1693.104492	267.502441
1692.123047	313.710449
1691.140625	611.103455
1690.159180	308.415436
1689.176758	499.720215
1688.194336	483.294708
1687.211914	384.604065
1686.228516	579.561584
1685.246094	654.916199
1684.262695	743.934143
1683.279297	782.695862
1682.295898	744.605103
1681.311523	688.274475
1680.327148	879.963867
1679.342773	904.293701
1678.358398	1022.159424
1677.374023	938.191467
1676.388672	1046.160278
1675.403320	1319.366699
1674.417969	1087.721802
1673.432617	1281.880249
1672.446289	1322.212280
1671.459961	1346.996826
1670.473633	1366.868164
1669.487305	1737.687988
1668.500977	1668.005981
1667.513672	1635.907349
1666.526367	1577.687012
1665.539063	1779.917603
1664.550781	1863.070557
1663.563477	1851.120483
1662.575195	1927.055054
1661.586914	2045.760986
1660.598633	2098.541992
1659.609375	2090.725342
1658.620117	2022.360596
1657.631836	2012.684692
1656.641602	2027.191406
1655.652344	2055.309814
1654.662109	1898.488281
1653.672852	1816.202026
1652.681641	1773.970093
1651.691406	1652.765503
1650.701172	1397.089844
1649.709961	1221.174561
1648.718750	1339.082764
1647.727539	1066.142334
1646.735352	830.628174
1645.744141	680.077332
1644.751953	675.152893
1643.759766	633.573425
1642.766602	692.621582
1641.774414	546.086609
1640.781250	618.909973
1639.788086	473.024567
1638.794922	359.133179
1637.801758	356.316528
1636.807617	332.672028
1635.813477	166.968094
1634.819336	180.784286
1633.825195	102.632767
1632.830078	135.382294
1631.834961	181.521774
1630.839844	14.608193
1629.844727	-54.613018
1628.849609	58.002972
1627.853516	-16.035431
1626.857422	-87.205391
1625.861328	-34.535942
1624.865234	-18.510221
1623.868164	-120.606392
1622.871094	42.977829
1621.874023	30.605988
1620.876953	-63.034138
1619.879883	158.713013
1618.881836	-0.252906
1617.883789	114.040474
1616.885742	97.182365
1615.887695	25.356726
1614.888672	8.787059
1613.889648	131.371048
1612.890625	149.115967
1611.891602	164.339706
1610.892578	-90.343933
1609.892578	-72.254715
1608.892578	-40.981667
1607.892578	16.559834
1606.892578	113.440796
1605.891602	63.713047
1604.890625	134.501236
1603.889648	87.534737
1602.888672	53.727505
1601.887695	101.089302
1600.885742	-84.325569
1599.883789	59.884857
1598.881836	-263.943329
1597.879883	-119.698586
1596.876953	-64.353600
1595.874023	-61.274864
1594.871094	-52.962936
1593.868164	-318.883148
1592.864258	-247.848755
1591.861328	-304.770599
1590.857422	-11.934775
1589.853516	-81.959320
1588.848633	-26.748060
1587.844727	10.154737
1586.839844	-28.615938
1585.834961	70.776321
1584.830078	94.490860
1583.824219	170.271530
1582.819336	79.215446
1581.813477	160.070877
1580.807617	235.622070
1579.800781	279.831726
1578.794922	167.757675
1577.788086	120.727158
1576.781250	146.501556
1575.773438	195.596329
1574.766602	85.924728
1573.758789	80.229729
1572.750977	53.646404
1571.743164	302.508026
1570.735352	234.112869
1569.726563	178.633560
1568.718750	42.546471
1567.708984	158.322617
1566.700195	6.495298
1565.691406	-116.828026
1564.681641	125.735153
1563.671875	-13.372750
1562.662109	54.998745
1561.652344	-94.661880
1560.641602	-135.478119
1559.630859	-36.408112
1558.620117	-64.528549
1557.609375	96.405251
1556.597656	122.396576
1555.586914	197.453415
1554.575195	280.099304
1553.563477	23.365707
1552.550781	82.413902
1551.539063	63.642975
1550.526367	109.413589
1549.513672	261.077454
1548.500977	78.860474
1547.487305	72.403145
1546.473633	101.983627
1545.459961	219.274399
1544.446289	-51.292183
1543.432617	137.997528
1542.417969	-83.689980
1541.404297	-0.694909
1540.389648	-225.175400
1539.374023	-31.528294
1538.359375	-60.091591
1537.343750	-81.077881
1536.328125	-81.588432
1535.312500	165.342056
1534.296875	43.232662
1533.280273	49.906364
1532.263672	-111.144386
1531.247070	57.568489
1530.230469	-77.998116
1529.212891	85.126846
1528.196289	132.119186
1527.178711	99.088013
1526.160156	150.841614
1525.142578	138.060883
1524.124023	112.237984
1523.106445	83.686455
1522.087891	155.277817
1521.068359	95.506233
1520.049805	215.567291
1519.030273	119.475311
1518.010742	195.436966
1516.991211	206.959885
1515.971680	138.673828
1514.951172	203.787781
1513.930664	42.744705
1512.910156	-69.621368
1511.889648	-61.475353
1510.868164	123.549568
1509.846680	-114.982651
1508.826172	103.000389
1507.803711	41.183064
1506.782227	-74.600662
1505.759766	37.629971
1504.737305	-163.006348
1503.714844	-56.245384
1502.692383	34.942783
1501.668945	-73.843437
1500.646484	-134.073364
1499.623047	-102.278442
1498.599609	-75.766518
1497.575195	-95.487396
1496.550781	-148.605988
1495.527344	-33.015160
1494.502930	-111.984756
1493.477539	85.057159
1492.453125	10.927952
1491.427734	202.472351
1490.402344	161.281372
1489.376953	214.495865
1488.350586	359.488525
1487.325195	348.540985
1486.298828	271.080994
1485.272461	377.302856
1484.245117	358.302612
1483.218750	487.180359
1482.191406	748.512390
1481.164063	690.839417
1480.136719	622.878662
1479.108398	593.059875
1478.080078	736.450317
1477.052734	821.082642
1476.023438	742.506958
1474.995117	837.071899
1473.965820	1066.444336
1472.937500	1058.870972
1471.908203	1145.370972
1470.877930	1203.736816
1469.848633	1381.584106
1468.818359	1098.845337
1467.788086	1614.696533
1466.757813	1492.051514
1465.727539	1786.281372
1464.696289	1843.933838
1463.665039	1949.769409
1462.633789	2019.924438
1461.602539	2067.124512
1460.570313	2180.248291
1459.539063	2234.886719
1458.506836	2530.563721
1457.473633	2346.413330
1456.441406	2324.685303
1455.408203	2495.686035
1454.375000	2560.051270
1453.341797	2550.813232
1452.308594	2691.105713
1451.274414	2522.076660
1450.241211	2616.630859
1449.207031	2779.498291
1448.171875	2937.184326
1447.137695	3028.951904
1446.102539	2659.858154
1445.067383	2516.180176
1444.032227	2519.325928
1442.997070	2421.249512
1441.960938	2345.952148
1440.924805	2351.607178
1439.888672	2425.524170
1438.852539	2069.647217
1437.816406	2007.104004
1436.779297	2103.769043
1435.742188	2089.237549
1434.705078	1678.163452
1433.666992	1418.776733
1432.629883	1348.885498
1431.591797	1167.957764
1430.553711	1050.218018
1429.514648	957.764587
1428.476563	777.098694
1427.437500	773.065308
1426.398438	708.545166
1425.359375	719.713806
1424.320313	539.359009
1423.280273	585.892456
1422.240234	423.339264
1421.200195	462.402222
1420.159180	408.301697
1419.119141	439.889587
1418.078125	411.084717
1417.037109	467.911835
1415.996094	371.284485
1414.954102	400.519928
1413.912109	351.836090
1412.870117	207.682556
1411.828125	254.716904
1410.786133	90.669952
1409.743164	85.058350
1408.700195	92.082962
1407.657227	106.712776
1406.614258	31.005625
1405.570313	30.715664
1404.527344	33.031475
1403.483398	5.297140
1402.438477	200.956360
1401.394531	-72.472794
1400.349609	198.535812
1399.304688	163.601974
1398.259766	-51.726494
1397.214844	176.770050
1396.168945	182.227158
1395.123047	155.209412
1394.077148	-1.947419
1393.031250	43.912701
1391.984375	12.226354
1390.937500	-19.340832
1389.890625	-125.867302
1388.843750	68.015732
1387.796875	9.265874
1386.749023	40.677486
1385.701172	82.191864
1384.653320	-83.695419
1383.604492	-201.918289
1382.556641	-90.059654
1381.507813	-28.109844
1380.458984	-55.986717
1379.410156	-26.292542
1378.360352	-13.976460
1377.310547	5.947487
1376.260742	-73.837921
1375.210938	98.548286
1374.161133	71.418694
1373.110352	-12.942992
1372.059570	-114.593628
1371.008789	-181.167023
1369.957031	-70.623383
1368.906250	35.031738
1367.854492	-53.562321
1366.802734	44.830704
1365.750000	-53.426735
1364.698242	20.300175
1363.645508	94.122375
1362.592773	6.286190
1361.540039	82.845894
1360.486328	179.404648
1359.433594	-49.738258
1358.379883	134.119095
1357.326172	91.810051
1356.271484	47.167633
1355.216797	313.305115
1354.163086	278.866364
1353.107422	470.601471
1352.052734	252.653412
1350.998047	313.018372
1349.942383	435.550507
1348.886719	446.495758
1347.830078	589.076599
1346.774414	806.168701
1345.717773	733.129028
1344.661133	878.470520
1343.604492	999.103210
1342.546875	958.716858
1341.490234	1062.223511
1340.432617	1289.695435
1339.375000	1232.369141
1338.316406	1190.062622
1337.258789	1058.796265
1336.200195	1190.105957
1335.141602	1083.923828
1334.082031	1109.059692
1333.023438	1037.859619
1331.963867	989.085022
1330.904297	1200.100098
1329.844727	1121.930664
1328.784180	927.766663
1327.723633	1141.546997
1326.663086	960.095947
1325.602539	1067.847534
1324.541992	1022.588013
1323.480469	918.226685
1322.418945	1058.414429
1321.357422	1275.179565
1320.295898	1329.147217
1319.233398	1296.885254
1318.170898	1050.213623
1317.108398	1114.453857
1316.045898	1181.264893
1314.982422	1169.305786
1313.918945	999.783752
1312.855469	1062.035522
1311.791992	1289.407593
1310.728516	1309.962158
1309.664063	1165.682007
1308.599609	1171.733643
1307.535156	1416.607666
1306.469727	1289.988525
1305.404297	1205.361450
1304.338867	1283.201416
1303.273438	1319.326538
1302.208008	1382.593750
1301.141602	1195.269775
1300.075195	1241.564575
1299.008789	1246.190552
1297.942383	1155.142334
1296.875000	1270.501221
1295.807617	1113.420288
1294.740234	1351.674316
1293.672852	951.923706
1292.604492	1067.650635
1291.537109	891.547974
1290.468750	928.968506
1289.399414	888.015198
1288.331055	1060.432251
1287.261719	926.536743
1286.192383	1032.905151
1285.123047	933.555359
1284.052734	998.425110
1282.983398	913.996765
1281.913086	734.220947
1280.841797	836.064758
1279.771484	600.274719
1278.700195	729.178894
1277.628906	848.323730
1276.557617	774.314758
1275.486328	771.313171
1274.414063	890.598999
1273.341797	1090.545654
1272.269531	1143.886353
1271.197266	943.240417
1270.124023	1245.817627
1269.050781	1096.640625
1267.977539	1230.750244
1266.904297	908.492004
1265.830078	1330.615356
1264.756836	1013.471008
1263.681641	1186.733887
1262.607422	1218.549194
1261.533203	1223.586182
1260.458008	1296.912720
1259.382813	1255.727173
1258.307617	1424.117554
1257.231445	1482.871338
1256.155273	1424.755493
1255.079102	1162.198486
1254.002930	1230.823242
1252.926758	1138.840454
1251.849609	1239.134766
1250.772461	1139.955933
1249.695313	1181.899780
1248.617188	1187.380005
1247.540039	1277.960083
1246.461914	1273.741333
1245.382813	1140.768555
1244.304688	818.392212
1243.225586	1071.770386
1242.146484	1223.068848
1241.067383	1214.089233
1239.988281	1103.186035
1238.908203	1057.856079
1237.828125	1058.645142
1236.748047	1144.327515
1235.667969	1268.772095
1234.586914	1036.775879
1233.505859	1207.238037
1232.424805	875.993469
1231.343750	980.988342
1230.261719	834.014526
1229.179688	737.949890
1228.097656	784.764160
1227.015625	693.565613
1225.932617	595.130554
1224.850586	581.403381
1223.767578	773.278442
1222.683594	553.903198
1221.600586	622.334412
1220.516602	623.021179
1219.432617	384.407959
1218.347656	578.394958
1217.263672	402.643768
1216.178711	229.352249
1215.093750	659.781494
1214.008789	563.687439
1212.922852	477.251526
1211.836914	552.488770
1210.750977	504.607483
1209.665039	750.970032
1208.579102	784.963379
1207.492188	654.945618
1206.405273	594.836365
1205.318359	782.920105
1204.230469	681.743286
1203.142578	616.686646
1202.054688	219.257446
1200.966797	404.619080
1199.877930	356.338379
1198.790039	122.702682
1197.701172	266.868713
1196.611328	50.064293
1195.522461	-7.976526
1194.432617	46.951500
1193.342773	20.048239
1192.252930	-203.998260
1191.162109	223.170502
1190.072266	-63.432301
1188.981445	-32.940823
1187.889648	55.089710
1186.798828	215.023529
1185.707031	33.974201
1184.615234	-29.492434
1183.523438	38.939808
1182.430664	-142.200012
1181.337891	125.095642
1180.245117	54.131332
1179.152344	95.770226
1178.059570	249.934128
1176.965820	288.934082
1175.872070	332.615051
1174.778320	175.017105
1173.683594	314.289032
1172.588867	429.466553
1171.494141	120.894524
1170.399414	185.624817
1169.303711	262.187836
1168.208984	140.116013
1167.113281	156.680878
1166.016602	60.780895
1164.920898	-116.434715
1163.824219	-42.779774
1162.727539	300.689728
1161.630859	314.303284
1160.533203	385.112335
1159.435547	467.723389
1158.337891	478.589050
1157.240234	408.212799
1156.141602	416.487610
1155.043945	515.291260
1153.944336	451.783783
1152.845703	505.022217
1151.747070	367.444489
1150.647461	51.091820
1149.547852	230.329590
1148.447266	-12.228912
1147.347656	33.366863
1146.247070	7.403234
1145.146484	0.385781
1144.044922	-170.946457
1142.944336	-159.103989
1141.842773	-80.777641
1140.741211	-119.125404
1139.638672	-22.044218
1138.537109	36.854744
1137.434570	36.199360
1136.332031	30.683731
1135.228516	6.052284
1134.125977	214.072647
1133.022461	286.543976
1131.917969	287.653809
1130.814453	321.887268
1129.709961	711.908264
1128.605469	748.181274
1127.500977	936.119934
1126.396484	889.121155
1125.291016	922.632996
1124.185547	768.786438
1123.080078	728.643677
1121.973633	728.681824
1120.868164	487.037262
1119.761719	600.583618
1118.654297	292.573273
1117.547852	514.781921
1116.440430	429.160919
1115.333008	438.109772
1114.225586	482.432068
1113.117188	389.476624
1112.008789	599.077942
1110.900391	647.759399
1109.791992	634.882446
1108.682617	706.960571
1107.573242	982.043701
1106.463867	794.059570
1105.354492	629.678284
1104.244141	899.584229
1103.133789	933.292419
1102.023438	950.380249
1100.913086	865.944641
1099.801758	944.170715
1098.690430	1076.502808
1097.579102	970.617798
1096.467773	1196.979126
1095.355469	926.015869
1094.243164	1130.914795
1093.130859	1069.524902
1092.017578	1062.230469
1090.905273	977.191284
1089.791992	863.866516
1088.677734	903.446960
1087.564453	775.931946
1086.450195	1001.161011
1085.335938	960.528870
1084.221680	908.094604
1083.106445	740.453125
1081.991211	1052.143555
1080.875977	867.975403
1079.760742	850.576233
1078.644531	715.717529
1077.528320	738.141968
1076.412109	795.703918
1075.295898	705.364136
1074.178711	769.829529
1073.061523	606.720947
1071.944336	492.878235
1070.826172	597.044250
1069.708984	487.852081
1068.590820	404.432159
1067.471680	470.927002
1066.353516	668.514709
1065.234375	676.303284
1064.115234	611.482361
1062.996094	902.403564
1061.875977	659.653503
1060.755859	650.922058
1059.635742	536.919189
1058.515625	680.154846
1057.394531	308.989044
1056.273438	683.540405
1055.152344	527.476074
1054.031250	490.609741
1052.909180	386.004456
1051.787109	337.474396
1050.665039	387.006012
1049.541992	371.144928
1048.418945	474.289246
1047.295898	446.739960
1046.172852	232.612488
1045.048828	398.659515
1043.925781	361.821625
1042.801758	455.515137
1041.676758	355.757874
1040.552734	330.612457
1039.427734	272.872192
1038.302734	217.500626
1037.176758	229.674438
1036.050781	155.741882
1034.924805	207.518631
1033.798828	350.022491
1032.672852	231.987137
1031.545898	611.644958
1030.418945	475.051147
1029.291992	550.057495
1028.164063	234.669037
1027.036133	109.963303
1025.908203	140.968842
1024.780273	-178.638351
1023.651367	-47.680317
1022.522461	-79.211464
1021.393555	-22.504061
1020.264648	-95.690735
1019.134766	-208.232025
1018.004883	36.437557
1016.875000	-231.301941
1015.744141	99.119331
1014.613281	5.390729
1013.482422	101.736984
1012.351563	193.468765
1011.219727	347.737183
1010.088867	333.008972
1008.956055	422.495178
1007.824219	500.449738
1006.691406	629.330322
1005.558594	1121.355957
1004.425781	1705.726685
1003.292969	2447.110840
1002.159180	2802.233887
1001.025391	2145.155518
999.891602	1414.542480
998.756836	767.499756
997.622070	328.673462
996.487305	340.324249
995.352539	162.800598
994.216797	170.052368
993.081055	205.081711
991.945313	87.967560
990.808594	-15.161351
989.672852	27.106806
988.536133	-55.008263
987.398438	-176.157928
986.261719	13.872705
985.124023	-123.140503
983.986328	85.426727
982.847656	22.349176
981.709961	58.391613
980.571289	48.507359
979.432617	107.761589
978.292969	167.102249
977.153320	157.553223
976.013672	-8.195616
974.874023	141.137360
973.734375	125.079849
972.593750	63.207142
971.453125	283.994598
970.311523	52.445374
969.170898	89.737556
968.029297	124.845093
966.886719	228.904236
965.745117	179.351013
964.602539	267.565277
963.459961	172.436371
962.317383	166.895935
961.173828	312.761322
960.030273	160.818878
958.886719	446.641754
957.743164	95.765923
956.598633	255.815750
955.454102	207.614044
954.309570	81.765038
953.165039	47.647358
952.019531	203.563446
950.874023	69.094223
949.727539	108.611649
948.582031	237.417572
947.435547	124.049332
946.289063	56.584236
945.141602	240.583084
943.995117	207.683441
942.847656	439.814148
941.699219	370.659454
940.551758	354.183228
939.403320	413.162537
938.254883	463.144287
937.105469	328.522827
935.957031	358.287170
934.807617	420.104980
933.658203	395.445221
932.507813	227.405823
931.357422	262.338226
930.207031	92.441483
929.056641	91.269150
927.906250	62.935272
926.754883	-13.022342
925.603516	111.433380
924.451172	165.468369
923.298828	76.357620
922.146484	-246.744995
920.994141	78.299667
919.841797	-189.802841
918.688477	5.873608
917.535156	262.941010
916.380859	-79.499504
915.227539	-310.377625
914.073242	-87.011932
912.918945	-42.882896
911.763672	-264.077576
910.608398	38.958416
909.453125	-297.512207
908.297852	14.751817
907.141602	-289.524719
905.985352	-221.862381
904.829102	-149.557159
903.672852	117.655449
902.515625	47.467358
901.358398	58.958916
900.201172	86.428688
899.042969	30.297321
897.884766	1.479661
896.726563	-15.878212
895.568359	-42.139038
894.409180	60.616177
893.250000	34.619034
892.090820	-83.883957
890.930664	25.981485
889.771484	-1.859134
888.611328	26.897079
887.450195	94.148170
886.289063	10.266443
885.128906	-93.766846
883.966797	21.209780
882.805664	23.473593
881.643555	167.917358
880.481445	35.115814
879.319336	-93.002296
878.156250	117.057137
876.993164	-10.795603
875.830078	-5.595743
874.666016	71.768173
873.502930	194.217468
872.338867	89.397064
871.173828	-170.529907
870.009766	120.912941
868.844727	-28.501122
867.679688	-54.081490
866.513672	14.862753
865.348633	225.447891
864.182617	316.937897
863.015625	123.178329
861.849609	630.302490
860.682617	326.699768
859.515625	326.368652
858.347656	220.636078
857.180664	301.252014
856.012695	417.796600
854.843750	375.128876
853.675781	558.997375
852.506836	426.778381
851.337891	532.237549
850.167969	530.163879
848.999023	364.616089
847.829102	479.144623
846.658203	374.254791
845.488281	65.756958
844.317383	113.284760
843.146484	156.357269
841.975586	-98.053574
840.803711	184.417664
839.631836	207.437363
838.459961	31.537983
837.287109	68.058647
836.114258	135.865829
834.941406	223.767395
833.768555	329.513550
832.594727	4.337999
831.420898	241.820023
830.247070	193.561432
829.072266	433.145508
827.898438	253.282349
826.722656	305.439209
825.547852	263.930511
824.372070	311.604370
823.196289	176.523453
822.020508	123.931190
820.844727	155.994843
819.667969	159.088791
818.491211	41.949577
817.313477	78.432037
816.136719	28.088242
814.958984	-80.090271
813.781250	-266.086517
812.602539	208.407379
811.423828	37.941719
810.245117	-72.464546
809.066406	-102.858803
807.886719	-15.527899
806.707031	71.723145
805.527344	67.849937
804.346680	-62.596512
803.166992	-13.260512
801.985352	-15.018538
800.804688	-187.650085
799.623047	92.197205
798.441406	8.211932
797.259766	-230.967453
796.078125	-68.946602
794.895508	66.351730
793.712891	39.808899
792.529297	68.586098
791.346680	10.921238
790.163086	353.892670
788.978516	300.481689
787.794922	295.693329
786.610352	624.862549
785.425781	641.966064
784.241211	579.384094
783.055664	578.649658
781.870117	392.191162
780.684570	568.090942
779.498047	485.377228
778.311523	351.820465
777.125000	414.741547
775.938477	358.342194
774.750977	176.089996
773.563477	307.130951
772.375977	325.518555
771.187500	26.241779
769.999023	26.859163
768.810547	67.054291
767.622070	135.778381
766.432617	1.678536
765.243164	241.999405
764.053711	264.088898
762.863281	349.917267
761.672852	354.158386
760.482422	340.688660
759.291992	265.518372
758.100586	496.023041
756.909180	607.563599
755.717773	598.025574
754.525391	340.013885
753.333008	75.423203
752.140625	221.688080
750.948242	532.512695
749.754883	335.822205
748.561523	420.134003
747.368164	210.180847
746.173828	364.493286
744.979492	452.811890
743.785156	398.414551
742.590820	339.551849
741.395508	295.962372
740.200195	346.537720
739.003906	285.233276
737.808594	230.425018
736.612305	335.434021
735.416016	302.339050
734.218750	231.947083
733.021484	279.679962
731.824219	364.493134
730.626953	219.465118
729.428711	409.050323
728.230469	338.241608
727.032227	391.985870
725.833984	421.573944
724.634766	411.729736
723.435547	762.265015
722.235352	479.166534
721.036133	530.205078
719.835938	437.059052
718.635742	592.690369
717.434570	643.436279
716.233398	447.572296
715.032227	397.857727
713.831055	478.928802
712.628906	568.616028
711.426758	346.532410
710.224609	168.071243
709.021484	275.015228
707.818359	309.980713
706.615234	185.924606
705.412109	201.200455
704.208008	57.544178
703.003906	96.688713
701.799805	92.266068
700.594727	220.476089
699.389648	-38.447006
698.184570	113.581078
696.979492	91.641785
695.773438	-28.089340
694.567383	39.036255
693.361328	245.109894
692.154297	-11.420316
690.947266	-78.978912
689.740234	-157.364105
688.533203	55.038044
687.325195	-168.689514
686.117188	-238.323700
684.909180	-84.583511
683.700195	-97.823418
682.491211	107.853539
681.282227	118.443230
680.072266	226.531708
678.863281	-22.754965
677.653320	-1.238578
676.442383	-66.288437
675.232422	-185.378235
674.021484	7.209399
672.810547	-53.348484
671.598633	139.211044
670.386719	165.240692
669.174805	78.903145
667.962891	169.885498
666.750000	183.102066
665.537109	34.360294
664.324219	17.501381
663.110352	-3.595501
661.897461	-52.672096
660.683594	73.172104
659.468750	-8.102669
658.254883	59.594234
657.040039	-73.228172
655.824219	-162.771042
654.609375	12.973509
653.393555	20.626886
652.177734	-154.777618
650.960938	113.773636
649.745117	35.551056
648.528320	45.753281
647.311523	239.041611
646.093750	191.300507
644.875977	367.472961
643.658203	171.508499
642.440430	281.155243
641.221680	300.557007
640.002930	109.386139
638.784180	71.018066
637.564453	-1.595207
636.344727	82.764565
635.125000	-60.464439
633.905273	69.193771
632.684570	-116.670784
631.463867	-6.146001
630.243164	-77.954010
629.021484	-5.879456
627.799805	141.338181
626.578125	-45.920673
625.356445	0.687917
624.133789	49.521828
622.911133	244.145493
621.688477	254.528702
620.464844	123.636749
619.241211	27.150835
618.017578	108.482841
616.793945	-90.540726
615.569336	-167.426743
614.344727	68.140602
613.120117	-12.908127
611.894531	-89.590919
610.668945	105.321434
609.443359	-18.307499
608.216797	-0.813664
606.991211	-13.229612
605.764648	-57.673447
604.537109	-10.275126
