# Supplementary material for: Raman spectroscopy accurately differentiates mucosal healing from non-healing and biochemical changes following biological therapy in inflammatory bowel disease
Source: PLoS One. 2021 Jun 2;16(6):e0252210. doi: 10.1371/journal.pone.0252210 (PMC8172032; doi:10.1371/journal.pone.0252210)
Supplement: S3 Dataset — (ZIP) [file pone.0252210.s005.zip › Export UC active inflammation/OC007-1 pre treat_base sub CR removed_61__X_-9637.47__Y_1827.94__Z_-821.263__Time_701.txt]

1714.715820	3.909848
1713.739258	89.225304
1712.762695	-51.983585
1711.785156	-91.057785
1710.808594	63.111496
1709.831055	19.033705
1708.853516	47.509460
1707.875000	-36.384102
1706.897461	-23.621859
1705.918945	48.212772
1704.940430	-96.671272
1703.960938	45.079132
1702.982422	-27.136955
1702.002930	96.148666
1701.023438	83.129959
1700.043945	-98.193779
1699.063477	6.802323
1698.083984	-80.533356
1697.103516	-132.935104
1696.123047	-91.636208
1695.141602	32.602058
1694.161133	-88.745407
1693.179688	22.401831
1692.198242	85.604668
1691.216797	-131.295456
1690.234375	-6.421430
1689.251953	-41.511196
1688.269531	72.917244
1687.287109	163.443069
1686.304688	134.110260
1685.321289	-41.663322
1684.337891	43.918217
1683.354492	145.585358
1682.371094	-13.673104
1681.387695	144.155029
1680.403320	83.732918
1679.418945	-19.115995
1678.434570	99.079460
1677.449219	150.831451
1676.464844	101.619141
1675.479492	17.975779
1674.494141	187.067383
1673.507813	103.679031
1672.522461	254.313812
1671.536133	9.112869
1670.549805	88.207039
1669.563477	71.773537
1668.576172	299.723511
1667.589844	264.889954
1666.602539	208.940979
1665.615234	137.203201
1664.626953	328.218567
1663.639648	177.127258
1662.651367	174.685745
1661.663086	275.732849
1660.674805	416.587402
1659.685547	167.945206
1658.696289	385.770782
1657.707031	232.780472
1656.717773	307.679810
1655.728516	266.144592
1654.738281	240.589386
1653.748047	204.543213
1652.757813	144.783447
1651.767578	198.870697
1650.777344	54.670715
1649.786133	153.850464
1648.794922	221.339462
1647.803711	11.378540
1646.811523	139.778915
1645.820313	146.681656
1644.828125	156.284439
1643.835938	33.925663
1642.843750	-80.396011
1641.850586	82.516289
1640.857422	-89.699890
1639.864258	-45.455006
1638.871094	-51.285995
1637.877930	80.062721
1636.883789	37.401157
1635.889648	118.693283
1634.895508	49.790901
1633.901367	2.044372
1632.906250	115.040321
1631.912109	-3.712475
1630.916992	88.260307
1629.920898	-93.533073
1628.925781	6.396409
1627.929688	-77.866760
1626.934570	27.352356
1625.937500	-9.468781
1624.941406	-151.414276
1623.945313	-35.634434
1622.948242	74.865639
1621.951172	208.996780
1620.954102	-79.876770
1619.956055	-40.276611
1618.958984	-0.665395
1617.960938	-8.308889
1616.962891	60.194412
1615.963867	-99.628578
1614.965820	197.169525
1613.966797	176.451614
1612.967773	-82.895966
1611.968750	22.345200
1610.968750	-76.921349
1609.969727	-71.293236
1608.969727	-125.925858
1607.969727	-23.341061
1606.968750	68.729088
1605.968750	24.603441
1604.967773	1.445122
1603.966797	-45.254990
1602.965820	-63.144051
1601.963867	-15.618064
1600.962891	-38.731689
1599.960938	-40.916367
1598.958984	-30.026865
1597.956055	-47.900501
1596.954102	49.227451
1595.951172	125.403671
1594.948242	44.802269
1593.945313	-93.228134
1592.941406	-82.369011
1591.938477	-3.642132
1590.934570	-29.363558
1589.930664	-8.111011
1588.925781	101.822746
1587.921875	-28.268970
1586.916992	84.207451
1585.912109	-9.350011
1584.907227	1.387415
1583.901367	90.286682
1582.896484	147.868835
1581.890625	124.652779
1580.884766	-20.978024
1579.877930	86.008934
1578.872070	67.976677
1577.865234	3.080793
1576.858398	68.303024
1575.851563	-35.628269
1574.843750	-66.708405
1573.836914	68.638794
1572.829102	-74.291031
1571.821289	6.365398
1570.812500	144.134720
1569.804688	-76.735268
1568.795898	24.577358
1567.787109	156.987289
1566.778320	-84.591873
1565.768555	58.115017
1564.758789	11.265457
1563.750000	112.323212
1562.739258	70.614075
1561.729492	34.087341
1560.718750	93.494385
1559.708984	-101.229828
1558.698242	-171.480957
1557.686523	74.434929
1556.675781	-6.245221
1555.664063	-19.572458
1554.652344	47.362598
1553.640625	70.220840
1552.628906	54.207596
1551.616211	12.284425
1550.603516	120.433151
1549.590820	49.994411
1548.578125	23.526148
1547.565430	-67.610954
1546.551758	68.773125
1545.538086	290.368927
1544.524414	165.538132
1543.510742	185.420349
1542.496094	45.098572
1541.481445	129.496429
1540.466797	92.467407
1539.452148	125.124260
1538.437500	95.791191
1537.421875	110.301651
1536.406250	49.956921
1535.390625	82.462105
1534.374023	99.444054
1533.358398	152.486588
1532.341797	195.158798
1531.325195	168.198685
1530.308594	87.109795
1529.291016	96.180023
1528.274414	56.285519
1527.256836	34.396534
1526.238281	187.537552
1525.220703	52.318798
1524.202148	112.690384
1523.184570	77.819321
1522.166016	-39.381977
1521.146484	18.300970
1520.127930	27.083723
1519.108398	-5.300636
1518.088867	29.117880
1517.069336	-39.284988
1516.049805	-2.364442
1515.029297	-11.724384
1514.008789	-26.244291
1512.988281	56.767056
1511.967773	-96.419044
1510.946289	27.568052
1509.925781	59.118851
1508.904297	82.927933
1507.882813	-236.940109
1506.860352	-90.068794
1505.838867	72.098618
1504.816406	16.324434
1503.793945	96.349152
1502.770508	-102.920555
1501.748047	-81.862312
1500.724609	-89.010826
1499.701172	-32.178223
1498.677734	-131.526672
1497.654297	-54.284744
1496.629883	-38.507774
1495.605469	48.861382
1494.581055	-42.844803
1493.556641	-52.715225
1492.531250	11.522870
1491.505859	-77.630402
1490.480469	-46.673599
1489.455078	96.654015
1488.429688	-48.711037
1487.403320	30.672897
1486.376953	-48.281364
1485.350586	-81.276443
1484.324219	97.533379
1483.296875	-65.638794
1482.270508	-6.831415
1481.243164	133.537949
1480.214844	301.872620
1479.187500	215.207947
1478.159180	54.649269
1477.130859	174.434753
1476.102539	179.516129
1475.074219	197.317261
1474.044922	187.081451
1473.015625	304.133392
1471.986328	237.856918
1470.957031	303.929321
1469.927734	313.988403
1468.897461	273.152924
1467.867188	275.559601
1466.836914	316.096710
1465.806641	341.355621
1464.775391	455.544952
1463.744141	320.657410
1462.712891	376.357635
1461.681641	312.651062
1460.649414	467.348358
1459.618164	319.856781
1458.585938	350.099823
1457.552734	418.387085
1456.520508	270.983307
1455.487305	410.280212
1454.455078	552.057129
1453.420898	353.989471
1452.387695	480.499176
1451.354492	310.415924
1450.320313	421.671448
1449.286133	651.951904
1448.251953	398.352020
1447.216797	362.639069
1446.182617	585.194885
1445.147461	473.524445
1444.112305	336.598572
1443.076172	467.929596
1442.041016	331.072601
1441.004883	358.665497
1439.968750	419.123871
1438.932617	418.890106
1437.895508	395.910706
1436.858398	317.355530
1435.821289	327.266174
1434.784180	471.052826
1433.747070	314.272675
1432.708984	276.228668
1431.670898	248.308914
1430.632813	91.701889
1429.594727	149.643494
1428.556641	68.827133
1427.517578	-39.690784
1426.478516	20.794640
1425.439453	124.124741
1424.399414	33.343273
1423.359375	73.651176
1422.320313	8.148247
1421.279297	71.139153
1420.239258	63.611706
1419.199219	-77.337578
1418.158203	91.404961
1417.117188	-9.193762
1416.075195	-94.640160
1415.034180	18.707962
1413.992188	-129.546982
1412.950195	1.395347
1411.908203	-66.304955
1410.866211	84.715355
1409.823242	-113.610100
1408.780273	-108.325844
1407.737305	32.617874
1406.694336	-85.141808
1405.650391	-39.633118
1404.606445	66.124710
1403.562500	3.710687
1402.518555	89.387909
1401.474609	74.707558
1400.429688	-25.221794
1399.384766	-202.816498
1398.339844	-36.850124
1397.294922	-26.329613
1396.249023	91.962585
1395.203125	-100.438858
1394.157227	-19.700583
1393.111328	101.099136
1392.064453	-83.591103
1391.018555	74.774902
1389.971680	-62.222858
1388.923828	-23.985844
1387.876953	74.307838
1386.829102	-12.497516
1385.781250	88.306282
1384.733398	136.596481
1383.685547	-115.041710
1382.636719	-14.194613
1381.587891	81.643158
1380.539063	-154.745911
1379.490234	-33.882572
1378.440430	-200.176315
1377.391602	-51.832806
1376.341797	69.021622
1375.291016	127.472237
1374.241211	38.750671
1373.190430	159.601364
1372.139648	88.427299
1371.088867	42.248207
1370.038086	31.017387
1368.986328	27.297255
1367.934570	-28.707602
1366.882813	82.235397
1365.831055	63.666924
1364.778320	152.198822
1363.726563	-172.489792
1362.673828	110.246986
1361.620117	-89.820587
1360.567383	1.295449
1359.513672	65.044914
1358.459961	61.664234
1357.406250	-75.927544
1356.352539	-19.552618
1355.297852	126.289284
1354.243164	50.987743
1353.188477	-91.311668
1352.133789	-67.126488
1351.078125	31.565636
1350.023438	162.525330
1348.966797	147.032547
1347.911133	-24.732183
1346.855469	21.915615
1345.798828	244.667862
1344.742188	169.804382
1343.685547	186.736282
1342.627930	121.900719
1341.571289	171.122589
1340.513672	331.842621
1339.456055	274.557190
1338.397461	252.000458
1337.339844	236.919846
1336.281250	16.425753
1335.222656	115.313248
1334.163086	31.095371
1333.104492	139.903549
1332.044922	95.359650
1330.985352	216.539337
1329.925781	65.768654
1328.865234	162.255630
1327.805664	298.275330
1326.745117	328.036865
1325.684570	162.691345
1324.623047	261.682251
1323.561523	254.501465
1322.500977	156.032257
1321.438477	158.816452
1320.376953	445.377350
1319.314453	314.961578
1318.252930	238.896286
1317.189453	347.821320
1316.126953	202.824005
1315.064453	373.394806
1314.000977	189.094650
1312.937500	214.310501
1311.874023	362.699371
1310.809570	294.356415
1309.745117	435.342346
1308.680664	268.622742
1307.616211	227.512756
1306.551758	307.010223
1305.486328	285.650818
1304.420898	116.776360
1303.355469	68.485161
1302.289063	273.439026
1301.223633	141.636826
1300.157227	304.776459
1299.090820	266.434814
1298.023438	144.632217
1296.957031	84.303764
1295.889648	318.627075
1294.822266	304.978699
1293.754883	134.314423
1292.686523	179.649734
1291.618164	357.447052
1290.549805	211.491211
1289.481445	148.986954
1288.413086	351.271851
1287.343750	65.804848
1286.274414	321.975006
1285.205078	254.709686
1284.134766	160.558777
1283.064453	242.770554
1281.995117	251.533661
1280.923828	169.759308
1279.853516	415.936920
1278.782227	339.104218
1277.710938	88.673470
1276.639648	178.277084
1275.568359	160.294571
1274.496094	242.557220
1273.423828	75.545532
1272.351563	209.142883
1271.279297	193.701431
1270.206055	56.182434
1269.132813	426.593597
1268.059570	152.427719
1266.986328	178.584763
1265.913086	173.031113
1264.838867	126.028915
1263.764648	-8.734055
1262.689453	124.800758
1261.615234	68.146378
1260.540039	160.207932
1259.464844	398.453857
1258.389648	256.561523
1257.313477	285.245270
1256.238281	352.897339
1255.162109	228.198944
1254.085938	91.402603
1253.008789	122.594826
1251.931641	134.324020
1250.854492	192.280197
1249.777344	284.272522
1248.700195	11.528060
1247.622070	222.657852
1246.543945	30.273691
1245.465820	180.587067
1244.387695	158.370010
1243.308594	235.750168
1242.229492	194.127396
1241.150391	191.376251
1240.071289	132.813690
1238.991211	173.775421
1237.911133	49.757923
1236.831055	73.760765
1235.750977	27.437819
1234.669922	82.968582
1233.588867	189.384644
1232.507813	256.987335
1231.426758	205.850479
1230.344727	132.940674
1229.262695	14.057096
1228.180664	130.088959
1227.098633	217.027069
1226.015625	161.142776
1224.933594	165.779831
1223.849609	54.301975
1222.766602	73.478447
1221.683594	-93.534630
1220.599609	29.623016
1219.515625	133.393051
1218.430664	-14.184553
1217.346680	101.633308
1216.261719	-7.222458
1215.176758	2.294317
1214.091797	-147.531601
1213.005859	197.516541
1211.920898	30.822447
1210.834961	-12.755187
1209.748047	69.113335
1208.662109	13.487533
1207.575195	109.777847
1206.488281	201.202332
1205.401367	198.596573
1204.313477	195.988846
1203.225586	-21.008257
1202.137695	17.368597
1201.049805	31.648355
1199.961914	14.622663
1198.873047	-204.563980
1197.784180	-2.577251
1196.695313	-9.975114
1195.605469	11.484599
1194.515625	-22.375504
1193.425781	-36.994213
1192.335938	164.701385
1191.246094	-68.633232
1190.155273	-97.666565
1189.064453	36.633514
1187.973633	-98.084358
1186.881836	69.751068
1185.790039	-120.136147
1184.698242	-158.763855
1183.606445	64.128387
1182.514648	-152.041214
1181.421875	-61.165768
1180.329102	-154.952805
1179.236328	-6.607657
1178.142578	12.250001
1177.049805	11.921756
1175.956055	9.186091
1174.861328	-60.615452
1173.767578	-15.467844
1172.672852	-44.560410
1171.578125	-78.437485
1170.483398	83.892906
1169.387695	49.977573
1168.291992	-192.009033
1167.196289	156.707306
1166.100586	-6.329638
1165.004883	-52.193295
1163.908203	121.784218
1162.811523	-151.067291
1161.714844	-63.156189
1160.617188	17.537931
1159.519531	26.561724
1158.421875	-47.970692
1157.324219	-31.805552
1156.225586	-39.519142
1155.127930	67.246780
1154.028320	35.638580
1152.929688	158.998932
1151.831055	-8.508224
1150.731445	-35.355671
1149.631836	147.454575
1148.531250	10.982885
1147.431641	-1.606602
1146.331055	19.127285
1145.230469	-3.010755
1144.129883	12.923556
1143.028320	38.350937
1141.926758	11.419884
1140.825195	-39.296391
1139.723633	81.187431
1138.621094	85.120171
1137.518555	110.425797
1136.416016	14.526171
1135.313477	172.833405
1134.209961	255.054306
1133.106445	118.774033
1132.002930	86.990677
1130.898438	133.527222
1129.794922	130.198669
1128.690430	171.928360
1127.585938	272.917755
1126.480469	262.398041
1125.375977	228.161896
1124.270508	227.107162
1123.164063	-124.662598
1122.058594	94.654167
1120.952148	65.162300
1119.845703	177.746017
1118.739258	195.567535
1117.631836	149.458572
1116.525391	20.534321
1115.417969	-146.200089
1114.309570	15.898994
1113.202148	52.580620
1112.093750	193.255157
1110.985352	123.484734
1109.876953	15.922793
1108.767578	17.073891
1107.658203	51.279484
1106.548828	111.431335
1105.439453	-10.250641
1104.329102	245.776154
1103.218750	107.571999
1102.108398	110.978882
1100.998047	227.594650
1099.886719	304.052734
1098.775391	201.275787
1097.664063	143.320633
1096.552734	196.142593
1095.440430	206.517639
1094.328125	129.721024
1093.215820	52.947311
1092.102539	-75.601738
1090.990234	184.300980
1089.876953	211.085098
1088.762695	247.256714
1087.649414	191.661148
1086.535156	307.762207
1085.420898	193.377213
1084.306641	154.258408
1083.191406	61.093868
1082.076172	47.850368
1080.960938	135.616104
1079.845703	63.631607
1078.729492	134.901352
1077.613281	41.805252
1076.497070	192.828979
1075.380859	99.749207
1074.263672	48.930771
1073.146484	42.690147
1072.029297	22.378248
1070.912109	147.413376
1069.793945	122.386925
1068.675781	230.927902
1067.557617	262.107941
1066.438477	89.505745
1065.319336	146.451508
1064.200195	165.911392
1063.081055	335.150452
1061.961914	-92.374962
1060.841797	97.892426
1059.721680	63.540634
1058.600586	36.216743
1057.480469	-12.134014
1056.359375	91.455009
1055.238281	-87.743561
1054.116211	120.939812
1052.995117	65.604675
1051.873047	12.629795
1050.750000	62.397411
1049.627930	65.466026
1048.504883	152.537689
1047.381836	15.611567
1046.258789	-25.621508
1045.134766	161.687744
1044.011719	-3.112157
1042.886719	41.933098
1041.762695	26.378782
1040.638672	-19.450220
1039.513672	128.064941
1038.388672	147.443909
1037.262695	-98.581154
1036.136719	20.935177
1035.010742	-3.869004
1033.884766	-5.390753
1032.758789	37.288300
1031.631836	119.484322
1030.504883	20.315559
1029.377930	123.413269
1028.250000	-77.939552
1027.122070	-179.291672
1025.994141	-94.771614
1024.866211	-38.146549
1023.737305	76.501320
1022.608398	77.375122
1021.479492	71.299484
1020.350586	192.837280
1019.220703	-96.211800
1018.090820	-0.174948
1016.960938	-15.451198
1015.830078	85.182991
1014.700195	7.354957
1013.569336	45.413738
1012.437500	-9.180282
1011.306641	-33.627983
1010.174805	27.609207
1009.042969	-121.793098
1007.910156	156.988342
1006.778320	215.874573
1005.645508	80.459938
1004.512695	248.054764
1003.378906	505.750885
1002.245117	458.247223
1001.111328	327.595886
999.977539	173.921249
998.843750	6.479518
997.708984	-22.314169
996.574219	115.149178
995.438477	176.399979
994.303711	25.347137
993.167969	-65.632423
992.032227	104.086800
990.895508	146.919067
989.758789	-15.428155
988.622070	-173.067841
987.485352	-169.306335
986.348633	-82.586716
985.210938	114.671364
984.073242	35.533661
982.934570	-50.450684
981.796875	-60.414291
980.658203	17.092426
979.519531	-31.944977
978.379883	-32.632568
977.240234	-136.772934
976.100586	113.200569
974.960938	144.734451
973.821289	45.298649
972.680664	168.778397
971.540039	140.637558
970.398438	215.867828
969.257813	201.557709
968.116211	263.022430
966.974609	156.974808
965.832031	21.181946
964.689453	-11.309437
963.546875	107.583817
962.404297	153.088394
961.261719	141.302124
960.118164	40.182644
958.974609	42.230602
957.830078	42.015038
956.686523	18.930439
955.541992	-86.528763
954.396484	50.697163
953.251953	80.343346
952.106445	146.606491
950.960938	96.225281
949.815430	16.171434
948.668945	-22.666534
947.522461	52.819084
946.375977	50.609760
945.229492	16.448669
944.082031	-22.233608
942.934570	67.000572
941.787109	53.494938
940.638672	14.920365
939.491211	152.089371
938.342773	261.848602
937.193359	88.782043
936.044922	269.248932
934.895508	73.525742
933.745117	60.250134
932.595703	12.831926
931.445313	58.864113
930.294922	170.950928
929.144531	-38.031754
927.993164	130.993347
926.842773	-32.306435
925.690430	166.275681
924.539063	114.566788
923.386719	192.543945
922.234375	-81.910522
921.082031	41.596756
919.929688	-32.644379
918.776367	-77.285027
917.623047	202.956421
916.468750	140.170074
915.315430	77.440659
914.161133	19.308037
913.006836	-193.088898
911.851563	-30.993952
910.696289	169.613541
909.541016	43.587788
908.385742	58.219521
907.229492	-31.398090
906.074219	-114.150513
904.916992	13.869376
903.760742	10.476467
902.603516	54.667053
901.446289	37.732037
900.289063	-94.611153
899.131836	-79.773041
897.973633	-60.392773
896.815430	-16.118040
895.656250	59.819256
894.498047	92.787048
893.338867	48.909801
892.178711	43.493813
891.019531	62.951782
889.859375	34.989334
888.699219	-69.717194
887.539063	-20.835251
886.377930	-190.894501
885.216797	-171.301697
884.055664	10.735662
882.893555	-21.567934
881.732422	25.085640
880.570313	157.404160
879.407227	25.970165
878.245117	133.472321
877.082031	17.908474
875.918945	-219.209335
874.754883	93.234787
873.590820	-100.985451
872.426758	112.279793
871.262695	104.939163
870.098633	66.121025
868.933594	-10.901469
867.768555	-58.643768
866.602539	-32.164742
865.436523	-25.916395
864.270508	-24.154181
863.104492	-116.734146
861.938477	22.068727
860.771484	26.092062
859.604492	162.567383
858.436523	-6.240902
857.269531	65.121010
856.101563	149.916885
854.932617	104.601204
853.764648	59.309399
852.595703	276.320862
851.426758	78.622910
850.256836	58.030743
849.087891	252.496140
847.917969	137.816101
846.748047	162.011139
845.577148	237.680618
844.406250	212.606750
843.235352	185.307480
842.064453	97.623016
840.892578	-28.038679
839.720703	-53.030155
838.548828	203.636261
837.375977	109.317734
836.204102	126.751228
835.031250	191.081360
833.857422	-63.968834
832.684570	53.947983
831.510742	46.804535
830.335938	220.418579
829.162109	164.140411
827.987305	277.402740
826.812500	256.802277
825.637695	149.251526
824.461914	184.395721
823.286133	226.198822
822.110352	-155.330933
820.933594	207.252411
819.757813	15.164618
818.580078	-3.188890
817.403320	74.160362
816.225586	180.389038
815.048828	-42.709873
813.870117	54.569759
812.692383	73.958282
811.513672	8.842257
810.334961	59.316715
809.156250	-56.906918
807.976563	-106.445213
806.796875	19.485392
805.617188	40.972343
804.436523	11.371699
803.255859	50.568672
802.075195	-10.124660
800.894531	126.629181
799.712891	-67.168266
798.531250	-10.331858
797.349609	33.154621
796.167969	-147.250198
794.985352	-21.810429
793.802734	-173.362289
792.619141	31.710951
791.436523	-55.616173
790.252930	-116.359848
789.069336	-77.505577
787.884766	85.215706
786.700195	-59.651165
785.515625	85.246109
784.331055	137.184662
783.145508	113.914993
781.959961	108.310196
780.774414	23.141592
779.587891	97.034668
778.402344	131.113007
777.215820	92.288872
776.028320	161.620697
774.840820	71.996460
773.654297	-46.295345
772.465820	71.470436
771.278320	32.574451
770.089844	57.610451
768.901367	91.424629
767.711914	158.254761
766.523438	31.139095
765.333984	258.698669
764.143555	102.938362
762.954102	-57.177547
761.763672	220.790237
760.573242	282.936249
759.382813	120.613205
758.191406	2.334274
757.000000	71.009552
755.808594	183.598267
754.616211	159.829407
753.423828	-63.929787
752.231445	77.099342
751.039063	-142.189316
749.845703	84.387329
748.652344	152.760178
747.458984	8.166961
746.264648	120.368889
745.070313	190.811646
743.875977	131.788666
742.680664	74.966492
741.486328	86.112221
740.291016	-27.701361
739.094727	-40.679779
737.899414	-5.473729
736.703125	-11.917671
735.506836	38.558418
734.309570	-191.233383
733.112305	-35.712254
731.915039	-7.198761
730.717773	104.421097
729.519531	84.740677
728.322266	-57.398125
727.123047	152.492279
725.924805	102.176865
724.725586	-199.418121
723.526367	97.710320
722.327148	-57.425243
721.126953	49.537193
719.926758	141.161240
718.726563	-70.644958
717.525391	51.499210
716.325195	191.035583
715.123047	99.310127
713.921875	264.928070
712.719727	118.723938
711.518555	136.050781
710.315430	-42.741470
709.113281	-53.703777
707.910156	124.826569
706.707031	20.204390
705.502930	54.961807
704.299805	124.532013
703.095703	20.000639
701.891602	109.139534
700.686523	35.127361
699.481445	113.368790
698.276367	124.193085
697.071289	-51.885910
695.865234	37.222641
694.659180	-106.140091
693.453125	74.190132
692.246094	-149.421387
691.039063	2.648715
689.832031	117.771706
688.625000	-16.670410
687.416992	13.842014
686.208984	183.168594
685.000977	-16.175865
683.791992	-115.681458
682.583008	235.688110
681.374023	129.723984
680.164063	84.494682
678.955078	0.332192
677.745117	-157.381409
676.534180	-113.661606
675.324219	16.640728
674.113281	-101.917419
672.902344	-105.732719
671.690430	15.932340
670.478516	57.573555
669.266602	71.130257
668.054688	-21.183846
666.841797	-24.822662
665.628906	8.304065
664.416016	15.539803
663.203125	40.088326
661.989258	-41.111740
660.775391	169.135986
659.561523	-67.329124
658.346680	168.801590
657.131836	64.098289
655.916992	-29.730719
654.701172	-149.338745
653.485352	11.338171
652.269531	36.235691
651.053711	26.699543
649.836914	32.289150
648.620117	96.061188
647.403320	71.584763
646.186523	94.515816
644.968750	192.793442
643.750977	95.302879
642.532227	122.647171
641.314453	51.107620
640.095703	162.377991
638.875977	65.156654
637.657227	109.839615
636.437500	14.902699
635.217773	76.838509
633.997070	-24.414633
632.777344	-46.153870
631.556641	90.980095
630.335938	-53.022778
629.114258	6.878868
627.892578	32.462715
626.670898	-62.025566
625.449219	23.638050
624.226563	25.690594
623.003906	32.044712
621.781250	-8.722612
620.557617	181.866333
619.333984	138.959869
618.110352	-124.439812
616.886719	-13.142298
615.662109	91.680824
614.437500	145.100845
613.212891	-128.782333
611.987305	-32.598087
610.761719	-84.004341
609.536133	-2.890227
608.310547	-101.358032
607.083984	80.066223
605.857422	71.251923
604.630859	32.490490
