# Supplementary material for: Raman spectroscopy accurately differentiates mucosal healing from non-healing and biochemical changes following biological therapy in inflammatory bowel disease
Source: PLoS One. 2021 Jun 2;16(6):e0252210. doi: 10.1371/journal.pone.0252210 (PMC8172032; doi:10.1371/journal.pone.0252210)
Supplement: S3 Dataset — (ZIP) [file pone.0252210.s005.zip › Export UC active inflammation/OC032-1 pre treatment_base sub CR removed_2__X_-18647.6__Y_36492.6__Z_-127.2__Time_22.txt]

1714.640625	695.779358
1713.664063	386.496704
1712.687500	-187.327621
1711.709961	-100.388954
1710.733398	70.636047
1709.755859	-36.321339
1708.778320	-327.195953
1707.799805	-43.755627
1706.821289	-131.817093
1705.843750	110.552483
1704.864258	-77.446121
1703.885742	-189.403946
1702.907227	202.719254
1701.927734	-276.673523
1700.948242	-59.466171
1699.968750	618.536743
1698.988281	232.978165
1698.007813	-148.815125
1697.028320	-139.278244
1696.046875	-326.688446
1695.066406	451.263489
1694.084961	-145.662933
1693.104492	99.688278
1692.123047	-260.201599
1691.140625	162.846741
1690.159180	538.615723
1689.176758	357.489563
1688.194336	153.305984
1687.211914	568.674072
1686.228516	470.142670
1685.246094	292.597351
1684.262695	648.820435
1683.279297	187.862778
1682.295898	409.754120
1681.311523	485.839386
1680.327148	227.248276
1679.342773	-67.700958
1678.358398	236.985519
1677.374023	454.512329
1676.388672	435.922729
1675.403320	691.990051
1674.417969	666.867554
1673.432617	722.224182
1672.446289	103.230553
1671.459961	292.910309
1670.473633	759.451416
1669.487305	724.549683
1668.500977	698.299133
1667.513672	940.787537
1666.526367	353.147552
1665.539063	764.059082
1664.550781	652.791138
1663.563477	841.923340
1662.575195	787.595947
1661.586914	802.817078
1660.598633	755.008362
1659.609375	646.808838
1658.620117	382.919952
1657.631836	853.400269
1656.641602	434.405029
1655.652344	831.567383
1654.662109	6.192813
1653.672852	438.696808
1652.681641	72.436157
1651.691406	659.088562
1650.701172	367.979767
1649.709961	-15.117188
1648.718750	67.630531
1647.727539	245.914063
1646.735352	239.558624
1645.744141	-30.504347
1644.751953	-170.670609
1643.759766	-146.683640
1642.766602	120.506172
1641.774414	-182.098541
1640.781250	80.426201
1639.788086	60.901943
1638.794922	-332.803925
1637.801758	-85.241951
1636.807617	-283.051483
1635.813477	-13.943310
1634.819336	-21.358400
1633.825195	-52.206329
1632.830078	-6.414070
1631.834961	342.462891
1630.839844	-366.988647
1629.844727	58.634518
1628.849609	136.903748
1627.853516	-316.168762
1626.857422	-513.674500
1625.861328	85.993378
1624.865234	88.699524
1623.868164	-263.343475
1622.871094	49.885822
1621.874023	-128.251495
1620.876953	85.277702
1619.879883	4.674610
1618.881836	42.371857
1617.883789	313.828125
1616.885742	351.662903
1615.887695	48.425556
1614.888672	183.533981
1613.889648	145.540604
1612.890625	-62.833019
1611.891602	-79.650307
1610.892578	-46.599586
1609.892578	-79.070564
1608.892578	-315.866058
1607.892578	196.697098
1606.892578	22.845182
1605.891602	184.232101
1604.890625	319.371796
1603.889648	127.276077
1602.888672	592.074158
1601.887695	46.774170
1600.885742	9.104959
1599.883789	57.713898
1598.881836	121.953346
1597.879883	-177.230423
1596.876953	-81.733215
1595.874023	126.010956
1594.871094	-410.906677
1593.868164	99.640358
1592.864258	-22.044180
1591.861328	20.734140
1590.857422	-223.727264
1589.853516	-181.142471
1588.848633	-563.953613
1587.844727	44.484169
1586.839844	203.983795
1585.834961	-59.078083
1584.830078	183.539597
1583.824219	16.742525
1582.819336	292.845276
1581.813477	545.218933
1580.807617	23.835217
1579.800781	-177.228348
1578.794922	64.223328
1577.788086	84.154587
1576.781250	187.186584
1575.773438	-121.067947
1574.766602	293.751770
1573.758789	-188.968628
1572.750977	165.510300
1571.743164	-226.353775
1570.735352	395.291473
1569.726563	34.328163
1568.718750	-240.915359
1567.708984	88.830070
1566.700195	-46.510834
1565.691406	-101.516579
1564.681641	27.546227
1563.671875	138.185349
1562.662109	2.113504
1561.652344	-108.167351
1560.641602	-47.494400
1559.630859	-54.464115
1558.620117	109.433594
1557.609375	55.357407
1556.597656	-180.307480
1555.586914	-89.667702
1554.575195	31.759493
1553.563477	-15.390051
1552.550781	180.569321
1551.539063	283.079895
1550.526367	362.006073
1549.513672	482.063080
1548.500977	260.426239
1547.487305	504.097137
1546.473633	173.479431
1545.459961	65.072945
1544.446289	380.311249
1543.432617	542.749084
1542.417969	38.395344
1541.404297	195.216980
1540.389648	-141.463669
1539.374023	223.911835
1538.359375	152.757248
1537.343750	73.632256
1536.328125	432.892731
1535.312500	36.039524
1534.296875	111.042274
1533.280273	278.569092
1532.263672	226.703598
1531.247070	396.271149
1530.230469	439.296478
1529.212891	-30.576231
1528.196289	475.665375
1527.178711	183.222458
1526.160156	-1.224290
1525.142578	128.229446
1524.124023	213.639389
1523.106445	-135.944717
1522.087891	-241.272430
1521.068359	-58.783772
1520.049805	56.611393
1519.030273	30.342302
1518.010742	242.886887
1516.991211	372.923126
1515.971680	-103.534973
1514.951172	-68.938469
1513.930664	178.574326
1512.910156	-103.048828
1511.889648	-282.074951
1510.868164	259.821838
1509.846680	-94.070129
1508.826172	-73.461792
1507.803711	64.845154
1506.782227	26.048500
1505.759766	-212.883057
1504.737305	17.105494
1503.714844	-122.131393
1502.692383	-176.938431
1501.668945	-272.900757
1500.646484	-366.382202
1499.623047	-163.052155
1498.599609	-3.471774
1497.575195	-281.734344
1496.550781	-281.158478
1495.527344	-157.905960
1494.502930	213.172989
1493.477539	-37.383545
1492.453125	-62.976196
1491.427734	-285.522156
1490.402344	-408.444580
1489.376953	15.240349
1488.350586	359.403442
1487.325195	430.125702
1486.298828	87.078865
1485.272461	558.285706
1484.245117	574.905823
1483.218750	-168.830582
1482.191406	273.712494
1481.164063	427.796478
1480.136719	413.440491
1479.108398	572.296143
1478.080078	364.000000
1477.052734	805.509338
1476.023438	701.490173
1474.995117	1033.017944
1473.965820	956.856689
1472.937500	1270.222412
1471.908203	1031.007690
1470.877930	1117.520630
1469.848633	857.965820
1468.818359	1397.141968
1467.788086	1348.565063
1466.757813	1739.836426
1465.727539	1713.994751
1464.696289	1543.210571
1463.665039	1575.738403
1462.633789	1915.613037
1461.602539	1770.189575
1460.570313	1934.560181
1459.539063	1758.675903
1458.506836	1610.725708
1457.473633	1404.404297
1456.441406	1578.783691
1455.408203	1687.084106
1454.375000	2023.575562
1453.341797	1928.874756
1452.308594	1504.664795
1451.274414	2063.971436
1450.241211	2412.768799
1449.207031	2062.171875
1448.171875	2020.699219
1447.137695	2100.852051
1446.102539	1618.897949
1445.067383	1526.981201
1444.032227	1640.113159
1442.997070	1770.941284
1441.960938	1365.421387
1440.924805	1430.518311
1439.888672	1283.231079
1438.852539	1386.320679
1437.816406	1403.473633
1436.779297	1069.388184
1435.742188	1331.715942
1434.705078	659.432617
1433.666992	1116.251953
1432.629883	888.770874
1431.591797	716.941223
1430.553711	830.426208
1429.514648	499.814667
1428.476563	240.093292
1427.437500	-29.574398
1426.398438	318.720215
1425.359375	785.432861
1424.320313	422.804382
1423.280273	380.396820
1422.240234	295.270599
1421.200195	248.049271
1420.159180	669.298950
1419.119141	335.183807
1418.078125	650.704773
1417.037109	440.206665
1415.996094	478.996490
1414.954102	67.543037
1413.912109	164.413361
1412.870117	241.234573
1411.828125	-56.448273
1410.786133	30.663748
1409.743164	185.657059
1408.700195	383.414276
1407.657227	-144.707245
1406.614258	183.864685
1405.570313	-316.165955
1404.527344	-308.760193
1403.483398	160.507660
1402.438477	258.315521
1401.394531	-152.993927
1400.349609	133.201050
1399.304688	161.136902
1398.259766	166.631516
1397.214844	442.955902
1396.168945	363.420319
1395.123047	399.307373
1394.077148	62.102707
1393.031250	363.776367
1391.984375	-225.907837
1390.937500	83.456902
1389.890625	-185.280655
1388.843750	126.739914
1387.796875	641.402466
1386.749023	400.635406
1385.701172	10.094573
1384.653320	72.366730
1383.604492	212.212723
1382.556641	52.316582
1381.507813	-437.175781
1380.458984	524.941162
1379.410156	495.371155
1378.360352	-135.784531
1377.310547	216.999283
1376.260742	130.547318
1375.210938	398.602203
1374.161133	45.547115
1373.110352	169.132401
1372.059570	-233.313156
1371.008789	60.124790
1369.957031	-77.635139
1368.906250	-18.281031
1367.854492	-212.944473
1366.802734	175.499130
1365.750000	-210.589676
1364.698242	-78.439552
1363.645508	-113.001259
1362.592773	-386.299469
1361.540039	-236.330429
1360.486328	197.294388
1359.433594	-97.792351
1358.379883	-196.188339
1357.326172	-319.239624
1356.271484	-618.576782
1355.216797	-172.139923
1354.163086	145.106491
1353.107422	69.858452
1352.052734	-17.581009
1350.998047	24.282703
1349.942383	-60.340347
1348.886719	-132.360367
1347.830078	1.718104
1346.774414	778.417847
1345.717773	498.371124
1344.661133	486.397461
1343.604492	224.199127
1342.546875	395.983124
1341.490234	448.930542
1340.432617	610.983765
1339.375000	775.597961
1338.316406	405.363434
1337.258789	746.034119
1336.200195	160.912857
1335.141602	741.813416
1334.082031	347.728973
1333.023438	505.622986
1331.963867	282.701721
1330.904297	225.684509
1329.844727	-21.519794
1328.784180	717.648926
1327.723633	369.393829
1326.663086	461.166626
1325.602539	587.622192
1324.541992	407.950470
1323.480469	783.958252
1322.418945	653.929932
1321.357422	795.547424
1320.295898	475.856232
1319.233398	208.206421
1318.170898	1001.264526
1317.108398	780.716370
1316.045898	353.322021
1314.982422	224.420471
1313.918945	1167.564209
1312.855469	861.411682
1311.791992	865.847900
1310.728516	734.960938
1309.664063	779.019897
1308.599609	786.248474
1307.535156	815.734680
1306.469727	737.040894
1305.404297	427.269348
1304.338867	1352.269653
1303.273438	686.200134
1302.208008	785.011963
1301.141602	633.178223
1300.075195	963.097290
1299.008789	698.481995
1297.942383	608.459412
1296.875000	719.889526
1295.807617	593.236694
1294.740234	1168.690308
1293.672852	1118.240723
1292.604492	682.701172
1291.537109	946.505310
1290.468750	835.059509
1289.399414	672.229248
1288.331055	580.658325
1287.261719	1052.831787
1286.192383	1118.150513
1285.123047	1313.343018
1284.052734	945.211731
1282.983398	1052.348755
1281.913086	860.825867
1280.841797	904.379578
1279.771484	1033.644531
1278.700195	935.376587
1277.628906	502.128326
1276.557617	956.772644
1275.486328	707.178589
1274.414063	1232.539795
1273.341797	985.518005
1272.269531	973.193115
1271.197266	846.113831
1270.124023	1092.751465
1269.050781	931.587646
1267.977539	1097.624390
1266.904297	836.546936
1265.830078	868.385498
1264.756836	712.437134
1263.681641	1132.112671
1262.607422	1032.293945
1261.533203	1122.690918
1260.458008	1091.193237
1259.382813	1856.536255
1258.307617	1720.178711
1257.231445	1459.659058
1256.155273	958.192871
1255.079102	914.668884
1254.002930	856.569397
1252.926758	871.513611
1251.849609	1129.735352
1250.772461	954.879761
1249.695313	1273.781006
1248.617188	1305.625977
1247.540039	1327.753906
1246.461914	1437.345215
1245.382813	1313.605347
1244.304688	1393.994507
1243.225586	884.150208
1242.146484	1270.510864
1241.067383	770.613770
1239.988281	994.195313
1238.908203	1387.501465
1237.828125	1142.583618
1236.748047	1268.854126
1235.667969	1111.334961
1234.586914	1407.201538
1233.505859	1443.567871
1232.424805	1215.756836
1231.343750	900.801758
1230.261719	1038.894043
1229.179688	1031.600952
1228.097656	985.541992
1227.015625	1036.297852
1225.932617	748.165222
1224.850586	486.764893
1223.767578	121.402878
1222.683594	147.944901
1221.600586	157.531479
1220.516602	336.273254
1219.432617	640.569885
1218.347656	289.843262
1217.263672	214.656006
1216.178711	344.728027
1215.093750	177.689743
1214.008789	380.047760
1212.922852	319.161377
1211.836914	405.450195
1210.750977	414.452209
1209.665039	811.732727
1208.579102	292.415680
1207.492188	354.297882
1206.405273	216.033630
1205.318359	511.555542
1204.230469	141.883041
1203.142578	196.272156
1202.054688	279.479828
1200.966797	535.946655
1199.877930	163.938126
1198.790039	-484.712006
1197.701172	228.715607
1196.611328	20.395906
1195.522461	-38.754967
1194.432617	-504.330322
1193.342773	-130.772781
1192.252930	-117.961784
1191.162109	135.047760
1190.072266	-56.542278
1188.981445	-123.239548
1187.889648	-499.763367
1186.798828	-415.216217
1185.707031	-410.004333
1184.615234	-541.647827
1183.523438	-510.158752
1182.430664	-162.158493
1181.337891	-32.608303
1180.245117	195.116562
1179.152344	-353.960632
1178.059570	-210.285355
1176.965820	-105.104088
1175.872070	-210.834732
1174.778320	57.010929
1173.683594	269.573120
1172.588867	182.746643
1171.494141	548.207336
1170.399414	44.884975
1169.303711	-197.556885
1168.208984	31.211140
1167.113281	-282.995575
1166.016602	127.178490
1164.920898	-124.905663
1163.824219	-417.592987
1162.727539	183.242493
1161.630859	-109.523857
1160.533203	177.998001
1159.435547	109.613991
1158.337891	84.152657
1157.240234	-471.108185
1156.141602	4.408929
1155.043945	-441.004211
1153.944336	129.520569
1152.845703	163.327164
1151.747070	-43.686558
1150.647461	16.201387
1149.547852	80.762444
1148.447266	297.648254
1147.347656	121.471672
1146.247070	-71.382652
1145.146484	373.716370
1144.044922	164.088318
1142.944336	168.651169
1141.842773	158.855774
1140.741211	-79.299316
1139.638672	334.044495
1138.537109	193.305618
1137.434570	-92.416862
1136.332031	-204.620224
1135.228516	198.628342
1134.125977	-369.678223
1133.022461	175.781754
1131.917969	153.571762
1130.814453	280.864716
1129.709961	460.228271
1128.605469	437.821716
1127.500977	391.661957
1126.396484	679.812683
1125.291016	175.976242
1124.185547	580.070007
1123.080078	396.290558
1121.973633	375.988708
1120.868164	372.267639
1119.761719	572.124512
1118.654297	338.595795
1117.547852	145.402069
1116.440430	188.868576
1115.333008	173.139526
1114.225586	-313.291412
1113.117188	-40.491379
1112.008789	-443.987915
1110.900391	72.118973
1109.791992	-68.966095
1108.682617	219.943756
1107.573242	291.399170
1106.463867	561.167358
1105.354492	231.117157
1104.244141	269.396362
1103.133789	347.762787
1102.023438	444.952423
1100.913086	641.158325
1099.801758	365.590973
1098.690430	594.687805
1097.579102	-13.115850
1096.467773	392.701233
1095.355469	435.466766
1094.243164	-235.514542
1093.130859	59.360580
1092.017578	170.427765
1090.905273	248.524963
1089.791992	578.372498
1088.677734	119.854988
1087.564453	-30.267815
1086.450195	492.267517
1085.335938	466.742157
1084.221680	168.568008
1083.106445	603.764587
1081.991211	479.573944
1080.875977	90.017357
1079.760742	-57.438477
1078.644531	412.690918
1077.528320	115.018555
1076.412109	-29.942064
1075.295898	80.951530
1074.178711	-52.167549
1073.061523	126.731483
1071.944336	216.482483
1070.826172	-113.406311
1069.708984	138.151794
1068.590820	466.933228
1067.471680	158.397018
1066.353516	309.113861
1065.234375	59.387882
1064.115234	217.151794
1062.996094	68.297997
1061.875977	368.803955
1060.755859	788.527954
1059.635742	494.780365
1058.515625	570.672302
1057.394531	473.568237
1056.273438	208.298767
1055.152344	230.619568
1054.031250	63.770653
1052.909180	-95.949745
1051.787109	129.753571
1050.665039	572.534607
1049.541992	410.660645
1048.418945	295.606201
1047.295898	404.634705
1046.172852	189.497787
1045.048828	175.048874
1043.925781	53.476730
1042.801758	-284.739960
1041.676758	-117.087639
1040.552734	76.223457
1039.427734	-233.581390
1038.302734	-30.864429
1037.176758	106.642349
1036.050781	-70.032890
1034.924805	123.455101
1033.798828	-111.114899
1032.672852	347.633575
1031.545898	717.882935
1030.418945	174.418640
1029.291992	223.992035
1028.164063	-753.460266
1027.036133	-422.403259
1025.908203	-172.687164
1024.780273	-241.107605
1023.651367	-276.903381
1022.522461	-574.848572
1021.393555	-663.703735
1020.264648	-536.647400
1019.134766	-295.906219
1018.004883	-15.739283
1016.875000	-271.122040
1015.744141	-136.898163
1014.613281	-187.998962
1013.482422	-204.204666
1012.351563	-187.854141
1011.219727	-213.087570
1010.088867	329.026855
1008.956055	465.930176
1007.824219	341.429199
1006.691406	230.973557
1005.558594	742.876831
1004.425781	1217.674927
1003.292969	1801.032593
1002.159180	1089.896484
1001.025391	497.071655
999.891602	403.664246
998.756836	446.687408
997.622070	432.098175
996.487305	170.623672
995.352539	569.518311
994.216797	220.697983
993.081055	72.888611
991.945313	-30.893778
990.808594	63.798260
989.672852	-18.909414
988.536133	-154.473785
987.398438	131.836273
986.261719	171.669174
985.124023	379.736572
983.986328	316.126312
982.847656	-187.037689
981.709961	-349.174652
980.571289	255.146744
979.432617	247.384766
978.292969	170.749664
977.153320	-137.956924
976.013672	215.714142
974.874023	537.180664
973.734375	199.153458
972.593750	-276.426361
971.453125	378.367065
970.311523	119.076599
969.170898	743.908630
968.029297	484.933746
966.886719	409.776886
965.745117	573.389648
964.602539	413.663513
963.459961	389.437195
962.317383	122.358597
961.173828	412.467438
960.030273	411.570679
958.886719	-61.105789
957.743164	55.187302
956.598633	418.845551
955.454102	1.835344
954.309570	-46.363632
953.165039	-227.123352
952.019531	376.979462
950.874023	-23.101133
949.727539	87.027031
948.582031	-1.638087
947.435547	430.942810
946.289063	308.207520
945.141602	117.114929
943.995117	177.474411
942.847656	470.818268
941.699219	828.055725
940.551758	575.897705
939.403320	392.420074
938.254883	640.289978
937.105469	247.291061
935.957031	123.664467
934.807617	294.260223
933.658203	699.631653
932.507813	450.988464
931.357422	450.872009
930.207031	-61.551342
929.056641	113.994164
927.906250	157.538132
926.754883	57.782852
925.603516	-207.918549
924.451172	65.714485
923.298828	80.058250
922.146484	299.126556
920.994141	550.015259
919.841797	564.531067
918.688477	463.251709
917.535156	262.166199
916.380859	408.715637
915.227539	319.168213
914.073242	89.009789
912.918945	33.787411
911.763672	19.501038
910.608398	80.158470
909.453125	-20.140821
908.297852	-47.766151
907.141602	-79.846275
905.985352	1.473867
904.829102	232.356140
903.672852	-474.549316
902.515625	-587.750000
901.358398	-171.047470
900.201172	-288.662750
899.042969	-340.548492
897.884766	-138.955750
896.726563	-192.996231
895.568359	-93.184006
894.409180	271.137787
893.250000	-49.528255
892.090820	-304.461914
890.930664	-35.103878
889.771484	-563.130676
888.611328	-402.147949
887.450195	183.220978
886.289063	199.568115
885.128906	315.231445
883.966797	135.319962
882.805664	-76.045921
881.643555	402.716125
880.481445	849.713562
879.319336	230.436035
878.156250	298.732178
876.993164	132.721085
875.830078	56.892368
874.666016	397.672821
873.502930	474.916199
872.338867	340.560608
871.173828	-7.501906
870.009766	312.742462
868.844727	855.485779
867.679688	116.296265
866.513672	582.377991
865.348633	349.272217
864.182617	626.311584
863.015625	635.876404
861.849609	438.804810
860.682617	812.120850
859.515625	464.650574
858.347656	1181.105957
857.180664	1284.657227
856.012695	1103.234619
854.843750	935.312378
853.675781	1227.088013
852.506836	691.519287
851.337891	1191.553467
850.167969	732.339844
848.999023	781.795227
847.829102	656.494202
846.658203	502.086823
845.488281	405.911835
844.317383	29.981247
843.146484	622.961487
841.975586	289.549469
840.803711	732.226624
839.631836	387.636017
838.459961	369.494263
837.287109	532.302185
836.114258	518.457031
834.941406	401.804413
833.768555	754.096191
832.594727	300.161224
831.420898	45.018166
830.247070	352.274475
829.072266	246.555817
827.898438	772.046570
826.722656	329.377441
825.547852	107.558670
824.372070	119.780830
823.196289	252.242920
822.020508	268.705048
820.844727	385.294434
819.667969	-130.687607
818.491211	108.188805
817.313477	-156.173599
816.136719	278.219971
814.958984	147.223343
813.781250	116.278641
812.602539	-92.660744
811.423828	534.292908
810.245117	-363.857758
809.066406	-61.773918
807.886719	-466.396881
806.707031	-215.740753
805.527344	312.248169
804.346680	-99.180000
803.166992	-326.297699
801.985352	-693.235840
800.804688	-598.673645
799.623047	-235.926620
798.441406	6.804604
797.259766	-570.918030
796.078125	-658.684814
794.895508	-883.913940
793.712891	-21.469389
792.529297	293.402496
791.346680	-202.372955
790.163086	-122.491150
788.978516	198.457748
787.794922	-259.694000
786.610352	78.592300
785.425781	257.371643
784.241211	33.538769
783.055664	293.784729
781.870117	489.700165
780.684570	263.394867
779.498047	118.802032
778.311523	495.352661
777.125000	147.410690
775.938477	949.570557
774.750977	-73.855606
773.563477	513.723938
772.375977	236.228180
771.187500	562.992554
769.999023	307.429749
768.810547	294.349487
767.622070	428.815613
766.432617	303.120636
765.243164	573.861389
764.053711	18.559048
762.863281	1182.896729
761.672852	662.710022
760.482422	529.985168
759.291992	476.423309
758.100586	581.152893
756.909180	615.369690
755.717773	53.673409
754.525391	279.028687
753.333008	433.877686
752.140625	575.383057
750.948242	152.250366
749.754883	618.581055
748.561523	507.220306
747.368164	575.819336
746.173828	152.757050
744.979492	137.886826
743.785156	487.059418
742.590820	-361.288422
741.395508	101.702850
740.200195	428.527863
739.003906	49.538464
737.808594	75.986633
736.612305	-20.290472
735.416016	220.655426
734.218750	-177.815704
733.021484	-96.806152
731.824219	-85.882187
730.626953	71.581383
729.428711	-405.340302
728.230469	64.770477
727.032227	305.101746
725.833984	97.255608
724.634766	169.186539
723.435547	-184.909973
722.235352	-147.895691
721.036133	-51.915455
719.835938	89.865189
718.635742	-159.076675
717.434570	194.354721
716.233398	-10.816479
715.032227	-93.717712
713.831055	100.390869
712.628906	-63.077969
711.426758	17.685297
710.224609	155.127853
709.021484	109.565285
707.818359	212.201782
706.615234	105.832520
705.412109	43.139420
704.208008	108.958298
703.003906	113.923187
701.799805	123.341339
700.594727	-52.013359
699.389648	153.348633
698.184570	23.965361
696.979492	227.300690
695.773438	-45.190929
694.567383	-239.199661
693.361328	-61.581631
692.154297	-103.202011
690.947266	274.334900
689.740234	-322.596222
688.533203	-116.237831
687.325195	378.725586
686.117188	216.509903
684.909180	-21.310637
683.700195	-81.056389
682.491211	67.507835
681.282227	92.733948
680.072266	-297.744385
678.863281	-280.618652
677.653320	37.722233
676.442383	-345.208649
675.232422	3.841582
674.021484	-300.444092
672.810547	-54.827381
671.598633	-46.934032
670.386719	285.610687
669.174805	147.062088
667.962891	-47.281544
666.750000	221.201660
665.537109	206.917068
664.324219	143.331284
663.110352	-267.495117
661.897461	298.006348
660.683594	-107.571915
659.468750	-298.953308
658.254883	-45.430283
657.040039	-84.923798
655.824219	-371.938080
654.609375	-151.767395
653.393555	-306.255981
652.177734	-240.418716
650.960938	-296.932648
649.745117	15.366346
648.528320	89.012543
647.311523	68.415749
646.093750	-57.106800
644.875977	127.818985
643.658203	110.993599
642.440430	38.815308
641.221680	-273.583893
640.002930	-118.756912
638.784180	-122.441879
637.564453	295.643494
636.344727	271.617096
635.125000	76.413094
633.905273	103.125946
632.684570	72.524872
631.463867	72.663795
630.243164	-355.667114
629.021484	90.049500
627.799805	319.655487
626.578125	178.917969
625.356445	199.776108
624.133789	262.117432
622.911133	290.918732
621.688477	410.475128
620.464844	175.238953
619.241211	-181.130707
618.017578	-48.377335
616.793945	-238.037262
615.569336	163.880386
614.344727	269.114777
613.120117	167.723877
611.894531	-116.607361
610.668945	-250.219391
609.443359	-246.026367
608.216797	7.030613
606.991211	32.331200
605.764648	-486.052673
604.537109	209.811798
