# Supplementary material for: Raman spectroscopy accurately differentiates mucosal healing from non-healing and biochemical changes following biological therapy in inflammatory bowel disease
Source: PLoS One. 2021 Jun 2;16(6):e0252210. doi: 10.1371/journal.pone.0252210 (PMC8172032; doi:10.1371/journal.pone.0252210)
Supplement: S3 Dataset — (ZIP) [file pone.0252210.s005.zip › Export UC active inflammation/OC013 post treatment-2_BL sub CR removed_22__X_13375.3__Y_18525.8__Time_245.txt]

1714.671875	209.474106
1713.695313	338.347870
1712.718750	368.249237
1711.742188	118.351517
1710.764648	360.852173
1709.787109	66.209656
1708.809570	35.988945
1707.831055	119.885895
1706.853516	-57.072220
1705.875000	64.812363
1704.896484	-208.045746
1703.916992	-13.577695
1702.938477	-208.361160
1701.958984	-150.162964
1700.979492	-130.686600
1700.000000	85.394150
1699.019531	83.457939
1698.040039	-88.169479
1697.059570	-202.336594
1696.079102	-186.925995
1695.097656	-194.355148
1694.117188	-112.383453
1693.135742	106.872963
1692.154297	-62.532768
1691.172852	-113.294601
1690.190430	175.906158
1689.208008	204.641602
1688.225586	183.751999
1687.243164	-36.070408
1686.260742	86.441185
1685.277344	97.913193
1684.293945	179.623032
1683.310547	-140.032578
1682.327148	-96.406540
1681.343750	267.631042
1680.359375	-70.484428
1679.375000	111.413979
1678.390625	363.238403
1677.405273	333.720612
1676.419922	270.412720
1675.435547	415.336609
1674.449219	374.776520
1673.463867	186.117279
1672.478516	370.281342
1671.492188	233.532257
1670.505859	591.563965
1669.519531	793.381470
1668.532227	578.852600
1667.544922	346.430054
1666.557617	908.205627
1665.570313	300.169922
1664.583008	655.884094
1663.594727	781.206604
1662.607422	914.943726
1661.619141	579.867310
1660.629883	515.730530
1659.641602	931.696960
1658.652344	677.649658
1657.663086	784.341675
1656.673828	923.164673
1655.684570	657.247009
1654.694336	518.856079
1653.704102	574.055054
1652.713867	825.349976
1651.723633	455.255157
1650.732422	625.104797
1649.742188	517.571472
1648.750977	309.907562
1647.758789	417.082336
1646.767578	291.960938
1645.775391	27.118404
1644.784180	264.423309
1643.791992	237.786194
1642.798828	-23.594004
1641.806641	148.178101
1640.813477	401.845123
1639.820313	61.991543
1638.827148	96.970985
1637.833008	2.860127
1636.839844	-25.160889
1635.845703	20.745146
1634.851563	93.096748
1633.856445	-53.166660
1632.862305	35.164387
1631.867188	118.260933
1630.872070	-143.516205
1629.876953	-149.781967
1628.881836	162.448593
1627.885742	-33.236851
1626.889648	-360.330383
1625.893555	-363.764374
1624.897461	-62.162418
1623.900391	-84.039368
1622.903320	30.765755
1621.906250	161.280396
1620.909180	-89.211891
1619.912109	-97.968399
1618.914063	24.541901
1617.916016	47.199780
1616.917969	156.424332
1615.919922	-70.351440
1614.920898	43.990017
1613.921875	0.834297
1612.922852	83.513382
1611.923828	3.521565
1610.924805	117.470512
1609.924805	197.208862
1608.924805	295.166382
1607.924805	-62.839649
1606.924805	-56.730042
1605.923828	88.051201
1604.922852	33.694645
1603.921875	316.897186
1602.920898	154.992554
1601.919922	121.238533
1600.917969	48.130859
1599.916016	320.127075
1598.914063	-46.084934
1597.912109	207.247406
1596.909180	-20.549992
1595.906250	57.315491
1594.903320	-21.735193
1593.900391	-275.886414
1592.896484	-342.081726
1591.893555	-55.957375
1590.889648	-164.239578
1589.885742	-82.139893
1588.880859	-28.943745
1587.876953	-114.164513
1586.872070	66.472847
1585.867188	226.009857
1584.862305	309.716492
1583.856445	275.932190
1582.851563	255.032486
1581.845703	114.131325
1580.839844	46.041145
1579.833008	136.632462
1578.827148	-41.119766
1577.820313	280.743256
1576.813477	214.568268
1575.806641	-80.694000
1574.798828	167.596207
1573.791992	176.373062
1572.784180	151.154800
1571.775391	58.175205
1570.767578	-21.936863
1569.759766	-102.191872
1568.750977	269.393280
1567.742188	178.351364
1566.732422	92.352798
1565.723633	34.782478
1564.713867	415.676208
1563.704102	-335.139282
1562.694336	-271.188629
1561.684570	-285.254181
1560.673828	86.884781
1559.664063	-98.714470
1558.652344	55.127689
1557.641602	71.395935
1556.630859	-86.108757
1555.619141	33.445259
1554.607422	256.373169
1553.595703	160.555313
1552.583984	-57.059597
1551.571289	-34.058212
1550.558594	286.348175
1549.545898	-40.313343
1548.533203	-28.160240
1547.519531	371.706818
1546.506836	124.910431
1545.493164	53.819683
1544.479492	96.316315
1543.464844	89.535599
1542.451172	-36.203197
1541.436523	227.927063
1540.421875	117.398697
1539.407227	334.625977
1538.391602	373.515228
1537.375977	-147.702866
1536.361328	164.482162
1535.344727	125.575317
1534.329102	127.830177
1533.312500	315.566284
1532.296875	147.396866
1531.280273	79.664505
1530.262695	4.086178
1529.246094	85.576637
1528.228516	-175.639297
1527.210938	106.442055
1526.193359	-41.625977
1525.175781	-14.721642
1524.157227	-198.965118
1523.138672	72.134071
1522.120117	-189.421417
1521.101563	153.359375
1520.082031	115.359909
1519.063477	300.934540
1518.043945	216.474411
1517.024414	106.265533
1516.003906	150.126648
1514.983398	160.496323
1513.963867	-6.374074
1512.943359	-252.855865
1511.921875	44.799641
1510.901367	-65.735535
1509.879883	-78.825241
1508.858398	10.623834
1507.836914	-271.877716
1506.815430	-0.518489
1505.792969	-208.702957
1504.770508	-6.808277
1503.748047	23.275761
1502.725586	-387.321106
1501.702148	-285.579651
1500.678711	-214.654266
1499.655273	4.678573
1498.631836	-224.039322
1497.608398	92.364738
1496.583984	-174.744537
1495.559570	-145.060394
1494.535156	-112.861366
1493.510742	290.032990
1492.485352	117.551781
1491.460938	193.046097
1490.435547	122.824471
1489.409180	-11.270598
1488.383789	41.145218
1487.357422	88.397949
1486.331055	133.067780
1485.304688	-113.264565
1484.278320	242.749207
1483.250977	169.963821
1482.224609	153.349396
1481.197266	251.483856
1480.168945	423.504517
1479.141602	343.115784
1478.113281	285.686584
1477.084961	493.296875
1476.056641	532.695190
1475.028320	294.475739
1473.999023	293.176758
1472.969727	490.481537
1471.940430	641.910034
1470.911133	462.478149
1469.881836	641.891296
1468.851563	739.842163
1467.821289	786.923828
1466.791016	889.956909
1465.759766	888.741455
1464.729492	1022.289185
1463.698242	1104.981445
1462.666992	918.395386
1461.635742	1247.540771
1460.603516	753.815674
1459.571289	1067.703125
1458.539063	1409.429688
1457.506836	1339.952393
1456.474609	1295.933228
1455.441406	1246.899292
1454.408203	1469.311768
1453.375000	913.268005
1452.341797	1541.390991
1451.307617	1340.512573
1450.274414	1149.942993
1449.240234	1402.851929
1448.205078	1455.608643
1447.170898	885.481689
1446.135742	1118.233032
1445.100586	1302.867920
1444.065430	1102.833008
1443.030273	1201.522583
1441.994141	1082.684570
1440.958984	951.354431
1439.921875	1383.990845
1438.885742	929.217834
1437.849609	1028.240479
1436.812500	854.381592
1435.775391	670.582764
1434.738281	711.751465
1433.701172	712.589966
1432.663086	599.888062
1431.625000	222.286087
1430.586914	354.724518
1429.548828	149.102753
1428.509766	112.660088
1427.470703	46.069511
1426.431641	130.896362
1425.392578	286.375854
1424.353516	273.020538
1423.313477	232.036835
1422.273438	-0.299479
1421.233398	112.647087
1420.193359	150.101822
1419.152344	192.663986
1418.111328	86.798294
1417.070313	11.284595
1416.029297	230.297272
1414.987305	207.812820
1413.946289	-43.409264
1412.904297	107.890236
1411.862305	-14.787736
1410.819336	176.861755
1409.776367	-111.426231
1408.734375	65.323074
1407.691406	166.737015
1406.647461	-18.082298
1405.604492	199.022980
1404.560547	-116.032127
1403.516602	221.674026
1402.472656	-404.159241
1401.427734	-179.212570
1400.382813	-212.580414
1399.337891	-120.444366
1398.292969	-123.501762
1397.248047	144.251266
1396.202148	309.247711
1395.156250	233.767471
1394.110352	-117.097832
1393.064453	35.663338
1392.018555	-31.861345
1390.971680	158.575989
1389.924805	88.762321
1388.877930	89.150467
1387.830078	254.744400
1386.782227	-184.882217
1385.734375	-41.583282
1384.686523	-43.236187
1383.638672	-62.274975
1382.589844	-98.699158
1381.541016	149.816193
1380.492188	8.670906
1379.443359	-124.815239
1378.394531	38.982159
1377.344727	185.329620
1376.294922	196.953735
1375.245117	-185.558273
1374.194336	-128.756042
1373.143555	-194.083328
1372.092773	7.531424
1371.041992	156.812057
1369.991211	-164.949249
1368.939453	26.860355
1367.887695	-135.092148
1366.835938	206.282211
1365.784180	64.486488
1364.731445	-9.936475
1363.679688	207.024612
1362.626953	-23.990837
1361.573242	-180.174911
1360.520508	-99.856804
1359.466797	241.656143
1358.413086	150.451675
1357.359375	-159.391159
1356.305664	-237.857773
1355.250977	128.601212
1354.196289	-11.833146
1353.141602	-47.794758
1352.086914	-29.017166
1351.031250	61.830551
1349.975586	-83.092453
1348.919922	347.898224
1347.864258	282.543549
1346.808594	418.232971
1345.751953	759.789917
1344.695313	545.845764
1343.638672	473.379730
1342.581055	438.193909
1341.523438	705.413513
1340.466797	496.931030
1339.408203	387.671417
1338.350586	541.037170
1337.291992	709.255432
1336.234375	340.336517
1335.174805	248.803970
1334.116211	444.401123
1333.057617	610.295776
1331.998047	580.792542
1330.938477	561.258118
1329.878906	489.882385
1328.818359	267.821869
1327.757813	690.858948
1326.697266	567.792908
1325.636719	546.102905
1324.576172	549.174255
1323.514648	544.884399
1322.453125	552.991821
1321.391602	620.376038
1320.330078	394.172363
1319.267578	587.457581
1318.205078	748.646301
1317.142578	956.657104
1316.080078	1001.925903
1315.016602	1236.982910
1313.953125	764.795349
1312.889648	805.265991
1311.826172	973.836731
1310.761719	979.840637
1309.698242	587.054749
1308.633789	676.900452
1307.569336	771.662903
1306.503906	1107.521118
1305.438477	781.580444
1304.373047	645.175476
1303.307617	695.720825
1302.242188	839.681824
1301.175781	850.884094
1300.109375	980.048096
1299.042969	1099.352173
1297.976563	1090.912109
1296.909180	1028.467651
1295.841797	1083.909180
1294.774414	1161.430542
1293.707031	711.350891
1292.638672	872.359070
1291.571289	687.471497
1290.502930	649.805847
1289.433594	717.583618
1288.365234	731.424438
1287.295898	1009.932556
1286.226563	729.693542
1285.157227	946.852600
1284.086914	696.141968
1283.017578	859.351135
1281.947266	586.742676
1280.876953	749.900330
1279.805664	974.153870
1278.734375	755.508911
1277.663086	568.755188
1276.591797	770.881714
1275.520508	877.568970
1274.448242	1062.410522
1273.375977	580.031250
1272.303711	486.318451
1271.231445	727.276917
1270.158203	1085.334351
1269.085938	488.575378
1268.011719	917.283264
1266.938477	933.352234
1265.865234	715.161133
1264.791016	811.727539
1263.716797	871.650879
1262.641602	855.931152
1261.567383	774.385681
1260.492188	751.343506
1259.416992	947.593689
1258.341797	680.857910
1257.265625	806.349060
1256.190430	571.368958
1255.114258	796.596375
1254.037109	766.114197
1252.960938	723.456970
1251.883789	826.762268
1250.806641	871.614319
1249.729492	653.768066
1248.652344	769.086121
1247.574219	835.697205
1246.496094	919.257996
1245.417969	980.879150
1244.338867	801.939392
1243.260742	853.774597
1242.181641	543.748596
1241.102539	731.485107
1240.022461	802.595276
1238.943359	667.385986
1237.863281	672.898682
1236.783203	520.712341
1235.702148	545.568909
1234.622070	902.521667
1233.541016	745.410706
1232.459961	753.112061
1231.377930	721.996643
1230.296875	976.686401
1229.214844	717.806335
1228.132813	611.533508
1227.050781	880.461243
1225.967773	522.411560
1224.884766	522.571289
1223.801758	404.151154
1222.718750	568.703430
1221.634766	665.427063
1220.550781	305.165375
1219.466797	423.560760
1218.382813	121.411758
1217.298828	251.782578
1216.213867	292.672791
1215.128906	323.836273
1214.042969	410.458130
1212.958008	236.325760
1211.872070	190.108444
1210.786133	291.032867
1209.700195	546.233765
1208.613281	437.124573
1207.526367	426.865845
1206.439453	457.539581
1205.352539	374.886017
1204.265625	419.914917
1203.177734	185.442093
1202.089844	237.612686
1201.001953	150.059586
1199.913086	257.473541
1198.824219	83.208885
1197.735352	154.400482
1196.646484	-137.736633
1195.557617	65.653183
1194.467773	266.491028
1193.377930	-256.413391
1192.288086	-89.337166
1191.197266	75.203255
1190.106445	-29.445169
1189.015625	-98.065331
1187.924805	-193.115906
1186.833984	76.745239
1185.742188	51.202774
1184.650391	104.814873
1183.557617	172.742722
1182.465820	106.280334
1181.373047	116.532921
1180.280273	-168.161835
1179.187500	-304.160919
1178.093750	-35.144943
1177.000977	1.309374
1175.907227	-17.398064
1174.812500	229.680450
1173.718750	83.945053
1172.624023	132.121674
1171.529297	-341.492615
1170.434570	245.038315
1169.338867	388.703644
1168.244141	-27.367611
1167.148438	-314.180206
1166.051758	-3.272609
1164.956055	-292.425751
1163.859375	-313.874939
1162.762695	-132.287582
1161.666016	94.561638
1160.568359	-15.424153
1159.470703	161.085815
1158.373047	189.502457
1157.275391	129.580475
1156.176758	83.961243
1155.079102	-68.993011
1153.979492	90.462479
1152.880859	-107.790382
1151.782227	27.717930
1150.682617	-101.386841
1149.583008	84.027138
1148.482422	119.261383
1147.382813	-133.688751
1146.282227	-246.084412
1145.181641	-96.615906
1144.080078	81.311226
1142.979492	-47.778194
1141.877930	-281.502808
1140.776367	74.650307
1139.673828	-118.624786
1138.572266	261.066010
1137.469727	165.244614
1136.367188	-89.743912
1135.263672	80.573799
1134.161133	37.064568
1133.057617	214.373383
1131.954102	42.630493
1130.849609	51.319054
1129.745117	-91.862312
1128.641602	68.671730
1127.536133	44.110828
1126.431641	403.697174
1125.326172	113.550392
1124.220703	-214.390610
1123.115234	9.924054
1122.009766	250.718155
1120.903320	74.539421
1119.796875	533.051331
1118.690430	167.497162
1117.583008	258.909058
1116.475586	-21.231108
1115.368164	-159.289444
1114.260742	-37.100742
1113.152344	30.640617
1112.044922	-26.931040
1110.936523	66.798347
1109.827148	-111.273560
1108.718750	13.167159
1107.609375	-171.870804
1106.500000	240.647049
1105.389648	135.934647
1104.280273	255.534302
1103.169922	264.173615
1102.059570	6.224875
1100.948242	135.245880
1099.837891	202.925232
1098.726563	122.049286
1097.615234	175.593781
1096.502930	285.688873
1095.390625	327.431305
1094.278320	164.249908
1093.166016	67.110687
1092.053711	-44.080971
1090.940430	367.373627
1089.827148	423.307343
1088.713867	500.426422
1087.599609	102.365120
1086.485352	346.555878
1085.371094	198.015350
1084.256836	423.342316
1083.141602	237.315781
1082.027344	121.912224
1080.912109	192.171036
1079.795898	255.384399
1078.680664	424.280518
1077.564453	60.260319
1076.448242	79.001862
1075.331055	-0.778081
1074.213867	203.375778
1073.096680	104.937088
1071.979492	140.244751
1070.862305	154.489212
1069.744141	274.237030
1068.625977	33.136597
1067.507813	211.526733
1066.388672	61.991741
1065.270508	-40.581341
1064.151367	121.473198
1063.031250	44.777542
1061.912109	-188.592194
1060.791992	354.869873
1059.671875	28.094763
1058.550781	321.172974
1057.430664	293.912506
1056.309570	180.241531
1055.188477	26.963881
1054.066406	63.043240
1052.945313	89.833992
1051.823242	48.956135
1050.700195	-17.522951
1049.578125	-76.893852
1048.455078	155.502838
1047.332031	175.570023
1046.208984	174.706833
1045.084961	166.912567
1043.960938	135.880859
1042.836914	111.928810
1041.712891	95.051201
1040.587891	-73.178230
1039.462891	-89.863060
1038.337891	-38.934315
1037.212891	-92.715614
1036.086914	-127.781456
1034.960938	95.539642
1033.834961	221.127121
1032.708984	-48.666912
1031.582031	100.300064
1030.455078	179.533157
1029.328125	-57.289436
1028.200195	-324.136322
1027.072266	-119.168686
1025.944336	-443.780640
1024.816406	-301.413208
1023.687500	-458.517151
1022.558594	-309.090027
1021.429688	-312.799377
1020.300781	-228.264099
1019.170898	-250.381973
1018.041016	-114.721199
1016.911133	-69.451439
1015.780273	-318.484009
1014.649414	-182.649109
1013.518555	-125.559807
1012.387695	-161.057709
1011.255859	-126.985519
1010.124023	184.968735
1008.992188	101.074707
1007.860352	45.076694
1006.727539	262.179077
1005.594727	513.962952
1004.461914	800.405029
1003.329102	1098.358765
1002.195313	839.229980
1001.061523	878.400269
999.927734	358.562927
998.792969	326.399292
997.658203	375.161713
996.523438	-215.499496
995.388672	57.429234
994.252930	173.402985
993.117188	284.796692
991.981445	73.321114
990.844727	-124.136803
989.708984	174.252197
988.572266	-66.749580
987.434570	-300.642151
986.297852	41.612267
985.160156	24.485323
984.022461	-107.680084
982.884766	43.469261
981.746094	-104.577690
980.607422	-17.757645
979.468750	138.124344
978.329102	-163.684769
977.190430	10.728281
976.050781	129.969101
974.910156	-58.747650
973.770508	-56.567825
972.629883	-155.387344
971.489258	39.912952
970.348633	-54.122513
969.207031	-72.271721
968.065430	-133.939240
966.923828	150.995499
965.781250	-100.940659
964.639648	53.282841
963.496094	-251.089951
962.353516	150.846085
961.210938	89.699860
960.067383	241.764145
958.923828	-62.047970
957.779297	133.650146
956.635742	354.524628
955.491211	14.505720
954.345703	228.588989
953.201172	133.746780
952.055664	228.895996
950.910156	385.826080
949.764648	48.860477
948.618164	23.024902
947.471680	129.831207
946.325195	-55.815193
945.178711	160.754791
944.031250	329.330719
942.883789	125.713249
941.736328	205.325287
940.587891	198.243683
939.439453	31.509068
938.291016	346.251373
937.142578	232.149338
935.993164	407.737030
934.843750	115.994255
933.694336	635.789185
932.544922	184.757538
931.394531	109.863251
930.244141	199.040924
929.093750	279.125519
927.942383	81.516563
926.791016	170.810623
925.639648	87.198082
924.488281	226.603653
923.335938	193.157562
922.183594	469.002991
921.031250	74.191589
919.877930	-156.755676
918.724609	98.681152
917.571289	-43.473625
916.417969	77.923431
915.263672	-152.610474
914.109375	-3.913030
912.955078	-54.946262
911.800781	191.308243
910.645508	-11.638039
909.490234	109.845787
908.334961	-36.221874
907.178711	119.293594
906.022461	98.011246
904.866211	-165.648178
903.709961	-245.672134
902.552734	25.386587
901.395508	140.131287
900.238281	-227.271194
899.080078	145.524872
897.921875	-122.094116
896.763672	28.896086
895.605469	-243.033005
894.446289	-69.422264
893.287109	-133.197891
892.127930	123.969025
890.967773	48.932224
889.807617	-129.945511
888.647461	-51.288364
887.487305	235.056824
886.326172	164.664566
885.165039	64.991310
884.003906	102.998833
882.842773	159.047348
881.680664	-91.587418
880.518555	43.418163
879.356445	266.273895
878.193359	-35.994389
877.030273	353.509125
875.867188	-86.005722
874.703125	233.539658
873.540039	201.748520
872.375977	-145.115387
871.210938	-118.281654
870.046875	-41.965378
868.881836	-217.578568
867.716797	398.385956
866.550781	323.916992
865.385742	388.828705
864.219727	224.519745
863.052734	208.551575
861.886719	617.064575
860.719727	520.172241
859.552734	641.071228
858.384766	286.115570
857.217773	537.139160
856.049805	382.011322
854.880859	300.959595
853.712891	495.722137
852.543945	338.445648
851.375000	394.139404
850.205078	409.466125
849.036133	267.966827
847.866211	113.085007
846.696289	450.839813
845.525391	271.335388
844.354492	505.919006
843.183594	214.584000
842.012695	10.606887
840.840820	269.630859
839.668945	342.942780
838.497070	-109.094849
837.324219	143.010773
836.151367	363.696960
834.978516	81.673935
833.805664	418.347229
832.631836	80.582703
831.458008	510.800201
830.284180	206.596710
829.110352	408.961823
827.935547	33.499649
826.760742	-2.854192
825.584961	134.682114
824.410156	185.195480
823.234375	126.463013
822.058594	-177.335327
820.881836	-195.919754
819.705078	95.003044
818.528320	56.264591
817.351563	148.833145
816.173828	154.543182
814.996094	-91.175133
813.818359	-12.080043
812.639648	-66.473831
811.461914	99.213585
810.283203	267.012817
809.103516	90.273064
807.923828	-21.991301
806.745117	-194.207123
805.564453	-270.892029
804.384766	-16.804432
803.204102	-62.495945
802.023438	-201.399200
800.842773	-269.283966
799.661133	-432.542542
798.479492	-236.550766
797.297852	-102.761955
796.115234	-317.031311
794.932617	-227.677902
793.750000	-20.994848
792.567383	-235.247940
791.383789	-48.667423
790.200195	117.863365
789.016602	120.504486
787.832031	65.574455
786.648438	-64.579659
785.463867	-81.920349
784.278320	-136.879379
783.092773	-176.378876
781.908203	5.100606
780.721680	336.703857
779.536133	153.418915
778.349609	221.943161
777.163086	184.417206
775.975586	138.038300
774.789063	-120.218758
773.601563	-76.119682
772.413086	91.444908
771.225586	157.446136
770.037109	-85.293991
768.848633	174.617432
767.660156	341.807495
766.470703	416.344391
765.281250	268.334015
764.091797	91.727760
762.901367	274.037079
761.710938	192.084839
760.520508	281.783356
759.330078	441.806671
758.138672	592.916199
756.947266	480.028717
755.755859	-164.892685
754.563477	287.272797
753.371094	145.859955
752.178711	180.236252
750.986328	19.073883
749.792969	64.372398
748.599609	-61.628918
747.405273	172.360474
746.211914	-80.954437
745.017578	104.593071
743.823242	145.258026
742.627930	275.776215
741.433594	-78.307281
740.238281	238.439682
739.041992	254.796707
737.846680	157.191849
736.650391	-244.849121
735.454102	-108.049446
734.256836	-227.487946
733.059570	-93.008881
731.862305	157.352997
730.665039	199.734818
729.466797	257.376038
728.268555	19.758724
727.070313	92.660606
725.872070	38.732529
724.672852	-17.383757
723.473633	324.098572
722.273438	-83.754951
721.074219	-11.052602
719.874023	-139.255524
718.673828	142.899750
717.472656	191.416214
716.271484	185.344543
715.070313	484.597290
713.869141	199.307770
712.666992	278.187897
711.464844	49.698605
710.262695	154.680206
709.059570	237.803589
707.856445	-3.649958
706.653320	48.945087
705.450195	116.735741
704.246094	378.174103
703.041992	-115.573708
701.837891	6.531955
700.632813	189.460739
699.428711	-53.896854
698.222656	285.443176
697.017578	202.974548
695.811523	20.575466
694.605469	-81.376816
693.399414	99.046059
692.192383	-39.819065
690.986328	10.231067
689.778320	-252.284546
688.571289	-11.287826
687.363281	-225.974869
686.155273	-19.819796
684.947266	-50.116779
683.738281	-275.513275
682.529297	-30.508745
681.320313	-30.471481
680.111328	101.700905
678.901367	-41.248348
677.691406	160.144348
676.481445	-2.245083
675.270508	-8.733867
674.059570	-34.694248
672.848633	-257.500214
671.636719	142.669815
670.425781	-341.704926
669.213867	30.201254
668.000977	-21.669003
666.789063	19.403881
665.576172	216.001648
664.362305	168.461594
663.149414	-183.498550
661.935547	-23.662046
660.721680	133.952835
659.507813	136.150391
658.292969	-38.532333
657.078125	-113.906403
655.863281	-197.850922
654.647461	7.132354
653.431641	-59.517448
652.215820	-136.886230
651.000000	-46.159428
649.783203	-138.516098
648.566406	100.801498
647.349609	202.268387
646.132813	308.027618
644.915039	293.277618
643.697266	330.206146
642.478516	416.629028
641.259766	2.044803
640.041992	204.690170
638.822266	97.798828
637.603516	-71.301773
636.383789	-10.395769
635.164063	123.570480
633.943359	102.937561
632.723633	-91.505295
631.502930	-62.566593
630.281250	-70.038780
629.060547	-45.243828
627.838867	16.092730
626.617188	113.951134
625.394531	128.251846
624.172852	266.968018
622.950195	28.582548
621.726563	133.206833
620.503906	280.741882
619.280273	-107.011688
618.056641	85.733940
616.832031	100.878128
615.608398	69.087685
614.383789	-137.967697
613.158203	-162.954041
611.933594	-151.401672
610.708008	74.122459
609.482422	19.721865
608.255859	4.009859
607.030273	-43.537926
605.803711	-242.503464
604.576172	259.305115
