# Supplementary material for: Raman spectroscopy accurately differentiates mucosal healing from non-healing and biochemical changes following biological therapy in inflammatory bowel disease
Source: PLoS One. 2021 Jun 2;16(6):e0252210. doi: 10.1371/journal.pone.0252210 (PMC8172032; doi:10.1371/journal.pone.0252210)
Supplement: S3 Dataset — (ZIP) [file pone.0252210.s005.zip › Export UC active inflammation/OC020-1 pre treatment_base sub CR removed_49__X_-9656.2__Y_46883.7__Z_35.6989__Time_558.txt]

1714.640625	101.039284
1713.664063	-97.648056
1712.687500	97.540794
1711.709961	22.763765
1710.733398	-91.148239
1709.755859	-102.218262
1708.778320	77.951126
1707.799805	-57.172234
1706.821289	-84.137871
1705.843750	13.079871
1704.864258	62.912682
1703.885742	54.804447
1702.907227	4.796998
1701.927734	-154.016281
1700.948242	-36.355465
1699.968750	23.301836
1698.988281	67.727364
1698.007813	67.554184
1697.028320	231.284927
1696.046875	-66.508850
1695.066406	213.677094
1694.084961	120.638870
1693.104492	236.743835
1692.123047	289.497467
1691.140625	361.667053
1690.159180	338.556061
1689.176758	510.927612
1688.194336	462.616302
1687.211914	364.410492
1686.228516	554.862793
1685.246094	540.758301
1684.262695	689.888794
1683.279297	743.749512
1682.295898	766.316589
1681.311523	824.148071
1680.327148	829.379333
1679.342773	875.191528
1678.358398	1025.412231
1677.374023	934.104492
1676.388672	1202.522217
1675.403320	1003.410706
1674.417969	1275.574463
1673.432617	1367.464233
1672.446289	1199.450684
1671.459961	1348.253540
1670.473633	1574.586426
1669.487305	1580.950195
1668.500977	1553.337769
1667.513672	1709.415771
1666.526367	1788.984375
1665.539063	1664.725220
1664.550781	1793.018433
1663.563477	1908.498901
1662.575195	1934.244873
1661.586914	2055.885254
1660.598633	2005.659546
1659.609375	2144.031738
1658.620117	2200.659424
1657.631836	2202.081787
1656.641602	1851.720581
1655.652344	2060.543945
1654.662109	2026.159058
1653.672852	1735.503052
1652.681641	1881.877930
1651.691406	1856.639526
1650.701172	1538.236328
1649.709961	1352.516479
1648.718750	1193.657959
1647.727539	990.279053
1646.735352	993.399231
1645.744141	864.760925
1644.751953	902.867126
1643.759766	666.651306
1642.766602	742.325806
1641.774414	699.486328
1640.781250	477.504913
1639.788086	445.827667
1638.794922	250.893921
1637.801758	496.659729
1636.807617	476.280914
1635.813477	261.093506
1634.819336	275.483521
1633.825195	158.348740
1632.830078	341.749420
1631.834961	-51.461292
1630.839844	-88.872200
1629.844727	100.292267
1628.849609	18.477707
1627.853516	52.633900
1626.857422	29.059752
1625.861328	-44.324272
1624.865234	155.925827
1623.868164	35.501945
1622.871094	-0.636596
1621.874023	57.957882
1620.876953	-14.717037
1619.879883	-8.457613
1618.881836	362.908081
1617.883789	193.369965
1616.885742	218.227768
1615.887695	51.583054
1614.888672	194.676804
1613.889648	112.185478
1612.890625	-90.849113
1611.891602	23.515310
1610.892578	-16.786671
1609.892578	-22.960154
1608.892578	7.585587
1607.892578	43.384533
1606.892578	202.288147
1605.891602	107.139160
1604.890625	103.670166
1603.889648	265.104004
1602.888672	183.100128
1601.887695	122.054451
1600.885742	-22.678114
1599.883789	-222.283966
1598.881836	-66.244835
1597.879883	68.786713
1596.876953	-99.430801
1595.874023	90.349297
1594.871094	-140.576523
1593.868164	-78.935600
1592.864258	-38.262211
1591.861328	-250.892212
1590.857422	-171.166733
1589.853516	-276.813843
1588.848633	-137.247574
1587.844727	-128.233566
1586.839844	-35.851860
1585.834961	35.548996
1584.830078	135.507172
1583.824219	76.359673
1582.819336	228.192719
1581.813477	111.550423
1580.807617	385.518219
1579.800781	289.518097
1578.794922	138.783859
1577.788086	295.121887
1576.781250	381.020752
1575.773438	321.076172
1574.766602	151.794678
1573.758789	-64.346489
1572.750977	195.261673
1571.743164	298.667786
1570.735352	84.847305
1569.726563	112.617447
1568.718750	36.334438
1567.708984	-19.280798
1566.700195	5.479919
1565.691406	113.158607
1564.681641	46.749943
1563.671875	76.231567
1562.662109	32.910206
1561.652344	-90.949799
1560.641602	106.641602
1559.630859	-61.567528
1558.620117	-71.744736
1557.609375	50.090481
1556.597656	88.799950
1555.586914	168.780853
1554.575195	56.913486
1553.563477	-49.892525
1552.550781	99.463104
1551.539063	-2.460714
1550.526367	177.538605
1549.513672	-4.896919
1548.500977	-65.857887
1547.487305	82.494843
1546.473633	75.489517
1545.459961	132.936172
1544.446289	-6.218368
1543.432617	-70.558449
1542.417969	-5.889923
1541.404297	-5.982918
1540.389648	-37.239887
1539.374023	-107.386017
1538.359375	-84.755661
1537.343750	-147.467880
1536.328125	-68.436234
1535.312500	-95.364632
1534.296875	83.845818
1533.280273	-7.913377
1532.263672	-1.855628
1531.247070	14.333961
1530.230469	120.523079
1529.212891	213.606750
1528.196289	41.216457
1527.178711	2.613305
1526.160156	120.882523
1525.142578	38.184071
1524.124023	138.042923
1523.106445	-6.706372
1522.087891	7.902038
1521.068359	122.618713
1520.049805	111.149414
1519.030273	89.228760
1518.010742	128.831940
1516.991211	-24.448992
1515.971680	27.681194
1514.951172	-28.250097
1513.930664	203.269257
1512.910156	85.394020
1511.889648	108.577820
1510.868164	52.037102
1509.846680	-58.510132
1508.826172	5.267992
1507.803711	-100.406723
1506.782227	57.905476
1505.759766	131.400864
1504.737305	-182.263184
1503.714844	-278.147339
1502.692383	-20.617910
1501.668945	-121.912407
1500.646484	-151.594147
1499.623047	-178.852036
1498.599609	-11.712209
1497.575195	4.232963
1496.550781	-136.023804
1495.527344	-15.434609
1494.502930	-86.836838
1493.477539	94.774269
1492.453125	-81.674141
1491.427734	168.617630
1490.402344	124.842422
1489.376953	374.746643
1488.350586	363.904205
1487.325195	319.771790
1486.298828	436.369904
1485.272461	274.598999
1484.245117	270.992676
1483.218750	558.149170
1482.191406	620.599915
1481.164063	588.568176
1480.136719	640.592651
1479.108398	700.134216
1478.080078	517.443909
1477.052734	750.088318
1476.023438	788.908875
1474.995117	664.636658
1473.965820	868.810913
1472.937500	1039.737549
1471.908203	973.783691
1470.877930	1103.719238
1469.848633	1373.476807
1468.818359	1526.024414
1467.788086	1520.766357
1466.757813	1848.529419
1465.727539	1871.043823
1464.696289	2053.591064
1463.665039	2276.661621
1462.633789	2115.977051
1461.602539	2186.441895
1460.570313	2310.139893
1459.539063	2459.144775
1458.506836	2234.901611
1457.473633	2670.510742
1456.441406	2552.803955
1455.408203	2587.297852
1454.375000	2662.322266
1453.341797	2800.676270
1452.308594	2715.862549
1451.274414	2927.580078
1450.241211	2721.102783
1449.207031	2762.953125
1448.171875	2787.024658
1447.137695	2899.719971
1446.102539	2700.932373
1445.067383	2641.441406
1444.032227	2688.259766
1442.997070	2525.053711
1441.960938	2584.508545
1440.924805	2489.667725
1439.888672	2501.071777
1438.852539	2381.023438
1437.816406	2152.358154
1436.779297	2060.240723
1435.742188	2276.397461
1434.705078	1881.229126
1433.666992	1589.772949
1432.629883	1301.006226
1431.591797	1189.067993
1430.553711	963.642029
1429.514648	808.976501
1428.476563	712.445923
1427.437500	673.985413
1426.398438	635.580261
1425.359375	624.964355
1424.320313	422.843231
1423.280273	656.782471
1422.240234	384.279907
1421.200195	366.344666
1420.159180	567.546387
1419.119141	484.228333
1418.078125	602.365356
1417.037109	431.095520
1415.996094	239.834091
1414.954102	121.655823
1413.912109	333.065643
1412.870117	182.366486
1411.828125	-63.727634
1410.786133	100.046112
1409.743164	175.860352
1408.700195	-74.885925
1407.657227	129.193069
1406.614258	92.184296
1405.570313	75.347488
1404.527344	133.923904
1403.483398	16.872570
1402.438477	-37.323929
1401.394531	-16.133953
1400.349609	-50.050167
1399.304688	56.563679
1398.259766	17.825539
1397.214844	31.837698
1396.168945	15.861479
1395.123047	-122.767174
1394.077148	-40.809349
1393.031250	6.160358
1391.984375	75.737549
1390.937500	-109.931831
1389.890625	-112.716423
1388.843750	-57.838409
1387.796875	-82.921387
1386.749023	104.699966
1385.701172	-227.750992
1384.653320	-52.443844
1383.604492	-82.059708
1382.556641	40.903275
1381.507813	-140.876343
1380.458984	-207.554871
1379.410156	50.568054
1378.360352	128.928925
1377.310547	67.594620
1376.260742	-48.490486
1375.210938	-27.163294
1374.161133	11.747064
1373.110352	65.726364
1372.059570	37.528175
1371.008789	203.928726
1369.957031	111.166023
1368.906250	-106.008835
1367.854492	-91.264137
1366.802734	8.300317
1365.750000	28.258856
1364.698242	13.500038
1363.645508	33.726608
1362.592773	118.790237
1361.540039	9.879913
1360.486328	82.746223
1359.433594	150.756653
1358.379883	325.793854
1357.326172	224.947861
1356.271484	186.416931
1355.216797	277.264435
1354.163086	201.768005
1353.107422	96.624985
1352.052734	346.798553
1350.998047	393.416687
1349.942383	725.613892
1348.886719	588.763855
1347.830078	489.329437
1346.774414	814.282715
1345.717773	876.341248
1344.661133	978.190674
1343.604492	1025.601318
1342.546875	1122.701416
1341.490234	1110.878662
1340.432617	1252.801880
1339.375000	1479.023071
1338.316406	1536.891479
1337.258789	1374.534912
1336.200195	1219.812500
1335.141602	1151.917969
1334.082031	1257.386841
1333.023438	1093.325928
1331.963867	1132.272095
1330.904297	1062.548462
1329.844727	1178.403442
1328.784180	1089.205811
1327.723633	1254.702026
1326.663086	1049.695068
1325.602539	1089.439941
1324.541992	1228.083618
1323.480469	1119.913208
1322.418945	1123.002319
1321.357422	1190.390259
1320.295898	1181.399414
1319.233398	1150.343628
1318.170898	986.260986
1317.108398	1105.933594
1316.045898	1085.174805
1314.982422	1177.925171
1313.918945	1068.713135
1312.855469	1257.762939
1311.791992	1459.175293
1310.728516	1229.698853
1309.664063	1283.566528
1308.599609	1374.456421
1307.535156	1271.024536
1306.469727	1364.582886
1305.404297	1192.567993
1304.338867	1328.152466
1303.273438	1431.833862
1302.208008	1437.261230
1301.141602	1310.090820
1300.075195	1165.891235
1299.008789	1432.112305
1297.942383	1101.519043
1296.875000	1242.631470
1295.807617	1099.019409
1294.740234	1363.009644
1293.672852	998.800598
1292.604492	1059.281860
1291.537109	1144.369873
1290.468750	905.822754
1289.399414	1130.856934
1288.331055	885.264282
1287.261719	706.042664
1286.192383	870.012878
1285.123047	1058.501343
1284.052734	1080.464355
1282.983398	994.774048
1281.913086	884.730713
1280.841797	963.276062
1279.771484	863.248474
1278.700195	1020.217224
1277.628906	822.553101
1276.557617	1026.085205
1275.486328	1075.586182
1274.414063	1044.483521
1273.341797	1177.195679
1272.269531	1270.832764
1271.197266	1244.810059
1270.124023	1267.711426
1269.050781	1368.798828
1267.977539	1228.246704
1266.904297	1524.663696
1265.830078	1347.665161
1264.756836	1180.560913
1263.681641	1442.828735
1262.607422	1312.465332
1261.533203	1165.146851
1260.458008	1144.683350
1259.382813	1372.824097
1258.307617	1245.228149
1257.231445	1361.299561
1256.155273	1287.425293
1255.079102	1269.618652
1254.002930	1509.866943
1252.926758	1292.547974
1251.849609	1299.194580
1250.772461	1378.843018
1249.695313	1584.946289
1248.617188	1416.559814
1247.540039	1168.054565
1246.461914	1118.968506
1245.382813	1130.672485
1244.304688	1283.283813
1243.225586	1241.552979
1242.146484	995.893188
1241.067383	1073.227051
1239.988281	1104.424438
1238.908203	1334.595825
1237.828125	1227.459595
1236.748047	1176.161133
1235.667969	1093.365356
1234.586914	1010.609375
1233.505859	973.941772
1232.424805	874.282349
1231.343750	1077.508911
1230.261719	960.904663
1229.179688	955.741882
1228.097656	1066.786987
1227.015625	763.840820
1225.932617	787.729431
1224.850586	651.896973
1223.767578	721.724365
1222.683594	675.414734
1221.600586	636.353638
1220.516602	481.252045
1219.432617	618.633362
1218.347656	412.806122
1217.263672	380.975525
1216.178711	457.815308
1215.093750	457.313843
1214.008789	464.019043
1212.922852	649.294067
1211.836914	663.115723
1210.750977	464.580780
1209.665039	789.502869
1208.579102	465.540375
1207.492188	660.032837
1206.405273	688.069641
1205.318359	708.812134
1204.230469	794.546143
1203.142578	489.957886
1202.054688	488.892365
1200.966797	413.128204
1199.877930	296.416870
1198.790039	225.420334
1197.701172	298.761383
1196.611328	169.935333
1195.522461	-7.001894
1194.432617	25.265564
1193.342773	-36.306808
1192.252930	-71.485138
1191.162109	-99.512398
1190.072266	-89.162941
1188.981445	-208.593124
1187.889648	0.929839
1186.798828	-85.012466
1185.707031	-185.398010
1184.615234	21.338795
1183.523438	-12.014268
1182.430664	28.919600
1181.337891	139.294174
1180.245117	343.036011
1179.152344	112.740593
1178.059570	4.680245
1176.965820	112.209053
1175.872070	140.550644
1174.778320	173.577042
1173.683594	134.663651
1172.588867	220.148697
1171.494141	216.950180
1170.399414	254.331802
1169.303711	179.165863
1168.208984	113.501930
1167.113281	50.157707
1166.016602	115.829376
1164.920898	97.720497
1163.824219	79.516464
1162.727539	178.274338
1161.630859	107.307915
1160.533203	162.822998
1159.435547	218.208054
1158.337891	345.065063
1157.240234	416.873993
1156.141602	519.555176
1155.043945	366.872803
1153.944336	321.453033
1152.845703	423.761597
1151.747070	280.408417
1150.647461	194.200272
1149.547852	150.805161
1148.447266	95.406715
1147.347656	4.203224
1146.247070	-251.350876
1145.146484	-145.092941
1144.044922	-115.151093
1142.944336	219.211945
1141.842773	-115.106659
1140.741211	85.699821
1139.638672	-86.986237
1138.537109	-83.799683
1137.434570	0.074002
1136.332031	-23.124350
1135.228516	176.867279
1134.125977	120.166939
1133.022461	269.948822
1131.917969	364.948334
1130.814453	474.037079
1129.709961	753.801880
1128.605469	596.836182
1127.500977	790.842407
1126.396484	794.957886
1125.291016	967.271118
1124.185547	798.104614
1123.080078	636.013489
1121.973633	732.105896
1120.868164	607.783691
1119.761719	445.519135
1118.654297	363.707184
1117.547852	454.612823
1116.440430	488.574951
1115.333008	363.909180
1114.225586	523.025574
1113.117188	405.291351
1112.008789	483.733521
1110.900391	562.038574
1109.791992	571.678101
1108.682617	656.809448
1107.573242	833.921753
1106.463867	876.252441
1105.354492	819.307617
1104.244141	1064.417114
1103.133789	1035.578369
1102.023438	1016.096375
1100.913086	1241.843506
1099.801758	1073.565552
1098.690430	940.641113
1097.579102	1272.047241
1096.467773	912.726868
1095.355469	1236.740723
1094.243164	1039.948730
1093.130859	1238.803467
1092.017578	1216.159546
1090.905273	1306.441162
1089.791992	1008.287659
1088.677734	969.000366
1087.564453	1037.867920
1086.450195	1188.933838
1085.335938	1170.571533
1084.221680	919.429077
1083.106445	997.345398
1081.991211	894.238831
1080.875977	802.860229
1079.760742	659.791504
1078.644531	967.533508
1077.528320	775.066467
1076.412109	709.362976
1075.295898	505.198456
1074.178711	634.172241
1073.061523	542.577454
1071.944336	284.497040
1070.826172	575.023621
1069.708984	424.767029
1068.590820	595.536438
1067.471680	660.759644
1066.353516	531.530090
1065.234375	617.733032
1064.115234	774.087708
1062.996094	731.399902
1061.875977	754.208435
1060.755859	720.830444
1059.635742	664.053101
1058.515625	499.714722
1057.394531	356.459412
1056.273438	526.434509
1055.152344	404.229218
1054.031250	389.524414
1052.909180	542.965332
1051.787109	486.169189
1050.665039	543.780762
1049.541992	251.253937
1048.418945	481.543762
1047.295898	350.127167
1046.172852	330.723328
1045.048828	257.690369
1043.925781	427.154938
1042.801758	412.411133
1041.676758	339.419373
1040.552734	392.281799
1039.427734	296.062164
1038.302734	323.317139
1037.176758	276.072998
1036.050781	205.595383
1034.924805	228.251877
1033.798828	323.041962
1032.672852	478.288330
1031.545898	607.906067
1030.418945	463.171478
1029.291992	223.244125
1028.164063	345.956238
1027.036133	-151.635788
1025.908203	94.289772
1024.780273	-56.933662
1023.651367	-180.188553
1022.522461	-43.382549
1021.393555	-20.292589
1020.264648	-187.392899
1019.134766	-29.650698
1018.004883	-94.533447
1016.875000	100.327400
1015.744141	42.516495
1014.613281	84.439262
1013.482422	279.314789
1012.351563	149.906082
1011.219727	402.702332
1010.088867	208.652893
1008.956055	220.751251
1007.824219	503.670502
1006.691406	559.812805
1005.558594	1027.715820
1004.425781	1971.840576
1003.292969	2661.309326
1002.159180	2839.741943
1001.025391	2320.331543
999.891602	1380.794922
998.756836	591.918274
997.622070	341.543884
996.487305	273.769531
995.352539	203.823792
994.216797	-62.131321
993.081055	41.267776
991.945313	73.228081
990.808594	135.257553
989.672852	47.528667
988.536133	114.375793
987.398438	-136.690140
986.261719	110.101257
985.124023	27.532177
983.986328	-6.517259
982.847656	-79.566864
981.709961	27.076597
980.571289	-75.602760
979.432617	-37.771282
978.292969	-170.028534
977.153320	47.428589
976.013672	55.717781
974.874023	220.431335
973.734375	49.722023
972.593750	154.904785
971.453125	14.427443
970.311523	195.627563
969.170898	101.409225
968.029297	211.646500
966.886719	103.987450
965.745117	244.292313
964.602539	139.269791
963.459961	227.059891
962.317383	149.904861
961.173828	405.266052
960.030273	213.842514
958.886719	109.716202
957.743164	308.117462
956.598633	92.132057
955.454102	260.999329
954.309570	221.675064
953.165039	109.309380
952.019531	111.537193
950.874023	84.193817
949.727539	367.995422
948.582031	18.603193
947.435547	-51.633080
946.289063	154.804764
945.141602	221.962387
943.995117	360.053314
942.847656	256.213501
941.699219	143.457199
940.551758	302.508698
939.403320	276.833710
938.254883	280.993011
937.105469	451.804382
935.957031	595.341309
934.807617	469.990387
933.658203	214.961029
932.507813	479.716888
931.357422	270.699402
930.207031	250.974670
929.056641	338.439789
927.906250	225.710541
926.754883	88.169998
925.603516	101.028160
924.451172	48.079384
923.298828	329.628967
922.146484	170.120621
920.994141	110.868988
919.841797	85.896767
918.688477	106.543663
917.535156	-15.762921
916.380859	-81.073723
915.227539	-50.835884
914.073242	-74.928230
912.918945	-114.736626
911.763672	-242.848587
910.608398	-252.791931
909.453125	-344.215363
908.297852	-106.691505
907.141602	-118.458885
905.985352	-84.746277
904.829102	-91.680115
903.672852	30.649227
902.515625	1.348215
901.358398	-23.264767
900.201172	-56.775345
899.042969	88.651672
897.884766	-220.593582
896.726563	65.323036
895.568359	233.651657
894.409180	187.266815
893.250000	52.887066
892.090820	180.834671
890.930664	82.937462
889.771484	7.797452
888.611328	14.118256
887.450195	-47.159580
886.289063	-58.630909
885.128906	-56.441807
883.966797	-24.793873
882.805664	-112.590683
881.643555	-69.439186
880.481445	77.507439
879.319336	195.195007
878.156250	216.046692
876.993164	191.937256
875.830078	120.644440
874.666016	58.499744
873.502930	70.765076
872.338867	182.156845
871.173828	147.335693
870.009766	81.119591
868.844727	3.783895
867.679688	239.118469
866.513672	175.444382
865.348633	6.240051
864.182617	43.919956
863.015625	297.319275
861.849609	272.171906
860.682617	283.037048
859.515625	284.984283
858.347656	428.389496
857.180664	457.347443
856.012695	634.408875
854.843750	560.265320
853.675781	679.025696
852.506836	766.403137
851.337891	557.956909
850.167969	640.934326
848.999023	486.457703
847.829102	428.396576
846.658203	444.288971
845.488281	12.506072
844.317383	227.720337
843.146484	98.298409
841.975586	89.746941
840.803711	-151.352768
839.631836	14.590494
838.459961	106.701546
837.287109	216.663284
836.114258	192.524887
834.941406	257.746185
833.768555	320.701996
832.594727	370.235382
831.420898	442.058685
830.247070	446.890533
829.072266	460.638428
827.898438	483.276123
826.722656	378.790985
825.547852	209.670135
824.372070	192.178894
823.196289	341.796387
822.020508	117.029472
820.844727	121.750290
819.667969	121.986443
818.491211	131.086426
817.313477	-51.267860
816.136719	111.320007
814.958984	242.645309
813.781250	-35.391396
812.602539	-55.400257
811.423828	17.914948
810.245117	24.457914
809.066406	15.381406
807.886719	161.760773
806.707031	-62.906185
805.527344	-158.747833
804.346680	-37.051151
803.166992	-108.585052
801.985352	-29.261621
800.804688	14.445027
799.623047	-196.996841
798.441406	-242.121826
797.259766	-109.965118
796.078125	-57.743458
794.895508	-92.043739
793.712891	55.230820
792.529297	131.479645
791.346680	125.666336
790.163086	40.073921
788.978516	273.123505
787.794922	282.483490
786.610352	442.167114
785.425781	356.189240
784.241211	703.514404
783.055664	533.314514
781.870117	473.589233
780.684570	583.915710
779.498047	378.207977
778.311523	357.997467
777.125000	322.232697
775.938477	233.397461
774.750977	270.290466
773.563477	185.705612
772.375977	39.287117
771.187500	212.599289
769.999023	30.749123
768.810547	208.166245
767.622070	153.995224
766.432617	66.693924
765.243164	155.538071
764.053711	413.795593
762.863281	306.349121
761.672852	423.358795
760.482422	324.541992
759.291992	399.470764
758.100586	401.672333
756.909180	434.550720
755.717773	447.520050
754.525391	442.797028
753.333008	389.625153
752.140625	433.041870
750.948242	656.446106
749.754883	354.815308
748.561523	362.783386
747.368164	333.335510
746.173828	233.588882
744.979492	423.385925
743.785156	437.532379
742.590820	96.340919
741.395508	380.039246
740.200195	376.389404
739.003906	276.244141
737.808594	228.640594
736.612305	126.227272
735.416016	126.703407
734.218750	107.406235
733.021484	274.088013
731.824219	178.039841
730.626953	361.996124
729.428711	403.639984
728.230469	215.607040
727.032227	309.619324
725.833984	521.560059
724.634766	464.585114
723.435547	508.083527
722.235352	416.108643
721.036133	487.905304
719.835938	367.525909
718.635742	417.411743
717.434570	351.600647
716.233398	453.775208
715.032227	228.730316
713.831055	287.240356
712.628906	323.914612
711.426758	332.229828
710.224609	192.368713
709.021484	229.029465
707.818359	93.620537
706.615234	93.284645
705.412109	53.777779
704.208008	-50.985996
703.003906	-31.651939
701.799805	-47.109600
700.594727	-34.255455
699.389648	-84.431152
698.184570	98.057640
696.979492	21.871025
695.773438	-93.345512
694.567383	-23.809919
693.361328	-71.534149
692.154297	-47.524174
690.947266	-45.174065
689.740234	-288.009735
688.533203	24.807116
687.325195	-306.735596
686.117188	-134.888046
684.909180	-84.471527
683.700195	-103.365524
682.491211	-39.813984
681.282227	17.290970
680.072266	44.130112
678.863281	-119.546043
677.653320	121.850952
676.442383	133.765305
675.232422	57.029427
674.021484	2.063540
672.810547	87.829384
671.598633	37.402092
670.386719	71.421394
669.174805	3.918507
667.962891	20.832516
666.750000	260.391876
665.537109	134.854767
664.324219	76.420937
663.110352	26.746618
661.897461	28.989054
660.683594	-78.749161
659.468750	35.896221
658.254883	8.187127
657.040039	138.012238
655.824219	-21.082125
654.609375	-164.952118
653.393555	109.425377
652.177734	64.829010
650.960938	59.081387
649.745117	-19.855080
648.528320	-87.952553
647.311523	184.138107
646.093750	150.501617
644.875977	379.396759
643.658203	350.029358
642.440430	279.790894
641.221680	231.058853
640.002930	128.560562
638.784180	-10.488770
637.564453	170.623428
636.344727	-172.620270
635.125000	-64.778938
633.905273	103.009270
632.684570	32.284695
631.463867	-72.914246
630.243164	47.057266
629.021484	-11.294445
627.799805	26.664686
626.578125	-40.724781
625.356445	211.064987
624.133789	393.842194
622.911133	291.195648
621.688477	278.203979
620.464844	389.046356
619.241211	223.163712
618.017578	82.577629
616.793945	57.132423
615.569336	-77.979736
614.344727	199.296478
613.120117	180.649231
611.894531	-155.147919
610.668945	30.159779
609.443359	22.253290
608.216797	128.939987
606.991211	-38.744671
605.764648	-42.791504
604.537109	-9.363377
