# Supplementary material for: Raman spectroscopy accurately differentiates mucosal healing from non-healing and biochemical changes following biological therapy in inflammatory bowel disease
Source: PLoS One. 2021 Jun 2;16(6):e0252210. doi: 10.1371/journal.pone.0252210 (PMC8172032; doi:10.1371/journal.pone.0252210)
Supplement: S3 Dataset — (ZIP) [file pone.0252210.s005.zip › Export UC active inflammation/OC006-1 post treatment_base sub CR removed_3__X_-12421.4__Y_44060.1__Time_33.txt]

1714.640625	1135.868774
1713.664063	799.230286
1712.687500	885.361572
1711.709961	134.359848
1710.733398	764.314941
1709.755859	63.898930
1708.778320	250.274033
1707.799805	749.187561
1706.821289	-424.197998
1705.843750	-186.409683
1704.864258	-180.291550
1703.885742	-25.067984
1702.907227	96.883606
1701.927734	46.173271
1700.948242	-738.697083
1699.968750	-125.947243
1698.988281	-362.646759
1698.007813	473.783386
1697.028320	-273.685791
1696.046875	-568.666626
1695.066406	-539.240784
1694.084961	-116.632584
1693.104492	-555.743591
1692.123047	-342.859772
1691.140625	126.538742
1690.159180	166.760513
1689.176758	92.511322
1688.194336	-232.091248
1687.211914	59.639423
1686.228516	-269.869904
1685.246094	-201.889755
1684.262695	25.828758
1683.279297	509.136261
1682.295898	-123.868690
1681.311523	308.228241
1680.327148	-85.422417
1679.342773	-292.898529
1678.358398	-27.018944
1677.374023	275.531342
1676.388672	260.785004
1675.403320	367.792267
1674.417969	197.605667
1673.432617	-42.322716
1672.446289	365.395630
1671.459961	368.267609
1670.473633	596.029541
1669.487305	315.520477
1668.500977	628.869446
1667.513672	569.298828
1666.526367	381.256897
1665.539063	1168.555176
1664.550781	147.697037
1663.563477	417.702301
1662.575195	903.603943
1661.586914	881.589355
1660.598633	969.482910
1659.609375	252.908234
1658.620117	663.692200
1657.631836	1366.806396
1656.641602	704.121521
1655.652344	927.040771
1654.662109	862.240540
1653.672852	472.960602
1652.681641	285.633636
1651.691406	244.779800
1650.701172	887.005554
1649.709961	723.218445
1648.718750	613.079773
1647.727539	-157.035767
1646.735352	550.713440
1645.744141	-165.001221
1644.751953	-124.588608
1643.759766	-696.254089
1642.766602	459.193054
1641.774414	754.258850
1640.781250	-79.809967
1639.788086	23.391649
1638.794922	472.417297
1637.801758	336.157318
1636.807617	2.457608
1635.813477	-623.408386
1634.819336	-242.126221
1633.825195	-16.255917
1632.830078	320.255341
1631.834961	-314.981384
1630.839844	53.312027
1629.844727	-94.398201
1628.849609	-20.910740
1627.853516	-405.293915
1626.857422	-302.840271
1625.861328	-324.034088
1624.865234	-290.030853
1623.868164	-908.115051
1622.871094	382.134033
1621.874023	-28.398205
1620.876953	-381.060089
1619.879883	-124.339928
1618.881836	-62.269672
1617.883789	238.519928
1616.885742	155.768829
1615.887695	-84.610573
1614.888672	50.015446
1613.889648	-43.871693
1612.890625	242.306122
1611.891602	425.838470
1610.892578	525.117004
1609.892578	-141.301132
1608.892578	-171.008987
1607.892578	-593.980530
1606.892578	-103.040756
1605.891602	175.172867
1604.890625	232.984497
1603.889648	-62.945076
1602.888672	-139.313965
1601.887695	-30.296366
1600.885742	161.908386
1599.883789	-370.777832
1598.881836	-176.809158
1597.879883	87.220123
1596.876953	118.024933
1595.874023	51.702225
1594.871094	68.533951
1593.868164	-74.416260
1592.864258	244.332092
1591.861328	-19.622789
1590.857422	-106.539810
1589.853516	168.807846
1588.848633	-566.177673
1587.844727	203.747513
1586.839844	-119.904182
1585.834961	393.003540
1584.830078	55.404877
1583.824219	-379.064178
1582.819336	543.698059
1581.813477	56.177788
1580.807617	125.687096
1579.800781	-8.537023
1578.794922	479.034088
1577.788086	263.055878
1576.781250	-158.922028
1575.773438	-141.671127
1574.766602	-473.407806
1573.758789	-225.713623
1572.750977	44.745354
1571.743164	41.618179
1570.735352	-117.953613
1569.726563	-317.047485
1568.718750	-108.669342
1567.708984	514.460876
1566.700195	731.816589
1565.691406	-118.390007
1564.681641	126.426521
1563.671875	482.200348
1562.662109	575.278015
1561.652344	-245.204697
1560.641602	186.578949
1559.630859	-577.535767
1558.620117	91.587585
1557.609375	254.577820
1556.597656	201.854355
1555.586914	128.027573
1554.575195	416.229126
1553.563477	-3.061276
1552.550781	-345.081451
1551.539063	490.275269
1550.526367	-297.729401
1549.513672	269.753815
1548.500977	202.831802
1547.487305	582.757568
1546.473633	15.811825
1545.459961	-124.843506
1544.446289	-387.343170
1543.432617	486.670349
1542.417969	-55.793308
1541.404297	-221.297836
1540.389648	-90.306816
1539.374023	130.466370
1538.359375	237.273026
1537.343750	317.725891
1536.328125	-332.350433
1535.312500	-600.800659
1534.296875	-299.610077
1533.280273	663.564697
1532.263672	386.112396
1531.247070	2.759011
1530.230469	665.292969
1529.212891	564.588013
1528.196289	108.285408
1527.178711	498.875275
1526.160156	1004.715820
1525.142578	604.153259
1524.124023	357.730927
1523.106445	435.382111
1522.087891	-187.030487
1521.068359	-243.820206
1520.049805	-82.231850
1519.030273	184.299088
1518.010742	324.525360
1516.991211	-31.459337
1515.971680	77.407539
1514.951172	214.129868
1513.930664	414.750336
1512.910156	525.206482
1511.889648	388.998413
1510.868164	83.160637
1509.846680	-679.419678
1508.826172	415.285950
1507.803711	201.255020
1506.782227	-361.450775
1505.759766	-75.740051
1504.737305	-548.896729
1503.714844	-4.803581
1502.692383	-754.757507
1501.668945	-866.912537
1500.646484	-6.023109
1499.623047	-364.319427
1498.599609	-530.631836
1497.575195	-356.747650
1496.550781	-231.653259
1495.527344	-147.538177
1494.502930	335.288544
1493.477539	122.271866
1492.453125	55.079937
1491.427734	-743.182556
1490.402344	-230.377075
1489.376953	-466.347778
1488.350586	671.703491
1487.325195	473.850952
1486.298828	347.433411
1485.272461	634.526672
1484.245117	393.139740
1483.218750	361.158936
1482.191406	-206.584763
1481.164063	633.640442
1480.136719	-255.166397
1479.108398	-80.691620
1478.080078	501.499298
1477.052734	887.379639
1476.023438	674.251709
1474.995117	930.013977
1473.965820	681.412048
1472.937500	585.830139
1471.908203	989.131470
1470.877930	1565.260010
1469.848633	1894.536865
1468.818359	1816.661377
1467.788086	2537.449219
1466.757813	1557.016113
1465.727539	1858.304932
1464.696289	2408.528809
1463.665039	1675.439697
1462.633789	2009.762207
1461.602539	1714.165894
1460.570313	2096.723145
1459.539063	1864.969849
1458.506836	2608.037354
1457.473633	2475.314453
1456.441406	3177.640137
1455.408203	3286.131104
1454.375000	2869.771973
1453.341797	2816.332764
1452.308594	3011.514160
1451.274414	2945.639160
1450.241211	3503.418945
1449.207031	3029.948486
1448.171875	3174.780273
1447.137695	2848.834473
1446.102539	2885.168457
1445.067383	2595.154297
1444.032227	3335.468018
1442.997070	2466.488525
1441.960938	2807.149658
1440.924805	2303.174072
1439.888672	2763.002930
1438.852539	1877.967773
1437.816406	2302.759766
1436.779297	2105.883545
1435.742188	2609.130615
1434.705078	1849.480469
1433.666992	1784.759155
1432.629883	773.620789
1431.591797	1045.362915
1430.553711	1736.173218
1429.514648	1039.120361
1428.476563	743.809326
1427.437500	579.937683
1426.398438	834.965027
1425.359375	434.690460
1424.320313	362.514648
1423.280273	184.710739
1422.240234	266.736725
1421.200195	24.078875
1420.159180	579.995361
1419.119141	76.084686
1418.078125	242.142853
1417.037109	662.594604
1415.996094	96.824127
1414.954102	-81.112434
1413.912109	-721.455566
1412.870117	258.108246
1411.828125	-409.115204
1410.786133	-329.273499
1409.743164	-83.418724
1408.700195	-272.012238
1407.657227	119.985718
1406.614258	338.841278
1405.570313	130.971985
1404.527344	-53.830643
1403.483398	-208.231827
1402.438477	420.480499
1401.394531	-44.435570
1400.349609	-17.370173
1399.304688	639.367920
1398.259766	1205.864502
1397.214844	925.244385
1396.168945	223.958389
1395.123047	51.899277
1394.077148	293.496246
1393.031250	309.904938
1391.984375	-362.016510
1390.937500	345.912048
1389.890625	490.728912
1388.843750	312.995636
1387.796875	625.945618
1386.749023	891.445923
1385.701172	-58.129848
1384.653320	110.482658
1383.604492	51.776268
1382.556641	-121.480453
1381.507813	40.316753
1380.458984	37.469158
1379.410156	234.693924
1378.360352	-124.749321
1377.310547	25.478607
1376.260742	505.344666
1375.210938	401.417328
1374.161133	-303.391266
1373.110352	-17.562531
1372.059570	-519.540344
1371.008789	203.032471
1369.957031	220.112793
1368.906250	227.561981
1367.854492	-260.594696
1366.802734	-397.068542
1365.750000	-274.308105
1364.698242	-193.595154
1363.645508	49.058571
1362.592773	-305.426788
1361.540039	-360.928894
1360.486328	-495.840485
1359.433594	-478.665070
1358.379883	-162.943237
1357.326172	28.579519
1356.271484	-55.707485
1355.216797	-405.612946
1354.163086	136.842438
1353.107422	-383.955231
1352.052734	315.094055
1350.998047	539.840881
1349.942383	131.660141
1348.886719	-142.117966
1347.830078	373.389709
1346.774414	-41.295742
1345.717773	1669.798462
1344.661133	1029.712402
1343.604492	675.192566
1342.546875	2038.560669
1341.490234	1193.726074
1340.432617	1969.624390
1339.375000	2272.278809
1338.316406	1255.011719
1337.258789	1545.683594
1336.200195	1017.005432
1335.141602	1315.303955
1334.082031	1900.581787
1333.023438	974.416748
1331.963867	671.974121
1330.904297	881.665894
1329.844727	683.527405
1328.784180	1313.523071
1327.723633	1085.954956
1326.663086	1098.264404
1325.602539	1239.150757
1324.541992	940.555786
1323.480469	1563.046143
1322.418945	1435.024414
1321.357422	1721.768066
1320.295898	1512.601318
1319.233398	1831.451050
1318.170898	1620.039307
1317.108398	2580.026367
1316.045898	2127.189697
1314.982422	1987.589233
1313.918945	2225.149902
1312.855469	2011.883423
1311.791992	1848.051514
1310.728516	2292.611328
1309.664063	2030.428345
1308.599609	2181.957764
1307.535156	2077.563232
1306.469727	2327.508545
1305.404297	2210.905273
1304.338867	1791.944580
1303.273438	1965.771484
1302.208008	2665.624023
1301.141602	2264.142334
1300.075195	1892.382324
1299.008789	2095.660645
1297.942383	2168.730957
1296.875000	1502.640381
1295.807617	2260.740967
1294.740234	2321.498291
1293.672852	2100.064453
1292.604492	1932.658203
1291.537109	2312.394287
1290.468750	1975.846191
1289.399414	1921.354614
1288.331055	1813.033447
1287.261719	2150.722656
1286.192383	2015.391479
1285.123047	2029.552246
1284.052734	2246.908447
1282.983398	2958.831787
1281.913086	1961.686401
1280.841797	1799.468628
1279.771484	2205.057861
1278.700195	2174.927734
1277.628906	1792.594482
1276.557617	1569.343872
1275.486328	1810.672729
1274.414063	1704.722656
1273.341797	2199.924072
1272.269531	1869.086182
1271.197266	2009.784180
1270.124023	1967.144409
1269.050781	2097.839355
1267.977539	1854.943970
1266.904297	2178.299561
1265.830078	2074.399414
1264.756836	2509.654297
1263.681641	1320.245728
1262.607422	1611.432129
1261.533203	1782.972900
1260.458008	2132.220703
1259.382813	2425.192871
1258.307617	2683.870605
1257.231445	2111.716797
1256.155273	2516.232910
1255.079102	2491.994141
1254.002930	2165.857910
1252.926758	2324.056396
1251.849609	2574.473877
1250.772461	2326.049316
1249.695313	1608.281128
1248.617188	1294.272095
1247.540039	1789.841064
1246.461914	1973.930786
1245.382813	2565.992432
1244.304688	2091.313721
1243.225586	2311.290527
1242.146484	2351.363037
1241.067383	2415.591797
1239.988281	1705.459839
1238.908203	1390.976318
1237.828125	2003.238037
1236.748047	1797.743408
1235.667969	1892.912964
1234.586914	1978.162354
1233.505859	2179.588623
1232.424805	1632.003296
1231.343750	1755.654785
1230.261719	1927.490234
1229.179688	1413.794556
1228.097656	2299.629395
1227.015625	2536.228271
1225.932617	1782.693726
1224.850586	1636.739258
1223.767578	1449.524902
1222.683594	1784.596558
1221.600586	1396.495972
1220.516602	788.367432
1219.432617	700.012878
1218.347656	130.644623
1217.263672	701.711487
1216.178711	859.310547
1215.093750	1675.931763
1214.008789	1289.793579
1212.922852	1004.983215
1211.836914	1045.944214
1210.750977	1294.223389
1209.665039	1059.851929
1208.579102	1580.251709
1207.492188	1461.306641
1206.405273	1363.961060
1205.318359	2011.199463
1204.230469	817.171448
1203.142578	447.368469
1202.054688	833.790955
1200.966797	569.814270
1199.877930	91.509766
1198.790039	-285.560608
1197.701172	670.323425
1196.611328	259.193634
1195.522461	-187.871872
1194.432617	-230.996796
1193.342773	257.045990
1192.252930	-195.008270
1191.162109	121.880379
1190.072266	-274.943237
1188.981445	975.865417
1187.889648	304.885468
1186.798828	-12.943995
1185.707031	67.612015
1184.615234	606.359741
1183.523438	117.894279
1182.430664	123.567940
1181.337891	786.203003
1180.245117	-167.527267
1179.152344	278.894409
1178.059570	303.235168
1176.965820	138.097366
1175.872070	-604.368103
1174.778320	404.028015
1173.683594	-280.987000
1172.588867	132.925583
1171.494141	393.392700
1170.399414	-485.286865
1169.303711	-423.620209
1168.208984	-481.602783
1167.113281	156.077423
1166.016602	21.156773
1164.920898	-462.656708
1163.824219	-136.394852
1162.727539	117.969429
1161.630859	-107.936562
1160.533203	337.083282
1159.435547	523.993774
1158.337891	419.547394
1157.240234	105.090324
1156.141602	100.771866
1155.043945	-15.652160
1153.944336	72.823692
1152.845703	-398.972687
1151.747070	213.873795
1150.647461	371.168823
1149.547852	8.940243
1148.447266	220.806320
1147.347656	-696.195496
1146.247070	-3.440721
1145.146484	-25.151384
1144.044922	14.915931
1142.944336	176.330063
1141.842773	-66.831276
1140.741211	-148.196198
1139.638672	-524.442993
1138.537109	223.872177
1137.434570	189.858521
1136.332031	-167.299515
1135.228516	235.766846
1134.125977	291.970123
1133.022461	-727.548889
1131.917969	-512.286987
1130.814453	-859.534729
1129.709961	-46.401211
1128.605469	1070.001099
1127.500977	838.769409
1126.396484	889.813110
1125.291016	1445.720337
1124.185547	560.362976
1123.080078	329.416138
1121.973633	835.296387
1120.868164	-8.990935
1119.761719	513.352600
1118.654297	630.580627
1117.547852	-284.083069
1116.440430	17.925972
1115.333008	-361.505219
1114.225586	-506.560638
1113.117188	76.739319
1112.008789	-108.515358
1110.900391	67.991287
1109.791992	-348.659119
1108.682617	92.482216
1107.573242	625.598694
1106.463867	438.287506
1105.354492	352.661530
1104.244141	-91.704956
1103.133789	110.808495
1102.023438	-151.482132
1100.913086	598.364136
1099.801758	942.250183
1098.690430	253.420944
1097.579102	566.786194
1096.467773	356.927460
1095.355469	1011.888794
1094.243164	387.602081
1093.130859	595.023926
1092.017578	100.776833
1090.905273	668.548035
1089.791992	104.141808
1088.677734	-165.844284
1087.564453	-301.442657
1086.450195	1037.651733
1085.335938	112.041595
1084.221680	585.651978
1083.106445	574.981628
1081.991211	630.257507
1080.875977	563.498596
1079.760742	1067.614258
1078.644531	585.447754
1077.528320	178.756348
1076.412109	490.590210
1075.295898	232.264984
1074.178711	147.764984
1073.061523	119.753120
1071.944336	879.763733
1070.826172	-27.187124
1069.708984	418.815186
1068.590820	-9.246900
1067.471680	750.708313
1066.353516	398.078430
1065.234375	642.847046
1064.115234	323.519012
1062.996094	521.768982
1061.875977	29.802034
1060.755859	305.575287
1059.635742	221.263382
1058.515625	904.150208
1057.394531	911.269714
1056.273438	294.562347
1055.152344	839.687012
1054.031250	11.161732
1052.909180	509.771271
1051.787109	1010.720703
1050.665039	521.840454
1049.541992	672.868958
1048.418945	642.057312
1047.295898	308.235931
1046.172852	380.625671
1045.048828	921.856445
1043.925781	83.034523
1042.801758	501.058289
1041.676758	317.883636
1040.552734	486.896393
1039.427734	108.683846
1038.302734	124.416222
1037.176758	-94.775131
1036.050781	675.576233
1034.924805	-264.465454
1033.798828	-273.242340
1032.672852	218.309616
1031.545898	42.479141
1030.418945	48.324806
1029.291992	609.941772
1028.164063	-143.693115
1027.036133	-757.319153
1025.908203	-1226.388184
1024.780273	-27.680367
1023.651367	-1106.764771
1022.522461	-606.757080
1021.393555	-211.140701
1020.264648	-1353.524048
1019.134766	-1279.787842
1018.004883	-1203.486572
1016.875000	-878.869629
1015.744141	-1010.754456
1014.613281	-347.493591
1013.482422	-152.211395
1012.351563	-739.610535
1011.219727	206.460983
1010.088867	31.934982
1008.956055	24.330015
1007.824219	389.628021
1006.691406	1145.977661
1005.558594	1187.570435
1004.425781	1911.593994
1003.292969	2922.235840
1002.159180	2513.524658
1001.025391	2548.963135
999.891602	1156.941772
998.756836	874.490112
997.622070	567.047180
996.487305	807.206360
995.352539	925.201416
994.216797	1174.922119
993.081055	442.040680
991.945313	590.868713
990.808594	463.171722
989.672852	725.463501
988.536133	24.479053
987.398438	-507.734924
986.261719	483.427246
985.124023	1223.327026
983.986328	58.836658
982.847656	138.301315
981.709961	871.730347
980.571289	726.033997
979.432617	175.802032
978.292969	587.474060
977.153320	925.639038
976.013672	470.810913
974.874023	289.972351
973.734375	803.465210
972.593750	1144.636475
971.453125	135.432739
970.311523	247.498230
969.170898	-416.133209
968.029297	-262.139771
966.886719	874.102112
965.745117	587.796326
964.602539	1173.375488
963.459961	539.080811
962.317383	485.331573
961.173828	1309.632935
960.030273	1460.146973
958.886719	809.027344
957.743164	350.864990
956.598633	-267.178009
955.454102	-399.347076
954.309570	285.854889
953.165039	206.721771
952.019531	580.775696
950.874023	650.691956
949.727539	382.383606
948.582031	612.812012
947.435547	-93.740204
946.289063	175.947906
945.141602	356.602600
943.995117	194.823853
942.847656	-26.041759
941.699219	326.330933
940.551758	1682.978027
939.403320	951.387756
938.254883	888.716736
937.105469	1225.364136
935.957031	1176.723633
934.807617	658.675415
933.658203	858.953247
932.507813	936.253662
931.357422	1378.153687
930.207031	216.727509
929.056641	246.814560
927.906250	777.848206
926.754883	748.916321
925.603516	-123.967812
924.451172	-216.075470
923.298828	381.075104
922.146484	450.604492
920.994141	154.258270
919.841797	1028.594482
918.688477	914.264099
917.535156	20.966776
916.380859	250.072388
915.227539	1432.796143
914.073242	208.945160
912.918945	1266.499512
911.763672	236.298218
910.608398	776.352417
909.453125	193.688629
908.297852	264.364471
907.141602	-428.811920
905.985352	421.685608
904.829102	145.836563
903.672852	-234.020233
902.515625	1116.486084
901.358398	-166.665634
900.201172	-385.292877
899.042969	-361.665283
897.884766	-163.788696
896.726563	58.910030
895.568359	304.160217
894.409180	836.411194
893.250000	-525.671387
892.090820	259.688690
890.930664	1033.347046
889.771484	-160.610168
888.611328	-509.482330
887.450195	1105.913086
886.289063	260.319672
885.128906	419.308929
883.966797	357.067657
882.805664	576.805176
881.643555	724.238037
880.481445	1000.062805
879.319336	586.040100
878.156250	1235.728760
876.993164	677.575317
875.830078	948.449768
874.666016	1180.848511
873.502930	962.872986
872.338867	1177.036621
871.173828	387.443787
870.009766	774.727356
868.844727	858.088013
867.679688	1292.097778
866.513672	1494.252808
865.348633	1345.639526
864.182617	1212.692993
863.015625	1448.095459
861.849609	1290.277832
860.682617	1678.018311
859.515625	1501.998657
858.347656	1956.574097
857.180664	1670.395020
856.012695	1698.239258
854.843750	1548.726685
853.675781	2688.430176
852.506836	2551.923828
851.337891	2085.906006
850.167969	1951.513062
848.999023	1633.380737
847.829102	1825.817383
846.658203	1977.661865
845.488281	1692.785645
844.317383	1316.105469
843.146484	2022.305176
841.975586	1070.474365
840.803711	950.795410
839.631836	1255.796387
838.459961	740.098450
837.287109	720.524292
836.114258	1449.227661
834.941406	1366.548340
833.768555	808.029785
832.594727	1176.072510
831.420898	822.752808
830.247070	1020.582886
829.072266	613.431824
827.898438	1073.957397
826.722656	1618.710938
825.547852	787.431641
824.372070	393.141724
823.196289	575.950500
822.020508	257.151947
820.844727	461.680664
819.667969	688.108093
818.491211	549.060181
817.313477	258.436310
816.136719	390.507965
814.958984	-336.501587
813.781250	-418.418549
812.602539	208.734177
811.423828	-596.368896
810.245117	-563.433044
809.066406	-17.491264
807.886719	285.729858
806.707031	-599.703369
805.527344	-463.589447
804.346680	89.516701
803.166992	-232.357834
801.985352	-585.484558
800.804688	520.999207
799.623047	-404.937225
798.441406	-1419.397339
797.259766	-963.928894
796.078125	-453.563782
794.895508	-402.420349
793.712891	-189.881912
792.529297	-347.644989
791.346680	-339.505310
790.163086	724.222534
788.978516	7.725430
787.794922	738.396790
786.610352	718.468018
785.425781	669.511230
784.241211	421.292511
783.055664	517.708313
781.870117	1124.284912
780.684570	912.788696
779.498047	506.678497
778.311523	1158.294067
777.125000	934.995972
775.938477	938.863831
774.750977	1077.043335
773.563477	327.907135
772.375977	1206.738159
771.187500	854.275818
769.999023	737.627991
768.810547	969.015625
767.622070	1477.691162
766.432617	1155.206055
765.243164	1209.263550
764.053711	1212.381958
762.863281	939.972046
761.672852	1708.581787
760.482422	1517.089233
759.291992	1813.857300
758.100586	1549.296631
756.909180	1464.940674
755.717773	1039.605835
754.525391	1488.999512
753.333008	931.484619
752.140625	1641.658936
750.948242	732.480103
749.754883	1040.015015
748.561523	905.893127
747.368164	999.916260
746.173828	253.166992
744.979492	618.869507
743.785156	931.544861
742.590820	458.854736
741.395508	488.194305
740.200195	289.398407
739.003906	252.612274
737.808594	-47.155319
736.612305	391.114746
735.416016	-357.819733
734.218750	366.749268
733.021484	29.314535
731.824219	-229.335739
730.626953	332.399353
729.428711	810.587524
728.230469	173.238205
727.032227	710.030945
725.833984	383.160980
724.634766	884.462158
723.435547	61.569843
722.235352	-116.744385
721.036133	39.079590
719.835938	-75.954361
718.635742	-191.006866
717.434570	501.288025
716.233398	348.957581
715.032227	1012.386230
713.831055	1082.380371
712.628906	816.587891
711.426758	-113.806870
710.224609	1054.581177
709.021484	605.994385
707.818359	144.601822
706.615234	1.367299
705.412109	1615.051636
704.208008	422.601318
703.003906	122.920364
701.799805	-37.307987
700.594727	70.113670
699.389648	582.042725
698.184570	585.163025
696.979492	299.392975
695.773438	274.587494
694.567383	556.276184
693.361328	388.440521
692.154297	1.530290
690.947266	314.012726
689.740234	-0.645758
688.533203	-89.259766
687.325195	204.169067
686.117188	365.436066
684.909180	208.164749
683.700195	376.370453
682.491211	-382.776550
681.282227	-25.355228
680.072266	-215.880005
678.863281	-55.042332
677.653320	-799.057068
676.442383	-1061.782715
675.232422	-685.505615
674.021484	56.671299
672.810547	779.448914
671.598633	-325.198730
670.386719	80.366470
669.174805	-21.760395
667.962891	479.640991
666.750000	-364.827789
665.537109	-199.544830
664.324219	-299.429749
663.110352	-683.738159
661.897461	-123.872414
660.683594	-347.110870
659.468750	-286.979950
658.254883	121.115692
657.040039	-341.645233
655.824219	-352.881927
654.609375	-180.111053
653.393555	-248.102692
652.177734	188.902908
650.960938	-377.419586
649.745117	-246.981232
648.528320	174.891541
647.311523	999.972778
646.093750	-660.340149
644.875977	387.929108
643.658203	-174.665497
642.440430	332.883240
641.221680	408.914490
640.002930	-126.768791
638.784180	419.904114
637.564453	1293.947754
636.344727	903.319946
635.125000	-171.173096
633.905273	188.196960
632.684570	439.027863
631.463867	186.541016
630.243164	295.872192
629.021484	114.607582
627.799805	80.529449
626.578125	618.149780
625.356445	445.074677
624.133789	714.958679
622.911133	1131.800415
621.688477	223.738556
620.464844	386.307404
619.241211	222.644272
618.017578	366.717377
616.793945	19.948463
615.569336	348.987976
614.344727	255.876740
613.120117	179.397415
611.894531	408.299683
610.668945	-953.987183
609.443359	-28.944565
608.216797	-49.223167
606.991211	-89.055725
605.764648	-515.760254
604.537109	-519.670715
