# Supplementary material for: Raman spectroscopy accurately differentiates mucosal healing from non-healing and biochemical changes following biological therapy in inflammatory bowel disease
Source: PLoS One. 2021 Jun 2;16(6):e0252210. doi: 10.1371/journal.pone.0252210 (PMC8172032; doi:10.1371/journal.pone.0252210)
Supplement: S3 Dataset — (ZIP) [file pone.0252210.s005.zip › Export UC active inflammation/OC007-1 pre treat_base sub CR removed_52__X_-9631.47__Y_1826.94__Z_-820.222__Time_597.txt]

1714.715820	116.528709
1713.739258	19.207880
1712.762695	46.587254
1711.785156	-3.565220
1710.808594	37.732231
1709.831055	-97.653038
1708.853516	96.882065
1707.875000	71.872772
1706.897461	60.525967
1705.918945	100.290749
1704.940430	-98.006058
1703.960938	-63.121101
1702.982422	-54.768772
1702.002930	-64.935890
1701.023438	-88.249611
1700.043945	59.820156
1699.063477	-115.487312
1698.083984	-9.818211
1697.103516	-131.158920
1696.123047	-83.911987
1695.141602	-202.112564
1694.161133	61.854733
1693.179688	-71.948761
1692.198242	29.412537
1691.216797	136.256104
1690.234375	-50.278744
1689.251953	-23.134377
1688.269531	108.193779
1687.287109	66.322144
1686.304688	77.961403
1685.321289	-107.471230
1684.337891	24.441444
1683.354492	25.922888
1682.371094	-41.682796
1681.387695	-13.235096
1680.403320	143.135345
1679.418945	17.455343
1678.434570	163.410919
1677.449219	69.999886
1676.464844	168.296127
1675.479492	253.387268
1674.494141	40.808285
1673.507813	78.314018
1672.522461	139.865005
1671.536133	58.039837
1670.549805	72.008301
1669.563477	301.211517
1668.576172	299.433441
1667.589844	220.805283
1666.602539	237.865555
1665.615234	377.090668
1664.626953	330.667480
1663.639648	210.123779
1662.651367	328.379059
1661.663086	319.442017
1660.674805	236.402466
1659.685547	219.740891
1658.696289	393.932068
1657.707031	213.226013
1656.717773	318.686279
1655.728516	297.114227
1654.738281	172.408401
1653.748047	243.673111
1652.757813	166.833298
1651.767578	203.852539
1650.777344	124.577690
1649.786133	346.824432
1648.794922	217.481339
1647.803711	159.627350
1646.811523	12.032462
1645.820313	-0.697360
1644.828125	308.850342
1643.835938	0.461860
1642.843750	93.537010
1641.850586	36.189556
1640.857422	-105.509186
1639.864258	64.214684
1638.871094	44.017910
1637.877930	-73.681511
1636.883789	30.177387
1635.889648	81.327339
1634.895508	3.378785
1633.901367	-50.774586
1632.906250	13.672124
1631.912109	136.077881
1630.916992	26.771683
1629.920898	78.123978
1628.925781	8.437885
1627.929688	-140.119400
1626.934570	-1.832785
1625.937500	167.980148
1624.941406	219.432053
1623.945313	86.870773
1622.948242	6.960226
1621.951172	45.362522
1620.954102	15.469684
1619.956055	103.808083
1618.958984	-91.472961
1617.960938	-16.228304
1616.962891	-90.612762
1615.963867	37.123352
1614.965820	-102.793587
1613.966797	-53.768459
1612.967773	220.793411
1611.968750	80.973717
1610.968750	166.668335
1609.969727	79.364296
1608.969727	107.399193
1607.969727	117.093315
1606.968750	-64.410240
1605.968750	50.077698
1604.967773	-37.069965
1603.966797	66.900215
1602.965820	118.491501
1601.963867	-34.013737
1600.962891	-21.654303
1599.960938	76.998047
1598.958984	-44.020947
1597.956055	-0.307713
1596.954102	-6.267207
1595.951172	-124.586823
1594.948242	15.762427
1593.945313	-3.272659
1592.941406	-95.423683
1591.938477	-111.829353
1590.934570	-123.019295
1589.930664	6.700163
1588.925781	136.349899
1587.921875	112.041344
1586.916992	-11.367896
1585.912109	165.097183
1584.907227	-192.897675
1583.901367	132.048340
1582.896484	58.193321
1581.890625	-2.624647
1580.884766	-42.596428
1579.877930	42.413689
1578.872070	85.721107
1577.865234	-21.972363
1576.858398	-127.035187
1575.851563	-78.576363
1574.843750	32.263451
1573.836914	119.633904
1572.829102	61.344147
1571.821289	57.646011
1570.812500	-29.239828
1569.804688	115.138260
1568.795898	51.610817
1567.787109	-175.532578
1566.778320	44.009880
1565.768555	11.613628
1564.758789	12.948236
1563.750000	16.854767
1562.739258	-62.293102
1561.729492	1.229826
1560.718750	-90.900414
1559.708984	-9.303850
1558.698242	43.712101
1557.686523	26.700779
1556.675781	-31.781864
1555.664063	98.828720
1554.652344	50.654160
1553.640625	28.364145
1552.628906	-193.281281
1551.616211	-202.631409
1550.603516	-7.581532
1549.590820	94.218277
1548.578125	-21.324907
1547.565430	238.119827
1546.551758	238.874527
1545.538086	94.846336
1544.524414	222.202179
1543.510742	215.117722
1542.496094	47.840767
1541.481445	-106.481140
1540.466797	25.845320
1539.452148	75.475395
1538.437500	109.566299
1537.421875	94.578644
1536.406250	154.383804
1535.390625	-5.111935
1534.374023	67.514877
1533.358398	29.221163
1532.341797	253.831314
1531.325195	94.322395
1530.308594	135.823410
1529.291016	200.455963
1528.274414	89.901932
1527.256836	84.932755
1526.238281	38.738937
1525.220703	-40.919346
1524.202148	0.364003
1523.184570	-138.483704
1522.166016	10.774576
1521.146484	69.927071
1520.127930	69.895401
1519.108398	193.214371
1518.088867	-97.313263
1517.069336	79.888901
1516.049805	84.871895
1515.029297	-30.892281
1514.008789	-23.381975
1512.988281	-5.634022
1511.967773	-139.355164
1510.946289	29.750763
1509.925781	121.795441
1508.904297	-47.864464
1507.882813	-137.978592
1506.860352	177.012848
1505.838867	-2.881763
1504.816406	135.060303
1503.793945	42.312187
1502.770508	-129.839813
1501.748047	82.240814
1500.724609	-10.516290
1499.701172	24.747866
1498.677734	-144.790543
1497.654297	46.539810
1496.629883	-74.371361
1495.605469	34.958099
1494.581055	-34.796566
1493.556641	-12.497234
1492.531250	-59.253239
1491.505859	-14.004193
1490.480469	-127.215469
1489.455078	232.208115
1488.429688	1.466246
1487.403320	77.222008
1486.376953	30.383537
1485.350586	174.980621
1484.324219	-30.112236
1483.296875	96.536568
1482.270508	26.707876
1481.243164	58.898178
1480.214844	101.250526
1479.187500	77.298775
1478.159180	180.767883
1477.130859	80.330803
1476.102539	199.012466
1475.074219	-41.496159
1474.044922	140.790176
1473.015625	292.437042
1471.986328	278.557312
1470.957031	320.660278
1469.927734	324.569763
1468.897461	325.917450
1467.867188	365.402771
1466.836914	346.382751
1465.806641	291.771973
1464.775391	54.177734
1463.744141	167.339554
1462.712891	399.849762
1461.681641	304.601532
1460.649414	176.370087
1459.618164	426.484497
1458.585938	392.190094
1457.552734	474.637787
1456.520508	549.441833
1455.487305	510.052551
1454.455078	561.987549
1453.420898	494.711151
1452.387695	544.082397
1451.354492	509.792633
1450.320313	452.704926
1449.286133	464.045197
1448.251953	462.718323
1447.216797	506.968262
1446.182617	457.532349
1445.147461	522.021057
1444.112305	528.278503
1443.076172	625.617004
1442.041016	616.680969
1441.004883	481.291046
1439.968750	338.379059
1438.932617	551.986572
1437.895508	497.589142
1436.858398	430.588287
1435.821289	532.892822
1434.784180	415.411407
1433.747070	285.362396
1432.708984	372.504578
1431.670898	257.679901
1430.632813	276.671051
1429.594727	424.346802
1428.556641	-33.460342
1427.517578	144.501648
1426.478516	166.063873
1425.439453	255.697525
1424.399414	85.691803
1423.359375	155.166779
1422.320313	269.982697
1421.279297	-18.265327
1420.239258	101.600082
1419.199219	163.521439
1418.158203	202.771378
1417.117188	-7.130708
1416.075195	42.233364
1415.034180	86.568710
1413.992188	125.868477
1412.950195	59.560131
1411.908203	43.579697
1410.866211	148.273331
1409.823242	-20.972918
1408.780273	28.451941
1407.737305	40.200687
1406.694336	182.554031
1405.650391	83.828766
1404.606445	30.353529
1403.562500	37.157066
1402.518555	-3.691857
1401.474609	-92.163536
1400.429688	-213.183258
1399.384766	-3.129565
1398.339844	51.425655
1397.294922	40.814816
1396.249023	178.078537
1395.203125	4.641857
1394.157227	-68.499756
1393.111328	78.798592
1392.064453	73.325653
1391.018555	87.914177
1389.971680	14.924541
1388.923828	-30.486588
1387.876953	236.860992
1386.829102	168.971390
1385.781250	-83.899666
1384.733398	-14.129766
1383.685547	-11.845588
1382.636719	-69.511086
1381.587891	-179.587448
1380.539063	30.143377
1379.490234	-9.917956
1378.440430	-84.890579
1377.391602	-69.927025
1376.341797	-104.857597
1375.291016	9.966485
1374.241211	152.219604
1373.190430	279.476929
1372.139648	-109.458450
1371.088867	-49.444733
1370.038086	137.694077
1368.986328	-141.214645
1367.934570	-88.609146
1366.882813	-93.282249
1365.831055	-142.743530
1364.778320	51.848175
1363.726563	199.100098
1362.673828	-29.481350
1361.620117	35.675385
1360.567383	-78.267059
1359.513672	-70.260071
1358.459961	17.351442
1357.406250	67.670120
1356.352539	6.155045
1355.297852	39.128117
1354.243164	29.887800
1353.188477	80.303307
1352.133789	26.430370
1351.078125	42.133972
1350.023438	211.775162
1348.966797	-8.266935
1347.911133	-9.823513
1346.855469	149.904007
1345.798828	235.189957
1344.742188	87.391937
1343.685547	214.874222
1342.627930	357.206146
1341.571289	147.637726
1340.513672	-29.598610
1339.456055	83.083061
1338.397461	183.367416
1337.339844	125.192635
1336.281250	180.942764
1335.222656	298.576599
1334.163086	297.427399
1333.104492	182.528656
1332.044922	218.577255
1330.985352	182.940948
1329.925781	122.636253
1328.865234	218.101013
1327.805664	229.549088
1326.745117	238.554550
1325.684570	208.073853
1324.623047	44.289082
1323.561523	438.585327
1322.500977	171.226395
1321.438477	269.253235
1320.376953	522.717346
1319.314453	314.818268
1318.252930	311.745697
1317.189453	217.473572
1316.126953	216.956299
1315.064453	465.402496
1314.000977	361.407623
1312.937500	200.831924
1311.874023	321.143921
1310.809570	335.549561
1309.745117	192.417679
1308.680664	354.598633
1307.616211	145.149841
1306.551758	393.448914
1305.486328	255.482239
1304.420898	341.401642
1303.355469	405.188354
1302.289063	287.070923
1301.223633	436.925385
1300.157227	390.174042
1299.090820	323.822113
1298.023438	210.863876
1296.957031	149.554016
1295.889648	522.831665
1294.822266	287.275116
1293.754883	238.348907
1292.686523	214.005463
1291.618164	552.723389
1290.549805	449.907654
1289.481445	303.035400
1288.413086	371.963715
1287.343750	244.832657
1286.274414	230.493729
1285.205078	311.723877
1284.134766	177.424011
1283.064453	398.251129
1281.995117	55.966656
1280.923828	93.213554
1279.853516	294.418427
1278.782227	162.846405
1277.710938	239.257919
1276.639648	208.065659
1275.568359	233.142258
1274.496094	326.670013
1273.423828	383.524506
1272.351563	210.717941
1271.279297	345.785095
1270.206055	261.022644
1269.132813	256.892883
1268.059570	484.686401
1266.986328	214.535583
1265.913086	283.683197
1264.838867	335.742371
1263.764648	414.627441
1262.689453	300.864655
1261.615234	262.745972
1260.540039	249.034256
1259.464844	206.106705
1258.389648	375.167938
1257.313477	410.207184
1256.238281	350.279816
1255.162109	29.890141
1254.085938	330.347839
1253.008789	384.901031
1251.931641	203.443268
1250.854492	313.977081
1249.777344	293.152374
1248.700195	92.428665
1247.622070	266.157623
1246.543945	218.664429
1245.465820	248.958374
1244.387695	252.529251
1243.308594	319.256104
1242.229492	160.143784
1241.150391	270.582428
1240.071289	167.396759
1238.991211	420.972748
1237.911133	157.699890
1236.831055	183.187149
1235.750977	68.024849
1234.669922	93.537476
1233.588867	208.729736
1232.507813	234.215439
1231.426758	312.999023
1230.344727	384.486023
1229.262695	136.277847
1228.180664	367.583954
1227.098633	-18.477888
1226.015625	-7.463067
1224.933594	56.783703
1223.849609	191.156845
1222.766602	148.923172
1221.683594	-161.685562
1220.599609	277.253845
1219.515625	22.347618
1218.430664	103.432045
1217.346680	107.175049
1216.261719	65.026031
1215.176758	8.407598
1214.091797	89.425781
1213.005859	85.927650
1211.920898	5.210014
1210.834961	250.230118
1209.748047	200.864517
1208.662109	124.993050
1207.575195	44.330769
1206.488281	286.703644
1205.401367	78.308533
1204.313477	94.075539
1203.225586	138.737869
1202.137695	91.859573
1201.049805	179.833862
1199.961914	-86.101379
1198.873047	-53.492596
1197.784180	-32.933708
1196.695313	-24.419216
1195.605469	22.564972
1194.515625	-26.660000
1193.425781	-35.001701
1192.335938	47.984848
1191.246094	25.196777
1190.155273	96.104233
1189.064453	-8.366130
1187.973633	-107.994888
1186.881836	73.303322
1185.790039	-83.925652
1184.698242	-61.113750
1183.606445	105.628387
1182.514648	13.232109
1181.421875	-141.485764
1180.329102	-113.929527
1179.236328	-155.910980
1178.142578	-42.114273
1177.049805	138.709000
1175.956055	43.963223
1174.861328	-12.433900
1173.767578	-25.720203
1172.672852	-58.163219
1171.578125	17.091675
1170.483398	-79.977219
1169.387695	-74.152740
1168.291992	-51.601688
1167.196289	-17.120165
1166.100586	-51.994488
1165.004883	-36.676003
1163.908203	-88.286430
1162.811523	-213.946594
1161.714844	71.246674
1160.617188	-71.138916
1159.519531	92.106934
1158.421875	-40.701469
1157.324219	-54.151161
1156.225586	99.390022
1155.127930	83.498207
1154.028320	34.210732
1152.929688	-31.758963
1151.831055	-4.753300
1150.731445	-8.758307
1149.631836	22.960886
1148.531250	-16.810270
1147.431641	-111.351860
1146.331055	-122.537247
1145.230469	78.118507
1144.129883	19.265778
1143.028320	77.007362
1141.926758	156.115387
1140.825195	116.260735
1139.723633	-11.566359
1138.621094	-196.403717
1137.518555	-129.256500
1136.416016	144.560883
1135.313477	-135.256241
1134.209961	207.277710
1133.106445	210.096176
1132.002930	148.801743
1130.898438	201.438568
1129.794922	180.480042
1128.690430	81.227303
1127.585938	105.333618
1126.480469	247.972031
1125.375977	155.835785
1124.270508	153.788483
1123.164063	265.464966
1122.058594	237.302673
1120.952148	29.129068
1119.845703	-13.207172
1118.739258	65.200356
1117.631836	117.518822
1116.525391	103.542282
1115.417969	-28.734915
1114.309570	-99.470840
1113.202148	219.994888
1112.093750	57.001286
1110.985352	137.526108
1109.876953	-39.580826
1108.767578	76.337860
1107.658203	33.933815
1106.548828	8.066638
1105.439453	204.129150
1104.329102	12.976967
1103.218750	182.961990
1102.108398	338.701660
1100.998047	180.636688
1099.886719	258.457642
1098.775391	86.311378
1097.664063	157.023422
1096.552734	241.833313
1095.440430	164.018524
1094.328125	314.720154
1093.215820	222.775406
1092.102539	253.293823
1090.990234	121.367882
1089.876953	24.792454
1088.762695	29.425287
1087.649414	121.085503
1086.535156	205.638260
1085.420898	94.990379
1084.306641	-76.732780
1083.191406	68.887863
1082.076172	94.603897
1080.960938	204.869797
1079.845703	261.061920
1078.729492	47.198959
1077.613281	185.551102
1076.497070	236.998627
1075.380859	142.940369
1074.263672	-110.599106
1073.146484	100.349632
1072.029297	15.755752
1070.912109	71.852089
1069.793945	224.010895
1068.675781	183.958435
1067.557617	75.987129
1066.438477	153.087418
1065.319336	61.559799
1064.200195	218.222092
1063.081055	227.362854
1061.961914	318.398529
1060.841797	126.324455
1059.721680	98.061272
1058.600586	74.487129
1057.480469	8.850026
1056.359375	-52.082439
1055.238281	78.627922
1054.116211	227.967712
1052.995117	148.355789
1051.873047	43.097870
1050.750000	-178.834824
1049.627930	-10.877966
1048.504883	126.670708
1047.381836	140.517914
1046.258789	-15.897378
1045.134766	-41.651009
1044.011719	70.165031
1042.886719	177.272491
1041.762695	179.481842
1040.638672	-81.553238
1039.513672	135.016251
1038.388672	190.821793
1037.262695	-35.084454
1036.136719	90.583244
1035.010742	30.046076
1033.884766	-214.239426
1032.758789	-102.533508
1031.631836	41.687725
1030.504883	69.615227
1029.377930	167.273880
1028.250000	39.497211
1027.122070	-157.900833
1025.994141	102.376106
1024.866211	-106.521111
1023.737305	-48.322372
1022.608398	116.635796
1021.479492	-168.645172
1020.350586	-66.336693
1019.220703	22.024769
1018.090820	63.986385
1016.960938	103.631615
1015.830078	-107.047646
1014.700195	32.304047
1013.569336	-127.247917
1012.437500	-8.761623
1011.306641	144.428772
1010.174805	66.057716
1009.042969	179.856781
1007.910156	196.436142
1006.778320	32.579617
1005.645508	185.699554
1004.512695	445.145569
1003.378906	346.151947
1002.245117	529.215698
1001.111328	506.557861
999.977539	181.292160
998.843750	-30.617216
997.708984	161.706696
996.574219	56.153347
995.438477	75.315529
994.303711	129.111221
993.167969	65.252083
992.032227	-118.486839
990.895508	46.089870
989.758789	99.959358
988.622070	213.761551
987.485352	-36.544243
986.348633	38.134033
985.210938	-48.421173
984.073242	152.937988
982.934570	48.042820
981.796875	166.490295
980.658203	84.717201
979.519531	207.766739
978.379883	15.686112
977.240234	157.156158
976.100586	66.397774
974.960938	-8.193336
973.821289	-16.077925
972.680664	24.319641
971.540039	-40.920601
970.398438	288.862000
969.257813	26.227468
968.116211	105.734283
966.974609	-25.868757
965.832031	-47.257843
964.689453	-155.757477
963.546875	-66.968178
962.404297	-5.695504
961.261719	154.139694
960.118164	105.415047
958.974609	54.458172
957.830078	134.111572
956.686523	64.926689
955.541992	73.645142
954.396484	130.458435
953.251953	-4.925979
952.106445	193.787399
950.960938	24.216908
949.815430	211.470886
948.668945	-40.249603
947.522461	48.726379
946.375977	133.127258
945.229492	-145.701370
944.082031	64.391853
942.934570	66.636261
941.787109	64.350082
940.638672	-15.496933
939.491211	201.356461
938.342773	-58.629578
937.193359	192.414001
936.044922	69.430847
934.895508	247.448639
933.745117	101.790497
932.595703	26.870527
931.445313	141.093536
930.294922	123.204018
929.144531	2.896032
927.993164	23.815311
926.842773	81.170532
925.690430	-152.705948
924.539063	-143.039703
923.386719	55.417160
922.234375	46.905926
921.082031	-138.876511
919.929688	200.438644
918.776367	-112.465683
917.623047	-132.160843
916.468750	61.661129
915.315430	175.954346
914.161133	51.879147
913.006836	-122.035423
911.851563	-21.303589
910.696289	40.847771
909.541016	-48.945103
908.385742	185.550705
907.229492	-33.382122
906.074219	-57.292873
904.916992	91.025993
903.760742	175.875641
902.603516	-42.743401
901.446289	128.182938
900.289063	70.437302
899.131836	-123.037537
897.973633	41.071487
896.815430	15.124012
895.656250	-31.140131
894.498047	171.330795
893.338867	16.597145
892.178711	153.470840
891.019531	37.262272
889.859375	-144.374374
888.699219	-43.634357
887.539063	-19.684343
886.377930	103.585686
885.216797	-210.962952
884.055664	-22.248911
882.893555	-36.603558
881.732422	-98.293945
880.570313	-200.519241
879.407227	175.146637
878.245117	0.821316
877.082031	40.612316
875.918945	-29.968798
874.754883	-8.182081
873.590820	-83.199593
872.426758	3.878330
871.262695	75.172028
870.098633	126.191498
868.933594	66.988220
867.768555	104.507278
866.602539	162.248383
865.436523	4.204463
864.270508	52.960686
863.104492	27.564150
861.938477	109.984795
860.771484	100.309258
859.604492	166.963058
858.436523	15.887316
857.269531	75.796127
856.101563	70.622314
854.932617	222.441284
853.764648	324.854828
852.595703	250.124893
851.426758	150.773651
850.256836	280.006897
849.087891	171.722336
847.917969	162.023697
846.748047	221.732025
845.577148	70.985710
844.406250	128.432968
843.235352	69.495941
842.064453	252.160248
840.892578	63.491966
839.720703	-33.429928
838.548828	115.564766
837.375977	67.815567
836.204102	73.696053
835.031250	124.234604
833.857422	226.097504
832.684570	48.812740
831.510742	172.934021
830.335938	194.325912
829.162109	193.377838
827.987305	-21.719820
826.812500	33.096508
825.637695	235.013748
824.461914	64.579376
823.286133	-43.399761
822.110352	22.427343
820.933594	192.888443
819.757813	44.805973
818.580078	65.972771
817.403320	93.781548
816.225586	83.725197
815.048828	-77.634369
813.870117	-58.779873
812.692383	162.393616
811.513672	-43.408203
810.334961	170.938293
809.156250	-68.153175
807.976563	3.863850
806.796875	93.587730
805.617188	61.111927
804.436523	6.424305
803.255859	11.660466
802.075195	39.054565
800.894531	-53.387741
799.712891	18.309685
798.531250	14.554118
797.349609	-38.000275
796.167969	-57.314533
794.985352	-101.021904
793.802734	-67.204170
792.619141	2.005432
791.436523	2.510003
790.252930	-120.981285
789.069336	-45.259014
787.884766	-49.256210
786.700195	13.082356
785.515625	59.880840
784.331055	-99.003181
783.145508	20.690630
781.959961	-160.267441
780.774414	-133.472855
779.587891	-20.569563
778.402344	-13.754205
777.215820	-79.832489
776.028320	-103.965256
774.840820	21.955000
773.654297	39.676544
772.465820	11.041253
771.278320	61.784336
770.089844	99.249420
768.901367	11.027667
767.711914	306.279907
766.523438	167.326813
765.333984	213.446533
764.143555	195.658218
762.954102	98.594276
761.763672	285.507446
760.573242	-20.635757
759.382813	-23.034769
758.191406	-12.254258
757.000000	-148.836365
755.808594	152.145554
754.616211	74.902245
753.423828	111.953239
752.231445	100.636368
751.039063	-44.675327
749.845703	56.019993
748.652344	202.759583
747.458984	66.271996
746.264648	8.837461
745.070313	-44.190266
743.875977	8.083478
742.680664	5.503410
741.486328	-119.852829
740.291016	-61.039074
739.094727	-65.804146
737.899414	166.039047
736.703125	7.899621
735.506836	11.880533
734.309570	-16.979025
733.112305	-124.615105
731.915039	15.074174
730.717773	141.577423
729.519531	-5.371785
728.322266	86.106117
727.123047	-41.067047
725.924805	258.036255
724.725586	98.129005
723.526367	38.805489
722.327148	60.337551
721.126953	77.508705
719.926758	184.198318
718.726563	183.909698
717.525391	52.718372
716.325195	72.138428
715.123047	139.556931
713.921875	23.802338
712.719727	106.511749
711.518555	97.670708
710.315430	3.881319
709.113281	-54.977509
707.910156	117.088844
706.707031	-65.820885
705.502930	71.403076
704.299805	36.657913
703.095703	47.660030
701.891602	-97.937401
700.686523	45.837662
699.481445	69.991760
698.276367	35.479908
697.071289	-198.928482
695.865234	162.188751
694.659180	-80.743248
693.453125	-4.252127
692.246094	-5.921657
691.039063	-107.405128
689.832031	-202.285110
688.625000	-38.861973
687.416992	-62.033165
686.208984	90.529976
685.000977	32.739662
683.791992	18.379944
682.583008	-0.260977
681.374023	78.659462
680.164063	23.278612
678.955078	30.777758
677.745117	127.095764
676.534180	-16.877346
675.324219	-158.577087
674.113281	158.557251
672.902344	278.725616
671.690430	20.393778
670.478516	177.377472
669.266602	111.663361
668.054688	-129.047226
666.841797	105.758705
665.628906	109.337486
664.416016	169.097885
663.203125	79.868362
661.989258	-24.406191
660.775391	50.524742
659.561523	-36.393845
658.346680	-41.280224
657.131836	50.901489
655.916992	-51.018707
654.701172	38.976864
653.485352	-108.151924
652.269531	-93.611061
651.053711	-29.541389
649.836914	150.786469
648.620117	96.300941
647.403320	-39.995247
646.186523	-4.080130
644.968750	-19.866390
643.750977	-44.300911
642.532227	36.610039
641.314453	136.770309
640.095703	226.062653
638.875977	203.469482
637.657227	133.520752
636.437500	37.724522
635.217773	-30.215246
633.997070	84.277672
632.777344	65.483109
631.556641	213.968063
630.335938	72.540459
629.114258	-60.407589
627.892578	-94.812134
626.670898	172.961899
625.449219	43.787350
624.226563	-1.959194
623.003906	159.937866
621.781250	205.817398
620.557617	208.567215
619.333984	76.117447
618.110352	-52.294571
616.886719	-43.983921
615.662109	107.355461
614.437500	-13.449648
613.212891	-6.243788
611.987305	-80.712280
610.761719	79.606003
609.536133	4.275372
608.310547	-227.498062
607.083984	3.959990
605.857422	-89.890244
604.630859	217.236862
