# Supplementary material for: Raman spectroscopy accurately differentiates mucosal healing from non-healing and biochemical changes following biological therapy in inflammatory bowel disease
Source: PLoS One. 2021 Jun 2;16(6):e0252210. doi: 10.1371/journal.pone.0252210 (PMC8172032; doi:10.1371/journal.pone.0252210)
Supplement: S3 Dataset — (ZIP) [file pone.0252210.s005.zip › Export UC active inflammation/OC041-1 pre treatment_base sub CR removed_83__X_-24367.2__Y_79464.2__Z_937.02__Time_950.txt]

1714.774414	41.929680
1713.797852	-130.254059
1712.820313	-30.023983
1711.843750	-98.998863
1710.866211	46.298145
1709.888672	6.403387
1708.911133	3.896675
1707.933594	68.254189
1706.955078	129.788727
1705.976563	25.204941
1704.998047	81.279671
1704.019531	-79.490074
1703.040039	-26.102589
1702.061523	96.900467
1701.082031	155.693161
1700.101563	56.741192
1699.122070	182.570465
1698.141602	198.855957
1697.161133	260.725372
1696.180664	325.417450
1695.200195	302.125305
1694.218750	401.883606
1693.238281	437.774628
1692.256836	556.625549
1691.274414	536.880432
1690.292969	634.855530
1689.310547	642.353516
1688.328125	612.818359
1687.345703	783.603088
1686.363281	794.691895
1685.379883	694.155273
1684.396484	524.738525
1683.413086	819.315369
1682.429688	914.374817
1681.445313	919.216370
1680.461914	815.318542
1679.477539	1111.101929
1678.493164	994.692017
1677.507813	1128.817505
1676.523438	1247.367798
1675.538086	1140.231445
1674.552734	1147.902832
1673.566406	1334.084961
1672.581055	1300.072144
1671.594727	1452.489136
1670.608398	1475.128784
1669.622070	1325.587891
1668.634766	1561.552368
1667.648438	1601.449707
1666.661133	1652.389038
1665.673828	1589.672119
1664.685547	1662.723877
1663.698242	1847.615234
1662.709961	2003.705444
1661.721680	1895.087646
1660.733398	1784.330811
1659.744141	1856.912476
1658.755859	1951.130859
1657.766602	1841.806396
1656.777344	1767.413818
1655.787109	1566.418945
1654.797852	1590.966553
1653.807617	1480.980835
1652.817383	1466.739136
1651.827148	1318.045776
1650.835938	1140.760498
1649.844727	940.196472
1648.853516	941.054443
1647.862305	921.200134
1646.871094	634.913513
1645.878906	552.575562
1644.886719	512.948486
1643.894531	481.671997
1642.902344	493.054626
1641.910156	367.587799
1640.916992	258.399689
1639.923828	321.131439
1638.930664	220.689545
1637.936523	255.154480
1636.943359	121.248589
1635.949219	127.464928
1634.955078	12.816518
1633.960938	159.406479
1632.965820	-80.938393
1631.970703	-28.513613
1630.975586	-57.399975
1629.980469	-85.947411
1628.985352	109.541931
1627.989258	-178.889175
1626.993164	-182.777573
1625.997070	5.630510
1625.000977	-2.965400
1624.003906	-6.015303
1623.007813	46.407650
1622.010742	59.660702
1621.012695	283.347778
1620.015625	241.899857
1619.017578	90.424652
1618.020508	78.402428
1617.021484	171.618744
1616.023438	70.814407
1615.025391	41.111427
1614.026367	90.328957
1613.027344	19.085207
1612.028320	37.215595
1611.028320	-78.168190
1610.029297	-30.831400
1609.029297	42.862156
1608.029297	169.081055
1607.028320	201.113449
1606.028320	199.232925
1605.027344	37.795723
1604.026367	36.227238
1603.025391	24.316683
1602.023438	80.558075
1601.022461	58.406036
1600.020508	67.753365
1599.018555	-87.531120
1598.016602	-114.571053
1597.013672	-68.335609
1596.010742	-32.499062
1595.007813	-72.371414
1594.004883	-67.767471
1593.001953	-44.835487
1591.998047	-108.015747
1590.994141	95.100487
1589.990234	76.347107
1588.986328	-10.207555
1587.981445	117.187996
1586.976563	226.283463
1585.971680	210.185516
1584.966797	277.506744
1583.961914	209.269028
1582.956055	292.175385
1581.950195	221.326492
1580.944336	244.241074
1579.938477	308.773865
1578.931641	422.707184
1577.924805	403.802826
1576.917969	351.025208
1575.911133	459.515533
1574.904297	344.200287
1573.896484	348.495819
1572.888672	420.313507
1571.880859	390.642700
1570.873047	249.148560
1569.864258	156.996918
1568.855469	207.663925
1567.846680	245.222763
1566.837891	246.306290
1565.829102	286.219849
1564.819336	411.656158
1563.809570	324.133850
1562.799805	342.893616
1561.790039	151.417023
1560.779297	255.525589
1559.768555	276.484955
1558.757813	375.057770
1557.747070	237.608276
1556.736328	255.529724
1555.724609	208.532135
1554.712891	288.303772
1553.701172	279.842163
1552.689453	242.743103
1551.676758	402.202271
1550.664063	411.335724
1549.651367	345.264984
1548.638672	204.034500
1547.625977	220.432541
1546.612305	153.907883
1545.598633	182.868454
1544.584961	178.031570
1543.571289	90.325058
1542.556641	64.462502
1541.541992	-51.979008
1540.527344	48.332504
1539.512695	339.439056
1538.498047	46.905273
1537.482422	38.147434
1536.466797	-45.629925
1535.451172	-18.665100
1534.434570	0.343164
1533.418945	-71.105453
1532.402344	151.125183
1531.385742	61.210361
1530.369141	184.980164
1529.351563	-0.646993
1528.334961	96.898018
1527.317383	3.636021
1526.299805	0.301436
1525.281250	53.372807
1524.263672	126.791901
1523.245117	-44.453457
1522.226563	0.220505
1521.208008	93.517319
1520.188477	91.420311
1519.168945	1.705112
1518.150391	42.883110
1517.129883	32.426308
1516.110352	3.776918
1515.089844	141.858627
1514.070313	-118.342636
1513.049805	62.912567
1512.028320	-38.470409
1511.007813	-73.302467
1509.986328	50.726128
1508.964844	-38.414173
1507.943359	-66.182770
1506.921875	-114.665459
1505.899414	-22.358109
1504.876953	-48.194901
1503.854492	-33.234043
1502.832031	-21.050772
1501.808594	-27.016441
1500.786133	-10.133458
1499.762695	21.891018
1498.739258	-94.757889
1497.714844	87.840469
1496.691406	16.877398
1495.666992	-18.450247
1494.642578	63.679932
1493.617188	189.038208
1492.592773	273.257538
1491.567383	272.900818
1490.541992	310.683441
1489.516602	455.559448
1488.491211	582.309937
1487.464844	402.385132
1486.438477	418.940460
1485.412109	545.067810
1484.385742	719.452759
1483.358398	475.151642
1482.331055	457.809418
1481.303711	662.184204
1480.276367	672.524414
1479.249023	618.967041
1478.220703	781.899414
1477.192383	921.672180
1476.164063	826.853149
1475.135742	1052.850098
1474.106445	1202.195923
1473.077148	1127.288452
1472.047852	1202.449463
1471.018555	1295.252930
1469.989258	1347.171265
1468.958984	1531.198364
1467.928711	1615.829956
1466.898438	1692.670288
1465.868164	1675.294556
1464.836914	1800.122925
1463.805664	2135.688232
1462.774414	2023.864258
1461.743164	2219.314209
1460.710938	2168.235352
1459.679688	2299.886719
1458.647461	2233.376709
1457.615234	2331.754639
1456.582031	2445.207031
1455.549805	2462.136963
1454.516602	2420.628174
1453.483398	2513.441162
1452.449219	2674.567871
1451.416016	2759.525879
1450.381836	2634.036865
1449.347656	2498.397705
1448.313477	2684.432373
1447.279297	2601.891113
1446.244141	2585.139893
1445.208984	2411.398926
1444.173828	2349.032471
1443.138672	2284.115479
1442.102539	2186.279541
1441.066406	2270.542725
1440.030273	1995.669800
1438.994141	1864.979126
1437.958008	1835.414917
1436.920898	1580.919312
1435.883789	1427.566528
1434.846680	1221.215454
1433.808594	1216.950073
1432.771484	1184.915039
1431.733398	918.110474
1430.695313	966.882263
1429.657227	871.808289
1428.618164	569.902039
1427.579102	543.041260
1426.540039	498.548706
1425.500977	529.717896
1424.461914	535.683105
1423.421875	448.411011
1422.381836	482.129761
1421.341797	440.292908
1420.301758	557.157776
1419.260742	384.441925
1418.219727	335.181549
1417.178711	291.013672
1416.137695	221.744247
1415.096680	175.190033
1414.054688	267.021423
1413.012695	130.038300
1411.970703	-19.402641
1410.928711	110.277382
1409.885742	-46.529408
1408.842773	-178.080566
1407.799805	-75.903336
1406.756836	-91.733017
1405.712891	-170.267075
1404.668945	-145.769806
1403.625000	51.967247
1402.581055	119.222816
1401.537109	106.257523
1400.492188	70.798950
1399.447266	-107.486130
1398.402344	2.708702
1397.357422	17.704462
1396.311523	102.946739
1395.265625	95.552963
1394.219727	30.654099
1393.173828	25.993374
1392.126953	-41.163548
1391.081055	-65.612526
1390.034180	17.668989
1388.986328	-6.575597
1387.939453	106.912712
1386.891602	-14.644239
1385.843750	221.559097
1384.795898	107.778801
1383.748047	24.169313
1382.699219	-46.790123
1381.651367	7.346727
1380.602539	81.566589
1379.552734	-6.449005
1378.503906	-54.327995
1377.454102	105.136238
1376.404297	242.212067
1375.354492	-49.805817
1374.303711	-84.608841
1373.253906	77.798447
1372.203125	55.747841
1371.152344	158.511642
1370.100586	111.822159
1369.049805	-6.951527
1367.998047	63.824139
1366.946289	-89.457733
1365.894531	-18.378857
1364.841797	-64.202530
1363.789063	-77.483994
1362.736328	-155.305115
1361.683594	35.801506
1360.630859	30.462408
1359.577148	70.052521
1358.523438	107.306580
1357.469727	27.866104
1356.415039	144.981354
1355.361328	3.780913
1354.306641	282.684418
1353.251953	121.979797
1352.197266	348.930359
1351.141602	273.038391
1350.085938	383.529114
1349.030273	521.447449
1347.974609	542.861267
1346.918945	817.477417
1345.862305	762.278259
1344.805664	724.637451
1343.749023	826.021423
1342.691406	865.569153
1341.634766	1039.097656
1340.577148	964.972229
1339.519531	878.672119
1338.460938	1047.657104
1337.403320	959.257324
1336.344727	947.806885
1335.286133	934.064148
1334.226563	982.359802
1333.167969	966.499634
1332.108398	673.817322
1331.048828	838.889771
1329.989258	833.488892
1328.928711	894.998962
1327.869141	838.049316
1326.808594	808.474609
1325.748047	742.038208
1324.686523	744.949890
1323.625977	814.699341
1322.564453	867.311829
1321.502930	742.388672
1320.440430	822.479980
1319.378906	863.242432
1318.316406	953.482300
1317.253906	977.280334
1316.190430	951.931396
1315.127930	838.036987
1314.064453	889.455688
1313.000977	891.747498
1311.937500	1046.913818
1310.873047	818.025146
1309.809570	946.387939
1308.745117	1030.551025
1307.679688	986.871948
1306.615234	1014.723389
1305.549805	964.007446
1304.484375	1097.918945
1303.418945	1040.144897
1302.353516	930.928955
1301.287109	912.849426
1300.220703	742.586304
1299.154297	943.498840
1298.087891	820.269348
1297.020508	795.464600
1295.954102	913.206909
1294.886719	927.954712
1293.818359	631.189941
1292.750977	589.849060
1291.682617	435.834961
1290.614258	647.424622
1289.545898	677.623962
1288.476563	634.408630
1287.407227	642.809998
1286.338867	568.028442
1285.268555	606.097412
1284.199219	536.512085
1283.128906	469.533447
1282.058594	461.459259
1280.988281	629.730286
1279.917969	504.408325
1278.846680	848.978027
1277.775391	525.777710
1276.704102	733.476990
1275.632813	792.059937
1274.560547	716.292297
1273.488281	777.513794
1272.416016	1041.599976
1271.343750	1034.531616
1270.270508	1164.330322
1269.197266	1213.594360
1268.124023	1013.940430
1267.050781	1131.737183
1265.977539	1198.330933
1264.903320	1184.484375
1263.829102	1199.995605
1262.753906	1349.699585
1261.679688	1243.436157
1260.604492	1059.307129
1259.529297	1172.623535
1258.454102	1298.142700
1257.378906	1192.283813
1256.302734	1308.145386
1255.226563	1312.027344
1254.150391	1228.342285
1253.073242	1392.984375
1251.997070	1294.837036
1250.919922	1369.501343
1249.841797	1361.503906
1248.764648	1431.359741
1247.686523	1163.343750
1246.608398	1277.056274
1245.530273	1291.139282
1244.452148	1375.704346
1243.373047	1273.261597
1242.293945	1370.011719
1241.214844	1143.869995
1240.135742	1124.165039
1239.055664	1264.656738
1237.975586	1152.799683
1236.895508	1242.333618
1235.815430	1249.397461
1234.734375	1062.522827
1233.654297	1202.969849
1232.573242	1101.032349
1231.491211	1156.640869
1230.410156	967.571289
1229.328125	928.745850
1228.246094	887.517883
1227.163086	1037.548584
1226.081055	877.721497
1224.998047	788.134338
1223.915039	863.077087
1222.832031	858.162964
1221.748047	662.219543
1220.664063	613.813721
1219.580078	449.397675
1218.496094	468.680878
1217.412109	553.160461
1216.327148	350.158081
1215.242188	451.482513
1214.157227	463.403381
1213.071289	441.499695
1211.985352	545.056824
1210.899414	626.816162
1209.813477	445.578674
1208.727539	693.640930
1207.640625	657.051025
1206.553711	603.557068
1205.466797	528.348328
1204.378906	503.725250
1203.291016	274.303864
1202.203125	249.640121
1201.115234	157.510254
1200.027344	188.133865
1198.938477	74.282021
1197.849609	49.446564
1196.760742	-78.887199
1195.670898	-67.729065
1194.582031	3.464413
1193.492188	-62.472363
1192.401367	6.147974
1191.311523	-64.715591
1190.220703	-63.546867
1189.129883	-201.769287
1188.039063	29.799940
1186.947266	-62.925976
1185.856445	-167.701035
1184.764648	-18.137085
1183.671875	-58.262844
1182.580078	79.037872
1181.487305	96.281281
1180.394531	46.291367
1179.301758	123.273170
1178.208984	87.486946
1177.115234	173.818085
1176.021484	145.028564
1174.927734	140.100891
1173.833008	261.977936
1172.738281	156.281403
1171.643555	84.033470
1170.548828	57.173836
1169.454102	46.964016
1168.358398	74.920280
1167.262695	59.712368
1166.166992	-34.489891
1165.070313	-33.157223
1163.973633	68.422516
1162.876953	14.555978
1161.780273	20.310118
1160.683594	18.780731
1159.585938	246.326355
1158.488281	356.694519
1157.389648	94.630814
1156.291992	126.013252
1155.193359	176.344528
1154.094727	214.607132
1152.996094	61.997231
1151.896484	-31.074879
1150.796875	-9.841114
1149.697266	87.500290
1148.597656	-29.708332
1147.498047	17.332422
1146.397461	-161.961624
1145.296875	56.224239
1144.195313	-28.056602
1143.094727	-126.702316
1141.993164	-80.325157
1140.891602	-98.309494
1139.789063	71.425102
1138.687500	57.913177
1137.584961	110.824448
1136.482422	127.941666
1135.379883	254.198486
1134.276367	304.268738
1133.172852	396.927795
1132.069336	403.955170
1130.964844	690.910645
1129.861328	524.393005
1128.756836	772.977600
1127.652344	701.131592
1126.546875	802.289551
1125.442383	761.033569
1124.336914	726.778809
1123.230469	801.414063
1122.125000	740.853394
1121.018555	630.453186
1119.912109	548.393982
1118.805664	667.482605
1117.699219	710.651428
1116.591797	663.752319
1115.484375	675.897583
1114.376953	628.783386
1113.268555	512.987915
1112.160156	721.025391
1111.051758	758.661804
1109.943359	876.509949
1108.833984	805.174194
1107.725586	894.378540
1106.616211	1056.630859
1105.505859	928.287964
1104.396484	993.450989
1103.286133	1051.388184
1102.175781	1054.921509
1101.064453	1079.568970
1099.954102	1111.174194
1098.842773	1159.157349
1097.731445	1214.083984
1096.619141	1061.487183
1095.507813	1092.639893
1094.395508	984.690308
1093.282227	954.401794
1092.169922	1161.839722
1091.056641	1063.060303
1089.943359	966.582764
1088.830078	1051.228882
1087.716797	1036.942383
1086.602539	926.140381
1085.488281	932.863098
1084.373047	1021.765808
1083.258789	1072.941895
1082.143555	1006.520325
1081.028320	726.273926
1079.913086	763.134766
1078.796875	682.490540
1077.680664	667.535828
1076.564453	840.270142
1075.448242	649.151978
1074.331055	643.370117
1073.213867	576.540405
1072.096680	701.948608
1070.979492	724.084045
1069.861328	432.076782
1068.743164	751.718323
1067.625000	565.136292
1066.505859	664.315063
1065.386719	540.940979
1064.267578	565.055725
1063.148438	727.197144
1062.029297	641.177490
1060.909180	536.428345
1059.789063	562.659302
1058.667969	427.482941
1057.547852	339.089905
1056.426758	418.976227
1055.305664	515.146545
1054.183594	391.629608
1053.062500	440.982849
1051.940430	247.424850
1050.818359	404.115234
1049.695313	336.634857
1048.572266	294.831390
1047.449219	367.341461
1046.326172	486.448700
1045.203125	307.005127
1044.079102	199.896271
1042.955078	188.388824
1041.830078	312.027527
1040.706055	244.571945
1039.581055	270.304932
1038.456055	72.475624
1037.331055	247.234909
1036.205078	212.430756
1035.079102	442.929016
1033.953125	466.271698
1032.826172	380.289185
1031.700195	631.550049
1030.573242	366.583923
1029.445313	343.482056
1028.318359	162.400803
1027.190430	-51.104748
1026.062500	9.593328
1024.934570	5.271348
1023.805664	-80.282097
1022.676758	-158.799500
1021.547852	-181.551941
1020.418945	-39.535103
1019.289063	44.462566
1018.159180	-26.904886
1017.029297	-75.010132
1015.898438	80.919022
1014.767578	209.017426
1013.636719	346.375275
1012.505859	279.894714
1011.375000	190.344147
1010.243164	320.828430
1009.111328	583.246277
1007.978516	533.198792
1006.846680	814.082275
1005.713867	1476.542480
1004.581055	2078.639404
1003.447266	2407.714844
1002.313477	1957.774902
1001.179688	1260.860474
1000.045898	744.553589
998.912109	501.121094
997.777344	280.972046
996.642578	254.940765
995.506836	360.568268
994.372070	133.943970
993.236328	198.203186
992.100586	322.495239
990.963867	140.122147
989.828125	165.426910
988.691406	73.263206
987.553711	98.762451
986.416992	13.771916
985.279297	0.323447
984.141602	39.951302
983.003906	38.227917
981.865234	98.756584
980.726563	-20.121197
979.587891	-171.039154
978.448242	50.836193
977.309570	226.736038
976.169922	129.087540
975.030273	123.542587
973.889648	161.777191
972.749023	142.682175
971.608398	98.453644
970.467773	267.927338
969.326172	157.361069
968.184570	177.802338
967.042969	161.647278
965.901367	72.216812
964.758789	152.684586
963.616211	15.404103
962.473633	252.005249
961.330078	222.755142
960.186523	216.569336
959.042969	272.377380
957.899414	216.067261
956.754883	224.035797
955.610352	232.139328
954.465820	84.742233
953.321289	31.372490
952.175781	55.949203
951.030273	30.338755
949.884766	-20.270395
948.738281	176.183670
947.591797	-6.711967
946.445313	178.508835
945.298828	203.873199
944.151367	243.074234
943.003906	218.466400
941.856445	146.075684
940.708008	324.919647
939.559570	312.155457
938.411133	294.980835
937.262695	211.819077
936.113281	356.860382
934.964844	107.601585
933.814453	102.471176
932.665039	165.844879
931.514648	238.447861
930.364258	256.501831
929.213867	213.214905
928.062500	83.590775
926.912109	52.033363
925.759766	27.464638
924.608398	32.621655
923.456055	222.137222
922.303711	100.204483
921.151367	180.785599
919.999023	70.566803
918.845703	24.162247
917.692383	71.054451
916.539063	-15.928399
915.384766	-52.777420
914.230469	-271.070648
913.076172	-112.396049
911.920898	-255.422775
910.766602	-60.262589
909.611328	14.745906
908.455078	-297.853790
907.299805	56.251556
906.143555	6.933799
904.987305	-80.749146
903.830078	-41.410301
902.673828	-67.642303
901.516602	-132.222473
900.359375	-8.774183
899.201172	64.955513
898.042969	-103.316223
896.884766	20.402575
895.726563	62.768879
894.567383	-12.331331
893.408203	91.285828
892.249023	48.077023
891.088867	34.375153
889.929688	-42.462376
888.769531	59.246807
887.608398	12.010736
886.448242	-46.390976
885.287109	-41.474277
884.125977	-40.973293
882.963867	63.384689
881.801758	-134.383713
880.639648	8.460520
879.477539	92.724251
878.315430	44.085415
877.152344	-29.220194
875.989258	75.527626
874.825195	-33.608086
873.661133	98.273323
872.497070	77.118690
871.333008	155.057938
870.168945	134.046631
869.003906	-35.322247
867.838867	-33.648926
866.672852	-56.633823
865.506836	71.040627
864.340820	230.173157
863.174805	205.075668
862.008789	119.404289
860.841797	159.576431
859.674805	107.738914
858.506836	289.393677
857.339844	199.496857
856.171875	345.238007
855.003906	439.366302
853.834961	340.662079
852.666016	468.450623
851.497070	520.010498
850.328125	289.254608
849.158203	264.731384
847.988281	305.191742
846.818359	128.466064
845.647461	-68.296577
844.477539	-18.778303
843.306641	32.974075
842.134766	33.270435
840.963867	129.732819
839.791992	127.783691
838.619141	90.080124
837.447266	110.492210
836.274414	-65.717209
835.101563	75.344391
833.928711	265.462494
832.754883	236.683777
831.581055	196.745026
830.407227	268.391266
829.232422	219.513397
828.058594	181.784546
826.883789	309.080811
825.708008	106.330353
824.533203	137.685028
823.357422	122.203957
822.181641	211.410919
821.004883	51.078140
819.828125	-60.224594
818.651367	-122.534203
817.474609	-26.822145
816.296875	-82.512978
815.119141	-115.975601
813.941406	8.450483
812.763672	50.490265
811.584961	-78.721756
810.406250	-47.894470
809.226563	45.087563
808.047852	-48.653938
806.868164	-60.224979
805.688477	-149.571869
804.507813	43.009693
803.327148	53.435417
802.146484	-144.795349
800.965820	-83.441994
799.784180	-8.874458
798.603516	43.406273
797.420898	2.491065
796.239258	10.274595
795.056641	-28.548008
793.874023	96.502419
792.691406	75.239655
791.507813	107.054474
790.324219	143.201324
789.140625	185.888229
787.956055	281.582123
786.772461	175.834305
785.586914	368.634125
784.402344	364.462494
783.216797	371.265289
782.032227	437.644440
780.845703	455.305084
779.660156	424.265900
778.473633	318.069153
777.287109	174.298981
776.100586	222.556839
774.913086	261.879944
773.725586	14.261125
772.538086	49.025673
771.349609	79.278221
770.161133	-5.224263
768.972656	2.806638
767.784180	72.452393
766.594727	212.487106
765.405273	240.027252
764.215820	177.175537
763.026367	167.109482
761.835938	249.417679
760.645508	269.983337
759.454102	455.472229
758.262695	335.039856
757.072266	377.315216
755.879883	430.490753
754.688477	443.993286
753.496094	351.931671
752.303711	332.340057
751.110352	391.761780
749.917969	330.298523
748.724609	418.089661
747.530273	310.419556
746.336914	349.759125
745.142578	266.155365
743.948242	489.608307
742.752930	423.431915
741.558594	293.644775
740.363281	293.185303
739.166992	432.920990
737.971680	241.717026
736.775391	212.639771
735.579102	268.931793
734.381836	104.035210
733.185547	300.320740
731.988281	203.248199
730.790039	408.097168
729.592773	411.586395
728.394531	517.821655
727.196289	383.494476
725.997070	410.949524
724.797852	261.368652
723.598633	249.473740
722.399414	410.116547
721.199219	339.206299
719.999023	292.334290
718.798828	236.746948
717.598633	331.748322
716.397461	304.537262
715.196289	325.326782
713.994141	182.572174
712.792969	207.756683
711.590820	1.913028
710.388672	90.352875
709.185547	26.276194
707.982422	27.594223
706.779297	190.073471
705.576172	12.895485
704.372070	-20.516129
703.167969	44.044155
701.963867	-43.668980
700.759766	10.074694
699.554688	-18.787064
698.349609	26.328417
697.143555	45.396469
695.938477	-74.558746
694.732422	-33.638016
693.525391	-164.252960
692.319336	54.850052
691.112305	-95.131905
689.905273	-247.144867
688.697266	-80.039474
687.490234	-90.830048
686.282227	-23.456749
685.073242	69.986404
683.865234	9.545321
682.656250	7.736315
681.447266	103.519669
680.237305	-32.451939
679.028320	130.608368
677.818359	105.299225
676.607422	101.741676
675.397461	-55.396114
674.186523	-112.832664
672.975586	69.975319
671.763672	-0.259037
670.551758	68.016174
669.339844	132.024277
668.127930	-45.977478
666.915039	-46.621105
665.703125	0.342231
664.489258	62.492500
663.276367	46.954765
662.062500	42.299366
660.848633	44.194653
659.634766	-31.521109
658.419922	15.834839
657.205078	-20.883547
655.990234	22.255449
654.775391	52.491673
653.559570	11.640518
652.343750	-31.306471
651.126953	-48.343456
649.911133	-45.966736
648.694336	-140.467056
647.477539	-23.937181
646.259766	2.147029
645.041992	84.158379
643.824219	43.487534
642.606445	58.728115
641.387695	93.277588
640.168945	-57.127132
638.950195	93.377960
637.730469	48.193878
636.511719	9.376207
635.291016	-27.376318
634.071289	-34.179890
632.850586	-36.824566
631.629883	-65.385597
630.409180	-225.011948
629.188477	-5.030215
627.966797	-27.738588
626.745117	112.296730
625.522461	189.833740
624.300781	93.427299
623.078125	223.906433
621.854492	244.725830
620.631836	263.026520
619.408203	36.802002
618.184570	67.174492
616.960938	15.742831
615.736328	-19.028652
614.511719	3.463901
613.287109	27.534306
612.061523	162.208542
610.835938	-45.888371
609.610352	19.052301
608.384766	14.875020
607.158203	50.547615
605.931641	32.014553
604.705078	-156.054138
