# Supplementary material for: Raman spectroscopy accurately differentiates mucosal healing from non-healing and biochemical changes following biological therapy in inflammatory bowel disease
Source: PLoS One. 2021 Jun 2;16(6):e0252210. doi: 10.1371/journal.pone.0252210 (PMC8172032; doi:10.1371/journal.pone.0252210)
Supplement: S3 Dataset — (ZIP) [file pone.0252210.s005.zip › Export UC active inflammation/EC023-1 _BL sub CR removed_9__X_-13712.2__Y_2990.54__Z_-791.821__Time_103.txt]

1714.767578	500.672150
1713.791016	257.471313
1712.814453	85.898193
1711.837891	-280.780487
1710.860352	-258.055573
1709.882813	19.911104
1708.905273	-90.176048
1707.926758	127.206070
1706.949219	-115.450050
1705.970703	140.700943
1704.992188	-547.652588
1704.013672	-132.155716
1703.034180	-189.869278
1702.054688	-396.625885
1701.075195	-104.995644
1700.095703	-435.823120
1699.116211	-78.578773
1698.135742	-298.164093
1697.155273	391.798218
1696.174805	374.217804
1695.194336	103.698624
1694.212891	-120.547508
1693.231445	56.650723
1692.250000	333.383209
1691.268555	-232.530518
1690.287109	61.841713
1689.304688	-216.697998
1688.322266	228.513626
1687.339844	218.414398
1686.356445	262.412537
1685.374023	389.944763
1684.390625	699.389893
1683.407227	282.259186
1682.423828	510.725555
1681.439453	324.456390
1680.455078	485.204681
1679.470703	457.747223
1678.486328	513.629944
1677.501953	551.691162
1676.516602	590.494568
1675.531250	965.173096
1674.545898	760.903564
1673.560547	775.495178
1672.574219	809.419617
1671.588867	987.656738
1670.602539	1299.356567
1669.615234	1120.321289
1668.628906	1051.060425
1667.641602	1221.438232
1666.654297	1389.838867
1665.666992	1561.564819
1664.679688	1556.207275
1663.691406	1710.648315
1662.703125	1855.130737
1661.714844	1886.256958
1660.726563	1560.254028
1659.738281	1637.856689
1658.749023	2179.656006
1657.759766	1601.491943
1656.770508	1527.364258
1655.781250	1784.842896
1654.791016	1309.587280
1653.800781	1478.215210
1652.810547	1131.448608
1651.820313	1319.743286
1650.829102	1082.706177
1649.838867	991.808594
1648.847656	1194.870850
1647.856445	830.174255
1646.864258	85.636200
1645.873047	97.500473
1644.880859	162.634476
1643.888672	378.735229
1642.895508	389.260773
1641.903320	-11.447691
1640.910156	-641.147827
1639.916992	-220.144714
1638.923828	-197.178329
1637.930664	-70.973007
1636.936523	176.810760
1635.942383	-226.184647
1634.948242	-106.851471
1633.954102	-482.535065
1632.958984	-357.265411
1631.964844	-49.967159
1630.969727	244.309402
1629.973633	-148.326736
1628.978516	-116.739555
1627.982422	99.264969
1626.987305	462.790619
1625.991211	-9.982936
1624.994141	-214.137924
1623.998047	157.799179
1623.000977	-95.794853
1622.003906	-2.207063
1621.006836	220.268967
1620.008789	-111.427498
1619.011719	408.066040
1618.013672	609.773560
1617.015625	541.173096
1616.016602	-39.041035
1615.018555	-267.264954
1614.019531	289.023102
1613.020508	3.305031
1612.021484	310.386047
1611.022461	258.266876
1610.022461	-19.192724
1609.022461	46.786179
1608.022461	765.103149
1607.022461	60.923542
1606.021484	-333.962341
1605.020508	185.037262
1604.019531	190.791290
1603.018555	-266.655334
1602.017578	-38.433289
1601.015625	205.318863
1600.013672	-236.243896
1599.011719	-118.130661
1598.009766	-143.889420
1597.006836	-509.490173
1596.003906	-300.156128
1595.000977	-793.715942
1593.998047	5.697163
1592.995117	-628.901428
1591.991211	13.257131
1590.987305	-75.799171
1589.983398	33.390934
1588.979492	-24.566561
1587.974609	58.187298
1586.969727	145.982407
1585.964844	-66.242653
1584.959961	49.919601
1583.955078	306.607330
1582.949219	510.867279
1581.943359	173.023041
1580.937500	-97.138222
1579.931641	294.030212
1578.924805	-83.182671
1577.917969	-280.838623
1576.911133	104.291679
1575.904297	-70.304482
1574.897461	-109.780243
1573.889648	198.981522
1572.881836	-41.200241
1571.874023	238.377350
1570.866211	353.882202
1569.857422	-68.775681
1568.848633	-252.498505
1567.839844	140.190781
1566.831055	192.312347
1565.822266	233.785004
1564.812500	633.124023
1563.802734	160.147888
1562.792969	276.041565
1561.783203	153.001892
1560.772461	206.051727
1559.761719	248.448654
1558.750977	-23.086542
1557.740234	202.815536
1556.729492	184.793976
1555.717773	-61.488094
1554.706055	267.021881
1553.694336	419.045532
1552.682617	195.355377
1551.669922	30.969687
1550.657227	456.376221
1549.644531	-316.515259
1548.631836	307.396484
1547.619141	191.166092
1546.605469	170.326935
1545.591797	-274.705475
1544.578125	262.229401
1543.564453	243.143692
1542.549805	236.656372
1541.535156	718.028259
1540.520508	55.033699
1539.505859	411.775269
1538.490234	6.640992
1537.475586	-235.977783
1536.459961	346.768127
1535.444336	286.731659
1534.427734	657.066040
1533.412109	248.387619
1532.395508	703.102844
1531.378906	-64.207413
1530.362305	219.802795
1529.344727	549.750977
1528.328125	93.822800
1527.310547	237.751068
1526.292969	141.946548
1525.274414	-180.614319
1524.256836	610.998535
1523.238281	396.040039
1522.219727	-66.003593
1521.200195	78.773384
1520.181641	38.182011
1519.162109	-164.621765
1518.142578	-277.615295
1517.123047	-110.720886
1516.103516	9.643104
1515.083008	19.245035
1514.062500	252.022736
1513.041992	-239.477051
1512.021484	108.339401
1511.000977	73.444756
1509.979492	-621.049377
1508.958008	97.897675
1507.936523	216.254883
1506.914063	-224.624222
1505.892578	-798.746704
1504.870117	-93.991692
1503.847656	-68.723732
1502.825195	-304.942261
1501.801758	-11.110597
1500.778320	-567.709778
1499.754883	-363.871948
1498.731445	-324.092438
1497.708008	-763.015076
1496.683594	-158.091705
1495.659180	-118.872917
1494.634766	-225.576553
1493.610352	260.817871
1492.585938	-96.696518
1491.560547	-109.212608
1490.535156	292.102600
1489.509766	11.043139
1488.483398	105.390945
1487.458008	15.796234
1486.431641	-48.381329
1485.405273	53.285557
1484.377930	244.082565
1483.351563	197.488632
1482.324219	584.425476
1481.296875	805.359802
1480.269531	416.738129
1479.241211	866.845947
1478.213867	804.486877
1477.185547	482.133087
1476.157227	544.556213
1475.127930	1126.447876
1474.099609	1214.088501
1473.070313	1372.887573
1472.041016	1177.788574
1471.011719	1929.429565
1469.981445	1764.728638
1468.952148	2073.278564
1467.921875	1738.200073
1466.891602	1797.373901
1465.860352	2296.265137
1464.830078	1913.068115
1463.798828	2284.684570
1462.767578	2305.573486
1461.735352	2565.176514
1460.704102	2169.577881
1459.671875	2350.445801
1458.639648	2584.590088
1457.607422	2448.148438
1456.575195	2387.938232
1455.541992	2956.846924
1454.508789	2533.933838
1453.475586	2448.493408
1452.442383	2208.521729
1451.408203	2941.930420
1450.375000	2917.481445
1449.340820	3338.968750
1448.305664	3258.779785
1447.271484	3234.488770
1446.236328	2508.921631
1445.202148	2750.768555
1444.166016	2825.481689
1443.130859	2606.812744
1442.095703	2874.048340
1441.059570	2655.639160
1440.023438	2859.720947
1438.986328	2550.580811
1437.950195	2737.156738
1436.913086	2458.761230
1435.875977	2402.943115
1434.838867	1458.175049
1433.801758	1796.835938
1432.763672	1933.463257
1431.725586	1216.980225
1430.687500	1384.257568
1429.649414	1508.736450
1428.611328	937.060974
1427.572266	461.589447
1426.533203	735.400330
1425.494141	651.278076
1424.454102	43.050323
1423.415039	536.532654
1422.375000	49.884739
1421.334961	341.965027
1420.293945	-111.374977
1419.253906	309.397217
1418.212891	312.270844
1417.171875	222.228180
1416.130859	185.256271
1415.088867	-296.816101
1414.046875	-277.968414
1413.004883	-185.995071
1411.962891	87.153191
1410.920898	-474.076019
1409.877930	638.732788
1408.834961	306.637726
1407.791992	185.906540
1406.749023	238.728729
1405.706055	-54.737488
1404.662109	-14.036790
1403.618164	-128.721924
1402.574219	-135.236481
1401.529297	-144.069931
1400.484375	7.856845
1399.440430	-118.338997
1398.394531	-402.284210
1397.349609	-314.857056
1396.303711	273.916290
1395.258789	832.665527
1394.212891	527.177917
1393.166016	484.986450
1392.120117	232.781631
1391.073242	298.797241
1390.026367	420.101410
1388.979492	58.671432
1387.931641	115.379517
1386.884766	177.366318
1385.836914	-158.061844
1384.789063	196.919312
1383.740234	137.034256
1382.692383	-19.984949
1381.643555	-161.736450
1380.594727	-135.811386
1379.544922	-154.632950
1378.496094	-138.205795
1377.446289	63.162746
1376.396484	5.138048
1375.346680	219.368362
1374.296875	-130.037170
1373.246094	-264.578766
1372.195313	-216.772049
1371.144531	195.249710
1370.092773	-58.192783
1369.041992	448.828003
1367.990234	-132.928741
1366.938477	-228.448990
1365.886719	-12.381989
1364.833984	450.304810
1363.781250	338.015106
1362.728516	211.083801
1361.675781	-149.435455
1360.623047	45.206219
1359.569336	-225.129547
1358.515625	337.920258
1357.461914	-105.895653
1356.408203	-59.617729
1355.353516	11.694539
1354.298828	-398.776764
1353.244141	3.419951
1352.189453	239.298706
1351.133789	361.066376
1350.078125	284.427246
1349.022461	252.723328
1347.966797	40.140297
1346.911133	842.488770
1345.854492	1066.812500
1344.797852	931.704834
1343.741211	1099.335815
1342.683594	1212.562012
1341.626953	1492.015503
1340.569336	1595.638672
1339.511719	1278.343628
1338.453125	1164.441162
1337.395508	1050.826904
1336.336914	1194.882202
1335.278320	1440.549561
1334.218750	1535.358887
1333.160156	895.649536
1332.100586	1300.093262
1331.041016	1138.311279
1329.981445	1545.394775
1328.920898	1277.718384
1327.861328	1035.087646
1326.800781	1138.590332
1325.740234	1387.971558
1324.678711	1615.176758
1323.618164	1417.830200
1322.556641	1260.216431
1321.495117	1510.048340
1320.432617	1641.482788
1319.371094	1272.291260
1318.308594	1860.313843
1317.246094	2011.817627
1316.182617	1660.483276
1315.120117	1531.315308
1314.056641	1833.545654
1312.993164	1527.291992
1311.929688	1541.520020
1310.865234	1642.052002
1309.801758	1831.335693
1308.737305	1912.346924
1307.671875	1858.090820
1306.607422	2726.654785
1305.541992	2104.289063
1304.476563	1927.453491
1303.411133	2318.793457
1302.345703	2243.024170
1301.279297	1457.109741
1300.212891	1860.908081
1299.146484	2225.345459
1298.080078	1455.020386
1297.012695	1745.904785
1295.945313	2004.856079
1294.877930	1890.706909
1293.810547	2002.469604
1292.743164	1449.406372
1291.674805	1742.888550
1290.606445	1283.460205
1289.537109	1498.539673
1288.468750	1765.100830
1287.399414	1747.319702
1286.330078	1499.294556
1285.260742	1579.709839
1284.191406	1809.546387
1283.121094	1436.973145
1282.050781	1306.978882
1280.980469	1451.224487
1279.909180	1362.972534
1278.838867	1587.976929
1277.767578	1717.516602
1276.696289	1626.962769
1275.624023	1692.930054
1274.552734	1101.421997
1273.480469	1038.030273
1272.408203	1426.696411
1271.335938	1546.526855
1270.262695	1063.097046
1269.189453	1607.817505
1268.116211	1224.708496
1267.042969	1425.079224
1265.968750	1747.341919
1264.894531	1984.101929
1263.820313	2037.840454
1262.746094	1964.757935
1261.671875	1569.921387
1260.596680	1584.696411
1259.521484	1272.938354
1258.446289	1231.722412
1257.370117	1760.460815
1256.293945	1553.524902
1255.218750	1797.090210
1254.141602	1638.860596
1253.065430	1777.595581
1251.988281	1629.130615
1250.911133	1672.860352
1249.833984	1466.055664
1248.756836	1908.503052
1247.678711	1969.044556
1246.600586	2029.520630
1245.522461	1125.295776
1244.444336	1353.469116
1243.365234	1579.047119
1242.286133	1658.792114
1241.207031	1541.803101
1240.127930	1279.187378
1239.047852	1036.021729
1237.967773	1525.576172
1236.887695	1328.434814
1235.807617	614.798584
1234.726563	1663.970703
1233.645508	1682.448486
1232.564453	1778.393921
1231.483398	1382.391113
1230.401367	1572.673096
1229.319336	1433.432617
1228.237305	1952.753906
1227.155273	1225.119507
1226.072266	1860.246948
1224.990234	1522.344727
1223.907227	1029.669678
1222.823242	1025.657593
1221.740234	1517.275391
1220.656250	797.412354
1219.572266	1051.801514
1218.488281	933.863220
1217.403320	806.205505
1216.318359	973.178772
1215.233398	1306.602051
1214.148438	1388.700806
1213.063477	1079.653564
1211.977539	606.513672
1210.891602	647.389709
1209.805664	550.655884
1208.718750	904.802673
1207.631836	1174.306519
1206.544922	959.080627
1205.458008	989.663452
1204.371094	832.194885
1203.283203	756.571716
1202.195313	430.403748
1201.107422	268.018585
1200.018555	606.273865
1198.929688	22.506279
1197.840820	-144.839127
1196.751953	-276.137604
1195.663086	-633.561279
1194.573242	158.434830
1193.483398	-235.225876
1192.393555	-90.434090
1191.302734	611.651978
1190.211914	42.432671
1189.121094	486.954956
1188.030273	155.531555
1186.939453	311.522034
1185.847656	-139.966293
1184.755859	-531.368347
1183.664063	84.964661
1182.571289	-241.781876
1181.479492	-98.430466
1180.386719	222.147003
1179.292969	-176.666275
1178.200195	131.596878
1177.106445	92.173660
1176.012695	-270.721375
1174.918945	214.240677
1173.824219	124.206017
1172.730469	98.775581
1171.635742	358.029877
1170.540039	-433.373993
1169.445313	-286.740753
1168.349609	321.291077
1167.253906	202.046432
1166.158203	-369.059418
1165.061523	-261.255432
1163.965820	142.748337
1162.869141	32.812996
1161.771484	-354.255493
1160.674805	209.184860
1159.577148	113.346535
1158.479492	575.984985
1157.381836	176.875366
1156.283203	111.843224
1155.184570	-39.105610
1154.085938	341.718140
1152.987305	18.964705
1151.887695	65.725372
1150.789063	755.846619
1149.689453	463.946716
1148.588867	176.855560
1147.489258	-400.689270
1146.388672	-89.983788
1145.288086	-279.357300
1144.186523	28.648634
1143.085938	-708.024841
1141.984375	73.201088
1140.882813	-358.877533
1139.781250	53.272827
1138.678711	-50.686172
1137.576172	905.322876
1136.473633	204.724274
1135.371094	-148.760788
1134.267578	15.591938
1133.164063	-154.968048
1132.060547	500.639923
1130.957031	486.629395
1129.852539	747.810608
1128.748047	892.605164
1127.643555	517.898438
1126.538086	726.625977
1125.433594	302.292206
1124.328125	1039.491943
1123.221680	489.602783
1122.116211	695.723267
1121.009766	728.807556
1119.903320	754.769592
1118.796875	650.510559
1117.690430	719.080383
1116.583008	321.422546
1115.475586	584.021301
1114.368164	330.871765
1113.259766	898.394226
1112.151367	430.143219
1111.042969	633.410828
1109.934570	529.403198
1108.825195	134.837723
1107.716797	231.812286
1106.606445	451.527679
1105.497070	0.679938
1104.387695	546.181763
1103.277344	711.508667
1102.166992	-48.074188
1101.055664	464.119781
1099.945313	735.609741
1098.833984	-4.476439
1097.721680	212.841095
1096.610352	427.784271
1095.498047	590.832947
1094.385742	193.244095
1093.273438	596.622498
1092.161133	175.807144
1091.047852	522.625977
1089.934570	558.718567
1088.821289	270.173859
1087.707031	372.312256
1086.593750	415.721344
1085.479492	865.952820
1084.364258	808.283508
1083.250000	221.964401
1082.134766	493.625977
1081.019531	941.445923
1079.903320	764.425049
1078.788086	282.368073
1077.671875	509.578156
1076.555664	443.420074
1075.439453	138.084320
1074.322266	170.790939
1073.205078	137.943344
1072.087891	482.755463
1070.969727	665.760132
1069.852539	328.533447
1068.734375	387.575775
1067.615234	390.491943
1066.497070	-20.986567
1065.377930	127.485115
1064.258789	582.723206
1063.139648	434.050873
1062.019531	580.416016
1060.900391	780.704590
1059.779297	188.138184
1058.659180	295.195953
1057.538086	273.771667
1056.417969	114.656204
1055.295898	317.932281
1054.174805	212.936371
1053.052734	103.477554
1051.930664	351.526215
1050.808594	-89.055817
1049.686523	-11.094246
1048.563477	253.680817
1047.440430	93.926445
1046.317383	-562.362915
1045.193359	50.372211
1044.069336	390.249084
1042.945313	-358.300385
1041.821289	329.132141
1040.696289	5.341086
1039.572266	145.431580
1038.447266	-217.329895
1037.321289	-97.823555
1036.195313	-418.058777
1035.070313	-486.584808
1033.943359	371.026978
1032.817383	12.031230
1031.690430	-218.701828
1030.563477	-114.323441
1029.436523	-274.738220
1028.308594	-295.446930
1027.181641	-703.865112
1026.052734	-645.044312
1024.924805	-792.664551
1023.796875	-696.210876
1022.667969	-926.854980
1021.538086	-820.688782
1020.409180	-718.951111
1019.279297	-842.033142
1018.149414	-667.979675
1017.019531	-331.485046
1015.889648	-29.665474
1014.758789	-161.089966
1013.627930	-155.515427
1012.497070	-142.753571
1011.365234	266.228699
1010.233398	-125.771759
1009.101563	172.417603
1007.969727	713.695740
1006.836914	634.932312
1005.704102	1516.360718
1004.571289	2372.184326
1003.438477	3274.114258
1002.304688	2927.716309
1001.170898	1636.605591
1000.037109	1050.992798
998.902344	960.186584
997.767578	296.996124
996.632813	315.429230
995.498047	281.032562
994.362305	41.513706
993.226563	-156.108307
992.090820	652.267761
990.955078	240.657104
989.818359	-230.458588
988.681641	253.133835
987.544922	17.800968
986.407227	462.446838
985.269531	179.307144
984.131836	152.154556
982.994141	247.292938
981.855469	243.658188
980.716797	244.875488
979.578125	198.037552
978.439453	703.487000
977.299805	167.262039
976.160156	454.572540
975.020508	365.050049
973.879883	-66.571503
972.739258	115.643501
971.598633	-207.275146
970.458008	351.975708
969.316406	440.568085
968.175781	242.465775
967.033203	579.344849
965.891602	-5.927368
964.749023	-37.941910
963.606445	-85.757561
962.463867	272.459656
961.320313	32.523472
960.177734	771.386475
959.033203	774.744263
957.889648	269.857880
956.745117	63.115269
955.600586	305.393341
954.456055	254.814667
953.311523	339.478424
952.166016	161.238525
951.020508	-480.997955
949.875000	98.321053
948.728516	-399.161072
947.582031	24.868307
946.435547	286.664215
945.289063	370.356659
944.141602	-393.136993
942.994141	-169.653595
941.846680	206.874283
940.698242	1085.512695
939.550781	238.917526
938.402344	570.013062
937.252930	449.554413
936.104492	343.016663
934.955078	492.012421
933.805664	324.328247
932.655273	760.702881
931.504883	342.781830
930.354492	45.928905
929.204102	350.484406
928.052734	49.531292
926.902344	565.908997
925.750977	-194.267700
924.598633	-455.759888
923.446289	76.732964
922.294922	-477.731354
921.141602	-286.192322
919.989258	-42.336609
918.835938	110.647118
917.682617	-347.371124
916.529297	500.800232
915.375000	-383.708099
914.220703	-191.713974
913.066406	229.505325
911.911133	-100.364540
910.756836	-35.292393
909.601563	249.839218
908.445313	40.659435
907.290039	53.808231
906.133789	511.223816
904.977539	-363.725067
903.820313	-298.133575
902.664063	-248.354584
901.506836	75.433487
900.348633	-207.491943
899.191406	367.453339
898.033203	-26.143147
896.875000	30.625870
895.716797	146.217285
894.557617	-72.807411
893.398438	610.193237
892.239258	538.137085
891.079102	251.531097
889.919922	285.818054
888.759766	6.234654
887.598633	187.378540
886.438477	-313.198212
885.277344	-35.000957
884.115234	-59.221104
882.954102	327.076172
881.791992	-55.754997
880.629883	-75.440536
879.467773	-192.031235
878.304688	135.347290
877.141602	476.078522
875.978516	206.252350
874.815430	326.099335
873.651367	430.103271
872.487305	477.772797
871.323242	212.604141
870.158203	309.737396
868.993164	-128.514038
867.828125	465.510315
866.663086	1043.478638
865.497070	845.726440
864.331055	522.176697
863.165039	230.185318
861.998047	852.368958
860.832031	616.452698
859.664063	975.473022
858.497070	860.699341
857.329102	633.727600
856.161133	924.973694
854.993164	1108.364136
853.825195	1266.911499
852.656250	755.044739
851.487305	1133.070923
850.317383	1170.254883
849.148438	925.065674
847.978516	485.067474
846.808594	1157.973999
845.637695	480.643860
844.466797	-191.998047
843.295898	263.248871
842.125000	389.342987
840.953125	741.142883
839.781250	66.402161
838.609375	806.821655
837.437500	342.219452
836.264648	326.805542
835.091797	588.256104
833.917969	648.468567
832.745117	726.391968
831.571289	920.213928
830.397461	520.205017
829.222656	613.325134
828.047852	677.259277
826.873047	491.271606
825.698242	476.907440
824.522461	81.243736
823.346680	106.810074
822.170898	114.402122
820.995117	-176.629684
819.818359	-576.778870
818.641602	29.414656
817.463867	-522.245850
816.287109	-36.814838
815.109375	-134.637955
813.931641	-27.941797
812.752930	-146.040375
811.574219	-108.612999
810.395508	77.566612
809.216797	-545.353333
808.037109	-383.897858
806.857422	26.090481
805.677734	-279.286621
804.498047	-240.568100
803.317383	-162.068161
802.136719	-347.815918
800.955078	-742.164734
799.774414	52.335651
798.592773	-446.435913
797.411133	-113.788918
796.228516	-331.108032
795.045898	-519.663269
793.863281	-322.812988
792.680664	-285.673126
791.497070	-452.401978
790.313477	-214.081100
789.129883	61.603420
787.946289	352.512482
786.761719	1.612885
785.577148	201.440994
784.391602	-118.575508
783.207031	202.502579
782.021484	361.950745
780.835938	450.501495
779.649414	200.887207
778.462891	176.536087
777.276367	-73.135376
776.089844	295.273743
774.902344	288.214539
773.714844	-144.798080
772.527344	368.605865
771.338867	619.221252
770.151367	435.255981
768.962891	487.132965
767.773438	616.011292
766.584961	171.888794
765.395508	754.352112
764.205078	539.248169
763.015625	1057.325439
761.825195	591.139282
760.634766	197.706329
759.443359	1267.493530
758.252930	1236.882935
757.061523	856.554565
755.869141	931.442078
754.677734	711.701355
753.485352	375.520264
752.292969	753.494629
751.100586	96.675537
749.907227	2.295637
748.713867	443.615112
747.520508	140.591476
746.326172	357.769989
745.131836	228.168945
743.937500	565.808472
742.743164	210.310318
741.547852	133.399658
740.352539	155.141861
739.156250	518.723083
737.960938	-204.519470
736.764648	-141.093140
735.568359	305.536377
734.371094	-73.405464
733.174805	-178.542465
731.977539	-108.553520
730.779297	280.839813
729.582031	280.763672
728.383789	591.242493
727.185547	250.123123
725.986328	457.826660
724.787109	274.340454
723.587891	482.052338
722.388672	263.818848
721.188477	334.006683
719.988281	177.181061
718.788086	147.112640
717.587891	106.228195
716.386719	630.480591
715.185547	733.630066
713.983398	812.848328
712.782227	235.947342
711.580078	642.390625
710.377930	390.695770
709.174805	219.847275
707.971680	116.714066
706.768555	442.730438
705.565430	211.424423
704.361328	252.413513
703.157227	589.472229
701.953125	317.386230
700.748047	-39.242470
699.543945	-280.300262
698.338867	435.451660
697.132813	73.009987
695.926758	-160.891052
694.720703	-455.333496
693.514648	236.584900
692.308594	44.609978
691.101563	-455.358917
689.894531	-54.198109
688.686523	-84.836342
687.478516	-221.556747
686.270508	-249.574951
685.062500	71.737000
683.854492	-361.313354
682.645508	-362.646759
681.436523	-829.633728
680.226563	-18.054380
679.016602	35.321709
677.806641	-108.144020
676.596680	-158.238708
675.386719	-13.288705
674.175781	-549.784912
672.963867	-683.428528
671.752930	-103.053795
670.541016	72.933990
669.329102	236.098297
668.117188	107.642891
666.904297	236.623764
665.691406	-591.232727
664.478516	-49.160973
663.265625	-340.590790
662.051758	633.400879
660.837891	-251.117462
659.623047	-278.340027
658.409180	292.243988
657.194336	-222.057922
655.979492	100.742920
654.763672	-216.641632
653.547852	242.252792
652.332031	138.759842
651.116211	-216.513641
649.899414	79.050125
648.682617	245.491913
647.465820	457.284943
646.249023	464.722504
645.031250	833.867310
643.813477	213.445862
642.594727	234.458099
641.376953	535.195435
640.158203	96.450859
638.939453	466.238159
637.719727	56.017677
636.500000	103.747650
635.280273	-26.632738
634.060547	242.604462
632.839844	168.387650
631.619141	190.939011
630.398438	591.298096
629.176758	302.947388
627.955078	128.529694
626.733398	288.841492
625.511719	-189.696060
624.289063	697.453369
623.066406	358.532593
621.843750	414.055573
620.620117	294.003235
619.397461	231.876526
618.172852	-57.097191
616.949219	326.208801
615.724609	-84.555283
614.500000	-139.953857
613.275391	-107.623421
612.050781	-160.841385
610.825195	21.136570
609.599609	-181.755188
608.373047	72.742622
607.146484	-525.404907
605.919922	-315.921844
604.693359	113.357979
