# Supplementary material for: Raman spectroscopy accurately differentiates mucosal healing from non-healing and biochemical changes following biological therapy in inflammatory bowel disease
Source: PLoS One. 2021 Jun 2;16(6):e0252210. doi: 10.1371/journal.pone.0252210 (PMC8172032; doi:10.1371/journal.pone.0252210)
Supplement: S3 Dataset — (ZIP) [file pone.0252210.s005.zip › Export UC active inflammation/OC032-1 pre treatment_base sub CR removed_14__X_-18644.6__Y_36493.6__Z_-127.433__Time_158.txt]

1714.640625	381.658356
1713.664063	157.090179
1712.687500	179.844406
1711.709961	29.332462
1710.733398	-52.953072
1709.755859	372.391449
1708.778320	-13.351500
1707.799805	-258.615906
1706.821289	-224.182098
1705.843750	-285.109894
1704.864258	-120.217003
1703.885742	-160.474335
1702.907227	-181.014938
1701.927734	-37.435669
1700.948242	-85.570747
1699.968750	-338.677673
1698.988281	2.744319
1698.007813	-93.467987
1697.028320	-28.373957
1696.046875	120.306824
1695.066406	26.730497
1694.084961	40.821545
1693.104492	-10.985640
1692.123047	124.861931
1691.140625	109.288338
1690.159180	169.245682
1689.176758	187.228485
1688.194336	112.611351
1687.211914	177.419739
1686.228516	117.601219
1685.246094	-215.965759
1684.262695	120.101074
1683.279297	41.115334
1682.295898	66.708328
1681.311523	-50.870663
1680.327148	186.320038
1679.342773	288.291870
1678.358398	-74.843010
1677.374023	371.555939
1676.388672	344.872437
1675.403320	193.795410
1674.417969	362.385651
1673.432617	406.525360
1672.446289	493.680908
1671.459961	453.796173
1670.473633	475.535919
1669.487305	232.200699
1668.500977	393.034576
1667.513672	469.310760
1666.526367	365.553070
1665.539063	493.132874
1664.550781	626.384583
1663.563477	165.943863
1662.575195	498.920197
1661.586914	431.861206
1660.598633	235.356567
1659.609375	314.884003
1658.620117	333.817352
1657.631836	432.574005
1656.641602	110.574821
1655.652344	257.665497
1654.662109	386.476349
1653.672852	245.642487
1652.681641	187.168381
1651.691406	200.446075
1650.701172	200.780685
1649.709961	66.539139
1648.718750	93.866631
1647.727539	71.224693
1646.735352	-223.314468
1645.744141	-60.483444
1644.751953	-127.274826
1643.759766	-61.797970
1642.766602	312.708221
1641.774414	-109.795723
1640.781250	-17.391966
1639.788086	-30.371826
1638.794922	-219.887772
1637.801758	-127.004234
1636.807617	31.894279
1635.813477	-1.543309
1634.819336	49.499828
1633.825195	129.631668
1632.830078	-87.804649
1631.834961	-152.289169
1630.839844	-219.272095
1629.844727	-196.628296
1628.849609	-13.366314
1627.853516	1.497807
1626.857422	-330.803925
1625.861328	-155.299194
1624.865234	-13.991064
1623.868164	-98.776665
1622.871094	89.864319
1621.874023	-73.644066
1620.876953	59.818661
1619.879883	22.529352
1618.881836	-214.302780
1617.883789	-219.977325
1616.885742	99.841568
1615.887695	-10.849978
1614.888672	237.944916
1613.889648	-100.952797
1612.890625	-75.179398
1611.891602	113.128929
1610.892578	-18.474405
1609.892578	138.235580
1608.892578	-27.445871
1607.892578	144.849487
1606.892578	55.116974
1605.891602	-32.010876
1604.890625	111.232506
1603.889648	-193.217758
1602.888672	-18.711559
1601.887695	-312.658264
1600.885742	-86.025597
1599.883789	-144.611572
1598.881836	34.680660
1597.879883	75.273254
1596.876953	53.037544
1595.874023	72.532661
1594.871094	-88.318893
1593.868164	98.169182
1592.864258	86.024544
1591.861328	-140.274307
1590.857422	74.512779
1589.853516	72.516426
1588.848633	-67.864571
1587.844727	253.390488
1586.839844	94.554619
1585.834961	410.186951
1584.830078	81.726692
1583.824219	253.646851
1582.819336	334.188446
1581.813477	529.182495
1580.807617	7.759499
1579.800781	264.972473
1578.794922	105.430916
1577.788086	344.033661
1576.781250	374.232391
1575.773438	162.326035
1574.766602	25.820045
1573.758789	102.462204
1572.750977	20.341740
1571.743164	10.901033
1570.735352	222.223175
1569.726563	-23.982946
1568.718750	189.571381
1567.708984	8.113863
1566.700195	288.786682
1565.691406	164.224701
1564.681641	-14.943512
1563.671875	381.882965
1562.662109	207.647202
1561.652344	-130.063049
1560.641602	-3.603845
1559.630859	114.878494
1558.620117	233.165268
1557.609375	-1.190678
1556.597656	-126.780022
1555.586914	182.739212
1554.575195	121.619102
1553.563477	158.777054
1552.550781	162.106476
1551.539063	116.130379
1550.526367	90.719162
1549.513672	-64.175789
1548.500977	176.586838
1547.487305	166.257553
1546.473633	179.057846
1545.459961	77.980751
1544.446289	139.618988
1543.432617	30.565329
1542.417969	125.478104
1541.404297	93.682281
1540.389648	59.165382
1539.374023	99.379379
1538.359375	-59.275658
1537.343750	-21.898733
1536.328125	61.768562
1535.312500	67.891647
1534.296875	189.926987
1533.280273	-201.291946
1532.263672	0.388422
1531.247070	-6.885843
1530.230469	42.402428
1529.212891	-101.663582
1528.196289	91.607971
1527.178711	135.321274
1526.160156	93.928894
1525.142578	-9.314095
1524.124023	-99.776688
1523.106445	-125.978706
1522.087891	110.060104
1521.068359	124.718262
1520.049805	90.431686
1519.030273	-165.022980
1518.010742	29.265652
1516.991211	-195.436798
1515.971680	-57.938915
1514.951172	-36.185799
1513.930664	23.980480
1512.910156	-200.932175
1511.889648	-117.841660
1510.868164	-75.951103
1509.846680	140.290405
1508.826172	-56.591312
1507.803711	-53.481731
1506.782227	-29.924706
1505.759766	-219.231384
1504.737305	-270.143402
1503.714844	-198.121445
1502.692383	-10.925076
1501.668945	-241.365341
1500.646484	-254.106598
1499.623047	-315.568085
1498.599609	-192.781998
1497.575195	-169.928741
1496.550781	-351.817719
1495.527344	46.966461
1494.502930	120.728653
1493.477539	15.412382
1492.453125	-38.766968
1491.427734	-200.328979
1490.402344	-65.471481
1489.376953	28.409353
1488.350586	104.310532
1487.325195	67.803268
1486.298828	-262.333527
1485.272461	-53.807297
1484.245117	95.884750
1483.218750	-68.310974
1482.191406	73.608803
1481.164063	34.372311
1480.136719	84.368462
1479.108398	134.303040
1478.080078	247.908188
1477.052734	361.466888
1476.023438	505.492432
1474.995117	252.135956
1473.965820	449.572418
1472.937500	677.484680
1471.908203	694.008545
1470.877930	819.929321
1469.848633	788.066589
1468.818359	501.827576
1467.788086	864.217834
1466.757813	695.047974
1465.727539	869.134521
1464.696289	672.073730
1463.665039	1018.874878
1462.633789	743.129822
1461.602539	1107.571045
1460.570313	697.347412
1459.539063	1280.010620
1458.506836	1027.333252
1457.473633	914.340637
1456.441406	692.338135
1455.408203	962.545654
1454.375000	1301.138184
1453.341797	1135.035645
1452.308594	857.493530
1451.274414	1271.994995
1450.241211	1232.797852
1449.207031	1332.968140
1448.171875	1053.187378
1447.137695	1368.675903
1446.102539	1013.128906
1445.067383	933.681641
1444.032227	1008.683411
1442.997070	919.239319
1441.960938	731.203735
1440.924805	1018.764465
1439.888672	615.962097
1438.852539	852.962158
1437.816406	862.445679
1436.779297	558.622742
1435.742188	457.094879
1434.705078	638.558716
1433.666992	696.247742
1432.629883	403.048553
1431.591797	286.712067
1430.553711	266.386200
1429.514648	341.994171
1428.476563	410.083862
1427.437500	339.479034
1426.398438	145.418915
1425.359375	201.084351
1424.320313	183.704895
1423.280273	247.020462
1422.240234	156.699600
1421.200195	-19.147324
1420.159180	160.211914
1419.119141	155.792374
1418.078125	438.391510
1417.037109	225.165665
1415.996094	429.785614
1414.954102	98.558029
1413.912109	114.629150
1412.870117	-100.562759
1411.828125	41.402950
1410.786133	90.390244
1409.743164	74.088882
1408.700195	-266.216766
1407.657227	189.950470
1406.614258	30.745470
1405.570313	92.621880
1404.527344	116.920174
1403.483398	15.795213
1402.438477	-40.051113
1401.394531	-178.554337
1400.349609	-191.525970
1399.304688	149.155212
1398.259766	86.157524
1397.214844	83.428543
1396.168945	65.740837
1395.123047	223.523743
1394.077148	-14.433468
1393.031250	201.078415
1391.984375	56.031418
1390.937500	-28.784267
1389.890625	-53.409542
1388.843750	34.663494
1387.796875	167.815765
1386.749023	-74.167862
1385.701172	144.136963
1384.653320	59.941151
1383.604492	-91.624527
1382.556641	-100.585335
1381.507813	-131.947250
1380.458984	39.117798
1379.410156	90.330345
1378.360352	-150.522263
1377.310547	95.582993
1376.260742	259.315796
1375.210938	215.970840
1374.161133	115.358391
1373.110352	67.242668
1372.059570	-384.717163
1371.008789	-133.365219
1369.957031	33.209435
1368.906250	289.525696
1367.854492	-91.990631
1366.802734	59.789700
1365.750000	-32.472126
1364.698242	-147.002121
1363.645508	7.428809
1362.592773	-251.243835
1361.540039	-236.020615
1360.486328	-31.669704
1359.433594	88.126808
1358.379883	-174.985184
1357.326172	-293.709412
1356.271484	62.416668
1355.216797	68.093422
1354.163086	83.798195
1353.107422	-7.251516
1352.052734	276.815186
1350.998047	74.209000
1349.942383	167.148651
1348.886719	590.197205
1347.830078	328.319641
1346.774414	508.200836
1345.717773	219.326309
1344.661133	282.754791
1343.604492	544.553772
1342.546875	600.585022
1341.490234	612.073608
1340.432617	271.820129
1339.375000	442.029419
1338.316406	594.891541
1337.258789	393.720795
1336.200195	606.072266
1335.141602	551.124878
1334.082031	610.073059
1333.023438	530.542847
1331.963867	406.585876
1330.904297	646.222717
1329.844727	579.280457
1328.784180	243.018021
1327.723633	450.588562
1326.663086	354.258575
1325.602539	349.415649
1324.541992	275.492279
1323.480469	122.642235
1322.418945	429.026062
1321.357422	367.628998
1320.295898	486.420593
1319.233398	516.404419
1318.170898	674.668518
1317.108398	450.735168
1316.045898	586.857117
1314.982422	725.424866
1313.918945	533.795715
1312.855469	655.161804
1311.791992	542.535767
1310.728516	934.804932
1309.664063	780.391357
1308.599609	301.187164
1307.535156	550.638489
1306.469727	807.391968
1305.404297	621.314209
1304.338867	341.904144
1303.273438	576.517944
1302.208008	668.490295
1301.141602	443.413422
1300.075195	660.743591
1299.008789	679.028442
1297.942383	436.997284
1296.875000	605.156372
1295.807617	873.922852
1294.740234	740.074890
1293.672852	378.099487
1292.604492	455.446503
1291.537109	1062.593628
1290.468750	619.920166
1289.399414	910.518799
1288.331055	409.283081
1287.261719	942.453857
1286.192383	598.264465
1285.123047	663.321045
1284.052734	703.864746
1282.983398	475.076019
1281.913086	638.068909
1280.841797	536.670471
1279.771484	682.469360
1278.700195	644.728210
1277.628906	721.967285
1276.557617	786.949158
1275.486328	807.905151
1274.414063	870.398682
1273.341797	646.955933
1272.269531	621.509399
1271.197266	703.550110
1270.124023	529.127991
1269.050781	769.845337
1267.977539	690.681580
1266.904297	848.274353
1265.830078	976.507385
1264.756836	1226.656860
1263.681641	971.827637
1262.607422	878.041687
1261.533203	923.243469
1260.458008	1012.277832
1259.382813	889.268616
1258.307617	902.726685
1257.231445	789.506531
1256.155273	849.214600
1255.079102	787.154663
1254.002930	866.280823
1252.926758	952.656616
1251.849609	861.361389
1250.772461	719.009399
1249.695313	795.570374
1248.617188	1022.815063
1247.540039	1135.699585
1246.461914	845.074768
1245.382813	1028.351807
1244.304688	844.721252
1243.225586	741.283997
1242.146484	834.548950
1241.067383	636.435364
1239.988281	533.038147
1238.908203	958.635742
1237.828125	782.370178
1236.748047	841.426270
1235.667969	767.053345
1234.586914	944.813049
1233.505859	741.919739
1232.424805	669.943115
1231.343750	576.163818
1230.261719	601.073120
1229.179688	785.772278
1228.097656	604.758789
1227.015625	726.371948
1225.932617	801.905762
1224.850586	461.215973
1223.767578	459.295349
1222.683594	191.297699
1221.600586	264.321106
1220.516602	279.250916
1219.432617	192.626205
1218.347656	76.998734
1217.263672	302.019653
1216.178711	394.052612
1215.093750	-33.158005
1214.008789	227.823029
1212.922852	435.541504
1211.836914	283.572083
1210.750977	457.328461
1209.665039	211.271393
1208.579102	358.357635
1207.492188	285.929810
1206.405273	146.002197
1205.318359	572.418396
1204.230469	95.085457
1203.142578	345.386932
1202.054688	188.535583
1200.966797	-119.976524
1199.877930	41.001759
1198.790039	64.695190
1197.701172	-104.166130
1196.611328	234.577820
1195.522461	320.605164
1194.432617	180.516983
1193.342773	-207.160126
1192.252930	-75.564819
1191.162109	46.307449
1190.072266	9.535614
1188.981445	188.894333
1187.889648	139.994934
1186.798828	-182.600983
1185.707031	-272.284912
1184.615234	26.780689
1183.523438	8.978814
1182.430664	-37.647060
1181.337891	47.598183
1180.245117	-118.978592
1179.152344	66.835739
1178.059570	-92.564041
1176.965820	-103.396233
1175.872070	-54.379547
1174.778320	56.839836
1173.683594	-150.483765
1172.588867	63.548267
1171.494141	-184.448486
1170.399414	-195.499023
1169.303711	-256.827637
1168.208984	-136.392853
1167.113281	-121.270531
1166.016602	-89.468140
1164.920898	-308.658875
1163.824219	129.304001
1162.727539	172.862427
1161.630859	-20.088547
1160.533203	290.839996
1159.435547	-143.249649
1158.337891	-190.521042
1157.240234	220.352570
1156.141602	51.269806
1155.043945	11.040515
1153.944336	90.007942
1152.845703	95.011658
1151.747070	23.706219
1150.647461	-69.054688
1149.547852	-9.326654
1148.447266	-21.123190
1147.347656	-252.020798
1146.247070	86.169647
1145.146484	-80.445206
1144.044922	-142.314438
1142.944336	-13.830754
1141.842773	-304.094208
1140.741211	116.820366
1139.638672	16.809530
1138.537109	-144.972382
1137.434570	-97.580528
1136.332031	-76.365097
1135.228516	92.086136
1134.125977	94.204987
1133.022461	155.653000
1131.917969	12.893866
1130.814453	159.734467
1129.709961	187.842194
1128.605469	128.146332
1127.500977	326.979736
1126.396484	471.169434
1125.291016	304.719452
1124.185547	429.850128
1123.080078	62.046738
1121.973633	-92.401566
1120.868164	226.915833
1119.761719	143.517838
1118.654297	199.815491
1117.547852	355.498718
1116.440430	364.381378
1115.333008	63.336208
1114.225586	-235.210068
1113.117188	-27.591276
1112.008789	-6.836977
1110.900391	-12.096635
1109.791992	195.324036
1108.682617	275.060028
1107.573242	397.277069
1106.463867	146.329636
1105.354492	150.476456
1104.244141	322.204132
1103.133789	493.856110
1102.023438	450.738037
1100.913086	299.141876
1099.801758	312.689056
1098.690430	102.256134
1097.579102	99.357788
1096.467773	188.379730
1095.355469	166.625046
1094.243164	359.247681
1093.130859	391.652832
1092.017578	315.743317
1090.905273	261.079742
1089.791992	399.421753
1088.677734	243.604385
1087.564453	-102.651741
1086.450195	31.018646
1085.335938	529.087646
1084.221680	230.065994
1083.106445	39.299950
1081.991211	83.605301
1080.875977	402.754456
1079.760742	200.408463
1078.644531	56.870800
1077.528320	277.279327
1076.412109	124.455322
1075.295898	89.048065
1074.178711	60.714638
1073.061523	-129.401337
1071.944336	112.034996
1070.826172	72.077271
1069.708984	149.363083
1068.590820	-122.489449
1067.471680	62.616333
1066.353516	137.602951
1065.234375	107.213730
1064.115234	-159.562347
1062.996094	2.123188
1061.875977	123.984383
1060.755859	54.002266
1059.635742	402.742096
1058.515625	178.483963
1057.394531	192.811157
1056.273438	106.675240
1055.152344	338.408997
1054.031250	25.765116
1052.909180	126.698151
1051.787109	-202.014404
1050.665039	-276.069092
1049.541992	32.719204
1048.418945	-64.602661
1047.295898	178.772629
1046.172852	-195.988205
1045.048828	-115.830772
1043.925781	127.538528
1042.801758	-123.274078
1041.676758	138.712677
1040.552734	-28.014603
1039.427734	-5.960741
1038.302734	81.338531
1037.176758	150.019943
1036.050781	-39.628162
1034.924805	50.105713
1033.798828	163.116623
1032.672852	106.346519
1031.545898	51.977238
1030.418945	62.785076
1029.291992	71.325203
1028.164063	-45.568047
1027.036133	-255.272903
1025.908203	-478.755707
1024.780273	-342.148865
1023.651367	-128.938187
1022.522461	-85.199417
1021.393555	-433.578705
1020.264648	-197.106903
1019.134766	282.845581
1018.004883	-341.137177
1016.875000	-162.625137
1015.744141	-208.963211
1014.613281	94.688332
1013.482422	-173.961243
1012.351563	25.443771
1011.219727	-97.054581
1010.088867	12.085382
1008.956055	72.622276
1007.824219	10.561539
1006.691406	480.688446
1005.558594	527.398743
1004.425781	828.516724
1003.292969	713.429321
1002.159180	522.182800
1001.025391	314.918640
999.891602	188.677994
998.756836	-18.281757
997.622070	192.881805
996.487305	115.440201
995.352539	178.893433
994.216797	4.704171
993.081055	185.945007
991.945313	-77.979820
990.808594	20.312439
989.672852	-68.102028
988.536133	-89.570930
987.398438	-216.965271
986.261719	-162.226898
985.124023	-118.968781
983.986328	78.619278
982.847656	220.926208
981.709961	-14.224763
980.571289	-7.588763
979.432617	-51.500435
978.292969	320.972321
977.153320	219.648972
976.013672	-132.142593
974.874023	463.232117
973.734375	249.555954
972.593750	330.095276
971.453125	75.335167
970.311523	149.118225
969.170898	351.494629
968.029297	328.913574
966.886719	235.271332
965.745117	375.736847
964.602539	114.829903
963.459961	10.031205
962.317383	237.754364
961.173828	408.133331
960.030273	294.361420
958.886719	157.797577
957.743164	-157.283356
956.598633	29.301569
955.454102	55.614567
954.309570	146.059387
953.165039	-161.618439
952.019531	-109.938919
950.874023	-177.150681
949.727539	57.546677
948.582031	33.878746
947.435547	170.257462
946.289063	-58.960575
945.141602	-130.392807
943.995117	179.672256
942.847656	208.795334
941.699219	311.005188
940.551758	312.804016
939.403320	120.707840
938.254883	366.740814
937.105469	161.141251
935.957031	395.752655
934.807617	297.484009
933.658203	-51.380978
932.507813	83.005486
931.357422	328.997253
930.207031	203.700989
929.056641	235.617844
927.906250	242.524353
926.754883	-153.346695
925.603516	-25.672976
924.451172	265.762726
923.298828	-50.106007
922.146484	-29.281977
920.994141	182.519135
919.841797	105.640236
918.688477	-150.656387
917.535156	270.119263
916.380859	363.713867
915.227539	116.734985
914.073242	65.120277
912.918945	-256.488068
911.763672	75.512222
910.608398	3.634347
909.453125	42.943821
908.297852	-232.878616
907.141602	15.066340
905.985352	-58.868443
904.829102	3.198951
903.672852	-213.339813
902.515625	-210.087280
901.358398	-274.729767
900.201172	-79.012306
899.042969	60.062195
897.884766	13.576894
896.726563	143.564087
895.568359	27.026752
894.409180	14.563679
893.250000	151.306732
892.090820	84.626114
890.930664	-56.557102
889.771484	-138.927643
888.611328	-313.825958
887.450195	-129.667007
886.289063	16.052113
885.128906	-5.265427
883.966797	138.126205
882.805664	182.225494
881.643555	138.371857
880.481445	297.446991
879.319336	113.869965
878.156250	331.481964
876.993164	301.193970
875.830078	167.321548
874.666016	166.373886
873.502930	255.482346
872.338867	214.013901
871.173828	233.323212
870.009766	191.889221
868.844727	105.495010
867.679688	284.473389
866.513672	202.597366
865.348633	226.394714
864.182617	362.527435
863.015625	698.526062
861.849609	614.383118
860.682617	498.844788
859.515625	329.480194
858.347656	359.933441
857.180664	509.289093
856.012695	629.406433
854.843750	650.778870
853.675781	537.608215
852.506836	621.747864
851.337891	423.458496
850.167969	532.212463
848.999023	495.305359
847.829102	203.100342
846.658203	370.012848
845.488281	384.621643
844.317383	242.555664
843.146484	395.880371
841.975586	99.513145
840.803711	167.791550
839.631836	184.599503
838.459961	120.916893
837.287109	309.772736
836.114258	489.586121
834.941406	436.995239
833.768555	223.626526
832.594727	316.210144
831.420898	243.555923
830.247070	57.108738
829.072266	174.151489
827.898438	204.130676
826.722656	200.624420
825.547852	18.745173
824.372070	55.363876
823.196289	-115.295372
822.020508	-45.283707
820.844727	-104.513603
819.667969	-119.202148
818.491211	184.451035
817.313477	-153.079727
816.136719	150.394714
814.958984	59.928726
813.781250	56.223240
812.602539	125.875595
811.423828	-180.235504
810.245117	-72.823151
809.066406	-176.580917
807.886719	-220.335281
806.707031	-10.898828
805.527344	-432.203339
804.346680	-36.389778
803.166992	77.346794
801.985352	-448.047119
800.804688	-196.779907
799.623047	-112.000618
798.441406	-78.283279
797.259766	-195.350586
796.078125	-183.843216
794.895508	-203.390411
793.712891	-353.650085
792.529297	18.803177
791.346680	-173.559128
790.163086	-164.415497
788.978516	-153.092087
787.794922	-223.662186
786.610352	150.404648
785.425781	236.765213
784.241211	9.091499
783.055664	-39.448925
781.870117	-17.271427
780.684570	110.924934
779.498047	146.258881
778.311523	-21.624302
777.125000	84.330269
775.938477	66.595474
774.750977	-218.186539
773.563477	-57.176998
772.375977	121.380203
771.187500	238.080338
769.999023	107.766159
768.810547	-26.915537
767.622070	146.967194
766.432617	120.249855
765.243164	113.349541
764.053711	165.889633
762.863281	141.322830
761.672852	138.759674
760.482422	213.200531
759.291992	47.774742
758.100586	344.317780
756.909180	64.549644
755.717773	228.998154
754.525391	336.201904
753.333008	287.314606
752.140625	179.115997
750.948242	215.917160
749.754883	-2.046054
748.561523	10.598907
747.368164	86.874054
746.173828	101.653946
744.979492	44.016266
743.785156	109.219406
742.590820	104.209244
741.395508	186.881836
740.200195	45.936062
739.003906	80.348053
737.808594	-255.504486
736.612305	19.873098
735.416016	273.214905
734.218750	-134.723572
733.021484	-117.864456
731.824219	4.013652
730.626953	-29.498690
729.428711	11.361835
728.230469	28.145859
727.032227	-44.714233
725.833984	-84.758698
724.634766	-4.606961
723.435547	-151.692719
722.235352	87.870514
721.036133	135.169662
719.835938	47.096008
718.635742	330.098755
717.434570	30.363270
716.233398	230.342682
715.032227	-77.942566
713.831055	113.258453
712.628906	-98.925423
711.426758	345.021484
710.224609	230.951752
709.021484	38.519653
707.818359	307.912811
706.615234	178.722168
705.412109	-2.643035
704.208008	72.905273
703.003906	170.195374
701.799805	67.318298
700.594727	-111.618256
699.389648	-318.717590
698.184570	117.767647
696.979492	169.383667
695.773438	-39.745983
694.567383	-11.966735
693.361328	246.039215
692.154297	102.253021
690.947266	101.839058
689.740234	64.558632
688.533203	36.007038
687.325195	-113.980782
686.117188	230.622925
684.909180	-79.721146
683.700195	-36.535236
682.491211	-298.914581
681.282227	-288.115082
680.072266	-64.982994
678.863281	41.142857
677.653320	-287.953156
676.442383	-6.384013
675.232422	-14.898804
674.021484	184.361542
672.810547	-209.143280
671.598633	234.577255
670.386719	55.430202
669.174805	62.339993
667.962891	34.735065
666.750000	190.876068
665.537109	-15.902090
664.324219	317.428925
663.110352	-5.725232
661.897461	79.358810
660.683594	343.620483
659.468750	-222.878021
658.254883	-59.874378
657.040039	200.204468
655.824219	104.483612
654.609375	-12.641892
653.393555	-129.605911
652.177734	48.798096
650.960938	11.811879
649.745117	2.967091
648.528320	-63.883636
647.311523	30.884481
646.093750	56.873631
644.875977	136.788834
643.658203	-142.444687
642.440430	94.787994
641.221680	155.748489
640.002930	-92.717232
638.784180	76.061012
637.564453	-8.613058
636.344727	44.427090
635.125000	61.123821
633.905273	258.386536
632.684570	-192.567368
631.463867	-18.524059
630.243164	-99.688614
629.021484	171.251495
627.799805	307.182251
626.578125	-101.362198
625.356445	270.900543
624.133789	298.181458
622.911133	332.158142
621.688477	115.750656
620.464844	-6.013783
619.241211	-168.097900
618.017578	-21.498459
616.793945	-125.059479
615.569336	-59.171165
614.344727	30.577391
613.120117	176.269150
611.894531	149.068802
610.668945	11.106478
609.443359	316.075836
608.216797	65.722092
606.991211	-156.305267
605.764648	-23.189089
604.537109	16.386497
