# Supplementary material for: Raman spectroscopy accurately differentiates mucosal healing from non-healing and biochemical changes following biological therapy in inflammatory bowel disease
Source: PLoS One. 2021 Jun 2;16(6):e0252210. doi: 10.1371/journal.pone.0252210 (PMC8172032; doi:10.1371/journal.pone.0252210)
Supplement: S3 Dataset — (ZIP) [file pone.0252210.s005.zip › Export UC active inflammation/OC035-1 post treatment_base sub CR removed_89__X_-12014.2__Y_76910.1__Z_922.341__Time_1009.txt]

1714.774414	-52.931976
1713.797852	81.765739
1712.820313	-109.986046
1711.843750	-171.290115
1710.866211	-45.934040
1709.888672	-63.636570
1708.911133	-100.967041
1707.933594	56.482872
1706.955078	-100.325027
1705.976563	71.625443
1704.998047	-217.649231
1704.019531	92.206573
1703.040039	181.902512
1702.061523	81.151291
1701.082031	188.611359
1700.101563	57.579052
1699.122070	126.834312
1698.141602	163.643112
1697.161133	258.976196
1696.180664	541.090027
1695.200195	478.309875
1694.218750	653.077637
1693.238281	363.123322
1692.256836	593.751160
1691.274414	503.948029
1690.292969	726.433350
1689.310547	970.164795
1688.328125	597.773193
1687.345703	814.953308
1686.363281	816.240540
1685.379883	791.001770
1684.396484	1117.711182
1683.413086	1130.135376
1682.429688	969.676086
1681.445313	740.286743
1680.461914	963.924683
1679.477539	990.777588
1678.493164	1286.727783
1677.507813	1114.616699
1676.523438	1302.088257
1675.538086	1380.803711
1674.552734	1292.400024
1673.566406	1324.042725
1672.581055	1372.103027
1671.594727	1399.310547
1670.608398	1923.718872
1669.622070	1638.375977
1668.634766	1709.418091
1667.648438	1905.740723
1666.661133	1903.418213
1665.673828	1904.280884
1664.685547	2115.226074
1663.698242	2040.221802
1662.709961	1870.320679
1661.721680	2127.879395
1660.733398	1990.977905
1659.744141	2040.177246
1658.755859	1986.649414
1657.766602	2084.677979
1656.777344	1748.968750
1655.787109	1917.004517
1654.797852	1402.688477
1653.807617	1577.220703
1652.817383	1791.968506
1651.827148	1557.547974
1650.835938	1239.184326
1649.844727	1154.241699
1648.853516	1072.588501
1647.862305	1004.790222
1646.871094	694.540527
1645.878906	620.117920
1644.886719	575.381348
1643.894531	694.976440
1642.902344	487.765198
1641.910156	254.845642
1640.916992	529.239441
1639.923828	52.220509
1638.930664	-60.018524
1637.936523	107.876747
1636.943359	363.290161
1635.949219	-81.994171
1634.955078	37.427902
1633.960938	7.177135
1632.965820	-170.035294
1631.970703	-135.940536
1630.975586	88.249329
1629.980469	-153.058899
1628.985352	-62.130516
1627.989258	-307.532227
1626.993164	-236.641617
1625.997070	100.361313
1625.000977	-256.480957
1624.003906	31.396860
1623.007813	106.741333
1622.010742	1.193645
1621.012695	384.804749
1620.015625	175.089478
1619.017578	257.394348
1618.020508	11.919679
1617.021484	126.574768
1616.023438	115.634247
1615.025391	-20.835163
1614.026367	-141.116776
1613.027344	-9.186516
1612.028320	-181.095398
1611.028320	-1.288030
1610.029297	89.694412
1609.029297	251.726944
1608.029297	83.938873
1607.028320	5.599596
1606.028320	268.038055
1605.027344	200.789963
1604.026367	301.389343
1603.025391	166.708588
1602.023438	186.727386
1601.022461	180.847824
1600.020508	-321.665100
1599.018555	67.879417
1598.016602	120.275597
1597.013672	-114.610909
1596.010742	-100.951340
1595.007813	-256.896729
1594.004883	-297.658600
1593.001953	-275.550018
1591.998047	-295.046082
1590.994141	14.505352
1589.990234	-255.241852
1588.986328	284.057617
1587.981445	17.255604
1586.976563	347.894470
1585.971680	138.794296
1584.966797	268.765533
1583.961914	122.520973
1582.956055	239.593018
1581.950195	286.355835
1580.944336	51.879894
1579.938477	322.722107
1578.931641	192.579514
1577.924805	122.396599
1576.917969	328.107544
1575.911133	112.281311
1574.904297	135.862061
1573.896484	455.895020
1572.888672	385.789917
1571.880859	97.346649
1570.873047	248.210968
1569.864258	217.098373
1568.855469	279.475708
1567.846680	193.741028
1566.837891	-84.166519
1565.829102	167.579117
1564.819336	203.715225
1563.809570	278.680237
1562.799805	428.761475
1561.790039	516.429993
1560.779297	-194.766159
1559.768555	-99.436584
1558.757813	135.710510
1557.747070	279.926025
1556.736328	325.488373
1555.724609	412.340149
1554.712891	333.255829
1553.701172	194.496689
1552.689453	342.997925
1551.676758	465.387665
1550.664063	380.539185
1549.651367	373.165466
1548.638672	375.958191
1547.625977	381.150177
1546.612305	282.726776
1545.598633	589.976990
1544.584961	452.383972
1543.571289	105.351143
1542.556641	-79.001556
1541.541992	144.571213
1540.527344	143.180298
1539.512695	84.766716
1538.498047	341.033417
1537.482422	-89.456665
1536.466797	-42.716103
1535.451172	52.769020
1534.434570	400.688354
1533.418945	132.003540
1532.402344	159.613083
1531.385742	156.025833
1530.369141	252.668549
1529.351563	225.349564
1528.334961	56.127438
1527.317383	203.424347
1526.299805	201.069489
1525.281250	221.599213
1524.263672	118.332581
1523.245117	-118.958176
1522.226563	-109.498909
1521.208008	53.976372
1520.188477	196.519073
1519.168945	104.795197
1518.150391	10.259062
1517.129883	95.322456
1516.110352	7.952545
1515.089844	-184.983932
1514.070313	-39.168999
1513.049805	-101.666405
1512.028320	140.999237
1511.007813	6.052270
1509.986328	-185.584045
1508.964844	-328.696655
1507.943359	-151.476746
1506.921875	-72.058815
1505.899414	63.417171
1504.876953	-116.691536
1503.854492	-2.351045
1502.832031	-121.470680
1501.808594	-187.058228
1500.786133	-204.243912
1499.762695	-283.167267
1498.739258	-252.285110
1497.714844	-257.541382
1496.691406	-240.044067
1495.666992	86.659256
1494.642578	-221.294830
1493.617188	-480.833282
1492.592773	-175.583084
1491.567383	-246.454742
1490.541992	68.265953
1489.516602	-95.145264
1488.491211	-51.873508
1487.464844	210.700241
1486.438477	112.916618
1485.412109	132.323242
1484.385742	312.231476
1483.358398	318.292938
1482.331055	533.261780
1481.303711	717.281677
1480.276367	561.853821
1479.249023	457.229462
1478.220703	732.137634
1477.192383	1083.129028
1476.164063	970.072388
1475.135742	1126.812988
1474.106445	1382.550049
1473.077148	1375.716309
1472.047852	1236.299805
1471.018555	1628.597656
1469.989258	2012.877075
1468.958984	1999.928711
1467.928711	2243.643555
1466.898438	2375.168213
1465.868164	2608.122314
1464.836914	2614.553467
1463.805664	2661.447510
1462.774414	2987.586426
1461.743164	2947.645996
1460.710938	2922.753662
1459.679688	3141.453613
1458.647461	2996.880127
1457.615234	2956.251465
1456.582031	3255.446289
1455.549805	3402.175781
1454.516602	3495.403809
1453.483398	3291.772705
1452.449219	3709.161133
1451.416016	3332.937500
1450.381836	3765.067139
1449.347656	3951.134033
1448.313477	3855.838867
1447.279297	3530.016357
1446.244141	3821.966797
1445.208984	3331.505127
1444.173828	3443.468750
1443.138672	3276.960205
1442.102539	3150.876953
1441.066406	3234.675293
1440.030273	3207.092773
1438.994141	3118.767578
1437.958008	3032.933350
1436.920898	2580.625488
1435.883789	2136.025879
1434.846680	1931.516602
1433.808594	2148.750244
1432.771484	1593.268799
1431.733398	1583.200928
1430.695313	1351.009521
1429.657227	1456.989014
1428.618164	1081.041870
1427.579102	778.371582
1426.540039	838.920776
1425.500977	793.546143
1424.461914	463.364227
1423.421875	697.765991
1422.381836	415.587463
1421.341797	332.529175
1420.301758	478.686005
1419.260742	654.988037
1418.219727	360.503723
1417.178711	312.814240
1416.137695	179.625763
1415.096680	182.374954
1414.054688	-13.552917
1413.012695	170.351654
1411.970703	67.628746
1410.928711	5.222705
1409.885742	91.143944
1408.842773	-89.221413
1407.799805	127.441978
1406.756836	7.564658
1405.712891	174.030289
1404.668945	192.404251
1403.625000	60.275181
1402.581055	-41.590595
1401.537109	305.737274
1400.492188	515.049011
1399.447266	506.221802
1398.402344	209.199554
1397.357422	213.205414
1396.311523	147.141235
1395.265625	264.127716
1394.219727	193.329300
1393.173828	335.566559
1392.126953	-2.873525
1391.081055	-105.692993
1390.034180	4.390886
1388.986328	144.583740
1387.939453	62.246906
1386.891602	380.263489
1385.843750	108.168510
1384.795898	-96.139755
1383.748047	-95.227921
1382.699219	-129.147888
1381.651367	39.521835
1380.602539	-188.886688
1379.552734	72.456711
1378.503906	291.448853
1377.454102	-48.647644
1376.404297	-121.354546
1375.354492	272.776642
1374.303711	53.230209
1373.253906	-61.241901
1372.203125	-369.975006
1371.152344	7.234347
1370.100586	-231.175888
1369.049805	-60.559189
1367.998047	-99.093231
1366.946289	94.270050
1365.894531	-128.117157
1364.841797	-270.521240
1363.789063	75.278847
1362.736328	-16.861032
1361.683594	-151.022537
1360.630859	399.234039
1359.577148	161.047440
1358.523438	-116.577675
1357.469727	143.163437
1356.415039	94.816216
1355.361328	250.530136
1354.306641	155.482132
1353.251953	336.448761
1352.197266	167.435593
1351.141602	472.969360
1350.085938	585.011230
1349.030273	677.412231
1347.974609	708.005737
1346.918945	599.929688
1345.862305	948.514526
1344.805664	637.623962
1343.749023	1184.917358
1342.691406	1288.565430
1341.634766	1057.915161
1340.577148	1204.207764
1339.519531	1036.135376
1338.460938	1039.275757
1337.403320	1243.249023
1336.344727	667.655457
1335.286133	820.193665
1334.226563	866.537903
1333.167969	977.467896
1332.108398	1002.056519
1331.048828	646.118225
1329.989258	733.131592
1328.928711	1018.105774
1327.869141	747.251038
1326.808594	832.544861
1325.748047	1029.231689
1324.686523	974.219788
1323.625977	1013.336304
1322.564453	1136.636597
1321.502930	1368.746582
1320.440430	1065.616333
1319.378906	994.781616
1318.316406	1333.649048
1317.253906	1322.513184
1316.190430	1099.645142
1315.127930	946.164246
1314.064453	1007.400879
1313.000977	805.279114
1311.937500	1307.952026
1310.873047	660.678040
1309.809570	912.585144
1308.745117	1314.795044
1307.679688	1136.320801
1306.615234	1105.815918
1305.549805	1269.915161
1304.484375	1416.991333
1303.418945	1102.019043
1302.353516	1269.256470
1301.287109	1031.160645
1300.220703	1149.714600
1299.154297	1297.951416
1298.087891	1163.927612
1297.020508	1234.025024
1295.954102	1031.835327
1294.886719	1112.247070
1293.818359	488.587128
1292.750977	608.828186
1291.682617	729.256775
1290.614258	832.708496
1289.545898	696.073486
1288.476563	601.406738
1287.407227	759.439453
1286.338867	699.566040
1285.268555	997.596497
1284.199219	463.020050
1283.128906	866.710205
1282.058594	785.731018
1280.988281	707.450500
1279.917969	1246.057129
1278.846680	947.958923
1277.775391	919.248047
1276.704102	822.286621
1275.632813	945.604736
1274.560547	1093.515137
1273.488281	992.292847
1272.416016	942.616028
1271.343750	841.854553
1270.270508	1256.624512
1269.197266	1300.270020
1268.124023	1429.514526
1267.050781	1449.055420
1265.977539	1388.240967
1264.903320	1147.105835
1263.829102	1472.079102
1262.753906	1538.608032
1261.679688	1546.752563
1260.604492	1403.941650
1259.529297	1475.785522
1258.454102	1633.014893
1257.378906	1656.358398
1256.302734	1653.050781
1255.226563	1411.287354
1254.150391	1809.937622
1253.073242	1376.265747
1251.997070	1643.624268
1250.919922	1582.604370
1249.841797	1487.690796
1248.764648	1565.561401
1247.686523	1791.800171
1246.608398	1736.126831
1245.530273	1454.607788
1244.452148	1520.702026
1243.373047	1633.018188
1242.293945	1742.949463
1241.214844	1547.033081
1240.135742	1341.579102
1239.055664	1354.698975
1237.975586	1423.689453
1236.895508	1432.085693
1235.815430	1384.772339
1234.734375	1601.817749
1233.654297	1743.680420
1232.573242	1589.890015
1231.491211	1344.163330
1230.410156	1481.310181
1229.328125	1189.795898
1228.246094	1428.702148
1227.163086	1043.007690
1226.081055	1127.022217
1224.998047	1172.322510
1223.915039	888.628967
1222.832031	904.986267
1221.748047	759.353882
1220.664063	635.557373
1219.580078	816.360413
1218.496094	569.384033
1217.412109	498.876221
1216.327148	496.036713
1215.242188	353.134583
1214.157227	376.868988
1213.071289	596.099854
1211.985352	508.738892
1210.899414	747.104431
1209.813477	650.052185
1208.727539	965.396606
1207.640625	791.132385
1206.553711	795.286682
1205.466797	792.168213
1204.378906	603.490356
1203.291016	458.206177
1202.203125	214.194901
1201.115234	369.933380
1200.027344	376.293060
1198.938477	165.987167
1197.849609	263.705505
1196.760742	-329.117859
1195.670898	90.819992
1194.582031	-54.595173
1193.492188	-522.160278
1192.401367	-78.658127
1191.311523	-183.329422
1190.220703	-81.424515
1189.129883	-78.137535
1188.039063	42.719769
1186.947266	-153.481613
1185.856445	-450.516449
1184.764648	51.604446
1183.671875	3.973529
1182.580078	37.803043
1181.487305	83.497765
1180.394531	344.839264
1179.301758	66.602058
1178.208984	-87.013428
1177.115234	20.482391
1176.021484	412.859985
1174.927734	96.034721
1173.833008	155.138580
1172.738281	233.231598
1171.643555	76.604286
1170.548828	443.922241
1169.454102	327.698792
1168.358398	118.110397
1167.262695	240.837173
1166.166992	74.091789
1165.070313	43.507557
1163.973633	359.263153
1162.876953	285.311646
1161.780273	247.059341
1160.683594	299.404755
1159.585938	454.222961
1158.488281	515.717041
1157.389648	569.861572
1156.291992	599.950378
1155.193359	603.619629
1154.094727	585.651550
1152.996094	507.911713
1151.896484	401.430939
1150.796875	309.118805
1149.697266	142.810059
1148.597656	262.235901
1147.498047	288.551483
1146.397461	38.484276
1145.296875	497.702850
1144.195313	-66.807671
1143.094727	144.407364
1141.993164	224.508499
1140.891602	254.440613
1139.789063	134.377853
1138.687500	185.333130
1137.584961	735.167053
1136.482422	566.983704
1135.379883	669.495605
1134.276367	508.143829
1133.172852	683.847717
1132.069336	1103.794434
1130.964844	1217.188721
1129.861328	1458.472412
1128.756836	1414.773438
1127.652344	1631.795532
1126.546875	1376.648926
1125.442383	1443.841797
1124.336914	1603.243286
1123.230469	1276.604980
1122.125000	1279.227173
1121.018555	1231.911865
1119.912109	1267.307617
1118.805664	1072.850586
1117.699219	939.828430
1116.591797	1329.647705
1115.484375	1106.342651
1114.376953	1008.310669
1113.268555	992.899231
1112.160156	1277.565186
1111.051758	904.805725
1109.943359	1217.344727
1108.833984	1340.544800
1107.725586	1043.057129
1106.616211	1076.133301
1105.505859	1354.553589
1104.396484	1205.427246
1103.286133	1372.415161
1102.175781	1371.634521
1101.064453	1321.135010
1099.954102	1447.363281
1098.842773	1288.067139
1097.731445	1317.249390
1096.619141	1447.582397
1095.507813	1485.801270
1094.395508	1196.405029
1093.282227	1067.114136
1092.169922	1243.817139
1091.056641	1453.227173
1089.943359	1379.971436
1088.830078	1292.475952
1087.716797	1369.532349
1086.602539	1044.234131
1085.488281	1231.517700
1084.373047	1355.091797
1083.258789	1184.696899
1082.143555	1206.904297
1081.028320	1174.932129
1079.913086	1093.519775
1078.796875	1155.234619
1077.680664	895.180664
1076.564453	1111.556030
1075.448242	1074.291382
1074.331055	1203.473755
1073.213867	1252.732788
1072.096680	945.442810
1070.979492	1100.003418
1069.861328	680.157654
1068.743164	740.754517
1067.625000	733.283691
1066.505859	847.497864
1065.386719	928.779724
1064.267578	834.351318
1063.148438	875.624390
1062.029297	891.053467
1060.909180	1011.656738
1059.789063	596.516663
1058.667969	752.041992
1057.547852	771.836121
1056.426758	609.236267
1055.305664	670.971863
1054.183594	765.312866
1053.062500	934.302673
1051.940430	970.047791
1050.818359	653.205627
1049.695313	826.598938
1048.572266	684.846130
1047.449219	648.101379
1046.326172	734.956543
1045.203125	644.515015
1044.079102	752.242126
1042.955078	410.051422
1041.830078	648.220764
1040.706055	620.686768
1039.581055	215.815659
1038.456055	386.296478
1037.331055	16.574663
1036.205078	515.195618
1035.079102	452.774261
1033.953125	820.789246
1032.826172	604.823181
1031.700195	561.062866
1030.573242	535.931152
1029.445313	438.771973
1028.318359	216.207611
1027.190430	95.995033
1026.062500	-98.455933
1024.934570	-244.008438
1023.805664	-157.298386
1022.676758	-135.568436
1021.547852	-167.170029
1020.418945	-173.181168
1019.289063	-276.557861
1018.159180	-442.431702
1017.029297	-244.171722
1015.898438	104.719345
1014.767578	219.476913
1013.636719	148.917450
1012.505859	219.767532
1011.375000	452.771301
1010.243164	787.615784
1009.111328	659.479309
1007.978516	799.926025
1006.846680	1273.569824
1005.713867	2348.474365
1004.581055	3064.558105
1003.447266	3759.607910
1002.313477	3130.030029
1001.179688	2181.970459
1000.045898	1259.896118
998.912109	606.314392
997.777344	431.174835
996.642578	357.839996
995.506836	568.574097
994.372070	652.447144
993.236328	480.335785
992.100586	373.041260
990.963867	475.793030
989.828125	587.884521
988.691406	444.234283
987.553711	448.293243
986.416992	53.961185
985.279297	295.692627
984.141602	111.474953
983.003906	477.756561
981.865234	383.707214
980.726563	220.852814
979.587891	19.153242
978.448242	781.466187
977.309570	246.684448
976.169922	537.684692
975.030273	573.622498
973.889648	547.697815
972.749023	554.155640
971.608398	673.365540
970.467773	473.542938
969.326172	703.333435
968.184570	577.473328
967.042969	614.814331
965.901367	634.005127
964.758789	706.160645
963.616211	535.441895
962.473633	676.817505
961.330078	554.774048
960.186523	643.832886
959.042969	609.376648
957.899414	577.459717
956.754883	312.233093
955.610352	319.795258
954.465820	199.425018
953.321289	401.994751
952.175781	385.093536
951.030273	386.742554
949.884766	347.478027
948.738281	175.889481
947.591797	244.610458
946.445313	512.346924
945.298828	266.201172
944.151367	367.583496
943.003906	460.036530
941.856445	315.283356
940.708008	611.342163
939.559570	775.174500
938.411133	190.934967
937.262695	651.791626
936.113281	725.060120
934.964844	638.972900
933.814453	578.260193
932.665039	634.035339
931.514648	43.084267
930.364258	92.643562
929.213867	447.548706
928.062500	19.457870
926.912109	87.963341
925.759766	318.248322
924.608398	2.721814
923.456055	199.314804
922.303711	136.863205
921.151367	-91.251244
919.999023	-109.922279
918.845703	17.089382
917.692383	-62.424515
916.539063	-237.037659
915.384766	-211.508484
914.230469	29.903109
913.076172	-186.984283
911.920898	7.153297
910.766602	-345.245514
909.611328	-143.878662
908.455078	-187.229980
907.299805	-110.194382
906.143555	87.156166
904.987305	-129.977707
903.830078	-138.376755
902.673828	-35.586189
901.516602	-104.680702
900.359375	132.058762
899.201172	-151.579788
898.042969	-208.620026
896.884766	-27.910555
895.726563	-59.651638
894.567383	85.193169
893.408203	184.966339
892.249023	-56.337318
891.088867	129.688049
889.929688	-7.189211
888.769531	9.759950
887.608398	-131.135483
886.448242	125.469765
885.287109	-69.174995
884.125977	86.141876
882.963867	58.875595
881.801758	-76.446243
880.639648	144.670456
879.477539	-35.354504
878.315430	332.445496
877.152344	159.549469
875.989258	-28.881268
874.825195	152.237869
873.661133	58.759251
872.497070	68.998810
871.333008	95.120056
870.168945	-177.848297
869.003906	-108.676880
867.838867	142.724121
866.672852	-224.087738
865.506836	119.613777
864.340820	204.853241
863.174805	159.862152
862.008789	-60.194355
860.841797	442.987549
859.674805	259.082672
858.506836	521.992554
857.339844	401.149292
856.171875	338.776978
855.003906	671.229675
853.834961	835.438354
852.666016	880.817444
851.497070	794.002441
850.328125	734.164001
849.158203	553.447998
847.988281	616.969849
846.818359	353.597321
845.647461	298.573975
844.477539	167.492920
843.306641	199.844421
842.134766	-98.859138
840.963867	34.199886
839.791992	-36.251881
838.619141	74.405334
837.447266	71.012627
836.274414	188.275116
835.101563	263.022888
833.928711	170.221466
832.754883	349.838928
831.581055	281.566772
830.407227	512.329590
829.232422	557.771240
828.058594	377.838745
826.883789	396.428375
825.708008	154.111160
824.533203	272.928375
823.357422	106.389297
822.181641	64.621582
821.004883	158.680969
819.828125	346.142578
818.651367	199.472397
817.474609	61.683338
816.296875	208.713821
815.119141	-347.454254
813.941406	-42.684723
812.763672	99.498428
811.584961	70.326469
810.406250	-27.854771
809.226563	109.447617
808.047852	-202.223846
806.868164	-134.062668
805.688477	11.650760
804.507813	-69.278305
803.327148	-230.215790
802.146484	-513.268921
800.965820	-157.425674
799.784180	-54.738350
798.603516	-191.751572
797.420898	-109.367409
796.239258	-113.639519
795.056641	-383.966156
793.874023	-107.156700
792.691406	12.094587
791.507813	100.123810
790.324219	-201.688156
789.140625	9.923772
787.956055	-115.069641
786.772461	129.228592
785.586914	-137.647461
784.402344	300.742554
783.216797	186.092285
782.032227	290.087677
780.845703	404.899994
779.660156	201.347168
778.473633	145.668961
777.287109	-55.912647
776.100586	11.704903
774.913086	381.443237
773.725586	203.609360
772.538086	87.417557
771.349609	160.744507
770.161133	390.370819
768.972656	326.505463
767.784180	374.853577
766.594727	359.084808
765.405273	539.160767
764.215820	474.494232
763.026367	394.238281
761.835938	492.119110
760.645508	671.174011
759.454102	728.937744
758.262695	586.301758
757.072266	753.601685
755.879883	1067.942871
754.688477	973.085083
753.496094	998.949890
752.303711	859.828918
751.110352	703.012878
749.917969	809.599670
748.724609	623.953674
747.530273	495.284485
746.336914	746.134827
745.142578	586.423340
743.948242	681.053284
742.752930	657.053833
741.558594	654.819275
740.363281	623.931702
739.166992	321.174377
737.971680	577.069641
736.775391	385.867523
735.579102	242.787796
734.381836	625.068909
733.185547	260.654968
731.988281	471.801300
730.790039	527.395813
729.592773	429.731201
728.394531	517.875305
727.196289	584.004822
725.997070	446.733673
724.797852	484.244934
723.598633	510.724426
722.399414	600.446106
721.199219	694.416443
719.999023	589.606567
718.798828	587.362976
717.598633	390.852509
716.397461	473.630829
715.196289	445.087555
713.994141	359.829254
712.792969	527.462708
711.590820	104.338638
710.388672	454.954590
709.185547	356.620422
707.982422	284.468506
706.779297	286.389069
705.576172	109.807404
704.372070	72.625351
703.167969	139.936356
701.963867	442.200958
700.759766	424.645264
699.554688	368.011047
698.349609	220.155273
697.143555	170.237717
695.938477	270.345459
694.732422	-37.926147
693.525391	77.555191
692.319336	-226.004959
691.112305	28.596329
689.905273	-183.445084
688.697266	-195.645370
687.490234	-29.831396
686.282227	-4.942691
685.073242	11.396276
683.865234	-106.542923
682.656250	-31.385345
681.447266	61.221092
680.237305	-181.840027
679.028320	-195.051025
677.818359	-156.119095
676.607422	-49.924309
675.397461	121.322701
674.186523	-92.489738
672.975586	-169.731415
671.763672	127.415436
670.551758	167.296707
669.339844	23.594004
668.127930	-3.140437
666.915039	333.347382
665.703125	203.241348
664.489258	321.775604
663.276367	-21.652027
662.062500	28.178890
660.848633	160.190765
659.634766	80.863426
658.419922	70.793343
657.205078	-5.953093
655.990234	-205.398239
654.775391	-57.498844
653.559570	38.774574
652.343750	-384.148193
651.126953	134.710052
649.911133	39.625561
648.694336	-55.278835
647.477539	104.010292
646.259766	108.372818
645.041992	495.849121
643.824219	336.790222
642.606445	352.084961
641.387695	201.851074
640.168945	40.967724
638.950195	58.562244
637.730469	194.332458
636.511719	-39.513996
635.291016	-122.945313
634.071289	-8.867472
632.850586	-180.475937
631.629883	-34.475697
630.409180	36.185837
629.188477	-178.715790
627.966797	-87.019432
626.745117	120.169044
625.522461	108.289825
624.300781	85.353035
623.078125	327.779175
621.854492	441.128479
620.631836	438.291656
619.408203	426.382141
618.184570	-84.931122
616.960938	43.379124
615.736328	-173.571716
614.511719	100.938263
613.287109	-158.074799
612.061523	12.030320
610.835938	67.834854
609.610352	107.675255
608.384766	-169.829575
607.158203	83.679909
605.931641	21.876347
604.705078	27.170742
