# Supplementary material for: Raman spectroscopy accurately differentiates mucosal healing from non-healing and biochemical changes following biological therapy in inflammatory bowel disease
Source: PLoS One. 2021 Jun 2;16(6):e0252210. doi: 10.1371/journal.pone.0252210 (PMC8172032; doi:10.1371/journal.pone.0252210)
Supplement: S3 Dataset — (ZIP) [file pone.0252210.s005.zip › Export UC active inflammation/OC023-2 _base sub CR removed_58__X_25475.7__Y_6214.9__Z_811.707__Time_665.txt]

1714.862305	-97.984772
1713.885742	54.081554
1712.909180	86.009926
1711.931641	-59.839062
1710.955078	-88.350891
1709.977539	-66.603584
1709.000000	26.867342
1708.021484	31.286070
1707.043945	-63.923656
1706.065430	57.312660
1705.086914	-33.476383
1704.107422	129.631058
1703.128906	24.686308
1702.149414	-19.039412
1701.169922	54.641529
1700.190430	259.053833
1699.210938	158.321854
1698.230469	265.904175
1697.250000	327.820068
1696.269531	293.363495
1695.289063	405.718964
1694.307617	296.231445
1693.326172	266.822540
1692.344727	402.889618
1691.363281	533.533020
1690.381836	439.977325
1689.399414	578.554749
1688.416992	541.082947
1687.434570	583.686890
1686.452148	583.700378
1685.468750	653.092163
1684.485352	690.597107
1683.501953	768.184631
1682.518555	757.995605
1681.534180	953.005737
1680.550781	927.161255
1679.566406	1029.270386
1678.582031	913.333008
1677.596680	954.625916
1676.611328	1134.456177
1675.626953	1279.905518
1674.641602	1292.592163
1673.655273	1231.095947
1672.669922	1435.685913
1671.683594	1595.287109
1670.697266	1428.380005
1669.710938	1463.694458
1668.723633	1663.912476
1667.737305	1867.034912
1666.750000	1690.850464
1665.762695	1801.648193
1664.774414	1904.760376
1663.787109	1894.140015
1662.798828	1979.315918
1661.810547	1958.761353
1660.822266	1859.056519
1659.833008	2133.375000
1658.844727	2100.626709
1657.855469	2192.730469
1656.866211	2057.417480
1655.875977	2049.600098
1654.886719	1999.813965
1653.896484	1865.719482
1652.906250	1565.367920
1651.916016	1575.005005
1650.924805	1510.943604
1649.934570	1325.661743
1648.943359	1209.545776
1647.952148	1030.415161
1646.959961	1084.236694
1645.968750	876.876099
1644.976563	720.135925
1643.984375	640.395569
1642.992188	627.041687
1641.999023	643.067383
1641.005859	477.355621
1640.012695	380.653198
1639.019531	292.245117
1638.026367	399.352814
1637.032227	174.541809
1636.039063	126.767601
1635.043945	216.360687
1634.049805	48.033623
1633.055664	82.923325
1632.060547	120.733238
1631.065430	-59.709599
1630.070313	-92.360443
1629.074219	-72.072533
1628.079102	14.279275
1627.083008	-30.665449
1626.086914	58.820553
1625.090820	-98.640938
1624.093750	15.010715
1623.096680	-47.233711
1622.100586	-67.152100
1621.102539	-50.041073
1620.105469	59.236435
1619.107422	-41.391975
1618.109375	202.192261
1617.111328	52.145939
1616.113281	109.702507
1615.115234	70.358528
1614.116211	-73.700279
1613.117188	-52.277065
1612.118164	42.740841
1611.118164	-3.667427
1610.119141	75.921425
1609.119141	16.759886
1608.119141	101.871414
1607.118164	29.942251
1606.118164	52.459351
1605.117188	177.210556
1604.116211	-33.006847
1603.115234	191.405594
1602.114258	12.912080
1601.112305	-3.212458
1600.110352	-27.073534
1599.108398	-53.443203
1598.106445	-202.576401
1597.103516	-147.704086
1596.100586	-189.461334
1595.097656	-191.945267
1594.094727	9.357906
1593.091797	-147.117569
1592.087891	-81.563103
1591.083984	-193.485947
1590.080078	-49.584507
1589.076172	-117.047867
1588.071289	-72.293167
1587.067383	6.359529
1586.062500	144.958435
1585.057617	153.162994
1584.051758	218.700394
1583.045898	198.215027
1582.041016	60.494022
1581.035156	-27.699718
1580.028320	188.782211
1579.022461	35.456379
1578.015625	-31.945971
1577.008789	43.762638
1576.001953	28.330137
1574.994141	174.122803
1573.987305	101.343094
1572.979492	233.933182
1571.971680	80.455238
1570.962891	205.052475
1569.955078	160.622589
1568.946289	113.530418
1567.937500	172.854889
1566.928711	120.402870
1565.918945	8.165288
1564.910156	15.266788
1563.900391	43.017086
1562.890625	132.909637
1561.880859	-73.053352
1560.870117	89.201019
1559.859375	46.433918
1558.848633	55.399811
1557.837891	38.313232
1556.827148	93.647606
1555.815430	221.352676
1554.803711	100.222954
1553.791992	214.634537
1552.780273	75.139397
1551.767578	127.083107
1550.754883	246.129349
1549.742188	85.549141
1548.729492	116.285522
1547.716797	58.917374
1546.703125	187.560989
1545.689453	191.900391
1544.675781	126.285767
1543.662109	21.766626
1542.647461	-54.472126
1541.632813	111.919640
1540.618164	-36.969189
1539.603516	20.552439
1538.588867	21.079477
1537.573242	114.314545
1536.557617	-42.937233
1535.541992	-32.650406
1534.526367	18.701542
1533.509766	51.785748
1532.493164	-36.494846
1531.476563	27.121450
1530.459961	33.826599
1529.443359	174.288254
1528.425781	38.901630
1527.408203	63.022747
1526.390625	115.251678
1525.373047	54.005497
1524.354492	159.845535
1523.335938	36.459034
1522.317383	-164.244461
1521.298828	95.268684
1520.280273	27.932629
1519.260742	-70.431061
1518.241211	-40.453541
1517.221680	61.254673
1516.202148	49.683247
1515.181641	-172.701141
1514.161133	-123.000702
1513.140625	-65.820724
1512.120117	39.902527
1511.099609	-6.025424
1510.078125	-41.878654
1509.056641	-111.260948
1508.035156	-111.568207
1507.012695	-83.877068
1505.991211	-94.836075
1504.968750	-218.761322
1503.946289	-53.280655
1502.923828	-180.108948
1501.900391	-120.110458
1500.877930	1.140187
1499.854492	-121.074898
1498.830078	-143.608994
1497.806641	-17.880196
1496.782227	-35.676563
1495.758789	71.705719
1494.734375	12.618666
1493.708984	111.896339
1492.684570	98.488388
1491.659180	64.454979
1490.633789	183.580063
1489.608398	218.180359
1488.583008	275.586365
1487.556641	309.808807
1486.530273	320.877136
1485.503906	479.826996
1484.477539	388.457397
1483.450195	355.642456
1482.423828	465.551666
1481.396484	577.801819
1480.368164	728.090149
1479.340820	664.045471
1478.312500	602.421753
1477.284180	691.026794
1476.255859	883.910034
1475.227539	1033.276367
1474.198242	953.246887
1473.169922	1163.380493
1472.140625	1370.740234
1471.111328	1234.326416
1470.081055	1451.504883
1469.050781	1615.053467
1468.021484	1633.467407
1466.990234	1641.563843
1465.959961	1885.987061
1464.928711	1835.357666
1463.898438	1998.116333
1462.867188	1957.448730
1461.834961	2183.391113
1460.803711	2228.857666
1459.771484	2497.629150
1458.739258	2522.515869
1457.707031	2514.318115
1456.674805	2528.882080
1455.641602	2419.048096
1454.608398	2529.841797
1453.575195	2584.735352
1452.541992	2895.590332
1451.508789	2927.444824
1450.474609	2789.430908
1449.440430	2854.102295
1448.406250	3073.207275
1447.371094	3008.521973
1446.336914	2999.537842
1445.301758	2876.589844
1444.266602	2561.316162
1443.230469	2643.378174
1442.195313	2720.331787
1441.159180	2433.007080
1440.123047	2514.963135
1439.086914	2331.411377
1438.049805	2350.111816
1437.013672	2404.184814
1435.976563	2081.760986
1434.939453	1926.181763
1433.901367	1659.530273
1432.864258	1433.407227
1431.826172	1164.454956
1430.788086	1307.000488
1429.750000	1048.298950
1428.710938	830.068054
1427.671875	811.199280
1426.633789	633.510498
1425.593750	584.464172
1424.554688	701.837585
1423.514648	675.533081
1422.474609	493.065613
1421.434570	570.161011
1420.394531	385.350708
1419.354492	490.212982
1418.313477	595.060486
1417.272461	367.696106
1416.231445	125.383537
1415.189453	245.473679
1414.147461	161.841385
1413.105469	204.035461
1412.063477	65.260941
1411.021484	190.533340
1409.978516	-30.988682
1408.936523	187.351822
1407.892578	-31.431639
1406.849609	83.984894
1405.806641	252.159424
1404.762695	149.216660
1403.718750	38.873226
1402.674805	-43.733574
1401.629883	-25.881210
1400.585938	125.003601
1399.541016	168.077271
1398.496094	98.411263
1397.450195	196.799606
1396.405273	52.179897
1395.359375	2.921083
1394.313477	176.730774
1393.267578	165.248856
1392.220703	198.940598
1391.173828	-40.129429
1390.126953	76.413887
1389.080078	85.428993
1388.033203	79.550674
1386.985352	-11.255452
1385.937500	-221.929489
1384.889648	-42.370018
1383.841797	-72.723686
1382.792969	-170.420059
1381.744141	41.870590
1380.695313	-165.452652
1379.646484	37.024887
1378.597656	44.794991
1377.547852	-52.156441
1376.498047	15.796289
1375.448242	-3.473350
1374.397461	82.176086
1373.347656	-123.874985
1372.296875	36.863033
1371.246094	-103.987045
1370.194336	-52.710159
1369.143555	31.102074
1368.091797	65.187263
1367.040039	-0.228055
1365.988281	-10.672222
1364.935547	165.773422
1363.882813	113.278206
1362.830078	105.759911
1361.777344	158.121628
1360.724609	-5.816620
1359.670898	31.928806
1358.617188	276.212738
1357.563477	33.267170
1356.509766	367.247864
1355.455078	335.930878
1354.400391	245.160416
1353.345703	241.532593
1352.291016	297.670685
1351.235352	244.691055
1350.180664	601.500610
1349.125000	459.458649
1348.068359	560.803101
1347.012695	672.199585
1345.956055	592.724976
1344.899414	890.365295
1343.842773	925.248352
1342.786133	893.358398
1341.728516	1020.237488
1340.670898	899.470398
1339.613281	942.402466
1338.555664	1077.109619
1337.497070	825.667542
1336.438477	1012.647461
1335.379883	1071.014771
1334.321289	1151.788452
1333.262695	1059.522461
1332.203125	964.979858
1331.143555	937.402588
1330.083984	1073.163940
1329.023438	981.627686
1327.963867	1006.438354
1326.903320	836.214661
1325.841797	970.036255
1324.781250	1232.376831
1323.719727	909.605713
1322.659180	1258.552490
1321.596680	1034.937012
1320.535156	1078.054688
1319.473633	1074.434814
1318.411133	1048.768311
1317.348633	1136.688354
1316.285156	1219.786499
1315.222656	1091.034180
1314.159180	1337.036621
1313.095703	1208.604980
1312.032227	1245.401001
1310.967773	1316.797852
1309.904297	1299.673950
1308.839844	1117.776978
1307.775391	1140.355835
1306.709961	1465.692383
1305.645508	1185.894043
1304.580078	1272.792725
1303.513672	1128.656738
1302.448242	1225.627808
1301.382813	1310.396973
1300.316406	1292.053345
1299.250000	1217.340454
1298.182617	1118.222412
1297.116211	1242.730469
1296.048828	1205.271240
1294.981445	1079.583862
1293.914063	1037.504517
1292.845703	971.023804
1291.777344	966.008545
1290.708984	892.441101
1289.640625	897.474670
1288.572266	794.755554
1287.502930	1106.367920
1286.433594	903.397461
1285.364258	842.701416
1284.293945	799.275146
1283.224609	797.591248
1282.154297	915.961060
1281.083984	765.141602
1280.012695	795.558228
1278.942383	867.640808
1277.871094	993.589844
1276.799805	989.961853
1275.727539	1062.209717
1274.656250	992.732300
1273.583984	1148.195557
1272.511719	1257.242554
1271.439453	911.967651
1270.366211	859.979248
1269.292969	1110.848755
1268.219727	1120.002686
1267.146484	1273.210815
1266.072266	1170.209961
1264.999023	1086.827393
1263.924805	1123.050293
1262.849609	1276.358765
1261.775391	1171.231323
1260.700195	1219.755981
1259.625000	1153.775269
1258.549805	1014.778748
1257.474609	1022.032593
1256.398438	1163.261108
1255.322266	1036.650146
1254.246094	1119.466675
1253.168945	1158.476318
1252.092773	1114.771606
1251.015625	1273.017700
1249.938477	1346.099609
1248.860352	1188.183105
1247.783203	967.149841
1246.705078	926.084961
1245.626953	1164.487671
1244.547852	1103.992554
1243.469727	1109.110229
1242.390625	1242.933594
1241.311523	1019.829163
1240.231445	1105.080811
1239.152344	1170.880859
1238.072266	1040.136719
1236.992188	967.661194
1235.911133	1023.740295
1234.831055	1094.330688
1233.750000	883.700562
1232.668945	927.611694
1231.587891	898.799988
1230.505859	886.941284
1229.423828	833.897156
1228.341797	940.658447
1227.259766	909.365417
1226.176758	885.321838
1225.094727	863.676208
1224.011719	958.128967
1222.927734	643.765686
1221.844727	605.161987
1220.760742	716.425293
1219.676758	472.302460
1218.592773	402.228729
1217.507813	363.550629
1216.423828	353.825714
1215.338867	353.716797
1214.252930	488.759796
1213.167969	379.896393
1212.082031	456.847809
1210.996094	497.516541
1209.910156	608.060791
1208.823242	484.569061
1207.737305	498.499237
1206.650391	642.528198
1205.562500	663.518250
1204.475586	636.238220
1203.387695	457.138214
1202.299805	458.675995
1201.211914	238.615555
1200.124023	35.427788
1199.035156	181.237991
1197.946289	230.653778
1196.857422	15.337614
1195.767578	107.899010
1194.678711	44.031185
1193.588867	-5.468142
1192.498047	48.321198
1191.408203	-121.485146
1190.317383	-12.617156
1189.226563	-278.593323
1188.135742	-40.247974
1187.044922	-224.657623
1185.953125	-63.432938
1184.861328	-108.759872
1183.769531	44.972675
1182.676758	-79.716232
1181.584961	42.564331
1180.492188	107.142715
1179.398438	-22.578108
1178.305664	60.950657
1177.211914	-112.040733
1176.118164	7.189508
1175.024414	-62.943516
1173.929688	115.864952
1172.835938	208.304489
1171.741211	233.577240
1170.646484	275.477417
1169.550781	152.177719
1168.455078	83.830025
1167.359375	13.007900
1166.263672	133.355286
1165.167969	126.857964
1164.071289	-25.518742
1162.974609	189.968582
1161.877930	235.659348
1160.780273	130.766739
1159.682617	250.222107
1158.584961	333.701904
1157.487305	364.526093
1156.389648	263.996277
1155.291016	153.849686
1154.192383	272.567230
1153.093750	147.923203
1151.994141	318.786530
1150.894531	5.678586
1149.794922	147.664795
1148.695313	-5.907166
1147.594727	9.553089
1146.495117	53.461685
1145.394531	187.682831
1144.292969	-20.985720
1143.192383	-8.396630
1142.090820	25.472992
1140.989258	-19.276070
1139.886719	-2.306828
1138.785156	38.311283
1137.682617	-37.668076
1136.580078	52.596695
1135.477539	156.955719
1134.374023	258.771057
1133.270508	263.067352
1132.166992	324.220245
1131.063477	608.332947
1129.958984	821.008484
1128.854492	739.300415
1127.750000	892.325623
1126.644531	886.286743
1125.540039	932.299683
1124.434570	933.140625
1123.329102	1000.220276
1122.222656	818.396118
1121.117188	617.602417
1120.010742	674.902893
1118.903320	601.851074
1117.796875	689.685669
1116.689453	796.300964
1115.582031	491.097656
1114.474609	578.579956
1113.367188	398.696472
1112.258789	594.707458
1111.150391	601.431213
1110.041016	650.584106
1108.932617	612.207214
1107.823242	826.490601
1106.713867	813.872131
1105.604492	836.581848
1104.494141	989.010620
1103.383789	907.643555
1102.273438	986.666809
1101.163086	775.423767
1100.051758	823.604004
1098.940430	902.328796
1097.829102	872.502136
1096.717773	1276.246948
1095.605469	1003.494629
1094.493164	848.573059
1093.380859	816.112915
1092.268555	1030.823975
1091.155273	955.811584
1090.041992	1036.095215
1088.928711	968.037109
1087.814453	1008.147705
1086.701172	817.700928
1085.586914	998.782166
1084.471680	836.494934
1083.357422	930.411255
1082.242188	866.788269
1081.126953	925.298340
1080.011719	664.313660
1078.895508	889.447998
1077.779297	745.863281
1076.663086	914.453247
1075.546875	646.475952
1074.429688	845.415100
1073.312500	708.830383
1072.195313	656.685913
1071.078125	710.025757
1069.959961	643.766541
1068.841797	652.491333
1067.723633	581.531433
1066.604492	683.890259
1065.486328	715.938049
1064.367188	769.010315
1063.247070	857.138611
1062.127930	463.176727
1061.007813	469.421967
1059.887695	578.566101
1058.767578	435.102722
1057.646484	576.908203
1056.525391	491.923370
1055.404297	549.517761
1054.283203	322.065857
1053.161133	517.471436
1052.039063	554.001404
1050.916992	233.326279
1049.794922	262.918060
1048.671875	224.828064
1047.548828	345.412170
1046.425781	183.730347
1045.301758	348.602539
1044.177734	305.926514
1043.053711	398.481995
1041.929688	390.818268
1040.805664	220.103683
1039.680664	415.177826
1038.555664	291.164917
1037.429688	288.301025
1036.304688	427.467773
1035.178711	224.524658
1034.052734	254.370148
1032.925781	367.974884
1031.798828	555.987183
1030.671875	444.051025
1029.544922	399.624725
1028.417969	99.652924
1027.290039	129.776398
1026.162109	-60.717159
1025.033203	9.020133
1023.905273	-162.657730
1022.776367	-315.628510
1021.647461	-271.209259
1020.518555	-210.500351
1019.388672	-31.459354
1018.258789	38.582767
1017.128906	-81.443153
1015.998047	23.495722
1014.868164	165.551010
1013.737305	45.817577
1012.605469	213.436356
1011.474609	112.446136
1010.342773	245.421677
1009.210938	452.496094
1008.079102	414.271912
1006.946289	459.442566
1005.813477	1006.621338
1004.680664	1636.894165
1003.546875	2377.943848
1002.414063	2619.490234
1001.280273	2045.280029
1000.145508	1469.129028
999.011719	727.057007
997.876953	477.309418
996.742188	167.764145
995.607422	36.209915
994.471680	94.054825
993.335938	237.353149
992.200195	85.463837
991.064453	-27.030552
989.927734	-24.080051
988.791016	94.241135
987.654297	32.889473
986.516602	96.097794
985.379883	74.186813
984.242188	-117.995338
983.103516	51.494324
981.965820	82.939598
980.827148	43.162823
979.688477	-60.877235
978.548828	-38.230404
977.409180	-22.354237
976.270508	159.186737
975.129883	168.389893
973.990234	88.112305
972.849609	111.395462
971.708984	130.217529
970.568359	254.806839
969.426758	163.673798
968.285156	210.446442
967.143555	-54.739773
966.001953	63.475136
964.859375	213.891968
963.716797	226.801147
962.574219	285.705139
961.430664	250.755539
960.287109	417.625122
959.143555	357.763428
958.000000	229.368057
956.855469	195.069473
955.710938	80.812187
954.566406	124.689125
953.421875	8.518784
952.276367	221.989609
951.130859	181.635208
949.985352	70.566895
948.838867	208.891342
947.692383	143.887726
946.545898	300.717010
945.399414	160.640717
944.251953	98.438698
943.104492	77.522232
941.957031	216.570648
940.809570	184.529846
939.661133	269.030609
938.512695	232.735413
937.364258	465.737488
936.214844	388.673737
935.065430	229.728577
933.916016	399.205017
932.765625	226.962845
931.616211	32.170071
930.465820	156.471802
929.315430	219.384598
928.164063	120.788094
927.012695	86.110603
925.861328	156.262253
924.709961	42.262486
923.557617	17.161177
922.405273	-60.082798
921.252930	117.453209
920.099609	83.688408
918.947266	-97.614777
917.793945	-149.209412
916.639648	-191.554520
915.486328	-279.159027
914.332031	-57.861362
913.177734	-115.681503
912.022461	-66.698761
910.868164	-192.280533
909.712891	-231.492096
908.556641	-234.277161
907.401367	-218.803726
906.245117	-12.843562
905.088867	-13.039759
903.931641	-105.984848
902.775391	2.783050
901.618164	120.678375
900.460938	-39.790184
899.302734	28.504803
898.144531	187.379379
896.986328	43.182072
895.828125	-21.689770
894.668945	35.669804
893.509766	106.668129
892.350586	164.175095
891.191406	208.198257
890.031250	49.011940
888.871094	115.820854
887.710938	8.846332
886.549805	111.937050
885.388672	90.950722
884.227539	218.964050
883.066406	202.642609
881.904297	233.771744
880.742188	213.112122
879.580078	278.188568
878.416992	370.355927
877.253906	503.104034
876.090820	442.153015
874.927734	446.600861
873.763672	171.952957
872.599609	291.384338
871.435547	170.039902
870.270508	111.808823
869.105469	271.828888
867.940430	166.484192
866.775391	72.477081
865.609375	261.763306
864.443359	327.414978
863.277344	134.726273
862.110352	198.215485
860.944336	263.948242
859.777344	403.771423
858.609375	346.057404
857.442383	353.463409
856.274414	565.039673
855.105469	774.300964
853.937500	671.799988
852.768555	620.929810
851.599609	666.469238
850.430664	649.257324
849.260742	477.499023
848.090820	413.327667
846.920898	452.187805
845.750000	298.518738
844.580078	274.719757
843.409180	340.431122
842.237305	135.437164
841.066406	181.003494
839.894531	222.069122
838.722656	88.739159
837.549805	362.201965
836.376953	284.724854
835.204102	419.470276
834.031250	232.536194
832.857422	246.611969
831.683594	483.869354
830.509766	383.997253
829.335938	424.697266
828.161133	427.424377
826.986328	459.099518
825.811523	434.975220
824.635742	404.135284
823.459961	96.925697
822.284180	306.700623
821.107422	242.352417
819.931641	349.444092
818.754883	213.756775
817.577148	-6.503845
816.400391	9.156355
815.222656	35.874733
814.044922	-24.234430
812.866211	95.746498
811.687500	-71.196915
810.508789	77.488152
809.330078	39.366249
808.150391	21.186014
806.971680	58.458511
805.791016	-37.592335
804.611328	59.461514
803.430664	1.022255
802.250000	-155.111115
801.069336	-89.407837
799.887695	-123.628204
798.706055	-122.442558
797.524414	-236.627594
796.342773	-209.002899
795.160156	-265.682343
793.977539	-187.293747
792.794922	-162.194611
791.611328	-84.056473
790.427734	42.649536
789.244141	12.055377
788.059570	200.440613
786.875977	114.317970
785.691406	240.461273
784.505859	189.553299
783.321289	120.877983
782.135742	248.835815
780.949219	332.440796
779.763672	367.298950
778.577148	220.940277
777.390625	240.147339
776.204102	64.980583
775.016602	192.150085
773.829102	67.619507
772.641602	174.666351
771.453125	34.553364
770.265625	68.586761
769.077148	47.393459
767.887695	61.370125
766.699219	37.777828
765.509766	179.305695
764.319336	133.473663
763.129883	331.954712
761.939453	237.478653
760.749023	468.653564
759.558594	442.196228
758.367188	389.258972
757.175781	476.996216
755.984375	608.569336
754.791992	403.673584
753.599609	203.175797
752.407227	53.214119
751.214844	166.820343
750.021484	416.441681
748.828125	206.989487
747.634766	54.620773
746.441406	205.081482
745.247070	199.616684
744.052734	446.322876
742.857422	420.908997
741.662109	121.376144
740.466797	-29.040171
739.271484	285.120270
738.076172	134.594101
736.879883	168.062973
735.683594	133.564697
734.486328	291.682281
733.289063	215.459625
732.091797	222.370972
730.894531	222.660141
729.697266	244.768250
728.499023	83.127991
727.300781	360.952667
726.101563	422.214050
724.902344	444.069977
723.703125	439.660004
722.503906	205.875763
721.303711	406.720245
720.104492	343.276306
718.903320	347.496368
717.703125	480.436951
716.501953	486.759399
715.300781	407.996002
714.099609	516.786560
712.897461	396.603851
711.695313	202.362122
710.493164	267.514648
709.291016	143.098694
708.087891	208.232529
706.884766	214.544296
705.680664	31.456936
704.477539	-86.239342
703.273438	87.718193
702.069336	-116.929153
700.864258	59.162411
699.659180	74.280968
698.454102	258.986053
697.249023	104.570480
696.042969	-117.105415
694.836914	-51.879810
693.630859	-143.031326
692.423828	82.928154
691.217773	-36.355675
690.009766	-75.235207
688.802734	35.673023
687.594727	-39.992462
686.386719	18.899086
685.178711	-58.794865
683.970703	-80.034363
682.761719	-27.516363
681.552734	-5.302180
680.342773	-63.196384
679.133789	-108.008385
677.923828	-152.737717
676.712891	-143.261185
675.502930	22.106134
674.291992	27.336145
673.081055	0.176580
671.869141	14.190152
670.657227	103.943413
669.445313	70.494751
668.233398	-90.393570
667.021484	34.086365
665.808594	-9.933321
664.595703	218.268707
663.381836	3.760632
662.167969	115.395958
660.954102	-161.465073
659.740234	10.686929
658.525391	16.696453
657.310547	3.340357
656.095703	-25.058531
654.880859	-3.819336
653.665039	-6.258974
652.449219	-51.760391
651.233398	14.812201
650.016602	105.071426
648.799805	76.873268
647.583008	-20.192677
646.365234	78.656807
645.148438	259.227753
643.930664	267.598083
642.711914	121.086868
641.494141	236.960678
640.275391	178.607285
639.056641	38.559452
637.836914	119.858353
636.617188	-71.791481
635.397461	106.007835
634.177734	-8.410832
632.957031	40.288879
631.736328	-123.643883
630.515625	-141.707291
629.293945	-144.886612
628.073242	-68.861977
626.851563	47.699036
625.628906	97.552803
624.407227	117.166290
623.184570	295.123596
621.960938	196.373978
620.738281	125.248344
619.514648	293.715820
618.291016	69.993416
617.067383	-57.634556
615.842773	-67.858711
614.618164	107.680473
613.393555	-76.623131
612.167969	-26.036247
610.942383	-22.967981
609.716797	20.225492
608.491211	188.972137
607.264648	-106.553207
606.038086	-35.110054
604.811523	50.637440
