# Supplementary material for: Raman spectroscopy accurately differentiates mucosal healing from non-healing and biochemical changes following biological therapy in inflammatory bowel disease
Source: PLoS One. 2021 Jun 2;16(6):e0252210. doi: 10.1371/journal.pone.0252210 (PMC8172032; doi:10.1371/journal.pone.0252210)
Supplement: S3 Dataset — (ZIP) [file pone.0252210.s005.zip › Export UC active inflammation/OC009-1 post treatment_BL sub CR removed_36__X_-17940.5__Y_1125.72__Z_-5784.3__Time_413.txt]

1714.715820	122.434067
1713.739258	-175.765076
1712.762695	23.197905
1711.785156	-24.536385
1710.808594	-23.796406
1709.831055	127.186096
1708.853516	-75.423775
1707.875000	-7.164083
1706.897461	-61.868629
1705.918945	47.027889
1704.940430	24.965496
1703.960938	32.615746
1702.982422	-90.518990
1702.002930	-146.419205
1701.023438	-25.410032
1700.043945	74.504509
1699.063477	51.719479
1698.083984	219.145905
1697.103516	-38.063938
1696.123047	31.211542
1695.141602	116.865295
1694.161133	277.713470
1693.179688	94.454964
1692.198242	181.334045
1691.216797	303.318146
1690.234375	324.279846
1689.251953	407.052094
1688.269531	559.599609
1687.287109	568.565308
1686.304688	639.322021
1685.321289	683.850342
1684.337891	654.238892
1683.354492	566.523193
1682.371094	556.582703
1681.387695	738.868835
1680.403320	751.165222
1679.418945	846.468689
1678.434570	939.572144
1677.449219	862.844238
1676.464844	972.870422
1675.479492	931.750610
1674.494141	1042.698853
1673.507813	1031.808105
1672.522461	1093.199097
1671.536133	1489.813232
1670.549805	1392.677734
1669.563477	1569.622070
1668.576172	1369.936401
1667.589844	1550.451538
1666.602539	1524.349854
1665.615234	1599.575195
1664.626953	1463.013306
1663.639648	1860.095337
1662.651367	1843.814331
1661.663086	1995.026001
1660.674805	1664.264771
1659.685547	1766.018921
1658.696289	1886.731323
1657.707031	1676.763550
1656.717773	1962.523071
1655.728516	1761.465088
1654.738281	1852.078247
1653.748047	1538.198486
1652.757813	1584.700439
1651.767578	1367.088257
1650.777344	1202.877075
1649.786133	1192.483398
1648.794922	1105.837158
1647.803711	942.982056
1646.811523	793.786926
1645.820313	840.527527
1644.828125	575.968872
1643.835938	768.692749
1642.843750	359.797119
1641.850586	384.271118
1640.857422	319.363007
1639.864258	362.983124
1638.871094	375.263275
1637.877930	248.098999
1636.883789	353.303009
1635.889648	-20.951576
1634.895508	185.009872
1633.901367	106.627640
1632.906250	-53.097054
1631.912109	-62.362309
1630.916992	68.185341
1629.920898	54.152870
1628.925781	-133.314728
1627.929688	-120.488449
1626.934570	-120.580719
1625.937500	-209.873093
1624.941406	-78.026894
1623.945313	35.571892
1622.948242	91.501045
1621.951172	194.901550
1620.954102	75.137497
1619.956055	121.081230
1618.958984	185.561127
1617.960938	166.164032
1616.962891	2.566283
1615.963867	232.834351
1614.965820	40.725189
1613.966797	69.180557
1612.967773	137.089249
1611.968750	26.793299
1610.968750	92.293633
1609.969727	-43.934986
1608.969727	-14.927860
1607.969727	-22.518167
1606.968750	-11.686769
1605.968750	109.196869
1604.967773	62.544693
1603.966797	154.700226
1602.965820	16.587179
1601.963867	87.887459
1600.962891	-2.976615
1599.960938	-88.535507
1598.958984	-85.132095
1597.956055	-0.670915
1596.954102	172.626877
1595.951172	14.020439
1594.948242	-181.086761
1593.945313	-73.145233
1592.941406	-80.152794
1591.938477	-233.368240
1590.934570	-151.631577
1589.930664	-129.974380
1588.925781	-139.666687
1587.921875	-248.510605
1586.916992	-49.628220
1585.912109	-140.285965
1584.907227	-53.702950
1583.901367	139.633301
1582.896484	80.082771
1581.890625	330.484344
1580.884766	33.770615
1579.877930	15.720807
1578.872070	127.761314
1577.865234	127.745514
1576.858398	268.155548
1575.851563	106.618919
1574.843750	77.705025
1573.836914	7.089737
1572.829102	193.789124
1571.821289	26.778509
1570.812500	106.608704
1569.804688	116.131699
1568.795898	16.420727
1567.787109	93.230316
1566.778320	-237.788544
1565.768555	-132.670090
1564.758789	21.578220
1563.750000	206.760101
1562.739258	223.080521
1561.729492	55.089615
1560.718750	19.274445
1559.708984	232.219223
1558.698242	406.033691
1557.686523	69.076401
1556.675781	198.485504
1555.664063	128.210007
1554.652344	88.878700
1553.640625	272.079529
1552.628906	276.408386
1551.616211	133.032516
1550.603516	183.619934
1549.590820	91.721840
1548.578125	408.361267
1547.565430	225.592636
1546.551758	179.747925
1545.538086	224.213211
1544.524414	116.005096
1543.510742	206.610977
1542.496094	41.252209
1541.481445	15.244661
1540.466797	92.348465
1539.452148	-45.034531
1538.437500	134.919464
1537.421875	41.075951
1536.406250	-81.291824
1535.390625	-82.564857
1534.374023	70.696304
1533.358398	4.561715
1532.341797	82.611519
1531.325195	-58.615082
1530.308594	-63.408798
1529.291016	-135.371643
1528.274414	207.169205
1527.256836	134.807175
1526.238281	13.369540
1525.220703	151.761841
1524.202148	53.162666
1523.184570	252.865128
1522.166016	15.022845
1521.146484	13.680248
1520.127930	27.591682
1519.108398	-66.653526
1518.088867	201.327942
1517.069336	191.519760
1516.049805	96.766090
1515.029297	225.312180
1514.008789	292.002258
1512.988281	224.995071
1511.967773	147.578369
1510.946289	-68.555687
1509.925781	248.885361
1508.904297	-16.249084
1507.882813	123.753700
1506.860352	101.994682
1505.838867	-132.666809
1504.816406	-203.376495
1503.793945	-20.547791
1502.770508	-165.866226
1501.748047	-70.513092
1500.724609	-49.622368
1499.701172	-131.294189
1498.677734	-187.482300
1497.654297	-74.897285
1496.629883	-169.750595
1495.605469	-141.923874
1494.581055	98.013054
1493.556641	-199.218536
1492.531250	-54.235737
1491.505859	-154.794540
1490.480469	-12.697001
1489.455078	157.315353
1488.429688	224.967865
1487.403320	31.996572
1486.376953	170.878647
1485.350586	268.746735
1484.324219	126.582138
1483.296875	267.554199
1482.270508	260.426331
1481.243164	523.511902
1480.214844	503.348663
1479.187500	498.405762
1478.159180	681.952148
1477.130859	562.104675
1476.102539	600.166260
1475.074219	543.884827
1474.044922	897.508362
1473.015625	899.562317
1471.986328	972.807617
1470.957031	908.525452
1469.927734	1126.612549
1468.897461	1362.329102
1467.867188	1262.174683
1466.836914	1622.220703
1465.806641	1699.877563
1464.775391	1807.926636
1463.744141	1834.561279
1462.712891	2011.022705
1461.681641	1862.245605
1460.649414	2018.199951
1459.618164	2049.656250
1458.585938	2134.348145
1457.552734	2051.458008
1456.520508	2118.282227
1455.487305	2141.907715
1454.455078	2152.829346
1453.420898	2447.678467
1452.387695	2704.369873
1451.354492	2388.130615
1450.320313	2520.509033
1449.286133	2384.274170
1448.251953	2716.673828
1447.216797	2795.671875
1446.182617	2616.403320
1445.147461	2482.757568
1444.112305	2508.605957
1443.076172	2114.420898
1442.041016	2380.666260
1441.004883	2355.945313
1439.968750	2278.147949
1438.932617	2319.216064
1437.895508	2231.368652
1436.858398	2128.418701
1435.821289	2020.484619
1434.784180	1541.320679
1433.747070	1496.748047
1432.708984	1611.272583
1431.670898	1119.964111
1430.632813	1166.453247
1429.594727	897.566711
1428.556641	762.537537
1427.517578	672.994629
1426.478516	520.498840
1425.439453	453.833832
1424.399414	442.685211
1423.359375	378.678986
1422.320313	400.432037
1421.279297	402.055267
1420.239258	617.812561
1419.199219	410.556427
1418.158203	331.820404
1417.117188	280.870514
1416.075195	348.260803
1415.034180	315.084991
1413.992188	317.196167
1412.950195	65.416489
1411.908203	190.925751
1410.866211	135.493515
1409.823242	127.901657
1408.780273	-22.807367
1407.737305	-120.614113
1406.694336	-19.894682
1405.650391	116.010956
1404.606445	254.462128
1403.562500	189.664658
1402.518555	87.354561
1401.474609	115.636040
1400.429688	91.323685
1399.384766	92.199982
1398.339844	258.642426
1397.294922	129.354599
1396.249023	183.151382
1395.203125	74.181885
1394.157227	-94.746910
1393.111328	154.729584
1392.064453	211.408920
1391.018555	-39.709362
1389.971680	34.735229
1388.923828	-13.353486
1387.876953	-41.278557
1386.829102	236.049606
1385.781250	-64.250603
1384.733398	0.701666
1383.685547	-6.736237
1382.636719	-24.054161
1381.587891	-61.229073
1380.539063	16.640203
1379.490234	-57.736610
1378.440430	-57.060966
1377.391602	-233.482483
1376.341797	-132.684998
1375.291016	-1.870694
1374.241211	91.607788
1373.190430	-19.351711
1372.139648	-125.145615
1371.088867	-158.464935
1370.038086	-126.833740
1368.986328	-194.772049
1367.934570	-18.388899
1366.882813	100.761261
1365.831055	38.196182
1364.778320	5.659854
1363.726563	-26.719952
1362.673828	135.160843
1361.620117	-11.440499
1360.567383	31.225920
1359.513672	240.638870
1358.459961	84.563774
1357.406250	-53.907707
1356.352539	56.367786
1355.297852	44.956318
1354.243164	130.576752
1353.188477	116.937759
1352.133789	212.705017
1351.078125	330.902954
1350.023438	429.331238
1348.966797	239.948059
1347.911133	477.558960
1346.855469	653.180481
1345.798828	843.732056
1344.742188	818.602966
1343.685547	1016.732971
1342.627930	1016.614929
1341.571289	830.780701
1340.513672	781.411072
1339.456055	947.683594
1338.397461	940.656006
1337.339844	1250.676270
1336.281250	904.714294
1335.222656	1058.939087
1334.163086	1131.562988
1333.104492	1023.700500
1332.044922	1002.563538
1330.985352	877.704346
1329.925781	802.461609
1328.865234	742.194641
1327.805664	859.992310
1326.745117	849.383728
1325.684570	851.245728
1324.623047	1055.711304
1323.561523	949.117798
1322.500977	956.232849
1321.438477	805.505371
1320.376953	1123.744507
1319.314453	943.662598
1318.252930	1160.834473
1317.189453	1109.248169
1316.126953	1094.770264
1315.064453	984.280212
1314.000977	1282.976318
1312.937500	1059.369385
1311.874023	1274.375977
1310.809570	1023.972717
1309.745117	1312.941772
1308.680664	900.377319
1307.616211	1029.477905
1306.551758	1200.439087
1305.486328	997.523132
1304.420898	1249.748047
1303.355469	1172.480103
1302.289063	1036.330566
1301.223633	1111.686523
1300.157227	1142.859741
1299.090820	1134.794189
1298.023438	1266.803589
1296.957031	1113.994873
1295.889648	1049.704834
1294.822266	1044.422119
1293.754883	1039.214355
1292.686523	1007.088684
1291.618164	994.669128
1290.549805	1131.911011
1289.481445	879.327087
1288.413086	1009.308167
1287.343750	1190.756104
1286.274414	891.952820
1285.205078	950.982544
1284.134766	968.406433
1283.064453	897.728943
1281.995117	1022.975891
1280.923828	967.103394
1279.853516	881.940613
1278.782227	1002.358215
1277.710938	900.194397
1276.639648	944.836975
1275.568359	979.722412
1274.496094	1026.851807
1273.423828	763.644226
1272.351563	1179.794067
1271.279297	1192.757446
1270.206055	1261.913452
1269.132813	1299.328491
1268.059570	1185.409912
1266.986328	1137.461304
1265.913086	1348.194824
1264.838867	1090.484741
1263.764648	1381.661011
1262.689453	1343.548218
1261.615234	1305.469238
1260.540039	1335.664917
1259.464844	1319.561768
1258.389648	1149.994995
1257.313477	1338.557739
1256.238281	1161.772949
1255.162109	1099.497803
1254.085938	1064.028076
1253.008789	1162.421021
1251.931641	1277.801270
1250.854492	1325.020752
1249.777344	1170.364746
1248.700195	1309.972046
1247.622070	1361.998535
1246.543945	1287.616943
1245.465820	1152.513184
1244.387695	1250.665771
1243.308594	1295.328491
1242.229492	1068.000244
1241.150391	1008.262329
1240.071289	1203.379761
1238.991211	1228.528931
1237.911133	1192.994995
1236.831055	1150.175781
1235.750977	1085.526978
1234.669922	1159.071289
1233.588867	1152.567017
1232.507813	792.225464
1231.426758	766.362549
1230.344727	878.546082
1229.262695	1186.807861
1228.180664	1005.813416
1227.098633	744.980225
1226.015625	939.208313
1224.933594	610.677979
1223.849609	570.119080
1222.766602	795.574524
1221.683594	771.833008
1220.599609	564.329468
1219.515625	504.304169
1218.430664	540.910706
1217.346680	495.315582
1216.261719	413.459290
1215.176758	387.128113
1214.091797	626.320923
1213.005859	356.064453
1211.920898	358.560822
1210.834961	621.561707
1209.748047	457.448853
1208.662109	507.979370
1207.575195	628.347168
1206.488281	816.094055
1205.401367	463.872375
1204.313477	456.286804
1203.225586	434.188873
1202.137695	277.171509
1201.049805	149.053299
1199.961914	225.543411
1198.873047	191.222885
1197.784180	132.788437
1196.695313	112.803856
1195.605469	138.453598
1194.515625	-88.455025
1193.425781	30.847925
1192.335938	22.642153
1191.246094	-16.868763
1190.155273	-49.228046
1189.064453	-98.458984
1187.973633	-202.969254
1186.881836	-144.254303
1185.790039	-167.248291
1184.698242	-341.487701
1183.606445	-177.437683
1182.514648	20.045998
1181.421875	-3.262754
1180.329102	-29.033947
1179.236328	-30.898638
1178.142578	27.072241
1177.049805	-10.894025
1175.956055	1.382143
1174.861328	75.839928
1173.767578	-31.778248
1172.672852	111.921738
1171.578125	133.423950
1170.483398	92.629814
1169.387695	102.011086
1168.291992	8.469120
1167.196289	-99.451996
1166.100586	-97.434715
1165.004883	112.440117
1163.908203	119.032761
1162.811523	156.604401
1161.714844	229.909256
1160.617188	90.579941
1159.519531	139.839844
1158.421875	143.653214
1157.324219	326.362244
1156.225586	394.395355
1155.127930	254.815964
1154.028320	656.537170
1152.929688	395.221100
1151.831055	243.597000
1150.731445	194.436859
1149.631836	-19.165991
1148.531250	50.707836
1147.431641	-20.019745
1146.331055	-21.743048
1145.230469	-59.239468
1144.129883	-322.868622
1143.028320	44.058281
1141.926758	-0.769141
1140.825195	-197.847122
1139.723633	-66.782234
1138.621094	-166.427826
1137.518555	-180.533371
1136.416016	-64.012009
1135.313477	-109.139153
1134.209961	19.060839
1133.106445	-49.934635
1132.002930	-35.870647
1130.898438	111.032089
1129.794922	314.764984
1128.690430	563.417786
1127.585938	643.510254
1126.480469	512.469055
1125.375977	703.852417
1124.270508	539.573120
1123.164063	766.293335
1122.058594	376.916351
1120.952148	378.467072
1119.845703	308.931458
1118.739258	381.428040
1117.631836	387.568817
1116.525391	291.917725
1115.417969	189.165421
1114.309570	136.083618
1113.202148	139.749161
1112.093750	150.460983
1110.985352	229.678116
1109.876953	103.234032
1108.767578	281.580566
1107.658203	533.038208
1106.548828	328.580109
1105.439453	433.473389
1104.329102	500.518494
1103.218750	619.423767
1102.108398	450.411377
1100.998047	656.502502
1099.886719	621.929077
1098.775391	622.717041
1097.664063	446.698029
1096.552734	423.924377
1095.440430	636.751221
1094.328125	425.464203
1093.215820	605.196899
1092.102539	516.418518
1090.990234	375.891571
1089.876953	338.965210
1088.762695	379.688965
1087.649414	575.650391
1086.535156	526.927307
1085.420898	485.279144
1084.306641	516.523010
1083.191406	406.738647
1082.076172	419.189484
1080.960938	379.961121
1079.845703	235.073776
1078.729492	388.454010
1077.613281	438.485229
1076.497070	235.036316
1075.380859	355.499542
1074.263672	241.330826
1073.146484	-79.156761
1072.029297	8.515003
1070.912109	187.593872
1069.793945	153.329788
1068.675781	276.097260
1067.557617	138.803192
1066.438477	324.802124
1065.319336	232.100296
1064.200195	144.154419
1063.081055	257.562836
1061.961914	384.993134
1060.841797	234.006058
1059.721680	211.763916
1058.600586	0.161454
1057.480469	66.900352
1056.359375	152.341766
1055.238281	-2.891231
1054.116211	150.360901
1052.995117	301.259430
1051.873047	153.240997
1050.750000	-15.674159
1049.627930	37.276485
1048.504883	113.586472
1047.381836	299.563080
1046.258789	91.337646
1045.134766	74.473351
1044.011719	60.013374
1042.886719	66.587746
1041.762695	-99.209023
1040.638672	142.830750
1039.513672	-27.440477
1038.388672	116.796684
1037.262695	193.516830
1036.136719	72.431808
1035.010742	37.573204
1033.884766	33.047798
1032.758789	182.108826
1031.631836	98.634476
1030.504883	301.230682
1029.377930	350.407410
1028.250000	71.987404
1027.122070	119.027451
1025.994141	103.416420
1024.866211	-111.808403
1023.737305	-201.487228
1022.608398	-209.800919
1021.479492	-354.933929
1020.350586	-147.275833
1019.220703	-338.571899
1018.090820	-332.581482
1016.960938	-249.997955
1015.830078	-246.168945
1014.700195	42.780495
1013.569336	-13.507920
1012.437500	29.918123
1011.306641	214.679062
1010.174805	35.974663
1009.042969	234.727310
1007.910156	306.211853
1006.778320	308.361450
1005.645508	775.513123
1004.512695	1309.609375
1003.378906	1993.828491
1002.245117	2550.708496
1001.111328	2335.620117
999.977539	1473.859863
998.843750	931.348999
997.708984	511.582825
996.574219	329.910095
995.438477	208.438477
994.303711	22.519585
993.167969	118.252983
992.032227	47.982086
990.895508	171.551086
989.758789	288.256287
988.622070	36.234707
987.485352	102.440659
986.348633	-82.389305
985.210938	-80.458504
984.073242	-66.904877
982.934570	-41.736301
981.796875	-320.285217
980.658203	-69.337006
979.519531	36.669106
978.379883	-82.667091
977.240234	-10.976477
976.100586	226.316071
974.960938	-16.759272
973.821289	34.519051
972.680664	74.398621
971.540039	272.850464
970.398438	80.954285
969.257813	245.098846
968.116211	227.957565
966.974609	100.791946
965.832031	-7.850231
964.689453	264.402649
963.546875	220.198593
962.404297	302.212952
961.261719	294.912048
960.118164	235.020721
958.974609	308.138489
957.830078	237.039139
956.686523	397.350189
955.541992	301.296631
954.396484	207.683701
953.251953	372.786743
952.106445	247.385849
950.960938	364.583588
949.815430	170.854721
948.668945	244.789993
947.522461	225.087280
946.375977	433.992798
945.229492	464.715576
944.082031	11.338797
942.934570	362.019806
941.787109	452.391418
940.638672	474.351410
939.491211	644.710693
938.342773	532.216064
937.193359	353.733765
936.044922	330.474609
934.895508	387.109589
933.745117	680.834045
932.595703	432.218567
931.445313	495.898376
930.294922	500.422211
929.144531	479.985138
927.993164	650.862427
926.842773	327.882629
925.690430	150.765839
924.539063	212.662323
923.386719	354.212097
922.234375	70.594078
921.082031	-55.963593
919.929688	26.696846
918.776367	11.698705
917.623047	369.317291
916.468750	204.509003
915.315430	-50.973381
914.161133	131.840088
913.006836	-18.967976
911.851563	125.320717
910.696289	-43.424263
909.541016	-69.152725
908.385742	-19.986347
907.229492	63.223972
906.074219	-130.026840
904.916992	21.262611
903.760742	-4.147652
902.603516	-160.831650
901.446289	72.028870
900.289063	218.818024
899.131836	180.023407
897.973633	-155.081573
896.815430	199.905136
895.656250	244.964035
894.498047	93.347855
893.338867	237.950958
892.178711	136.215118
891.019531	301.152618
889.859375	246.958755
888.699219	88.950363
887.539063	-71.206314
886.377930	37.345425
885.216797	145.876389
884.055664	243.105591
882.893555	198.223770
881.732422	106.028915
880.570313	124.374969
879.407227	395.177277
878.245117	217.445663
877.082031	301.151337
875.918945	303.752472
874.754883	385.185089
873.590820	293.247131
872.426758	300.395996
871.262695	188.294083
870.098633	-6.983100
868.933594	297.147980
867.768555	173.911133
866.602539	131.671158
865.436523	242.285629
864.270508	285.439514
863.104492	285.890076
861.938477	322.273407
860.771484	446.211243
859.604492	406.211670
858.436523	289.921783
857.269531	371.128784
856.101563	708.023987
854.932617	535.654785
853.764648	710.891418
852.595703	686.526794
851.426758	471.662933
850.256836	626.589539
849.087891	669.416443
847.917969	768.197144
846.748047	405.674500
845.577148	121.653839
844.406250	274.145630
843.235352	209.510971
842.064453	187.383453
840.892578	62.372223
839.720703	55.891205
838.548828	239.386581
837.375977	92.023170
836.204102	78.748451
835.031250	284.357971
833.857422	322.352661
832.684570	123.629440
831.510742	387.020935
830.335938	232.947067
829.162109	433.646881
827.987305	257.256592
826.812500	308.373413
825.637695	268.018097
824.461914	258.852539
823.286133	289.762268
822.110352	129.018127
820.933594	79.681435
819.757813	-167.868271
818.580078	-10.144172
817.403320	-79.572556
816.225586	-68.897415
815.048828	12.915498
813.870117	-125.542763
812.692383	-48.287746
811.513672	2.212771
810.334961	-127.389259
809.156250	-14.766876
807.976563	0.012331
806.796875	-47.451202
805.617188	-108.262039
804.436523	-124.685028
803.255859	-61.246441
802.075195	-84.422798
800.894531	36.564304
799.712891	33.248867
798.531250	25.454536
797.349609	-270.572388
796.167969	-127.671478
794.985352	-177.655441
793.802734	-134.618256
792.619141	-140.366745
791.436523	-183.802765
790.252930	-213.975815
789.069336	114.356354
787.884766	-64.203880
786.700195	-32.568405
785.515625	-146.956345
784.331055	278.172974
783.145508	62.001083
781.959961	102.256973
780.774414	-1.164045
779.587891	131.790619
778.402344	6.251567
777.215820	234.009750
776.028320	-136.584381
774.840820	-52.416660
773.654297	108.897797
772.465820	-27.681335
771.278320	144.516235
770.089844	85.098694
768.901367	-49.266701
767.711914	151.379913
766.523438	133.779404
765.333984	237.313293
764.143555	-20.387371
762.954102	166.749527
761.763672	87.436516
760.573242	243.608795
759.382813	498.693420
758.191406	480.889587
757.000000	403.699921
755.808594	300.148285
754.616211	244.990479
753.423828	299.722443
752.231445	150.093613
751.039063	101.563408
749.845703	151.869110
748.652344	184.578995
747.458984	316.040222
746.264648	495.714661
745.070313	245.293701
743.875977	394.186981
742.680664	299.601501
741.486328	-27.330446
740.291016	174.130890
739.094727	121.309174
737.899414	291.979279
736.703125	-8.337841
735.506836	-115.803398
734.309570	-188.179169
733.112305	129.089417
731.915039	137.677536
730.717773	157.215424
729.519531	148.326004
728.322266	156.948914
727.123047	-63.958797
725.924805	113.044739
724.725586	241.914032
723.526367	250.589081
722.327148	167.547531
721.126953	302.932709
719.926758	357.503754
718.726563	532.117126
717.525391	342.269531
716.325195	298.700623
715.123047	287.901672
713.921875	209.536285
712.719727	277.301910
711.518555	318.907532
710.315430	306.055389
709.113281	62.316620
707.910156	-9.212887
706.707031	28.195772
705.502930	-23.633018
704.299805	270.647583
703.095703	20.838381
701.891602	-63.488461
700.686523	435.139618
699.481445	363.867767
698.276367	66.574547
697.071289	180.223267
695.865234	111.329109
694.659180	259.734924
693.453125	38.880299
692.246094	-42.872299
691.039063	-33.383564
689.832031	-73.792473
688.625000	-116.328957
687.416992	-341.045074
686.208984	-110.180099
685.000977	20.852940
683.791992	-43.259167
682.583008	-59.646870
681.374023	-19.676790
680.164063	-85.861862
678.955078	8.257380
677.745117	33.050816
676.534180	-35.250275
675.324219	-36.431149
674.113281	-96.037544
672.902344	136.418671
671.690430	37.850925
670.478516	-19.605606
669.266602	-109.483574
668.054688	109.716377
666.841797	-3.973190
665.628906	74.617226
664.416016	77.539001
663.203125	43.703640
661.989258	-50.610355
660.775391	-28.393520
659.561523	194.420135
658.346680	244.480255
657.131836	-11.822547
655.916992	-91.278549
654.701172	29.698326
653.485352	-8.972664
652.269531	-116.686180
651.053711	156.837616
649.836914	184.581665
648.620117	-194.791489
647.403320	-3.646497
646.186523	99.012032
644.968750	76.657455
643.750977	230.545212
642.532227	332.559784
641.314453	70.929497
640.095703	512.198608
638.875977	67.532799
637.657227	76.239418
636.437500	-138.726334
635.217773	77.863174
633.997070	-17.279396
632.777344	198.629013
631.556641	-66.638313
630.335938	-138.969711
629.114258	-65.711716
627.892578	189.484314
626.670898	73.228943
625.449219	194.624512
624.226563	114.093102
623.003906	414.627319
621.781250	301.114319
620.557617	157.220947
619.333984	42.911102
618.110352	9.529599
616.886719	123.354416
615.662109	-118.627792
614.437500	250.846344
613.212891	101.960609
611.987305	-66.691734
610.761719	104.070465
609.536133	-31.534319
608.310547	-65.148430
607.083984	-146.430664
605.857422	-66.031937
604.630859	47.778877
