# Supplementary material for: Raman spectroscopy accurately differentiates mucosal healing from non-healing and biochemical changes following biological therapy in inflammatory bowel disease
Source: PLoS One. 2021 Jun 2;16(6):e0252210. doi: 10.1371/journal.pone.0252210 (PMC8172032; doi:10.1371/journal.pone.0252210)
Supplement: S3 Dataset — (ZIP) [file pone.0252210.s005.zip › Export UC active inflammation/OC007-1 pre treat_base sub CR removed_51__X_-9630.47__Y_1826.94__Z_-820.14__Time_585.txt]

1714.715820	77.258865
1713.739258	-33.360504
1712.762695	-107.717964
1711.785156	190.998138
1710.808594	90.449463
1709.831055	38.485626
1708.853516	27.048285
1707.875000	157.895294
1706.897461	50.610245
1705.918945	144.494080
1704.940430	-53.201122
1703.960938	164.350677
1702.982422	-51.424950
1702.002930	72.944862
1701.023438	-134.153625
1700.043945	-100.204277
1699.063477	43.599518
1698.083984	-250.768509
1697.103516	5.765053
1696.123047	38.000290
1695.141602	174.634125
1694.161133	57.754036
1693.179688	-21.465727
1692.198242	57.084545
1691.216797	74.449608
1690.234375	-6.701555
1689.251953	-12.896582
1688.269531	-10.865527
1687.287109	47.377899
1686.304688	68.487503
1685.321289	164.413803
1684.337891	-21.947990
1683.354492	42.397327
1682.371094	-20.931955
1681.387695	9.163443
1680.403320	82.022896
1679.418945	80.512917
1678.434570	-125.712456
1677.449219	-33.701363
1676.464844	-85.175278
1675.479492	273.067780
1674.494141	1.215311
1673.507813	229.364029
1672.522461	45.673969
1671.536133	295.293976
1670.549805	37.606720
1669.563477	199.792953
1668.576172	-9.666850
1667.589844	256.286316
1666.602539	118.859116
1665.615234	241.665100
1664.626953	231.910080
1663.639648	243.521622
1662.651367	64.340012
1661.663086	304.226379
1660.674805	263.190826
1659.685547	296.485870
1658.696289	295.448853
1657.707031	77.342445
1656.717773	219.584549
1655.728516	250.683502
1654.738281	303.047333
1653.748047	225.827881
1652.757813	241.348007
1651.767578	196.124939
1650.777344	148.377090
1649.786133	-79.047371
1648.794922	37.361908
1647.803711	111.526566
1646.811523	85.338104
1645.820313	143.786484
1644.828125	144.183823
1643.835938	-58.652172
1642.843750	145.221756
1641.850586	64.033585
1640.857422	172.943115
1639.864258	-127.034492
1638.871094	-44.364552
1637.877930	-75.053329
1636.883789	113.152573
1635.889648	-1.780646
1634.895508	33.606171
1633.901367	132.268295
1632.906250	46.552235
1631.912109	-81.203033
1630.916992	-64.043839
1629.920898	129.520523
1628.925781	-48.027168
1627.929688	-143.888626
1626.934570	-84.453247
1625.937500	-69.721375
1624.941406	-65.469627
1623.945313	22.943031
1622.948242	-43.722073
1621.951172	168.216766
1620.954102	222.465683
1619.956055	111.242744
1618.958984	49.995049
1617.960938	316.978027
1616.962891	14.272272
1615.963867	215.583862
1614.965820	73.125404
1613.966797	124.858719
1612.967773	-119.763535
1611.968750	170.629105
1610.968750	-13.574923
1609.969727	19.851601
1608.969727	-72.501770
1607.969727	-122.888863
1606.968750	78.191727
1605.968750	64.471596
1604.967773	100.502914
1603.966797	157.464050
1602.965820	-26.349491
1601.963867	-47.872677
1600.962891	82.331741
1599.960938	68.641312
1598.958984	49.726685
1597.956055	-105.117020
1596.954102	187.010925
1595.951172	6.066777
1594.948242	-38.961811
1593.945313	-146.661911
1592.941406	-74.153809
1591.938477	165.398422
1590.934570	21.151829
1589.930664	-13.445357
1588.925781	-8.908879
1587.921875	79.083710
1586.916992	109.648445
1585.912109	145.398743
1584.907227	-35.238567
1583.901367	206.374146
1582.896484	57.034187
1581.890625	163.024567
1580.884766	68.409073
1579.877930	-26.191227
1578.872070	-37.461220
1577.865234	-126.835243
1576.858398	-73.073051
1575.851563	-193.667053
1574.843750	26.502371
1573.836914	-62.903656
1572.829102	3.694595
1571.821289	54.642563
1570.812500	-29.601784
1569.804688	-22.893635
1568.795898	100.675735
1567.787109	99.500771
1566.778320	181.387619
1565.768555	3.603790
1564.758789	171.062424
1563.750000	234.626022
1562.739258	100.953415
1561.729492	16.592970
1560.718750	10.029305
1559.708984	-6.929912
1558.698242	-67.984695
1557.686523	156.019821
1556.675781	198.530212
1555.664063	-10.289392
1554.652344	39.936531
1553.640625	-0.520770
1552.628906	-4.751358
1551.616211	-55.607979
1550.603516	46.194283
1549.590820	119.459946
1548.578125	159.033585
1547.565430	14.950232
1546.551758	44.111950
1545.538086	44.792179
1544.524414	221.170517
1543.510742	77.049660
1542.496094	72.442924
1541.481445	127.204018
1540.466797	243.875900
1539.452148	42.930264
1538.437500	211.119064
1537.421875	-15.614750
1536.406250	-10.096919
1535.390625	186.253677
1534.374023	160.702194
1533.358398	-11.827360
1532.341797	-86.372139
1531.325195	6.592943
1530.308594	27.338528
1529.291016	55.761520
1528.274414	78.991394
1527.256836	290.141144
1526.238281	207.680588
1525.220703	91.765793
1524.202148	-91.044106
1523.184570	78.658089
1522.166016	117.067154
1521.146484	139.989899
1520.127930	101.168671
1519.108398	90.600868
1518.088867	-79.334351
1517.069336	56.531277
1516.049805	48.450024
1515.029297	68.584175
1514.008789	-26.871521
1512.988281	31.715128
1511.967773	141.577866
1510.946289	-110.466789
1509.925781	22.408194
1508.904297	-101.312965
1507.882813	-45.498764
1506.860352	-148.706772
1505.838867	-216.007172
1504.816406	-47.534073
1503.793945	-168.698807
1502.770508	-136.142014
1501.748047	-1.173867
1500.724609	105.536186
1499.701172	-118.078308
1498.677734	-95.906532
1497.654297	0.439681
1496.629883	35.310822
1495.605469	-206.112396
1494.581055	2.638316
1493.556641	183.151337
1492.531250	0.566168
1491.505859	-100.180504
1490.480469	-29.710218
1489.455078	102.018562
1488.429688	54.884312
1487.403320	-61.203041
1486.376953	195.475555
1485.350586	87.024155
1484.324219	14.326138
1483.296875	94.715225
1482.270508	78.127197
1481.243164	122.727966
1480.214844	78.045403
1479.187500	109.847420
1478.159180	93.189499
1477.130859	109.647316
1476.102539	179.581802
1475.074219	190.891006
1474.044922	85.037498
1473.015625	159.975891
1471.986328	125.418716
1470.957031	375.885101
1469.927734	285.298523
1468.897461	293.938904
1467.867188	376.318512
1466.836914	328.977051
1465.806641	108.783257
1464.775391	211.446747
1463.744141	456.356812
1462.712891	574.130249
1461.681641	666.447388
1460.649414	431.130096
1459.618164	439.643860
1458.585938	463.373047
1457.552734	431.249939
1456.520508	305.265411
1455.487305	379.723755
1454.455078	596.178345
1453.420898	536.144409
1452.387695	506.562012
1451.354492	611.322449
1450.320313	434.758331
1449.286133	620.551880
1448.251953	563.110046
1447.216797	432.248810
1446.182617	430.575195
1445.147461	454.210968
1444.112305	493.024872
1443.076172	491.336853
1442.041016	431.478546
1441.004883	505.687897
1439.968750	478.728180
1438.932617	509.931030
1437.895508	316.175018
1436.858398	322.138458
1435.821289	318.002563
1434.784180	200.213226
1433.747070	324.914581
1432.708984	356.149323
1431.670898	258.644470
1430.632813	181.382034
1429.594727	227.800095
1428.556641	218.713623
1427.517578	38.134159
1426.478516	170.317902
1425.439453	191.534943
1424.399414	3.551701
1423.359375	44.977856
1422.320313	20.904465
1421.279297	190.795837
1420.239258	13.110567
1419.199219	-53.698368
1418.158203	28.048622
1417.117188	200.380020
1416.075195	-135.613403
1415.034180	-119.250343
1413.992188	143.596527
1412.950195	212.731964
1411.908203	-19.822075
1410.866211	66.954407
1409.823242	-62.401440
1408.780273	-61.036148
1407.737305	86.039017
1406.694336	-5.499725
1405.650391	113.921967
1404.606445	29.988491
1403.562500	-134.195236
1402.518555	-97.550674
1401.474609	97.147202
1400.429688	-46.810371
1399.384766	-117.960846
1398.339844	-11.056758
1397.294922	-102.182686
1396.249023	142.547424
1395.203125	-26.189177
1394.157227	30.610807
1393.111328	72.390114
1392.064453	16.527069
1391.018555	-59.303242
1389.971680	12.583224
1388.923828	-40.646114
1387.876953	-6.258767
1386.829102	-194.458206
1385.781250	-172.499176
1384.733398	-88.017090
1383.685547	86.441452
1382.636719	25.950302
1381.587891	82.943062
1380.539063	-107.345634
1379.490234	-155.170410
1378.440430	-18.184835
1377.391602	93.818420
1376.341797	73.528076
1375.291016	103.179794
1374.241211	28.082268
1373.190430	-169.165466
1372.139648	20.211611
1371.088867	102.340645
1370.038086	-17.422709
1368.986328	-2.538428
1367.934570	-15.031473
1366.882813	119.480156
1365.831055	-92.189926
1364.778320	161.858780
1363.726563	94.721275
1362.673828	-114.213722
1361.620117	-61.765305
1360.567383	-16.761581
1359.513672	65.563339
1358.459961	-46.066875
1357.406250	-100.431442
1356.352539	61.505852
1355.297852	290.500244
1354.243164	109.497879
1353.188477	40.387470
1352.133789	-55.972530
1351.078125	130.786514
1350.023438	203.321014
1348.966797	144.318954
1347.911133	226.815033
1346.855469	215.046082
1345.798828	151.232422
1344.742188	8.136211
1343.685547	137.840424
1342.627930	329.485413
1341.571289	315.414459
1340.513672	137.868271
1339.456055	161.070648
1338.397461	322.975586
1337.339844	395.719910
1336.281250	89.738983
1335.222656	214.545486
1334.163086	227.989014
1333.104492	342.891663
1332.044922	272.287628
1330.985352	179.498032
1329.925781	111.506180
1328.865234	196.817047
1327.805664	361.205475
1326.745117	384.735260
1325.684570	35.324993
1324.623047	150.355759
1323.561523	213.525330
1322.500977	182.909241
1321.438477	487.962769
1320.376953	232.844543
1319.314453	236.880585
1318.252930	265.616455
1317.189453	245.055725
1316.126953	387.242249
1315.064453	383.989929
1314.000977	223.068787
1312.937500	222.383194
1311.874023	322.716095
1310.809570	226.038849
1309.745117	370.708771
1308.680664	382.432648
1307.616211	187.471970
1306.551758	260.806885
1305.486328	206.230164
1304.420898	304.185883
1303.355469	446.387604
1302.289063	104.292206
1301.223633	300.609131
1300.157227	224.129395
1299.090820	277.913086
1298.023438	147.498245
1296.957031	243.081329
1295.889648	149.617630
1294.822266	277.125122
1293.754883	227.925766
1292.686523	230.295959
1291.618164	345.525055
1290.549805	254.739685
1289.481445	335.647491
1288.413086	289.083038
1287.343750	441.071991
1286.274414	193.645630
1285.205078	321.148376
1284.134766	274.733765
1283.064453	142.668442
1281.995117	196.737488
1280.923828	270.384918
1279.853516	194.764572
1278.782227	280.663635
1277.710938	139.083908
1276.639648	239.679306
1275.568359	301.137909
1274.496094	328.371307
1273.423828	167.448578
1272.351563	206.962097
1271.279297	378.385101
1270.206055	310.424133
1269.132813	76.488083
1268.059570	269.858734
1266.986328	346.021973
1265.913086	322.132690
1264.838867	329.985413
1263.764648	352.487915
1262.689453	101.900620
1261.615234	22.093010
1260.540039	10.581480
1259.464844	55.138935
1258.389648	133.802048
1257.313477	190.524689
1256.238281	461.533569
1255.162109	291.773987
1254.085938	202.428909
1253.008789	183.710052
1251.931641	276.933167
1250.854492	158.505020
1249.777344	190.923233
1248.700195	72.594604
1247.622070	309.235809
1246.543945	263.868561
1245.465820	298.716064
1244.387695	178.089371
1243.308594	110.957222
1242.229492	138.564880
1241.150391	195.303513
1240.071289	40.869968
1238.991211	41.813046
1237.911133	33.061596
1236.831055	247.468704
1235.750977	66.521233
1234.669922	84.463364
1233.588867	51.504181
1232.507813	161.545593
1231.426758	147.980743
1230.344727	187.717880
1229.262695	205.648697
1228.180664	25.037411
1227.098633	57.531071
1226.015625	-1.951277
1224.933594	105.551811
1223.849609	50.931145
1222.766602	85.825363
1221.683594	50.585178
1220.599609	12.946076
1219.515625	40.581928
1218.430664	-1.867467
1217.346680	23.348351
1216.261719	31.646112
1215.176758	59.259254
1214.091797	152.044815
1213.005859	17.900429
1211.920898	21.367569
1210.834961	304.696014
1209.748047	-87.487640
1208.662109	159.563141
1207.575195	172.632339
1206.488281	190.515900
1205.401367	66.202728
1204.313477	91.323906
1203.225586	133.292587
1202.137695	50.006859
1201.049805	101.590416
1199.961914	-109.243202
1198.873047	4.918338
1197.784180	-59.033260
1196.695313	-161.450851
1195.605469	-90.662323
1194.515625	6.538490
1193.425781	-230.467850
1192.335938	56.584976
1191.246094	31.119513
1190.155273	-104.854218
1189.064453	-10.193477
1187.973633	-119.695412
1186.881836	-387.610748
1185.790039	31.060686
1184.698242	-13.610051
1183.606445	-144.638840
1182.514648	-194.064011
1181.421875	77.868584
1180.329102	112.311546
1179.236328	-100.165031
1178.142578	-108.854851
1177.049805	-165.469025
1175.956055	65.382813
1174.861328	-20.006586
1173.767578	-28.746704
1172.672852	55.863346
1171.578125	-77.363579
1170.483398	-141.151291
1169.387695	-51.822781
1168.291992	-201.711639
1167.196289	-176.992828
1166.100586	26.997570
1165.004883	-244.734711
1163.908203	-112.532227
1162.811523	-214.519485
1161.714844	-134.951508
1160.617188	-41.106377
1159.519531	179.213699
1158.421875	74.815254
1157.324219	-12.845733
1156.225586	90.379387
1155.127930	86.211617
1154.028320	82.029678
1152.929688	-43.751320
1151.831055	66.486031
1150.731445	16.994877
1149.631836	46.136234
1148.531250	-0.974457
1147.431641	-133.805466
1146.331055	57.209080
1145.230469	-82.744537
1144.129883	112.905945
1143.028320	8.664626
1141.926758	49.559643
1140.825195	28.590040
1139.723633	29.015615
1138.621094	-1.476932
1137.518555	115.379860
1136.416016	172.769653
1135.313477	40.080173
1134.209961	2.434662
1133.106445	14.656305
1132.002930	126.562569
1130.898438	17.681938
1129.794922	60.700874
1128.690430	115.546379
1127.585938	134.779037
1126.480469	146.874588
1125.375977	85.464905
1124.270508	291.891998
1123.164063	128.556351
1122.058594	344.333099
1120.952148	247.354248
1119.845703	69.897270
1118.739258	145.824646
1117.631836	-22.085142
1116.525391	65.637848
1115.417969	6.628510
1114.309570	120.298149
1113.202148	-170.462311
1112.093750	-45.004341
1110.985352	33.114719
1109.876953	66.287666
1108.767578	12.018541
1107.658203	71.143600
1106.548828	205.799789
1105.439453	12.211989
1104.329102	87.790474
1103.218750	135.007294
1102.108398	201.068771
1100.998047	156.228104
1099.886719	300.060638
1098.775391	59.509155
1097.664063	80.709686
1096.552734	42.976986
1095.440430	33.526047
1094.328125	139.496964
1093.215820	132.371490
1092.102539	89.925171
1090.990234	125.174278
1089.876953	256.891266
1088.762695	56.785465
1087.649414	223.733490
1086.535156	164.826202
1085.420898	7.190057
1084.306641	136.410385
1083.191406	152.758850
1082.076172	303.026031
1080.960938	114.950531
1079.845703	293.336487
1078.729492	18.468235
1077.613281	84.110992
1076.497070	-66.196777
1075.380859	156.642960
1074.263672	179.980026
1073.146484	-28.880306
1072.029297	10.903152
1070.912109	-3.247324
1069.793945	81.043518
1068.675781	158.268433
1067.557617	148.783264
1066.438477	-24.644108
1065.319336	73.633347
1064.200195	181.232239
1063.081055	155.379562
1061.961914	38.284698
1060.841797	148.169662
1059.721680	166.792770
1058.600586	180.735443
1057.480469	-162.999771
1056.359375	215.634247
1055.238281	-76.531898
1054.116211	89.330284
1052.995117	33.241844
1051.873047	-1.797863
1050.750000	-13.470026
1049.627930	44.894798
1048.504883	159.244263
1047.381836	91.582710
1046.258789	-11.022020
1045.134766	98.626801
1044.011719	82.348892
1042.886719	-17.821011
1041.762695	191.989471
1040.638672	61.581566
1039.513672	150.185303
1038.388672	131.646729
1037.262695	94.503510
1036.136719	231.957138
1035.010742	45.911354
1033.884766	108.896851
1032.758789	-58.396500
1031.631836	130.185226
1030.504883	246.625671
1029.377930	-115.774940
1028.250000	156.394196
1027.122070	-71.036659
1025.994141	31.476843
1024.866211	80.552292
1023.737305	-14.316439
1022.608398	-118.405609
1021.479492	72.280289
1020.350586	35.539478
1019.220703	-5.803036
1018.090820	-112.035324
1016.960938	-246.015427
1015.830078	69.743828
1014.700195	-29.412403
1013.569336	-137.767975
1012.437500	117.591568
1011.306641	30.140186
1010.174805	215.935913
1009.042969	128.548874
1007.910156	59.738819
1006.778320	34.943321
1005.645508	153.587784
1004.512695	147.332077
1003.378906	351.484802
1002.245117	312.877655
1001.111328	313.599792
999.977539	309.726685
998.843750	225.042801
997.708984	-16.600164
996.574219	14.319721
995.438477	26.786028
994.303711	-29.950787
993.167969	-45.106453
992.032227	-83.290024
990.895508	166.816132
989.758789	177.072617
988.622070	-137.635590
987.485352	-37.383469
986.348633	-96.111275
985.210938	40.995800
984.073242	-22.268229
982.934570	29.638035
981.796875	-123.296379
980.658203	80.545341
979.519531	-21.654263
978.379883	5.027140
977.240234	27.129450
976.100586	90.634232
974.960938	-9.047290
973.821289	38.416046
972.680664	-258.713501
971.540039	193.087173
970.398438	98.196602
969.257813	-10.390094
968.116211	138.167068
966.974609	75.579521
965.832031	-168.181366
964.689453	65.269569
963.546875	14.306364
962.404297	61.977840
961.261719	-82.864464
960.118164	-14.503967
958.974609	65.311493
957.830078	184.058289
956.686523	23.426128
955.541992	-11.187859
954.396484	-6.845186
953.251953	-96.287033
952.106445	33.961040
950.960938	159.606003
949.815430	-87.488037
948.668945	-9.815248
947.522461	76.995277
946.375977	-55.560532
945.229492	-2.981873
944.082031	225.463699
942.934570	15.428192
941.787109	90.877205
940.638672	47.641880
939.491211	-77.683846
938.342773	48.013672
937.193359	251.225479
936.044922	25.706465
934.895508	7.767659
933.745117	90.147141
932.595703	28.969721
931.445313	-130.102859
930.294922	-188.863342
929.144531	41.601990
927.993164	130.851974
926.842773	-53.014286
925.690430	63.576916
924.539063	141.468140
923.386719	-30.815325
922.234375	1.642506
921.082031	63.663494
919.929688	41.592922
918.776367	-12.248556
917.623047	-72.855255
916.468750	-63.006126
915.315430	17.247978
914.161133	27.120127
913.006836	46.089508
911.851563	-16.606171
910.696289	-40.687977
909.541016	5.566243
908.385742	-4.861602
907.229492	-33.395882
906.074219	-66.430626
904.916992	-29.190985
903.760742	177.934799
902.603516	110.966721
901.446289	-132.547943
900.289063	49.612900
899.131836	80.085365
897.973633	-93.060699
896.815430	-85.154091
895.656250	-4.870096
894.498047	100.259178
893.338867	-45.540043
892.178711	39.241421
891.019531	194.033264
889.859375	-132.341537
888.699219	83.413063
887.539063	21.387239
886.377930	-6.740723
885.216797	134.398422
884.055664	67.924149
882.893555	-86.473557
881.732422	27.550844
880.570313	118.985443
879.407227	75.150879
878.245117	-99.353477
877.082031	181.305237
875.918945	126.241287
874.754883	26.174011
873.590820	65.734261
872.426758	44.510216
871.262695	57.050003
870.098633	-36.148052
868.933594	-43.832405
867.768555	126.123886
866.602539	93.675491
865.436523	52.251095
864.270508	-31.848228
863.104492	-37.284321
861.938477	168.395248
860.771484	214.551392
859.604492	130.480011
858.436523	140.705078
857.269531	-46.536327
856.101563	181.309326
854.932617	218.408340
853.764648	73.862076
852.595703	133.368576
851.426758	221.971863
850.256836	111.109962
849.087891	190.695831
847.917969	37.320065
846.748047	114.623398
845.577148	-67.786232
844.406250	177.325699
843.235352	236.602112
842.064453	152.674240
840.892578	102.316986
839.720703	174.938782
838.548828	247.509735
837.375977	31.743214
836.204102	240.567200
835.031250	152.191208
833.857422	177.730896
832.684570	87.139725
831.510742	324.695526
830.335938	-2.475271
829.162109	78.772324
827.987305	246.952438
826.812500	138.508942
825.637695	235.207016
824.461914	13.095901
823.286133	328.118591
822.110352	143.918259
820.933594	73.377121
819.757813	-61.734364
818.580078	97.068214
817.403320	42.094654
816.225586	-55.158752
815.048828	47.833569
813.870117	95.146660
812.692383	209.119949
811.513672	131.821899
810.334961	-134.390015
809.156250	-0.524796
807.976563	-113.345734
806.796875	-90.656364
805.617188	-116.858192
804.436523	-94.235039
803.255859	-40.577602
802.075195	41.871845
800.894531	-108.681679
799.712891	-19.657738
798.531250	2.773276
797.349609	-79.026329
796.167969	-87.677612
794.985352	60.968212
793.802734	-184.802994
792.619141	123.201530
791.436523	-69.383896
790.252930	-118.015633
789.069336	92.289627
787.884766	12.609399
786.700195	78.940773
785.515625	-18.446457
784.331055	-131.292252
783.145508	18.944786
781.959961	80.682846
780.774414	-43.233963
779.587891	-50.041569
778.402344	7.174455
777.215820	-118.921371
776.028320	79.509239
774.840820	-79.696281
773.654297	70.042732
772.465820	-9.720667
771.278320	217.071960
770.089844	137.266693
768.901367	176.508789
767.711914	81.281189
766.523438	67.599518
765.333984	49.499302
764.143555	-195.439667
762.954102	17.672462
761.763672	131.613388
760.573242	73.833336
759.382813	79.868324
758.191406	99.084175
757.000000	206.240814
755.808594	53.901653
754.616211	178.577103
753.423828	-4.471832
752.231445	16.877909
751.039063	-18.900011
749.845703	79.285919
748.652344	-97.015068
747.458984	42.833832
746.264648	235.278687
745.070313	96.347290
743.875977	124.177513
742.680664	226.551392
741.486328	-116.173752
740.291016	95.801399
739.094727	29.379406
737.899414	76.914711
736.703125	80.626587
735.506836	75.583023
734.309570	-56.428940
733.112305	-63.611809
731.915039	-24.827606
730.717773	-134.816284
729.519531	-71.951859
728.322266	10.577091
727.123047	-134.281708
725.924805	31.308784
724.725586	87.581772
723.526367	104.523163
722.327148	51.584408
721.126953	-79.918953
719.926758	116.127831
718.726563	61.108807
717.525391	191.616882
716.325195	25.397680
715.123047	59.940376
713.921875	140.287460
712.719727	22.243692
711.518555	43.776085
710.315430	281.051758
709.113281	-8.946741
707.910156	43.169388
706.707031	-87.610573
705.502930	108.251595
704.299805	71.178452
703.095703	55.921207
701.891602	229.973724
700.686523	201.715988
699.481445	138.722748
698.276367	-6.808049
697.071289	-43.559353
695.865234	-15.062434
694.659180	-86.464584
693.453125	-40.508537
692.246094	85.811440
691.039063	-9.310474
689.832031	-37.061592
688.625000	-112.491623
687.416992	213.487030
686.208984	-70.083366
685.000977	-56.414883
683.791992	11.487075
682.583008	-122.157883
681.374023	-39.015320
680.164063	113.454056
678.955078	-169.431915
677.745117	11.229976
676.534180	-67.925461
675.324219	36.959038
674.113281	33.644855
672.902344	30.369764
671.690430	-87.495705
670.478516	-27.966106
669.266602	76.965355
668.054688	-45.057011
666.841797	85.816208
665.628906	-16.655008
664.416016	-90.981224
663.203125	-48.652702
661.989258	114.563965
660.775391	163.329193
659.561523	63.194050
658.346680	40.774063
657.131836	-119.668549
655.916992	45.556164
654.701172	3.743618
653.485352	91.252876
652.269531	2.013315
651.053711	-203.540146
649.836914	-90.268570
648.620117	-78.289642
647.403320	-98.649818
646.186523	89.722267
644.968750	45.558804
643.750977	83.101250
642.532227	75.389542
641.314453	252.526001
640.095703	89.824036
638.875977	60.357464
637.657227	-65.899101
636.437500	-33.239410
635.217773	110.965302
633.997070	8.023956
632.777344	98.194374
631.556641	-103.738792
630.335938	84.792229
629.114258	-18.718599
627.892578	-17.282400
626.670898	-71.813164
625.449219	-21.495920
624.226563	116.433884
623.003906	9.753633
621.781250	209.211166
620.557617	69.863541
619.333984	41.626591
618.110352	141.532440
616.886719	-37.208694
615.662109	32.000538
614.437500	-8.318225
613.212891	19.425020
611.987305	-43.090488
610.761719	-106.025032
609.536133	-118.101357
608.310547	-0.308581
607.083984	84.859970
605.857422	22.056782
604.630859	-26.339567
