# Supplementary material for: Raman spectroscopy accurately differentiates mucosal healing from non-healing and biochemical changes following biological therapy in inflammatory bowel disease
Source: PLoS One. 2021 Jun 2;16(6):e0252210. doi: 10.1371/journal.pone.0252210 (PMC8172032; doi:10.1371/journal.pone.0252210)
Supplement: S3 Dataset — (ZIP) [file pone.0252210.s005.zip › Export UC active inflammation/OC034 post treatment_base sub CR removed_72__X_-4889.59__Y_10075__Z_1506.78__Time_809.txt]

1714.774414	-22.803862
1713.797852	19.278431
1712.820313	20.328293
1711.843750	19.055685
1710.866211	66.336296
1709.888672	-119.253876
1708.911133	89.522926
1707.933594	62.804375
1706.955078	-113.561943
1705.976563	-80.581520
1704.998047	-55.253357
1704.019531	-99.128632
1703.040039	-22.180216
1702.061523	-161.529907
1701.082031	-70.380806
1700.101563	31.826353
1699.122070	0.775932
1698.141602	71.732124
1697.161133	97.677399
1696.180664	49.256958
1695.200195	49.405186
1694.218750	212.903168
1693.238281	75.110962
1692.256836	114.013947
1691.274414	236.086563
1690.292969	123.808441
1689.310547	388.182526
1688.328125	303.541199
1687.345703	419.415192
1686.363281	383.776367
1685.379883	372.611420
1684.396484	513.835876
1683.413086	527.619995
1682.429688	547.224365
1681.445313	559.307983
1680.461914	609.182190
1679.477539	715.406738
1678.493164	686.368652
1677.507813	894.606812
1676.523438	760.144165
1675.538086	886.832214
1674.552734	971.421692
1673.566406	1043.158936
1672.581055	1091.460571
1671.594727	1196.010254
1670.608398	1077.870728
1669.622070	1249.749390
1668.634766	1222.883057
1667.648438	1414.204102
1666.661133	1470.550781
1665.673828	1458.362061
1664.685547	1385.623047
1663.698242	1363.795166
1662.709961	1514.784790
1661.721680	1724.494385
1660.733398	1738.437988
1659.744141	1755.467896
1658.755859	1682.880005
1657.766602	1637.246582
1656.777344	1769.498535
1655.787109	1539.411377
1654.797852	1632.795288
1653.807617	1456.630127
1652.817383	1228.052734
1651.827148	1195.737427
1650.835938	1245.823242
1649.844727	931.425049
1648.853516	958.569214
1647.862305	914.743652
1646.871094	601.819946
1645.878906	720.005493
1644.886719	632.515625
1643.894531	471.505890
1642.902344	424.452942
1641.910156	272.210388
1640.916992	299.822052
1639.923828	153.653503
1638.930664	229.452621
1637.936523	189.524353
1636.943359	165.768875
1635.949219	89.629463
1634.955078	19.114189
1633.960938	-8.901800
1632.965820	18.715918
1631.970703	-27.116970
1630.975586	-85.800316
1629.980469	-30.977648
1628.985352	34.628876
1627.989258	-102.124840
1626.993164	-57.036095
1625.997070	-6.445272
1625.000977	-94.985718
1624.003906	27.073931
1623.007813	38.930191
1622.010742	200.799500
1621.012695	226.211777
1620.015625	165.154617
1619.017578	490.369263
1618.020508	227.540695
1617.021484	-0.846276
1616.023438	120.096077
1615.025391	-34.321877
1614.026367	-7.489694
1613.027344	-32.947571
1612.028320	-26.761848
1611.028320	-78.087654
1610.029297	17.531248
1609.029297	-41.340786
1608.029297	49.280754
1607.028320	29.994823
1606.028320	183.671722
1605.027344	282.427795
1604.026367	218.972229
1603.025391	111.165787
1602.023438	-17.418211
1601.022461	280.519318
1600.020508	-59.691120
1599.018555	-59.765427
1598.016602	-72.831886
1597.013672	-145.928345
1596.010742	-22.955854
1595.007813	-54.107006
1594.004883	-22.507914
1593.001953	-184.105911
1591.998047	-32.306503
1590.994141	-264.223633
1589.990234	-91.529037
1588.986328	-54.551689
1587.981445	128.504944
1586.976563	84.612488
1585.971680	309.298157
1584.966797	413.980347
1583.961914	320.546295
1582.956055	294.894928
1581.950195	224.956131
1580.944336	165.446991
1579.938477	199.681244
1578.931641	345.820709
1577.924805	278.435333
1576.917969	132.974335
1575.911133	109.811409
1574.904297	123.025841
1573.896484	318.224426
1572.888672	185.684662
1571.880859	268.892395
1570.873047	242.846619
1569.864258	255.720123
1568.855469	112.649384
1567.846680	182.530167
1566.837891	278.264191
1565.829102	397.235229
1564.819336	357.741974
1563.809570	341.525726
1562.799805	112.478737
1561.790039	70.183853
1560.779297	224.892349
1559.768555	16.445816
1558.757813	183.837967
1557.747070	177.405365
1556.736328	186.402618
1555.724609	438.780579
1554.712891	400.852997
1553.701172	404.242950
1552.689453	303.947021
1551.676758	369.209900
1550.664063	325.623505
1549.651367	245.695969
1548.638672	276.883270
1547.625977	232.916901
1546.612305	289.655914
1545.598633	294.522003
1544.584961	438.788849
1543.571289	203.019836
1542.556641	88.607933
1541.541992	134.214035
1540.527344	104.756691
1539.512695	152.597458
1538.498047	37.647240
1537.482422	90.311905
1536.466797	73.127510
1535.451172	76.415390
1534.434570	-139.669327
1533.418945	38.642033
1532.402344	64.617104
1531.385742	87.828804
1530.369141	15.519298
1529.351563	107.930176
1528.334961	66.198425
1527.317383	50.053272
1526.299805	2.841835
1525.281250	-54.827965
1524.263672	106.079033
1523.245117	14.602504
1522.226563	126.186760
1521.208008	191.249969
1520.188477	166.110474
1519.168945	66.251457
1518.150391	76.764717
1517.129883	-56.806606
1516.110352	128.041779
1515.089844	94.313194
1514.070313	75.825829
1513.049805	41.754303
1512.028320	15.209287
1511.007813	6.459461
1509.986328	43.705952
1508.964844	-19.283407
1507.943359	84.264465
1506.921875	-79.065742
1505.899414	-4.115319
1504.876953	-175.412842
1503.854492	-157.205460
1502.832031	-210.915070
1501.808594	-190.509857
1500.786133	-180.527603
1499.762695	-106.729424
1498.739258	-276.297760
1497.714844	-103.064522
1496.691406	8.525400
1495.666992	-102.652985
1494.642578	-157.691406
1493.617188	-136.177505
1492.592773	-10.024451
1491.567383	-4.220562
1490.541992	11.636929
1489.516602	124.401764
1488.491211	58.168457
1487.464844	-97.580429
1486.438477	226.547943
1485.412109	420.204895
1484.385742	419.677002
1483.358398	263.352203
1482.331055	298.256470
1481.303711	514.068604
1480.276367	515.461121
1479.249023	488.666718
1478.220703	561.129395
1477.192383	633.419556
1476.164063	774.325073
1475.135742	650.141724
1474.106445	767.783936
1473.077148	844.508301
1472.047852	1109.430542
1471.018555	1056.003662
1469.989258	1251.818237
1468.958984	1343.120728
1467.928711	1441.893921
1466.898438	1611.702148
1465.868164	1778.780640
1464.836914	1739.793457
1463.805664	1830.306885
1462.774414	2032.457397
1461.743164	2056.617920
1460.710938	2055.260010
1459.679688	2096.974854
1458.647461	2344.170654
1457.615234	2347.536865
1456.582031	2300.052734
1455.549805	2351.444580
1454.516602	2476.264893
1453.483398	2588.271729
1452.449219	2593.663574
1451.416016	2528.019775
1450.381836	2776.536133
1449.347656	2915.934082
1448.313477	2733.521240
1447.279297	2622.027100
1446.244141	2604.184326
1445.208984	2424.284424
1444.173828	2596.181641
1443.138672	2441.552246
1442.102539	2431.115967
1441.066406	2329.586914
1440.030273	2392.415527
1438.994141	2283.266602
1437.958008	2201.927734
1436.920898	2226.708008
1435.883789	1794.157471
1434.846680	1829.053833
1433.808594	1315.890869
1432.771484	1388.695679
1431.733398	1340.269409
1430.695313	1062.184326
1429.657227	910.363342
1428.618164	763.626953
1427.579102	667.387207
1426.540039	606.484009
1425.500977	449.804108
1424.461914	603.213318
1423.421875	532.269470
1422.381836	446.244843
1421.341797	360.265472
1420.301758	322.183380
1419.260742	364.688782
1418.219727	160.500656
1417.178711	240.810883
1416.137695	258.205353
1415.096680	195.117554
1414.054688	144.648407
1413.012695	285.340424
1411.970703	69.013351
1410.928711	46.355499
1409.885742	-104.425720
1408.842773	-74.204956
1407.799805	-18.832508
1406.756836	-61.377453
1405.712891	-58.671322
1404.668945	104.745430
1403.625000	82.428665
1402.581055	-45.205921
1401.537109	118.280785
1400.492188	88.624321
1399.447266	-116.482773
1398.402344	129.835541
1397.357422	-19.907526
1396.311523	20.930510
1395.265625	31.762487
1394.219727	200.478500
1393.173828	78.698578
1392.126953	44.677708
1391.081055	100.887573
1390.034180	67.052635
1388.986328	140.907822
1387.939453	-140.401001
1386.891602	111.236816
1385.843750	10.281415
1384.795898	-25.528767
1383.748047	96.248764
1382.699219	60.632252
1381.651367	-67.293892
1380.602539	-77.665092
1379.552734	-220.292099
1378.503906	-48.133228
1377.454102	-108.099258
1376.404297	9.276053
1375.354492	-137.774078
1374.303711	121.983528
1373.253906	60.016491
1372.203125	77.985786
1371.152344	-6.143120
1370.100586	39.494648
1369.049805	-64.269211
1367.998047	-3.430106
1366.946289	-24.685825
1365.894531	-95.606239
1364.841797	-114.082397
1363.789063	-77.649002
1362.736328	88.323647
1361.683594	72.722061
1360.630859	87.120667
1359.577148	19.570305
1358.523438	111.337631
1357.469727	46.584858
1356.415039	-35.400574
1355.361328	123.851631
1354.306641	178.826996
1353.251953	199.151642
1352.197266	313.987549
1351.141602	461.195435
1350.085938	432.244568
1349.030273	450.613220
1347.974609	491.459320
1346.918945	701.131165
1345.862305	809.172974
1344.805664	664.397461
1343.749023	946.251343
1342.691406	1101.726563
1341.634766	1076.398438
1340.577148	964.520752
1339.519531	994.037109
1338.460938	986.548096
1337.403320	1239.197144
1336.344727	1058.700928
1335.286133	905.664368
1334.226563	906.256836
1333.167969	951.542236
1332.108398	898.034241
1331.048828	844.709900
1329.989258	791.568237
1328.928711	857.245056
1327.869141	797.031921
1326.808594	781.472229
1325.748047	570.947205
1324.686523	723.684082
1323.625977	809.856812
1322.564453	908.491211
1321.502930	799.940491
1320.440430	975.337402
1319.378906	894.270752
1318.316406	798.599243
1317.253906	1011.342407
1316.190430	945.582703
1315.127930	860.292175
1314.064453	915.648071
1313.000977	985.918152
1311.937500	940.548950
1310.873047	915.052002
1309.809570	1052.212280
1308.745117	955.626221
1307.679688	910.913330
1306.615234	795.020752
1305.549805	745.744751
1304.484375	817.144714
1303.418945	859.156982
1302.353516	952.921021
1301.287109	801.020752
1300.220703	939.277344
1299.154297	1021.114441
1298.087891	810.785645
1297.020508	846.245300
1295.954102	884.283936
1294.886719	843.903442
1293.818359	761.962219
1292.750977	783.235229
1291.682617	498.025818
1290.614258	725.614746
1289.545898	477.586365
1288.476563	568.073486
1287.407227	563.072144
1286.338867	403.836761
1285.268555	568.157166
1284.199219	514.555603
1283.128906	546.803772
1282.058594	704.010315
1280.988281	535.747620
1279.917969	409.275635
1278.846680	598.568726
1277.775391	704.733948
1276.704102	549.309509
1275.632813	702.113708
1274.560547	600.756042
1273.488281	604.632141
1272.416016	694.124817
1271.343750	766.582520
1270.270508	934.358215
1269.197266	884.854858
1268.124023	930.672913
1267.050781	942.399170
1265.977539	915.173035
1264.903320	988.072327
1263.829102	768.356934
1262.753906	1187.689697
1261.679688	1085.216919
1260.604492	1085.243164
1259.529297	1034.178223
1258.454102	1039.247437
1257.378906	1124.769897
1256.302734	1010.647888
1255.226563	1144.982422
1254.150391	914.210693
1253.073242	1026.746948
1251.997070	1141.727295
1250.919922	1210.506348
1249.841797	1191.770264
1248.764648	1087.994507
1247.686523	1086.423706
1246.608398	960.958862
1245.530273	1061.575195
1244.452148	1094.174438
1243.373047	1000.517212
1242.293945	1072.062866
1241.214844	1053.795288
1240.135742	1062.273682
1239.055664	1019.831787
1237.975586	1016.260864
1236.895508	973.915039
1235.815430	977.692200
1234.734375	1097.875488
1233.654297	1089.556519
1232.573242	967.370178
1231.491211	900.989014
1230.410156	858.872681
1229.328125	891.872070
1228.246094	760.223694
1227.163086	800.521179
1226.081055	993.273987
1224.998047	825.426941
1223.915039	684.268066
1222.832031	654.425964
1221.748047	518.208130
1220.664063	473.912140
1219.580078	509.388550
1218.496094	472.348938
1217.412109	510.206940
1216.327148	422.441986
1215.242188	366.093384
1214.157227	389.422974
1213.071289	412.726563
1211.985352	334.643616
1210.899414	384.441376
1209.813477	600.625366
1208.727539	602.053223
1207.640625	533.534363
1206.553711	679.546326
1205.466797	553.130859
1204.378906	446.013885
1203.291016	211.232101
1202.203125	354.624695
1201.115234	322.137726
1200.027344	128.329666
1198.938477	71.748558
1197.849609	173.950974
1196.760742	57.137970
1195.670898	-52.457901
1194.582031	-77.906479
1193.492188	-64.933540
1192.401367	-155.375183
1191.311523	-140.113373
1190.220703	-110.504974
1189.129883	-44.948418
1188.039063	-101.960686
1186.947266	-86.989700
1185.856445	62.313808
1184.764648	-59.693192
1183.671875	-59.358368
1182.580078	-289.379791
1181.487305	-157.254868
1180.394531	1.102176
1179.301758	159.304428
1178.208984	8.197454
1177.115234	135.009705
1176.021484	86.808273
1174.927734	67.276726
1173.833008	244.004181
1172.738281	221.870117
1171.643555	87.165085
1170.548828	256.305695
1169.454102	97.536690
1168.358398	170.736969
1167.262695	117.072235
1166.166992	170.907471
1165.070313	31.020796
1163.973633	108.541199
1162.876953	123.806404
1161.780273	179.561905
1160.683594	340.252930
1159.585938	235.763763
1158.488281	291.130798
1157.389648	341.590210
1156.291992	487.343964
1155.193359	377.699829
1154.094727	315.684540
1152.996094	289.344604
1151.896484	317.725037
1150.796875	264.951080
1149.697266	214.465378
1148.597656	-12.384520
1147.498047	108.444252
1146.397461	2.910418
1145.296875	113.920197
1144.195313	-91.761177
1143.094727	-73.816025
1141.993164	62.938419
1140.891602	-19.289764
1139.789063	164.699448
1138.687500	-38.995438
1137.584961	111.395531
1136.482422	78.636200
1135.379883	378.343628
1134.276367	295.414795
1133.172852	497.335205
1132.069336	506.751282
1130.964844	682.175110
1129.861328	729.261353
1128.756836	890.071655
1127.652344	955.813354
1126.546875	1113.878174
1125.442383	1001.488220
1124.336914	891.393372
1123.230469	906.813354
1122.125000	808.389099
1121.018555	806.993958
1119.912109	646.819763
1118.805664	678.361145
1117.699219	553.548462
1116.591797	594.316162
1115.484375	649.139404
1114.376953	658.876282
1113.268555	569.165771
1112.160156	443.913177
1111.051758	753.518738
1109.943359	462.623840
1108.833984	696.242737
1107.725586	719.416077
1106.616211	707.038391
1105.505859	784.266235
1104.396484	922.720154
1103.286133	942.999207
1102.175781	788.562866
1101.064453	853.455627
1099.954102	918.211975
1098.842773	730.546692
1097.731445	898.801636
1096.619141	965.531677
1095.507813	886.049744
1094.395508	983.167603
1093.282227	922.344421
1092.169922	939.152527
1091.056641	824.026367
1089.943359	645.312378
1088.830078	748.932190
1087.716797	962.972351
1086.602539	791.116333
1085.488281	661.569580
1084.373047	811.728394
1083.258789	891.228149
1082.143555	907.159485
1081.028320	730.368896
1079.913086	680.400269
1078.796875	771.252258
1077.680664	641.316528
1076.564453	645.140991
1075.448242	620.730530
1074.331055	622.057251
1073.213867	632.693054
1072.096680	418.151611
1070.979492	585.759277
1069.861328	483.688812
1068.743164	576.086975
1067.625000	370.863281
1066.505859	615.356812
1065.386719	503.760101
1064.267578	406.205750
1063.148438	430.350311
1062.029297	449.753693
1060.909180	452.717865
1059.789063	469.668091
1058.667969	369.643616
1057.547852	295.345917
1056.426758	408.019165
1055.305664	235.523346
1054.183594	322.383575
1053.062500	327.430969
1051.940430	376.807526
1050.818359	381.777740
1049.695313	333.032684
1048.572266	144.278351
1047.449219	298.536285
1046.326172	214.800262
1045.203125	431.900909
1044.079102	315.501038
1042.955078	266.739807
1041.830078	348.482697
1040.706055	166.931870
1039.581055	101.916191
1038.456055	111.448471
1037.331055	204.792053
1036.205078	195.680084
1035.079102	396.013092
1033.953125	342.678436
1032.826172	417.303406
1031.700195	491.917694
1030.573242	378.196106
1029.445313	390.056335
1028.318359	225.335648
1027.190430	79.298286
1026.062500	98.270889
1024.934570	-128.881607
1023.805664	-228.209976
1022.676758	-176.582947
1021.547852	-134.221100
1020.418945	-235.676010
1019.289063	-218.750763
1018.159180	-69.605301
1017.029297	-98.994377
1015.898438	13.068123
1014.767578	55.614960
1013.636719	44.915760
1012.505859	184.838760
1011.375000	373.389893
1010.243164	189.175110
1009.111328	285.182892
1007.978516	436.752228
1006.846680	586.016296
1005.713867	1091.484497
1004.581055	1814.167725
1003.447266	2418.683105
1002.313477	2472.891113
1001.179688	2145.870850
1000.045898	1262.308228
998.912109	804.245850
997.777344	478.111969
996.642578	92.201569
995.506836	184.351364
994.372070	255.796112
993.236328	186.574112
992.100586	267.414612
990.963867	129.250168
989.828125	242.559845
988.691406	242.982178
987.553711	197.427673
986.416992	16.087547
985.279297	97.522743
984.141602	-12.089705
983.003906	78.764267
981.865234	-19.040754
980.726563	46.706509
979.587891	-7.081066
978.448242	10.585589
977.309570	104.263329
976.169922	147.448639
975.030273	-9.216833
973.889648	298.503876
972.749023	257.017700
971.608398	103.144981
970.467773	71.189865
969.326172	227.642990
968.184570	168.416077
967.042969	302.115845
965.901367	369.369507
964.758789	67.466881
963.616211	-4.836805
962.473633	269.216858
961.330078	178.864700
960.186523	159.744232
959.042969	314.896423
957.899414	268.577057
956.754883	169.768890
955.610352	197.075974
954.465820	224.528320
953.321289	284.160797
952.175781	254.705536
951.030273	129.364441
949.884766	166.592148
948.738281	192.534088
947.591797	152.344772
946.445313	226.587997
945.298828	81.649788
944.151367	176.756989
943.003906	118.994926
941.856445	218.941849
940.708008	280.208649
939.559570	209.265762
938.411133	232.053604
937.262695	236.747818
936.113281	159.521103
934.964844	273.981628
933.814453	201.670731
932.665039	334.626495
931.514648	324.169586
930.364258	113.462326
929.213867	189.913300
928.062500	70.721169
926.912109	38.228092
925.759766	160.640915
924.608398	210.360657
923.456055	87.374527
922.303711	19.176418
921.151367	-3.366965
919.999023	-57.559875
918.845703	133.822815
917.692383	14.063270
916.539063	-191.785507
915.384766	-88.588539
914.230469	-128.297104
913.076172	-90.674339
911.920898	-120.981995
910.766602	-69.470833
909.611328	-60.920757
908.455078	-90.768082
907.299805	-56.993465
906.143555	-206.651657
904.987305	-18.509874
903.830078	54.164677
902.673828	-101.790985
901.516602	-67.348373
900.359375	-32.788097
899.201172	-86.364929
898.042969	54.787655
896.884766	-14.360848
895.726563	11.628255
894.567383	8.342683
893.408203	-42.286736
892.249023	47.334782
891.088867	-0.779121
889.929688	79.985481
888.769531	129.215408
887.608398	192.084656
886.448242	56.394417
885.287109	-153.588379
884.125977	-61.055618
882.963867	83.417252
881.801758	-4.348242
880.639648	176.303757
879.477539	68.456329
878.315430	77.924911
877.152344	202.378876
875.989258	-76.314461
874.825195	66.300468
873.661133	91.857376
872.497070	16.192059
871.333008	35.141232
870.168945	-44.837299
869.003906	104.707245
867.838867	-47.072815
866.672852	14.852932
865.506836	85.793884
864.340820	-83.678528
863.174805	106.414833
862.008789	215.608734
860.841797	347.254944
859.674805	160.102493
858.506836	219.961670
857.339844	362.836639
856.171875	489.977234
855.003906	489.245148
853.834961	403.337891
852.666016	348.873444
851.497070	433.402100
850.328125	470.847656
849.158203	277.560944
847.988281	402.390381
846.818359	442.077148
845.647461	271.330994
844.477539	140.934586
843.306641	41.924103
842.134766	-86.124313
840.963867	74.358788
839.791992	91.658997
838.619141	3.875918
837.447266	-41.438892
836.274414	-26.427670
835.101563	-6.989347
833.928711	253.591553
832.754883	290.748779
831.581055	260.880463
830.407227	302.392548
829.232422	169.818405
828.058594	293.762573
826.883789	147.764587
825.708008	260.409637
824.533203	210.215805
823.357422	133.247330
822.181641	82.982536
821.004883	81.682205
819.828125	-35.488594
818.651367	-34.683498
817.474609	26.139214
816.296875	-15.504397
815.119141	-3.818401
813.941406	72.278160
812.763672	34.839466
811.584961	-91.593597
810.406250	-144.713806
809.226563	66.535828
808.047852	66.526207
806.868164	-26.863194
805.688477	-202.472488
804.507813	-36.212532
803.327148	-78.772713
802.146484	-205.743713
800.965820	-153.070618
799.784180	-65.042763
798.603516	-125.743179
797.420898	-184.302277
796.239258	-39.052448
795.056641	32.892551
793.874023	-70.326103
792.691406	-73.952164
791.507813	-95.407837
790.324219	18.060484
789.140625	22.903179
787.956055	98.429008
786.772461	109.635590
785.586914	27.830837
784.402344	69.755318
783.216797	208.803024
782.032227	276.930389
780.845703	174.771606
779.660156	324.357086
778.473633	297.068237
777.287109	128.353836
776.100586	160.470734
774.913086	135.068573
773.725586	246.350266
772.538086	48.628174
771.349609	25.103254
770.161133	-24.993515
768.972656	116.587578
767.784180	194.069519
766.594727	75.305214
765.405273	273.676453
764.215820	172.330933
763.026367	293.291901
761.835938	297.420746
760.645508	310.238800
759.454102	415.350616
758.262695	588.494385
757.072266	497.552673
755.879883	589.040771
754.688477	480.356384
753.496094	507.877869
752.303711	458.394745
751.110352	331.966919
749.917969	504.165863
748.724609	472.019226
747.530273	237.868576
746.336914	405.335480
745.142578	307.182404
743.948242	377.898407
742.752930	481.409058
741.558594	260.330475
740.363281	352.737610
739.166992	166.743408
737.971680	193.297119
736.775391	114.656364
735.579102	182.728287
734.381836	167.538498
733.185547	224.551086
731.988281	148.025208
730.790039	141.521301
729.592773	113.127869
728.394531	253.113937
727.196289	288.086700
725.997070	279.327026
724.797852	211.572647
723.598633	338.293121
722.399414	412.546509
721.199219	250.949844
719.999023	373.259583
718.798828	307.834595
717.598633	371.218384
716.397461	222.997955
715.196289	290.819397
713.994141	262.715118
712.792969	110.414909
711.590820	352.747253
710.388672	170.119751
709.185547	68.257309
707.982422	40.572243
706.779297	84.840309
705.576172	116.114059
704.372070	79.996391
703.167969	41.818531
701.963867	132.114212
700.759766	15.854088
699.554688	232.454971
698.349609	175.155502
697.143555	85.406143
695.938477	154.446198
694.732422	-156.585434
693.525391	-54.671303
692.319336	21.274385
691.112305	-176.202682
689.905273	-112.995232
688.697266	-62.684204
687.490234	-109.870216
686.282227	-167.720047
685.073242	-71.428879
683.865234	-61.741512
682.656250	-12.881568
681.447266	-132.896042
680.237305	-137.871567
679.028320	-1.906004
677.818359	-43.392384
676.607422	-67.372192
675.397461	45.169395
674.186523	-82.358505
672.975586	69.401398
671.763672	108.787941
670.551758	182.908569
669.339844	71.231041
668.127930	108.884674
666.915039	38.629299
665.703125	26.868340
664.489258	188.040939
663.276367	34.002022
662.062500	173.756073
660.848633	-33.929672
659.634766	-83.897133
658.419922	-73.338226
657.205078	-73.486481
655.990234	-30.437368
654.775391	-21.842424
653.559570	16.974117
652.343750	-90.722832
651.126953	-71.243889
649.911133	14.986559
648.694336	23.646593
647.477539	6.431798
646.259766	107.551392
645.041992	174.118027
643.824219	287.882355
642.606445	205.745636
641.387695	289.079071
640.168945	294.804749
638.950195	190.708939
637.730469	41.307922
636.511719	-13.766188
635.291016	98.432777
634.071289	-19.523033
632.850586	96.222725
631.629883	56.972553
630.409180	103.132729
629.188477	-35.715984
627.966797	163.868942
626.745117	171.937347
625.522461	76.476624
624.300781	224.739166
623.078125	85.061981
621.854492	251.043625
620.631836	441.822632
619.408203	374.650879
618.184570	17.530527
616.960938	-51.473679
615.736328	28.272314
614.511719	16.976345
613.287109	-6.225911
612.061523	118.982574
610.835938	-169.874023
609.610352	-118.038963
608.384766	36.960407
607.158203	91.982407
605.931641	14.974446
604.705078	-159.894501
