# Supplementary material for: Raman spectroscopy accurately differentiates mucosal healing from non-healing and biochemical changes following biological therapy in inflammatory bowel disease
Source: PLoS One. 2021 Jun 2;16(6):e0252210. doi: 10.1371/journal.pone.0252210 (PMC8172032; doi:10.1371/journal.pone.0252210)
Supplement: S3 Dataset — (ZIP) [file pone.0252210.s005.zip › Export UC active inflammation/OC038-1 pre treatment_base sub CR removed_26__X_6807.37__Y_10259.3__Z_1719.15__Time_298.txt]

1714.774414	26.833504
1713.797852	239.039078
1712.820313	39.178303
1711.843750	78.724831
1710.866211	159.042801
1709.888672	4.062703
1708.911133	-85.919975
1707.933594	-65.404930
1706.955078	-245.217453
1705.976563	-38.715759
1704.998047	47.818420
1704.019531	175.068939
1703.040039	110.147591
1702.061523	19.133072
1701.082031	-242.470673
1700.101563	-38.064781
1699.122070	-71.089478
1698.141602	102.286407
1697.161133	-124.707169
1696.180664	-35.736649
1695.200195	-53.081928
1694.218750	165.144791
1693.238281	116.858398
1692.256836	154.551315
1691.274414	302.184937
1690.292969	319.584320
1689.310547	353.504608
1688.328125	369.283325
1687.345703	428.256531
1686.363281	447.746552
1685.379883	337.134094
1684.396484	552.183655
1683.413086	479.931122
1682.429688	397.566376
1681.445313	550.055847
1680.461914	580.530090
1679.477539	427.805450
1678.493164	613.592896
1677.507813	664.073425
1676.523438	624.584106
1675.538086	705.231018
1674.552734	959.117554
1673.566406	827.898743
1672.581055	1040.024048
1671.594727	954.899780
1670.608398	888.842102
1669.622070	969.305603
1668.634766	1143.068359
1667.648438	1264.089966
1666.661133	1125.358032
1665.673828	1194.050415
1664.685547	1053.519043
1663.698242	1051.362671
1662.709961	1269.655762
1661.721680	1159.493774
1660.733398	1253.828125
1659.744141	1409.410889
1658.755859	1393.081909
1657.766602	1369.144409
1656.777344	1268.756958
1655.787109	1086.659180
1654.797852	1161.721802
1653.807617	908.908447
1652.817383	989.876709
1651.827148	920.332886
1650.835938	885.482117
1649.844727	835.065979
1648.853516	800.809448
1647.862305	565.983582
1646.871094	463.634613
1645.878906	652.161560
1644.886719	389.229523
1643.894531	369.580261
1642.902344	455.770996
1641.910156	312.527954
1640.916992	190.672333
1639.923828	227.374054
1638.930664	140.298920
1637.936523	161.574478
1636.943359	101.308662
1635.949219	59.701355
1634.955078	28.833801
1633.960938	24.498035
1632.965820	51.936024
1631.970703	87.422958
1630.975586	-121.819275
1629.980469	-133.393936
1628.985352	-73.763596
1627.989258	20.176071
1626.993164	-267.243591
1625.997070	13.682056
1625.000977	-191.857956
1624.003906	-65.956825
1623.007813	-113.476784
1622.010742	225.402161
1621.012695	104.460419
1620.015625	30.938938
1619.017578	107.212151
1618.020508	41.752266
1617.021484	-76.114204
1616.023438	-23.281729
1615.025391	181.763107
1614.026367	-164.102707
1613.027344	14.753602
1612.028320	38.871651
1611.028320	-117.868294
1610.029297	-30.763815
1609.029297	58.948101
1608.029297	93.625992
1607.028320	123.064590
1606.028320	-64.842148
1605.027344	92.920242
1604.026367	268.938080
1603.025391	141.314209
1602.023438	-15.042954
1601.022461	-1.316207
1600.020508	-212.521942
1599.018555	-0.084156
1598.016602	-96.224800
1597.013672	-17.248987
1596.010742	-61.147816
1595.007813	-84.166412
1594.004883	-125.497070
1593.001953	-148.576157
1591.998047	-43.772045
1590.994141	-137.433640
1589.990234	-9.297834
1588.986328	92.633926
1587.981445	14.475797
1586.976563	160.562027
1585.971680	124.005661
1584.966797	267.257751
1583.961914	42.905140
1582.956055	-40.729927
1581.950195	143.910187
1580.944336	211.185059
1579.938477	111.695541
1578.931641	165.754120
1577.924805	8.872182
1576.917969	36.722137
1575.911133	20.236225
1574.904297	125.910255
1573.896484	80.602539
1572.888672	92.411270
1571.880859	-80.448769
1570.873047	27.334969
1569.864258	-195.023834
1568.855469	89.160622
1567.846680	51.059525
1566.837891	108.935898
1565.829102	3.119266
1564.819336	63.337811
1563.809570	-8.929748
1562.799805	144.423691
1561.790039	-96.671486
1560.779297	-0.665951
1559.768555	-132.985519
1558.757813	-32.079430
1557.747070	-110.162506
1556.736328	52.625729
1555.724609	-77.513329
1554.712891	-54.919567
1553.701172	-86.843643
1552.689453	18.323227
1551.676758	4.248057
1550.664063	-196.267654
1549.651367	-8.758489
1548.638672	36.275249
1547.625977	-71.419632
1546.612305	133.634125
1545.598633	-49.270809
1544.584961	-97.845421
1543.571289	49.837029
1542.556641	70.734993
1541.541992	-29.897156
1540.527344	3.651687
1539.512695	-17.161209
1538.498047	13.521870
1537.482422	82.757675
1536.466797	20.253632
1535.451172	89.191841
1534.434570	-79.291061
1533.418945	100.240173
1532.402344	-174.124359
1531.385742	2.503355
1530.369141	-37.511707
1529.351563	33.122982
1528.334961	-12.291587
1527.317383	181.648178
1526.299805	27.833076
1525.281250	123.611031
1524.263672	134.312485
1523.245117	137.157654
1522.226563	44.705959
1521.208008	206.764221
1520.188477	103.799149
1519.168945	198.688995
1518.150391	46.709957
1517.129883	-30.829626
1516.110352	17.434490
1515.089844	142.601929
1514.070313	82.731354
1513.049805	45.867348
1512.028320	-16.770155
1511.007813	-143.634460
1509.986328	6.521641
1508.964844	-35.872360
1507.943359	-27.063860
1506.921875	-18.363710
1505.899414	-40.541492
1504.876953	-34.619339
1503.854492	-85.169731
1502.832031	-10.269036
1501.808594	-48.202694
1500.786133	-32.427711
1499.762695	-416.143768
1498.739258	-75.424026
1497.714844	-136.719254
1496.691406	-105.958336
1495.666992	-70.191109
1494.642578	-57.539192
1493.617188	-131.919342
1492.592773	105.534164
1491.567383	163.894028
1490.541992	27.956949
1489.516602	73.386108
1488.491211	205.564407
1487.464844	324.835571
1486.438477	94.223145
1485.412109	83.157974
1484.385742	222.598206
1483.358398	219.026031
1482.331055	228.150879
1481.303711	206.611603
1480.276367	172.276550
1479.249023	466.752350
1478.220703	284.436066
1477.192383	374.799133
1476.164063	587.360291
1475.135742	343.866852
1474.106445	528.232361
1473.077148	793.948853
1472.047852	703.157288
1471.018555	790.508240
1469.989258	984.650269
1468.958984	817.447144
1467.928711	1153.846069
1466.898438	1182.408936
1465.868164	1213.475708
1464.836914	1363.948975
1463.805664	1239.901123
1462.774414	1352.155762
1461.743164	1588.804688
1460.710938	1589.156860
1459.679688	1294.999512
1458.647461	1363.926636
1457.615234	1671.370850
1456.582031	1344.346191
1455.549805	1451.252197
1454.516602	1715.339966
1453.483398	1834.782471
1452.449219	1776.706787
1451.416016	1632.498901
1450.381836	1931.797607
1449.347656	1681.213135
1448.313477	1912.003662
1447.279297	1800.835083
1446.244141	1879.604248
1445.208984	1558.409546
1444.173828	1601.800781
1443.138672	1698.329102
1442.102539	1772.057861
1441.066406	1656.093384
1440.030273	1699.506958
1438.994141	1426.922607
1437.958008	1462.843262
1436.920898	1445.700562
1435.883789	1274.485596
1434.846680	1020.025269
1433.808594	818.731079
1432.771484	673.121399
1431.733398	810.322083
1430.695313	596.707520
1429.657227	713.768555
1428.618164	318.711853
1427.579102	224.006134
1426.540039	310.944122
1425.500977	279.408295
1424.461914	361.362183
1423.421875	332.445099
1422.381836	149.910660
1421.341797	163.986923
1420.301758	142.860016
1419.260742	139.415466
1418.219727	344.969055
1417.178711	157.888428
1416.137695	94.247269
1415.096680	75.982483
1414.054688	120.660553
1413.012695	-13.146418
1411.970703	-121.684181
1410.928711	-41.589161
1409.885742	3.351775
1408.842773	75.984764
1407.799805	-130.154800
1406.756836	-17.187849
1405.712891	-54.850246
1404.668945	-64.803108
1403.625000	161.244690
1402.581055	-1.646234
1401.537109	-196.997299
1400.492188	1.583791
1399.447266	114.908051
1398.402344	-107.673988
1397.357422	48.409889
1396.311523	19.062965
1395.265625	17.378981
1394.219727	40.834343
1393.173828	-25.785975
1392.126953	-64.753242
1391.081055	-51.032333
1390.034180	-17.210461
1388.986328	1.666451
1387.939453	-141.966736
1386.891602	-40.341274
1385.843750	-61.191681
1384.795898	-236.940247
1383.748047	-105.073761
1382.699219	-128.112885
1381.651367	-106.060631
1380.602539	-31.471497
1379.552734	-89.184631
1378.503906	-16.928312
1377.454102	-161.788773
1376.404297	-69.388374
1375.354492	15.588593
1374.303711	43.244076
1373.253906	38.575218
1372.203125	-125.589302
1371.152344	-149.968201
1370.100586	159.759491
1369.049805	-126.123856
1367.998047	-20.628729
1366.946289	42.578377
1365.894531	222.911545
1364.841797	139.337616
1363.789063	113.157478
1362.736328	97.047844
1361.683594	3.913870
1360.630859	102.477127
1359.577148	-142.136002
1358.523438	103.327850
1357.469727	85.263008
1356.415039	84.701355
1355.361328	76.794334
1354.306641	98.801285
1353.251953	125.869469
1352.197266	247.397964
1351.141602	438.491272
1350.085938	646.979858
1349.030273	274.736359
1347.974609	408.935150
1346.918945	533.253479
1345.862305	873.390930
1344.805664	695.230164
1343.749023	708.139648
1342.691406	1013.610291
1341.634766	979.559204
1340.577148	982.778137
1339.519531	936.553467
1338.460938	788.905579
1337.403320	1220.786865
1336.344727	877.778748
1335.286133	923.563660
1334.226563	672.502136
1333.167969	993.087646
1332.108398	724.993286
1331.048828	823.066833
1329.989258	963.215698
1328.928711	695.571228
1327.869141	890.230530
1326.808594	734.071350
1325.748047	647.229248
1324.686523	933.399292
1323.625977	992.392578
1322.564453	853.968445
1321.502930	841.549988
1320.440430	935.312988
1319.378906	715.837524
1318.316406	735.762268
1317.253906	824.799988
1316.190430	788.150208
1315.127930	909.336487
1314.064453	978.798035
1313.000977	858.608521
1311.937500	947.907410
1310.873047	786.060486
1309.809570	873.020264
1308.745117	780.326111
1307.679688	810.785706
1306.615234	701.062927
1305.549805	751.343079
1304.484375	872.989197
1303.418945	854.498169
1302.353516	1150.732788
1301.287109	785.780273
1300.220703	1020.595947
1299.154297	854.941223
1298.087891	777.837341
1297.020508	772.034424
1295.954102	1028.980347
1294.886719	787.608521
1293.818359	718.170654
1292.750977	761.675781
1291.682617	792.947205
1290.614258	816.898926
1289.545898	546.674011
1288.476563	595.277039
1287.407227	678.216370
1286.338867	616.605896
1285.268555	643.249939
1284.199219	579.309143
1283.128906	615.828186
1282.058594	583.826111
1280.988281	684.042603
1279.917969	564.023254
1278.846680	818.397705
1277.775391	674.012024
1276.704102	573.738770
1275.632813	649.569641
1274.560547	874.497925
1273.488281	674.141785
1272.416016	762.202942
1271.343750	911.317749
1270.270508	791.752808
1269.197266	662.497498
1268.124023	799.398926
1267.050781	875.246704
1265.977539	1085.281616
1264.903320	1112.279297
1263.829102	902.703491
1262.753906	915.128662
1261.679688	915.374329
1260.604492	632.899475
1259.529297	1015.804504
1258.454102	1011.184753
1257.378906	1018.754578
1256.302734	914.306335
1255.226563	875.645630
1254.150391	785.889099
1253.073242	774.047974
1251.997070	849.802856
1250.919922	964.444092
1249.841797	925.816956
1248.764648	984.462463
1247.686523	906.946350
1246.608398	1060.343628
1245.530273	946.384460
1244.452148	888.341919
1243.373047	798.738953
1242.293945	791.724792
1241.214844	816.262146
1240.135742	787.377075
1239.055664	673.557251
1237.975586	831.492188
1236.895508	676.446289
1235.815430	827.000305
1234.734375	705.927246
1233.654297	623.670776
1232.573242	539.003540
1231.491211	633.641052
1230.410156	754.858459
1229.328125	650.770813
1228.246094	696.818970
1227.163086	493.484680
1226.081055	524.969910
1224.998047	708.845886
1223.915039	609.575928
1222.832031	490.968506
1221.748047	287.749542
1220.664063	488.305328
1219.580078	376.951263
1218.496094	268.026215
1217.412109	352.382751
1216.327148	376.278931
1215.242188	359.072906
1214.157227	380.463043
1213.071289	290.768860
1211.985352	261.403351
1210.899414	540.826599
1209.813477	410.023193
1208.727539	382.930725
1207.640625	625.840393
1206.553711	290.074554
1205.466797	479.783936
1204.378906	134.464615
1203.291016	492.648224
1202.203125	238.900528
1201.115234	240.445404
1200.027344	58.985348
1198.938477	50.837677
1197.849609	90.766754
1196.760742	-331.264160
1195.670898	45.342491
1194.582031	-11.097395
1193.492188	93.502411
1192.401367	-119.265961
1191.311523	2.022170
1190.220703	72.745766
1189.129883	37.698055
1188.039063	-40.616505
1186.947266	-212.587906
1185.856445	-168.510620
1184.764648	98.663879
1183.671875	197.710510
1182.580078	109.560753
1181.487305	-57.751755
1180.394531	192.136124
1179.301758	343.571777
1178.208984	92.261078
1177.115234	126.124298
1176.021484	241.355911
1174.927734	95.429398
1173.833008	126.688812
1172.738281	301.502655
1171.643555	227.273193
1170.548828	117.124405
1169.454102	33.277912
1168.358398	-62.554211
1167.262695	-31.673979
1166.166992	-113.227844
1165.070313	-115.938408
1163.973633	-226.238312
1162.876953	105.415527
1161.780273	-0.230701
1160.683594	8.730392
1159.585938	203.837784
1158.488281	129.082031
1157.389648	94.862442
1156.291992	263.391785
1155.193359	229.035797
1154.094727	263.791199
1152.996094	55.286224
1151.896484	-14.938404
1150.796875	-223.410141
1149.697266	20.837185
1148.597656	-149.554413
1147.498047	-100.832596
1146.397461	45.423130
1145.296875	5.883897
1144.195313	-116.993736
1143.094727	-277.937897
1141.993164	-136.765457
1140.891602	-21.872374
1139.789063	121.440002
1138.687500	12.657847
1137.584961	1.307787
1136.482422	-100.382851
1135.379883	-71.424164
1134.276367	-9.287550
1133.172852	240.353149
1132.069336	45.903908
1130.964844	148.160843
1129.861328	266.936188
1128.756836	350.019684
1127.652344	530.258362
1126.546875	485.095612
1125.442383	551.334412
1124.336914	480.021027
1123.230469	425.277344
1122.125000	398.948456
1121.018555	424.689941
1119.912109	194.632355
1118.805664	71.173111
1117.699219	458.985962
1116.591797	129.560181
1115.484375	169.317520
1114.376953	298.900543
1113.268555	78.395187
1112.160156	245.688156
1111.051758	410.505096
1109.943359	220.739624
1108.833984	260.195343
1107.725586	370.469360
1106.616211	459.401215
1105.505859	385.347412
1104.396484	285.338776
1103.286133	721.043945
1102.175781	467.584381
1101.064453	346.302673
1099.954102	394.856873
1098.842773	667.346069
1097.731445	343.309906
1096.619141	577.928833
1095.507813	385.964508
1094.395508	281.220184
1093.282227	574.506531
1092.169922	516.823730
1091.056641	442.667175
1089.943359	509.737793
1088.830078	296.768250
1087.716797	429.683655
1086.602539	393.189880
1085.488281	380.216370
1084.373047	595.258057
1083.258789	279.051514
1082.143555	526.900879
1081.028320	260.172058
1079.913086	409.264862
1078.796875	274.165466
1077.680664	195.469376
1076.564453	236.506012
1075.448242	270.487640
1074.331055	234.074341
1073.213867	382.966095
1072.096680	130.831192
1070.979492	352.365326
1069.861328	58.177811
1068.743164	141.390503
1067.625000	100.416832
1066.505859	181.258759
1065.386719	159.048828
1064.267578	127.501266
1063.148438	311.310760
1062.029297	62.161221
1060.909180	135.980499
1059.789063	64.777039
1058.667969	28.697447
1057.547852	111.892868
1056.426758	15.098628
1055.305664	18.856255
1054.183594	111.409149
1053.062500	-104.352524
1051.940430	81.650513
1050.818359	223.242874
1049.695313	273.768646
1048.572266	55.954685
1047.449219	316.532776
1046.326172	12.582248
1045.203125	25.946182
1044.079102	-21.276310
1042.955078	-138.360504
1041.830078	63.891399
1040.706055	217.174393
1039.581055	79.278427
1038.456055	116.140907
1037.331055	59.908524
1036.205078	82.882790
1035.079102	-98.881859
1033.953125	70.787598
1032.826172	140.409592
1031.700195	40.302280
1030.573242	263.447693
1029.445313	212.269943
1028.318359	21.748960
1027.190430	154.301605
1026.062500	-200.916611
1024.934570	-93.799194
1023.805664	-318.668213
1022.676758	-471.416229
1021.547852	-333.961182
1020.418945	-331.066742
1019.289063	-246.930771
1018.159180	-197.552597
1017.029297	-331.281860
1015.898438	-107.936417
1014.767578	-35.250191
1013.636719	-69.099236
1012.505859	126.445038
1011.375000	46.403004
1010.243164	42.868160
1009.111328	291.700928
1007.978516	295.197021
1006.846680	701.326965
1005.713867	755.763550
1004.581055	1117.809082
1003.447266	1694.770508
1002.313477	1816.196899
1001.179688	1031.795044
1000.045898	538.938660
998.912109	256.580566
997.777344	133.769836
996.642578	94.211586
995.506836	61.675755
994.372070	123.853676
993.236328	-93.071739
992.100586	119.203835
990.963867	66.272812
989.828125	57.258457
988.691406	-71.523018
987.553711	-200.160843
986.416992	-38.365284
985.279297	-210.538498
984.141602	89.523560
983.003906	-84.725700
981.865234	24.300694
980.726563	110.354324
979.587891	-22.101706
978.448242	103.200401
977.309570	56.070400
976.169922	-18.537333
975.030273	8.111660
973.889648	-114.527107
972.749023	24.884125
971.608398	70.149101
970.467773	-8.516344
969.326172	241.239014
968.184570	132.912689
967.042969	49.970402
965.901367	210.336884
964.758789	-19.196003
963.616211	77.086594
962.473633	219.265564
961.330078	246.867294
960.186523	104.978386
959.042969	89.248009
957.899414	39.258884
956.754883	190.889191
955.610352	-64.959465
954.465820	-39.078457
953.321289	-13.121500
952.175781	-126.637939
951.030273	-36.455105
949.884766	124.658966
948.738281	210.344513
947.591797	-28.471199
946.445313	-63.722321
945.298828	236.947037
944.151367	119.602104
943.003906	48.064278
941.856445	-7.375101
940.708008	165.529053
939.559570	295.081207
938.411133	219.343140
937.262695	374.073883
936.113281	407.965973
934.964844	179.762924
933.814453	138.635849
932.665039	108.998901
931.514648	31.617069
930.364258	-148.137558
929.213867	-15.787396
928.062500	189.421936
926.912109	-12.772995
925.759766	33.216145
924.608398	-41.309357
923.456055	70.763901
922.303711	-37.695538
921.151367	154.028046
919.999023	-8.803714
918.845703	294.296265
917.692383	-79.612381
916.539063	112.213341
915.384766	-143.276474
914.230469	-55.813446
913.076172	40.747715
911.920898	-89.562706
910.766602	56.987984
909.611328	-102.627281
908.455078	-71.652779
907.299805	-51.972363
906.143555	-150.087479
904.987305	-62.314278
903.830078	-232.755066
902.673828	22.684366
901.516602	-11.748067
900.359375	114.598030
899.201172	23.683929
898.042969	-347.688690
896.884766	52.486542
895.726563	224.112549
894.567383	309.789368
893.408203	81.278419
892.249023	151.210114
891.088867	157.891571
889.929688	110.392677
888.769531	153.283279
887.608398	-162.779785
886.448242	-20.463221
885.287109	29.299107
884.125977	49.739006
882.963867	81.477257
881.801758	-17.562017
880.639648	70.592354
879.477539	88.855850
878.315430	91.359787
877.152344	-34.526924
875.989258	28.861919
874.825195	40.449940
873.661133	85.818352
872.497070	173.945145
871.333008	115.779022
870.168945	-21.085806
869.003906	1.817308
867.838867	193.365433
866.672852	-213.157364
865.506836	68.270500
864.340820	55.209080
863.174805	24.186220
862.008789	190.823517
860.841797	400.048615
859.674805	0.807963
858.506836	367.084869
857.339844	33.105701
856.171875	165.889328
855.003906	146.095123
853.834961	164.423248
852.666016	292.577057
851.497070	290.671417
850.328125	331.326080
849.158203	194.983414
847.988281	36.295139
846.818359	61.268745
845.647461	119.792900
844.477539	-27.626360
843.306641	-181.704575
842.134766	-35.979137
840.963867	-91.624496
839.791992	-91.366013
838.619141	11.696503
837.447266	27.524509
836.274414	23.211945
835.101563	117.159950
833.928711	141.804016
832.754883	188.736954
831.581055	349.457703
830.407227	119.534645
829.232422	262.285187
828.058594	157.338440
826.883789	161.681656
825.708008	165.989746
824.533203	214.838333
823.357422	34.097450
822.181641	134.123947
821.004883	-48.812634
819.828125	-164.895340
818.651367	-142.928513
817.474609	-145.496704
816.296875	-134.749283
815.119141	-250.860275
813.941406	-28.873106
812.763672	-254.001083
811.584961	-205.609406
810.406250	73.872353
809.226563	-255.683670
808.047852	-38.613464
806.868164	151.658615
805.688477	-188.916809
804.507813	-211.908035
803.327148	-88.446289
802.146484	-33.875397
800.965820	-130.229553
799.784180	-273.158081
798.603516	-96.758743
797.420898	-139.955154
796.239258	-129.983582
795.056641	-173.240356
793.874023	-178.859970
792.691406	-162.372437
791.507813	24.563236
790.324219	45.337193
789.140625	-82.226891
787.956055	20.348692
786.772461	-36.443756
785.586914	-22.474789
784.402344	17.978886
783.216797	-32.259598
782.032227	58.929466
780.845703	108.058121
779.660156	121.779922
778.473633	25.035130
777.287109	67.402267
776.100586	-18.318909
774.913086	-31.203259
773.725586	41.934422
772.538086	-32.788593
771.349609	-39.140472
770.161133	-63.157475
768.972656	111.196747
767.784180	131.174408
766.594727	-11.925191
765.405273	69.698860
764.215820	261.374084
763.026367	91.852890
761.835938	190.938538
760.645508	76.490776
759.454102	127.094193
758.262695	177.655533
757.072266	116.023033
755.879883	82.989426
754.688477	115.901970
753.496094	241.087570
752.303711	63.012798
751.110352	38.773121
749.917969	73.833221
748.724609	302.077698
747.530273	137.313065
746.336914	308.379089
745.142578	49.354782
743.948242	60.247898
742.752930	163.246887
741.558594	147.814621
740.363281	-80.211006
739.166992	0.867311
737.971680	55.629631
736.775391	-200.642700
735.579102	-84.508263
734.381836	42.540890
733.185547	-99.670166
731.988281	93.017021
730.790039	152.188492
729.592773	25.443628
728.394531	222.426331
727.196289	43.320076
725.997070	76.346809
724.797852	129.061020
723.598633	131.541779
722.399414	83.826149
721.199219	106.053131
719.999023	21.341448
718.798828	91.681206
717.598633	-77.996124
716.397461	293.494385
715.196289	-2.550164
713.994141	-10.565917
712.792969	97.019783
711.590820	117.430496
710.388672	142.248154
709.185547	66.903702
707.982422	-36.658821
706.779297	105.948593
705.576172	250.730103
704.372070	16.801151
703.167969	57.221455
701.963867	-93.751183
700.759766	-183.685211
699.554688	78.753395
698.349609	-143.648697
697.143555	-22.472603
695.938477	63.949421
694.732422	26.576488
693.525391	-108.441628
692.319336	-232.469147
691.112305	-0.338062
689.905273	-254.411407
688.697266	53.707653
687.490234	-69.955521
686.282227	49.426109
685.073242	363.976837
683.865234	-167.018127
682.656250	-38.820797
681.447266	-27.626900
680.237305	-124.687920
679.028320	-308.278442
677.818359	-396.444092
676.607422	-192.256348
675.397461	98.462349
674.186523	-89.102608
672.975586	56.620667
671.763672	1.185012
670.551758	127.452721
669.339844	37.519596
668.127930	42.762394
666.915039	104.218300
665.703125	49.011410
664.489258	179.602310
663.276367	59.666565
662.062500	2.405750
660.848633	40.141388
659.634766	151.223572
658.419922	-106.649750
657.205078	-10.704035
655.990234	-186.519058
654.775391	-122.989395
653.559570	-378.510559
652.343750	77.124977
651.126953	21.924089
649.911133	89.446686
648.694336	16.899239
647.477539	34.716167
646.259766	15.838716
645.041992	24.835207
643.824219	266.047150
642.606445	390.868286
641.387695	134.877975
640.168945	74.479706
638.950195	-11.859233
637.730469	105.792885
636.511719	109.319611
635.291016	149.139603
634.071289	74.890556
632.850586	17.594746
631.629883	56.636818
630.409180	-67.719521
629.188477	-20.699537
627.966797	40.979008
626.745117	119.431297
625.522461	15.238262
624.300781	47.874073
623.078125	277.222260
621.854492	321.768799
620.631836	237.308868
619.408203	225.198914
618.184570	66.986359
616.960938	45.286770
615.736328	-21.925280
614.511719	-51.203430
613.287109	8.732176
612.061523	-130.915787
610.835938	30.259525
609.610352	-1.752013
608.384766	-162.741791
607.158203	-8.257694
605.931641	-85.380989
604.705078	65.161171
