# Supplementary material for: Raman spectroscopy accurately differentiates mucosal healing from non-healing and biochemical changes following biological therapy in inflammatory bowel disease
Source: PLoS One. 2021 Jun 2;16(6):e0252210. doi: 10.1371/journal.pone.0252210 (PMC8172032; doi:10.1371/journal.pone.0252210)
Supplement: S3 Dataset — (ZIP) [file pone.0252210.s005.zip › Export UC active inflammation/OC039-1 pre treatment_base sub CR removed_61__X_16281.8__Y_9692.86__Z_1747.81__Time_695.txt]

1714.774414	71.852005
1713.797852	-68.698967
1712.820313	35.635330
1711.843750	62.152359
1710.866211	32.310581
1709.888672	-64.518906
1708.911133	-169.314484
1707.933594	90.354881
1706.955078	-11.663363
1705.976563	-73.376076
1704.998047	4.268244
1704.019531	7.052842
1703.040039	-73.013412
1702.061523	-27.102985
1701.082031	-18.520864
1700.101563	-31.178167
1699.122070	4.531868
1698.141602	61.797798
1697.161133	79.182358
1696.180664	-87.556671
1695.200195	-125.742149
1694.218750	-64.856766
1693.238281	47.043545
1692.256836	63.052383
1691.274414	31.285110
1690.292969	186.652161
1689.310547	35.457439
1688.328125	44.684155
1687.345703	91.573677
1686.363281	213.432343
1685.379883	231.613831
1684.396484	186.194839
1683.413086	498.149292
1682.429688	261.656738
1681.445313	262.618530
1680.461914	218.729340
1679.477539	188.530258
1678.493164	148.092239
1677.507813	328.865479
1676.523438	156.213760
1675.538086	401.530457
1674.552734	325.438171
1673.566406	475.707642
1672.581055	652.918579
1671.594727	631.170532
1670.608398	686.881836
1669.622070	509.277130
1668.634766	560.491943
1667.648438	460.812225
1666.661133	443.848816
1665.673828	732.451233
1664.685547	697.683167
1663.698242	620.932556
1662.709961	695.756958
1661.721680	744.456177
1660.733398	634.521912
1659.744141	734.372375
1658.755859	670.353821
1657.766602	696.812988
1656.777344	673.356079
1655.787109	658.243713
1654.797852	521.799622
1653.807617	695.424683
1652.817383	554.527283
1651.827148	514.605164
1650.835938	385.164185
1649.844727	306.406891
1648.853516	315.303070
1647.862305	92.008949
1646.871094	-25.118320
1645.878906	135.544495
1644.886719	69.374046
1643.894531	-94.098106
1642.902344	196.928055
1641.910156	100.202614
1640.916992	46.082367
1639.923828	58.289158
1638.930664	-76.871605
1637.936523	-21.777777
1636.943359	-3.276036
1635.949219	-29.271025
1634.955078	76.830925
1633.960938	-259.424011
1632.965820	-105.279770
1631.970703	-143.144836
1630.975586	-56.942989
1629.980469	74.268105
1628.985352	-144.318268
1627.989258	-238.862823
1626.993164	-22.670429
1625.997070	-90.347771
1625.000977	-202.430267
1624.003906	11.779614
1623.007813	65.824524
1622.010742	12.353007
1621.012695	32.704231
1620.015625	263.418304
1619.017578	255.287674
1618.020508	265.766541
1617.021484	250.204178
1616.023438	-80.057304
1615.025391	28.200396
1614.026367	-57.508694
1613.027344	137.634750
1612.028320	217.509125
1611.028320	-40.642479
1610.029297	13.383820
1609.029297	57.070988
1608.029297	119.241364
1607.028320	-48.950157
1606.028320	47.564320
1605.027344	405.985870
1604.026367	209.480988
1603.025391	146.657700
1602.023438	303.759613
1601.022461	173.176590
1600.020508	-17.385895
1599.018555	69.394402
1598.016602	75.202827
1597.013672	-33.890190
1596.010742	-187.266693
1595.007813	-118.440460
1594.004883	-65.237671
1593.001953	84.631729
1591.998047	54.365723
1590.994141	-48.910114
1589.990234	208.031921
1588.986328	250.976242
1587.981445	254.820450
1586.976563	417.779968
1585.971680	244.361984
1584.966797	451.629486
1583.961914	366.938507
1582.956055	467.300293
1581.950195	411.328857
1580.944336	509.052277
1579.938477	481.746704
1578.931641	363.333893
1577.924805	468.804016
1576.917969	436.297729
1575.911133	411.591461
1574.904297	228.206894
1573.896484	471.363861
1572.888672	417.985596
1571.880859	465.971863
1570.873047	326.779236
1569.864258	197.993851
1568.855469	212.091187
1567.846680	431.305267
1566.837891	382.915253
1565.829102	370.828217
1564.819336	439.142181
1563.809570	390.583191
1562.799805	347.161194
1561.790039	220.677094
1560.779297	457.224121
1559.768555	364.310150
1558.757813	390.587006
1557.747070	237.939972
1556.736328	321.047424
1555.724609	416.973175
1554.712891	393.619537
1553.701172	300.257874
1552.689453	406.166504
1551.676758	524.859375
1550.664063	508.827332
1549.651367	526.317749
1548.638672	463.497925
1547.625977	307.485443
1546.612305	534.064575
1545.598633	584.644226
1544.584961	730.694763
1543.571289	432.134888
1542.556641	440.975281
1541.541992	454.841522
1540.527344	388.516785
1539.512695	376.293152
1538.498047	356.189331
1537.482422	199.182602
1536.466797	452.306763
1535.451172	230.569077
1534.434570	460.069641
1533.418945	91.164398
1532.402344	116.653633
1531.385742	322.380890
1530.369141	442.837219
1529.351563	274.562805
1528.334961	379.212341
1527.317383	360.056732
1526.299805	438.579315
1525.281250	210.613922
1524.263672	337.707367
1523.245117	253.614044
1522.226563	195.117981
1521.208008	545.376953
1520.188477	296.250824
1519.168945	268.136566
1518.150391	77.964180
1517.129883	85.547539
1516.110352	136.639923
1515.089844	172.130569
1514.070313	84.193146
1513.049805	32.065033
1512.028320	5.454970
1511.007813	119.837547
1509.986328	-61.044697
1508.964844	106.835434
1507.943359	153.948151
1506.921875	-73.465775
1505.899414	-88.188293
1504.876953	9.699278
1503.854492	145.818787
1502.832031	51.159290
1501.808594	15.281263
1500.786133	71.452026
1499.762695	-243.786530
1498.739258	-16.415798
1497.714844	-165.486038
1496.691406	-58.790051
1495.666992	-139.031982
1494.642578	-354.935608
1493.617188	-197.607162
1492.592773	36.200958
1491.567383	-29.272961
1490.541992	-20.765574
1489.516602	5.473660
1488.491211	-55.283180
1487.464844	-90.632133
1486.438477	-18.881367
1485.412109	-57.057499
1484.385742	187.907623
1483.358398	19.295588
1482.331055	105.704170
1481.303711	135.835464
1480.276367	109.726540
1479.249023	144.680145
1478.220703	314.559509
1477.192383	249.811813
1476.164063	248.656967
1475.135742	367.091217
1474.106445	464.971588
1473.077148	509.226410
1472.047852	535.527832
1471.018555	765.294067
1469.989258	796.392700
1468.958984	720.517273
1467.928711	878.545044
1466.898438	810.101501
1465.868164	972.918396
1464.836914	1135.553467
1463.805664	1051.538696
1462.774414	1064.002441
1461.743164	1350.685547
1460.710938	1309.555664
1459.679688	1011.938904
1458.647461	1194.099854
1457.615234	1396.400513
1456.582031	1332.108643
1455.549805	1419.982056
1454.516602	1370.775024
1453.483398	1286.016724
1452.449219	1300.079346
1451.416016	1440.809326
1450.381836	1406.552979
1449.347656	1554.658203
1448.313477	1570.927612
1447.279297	1594.728882
1446.244141	1608.325073
1445.208984	1275.073730
1444.173828	1425.291260
1443.138672	1355.268433
1442.102539	1543.245361
1441.066406	1399.782227
1440.030273	1236.113281
1438.994141	1289.890625
1437.958008	848.217590
1436.920898	1033.381104
1435.883789	1034.006958
1434.846680	739.076355
1433.808594	873.547119
1432.771484	947.359497
1431.733398	748.485901
1430.695313	622.872437
1429.657227	325.722076
1428.618164	250.671219
1427.579102	251.310532
1426.540039	196.470825
1425.500977	363.505402
1424.461914	356.555603
1423.421875	321.879913
1422.381836	216.682236
1421.341797	121.614632
1420.301758	-21.248016
1419.260742	49.966114
1418.219727	-19.799955
1417.178711	21.220037
1416.137695	72.310890
1415.096680	108.311104
1414.054688	94.007584
1413.012695	104.887100
1411.970703	-128.067383
1410.928711	-59.265488
1409.885742	-264.381165
1408.842773	-243.251068
1407.799805	-3.552524
1406.756836	32.670021
1405.712891	43.804260
1404.668945	-155.880325
1403.625000	-280.133362
1402.581055	9.738843
1401.537109	-207.204773
1400.492188	-85.413254
1399.447266	134.185211
1398.402344	-52.388645
1397.357422	114.601753
1396.311523	168.808090
1395.265625	-7.438412
1394.219727	81.983475
1393.173828	106.327759
1392.126953	35.581295
1391.081055	10.016738
1390.034180	-95.556320
1388.986328	-68.396439
1387.939453	-58.662201
1386.891602	-133.895172
1385.843750	-18.961416
1384.795898	-76.489960
1383.748047	58.561966
1382.699219	-118.734283
1381.651367	-105.964371
1380.602539	-78.125984
1379.552734	-2.760163
1378.503906	-154.526489
1377.454102	93.272156
1376.404297	46.569374
1375.354492	87.325638
1374.303711	-19.023903
1373.253906	-125.208389
1372.203125	87.935982
1371.152344	-180.063171
1370.100586	-163.693268
1369.049805	39.694439
1367.998047	-80.788239
1366.946289	67.917938
1365.894531	-102.091141
1364.841797	34.336178
1363.789063	160.869034
1362.736328	33.614918
1361.683594	11.044560
1360.630859	110.506584
1359.577148	95.632530
1358.523438	26.186474
1357.469727	9.105776
1356.415039	26.949978
1355.361328	139.356415
1354.306641	75.436569
1353.251953	252.619705
1352.197266	238.634995
1351.141602	142.845123
1350.085938	367.453278
1349.030273	289.318420
1347.974609	99.692963
1346.918945	279.915253
1345.862305	480.030090
1344.805664	313.203674
1343.749023	399.456848
1342.691406	456.060272
1341.634766	507.827118
1340.577148	512.629517
1339.519531	676.094727
1338.460938	735.609985
1337.403320	644.213806
1336.344727	661.906189
1335.286133	692.103760
1334.226563	489.836700
1333.167969	458.492889
1332.108398	461.919922
1331.048828	470.430206
1329.989258	414.799927
1328.928711	295.064606
1327.869141	442.402679
1326.808594	515.694031
1325.748047	366.790314
1324.686523	610.732300
1323.625977	346.107330
1322.564453	432.244507
1321.502930	523.416626
1320.440430	481.446075
1319.378906	641.912231
1318.316406	656.930176
1317.253906	654.817017
1316.190430	305.242188
1315.127930	503.112976
1314.064453	617.247498
1313.000977	507.278687
1311.937500	518.179260
1310.873047	543.978577
1309.809570	528.047302
1308.745117	445.790619
1307.679688	518.733276
1306.615234	439.232574
1305.549805	433.686401
1304.484375	578.286926
1303.418945	538.542786
1302.353516	435.026276
1301.287109	516.003723
1300.220703	633.926453
1299.154297	307.269806
1298.087891	516.303162
1297.020508	418.419220
1295.954102	249.502808
1294.886719	272.225372
1293.818359	123.275345
1292.750977	379.320068
1291.682617	444.040344
1290.614258	638.818848
1289.545898	274.611176
1288.476563	136.188599
1287.407227	274.867035
1286.338867	21.561531
1285.268555	116.321686
1284.199219	83.791153
1283.128906	88.105278
1282.058594	92.517815
1280.988281	407.863098
1279.917969	336.544800
1278.846680	297.158020
1277.775391	233.424866
1276.704102	128.241089
1275.632813	260.343292
1274.560547	331.370789
1273.488281	321.810883
1272.416016	510.243805
1271.343750	359.144409
1270.270508	291.228394
1269.197266	445.611572
1268.124023	443.776520
1267.050781	527.439148
1265.977539	469.621033
1264.903320	892.480652
1263.829102	478.669495
1262.753906	618.631226
1261.679688	644.017761
1260.604492	540.283813
1259.529297	850.916565
1258.454102	769.237305
1257.378906	565.869080
1256.302734	842.383789
1255.226563	743.897156
1254.150391	874.317444
1253.073242	749.209778
1251.997070	604.742615
1250.919922	591.746643
1249.841797	741.748352
1248.764648	816.354248
1247.686523	854.508667
1246.608398	744.437073
1245.530273	687.911072
1244.452148	590.149231
1243.373047	740.202515
1242.293945	831.945801
1241.214844	564.384827
1240.135742	707.160278
1239.055664	728.572144
1237.975586	648.106445
1236.895508	710.807129
1235.815430	671.652649
1234.734375	804.675598
1233.654297	763.132019
1232.573242	673.159424
1231.491211	622.008728
1230.410156	876.103027
1229.328125	660.272156
1228.246094	701.198364
1227.163086	679.176941
1226.081055	657.167114
1224.998047	710.181396
1223.915039	678.505615
1222.832031	692.794983
1221.748047	574.087097
1220.664063	390.154053
1219.580078	489.079956
1218.496094	145.749588
1217.412109	329.222656
1216.327148	452.221283
1215.242188	241.908295
1214.157227	340.698883
1213.071289	376.673553
1211.985352	487.421021
1210.899414	380.959991
1209.813477	580.860962
1208.727539	377.916168
1207.640625	623.490234
1206.553711	422.982666
1205.466797	446.662201
1204.378906	388.380829
1203.291016	392.723633
1202.203125	291.061005
1201.115234	-20.072500
1200.027344	191.274628
1198.938477	142.560760
1197.849609	110.670998
1196.760742	-84.833672
1195.670898	109.338043
1194.582031	132.649765
1193.492188	-110.946205
1192.401367	-227.094025
1191.311523	-232.705750
1190.220703	-404.132965
1189.129883	-181.623825
1188.039063	26.322248
1186.947266	-219.637390
1185.856445	-71.896599
1184.764648	-224.248764
1183.671875	-115.077095
1182.580078	-166.729187
1181.487305	-235.205688
1180.394531	-246.174057
1179.301758	-29.479197
1178.208984	-45.412235
1177.115234	254.866531
1176.021484	-0.804194
1174.927734	201.000366
1173.833008	-88.203430
1172.738281	139.721252
1171.643555	49.160206
1170.548828	219.379135
1169.454102	408.584198
1168.358398	310.626526
1167.262695	18.953043
1166.166992	109.832474
1165.070313	-90.997429
1163.973633	-83.924431
1162.876953	188.245102
1161.780273	49.395298
1160.683594	292.595856
1159.585938	251.505234
1158.488281	394.139465
1157.389648	352.879608
1156.291992	428.459045
1155.193359	294.018341
1154.094727	219.171539
1152.996094	263.481781
1151.896484	238.561325
1150.796875	134.925018
1149.697266	147.993469
1148.597656	101.420738
1147.498047	23.821823
1146.397461	-15.734157
1145.296875	163.637314
1144.195313	71.535522
1143.094727	212.561295
1141.993164	-5.760471
1140.891602	-14.785080
1139.789063	94.988953
1138.687500	168.969833
1137.584961	-13.846354
1136.482422	311.813477
1135.379883	299.911407
1134.276367	235.675278
1133.172852	396.954681
1132.069336	342.046722
1130.964844	536.280701
1129.861328	497.802582
1128.756836	388.083191
1127.652344	638.838806
1126.546875	531.334167
1125.442383	613.452271
1124.336914	576.937805
1123.230469	488.219849
1122.125000	491.856812
1121.018555	516.721924
1119.912109	415.988373
1118.805664	462.001526
1117.699219	640.460327
1116.591797	267.384979
1115.484375	289.496826
1114.376953	375.381714
1113.268555	387.837952
1112.160156	433.308960
1111.051758	452.682343
1109.943359	356.174866
1108.833984	198.204849
1107.725586	373.289001
1106.616211	382.908569
1105.505859	489.248016
1104.396484	272.088165
1103.286133	467.938324
1102.175781	175.238831
1101.064453	413.339508
1099.954102	431.945496
1098.842773	290.144958
1097.731445	89.414665
1096.619141	435.457855
1095.507813	470.274170
1094.395508	399.006104
1093.282227	231.149002
1092.169922	131.594528
1091.056641	479.283752
1089.943359	250.160797
1088.830078	294.025970
1087.716797	384.866089
1086.602539	183.980835
1085.488281	298.211121
1084.373047	233.677902
1083.258789	596.870422
1082.143555	240.845459
1081.028320	540.348511
1079.913086	146.835205
1078.796875	237.157959
1077.680664	332.093628
1076.564453	354.191742
1075.448242	254.229355
1074.331055	114.392769
1073.213867	54.330154
1072.096680	163.091095
1070.979492	135.805283
1069.861328	141.311325
1068.743164	151.475311
1067.625000	44.477768
1066.505859	75.688522
1065.386719	123.255043
1064.267578	336.995575
1063.148438	187.841675
1062.029297	188.500275
1060.909180	205.516998
1059.789063	-72.186150
1058.667969	43.068298
1057.547852	106.835396
1056.426758	322.484802
1055.305664	30.961023
1054.183594	10.563651
1053.062500	-93.902237
1051.940430	-18.519094
1050.818359	213.250397
1049.695313	164.828888
1048.572266	-74.907425
1047.449219	47.085400
1046.326172	171.365952
1045.203125	88.067070
1044.079102	9.479650
1042.955078	7.863616
1041.830078	38.886879
1040.706055	-88.498260
1039.581055	-52.761635
1038.456055	-117.148285
1037.331055	-93.007835
1036.205078	-178.249390
1035.079102	78.652397
1033.953125	-76.318092
1032.826172	250.285553
1031.700195	139.603638
1030.573242	340.539825
1029.445313	-35.012283
1028.318359	93.920364
1027.190430	36.974064
1026.062500	-182.488266
1024.934570	-366.965759
1023.805664	-481.662079
1022.676758	-268.978149
1021.547852	-327.841827
1020.418945	-330.941772
1019.289063	-241.206085
1018.159180	-260.441254
1017.029297	-258.738251
1015.898438	-110.951874
1014.767578	-88.302849
1013.636719	64.143150
1012.505859	42.869259
1011.375000	209.249222
1010.243164	114.008560
1009.111328	208.684921
1007.978516	349.671906
1006.846680	365.744812
1005.713867	782.034973
1004.581055	1378.584473
1003.447266	1574.972778
1002.313477	1565.641113
1001.179688	1327.626221
1000.045898	791.780090
998.912109	376.380524
997.777344	164.474823
996.642578	255.199219
995.506836	200.558212
994.372070	201.422775
993.236328	276.206879
992.100586	122.706398
990.963867	63.920227
989.828125	12.180437
988.691406	6.661327
987.553711	162.552734
986.416992	21.281826
985.279297	-115.213989
984.141602	-145.613281
983.003906	42.820251
981.865234	51.741215
980.726563	102.186447
979.587891	90.602119
978.448242	191.836365
977.309570	152.865326
976.169922	47.352249
975.030273	-115.459648
973.889648	376.824890
972.749023	202.753464
971.608398	44.957516
970.467773	178.982513
969.326172	-3.755568
968.184570	144.221985
967.042969	106.379433
965.901367	210.909531
964.758789	141.194336
963.616211	145.009811
962.473633	247.522217
961.330078	272.178223
960.186523	127.375450
959.042969	166.033905
957.899414	172.729813
956.754883	314.644501
955.610352	-76.794807
954.465820	-17.042246
953.321289	8.479187
952.175781	-142.042130
951.030273	66.711082
949.884766	-94.945007
948.738281	61.361713
947.591797	92.009628
946.445313	122.763954
945.298828	0.562714
944.151367	-52.942444
943.003906	106.052040
941.856445	66.481125
940.708008	145.729034
939.559570	138.348877
938.411133	165.307693
937.262695	167.280487
936.113281	59.922195
934.964844	0.599206
933.814453	34.865116
932.665039	25.932013
931.514648	51.287655
930.364258	104.071892
929.213867	24.877367
928.062500	52.824192
926.912109	203.759521
925.759766	56.666344
924.608398	-178.973099
923.456055	40.459812
922.303711	-149.379440
921.151367	74.693268
919.999023	-42.137997
918.845703	-36.118011
917.692383	-282.150421
916.539063	-60.133282
915.384766	-35.657978
914.230469	70.616608
913.076172	-136.250687
911.920898	-118.305252
910.766602	-247.729202
909.611328	-147.951324
908.455078	-104.814148
907.299805	-104.687836
906.143555	-174.731354
904.987305	-29.420904
903.830078	-171.775284
902.673828	-135.086258
901.516602	-225.127640
900.359375	-16.265699
899.201172	-131.042572
898.042969	-53.388165
896.884766	-84.280327
895.726563	83.908554
894.567383	-21.484682
893.408203	29.193691
892.249023	-5.971783
891.088867	65.124336
889.929688	41.363613
888.769531	8.634110
887.608398	140.781113
886.448242	2.045273
885.287109	-136.579758
884.125977	43.006489
882.963867	-147.361984
881.801758	25.450327
880.639648	-128.690048
879.477539	26.061943
878.315430	-118.938927
877.152344	44.800556
875.989258	134.154953
874.825195	45.595974
873.661133	229.499100
872.497070	89.218071
871.333008	34.520683
870.168945	74.342705
869.003906	154.638245
867.838867	66.251465
866.672852	182.485092
865.506836	51.428379
864.340820	-182.936066
863.174805	112.970078
862.008789	204.342331
860.841797	306.887665
859.674805	137.734451
858.506836	26.998817
857.339844	113.743073
856.171875	260.994202
855.003906	383.475372
853.834961	165.053619
852.666016	235.879013
851.497070	151.992813
850.328125	139.807465
849.158203	210.474106
847.988281	265.385132
846.818359	313.504791
845.647461	254.108215
844.477539	158.872864
843.306641	135.231415
842.134766	13.122667
840.963867	52.027222
839.791992	48.374596
838.619141	160.899567
837.447266	34.174980
836.274414	16.924049
835.101563	131.400406
833.928711	6.793248
832.754883	246.101089
831.581055	237.446976
830.407227	275.579865
829.232422	262.300873
828.058594	182.020172
826.883789	219.887070
825.708008	393.652405
824.533203	154.876343
823.357422	163.483292
822.181641	185.359024
821.004883	142.536972
819.828125	-25.067493
818.651367	-110.318192
817.474609	6.921146
816.296875	79.499290
815.119141	189.759949
813.941406	-113.846962
812.763672	-81.634094
811.584961	-227.397278
810.406250	-26.465033
809.226563	7.605076
808.047852	125.966408
806.868164	-206.717834
805.688477	-201.832138
804.507813	-92.717300
803.327148	-212.378555
802.146484	-154.578049
800.965820	-174.566101
799.784180	-159.170883
798.603516	-254.771011
797.420898	-381.472656
796.239258	-138.102295
795.056641	-355.853241
793.874023	-174.860992
792.691406	-95.950485
791.507813	-65.903961
790.324219	-40.414005
789.140625	7.081527
787.956055	-45.129307
786.772461	10.967423
785.586914	126.641624
784.402344	118.326508
783.216797	-117.784386
782.032227	43.918736
780.845703	-13.305613
779.660156	-46.310791
778.473633	-189.830322
777.287109	-88.298729
776.100586	172.020126
774.913086	3.971171
773.725586	-16.267263
772.538086	-63.062202
771.349609	-6.276644
770.161133	160.633560
768.972656	164.254852
767.784180	50.986259
766.594727	164.626068
765.405273	110.720146
764.215820	140.446182
763.026367	291.178253
761.835938	160.010727
760.645508	279.714783
759.454102	203.479660
758.262695	404.374664
757.072266	211.470505
755.879883	379.173859
754.688477	304.955505
753.496094	312.033478
752.303711	158.679092
751.110352	328.246033
749.917969	220.999008
748.724609	234.522400
747.530273	267.765747
746.336914	164.913116
745.142578	235.411346
743.948242	134.773788
742.752930	82.417168
741.558594	128.738846
740.363281	126.815804
739.166992	122.705658
737.971680	158.044281
736.775391	-51.938778
735.579102	127.984261
734.381836	5.722830
733.185547	235.945175
731.988281	30.626324
730.790039	153.607590
729.592773	-12.138136
728.394531	95.586182
727.196289	-19.678066
725.997070	193.027969
724.797852	-40.075634
723.598633	-96.037148
722.399414	-1.188027
721.199219	100.252151
719.999023	81.662453
718.798828	117.741653
717.598633	108.080154
716.397461	113.801422
715.196289	65.104439
713.994141	-27.063951
712.792969	68.418579
711.590820	-36.533234
710.388672	124.538773
709.185547	-19.318762
707.982422	124.533615
706.779297	142.171112
705.576172	35.865154
704.372070	-189.938110
703.167969	56.715286
701.963867	-260.025665
700.759766	-32.706497
699.554688	-196.716980
698.349609	-80.031998
697.143555	-32.764030
695.938477	-102.669960
694.732422	-137.590103
693.525391	-189.672195
692.319336	-111.248894
691.112305	-104.297974
689.905273	-40.715851
688.697266	-16.012959
687.490234	-110.430595
686.282227	-91.810608
685.073242	20.256006
683.865234	-97.313881
682.656250	-97.574005
681.447266	-84.618523
680.237305	136.516525
679.028320	63.205112
677.818359	-63.988575
676.607422	53.718670
675.397461	30.894751
674.186523	36.423790
672.975586	33.502239
671.763672	-44.909985
670.551758	-99.303375
669.339844	-58.357319
668.127930	-43.178543
666.915039	-146.661392
665.703125	91.401505
664.489258	-87.306747
663.276367	-177.243866
662.062500	-66.211426
660.848633	-97.533470
659.634766	74.126671
658.419922	4.220074
657.205078	85.434593
655.990234	65.366173
654.775391	-131.382324
653.559570	-11.130589
652.343750	68.182259
651.126953	-134.707718
649.911133	-70.413895
648.694336	32.623211
647.477539	58.097935
646.259766	154.561401
645.041992	33.591431
643.824219	104.067665
642.606445	105.582443
641.387695	195.140762
640.168945	-16.472357
638.950195	59.841316
637.730469	-33.842464
636.511719	115.032814
635.291016	98.192444
634.071289	63.869179
632.850586	-11.566169
631.629883	150.900711
630.409180	-159.218506
629.188477	51.676987
627.966797	167.604172
626.745117	-53.736717
625.522461	215.393295
624.300781	132.240051
623.078125	264.876953
621.854492	276.739868
620.631836	232.115952
619.408203	184.524155
618.184570	292.340057
616.960938	28.841450
615.736328	145.353119
614.511719	-17.415104
613.287109	-59.342628
612.061523	-168.777649
610.835938	-59.244514
609.610352	127.953979
608.384766	243.093552
607.158203	-77.081375
605.931641	-67.631660
604.705078	-91.917671
