# Supplementary material for: Raman spectroscopy accurately differentiates mucosal healing from non-healing and biochemical changes following biological therapy in inflammatory bowel disease
Source: PLoS One. 2021 Jun 2;16(6):e0252210. doi: 10.1371/journal.pone.0252210 (PMC8172032; doi:10.1371/journal.pone.0252210)
Supplement: S3 Dataset — (ZIP) [file pone.0252210.s005.zip › Export UC active inflammation/OC020-1 pre treatment_base sub CR removed_57__X_-9663.2__Y_46884.7__Z_36.368__Time_649.txt]

1714.640625	-36.231331
1713.664063	19.346544
1712.687500	39.602272
1711.709961	6.700699
1710.733398	-14.901060
1709.755859	-68.165627
1708.778320	-13.686787
1707.799805	6.438920
1706.821289	13.701420
1705.843750	34.924049
1704.864258	-31.737608
1703.885742	-84.407631
1702.907227	32.082603
1701.927734	28.640495
1700.948242	79.244972
1699.968750	181.186356
1698.988281	139.225922
1698.007813	204.755142
1697.028320	185.316803
1696.046875	219.815903
1695.066406	286.931610
1694.084961	359.879517
1693.104492	363.948944
1692.123047	427.262573
1691.140625	376.308868
1690.159180	531.398560
1689.176758	521.543701
1688.194336	501.564850
1687.211914	495.464111
1686.228516	836.431763
1685.246094	615.443970
1684.262695	677.509399
1683.279297	804.009888
1682.295898	784.488647
1681.311523	965.186035
1680.327148	789.582336
1679.342773	915.332642
1678.358398	921.789001
1677.374023	1053.786255
1676.388672	1273.981201
1675.403320	1167.488037
1674.417969	1415.133301
1673.432617	1275.079590
1672.446289	1486.338867
1671.459961	1501.373657
1670.473633	1607.187744
1669.487305	1631.095825
1668.500977	1658.109985
1667.513672	1823.588867
1666.526367	1822.250244
1665.539063	1847.891235
1664.550781	2025.154419
1663.563477	2046.309448
1662.575195	2038.705811
1661.586914	1930.792480
1660.598633	2122.835449
1659.609375	2217.152588
1658.620117	2235.006592
1657.631836	2345.961914
1656.641602	2102.408691
1655.652344	2102.922119
1654.662109	2000.580444
1653.672852	2157.998779
1652.681641	1918.849609
1651.691406	1830.943848
1650.701172	1806.898804
1649.709961	1547.897339
1648.718750	1260.275146
1647.727539	1232.103516
1646.735352	1048.379150
1645.744141	1028.839844
1644.751953	869.646118
1643.759766	827.008301
1642.766602	555.020203
1641.774414	666.142395
1640.781250	474.051086
1639.788086	474.906036
1638.794922	272.945343
1637.801758	348.218536
1636.807617	265.534332
1635.813477	217.404892
1634.819336	288.126862
1633.825195	11.287461
1632.830078	169.417542
1631.834961	14.321779
1630.839844	133.333008
1629.844727	78.772385
1628.849609	-22.930531
1627.853516	57.158607
1626.857422	-75.671661
1625.861328	-55.718246
1624.865234	-67.148651
1623.868164	205.513794
1622.871094	26.159515
1621.874023	23.097702
1620.876953	70.104843
1619.879883	-27.223680
1618.881836	135.602402
1617.883789	41.199993
1616.885742	180.575256
1615.887695	170.426285
1614.888672	76.438797
1613.889648	176.709854
1612.890625	90.837616
1611.891602	-23.744789
1610.892578	32.202511
1609.892578	38.413803
1608.892578	91.863350
1607.892578	150.598785
1606.892578	-15.870765
1605.891602	108.451675
1604.890625	125.434845
1603.889648	189.571442
1602.888672	169.981674
1601.887695	69.331734
1600.885742	-23.395555
1599.883789	-63.755203
1598.881836	-38.714619
1597.879883	-37.198174
1596.876953	-4.310126
1595.874023	-130.818665
1594.871094	-194.579620
1593.868164	-200.862747
1592.864258	-13.927360
1591.861328	-69.878914
1590.857422	-149.316711
1589.853516	-173.948929
1588.848633	-47.284149
1587.844727	-64.172470
1586.839844	15.394780
1585.834961	105.309959
1584.830078	163.855713
1583.824219	180.625626
1582.819336	189.509262
1581.813477	286.896515
1580.807617	131.547058
1579.800781	145.443237
1578.794922	182.684402
1577.788086	386.404846
1576.781250	360.963531
1575.773438	325.040955
1574.766602	221.413742
1573.758789	382.984406
1572.750977	336.394257
1571.743164	214.340576
1570.735352	235.166718
1569.726563	107.777245
1568.718750	175.153564
1567.708984	125.517159
1566.700195	112.134125
1565.691406	223.242264
1564.681641	238.147827
1563.671875	-136.310379
1562.662109	85.952385
1561.652344	-18.825737
1560.641602	94.133492
1559.630859	175.793732
1558.620117	75.833801
1557.609375	-13.860375
1556.597656	75.113739
1555.586914	-53.690731
1554.575195	89.343033
1553.563477	115.646294
1552.550781	25.289783
1551.539063	12.463372
1550.526367	27.947081
1549.513672	17.394279
1548.500977	50.655987
1547.487305	52.707840
1546.473633	41.667274
1545.459961	-34.154488
1544.446289	-58.425156
1543.432617	-59.599957
1542.417969	86.295357
1541.404297	-163.180695
1540.389648	-58.980412
1539.374023	26.928568
1538.359375	68.754913
1537.343750	-21.215200
1536.328125	7.351911
1535.312500	12.517253
1534.296875	105.181747
1533.280273	48.090790
1532.263672	-3.997631
1531.247070	31.380121
1530.230469	30.493418
1529.212891	142.767456
1528.196289	51.360756
1527.178711	106.578842
1526.160156	135.845642
1525.142578	180.370239
1524.124023	304.461700
1523.106445	6.408570
1522.087891	42.676590
1521.068359	130.176361
1520.049805	55.493492
1519.030273	106.612961
1518.010742	83.006020
1516.991211	164.578156
1515.971680	84.104538
1514.951172	-55.586758
1513.930664	140.980804
1512.910156	129.349686
1511.889648	35.419804
1510.868164	10.635022
1509.846680	83.181267
1508.826172	58.065956
1507.803711	117.403419
1506.782227	17.596485
1505.759766	-174.622818
1504.737305	-31.198364
1503.714844	-51.982224
1502.692383	-39.616470
1501.668945	-124.749451
1500.646484	-151.101440
1499.623047	-105.927742
1498.599609	-48.131493
1497.575195	-69.851166
1496.550781	-122.415764
1495.527344	-8.837276
1494.502930	101.975929
1493.477539	197.243591
1492.453125	154.298874
1491.427734	-24.232630
1490.402344	195.771362
1489.376953	323.576569
1488.350586	246.854767
1487.325195	568.386353
1486.298828	491.375458
1485.272461	546.990601
1484.245117	602.441223
1483.218750	499.569916
1482.191406	508.840271
1481.164063	574.088867
1480.136719	723.328308
1479.108398	561.378601
1478.080078	776.573792
1477.052734	869.269470
1476.023438	908.292114
1474.995117	1003.234802
1473.965820	1062.367676
1472.937500	1098.471436
1471.908203	1093.720459
1470.877930	1320.435059
1469.848633	1496.084961
1468.818359	1508.755737
1467.788086	1595.081787
1466.757813	1851.637451
1465.727539	1874.126709
1464.696289	2061.709229
1463.665039	2193.229492
1462.633789	2289.049561
1461.602539	2166.321045
1460.570313	2236.551270
1459.539063	2271.150391
1458.506836	2526.485352
1457.473633	2477.104980
1456.441406	2569.780273
1455.408203	2573.560547
1454.375000	2830.894043
1453.341797	2730.549316
1452.308594	2645.407959
1451.274414	2793.413330
1450.241211	2923.587891
1449.207031	2856.044434
1448.171875	2970.843506
1447.137695	2936.164551
1446.102539	2754.610107
1445.067383	2892.038818
1444.032227	2816.802246
1442.997070	2711.210938
1441.960938	2519.622803
1440.924805	2535.480469
1439.888672	2503.273193
1438.852539	2349.722900
1437.816406	2335.237305
1436.779297	2105.949707
1435.742188	2101.600830
1434.705078	1832.041260
1433.666992	1565.108032
1432.629883	1447.267212
1431.591797	1215.879761
1430.553711	896.272217
1429.514648	743.325989
1428.476563	809.939697
1427.437500	773.124512
1426.398438	569.925659
1425.359375	790.360474
1424.320313	703.234009
1423.280273	487.645233
1422.240234	468.690063
1421.200195	497.634308
1420.159180	592.064453
1419.119141	404.521637
1418.078125	410.910950
1417.037109	530.592590
1415.996094	401.174164
1414.954102	236.629456
1413.912109	326.227142
1412.870117	139.246613
1411.828125	246.537521
1410.786133	198.010513
1409.743164	111.859833
1408.700195	-54.583263
1407.657227	105.647987
1406.614258	72.512482
1405.570313	39.450722
1404.527344	-63.794521
1403.483398	11.254048
1402.438477	36.155083
1401.394531	-46.728584
1400.349609	-1.595527
1399.304688	-124.398079
1398.259766	6.144716
1397.214844	86.593063
1396.168945	-0.806858
1395.123047	39.698692
1394.077148	-4.879971
1393.031250	18.275545
1391.984375	-33.601994
1390.937500	-15.264234
1389.890625	-109.449036
1388.843750	4.190661
1387.796875	35.337830
1386.749023	-5.959464
1385.701172	-127.143005
1384.653320	-55.660786
1383.604492	-56.588039
1382.556641	-224.812653
1381.507813	-38.087322
1380.458984	-96.108459
1379.410156	-19.127954
1378.360352	62.927807
1377.310547	0.293570
1376.260742	-7.281197
1375.210938	-107.043648
1374.161133	-116.825951
1373.110352	117.936691
1372.059570	100.884941
1371.008789	133.835464
1369.957031	82.155060
1368.906250	53.070789
1367.854492	26.619833
1366.802734	75.045540
1365.750000	68.795670
1364.698242	-21.953272
1363.645508	1.976951
1362.592773	-3.823843
1361.540039	85.073921
1360.486328	104.417320
1359.433594	61.730400
1358.379883	252.938187
1357.326172	93.682831
1356.271484	43.999397
1355.216797	247.953506
1354.163086	240.802032
1353.107422	375.371826
1352.052734	515.009949
1350.998047	513.220703
1349.942383	417.251862
1348.886719	539.870911
1347.830078	759.352661
1346.774414	792.850830
1345.717773	784.319946
1344.661133	944.561462
1343.604492	988.374390
1342.546875	1158.721924
1341.490234	1073.926147
1340.432617	1232.107910
1339.375000	1164.977783
1338.316406	1169.843140
1337.258789	1424.929199
1336.200195	1160.241333
1335.141602	1252.191772
1334.082031	1297.244507
1333.023438	1077.753174
1331.963867	1019.264343
1330.904297	1047.497925
1329.844727	1043.738770
1328.784180	1146.409546
1327.723633	868.655396
1326.663086	1028.451416
1325.602539	1141.403442
1324.541992	1009.989624
1323.480469	1098.512939
1322.418945	1127.910522
1321.357422	1053.800903
1320.295898	1162.452881
1319.233398	1088.668945
1318.170898	1224.694214
1317.108398	1309.031860
1316.045898	1270.226685
1314.982422	1105.890381
1313.918945	1146.289673
1312.855469	1238.551636
1311.791992	1249.642090
1310.728516	1238.711182
1309.664063	1117.141479
1308.599609	1209.907104
1307.535156	1118.212769
1306.469727	1238.284180
1305.404297	1144.443359
1304.338867	1409.830688
1303.273438	1333.481079
1302.208008	1198.306396
1301.141602	1259.935791
1300.075195	1061.219849
1299.008789	1135.401611
1297.942383	1123.722534
1296.875000	1134.277222
1295.807617	1110.587524
1294.740234	1290.751709
1293.672852	1029.266113
1292.604492	1050.153320
1291.537109	1230.585327
1290.468750	986.819641
1289.399414	900.192078
1288.331055	855.390198
1287.261719	673.487854
1286.192383	824.997742
1285.123047	910.416260
1284.052734	731.412109
1282.983398	731.337769
1281.913086	839.083435
1280.841797	733.962891
1279.771484	641.226440
1278.700195	798.164185
1277.628906	776.589600
1276.557617	845.598511
1275.486328	767.989563
1274.414063	937.379517
1273.341797	1038.364746
1272.269531	1063.659790
1271.197266	1106.130981
1270.124023	1241.473145
1269.050781	1122.921143
1267.977539	1075.292847
1266.904297	1110.743652
1265.830078	1187.739990
1264.756836	1069.625488
1263.681641	1332.106567
1262.607422	1309.257446
1261.533203	1181.664063
1260.458008	1322.297485
1259.382813	1214.390259
1258.307617	1299.053589
1257.231445	1205.942139
1256.155273	1232.253174
1255.079102	1351.124268
1254.002930	1138.968994
1252.926758	1301.719727
1251.849609	1396.331055
1250.772461	1242.841064
1249.695313	1296.176880
1248.617188	1123.420410
1247.540039	1298.386719
1246.461914	1225.429810
1245.382813	1305.620850
1244.304688	1232.767822
1243.225586	1218.270874
1242.146484	1196.527222
1241.067383	1060.723755
1239.988281	903.162903
1238.908203	1034.456787
1237.828125	974.059998
1236.748047	996.174194
1235.667969	1151.667114
1234.586914	1195.586670
1233.505859	1067.405762
1232.424805	968.371887
1231.343750	1000.218323
1230.261719	821.324707
1229.179688	785.393616
1228.097656	785.796631
1227.015625	1025.840088
1225.932617	851.940979
1224.850586	673.269104
1223.767578	705.126648
1222.683594	649.897888
1221.600586	449.598602
1220.516602	377.500000
1219.432617	455.261139
1218.347656	479.812592
1217.263672	289.320190
1216.178711	466.011566
1215.093750	430.102051
1214.008789	350.723724
1212.922852	406.517578
1211.836914	455.014008
1210.750977	573.417847
1209.665039	595.248962
1208.579102	592.915344
1207.492188	636.352844
1206.405273	682.137451
1205.318359	672.426758
1204.230469	621.716492
1203.142578	469.808075
1202.054688	486.493835
1200.966797	341.798645
1199.877930	252.480347
1198.790039	155.919617
1197.701172	201.306458
1196.611328	-5.973980
1195.522461	89.807503
1194.432617	96.515450
1193.342773	-132.438797
1192.252930	-10.457943
1191.162109	5.671115
1190.072266	31.324821
1188.981445	1.652360
1187.889648	43.956966
1186.798828	-101.099274
1185.707031	-154.960770
1184.615234	11.889990
1183.523438	-25.346451
1182.430664	-84.237640
1181.337891	48.655151
1180.245117	44.739086
1179.152344	316.388123
1178.059570	79.773186
1176.965820	13.282481
1175.872070	332.382660
1174.778320	241.723190
1173.683594	213.259537
1172.588867	366.634949
1171.494141	170.427719
1170.399414	156.050659
1169.303711	158.322250
1168.208984	201.143250
1167.113281	141.022964
1166.016602	236.208023
1164.920898	-10.531010
1163.824219	103.541245
1162.727539	-16.664238
1161.630859	159.231934
1160.533203	265.688354
1159.435547	419.728210
1158.337891	404.121185
1157.240234	316.818024
1156.141602	403.592499
1155.043945	385.262299
1153.944336	390.667633
1152.845703	486.544952
1151.747070	143.685654
1150.647461	74.905602
1149.547852	163.277130
1148.447266	68.075974
1147.347656	-48.637280
1146.247070	163.135620
1145.146484	34.302551
1144.044922	-18.446032
1142.944336	-140.293121
1141.842773	-133.762665
1140.741211	-117.848549
1139.638672	-35.496830
1138.537109	258.253113
1137.434570	109.702301
1136.332031	58.507328
1135.228516	142.608093
1134.125977	231.294418
1133.022461	488.392426
1131.917969	396.286072
1130.814453	633.986694
1129.709961	650.779785
1128.605469	736.232300
1127.500977	809.659302
1126.396484	1006.225037
1125.291016	977.361572
1124.185547	782.476074
1123.080078	672.856628
1121.973633	672.130188
1120.868164	614.437805
1119.761719	483.235382
1118.654297	621.845764
1117.547852	570.922607
1116.440430	470.200928
1115.333008	622.538391
1114.225586	429.358154
1113.117188	453.689911
1112.008789	536.991943
1110.900391	851.768555
1109.791992	743.288025
1108.682617	823.736206
1107.573242	722.152527
1106.463867	993.607239
1105.354492	1021.645264
1104.244141	1117.998047
1103.133789	1070.240723
1102.023438	1093.169434
1100.913086	1292.879761
1099.801758	1270.706665
1098.690430	1316.805786
1097.579102	1339.199829
1096.467773	1290.775879
1095.355469	1338.857666
1094.243164	1393.877808
1093.130859	1418.151245
1092.017578	1270.427368
1090.905273	1383.958496
1089.791992	1346.712891
1088.677734	1243.498291
1087.564453	1206.103149
1086.450195	1156.861084
1085.335938	1192.190308
1084.221680	1044.055298
1083.106445	1229.608276
1081.991211	1264.611328
1080.875977	1217.291016
1079.760742	1085.356934
1078.644531	1033.221924
1077.528320	884.781494
1076.412109	921.732727
1075.295898	906.965271
1074.178711	826.435730
1073.061523	705.995911
1071.944336	719.187866
1070.826172	556.476929
1069.708984	555.490173
1068.590820	617.692383
1067.471680	576.717346
1066.353516	669.200317
1065.234375	883.328613
1064.115234	767.220276
1062.996094	789.191956
1061.875977	642.617981
1060.755859	652.792358
1059.635742	723.720459
1058.515625	675.312561
1057.394531	542.713623
1056.273438	674.233459
1055.152344	471.507294
1054.031250	467.404633
1052.909180	547.337830
1051.787109	370.343597
1050.665039	506.220215
1049.541992	653.665161
1048.418945	584.004333
1047.295898	451.361328
1046.172852	463.360687
1045.048828	428.689026
1043.925781	442.979492
1042.801758	252.134216
1041.676758	506.420349
1040.552734	439.095093
1039.427734	315.883850
1038.302734	416.267059
1037.176758	339.660004
1036.050781	588.936707
1034.924805	388.997223
1033.798828	379.920319
1032.672852	484.820831
1031.545898	691.989075
1030.418945	541.054077
1029.291992	406.473389
1028.164063	388.148804
1027.036133	74.809296
1025.908203	202.938431
1024.780273	96.500221
1023.651367	-81.837402
1022.522461	16.139349
1021.393555	-71.535690
1020.264648	14.861270
1019.134766	31.665264
1018.004883	-188.021866
1016.875000	86.239456
1015.744141	-163.408966
1014.613281	205.811340
1013.482422	174.121170
1012.351563	177.242310
1011.219727	361.028168
1010.088867	473.027618
1008.956055	420.687561
1007.824219	579.017334
1006.691406	859.946899
1005.558594	1346.665039
1004.425781	2205.522705
1003.292969	2738.082031
1002.159180	2794.332520
1001.025391	2201.306152
999.891602	1107.317871
998.756836	651.392578
997.622070	509.811005
996.487305	269.114624
995.352539	169.413101
994.216797	49.078266
993.081055	168.823151
991.945313	159.447845
990.808594	223.961060
989.672852	145.619705
988.536133	0.572803
987.398438	111.473175
986.261719	123.375908
985.124023	-0.512830
983.986328	89.921394
982.847656	-107.345406
981.709961	-14.392846
980.571289	14.199790
979.432617	86.612823
978.292969	106.211250
977.153320	77.637993
976.013672	168.750366
974.874023	161.119537
973.734375	-71.564270
972.593750	180.722549
971.453125	99.994278
970.311523	203.136948
969.170898	189.293701
968.029297	1.162760
966.886719	58.783169
965.745117	17.879204
964.602539	110.161461
963.459961	28.280785
962.317383	306.504181
961.173828	130.943024
960.030273	184.755463
958.886719	224.951523
957.743164	212.605682
956.598633	216.446854
955.454102	197.552399
954.309570	178.825729
953.165039	260.945618
952.019531	194.490967
950.874023	-54.737976
949.727539	245.083969
948.582031	99.158836
947.435547	209.437866
946.289063	175.880753
945.141602	238.449722
943.995117	250.913849
942.847656	217.871826
941.699219	306.001373
940.551758	293.842010
939.403320	341.181641
938.254883	434.293945
937.105469	347.362579
935.957031	285.725494
934.807617	607.256470
933.658203	363.610291
932.507813	250.125290
931.357422	93.586639
930.207031	260.687744
929.056641	163.765472
927.906250	73.891022
926.754883	36.577965
925.603516	186.027512
924.451172	130.854980
923.298828	44.043415
922.146484	75.676414
920.994141	-3.916366
919.841797	66.692329
918.688477	1.118285
917.535156	-36.995354
916.380859	-6.787511
915.227539	-55.890396
914.073242	13.236210
912.918945	-80.894257
911.763672	-217.917435
910.608398	-270.780243
909.453125	-250.882126
908.297852	-194.551224
907.141602	-70.077164
905.985352	-31.611750
904.829102	-135.736252
903.672852	-121.864044
902.515625	14.452919
901.358398	30.871624
900.201172	36.124058
899.042969	-64.823936
897.884766	-18.510262
896.726563	-35.396454
895.568359	6.673096
894.409180	-116.160667
893.250000	152.243317
892.090820	-6.424349
890.930664	101.721642
889.771484	38.296871
888.611328	-76.887138
887.450195	60.983418
886.289063	25.132545
885.128906	36.817921
883.966797	152.421265
882.805664	56.082947
881.643555	106.498383
880.481445	48.807766
879.319336	-17.744125
878.156250	-120.186325
876.993164	122.221504
875.830078	215.985718
874.666016	73.395813
873.502930	144.847885
872.338867	135.361877
871.173828	85.495041
870.009766	78.495346
868.844727	-101.567032
867.679688	-43.095421
866.513672	85.144356
865.348633	83.059608
864.182617	114.782547
863.015625	133.111359
861.849609	207.660812
860.682617	394.537109
859.515625	350.191589
858.347656	321.666382
857.180664	459.262054
856.012695	439.850891
854.843750	490.052155
853.675781	562.711853
852.506836	751.977051
851.337891	652.113831
850.167969	574.770996
848.999023	454.954315
847.829102	438.272919
846.658203	314.188690
845.488281	152.148468
844.317383	131.227478
843.146484	298.298889
841.975586	31.378580
840.803711	73.241936
839.631836	137.475403
838.459961	168.178802
837.287109	31.297020
836.114258	104.517975
834.941406	92.844330
833.768555	87.891548
832.594727	201.291534
831.420898	305.720001
830.247070	356.548248
829.072266	329.277832
827.898438	281.938171
826.722656	430.874268
825.547852	352.320740
824.372070	293.863983
823.196289	331.244232
822.020508	310.667389
820.844727	129.713394
819.667969	35.678291
818.491211	162.065125
817.313477	41.314949
816.136719	160.907318
814.958984	22.353312
813.781250	-140.636765
812.602539	-96.781563
811.423828	-15.196317
810.245117	-49.269085
809.066406	78.838203
807.886719	-115.281097
806.707031	-71.713120
805.527344	-10.457077
804.346680	130.637985
803.166992	-147.876236
801.985352	-51.309887
800.804688	73.975746
799.623047	-44.823341
798.441406	84.704979
797.259766	-47.485020
796.078125	57.455036
794.895508	137.902115
793.712891	173.926529
792.529297	373.748016
791.346680	356.393188
790.163086	40.123440
788.978516	412.209137
787.794922	476.468140
786.610352	476.462280
785.425781	418.862030
784.241211	471.746887
783.055664	639.464417
781.870117	650.094727
780.684570	700.391846
779.498047	595.944031
778.311523	361.146393
777.125000	404.553467
775.938477	337.467041
774.750977	235.003677
773.563477	247.212906
772.375977	241.662842
771.187500	218.371948
769.999023	168.526474
768.810547	65.693359
767.622070	143.507034
766.432617	104.409767
765.243164	278.882507
764.053711	197.710815
762.863281	396.083588
761.672852	231.064331
760.482422	297.079071
759.291992	334.351288
758.100586	461.684601
756.909180	428.317596
755.717773	293.725555
754.525391	440.440643
753.333008	314.489136
752.140625	298.340240
750.948242	350.184418
749.754883	371.160797
748.561523	453.496185
747.368164	520.327148
746.173828	361.006744
744.979492	414.468811
743.785156	360.333679
742.590820	314.898926
741.395508	400.935120
740.200195	414.508759
739.003906	355.676117
737.808594	355.930206
736.612305	226.875870
735.416016	172.249191
734.218750	349.628998
733.021484	183.216522
731.824219	358.164703
730.626953	325.126038
729.428711	427.638947
728.230469	396.647949
727.032227	387.466919
725.833984	393.526031
724.634766	349.267120
723.435547	499.401337
722.235352	446.292389
721.036133	628.981079
719.835938	671.822632
718.635742	520.351929
717.434570	454.013336
716.233398	311.314484
715.032227	406.378540
713.831055	311.663055
712.628906	315.066650
711.426758	272.675323
710.224609	162.735886
709.021484	61.546822
707.818359	-24.361820
706.615234	-92.820374
705.412109	17.255390
704.208008	33.694237
703.003906	139.338760
701.799805	94.836151
700.594727	91.688492
699.389648	-48.431122
698.184570	7.179109
696.979492	-124.126732
695.773438	-105.418442
694.567383	-54.107616
693.361328	-83.149429
692.154297	20.309521
690.947266	0.018976
689.740234	-15.882255
688.533203	-125.035744
687.325195	4.533229
686.117188	-71.946182
684.909180	90.172653
683.700195	-1.359463
682.491211	121.767609
681.282227	104.054031
680.072266	-21.902603
678.863281	-19.961788
677.653320	10.192433
676.442383	-48.355484
675.232422	168.046707
674.021484	161.550980
672.810547	209.206131
671.598633	124.982437
670.386719	136.003723
669.174805	155.733490
667.962891	216.584183
666.750000	225.617813
665.537109	139.661224
664.324219	88.362091
663.110352	71.698921
661.897461	-35.568951
660.683594	-36.975334
659.468750	60.929588
658.254883	44.500214
657.040039	92.827530
655.824219	41.987762
654.609375	19.225674
653.393555	-76.773499
652.177734	-58.505985
650.960938	58.864731
649.745117	-30.575832
648.528320	-14.465105
647.311523	85.582817
646.093750	271.656158
644.875977	261.802460
643.658203	359.471863
642.440430	293.582367
641.221680	259.912354
640.002930	15.497987
638.784180	97.787521
637.564453	98.276138
636.344727	-120.489792
635.125000	-64.385605
633.905273	-96.511757
632.684570	-36.493710
631.463867	-139.828262
630.243164	-5.158119
629.021484	2.628118
627.799805	-28.471239
626.578125	197.463531
625.356445	112.110687
624.133789	148.614746
622.911133	90.432304
621.688477	267.521820
620.464844	375.544189
619.241211	114.718277
618.017578	-45.881634
616.793945	52.029125
615.569336	-68.967613
614.344727	79.028908
613.120117	-109.527191
611.894531	0.667793
610.668945	-63.122375
609.443359	-82.803841
608.216797	-32.816158
606.991211	50.430790
605.764648	38.690720
604.537109	38.747616
