# Supplementary material for: Raman spectroscopy accurately differentiates mucosal healing from non-healing and biochemical changes following biological therapy in inflammatory bowel disease
Source: PLoS One. 2021 Jun 2;16(6):e0252210. doi: 10.1371/journal.pone.0252210 (PMC8172032; doi:10.1371/journal.pone.0252210)
Supplement: S3 Dataset — (ZIP) [file pone.0252210.s005.zip › Export UC active inflammation/OC031-1 pre treatment_base sub CR removed_7__X_2362.14__Y_35192.7__Z_75.6__Time_80.txt]

1714.793945	82.423470
1713.817383	85.680435
1712.840820	221.218521
1711.864258	57.230583
1710.886719	57.679230
1709.909180	-42.867470
1708.931641	-142.518753
1707.953125	26.591610
1706.975586	67.927330
1705.997070	-21.193544
1705.018555	-270.101318
1704.040039	38.669529
1703.060547	-23.926104
1702.081055	-173.999573
1701.101563	94.058937
1700.122070	-0.944497
1699.142578	14.471918
1698.162109	156.230545
1697.181641	183.744095
1696.201172	-4.451080
1695.220703	-109.034500
1694.239258	-39.299786
1693.257813	-179.836380
1692.276367	51.436840
1691.294922	67.102974
1690.313477	-122.029327
1689.331055	135.055283
1688.348633	37.949318
1687.366211	133.511215
1686.383789	5.721465
1685.400391	243.724899
1684.416992	207.764725
1683.433594	350.911316
1682.450195	526.541687
1681.465820	441.681915
1680.482422	261.605865
1679.498047	199.258835
1678.512695	353.013763
1677.528320	376.892059
1676.542969	417.224335
1675.558594	835.696960
1674.572266	688.140320
1673.586914	674.071228
1672.601563	838.548706
1671.615234	891.818298
1670.628906	993.344238
1669.642578	1305.086060
1668.655273	1056.877686
1667.668945	1279.093384
1666.681641	909.780884
1665.694336	1114.184692
1664.706055	1183.596802
1663.718750	895.340332
1662.730469	1143.215698
1661.742188	1216.391724
1660.753906	1353.514893
1659.764648	1334.582520
1658.775391	1594.184204
1657.787109	1337.530640
1656.796875	1142.206177
1655.807617	1217.349731
1654.818359	1070.433350
1653.828125	1016.497559
1652.837891	1010.506531
1651.846680	1147.635498
1650.856445	1123.673218
1649.865234	806.498352
1648.874023	841.301453
1647.882813	736.272217
1646.891602	552.266235
1645.899414	500.654144
1644.907227	459.858459
1643.915039	458.907928
1642.922852	291.856873
1641.930664	375.820160
1640.937500	473.129852
1639.944336	111.542786
1638.951172	66.807961
1637.957031	-48.940041
1636.963867	136.090576
1635.969727	-16.198881
1634.975586	-89.211151
1633.981445	-235.818848
1632.986328	4.984974
1631.991211	108.869629
1630.996094	17.991131
1630.000977	79.947983
1629.005859	63.032146
1628.009766	48.852203
1627.013672	-149.371857
1626.017578	-173.834091
1625.021484	-8.876905
1624.024414	-1.656599
1623.028320	37.177189
1622.031250	288.904419
1621.033203	130.729187
1620.036133	51.481255
1619.038086	124.620926
1618.041016	37.620560
1617.041992	60.929935
1616.043945	136.751190
1615.045898	322.763245
1614.046875	159.821991
1613.047852	15.325702
1612.048828	133.107117
1611.048828	-176.466766
1610.049805	-163.528656
1609.049805	203.140121
1608.049805	11.626730
1607.048828	-35.765953
1606.048828	210.133560
1605.047852	107.694641
1604.046875	196.348633
1603.045898	80.812035
1602.044922	-29.477863
1601.042969	56.418011
1600.041016	-87.907364
1599.039063	175.667206
1598.037109	245.633102
1597.034180	-26.863348
1596.031250	-200.009888
1595.028320	-203.338242
1594.025391	-253.744324
1593.022461	-288.531158
1592.018555	-49.259354
1591.014648	-3.316011
1590.010742	-93.167961
1589.006836	-352.647156
1588.001953	-27.818037
1586.997070	-102.219406
1585.992188	170.091461
1584.987305	116.350365
1583.982422	164.177933
1582.976563	131.107437
1581.970703	100.555992
1580.964844	-44.681679
1579.958984	41.787903
1578.952148	39.593636
1577.945313	-217.782181
1576.938477	-4.153851
1575.931641	227.482788
1574.924805	11.514794
1573.916992	84.178368
1572.909180	200.893265
1571.901367	-38.681744
1570.893555	-15.788190
1569.884766	-44.999557
1568.876953	164.679962
1567.868164	184.543137
1566.858398	141.946060
1565.849609	156.362991
1564.839844	-49.979206
1563.830078	75.794052
1562.820313	-8.762268
1561.810547	5.155905
1560.799805	-77.022392
1559.790039	211.470993
1558.779297	69.403870
1557.767578	111.259911
1556.756836	145.201767
1555.745117	31.330685
1554.733398	186.729034
1553.721680	215.048096
1552.709961	51.651142
1551.697266	-16.053829
1550.685547	-47.623981
1549.672852	91.428543
1548.659180	28.524494
1547.646484	231.885941
1546.632813	-20.026184
1545.619141	203.664108
1544.605469	29.134041
1543.591797	239.535477
1542.577148	142.297333
1541.562500	-60.920475
1540.547852	94.738174
1539.533203	84.979088
1538.518555	108.648720
1537.502930	-76.850716
1536.487305	-43.102608
1535.471680	47.251381
1534.456055	-40.497761
1533.439453	-112.876816
1532.422852	59.536369
1531.406250	84.853226
1530.389648	-103.821602
1529.373047	-78.722298
1528.355469	-25.434576
1527.337891	9.687128
1526.320313	124.483948
1525.302734	71.814629
1524.284180	320.117584
1523.265625	58.793861
1522.247070	-19.902191
1521.228516	76.196907
1520.208984	-10.416003
1519.190430	-91.945831
1518.170898	86.011505
1517.151367	104.480888
1516.130859	163.927567
1515.111328	151.347687
1514.090820	-33.385559
1513.070313	48.857677
1512.049805	-43.567368
1511.028320	-28.283646
1510.006836	-300.450012
1508.986328	-69.823654
1507.963867	-36.882744
1506.942383	-83.512634
1505.919922	-222.507309
1504.898438	-107.788651
1503.875977	34.970192
1502.852539	-160.584564
1501.830078	-176.833282
1500.806641	50.098335
1499.783203	-104.603851
1498.759766	55.515240
1497.736328	-135.094177
1496.711914	-92.883919
1495.687500	-4.716670
1494.663086	-95.670494
1493.638672	-81.819542
1492.613281	131.340240
1491.587891	-13.457841
1490.563477	161.166183
1489.537109	0.965311
1488.511719	-36.606224
1487.485352	178.573593
1486.458984	107.671936
1485.432617	215.427185
1484.406250	371.577759
1483.379883	275.028046
1482.352539	265.190918
1481.325195	135.453506
1480.297852	-29.963388
1479.269531	220.162613
1478.241211	317.226501
1477.213867	404.041351
1476.184570	483.113739
1475.156250	478.088684
1474.127930	661.481445
1473.098633	750.555298
1472.069336	806.479736
1471.040039	951.430664
1470.009766	765.522827
1468.979492	884.933594
1467.950195	1032.270996
1466.918945	1065.081299
1465.888672	1110.592896
1464.857422	1265.352295
1463.827148	1440.384277
1462.795898	1173.269653
1461.763672	1256.768433
1460.732422	1515.471313
1459.700195	1504.924194
1458.667969	1717.762329
1457.635742	1532.079468
1456.603516	1427.674194
1455.570313	1711.429077
1454.537109	1667.904907
1453.503906	1713.160156
1452.470703	1621.517090
1451.436523	1583.139160
1450.403320	1666.444946
1449.369141	1671.183716
1448.333984	1974.812134
1447.299805	2121.344482
1446.264648	1900.703979
1445.230469	1834.611206
1444.194336	1950.760864
1443.159180	1811.354248
1442.124023	1692.277832
1441.087891	1699.728394
1440.051758	1671.811157
1439.015625	1484.676270
1437.978516	1580.727661
1436.941406	1530.214844
1435.904297	1472.184448
1434.867188	1260.145630
1433.830078	1212.391113
1432.791992	1136.914673
1431.754883	854.543335
1430.715820	771.687927
1429.677734	552.682739
1428.639648	475.093842
1427.600586	256.337341
1426.561523	274.759766
1425.522461	391.553772
1424.482422	173.111130
1423.443359	264.794800
1422.403320	293.499298
1421.363281	319.735748
1420.322266	451.779816
1419.282227	226.316162
1418.241211	154.555115
1417.200195	339.598267
1416.159180	358.563873
1415.117188	32.928062
1414.076172	162.753494
1413.034180	126.619286
1411.992188	256.498627
1410.949219	-93.696678
1409.907227	66.478203
1408.864258	-74.845375
1407.821289	158.239929
1406.777344	82.391273
1405.734375	285.368164
1404.690430	13.881572
1403.646484	81.405815
1402.602539	83.741402
1401.557617	-66.884880
1400.513672	-66.862930
1399.468750	-177.106064
1398.423828	56.248123
1397.377930	51.453999
1396.333008	-178.778549
1395.287109	97.259827
1394.241211	313.146881
1393.195313	105.789383
1392.148438	151.483932
1391.101563	-73.109970
1390.054688	-52.251694
1389.007813	148.848190
1387.960938	-7.790467
1386.913086	-86.751556
1385.865234	-175.589066
1384.817383	13.207032
1383.769531	-72.935303
1382.720703	-78.994263
1381.671875	299.801880
1380.623047	-125.802567
1379.574219	-169.034058
1378.524414	-64.854904
1377.475586	86.812225
1376.425781	305.882507
1375.375977	93.273438
1374.325195	-121.658661
1373.274414	212.308167
1372.224609	17.586887
1371.172852	99.750847
1370.122070	-92.197304
1369.070313	-94.589340
1368.019531	-69.470901
1366.967773	-24.357048
1365.915039	33.271824
1364.863281	135.795227
1363.810547	352.864624
1362.757813	84.616783
1361.705078	202.252625
1360.651367	-30.847271
1359.598633	270.996399
1358.544922	396.236633
1357.491211	389.749908
1356.436523	-1.918851
1355.382813	225.455750
1354.328125	254.048004
1353.273438	352.269104
1352.217773	244.402573
1351.163086	454.487396
1350.107422	257.452423
1349.051758	311.253357
1347.996094	650.463806
1346.939453	639.818726
1345.883789	597.028198
1344.827148	737.828247
1343.769531	960.454895
1342.712891	791.455444
1341.655273	875.365356
1340.598633	862.706177
1339.540039	946.720459
1338.482422	872.291077
1337.423828	901.956116
1336.366211	1040.611328
1335.307617	899.617249
1334.248047	795.869751
1333.189453	1001.473267
1332.129883	660.468323
1331.070313	665.865601
1330.010742	743.027466
1328.950195	721.355957
1327.890625	662.708496
1326.830078	1095.790405
1325.768555	995.223938
1324.708008	894.776306
1323.646484	698.145386
1322.585938	963.269836
1321.523438	939.589050
1320.461914	997.413635
1319.400391	902.335266
1318.337891	1083.578735
1317.275391	973.850952
1316.211914	999.810364
1315.149414	1043.078369
1314.085938	901.572510
1313.022461	1213.487671
1311.958984	806.111877
1310.894531	1024.445679
1309.831055	728.189697
1308.766602	1081.936035
1307.701172	1071.359619
1306.636719	1220.771973
1305.571289	1158.615234
1304.505859	1315.417480
1303.440430	1277.955200
1302.375000	1107.812866
1301.308594	723.966248
1300.242188	1389.542847
1299.175781	1128.723267
1298.109375	804.203430
1297.041992	781.894714
1295.975586	914.308899
1294.908203	1014.791199
1293.839844	987.658875
1292.772461	911.511414
1291.704102	896.750916
1290.635742	1046.338623
1289.567383	931.101379
1288.498047	953.210510
1287.428711	921.427917
1286.360352	808.837524
1285.290039	532.186401
1284.220703	823.889160
1283.150391	887.766357
1282.080078	843.927368
1281.009766	587.197083
1279.939453	678.074402
1278.868164	683.303040
1277.796875	916.019653
1276.725586	728.051086
1275.654297	818.894226
1274.582031	765.494080
1273.509766	695.028259
1272.437500	766.315796
1271.365234	1162.464966
1270.291992	984.539856
1269.218750	938.550171
1268.145508	1112.291504
1267.072266	1200.543823
1265.999023	849.562012
1264.924805	840.263794
1263.850586	952.922363
1262.776367	982.630310
1261.701172	975.754700
1260.625977	1076.127319
1259.550781	825.555603
1258.475586	1013.622375
1257.400391	892.267883
1256.324219	1072.921875
1255.248047	1051.417969
1254.171875	796.241455
1253.094727	1054.651978
1252.018555	947.990112
1250.941406	899.743225
1249.864258	1070.383789
1248.786133	834.886353
1247.708008	932.512512
1246.630859	949.887024
1245.551758	819.010193
1244.473633	785.352234
1243.394531	1047.998413
1242.316406	829.728699
1241.236328	745.051086
1240.157227	704.084534
1239.077148	769.882874
1237.998047	806.523132
1236.917969	627.248535
1235.836914	765.700745
1234.756836	1100.453003
1233.675781	865.406738
1232.594727	720.103027
1231.512695	763.815308
1230.431641	717.859314
1229.349609	792.979980
1228.267578	638.021362
1227.185547	611.398621
1226.102539	676.717163
1225.019531	502.432373
1223.936523	681.381409
1222.853516	707.846619
1221.769531	543.238159
1220.686523	439.110504
1219.602539	499.339233
1218.517578	351.691101
1217.433594	269.302948
1216.348633	300.431030
1215.263672	374.972565
1214.178711	509.797943
1213.092773	424.869904
1212.007813	590.917358
1210.921875	479.387848
1209.834961	461.932953
1208.749023	671.139343
1207.662109	364.237549
1206.575195	640.775513
1205.488281	714.705933
1204.400391	701.815430
1203.313477	491.359070
1202.225586	502.516388
1201.136719	121.140289
1200.048828	257.460724
1198.959961	37.469460
1197.871094	176.054749
1196.782227	160.565826
1195.692383	-126.751762
1194.603516	59.724979
1193.513672	212.403549
1192.423828	-26.807993
1191.333008	-174.656372
1190.242188	145.991211
1189.151367	-6.734675
1188.060547	162.343475
1186.969727	271.274261
1185.877930	-37.554348
1184.786133	-65.524956
1183.694336	-184.704117
1182.601563	96.692520
1181.509766	75.752014
1180.416992	277.738525
1179.323242	189.530762
1178.230469	15.040268
1177.136719	-183.392792
1176.042969	54.187389
1174.949219	262.868683
1173.854492	6.884438
1172.760742	-55.128609
1171.666016	215.497467
1170.570313	150.953979
1169.475586	127.059586
1168.379883	33.759365
1167.284180	-277.148590
1166.188477	0.124884
1165.091797	38.203606
1163.996094	95.338379
1162.899414	-160.574890
1161.801758	13.495117
1160.705078	282.957703
1159.607422	351.698822
1158.509766	-159.648956
1157.412109	252.688019
1156.313477	32.548218
1155.215820	141.626617
1154.117188	407.990479
1153.017578	-10.082665
1151.918945	-261.153412
1150.819336	162.245728
1149.719727	-88.859703
1148.620117	98.392029
1147.519531	-116.969391
1146.418945	-60.853760
1145.318359	-88.125885
1144.217773	3.560385
1143.116211	-19.058315
1142.014648	-55.985325
1140.913086	-14.460381
1139.811523	-51.463444
1138.708984	246.675629
1137.606445	123.973236
1136.503906	-188.806396
1135.401367	-26.377533
1134.297852	114.550972
1133.194336	153.271118
1132.090820	87.476852
1130.987305	251.891479
1129.882813	397.200592
1128.778320	509.188599
1127.673828	452.690094
1126.569336	583.506531
1125.463867	479.516907
1124.358398	721.581848
1123.252930	311.850525
1122.146484	684.061218
1121.041016	421.303955
1119.934570	310.173737
1118.828125	109.097862
1117.720703	253.642609
1116.613281	208.776398
1115.505859	305.851593
1114.398438	119.013496
1113.291016	457.210205
1112.182617	301.088104
1111.074219	381.379364
1109.964844	-110.289177
1108.856445	50.333351
1107.747070	376.193054
1106.637695	484.616028
1105.528320	472.554352
1104.417969	323.556641
1103.307617	436.558441
1102.197266	516.455200
1101.086914	440.609131
1099.975586	414.293488
1098.864258	446.914612
1097.752930	717.582825
1096.641602	408.365448
1095.529297	565.779846
1094.416992	562.927734
1093.304688	574.190918
1092.191406	521.854431
1091.079102	373.024994
1089.965820	490.181763
1088.852539	310.809296
1087.738281	155.022629
1086.624023	347.370819
1085.509766	527.866577
1084.395508	734.132019
1083.280273	420.889587
1082.166016	782.152466
1081.050781	666.362610
1079.934570	808.958557
1078.819336	531.193726
1077.703125	481.258087
1076.586914	745.839478
1075.469727	594.972900
1074.353516	514.564026
1073.236328	316.916260
1072.119141	576.607971
1071.000977	482.187897
1069.882813	645.630859
1068.765625	525.485840
1067.646484	386.645081
1066.528320	535.970398
1065.409180	429.995728
1064.290039	492.637299
1063.170898	452.278931
1062.050781	323.026123
1060.930664	504.992249
1059.810547	226.127548
1058.690430	164.876373
1057.569336	232.242737
1056.449219	292.592773
1055.327148	387.969757
1054.206055	523.047241
1053.083984	349.769867
1051.961914	410.106262
1050.839844	272.000793
1049.717773	381.391968
1048.594727	252.733109
1047.471680	478.772095
1046.348633	63.316547
1045.224609	-4.475017
1044.101563	331.126190
1042.976563	270.349854
1041.852539	323.825623
1040.728516	151.325317
1039.603516	197.874802
1038.478516	330.598602
1037.352539	265.397583
1036.227539	-39.466713
1035.101563	121.246078
1033.974609	358.689331
1032.848633	354.171112
1031.721680	619.434021
1030.594727	259.227203
1029.467773	-17.094944
1028.340820	324.882477
1027.212891	-95.288895
1026.084961	-131.973419
1024.956055	-101.258049
1023.828125	-186.585480
1022.699219	-125.603127
1021.570313	-243.282959
1020.440430	-61.584846
1019.311523	-56.194084
1018.181641	16.486382
1017.050781	-233.079666
1015.920898	-25.851288
1014.790039	253.165329
1013.659180	360.661865
1012.528320	208.746445
1011.396484	341.779785
1010.265625	384.522980
1009.132813	191.197647
1008.000977	347.454559
1006.868164	473.614319
1005.736328	784.820313
1004.602539	1084.367065
1003.469727	1566.482788
1002.335938	1969.839966
1001.202148	1795.358154
1000.068359	1161.266357
998.933594	654.564514
997.799805	249.775925
996.665039	-122.445824
995.529297	269.565948
994.394531	121.482613
993.258789	26.590878
992.123047	74.813522
990.986328	164.584351
989.849609	199.048630
988.712891	-102.955338
987.576172	178.260330
986.439453	148.393234
985.301758	-63.358887
984.164063	238.574631
983.025391	155.959930
981.887695	96.474701
980.749023	-57.263111
979.610352	249.262177
978.470703	164.697769
977.332031	94.046928
976.192383	46.484711
975.051758	371.363068
973.912109	52.749271
972.771484	60.578484
971.630859	109.820892
970.490234	214.222717
969.348633	-48.677811
968.207031	262.425171
967.065430	199.422379
965.923828	191.579498
964.781250	59.956429
963.638672	66.052078
962.496094	230.403564
961.352539	328.279907
960.208984	417.019653
959.065430	65.931297
957.921875	319.745270
956.777344	88.062859
955.632813	193.091339
954.488281	206.592331
953.343750	265.927032
952.198242	206.341446
951.052734	-13.242615
949.907227	-298.962067
948.760742	309.384338
947.614258	78.720100
946.467773	-298.003845
945.321289	-101.074844
944.173828	125.522980
943.026367	-47.507904
941.878906	-99.392403
940.730469	127.258568
939.582031	89.188225
938.433594	445.864990
937.285156	261.915466
936.135742	395.064819
934.987305	448.437775
933.836914	440.314331
932.687500	313.782837
931.537109	280.776672
930.386719	318.456421
929.236328	303.819672
928.084961	-6.679554
926.934570	-134.892120
925.783203	-44.544220
924.630859	223.260284
923.478516	-200.373184
922.327148	35.644909
921.173828	37.473373
920.021484	232.545990
918.868164	145.844238
917.714844	-8.899878
916.561523	240.740738
915.407227	43.031162
914.252930	244.996155
913.098633	-38.736073
911.944336	-179.330246
910.789063	-22.642227
909.633789	-224.286209
908.478516	-92.483627
907.322266	111.853142
906.166016	26.072599
905.009766	8.359538
903.853516	-274.314148
902.696289	-92.548233
901.539063	50.696983
900.381836	162.239044
899.223633	22.583786
898.065430	150.022644
896.907227	-61.839741
895.749023	122.196945
894.589844	310.718750
893.430664	-72.670586
892.271484	140.764359
891.112305	-61.563225
889.952148	-15.283957
888.791992	76.182228
887.630859	172.165726
886.470703	65.005005
885.309570	-308.343323
884.148438	-85.865761
882.986328	14.748638
881.825195	115.357552
880.663086	191.158112
879.500000	-35.067333
878.337891	2.501531
877.174805	200.046402
876.011719	-57.442986
874.847656	65.783966
873.684570	65.164505
872.520508	42.071960
871.355469	129.282745
870.191406	-6.234835
869.026367	69.763794
867.861328	46.816944
866.695313	129.567963
865.530273	232.535690
864.364258	122.013748
863.197266	155.346863
862.031250	393.069366
860.864258	305.117554
859.697266	434.982666
858.530273	106.958603
857.362305	396.165405
856.194336	357.730988
855.026367	422.501953
853.857422	379.631622
852.688477	161.947052
851.519531	289.519470
850.350586	520.117371
849.180664	257.794464
848.010742	244.200058
846.840820	100.760857
845.670898	26.792233
844.500000	73.721024
843.329102	-170.233215
842.157227	-11.419020
840.986328	122.728691
839.814453	113.720932
838.642578	151.663956
837.469727	46.564747
836.296875	294.535400
835.124023	365.922546
833.951172	91.125633
832.777344	211.647720
831.603516	227.196609
830.429688	347.624878
829.255859	349.742065
828.081055	108.723167
826.906250	115.346344
825.731445	95.206352
824.555664	175.374664
823.379883	48.248600
822.204102	201.893646
821.027344	39.164501
819.851563	-141.315048
818.674805	27.817640
817.497070	-119.209831
816.320313	-70.355606
815.142578	9.608161
813.963867	-184.063568
812.786133	-28.533918
811.607422	17.965935
810.428711	-133.391083
809.250000	-231.363617
808.070313	-93.817688
806.890625	5.884534
805.710938	45.562584
804.531250	-270.006958
803.350586	-285.815186
802.169922	-292.763153
800.988281	-246.488449
799.807617	-56.097057
798.625977	-151.865295
797.444336	-165.590637
796.261719	-101.764168
795.079102	130.408524
793.896484	-149.293930
792.713867	-109.965881
791.530273	17.885912
790.346680	-89.008453
789.163086	-14.401503
787.979492	-152.278183
786.794922	338.132080
785.610352	319.600555
784.425781	-57.156437
783.240234	54.772217
782.054688	184.292725
780.869141	176.726883
779.682617	462.931122
778.496094	132.788361
777.309570	69.932930
776.123047	-105.508583
774.935547	25.859287
773.748047	-118.674141
772.560547	39.031445
771.373047	66.506996
770.184570	67.472145
768.996094	105.872681
767.806641	137.604004
766.618164	92.167557
765.428711	64.334869
764.239258	56.296066
763.048828	83.448471
761.858398	4.890529
760.667969	137.596741
759.477539	124.988907
758.286133	248.724091
757.094727	97.469299
755.903320	385.968658
754.710938	265.445648
753.518555	122.961960
752.326172	200.212982
751.133789	55.536694
749.940430	49.238552
748.747070	124.136368
747.553711	-18.345854
746.359375	1.591455
745.166016	10.509916
743.970703	142.216003
742.776367	120.319809
741.581055	179.512024
740.385742	210.142136
739.190430	-215.082474
737.994141	-0.416908
736.797852	179.064651
735.601563	19.003296
734.405273	-60.014542
733.208008	38.259933
732.010742	24.852398
730.813477	68.298599
729.615234	41.695000
728.416992	12.885822
727.218750	106.485039
726.020508	219.680878
724.821289	271.605011
723.622070	113.744438
722.422852	331.605896
721.222656	413.949951
720.022461	264.812683
718.822266	194.294647
717.621094	36.496330
716.420898	-18.715847
715.218750	-95.739578
714.017578	276.451935
712.815430	234.232651
711.614258	0.213413
710.411133	71.348053
709.208984	238.288742
708.005859	-23.938173
706.802734	31.860243
705.599609	124.626816
704.395508	62.806107
703.191406	96.745552
701.987305	126.309982
700.782227	321.147217
699.577148	50.554104
698.372070	97.481537
697.166992	-90.349968
695.960938	-69.491600
694.754883	-146.404114
693.548828	-110.335609
692.341797	-19.995272
691.135742	-259.665741
689.927734	-180.171783
688.720703	94.591003
687.512695	-10.406829
686.304688	-141.363953
685.096680	-118.289734
683.888672	-45.341908
682.679688	-152.299393
681.470703	-200.675064
680.260742	-45.364830
679.050781	42.765003
677.840820	314.939880
676.630859	50.147003
675.419922	103.672562
674.209961	131.251953
672.998047	130.738083
671.787109	58.903446
670.575195	-86.367561
669.363281	49.524010
668.151367	-244.689880
666.938477	-171.368637
665.725586	1.362246
664.512695	-28.938829
663.299805	-22.443808
662.085938	221.595978
660.872070	154.809113
659.658203	-155.690887
658.443359	146.716293
657.228516	116.934761
656.013672	-113.271225
654.797852	105.143066
653.583008	-85.942711
652.366211	-130.297562
651.150391	-51.714886
649.934570	-74.274338
648.717773	-8.404646
647.500000	122.153816
646.283203	72.001045
645.065430	349.097351
643.847656	288.460602
642.629883	135.526505
641.411133	159.157013
640.192383	101.254883
638.973633	-102.593315
637.753906	41.951916
636.534180	96.393036
635.314453	118.791786
634.094727	-30.399315
632.874023	3.180158
631.653320	-124.012108
630.432617	-21.302267
629.211914	75.161438
627.990234	103.198044
626.768555	69.288811
625.545898	185.738022
624.324219	-284.889893
623.101563	226.447006
621.877930	112.254944
620.655273	315.425812
619.431641	231.867065
618.208008	285.691010
616.983398	335.551086
615.759766	199.553116
614.535156	83.232704
613.310547	-62.608273
612.084961	-71.132401
610.859375	324.833344
609.633789	88.309021
608.408203	-177.606918
607.181641	-118.203331
605.955078	108.235825
604.728516	44.591324
