# Supplementary material for: Raman spectroscopy accurately differentiates mucosal healing from non-healing and biochemical changes following biological therapy in inflammatory bowel disease
Source: PLoS One. 2021 Jun 2;16(6):e0252210. doi: 10.1371/journal.pone.0252210 (PMC8172032; doi:10.1371/journal.pone.0252210)
Supplement: S3 Dataset — (ZIP) [file pone.0252210.s005.zip › Export UC active inflammation/OC007-1 post treatment_BL sub CR removed_67__X_-7811.31__Y_-1577.63__Z_-3716.94__Time_764.txt]

1714.771484	-46.483646
1713.794922	4.929957
1712.818359	35.553928
1711.841797	63.235523
1710.864258	-59.471779
1709.886719	85.722237
1708.909180	13.621110
1707.930664	-179.173996
1706.953125	-13.052716
1705.974609	-5.122987
1704.996094	149.982513
1704.017578	-51.038948
1703.038086	117.281464
1702.058594	12.611185
1701.079102	-9.081394
1700.099609	36.119110
1699.120117	-55.015720
1698.139648	249.546829
1697.159180	276.109161
1696.178711	8.846562
1695.198242	174.559097
1694.216797	65.217171
1693.235352	297.829712
1692.253906	367.648987
1691.272461	322.837280
1690.291016	275.550903
1689.308594	604.590637
1688.326172	528.283386
1687.343750	468.215393
1686.360352	456.355438
1685.377930	434.085358
1684.394531	651.858643
1683.411133	616.689880
1682.427734	797.526978
1681.443359	706.907715
1680.458984	760.355286
1679.474609	654.348450
1678.490234	734.940613
1677.505859	898.253296
1676.520508	931.425903
1675.535156	962.216370
1674.549805	1001.263367
1673.564453	1091.095947
1672.578125	1143.969482
1671.592773	1266.221558
1670.606445	1117.763550
1669.619141	1306.948120
1668.632813	1254.756592
1667.645508	1287.833496
1666.658203	1398.177002
1665.670898	1301.823975
1664.683594	1364.999512
1663.695313	1502.712769
1662.708008	1550.541992
1661.719727	1728.555542
1660.730469	1448.269409
1659.742188	1550.015991
1658.752930	1702.357178
1657.763672	1669.540527
1656.774414	1459.629761
1655.785156	1586.357666
1654.794922	1435.403687
1653.804688	1398.616699
1652.814453	1325.113647
1651.824219	1402.720947
1650.833984	1015.150513
1649.842773	1029.927368
1648.851563	1206.242554
1647.860352	965.206177
1646.868164	954.433350
1645.876953	669.227356
1644.884766	701.350281
1643.892578	498.736267
1642.900391	439.040375
1641.907227	192.243668
1640.914063	299.415741
1639.920898	451.652771
1638.927734	282.295929
1637.934570	316.317169
1636.940430	10.469725
1635.946289	110.921974
1634.952148	-25.602476
1633.958008	56.847450
1632.963867	-15.919827
1631.968750	-85.800674
1630.973633	-52.744522
1629.978516	43.690632
1628.982422	77.128403
1627.987305	58.135895
1626.991211	-139.536240
1625.995117	-179.120987
1624.998047	-163.282227
1624.001953	-60.508297
1623.004883	123.875687
1622.007813	92.876076
1621.010742	14.768520
1620.013672	89.201706
1619.015625	-46.325275
1618.017578	285.693146
1617.019531	139.980865
1616.021484	25.964798
1615.022461	140.399475
1614.023438	68.667816
1613.024414	2.336438
1612.025391	1.705382
1611.026367	95.560059
1610.026367	32.225903
1609.026367	-12.635427
1608.026367	115.524223
1607.026367	144.189560
1606.025391	102.225533
1605.025391	217.443481
1604.024414	39.529144
1603.022461	65.879654
1602.021484	-59.463501
1601.019531	71.651726
1600.017578	51.082794
1599.015625	30.571531
1598.013672	-8.185108
1597.010742	62.879852
1596.008789	-28.053778
1595.005859	-199.903412
1594.001953	-201.887848
1592.999023	-253.465942
1591.995117	-169.253067
1590.991211	-66.796928
1589.987305	-73.982178
1588.983398	-211.613312
1587.978516	-75.307320
1586.974609	-74.678047
1585.969727	-42.776005
1584.963867	69.902138
1583.958984	221.601196
1582.953125	13.635039
1581.947266	63.624508
1580.941406	4.169945
1579.935547	74.895203
1578.928711	135.132874
1577.922852	143.240921
1576.916016	57.614262
1575.909180	208.718140
1574.901367	-48.673325
1573.893555	89.262787
1572.886719	159.473785
1571.877930	190.591934
1570.870117	34.506401
1569.861328	177.214340
1568.853516	-106.247757
1567.844727	121.970619
1566.834961	186.416931
1565.826172	-107.509277
1564.816406	63.190674
1563.806641	36.505299
1562.796875	59.026581
1561.787109	65.873924
1560.776367	-5.185441
1559.766602	-45.206417
1558.755859	210.183044
1557.744141	40.328918
1556.733398	191.723083
1555.721680	50.211811
1554.709961	79.576241
1553.698242	98.450127
1552.686523	21.407705
1551.673828	40.036251
1550.662109	68.883217
1549.649414	208.834976
1548.635742	56.309467
1547.623047	167.495773
1546.609375	216.446732
1545.595703	17.089830
1544.582031	184.662094
1543.568359	83.309761
1542.553711	23.190012
1541.540039	148.914810
1540.524414	258.943939
1539.509766	105.466164
1538.495117	73.219872
1537.479492	-62.379284
1536.463867	8.329517
1535.448242	58.227528
1534.432617	20.279087
1533.416016	7.978704
1532.399414	222.374756
1531.382813	101.502106
1530.366211	-29.773235
1529.349609	-24.609619
1528.332031	-58.233578
1527.314453	-37.917950
1526.296875	5.411553
1525.279297	213.299988
1524.260742	63.256866
1523.242188	263.023865
1522.223633	69.011436
1521.205078	229.821579
1520.185547	35.598270
1519.166992	144.642761
1518.147461	240.637054
1517.127930	76.930489
1516.107422	18.466551
1515.087891	-34.972687
1514.067383	75.797859
1513.046875	111.929077
1512.025391	160.727448
1511.004883	45.138424
1509.983398	62.861908
1508.961914	-227.368439
1507.940430	-145.759460
1506.918945	-82.270889
1505.896484	-88.165039
1504.874023	-158.264160
1503.851563	-10.669424
1502.829102	-83.582542
1501.806641	-169.401474
1500.783203	-81.196518
1499.759766	-146.764664
1498.736328	48.645687
1497.711914	-163.048691
1496.688477	-175.203827
1495.664063	63.190857
1494.639648	107.003250
1493.614258	-48.766174
1492.589844	74.060799
1491.564453	2.473531
1490.539063	73.894203
1489.513672	129.845276
1488.488281	134.580688
1487.461914	167.286072
1486.435547	235.613632
1485.409180	204.260773
1484.382813	221.307739
1483.355469	253.545380
1482.328125	278.018005
1481.300781	452.852814
1480.273438	497.482666
1479.246094	552.199890
1478.217773	492.102661
1477.189453	493.099091
1476.161133	595.914185
1475.132813	517.764160
1474.103516	671.286011
1473.074219	865.399048
1472.044922	853.177917
1471.015625	833.252991
1469.986328	1052.432251
1468.956055	1118.811646
1467.925781	1075.737427
1466.895508	1340.283569
1465.865234	1319.935791
1464.833984	1235.984985
1463.802734	1667.849365
1462.771484	1571.047974
1461.740234	1608.855591
1460.708008	1778.635498
1459.676758	1633.487427
1458.644531	1891.941406
1457.612305	1835.556641
1456.579102	1878.097290
1455.546875	1892.691650
1454.513672	1963.030029
1453.480469	1959.773071
1452.446289	2113.651611
1451.413086	2158.465332
1450.378906	2124.668701
1449.344727	2098.465576
1448.310547	2216.631592
1447.276367	2233.435303
1446.241211	2078.038818
1445.206055	2145.453125
1444.170898	2000.245605
1443.135742	1855.092896
1442.099609	1993.310791
1441.063477	1830.499390
1440.027344	1794.189697
1438.991211	1773.066528
1437.954102	1633.151978
1436.917969	1652.518799
1435.880859	1694.612793
1434.843750	1456.326904
1433.805664	1129.758423
1432.768555	906.877197
1431.730469	795.168335
1430.692383	842.524658
1429.654297	642.612488
1428.615234	556.319153
1427.576172	616.376343
1426.537109	368.807678
1425.498047	428.944611
1424.458984	259.727753
1423.418945	314.885315
1422.378906	314.633026
1421.338867	281.679108
1420.298828	412.475861
1419.257813	306.578705
1418.216797	510.399414
1417.175781	354.293549
1416.134766	258.695770
1415.093750	140.554382
1414.051758	158.325317
1413.009766	30.303743
1411.967773	-105.144142
1410.924805	30.974813
1409.882813	129.419281
1408.839844	112.306496
1407.796875	-37.859810
1406.753906	105.936783
1405.709961	21.249220
1404.666016	39.594585
1403.622070	5.304650
1402.578125	-159.370880
1401.534180	79.997360
1400.489258	103.636391
1399.444336	64.658447
1398.399414	75.923470
1397.354492	-108.236969
1396.308594	103.700272
1395.262695	50.061806
1394.216797	99.236740
1393.170898	-64.385872
1392.124023	-32.557072
1391.077148	122.013138
1390.031250	68.896568
1388.983398	15.880850
1387.936523	-29.497929
1386.888672	-32.247581
1385.840820	-129.917618
1384.792969	-109.939583
1383.745117	-147.355377
1382.696289	-62.209415
1381.647461	-124.401367
1380.598633	-19.100216
1379.549805	-41.101917
1378.500977	-62.985680
1377.451172	-57.299477
1376.401367	35.847336
1375.351563	161.502411
1374.300781	120.065231
1373.250000	21.393810
1372.200195	12.656205
1371.148438	68.842026
1370.097656	2.992155
1369.045898	-100.100380
1367.995117	-232.922104
1366.943359	197.372131
1365.890625	39.860252
1364.838867	203.731705
1363.786133	58.969917
1362.733398	-5.969000
1361.680664	160.645721
1360.626953	138.236053
1359.574219	183.117081
1358.520508	44.081787
1357.466797	39.476158
1356.412109	213.948090
1355.358398	274.160217
1354.303711	163.033249
1353.249023	163.853027
1352.193359	122.569504
1351.138672	307.373535
1350.083008	363.131958
1349.027344	404.096802
1347.971680	447.646729
1346.915039	588.042725
1345.858398	713.617432
1344.802734	541.705811
1343.745117	687.306580
1342.688477	701.604980
1341.630859	906.822876
1340.573242	908.915283
1339.515625	866.541870
1338.458008	958.033264
1337.399414	787.153015
1336.340820	807.069397
1335.282227	834.520020
1334.223633	963.522888
1333.165039	1142.061768
1332.105469	863.088257
1331.045898	759.913208
1329.986328	627.231323
1328.925781	660.317627
1327.865234	710.800964
1326.804688	756.434570
1325.744141	777.460693
1324.683594	726.974182
1323.622070	842.036621
1322.560547	959.628784
1321.499023	916.866882
1320.437500	911.242249
1319.375000	839.120239
1318.312500	883.051636
1317.250000	964.054871
1316.187500	835.586853
1315.124023	1040.003662
1314.061523	943.814514
1312.998047	825.594116
1311.933594	781.415710
1310.870117	1035.321167
1309.805664	826.360168
1308.741211	880.962097
1307.676758	962.706848
1306.612305	798.472900
1305.546875	848.408081
1304.481445	1036.134521
1303.416016	1064.050537
1302.349609	1087.126099
1301.284180	1016.889587
1300.217773	843.568909
1299.151367	979.943054
1298.084961	905.119934
1297.017578	982.655029
1295.950195	790.186340
1294.882813	970.962524
1293.815430	732.114868
1292.747070	885.992859
1291.678711	591.004883
1290.610352	830.829041
1289.541992	680.785095
1288.473633	805.419250
1287.404297	753.616638
1286.334961	564.694214
1285.265625	652.732361
1284.195313	679.569519
1283.125977	704.009521
1282.055664	699.125244
1280.985352	735.911011
1279.914063	924.452454
1278.843750	770.467041
1277.772461	746.236938
1276.700195	509.326080
1275.628906	724.864807
1274.557617	842.588074
1273.485352	623.070984
1272.413086	880.124878
1271.339844	907.500610
1270.267578	917.813354
1269.194336	1006.296143
1268.121094	1011.784607
1267.046875	997.785522
1265.973633	1049.709717
1264.899414	1079.692871
1263.825195	960.921936
1262.750977	871.495667
1261.675781	979.607727
1260.601563	1014.580688
1259.526367	995.956726
1258.450195	967.622925
1257.375000	946.632080
1256.298828	1013.339111
1255.222656	1114.123047
1254.146484	908.184509
1253.070313	1142.829224
1251.993164	932.142700
1250.916016	1096.166870
1249.838867	1033.958862
1248.760742	896.415588
1247.683594	1014.183289
1246.605469	1029.833984
1245.527344	1023.614014
1244.448242	708.883057
1243.370117	928.615784
1242.291016	888.435852
1241.211914	862.837585
1240.131836	863.948486
1239.052734	770.414917
1237.972656	815.204468
1236.892578	695.031189
1235.811523	684.027466
1234.731445	862.123962
1233.650391	950.445496
1232.569336	609.776428
1231.488281	613.287109
1230.406250	699.138306
1229.324219	719.545166
1228.242188	621.283569
1227.160156	687.650757
1226.077148	514.371033
1224.994141	633.919434
1223.911133	448.583496
1222.828125	548.691040
1221.745117	450.449524
1220.661133	381.231689
1219.577148	348.268494
1218.492188	395.028290
1217.408203	366.841980
1216.323242	176.805634
1215.238281	291.081177
1214.153320	335.255280
1213.067383	401.093933
1211.982422	462.036957
1210.896484	518.085388
1209.809570	574.067139
1208.723633	550.397705
1207.636719	558.037109
1206.549805	587.321533
1205.462891	534.606384
1204.375000	378.261902
1203.288086	311.064697
1202.200195	446.149200
1201.111328	270.514221
1200.023438	145.456131
1198.934570	42.062294
1197.845703	56.562988
1196.756836	222.557877
1195.666992	-1.208795
1194.578125	-131.152985
1193.488281	-71.177933
1192.397461	-25.711353
1191.307617	7.661260
1190.216797	-9.494816
1189.125977	42.951675
1188.035156	-27.159157
1186.944336	-116.507683
1185.852539	-25.858728
1184.760742	-62.502586
1183.668945	20.766190
1182.576172	-13.604421
1181.483398	-119.970879
1180.390625	121.295197
1179.297852	-76.277397
1178.205078	71.269836
1177.111328	101.278282
1176.017578	155.158508
1174.923828	113.147423
1173.829102	-0.746714
1172.734375	91.209198
1171.639648	20.308786
1170.544922	102.505875
1169.450195	175.024811
1168.354492	151.770172
1167.258789	-93.921967
1166.163086	-126.812515
1165.066406	-6.797789
1163.969727	0.781800
1162.873047	309.298248
1161.776367	63.480942
1160.679688	92.311333
1159.582031	190.288406
1158.484375	283.373993
1157.386719	323.844513
1156.288086	94.630463
1155.189453	158.829697
1154.090820	17.842751
1152.992188	198.706863
1151.892578	-25.800877
1150.793945	154.845963
1149.693359	-67.315826
1148.593750	51.179417
1147.494141	-63.835522
1146.393555	40.172127
1145.292969	-136.824005
1144.191406	-190.062714
1143.090820	4.101659
1141.989258	-56.423107
1140.887695	94.671928
1139.785156	105.341217
1138.683594	158.728043
1137.581055	38.524975
1136.478516	60.873341
1135.375977	223.300079
1134.272461	202.706741
1133.168945	253.289566
1132.065430	346.514038
1130.960938	382.666412
1129.857422	508.907654
1128.752930	680.097656
1127.648438	528.585327
1126.542969	635.539673
1125.438477	308.549927
1124.333008	571.811462
1123.226563	571.862183
1122.121094	420.235077
1121.014648	486.518829
1119.908203	472.202667
1118.801758	327.625397
1117.695313	301.403229
1116.587891	156.814163
1115.480469	272.479523
1114.373047	416.421783
1113.264648	510.581024
1112.156250	169.628555
1111.047852	218.789078
1109.939453	185.167175
1108.830078	342.878662
1107.721680	668.182556
1106.611328	369.838959
1105.501953	536.705322
1104.392578	540.580078
1103.282227	608.123840
1102.171875	347.641235
1101.060547	584.947083
1099.950195	586.280640
1098.838867	535.699097
1097.726563	624.175293
1096.615234	476.911530
1095.502930	520.523499
1094.390625	507.548523
1093.278320	555.779053
1092.166016	667.528870
1091.052734	564.981873
1089.939453	497.754730
1088.826172	449.355621
1087.711914	560.908875
1086.598633	672.393677
1085.484375	400.538696
1084.369141	695.314026
1083.254883	729.065308
1082.139648	459.671387
1081.024414	415.900635
1079.909180	604.645996
1078.792969	565.524048
1077.676758	636.741455
1076.560547	501.381836
1075.444336	577.254211
1074.327148	331.690887
1073.209961	269.171204
1072.092773	452.882141
1070.974609	254.382614
1069.857422	379.413879
1068.739258	471.577515
1067.620117	460.618286
1066.501953	112.406281
1065.382813	307.599823
1064.263672	348.201630
1063.144531	264.745483
1062.024414	310.028564
1060.905273	273.427826
1059.784180	285.961823
1058.664063	537.019348
1057.543945	311.064606
1056.422852	286.229858
1055.301758	399.291229
1054.179688	171.233536
1053.057617	162.851349
1051.936523	261.916718
1050.813477	111.151794
1049.691406	98.194839
1048.568359	68.932159
1047.445313	142.361313
1046.322266	-45.442963
1045.198242	219.250427
1044.075195	155.140930
1042.950195	112.063568
1041.826172	227.504562
1040.702148	56.374741
1039.577148	85.668022
1038.452148	-24.729647
1037.326172	60.521431
1036.201172	178.367188
1035.075195	117.018867
1033.948242	267.449615
1032.822266	171.314117
1031.695313	235.720261
1030.568359	262.949127
1029.441406	241.407349
1028.313477	78.174103
1027.186523	-280.076965
1026.058594	-203.763870
1024.929688	-257.475067
1023.801758	-197.339005
1022.672852	-102.357460
1021.543945	-93.219582
1020.414063	18.052555
1019.284180	-42.303604
1018.155273	-151.259842
1017.024414	-49.133492
1015.894531	-28.108864
1014.763672	208.480942
1013.632813	125.316345
1012.501953	9.833954
1011.370117	-124.051437
1010.238281	193.652847
1009.106445	212.697784
1007.974609	201.726959
1006.841797	660.481506
1005.708984	1026.578735
1004.576172	1561.393555
1003.443359	1952.698486
1002.309570	1592.701416
1001.175781	1101.234375
1000.041992	732.524536
998.907227	437.978546
997.772461	423.069489
996.637695	138.136978
995.502930	72.695381
994.367188	-27.246027
993.231445	-55.534855
992.095703	66.200623
990.959961	-137.176666
989.823242	10.056584
988.686523	-8.642934
987.549805	191.671585
986.412109	34.886730
985.274414	-11.174949
984.136719	48.802422
982.999023	37.476490
981.860352	159.743805
980.722656	284.349579
979.583008	40.892063
978.444336	96.651573
977.304688	345.638885
976.165039	169.290924
975.025391	248.248520
973.884766	143.431061
972.745117	222.549210
971.604492	67.447426
970.462891	59.476643
969.322266	189.350830
968.180664	13.996906
967.039063	10.922171
965.896484	17.121578
964.753906	57.818027
963.611328	66.488960
962.468750	199.049301
961.326172	329.351440
960.182617	310.744110
959.039063	273.914459
957.894531	184.518982
956.750977	70.073174
955.606445	232.782776
954.460938	329.136963
953.316406	93.748322
952.170898	245.185318
951.025391	129.047409
949.879883	-23.526222
948.733398	224.129120
947.587891	206.637741
946.440430	205.243835
945.293945	446.095673
944.146484	175.327988
942.999023	171.935043
941.851563	383.221802
940.704102	300.081146
939.555664	194.253342
938.407227	341.780945
937.257813	338.801819
936.109375	317.669861
934.959961	212.288437
933.810547	353.185089
932.660156	364.225372
931.510742	393.565216
930.360352	277.218842
929.208984	249.812424
928.058594	452.415466
926.907227	120.176338
925.755859	134.024200
924.603516	209.365906
923.452148	223.341614
922.299805	180.547348
921.147461	-28.094891
919.994141	-66.111702
918.840820	89.092552
917.687500	23.952202
916.534180	-175.078903
915.379883	-115.104385
914.225586	74.298241
913.071289	111.626686
911.916992	-150.491486
910.761719	-199.191925
909.606445	239.778534
908.451172	-60.535583
907.294922	-75.030594
906.138672	-48.668377
904.982422	206.575043
903.826172	33.639591
902.668945	-25.924639
901.511719	-83.142273
900.354492	251.313324
899.196289	51.593845
898.038086	-73.319633
896.879883	-1.337830
895.721680	36.735931
894.562500	282.841553
893.403320	65.502876
892.244141	65.251488
891.084961	98.928566
889.924805	26.472162
888.764648	96.354149
887.603516	80.451096
886.443359	251.927856
885.282227	346.634918
884.121094	84.869194
882.958984	107.457512
881.797852	154.864334
880.635742	3.884618
879.472656	179.826340
878.310547	186.697784
877.147461	204.854553
875.984375	241.041641
874.820313	218.686584
873.656250	176.095856
872.492188	336.106659
871.328125	165.273956
870.164063	152.011154
868.999023	210.739975
867.833984	166.012955
866.667969	-6.822409
865.502930	200.258575
864.336914	196.029724
863.169922	268.188660
862.003906	272.930939
860.836914	172.138855
859.669922	271.185272
858.501953	305.098450
857.334961	321.033966
856.166992	197.873138
854.999023	509.857086
853.830078	761.145935
852.661133	422.736633
851.492188	371.342560
850.323242	423.026764
849.153320	295.464905
847.983398	273.204926
846.813477	257.652649
845.642578	286.859772
844.472656	495.065430
843.301758	206.437881
842.129883	67.799980
840.958984	5.233825
839.787109	139.429108
838.614258	94.708748
837.442383	18.687275
836.269531	177.273087
835.096680	210.661087
833.923828	319.928284
832.750000	183.517975
831.576172	281.510986
830.402344	167.416092
829.227539	312.147247
828.053711	414.386139
826.878906	226.634674
825.703125	-21.262470
824.528320	161.106216
823.352539	385.688812
822.175781	168.995117
821.000000	41.451633
819.823242	136.613739
818.646484	298.475128
817.469727	-85.112259
816.291992	-116.966881
815.114258	-104.358444
813.936523	-74.011093
812.758789	-181.598160
811.580078	115.438889
810.401367	-232.284561
809.221680	68.970657
808.042969	61.226151
806.863281	-53.174103
805.683594	109.997940
804.502930	84.340851
803.322266	-39.013832
802.141602	148.295151
800.960938	-21.706841
799.779297	-111.833328
798.597656	-164.272720
797.416016	-92.594231
796.234375	-67.543793
795.051758	-226.469086
793.869141	-154.978088
792.685547	-41.489765
791.502930	56.392403
790.319336	-42.841671
789.135742	21.698473
787.951172	-59.875839
786.766602	44.361187
785.582031	62.246098
784.397461	234.851822
783.211914	51.427406
782.026367	164.191986
780.840820	181.846573
779.655273	55.862698
778.468750	126.452370
777.282227	11.495212
776.094727	172.484497
774.908203	15.556799
773.720703	-121.478058
772.533203	-11.426630
771.344727	25.759083
770.156250	-7.663847
768.967773	-8.041800
767.779297	172.258377
766.589844	85.845291
765.400391	144.822998
764.210938	60.598213
763.020508	211.971008
761.830078	165.136459
760.639648	263.543365
759.449219	104.461929
758.257813	220.389526
757.066406	400.017548
755.875000	309.112366
754.682617	321.544495
753.491211	276.817383
752.297852	337.559601
751.105469	172.017319
749.912109	127.324364
748.718750	14.584590
747.525391	290.402435
746.331055	135.973709
745.137695	106.669365
743.942383	173.891464
742.748047	258.624695
741.552734	209.587952
740.357422	26.875475
739.162109	168.577148
737.965820	34.177971
736.770508	-38.819229
735.573242	102.836411
734.376953	7.995713
733.179688	92.699020
731.982422	85.474098
730.785156	71.712601
729.586914	117.037308
728.388672	166.740555
727.190430	32.806721
725.992188	-17.978086
724.792969	53.665180
723.593750	217.063843
722.394531	247.187500
721.194336	331.927521
719.994141	276.945984
718.793945	261.319855
717.592773	49.355415
716.391602	313.120819
715.190430	68.618637
713.989258	96.848396
712.787109	140.377121
711.584961	68.419037
710.382813	68.454926
709.180664	81.615913
707.977539	112.250130
706.774414	-26.918938
705.570313	-226.920181
704.367188	-119.888260
703.163086	0.208713
701.958984	55.045807
700.753906	-68.427612
699.548828	-22.176447
698.343750	82.809364
697.138672	-125.166298
695.932617	3.820219
694.726563	19.842348
693.520508	-63.989830
692.313477	8.620089
691.106445	-53.339077
689.899414	-113.039948
688.692383	-131.427795
687.484375	-39.110069
686.276367	-16.181839
685.068359	-131.985443
683.859375	-254.183472
682.650391	-77.179398
681.441406	-12.885515
680.232422	-139.212402
679.022461	3.128714
677.812500	39.344627
676.602539	125.371666
675.391602	44.744030
674.180664	35.591438
672.969727	74.062286
671.758789	30.350607
670.546875	34.252213
669.334961	109.505898
668.123047	234.441467
666.910156	-46.904015
665.697266	144.982605
664.484375	73.276802
663.270508	1.590723
662.057617	-24.752518
660.842773	48.174854
659.628906	-45.122623
658.415039	-101.749214
657.200195	-0.954272
655.984375	-85.706818
654.769531	23.525171
653.553711	145.559525
652.337891	-161.360382
651.122070	-45.999210
649.905273	-14.801882
648.688477	61.473709
647.471680	-4.510839
646.253906	13.325960
645.037109	149.336884
643.818359	192.602905
642.600586	255.010864
641.381836	158.058716
640.163086	5.030448
638.944336	94.705765
637.725586	-82.373550
636.505859	45.417656
635.286133	5.323500
634.065430	-62.979973
632.845703	-41.418716
631.625000	-41.683109
630.403320	56.386734
629.182617	-58.377777
627.960938	79.586784
626.739258	109.825066
625.517578	28.100267
624.294922	166.689209
623.072266	135.404709
621.849609	110.017250
620.625977	126.904320
619.402344	16.835354
618.178711	79.603645
616.955078	-42.397835
615.730469	85.334534
614.505859	13.311608
613.281250	2.593455
612.055664	-38.859165
610.830078	121.990685
609.604492	-8.803870
608.378906	86.087585
607.152344	-5.896796
605.925781	-250.482407
604.699219	-147.877274
