# Supplementary material for: Raman spectroscopy accurately differentiates mucosal healing from non-healing and biochemical changes following biological therapy in inflammatory bowel disease
Source: PLoS One. 2021 Jun 2;16(6):e0252210. doi: 10.1371/journal.pone.0252210 (PMC8172032; doi:10.1371/journal.pone.0252210)
Supplement: S3 Dataset — (ZIP) [file pone.0252210.s005.zip › Export UC active inflammation/OC043-1 pre treatment_base sub CR removed_67__X_-16591.3__Y_77869.8__Z_870.266__Time_759.txt]

1714.774414	-58.208881
1713.797852	7.627500
1712.820313	93.529602
1711.843750	-51.428253
1710.866211	7.202768
1709.888672	-1.372387
1708.911133	-141.391571
1707.933594	-107.310966
1706.955078	-89.430138
1705.976563	8.727924
1704.998047	-85.954018
1704.019531	1.424918
1703.040039	-7.584041
1702.061523	-13.833561
1701.082031	92.306396
1700.101563	80.791565
1699.122070	23.976185
1698.141602	23.426907
1697.161133	162.004227
1696.180664	54.881062
1695.200195	257.869629
1694.218750	169.843765
1693.238281	247.662064
1692.256836	197.525146
1691.274414	334.463318
1690.292969	340.900299
1689.310547	366.268219
1688.328125	421.266754
1687.345703	529.886963
1686.363281	417.518890
1685.379883	537.393188
1684.396484	545.649109
1683.413086	666.154724
1682.429688	600.534363
1681.445313	687.082825
1680.461914	816.605286
1679.477539	717.536865
1678.493164	853.095032
1677.507813	951.733826
1676.523438	968.316040
1675.538086	993.270630
1674.552734	1167.534668
1673.566406	1121.510132
1672.581055	1272.628052
1671.594727	1246.087891
1670.608398	1419.235352
1669.622070	1380.298706
1668.634766	1535.642090
1667.648438	1494.957886
1666.661133	1452.079102
1665.673828	1656.447998
1664.685547	1627.725952
1663.698242	1787.807495
1662.709961	1850.156982
1661.721680	1931.503418
1660.733398	2066.289307
1659.744141	1939.130493
1658.755859	1960.869507
1657.766602	1903.588501
1656.777344	1854.741333
1655.787109	1732.233887
1654.797852	1665.842041
1653.807617	1584.046509
1652.817383	1354.582520
1651.827148	1329.352539
1650.835938	1196.144897
1649.844727	881.009216
1648.853516	677.481934
1647.862305	815.411316
1646.871094	678.924622
1645.878906	566.697632
1644.886719	536.823975
1643.894531	430.815216
1642.902344	362.233398
1641.910156	373.279053
1640.916992	368.890900
1639.923828	58.884201
1638.930664	76.477638
1637.936523	89.179451
1636.943359	9.998024
1635.949219	76.203621
1634.955078	16.266586
1633.960938	-225.063370
1632.965820	13.484941
1631.970703	20.540049
1630.975586	-108.965561
1629.980469	-45.900269
1628.985352	-29.891827
1627.989258	-39.868973
1626.993164	-83.709320
1625.997070	-74.604820
1625.000977	100.471741
1624.003906	167.993958
1623.007813	-6.015938
1622.010742	-53.521526
1621.012695	143.612961
1620.015625	270.026489
1619.017578	202.331802
1618.020508	132.310730
1617.021484	75.705994
1616.023438	3.635209
1615.025391	-107.513641
1614.026367	-100.329636
1613.027344	-22.104225
1612.028320	-153.451263
1611.028320	-27.615953
1610.029297	-37.912632
1609.029297	-82.063354
1608.029297	133.359055
1607.028320	113.152138
1606.028320	129.795471
1605.027344	-13.092598
1604.026367	124.321129
1603.025391	-185.657181
1602.023438	-45.331612
1601.022461	-98.491203
1600.020508	-96.565208
1599.018555	-193.864639
1598.016602	-165.520172
1597.013672	-225.925400
1596.010742	-226.095230
1595.007813	-275.795441
1594.004883	-213.068710
1593.001953	-95.441910
1591.998047	-296.281097
1590.994141	-222.893906
1589.990234	-175.563446
1588.986328	-256.029327
1587.981445	112.248688
1586.976563	13.612801
1585.971680	27.177616
1584.966797	108.549507
1583.961914	109.126915
1582.956055	21.143911
1581.950195	146.831039
1580.944336	97.977104
1579.938477	51.755733
1578.931641	161.760712
1577.924805	27.051432
1576.917969	95.363792
1575.911133	140.215027
1574.904297	28.958853
1573.896484	24.350031
1572.888672	183.508972
1571.880859	43.627567
1570.873047	70.090179
1569.864258	67.914909
1568.855469	122.836929
1567.846680	214.036285
1566.837891	-22.041275
1565.829102	141.706375
1564.819336	157.370712
1563.809570	149.594879
1562.799805	123.578941
1561.790039	240.146576
1560.779297	107.622185
1559.768555	76.174065
1558.757813	3.164258
1557.747070	189.240082
1556.736328	116.024055
1555.724609	128.215073
1554.712891	207.622528
1553.701172	110.798424
1552.689453	231.352005
1551.676758	310.316559
1550.664063	47.540401
1549.651367	209.033478
1548.638672	243.576309
1547.625977	171.936844
1546.612305	250.143326
1545.598633	74.847458
1544.584961	147.575790
1543.571289	129.687012
1542.556641	10.904950
1541.541992	18.567844
1540.527344	49.306641
1539.512695	41.145451
1538.498047	68.957603
1537.482422	-53.077286
1536.466797	95.663475
1535.451172	192.581345
1534.434570	111.345467
1533.418945	148.570206
1532.402344	190.756760
1531.385742	165.740570
1530.369141	132.825409
1529.351563	310.978912
1528.334961	195.266312
1527.317383	465.661713
1526.299805	256.916412
1525.281250	302.884369
1524.263672	212.261612
1523.245117	170.369736
1522.226563	359.805878
1521.208008	302.091949
1520.188477	362.480896
1519.168945	132.179977
1518.150391	153.649765
1517.129883	23.315178
1516.110352	98.359863
1515.089844	111.535896
1514.070313	181.009567
1513.049805	234.854156
1512.028320	21.541990
1511.007813	-50.728539
1509.986328	12.813248
1508.964844	-52.117336
1507.943359	-99.259499
1506.921875	35.469402
1505.899414	-222.257202
1504.876953	-246.842621
1503.854492	-261.357269
1502.832031	-340.098114
1501.808594	-234.590363
1500.786133	-190.764618
1499.762695	-298.196777
1498.739258	-221.477554
1497.714844	-257.578461
1496.691406	-237.552856
1495.666992	-210.049576
1494.642578	-192.967484
1493.617188	-61.019665
1492.592773	-11.100200
1491.567383	-99.395599
1490.541992	1.258677
1489.516602	76.151016
1488.491211	150.840363
1487.464844	36.357162
1486.438477	103.020164
1485.412109	195.014450
1484.385742	291.909943
1483.358398	294.192749
1482.331055	354.984192
1481.303711	374.787445
1480.276367	353.631104
1479.249023	457.242035
1478.220703	532.613281
1477.192383	508.426605
1476.164063	654.791443
1475.135742	877.361572
1474.106445	964.720398
1473.077148	972.978333
1472.047852	1172.001099
1471.018555	1370.805054
1469.989258	1409.099487
1468.958984	1574.427612
1467.928711	1655.631226
1466.898438	1634.967896
1465.868164	1682.830933
1464.836914	1969.454590
1463.805664	2057.636475
1462.774414	2084.695801
1461.743164	2297.050781
1460.710938	2293.344971
1459.679688	2322.552490
1458.647461	2443.015381
1457.615234	2400.907715
1456.582031	2361.247559
1455.549805	2488.946533
1454.516602	2641.851074
1453.483398	2432.007324
1452.449219	2706.360352
1451.416016	2633.292725
1450.381836	2648.856689
1449.347656	3041.826172
1448.313477	2859.580322
1447.279297	2920.453125
1446.244141	2697.654297
1445.208984	2854.583984
1444.173828	2641.895996
1443.138672	2737.928955
1442.102539	2459.461670
1441.066406	2393.510986
1440.030273	2246.626709
1438.994141	2160.434326
1437.958008	2210.724121
1436.920898	1955.177734
1435.883789	1836.133301
1434.846680	1575.657715
1433.808594	1469.300659
1432.771484	1378.125122
1431.733398	1125.398804
1430.695313	867.715637
1429.657227	882.632568
1428.618164	839.496277
1427.579102	703.050781
1426.540039	617.088745
1425.500977	490.823700
1424.461914	634.307129
1423.421875	626.520935
1422.381836	575.914124
1421.341797	469.922424
1420.301758	280.882782
1419.260742	404.134613
1418.219727	308.349945
1417.178711	242.827682
1416.137695	189.938934
1415.096680	285.523529
1414.054688	179.875031
1413.012695	99.450897
1411.970703	139.771072
1410.928711	59.464901
1409.885742	102.357216
1408.842773	9.604468
1407.799805	-67.989296
1406.756836	113.169006
1405.712891	-12.028778
1404.668945	-79.381081
1403.625000	-46.256336
1402.581055	14.516065
1401.537109	65.291260
1400.492188	103.558449
1399.447266	-58.728325
1398.402344	74.957375
1397.357422	88.347031
1396.311523	-15.984542
1395.265625	42.660919
1394.219727	138.935699
1393.173828	-30.208651
1392.126953	111.268227
1391.081055	-77.649292
1390.034180	151.552261
1388.986328	-44.637344
1387.939453	-48.007805
1386.891602	63.761909
1385.843750	-26.964520
1384.795898	-20.048334
1383.748047	-172.999725
1382.699219	-193.344238
1381.651367	-133.611252
1380.602539	23.614477
1379.552734	-71.360184
1378.503906	-123.723610
1377.454102	-91.084900
1376.404297	-25.897593
1375.354492	144.180817
1374.303711	54.849499
1373.253906	-16.851797
1372.203125	-31.053677
1371.152344	59.585434
1370.100586	75.528198
1369.049805	91.601807
1367.998047	72.910339
1366.946289	208.796173
1365.894531	33.458359
1364.841797	12.692974
1363.789063	14.477141
1362.736328	295.141602
1361.683594	157.798325
1360.630859	269.425385
1359.577148	239.368179
1358.523438	40.374882
1357.469727	179.720367
1356.415039	269.430939
1355.361328	187.788254
1354.306641	339.862640
1353.251953	300.752960
1352.197266	341.277313
1351.141602	719.597656
1350.085938	435.118042
1349.030273	597.636841
1347.974609	727.979736
1346.918945	689.726379
1345.862305	882.294067
1344.805664	1027.817261
1343.749023	987.495667
1342.691406	1224.941162
1341.634766	961.874939
1340.577148	1182.187988
1339.519531	1194.493164
1338.460938	1256.470459
1337.403320	1068.513306
1336.344727	1138.226685
1335.286133	963.054749
1334.226563	926.670837
1333.167969	1036.413696
1332.108398	795.060791
1331.048828	922.398499
1329.989258	908.922607
1328.928711	991.996460
1327.869141	781.131897
1326.808594	1106.620361
1325.748047	891.186646
1324.686523	876.024536
1323.625977	1075.823364
1322.564453	1295.432983
1321.502930	1001.779846
1320.440430	1174.730835
1319.378906	1088.746338
1318.316406	1039.940186
1317.253906	1260.070679
1316.190430	1019.260376
1315.127930	1113.898926
1314.064453	1090.363647
1313.000977	1305.954346
1311.937500	1164.454224
1310.873047	1013.308472
1309.809570	975.625854
1308.745117	975.023315
1307.679688	972.101563
1306.615234	1146.469604
1305.549805	912.568298
1304.484375	1116.664673
1303.418945	1047.886353
1302.353516	1141.517334
1301.287109	1163.971191
1300.220703	1142.319214
1299.154297	1056.938843
1298.087891	947.165649
1297.020508	999.638245
1295.954102	985.930542
1294.886719	852.086914
1293.818359	745.422668
1292.750977	700.264771
1291.682617	704.307739
1290.614258	654.519714
1289.545898	617.131592
1288.476563	643.613647
1287.407227	898.119263
1286.338867	760.595398
1285.268555	873.114319
1284.199219	635.470215
1283.128906	912.244873
1282.058594	718.981628
1280.988281	574.859314
1279.917969	756.353516
1278.846680	776.408936
1277.775391	796.555725
1276.704102	882.819275
1275.632813	758.886108
1274.560547	740.209961
1273.488281	851.155518
1272.416016	942.598633
1271.343750	850.888855
1270.270508	1135.401978
1269.197266	1007.242615
1268.124023	1301.530640
1267.050781	1322.429077
1265.977539	1316.557617
1264.903320	1186.357178
1263.829102	1034.337769
1262.753906	1311.621948
1261.679688	1098.839233
1260.604492	1198.201538
1259.529297	1088.022461
1258.454102	1126.568237
1257.378906	1157.852417
1256.302734	1001.677246
1255.226563	1240.042603
1254.150391	1176.528442
1253.073242	1091.197632
1251.997070	1215.193726
1250.919922	1166.480103
1249.841797	1212.685669
1248.764648	1134.908203
1247.686523	1212.788574
1246.608398	1215.333984
1245.530273	1081.845825
1244.452148	1045.623657
1243.373047	951.165344
1242.293945	1055.893188
1241.214844	886.275574
1240.135742	1022.579773
1239.055664	1187.970825
1237.975586	1098.573120
1236.895508	919.490601
1235.815430	878.728943
1234.734375	949.530396
1233.654297	966.982605
1232.573242	1052.296143
1231.491211	863.802734
1230.410156	970.917053
1229.328125	821.283386
1228.246094	984.057129
1227.163086	945.844055
1226.081055	730.967957
1224.998047	700.079041
1223.915039	717.577881
1222.832031	727.804077
1221.748047	549.412170
1220.664063	462.949219
1219.580078	552.946289
1218.496094	357.747925
1217.412109	319.647858
1216.327148	329.853333
1215.242188	335.199707
1214.157227	545.728821
1213.071289	531.662537
1211.985352	626.165466
1210.899414	665.101685
1209.813477	414.531677
1208.727539	559.534546
1207.640625	653.805664
1206.553711	516.585083
1205.466797	543.260437
1204.378906	490.370880
1203.291016	413.368500
1202.203125	73.840752
1201.115234	153.373657
1200.027344	-56.055599
1198.938477	-36.801605
1197.849609	-53.706360
1196.760742	80.895363
1195.670898	-212.733429
1194.582031	-232.172821
1193.492188	-112.228088
1192.401367	-57.294609
1191.311523	-72.142502
1190.220703	-48.609993
1189.129883	-104.421753
1188.039063	-352.390350
1186.947266	-269.003571
1185.856445	-154.528259
1184.764648	-124.169899
1183.671875	222.796936
1182.580078	-80.518158
1181.487305	-21.655441
1180.394531	-130.734299
1179.301758	112.521301
1178.208984	79.980682
1177.115234	119.250443
1176.021484	191.951355
1174.927734	166.338104
1173.833008	289.100128
1172.738281	110.090515
1171.643555	170.399460
1170.548828	185.124542
1169.454102	118.411758
1168.358398	192.745224
1167.262695	87.610878
1166.166992	166.503448
1165.070313	68.397133
1163.973633	120.775810
1162.876953	230.366226
1161.780273	394.740387
1160.683594	379.842834
1159.585938	450.796509
1158.488281	636.182068
1157.389648	644.793640
1156.291992	686.695862
1155.193359	652.145569
1154.094727	464.883667
1152.996094	322.897949
1151.896484	383.477417
1150.796875	227.060120
1149.697266	84.900116
1148.597656	57.031757
1147.498047	-30.470509
1146.397461	72.431999
1145.296875	96.624802
1144.195313	80.238739
1143.094727	-102.802345
1141.993164	-12.312317
1140.891602	99.429848
1139.789063	82.614342
1138.687500	-34.144138
1137.584961	-34.507717
1136.482422	45.805225
1135.379883	-21.312563
1134.276367	412.614441
1133.172852	463.944489
1132.069336	555.498108
1130.964844	627.910400
1129.861328	804.586975
1128.756836	992.934265
1127.652344	834.806824
1126.546875	935.105469
1125.442383	736.544434
1124.336914	907.707336
1123.230469	652.151062
1122.125000	813.565125
1121.018555	657.411499
1119.912109	657.511536
1118.805664	508.356079
1117.699219	574.554382
1116.591797	361.381866
1115.484375	630.837036
1114.376953	523.982361
1113.268555	478.555908
1112.160156	581.997131
1111.051758	619.106750
1109.943359	726.996155
1108.833984	622.100586
1107.725586	762.814514
1106.616211	761.673279
1105.505859	885.566467
1104.396484	577.350098
1103.286133	937.035706
1102.175781	874.136963
1101.064453	936.191345
1099.954102	884.934387
1098.842773	685.070618
1097.731445	789.293823
1096.619141	853.317017
1095.507813	570.878540
1094.395508	655.957764
1093.282227	578.413452
1092.169922	811.627930
1091.056641	823.379089
1089.943359	755.032410
1088.830078	660.760315
1087.716797	851.095825
1086.602539	662.622803
1085.488281	662.271484
1084.373047	706.512268
1083.258789	800.025696
1082.143555	651.410156
1081.028320	683.685120
1079.913086	675.958862
1078.796875	733.917664
1077.680664	472.530304
1076.564453	459.987244
1075.448242	548.295288
1074.331055	685.770569
1073.213867	525.271729
1072.096680	327.283295
1070.979492	340.325836
1069.861328	332.220245
1068.743164	302.988586
1067.625000	477.544098
1066.505859	469.290649
1065.386719	327.535614
1064.267578	431.623962
1063.148438	458.396667
1062.029297	372.811066
1060.909180	322.323669
1059.789063	267.159088
1058.667969	261.097107
1057.547852	308.793823
1056.426758	309.701111
1055.305664	301.245850
1054.183594	166.620956
1053.062500	223.578323
1051.940430	306.181152
1050.818359	276.680603
1049.695313	256.521576
1048.572266	171.032333
1047.449219	153.239685
1046.326172	112.134239
1045.203125	1.097720
1044.079102	18.338728
1042.955078	-43.664482
1041.830078	-38.054356
1040.706055	107.357559
1039.581055	80.354851
1038.456055	6.812204
1037.331055	56.715874
1036.205078	53.080757
1035.079102	119.286369
1033.953125	129.655365
1032.826172	344.728638
1031.700195	308.598511
1030.573242	123.726219
1029.445313	206.269501
1028.318359	-45.803066
1027.190430	-151.355240
1026.062500	-205.712845
1024.934570	-345.916565
1023.805664	-209.735321
1022.676758	-314.957520
1021.547852	-269.239044
1020.418945	-309.324249
1019.289063	-265.834412
1018.159180	-257.086029
1017.029297	-14.118816
1015.898438	-58.616955
1014.767578	126.390480
1013.636719	232.612701
1012.505859	204.517685
1011.375000	116.303894
1010.243164	315.284485
1009.111328	377.690735
1007.978516	595.189453
1006.846680	731.702332
1005.713867	1580.639038
1004.581055	2542.580078
1003.447266	2812.894775
1002.313477	2334.287354
1001.179688	1546.344604
1000.045898	708.040283
998.912109	577.014893
997.777344	152.877228
996.642578	243.877914
995.506836	221.838730
994.372070	128.385345
993.236328	125.056015
992.100586	274.071564
990.963867	107.204292
989.828125	-41.022652
988.691406	55.253902
987.553711	-28.139915
986.416992	66.022491
985.279297	-70.070999
984.141602	-109.261002
983.003906	-19.382963
981.865234	49.861347
980.726563	-101.709946
979.587891	128.820541
978.448242	-29.339550
977.309570	12.767721
976.169922	68.779961
975.030273	170.870987
973.889648	132.874725
972.749023	248.958817
971.608398	383.502319
970.467773	228.787491
969.326172	90.355629
968.184570	76.072952
967.042969	275.346649
965.901367	190.196152
964.758789	231.377899
963.616211	320.842407
962.473633	231.593353
961.330078	156.285873
960.186523	314.891449
959.042969	349.861877
957.899414	220.058075
956.754883	195.799561
955.610352	304.482910
954.465820	182.101700
953.321289	153.748108
952.175781	102.685364
951.030273	81.531967
949.884766	44.536213
948.738281	90.012321
947.591797	195.045090
946.445313	291.042786
945.298828	261.505463
944.151367	275.531860
943.003906	294.274384
941.856445	242.394058
940.708008	316.223267
939.559570	75.286919
938.411133	366.148224
937.262695	387.904541
936.113281	270.715698
934.964844	244.920166
933.814453	401.623474
932.665039	325.990601
931.514648	227.768768
930.364258	152.520523
929.213867	161.707108
928.062500	221.125610
926.912109	71.282265
925.759766	-12.347849
924.608398	-63.945629
923.456055	52.929993
922.303711	65.305145
921.151367	-113.125900
919.999023	-70.879837
918.845703	-64.858208
917.692383	-165.459396
916.539063	-263.600189
915.384766	-14.157938
914.230469	-28.011568
913.076172	-275.472504
911.920898	-223.177231
910.766602	-300.072845
909.611328	-32.079269
908.455078	-154.049805
907.299805	23.376736
906.143555	-213.864105
904.987305	-72.492340
903.830078	-114.531723
902.673828	-106.610390
901.516602	-5.734508
900.359375	-92.659370
899.201172	-84.368950
898.042969	-103.113945
896.884766	-17.683998
895.726563	-11.328717
894.567383	58.447144
893.408203	148.644257
892.249023	-95.545204
891.088867	130.424423
889.929688	166.649979
888.769531	128.446243
887.608398	-169.265030
886.448242	-67.230415
885.287109	7.778839
884.125977	-102.152611
882.963867	-65.323517
881.801758	165.507782
880.639648	179.885117
879.477539	63.609627
878.315430	125.489258
877.152344	164.897324
875.989258	30.931404
874.825195	52.484894
873.661133	62.842228
872.497070	46.253101
871.333008	2.733795
870.168945	83.029572
869.003906	32.905029
867.838867	66.059265
866.672852	58.794518
865.506836	53.831718
864.340820	39.931652
863.174805	230.513290
862.008789	90.891602
860.841797	276.970947
859.674805	254.223495
858.506836	206.841705
857.339844	195.405396
856.171875	455.449951
855.003906	549.431763
853.834961	472.989655
852.666016	497.478821
851.497070	530.938293
850.328125	474.768433
849.158203	338.000122
847.988281	176.668228
846.818359	196.779572
845.647461	91.534485
844.477539	87.037964
843.306641	17.661488
842.134766	89.244843
840.963867	51.191422
839.791992	24.330687
838.619141	-69.585457
837.447266	53.290359
836.274414	144.814880
835.101563	93.310280
833.928711	122.198013
832.754883	189.005035
831.581055	313.782684
830.407227	179.595047
829.232422	295.323517
828.058594	265.958252
826.883789	138.448898
825.708008	204.928391
824.533203	144.264633
823.357422	94.727455
822.181641	111.995659
821.004883	8.925659
819.828125	-7.307973
818.651367	12.023749
817.474609	-117.849655
816.296875	-5.164619
815.119141	-106.181725
813.941406	-2.593673
812.763672	60.842411
811.584961	-20.328238
810.406250	-85.981956
809.226563	-71.681961
808.047852	104.696800
806.868164	-116.660400
805.688477	-80.416512
804.507813	-110.873589
803.327148	-243.505341
802.146484	-216.401886
800.965820	-127.289970
799.784180	-242.359909
798.603516	-180.088913
797.420898	-237.645920
796.239258	-18.239359
795.056641	-155.782578
793.874023	-69.619202
792.691406	-52.261139
791.507813	7.059185
790.324219	24.182247
789.140625	-5.289868
787.956055	-34.851841
786.772461	-40.183418
785.586914	140.165100
784.402344	169.953629
783.216797	18.352215
782.032227	180.532318
780.845703	229.846115
779.660156	155.310913
778.473633	82.909798
777.287109	12.635102
776.100586	118.875496
774.913086	39.572220
773.725586	39.622475
772.538086	-167.796722
771.349609	-73.091797
770.161133	-13.823960
768.972656	-3.193844
767.784180	53.597534
766.594727	112.457214
765.405273	270.301331
764.215820	225.352448
763.026367	325.628693
761.835938	262.862335
760.645508	486.106964
759.454102	497.926849
758.262695	507.435059
757.072266	532.224609
755.879883	504.140259
754.688477	568.284363
753.496094	491.657135
752.303711	375.420868
751.110352	483.193665
749.917969	371.216461
748.724609	307.504364
747.530273	362.264954
746.336914	452.020691
745.142578	495.578491
743.948242	378.913330
742.752930	354.327545
741.558594	222.245880
740.363281	283.039978
739.166992	284.569427
737.971680	229.063828
736.775391	129.714508
735.579102	170.497055
734.381836	103.927322
733.185547	221.187775
731.988281	235.493073
730.790039	197.238098
729.592773	235.505173
728.394531	393.983551
727.196289	390.568085
725.997070	325.920807
724.797852	361.789825
723.598633	286.194977
722.399414	332.924286
721.199219	482.243866
719.999023	454.642395
718.798828	267.709167
717.598633	467.087799
716.397461	544.199890
715.196289	472.961395
713.994141	310.176239
712.792969	206.334167
711.590820	226.788498
710.388672	103.430878
709.185547	165.327515
707.982422	259.888092
706.779297	60.468189
705.576172	-110.526321
704.372070	40.716858
703.167969	28.729328
701.963867	99.458832
700.759766	146.277390
699.554688	71.357620
698.349609	31.310875
697.143555	-8.656565
695.938477	42.716785
694.732422	-51.417614
693.525391	-21.637745
692.319336	-145.971771
691.112305	-165.966476
689.905273	-118.591095
688.697266	-105.871590
687.490234	-1.962145
686.282227	-15.130268
685.073242	-138.785873
683.865234	-95.369667
682.656250	4.475247
681.447266	-181.654099
680.237305	-23.146200
679.028320	-16.224436
677.818359	-46.012119
676.607422	78.023262
675.397461	37.611214
674.186523	-11.329387
672.975586	32.879234
671.763672	-11.499829
670.551758	-70.891144
669.339844	-162.578156
668.127930	113.301323
666.915039	214.132919
665.703125	101.142250
664.489258	27.185759
663.276367	18.133150
662.062500	50.197750
660.848633	58.594341
659.634766	30.388807
658.419922	-109.898529
657.205078	6.612939
655.990234	39.044731
654.775391	43.499760
653.559570	-109.321922
652.343750	-27.149067
651.126953	-35.447281
649.911133	-35.097630
648.694336	25.575216
647.477539	21.651354
646.259766	47.872066
645.041992	177.362396
643.824219	250.841507
642.606445	375.876465
641.387695	120.206917
640.168945	-40.809822
638.950195	13.109621
637.730469	2.454614
636.511719	-94.239059
635.291016	-85.756943
634.071289	38.532574
632.850586	-30.610697
631.629883	138.343307
630.409180	-137.181229
629.188477	162.157761
627.966797	32.133484
626.745117	-108.829300
625.522461	157.316177
624.300781	275.111053
623.078125	298.207367
621.854492	303.766815
620.631836	135.404144
619.408203	50.183571
618.184570	90.831871
616.960938	19.634151
615.736328	-2.870928
614.511719	-32.383183
613.287109	-21.879799
612.061523	-63.387856
610.835938	-112.015297
609.610352	37.401356
608.384766	-96.157738
607.158203	-160.017502
605.931641	55.062111
604.705078	87.551018
