# Supplementary material for: Raman spectroscopy accurately differentiates mucosal healing from non-healing and biochemical changes following biological therapy in inflammatory bowel disease
Source: PLoS One. 2021 Jun 2;16(6):e0252210. doi: 10.1371/journal.pone.0252210 (PMC8172032; doi:10.1371/journal.pone.0252210)
Supplement: S3 Dataset — (ZIP) [file pone.0252210.s005.zip › Export UC active inflammation/EC033-1_base sub CR removed_97__X_31701.6__Y_-63979.7__Z_2388.02__Time_1105.txt]

1714.858398	54.546417
1713.881836	160.115784
1712.905273	71.352989
1711.927734	30.922821
1710.950195	46.858315
1709.972656	89.644791
1708.995117	19.921505
1708.017578	-41.662834
1707.039063	-54.942329
1706.061523	71.138496
1705.083008	28.562830
1704.103516	-43.355064
1703.125000	-85.685219
1702.145508	-194.789917
1701.166016	-89.734253
1700.186523	-174.485184
1699.206055	-13.101875
1698.226563	-73.518272
1697.246094	-2.833080
1696.265625	46.583935
1695.284180	-96.227707
1694.303711	-91.925758
1693.322266	99.420067
1692.340820	-18.831049
1691.359375	36.607075
1690.376953	41.468918
1689.395508	142.540802
1688.413086	49.020130
1687.430664	145.031311
1686.447266	67.871208
1685.464844	73.553940
1684.481445	42.088558
1683.498047	45.444706
1682.514648	3.695358
1681.530273	23.377571
1680.545898	-71.251480
1679.561523	71.234680
1678.577148	267.059235
1677.592773	-7.940506
1676.607422	190.823883
1675.622070	147.678238
1674.636719	354.656158
1673.651367	112.491859
1672.666016	189.524826
1671.679688	70.077171
1670.693359	213.845154
1669.707031	201.036118
1668.719727	225.575317
1667.733398	282.144989
1666.746094	227.388931
1665.758789	294.891113
1664.770508	261.722168
1663.783203	289.750916
1662.794922	344.448334
1661.806641	378.083893
1660.818359	358.863953
1659.829102	228.517685
1658.840820	286.503601
1657.851563	360.513702
1656.862305	243.987534
1655.872070	69.421722
1654.882813	188.911316
1653.892578	160.301224
1652.902344	105.401138
1651.912109	100.936829
1650.920898	234.139755
1649.930664	132.117767
1648.939453	43.499249
1647.947266	68.701569
1646.956055	62.331573
1645.964844	-17.864580
1644.972656	-26.583584
1643.980469	33.488838
1642.987305	-19.856520
1641.995117	-36.093952
1641.001953	40.155300
1640.008789	-52.351295
1639.015625	5.648104
1638.022461	58.466106
1637.028320	95.553246
1636.034180	74.746956
1635.040039	-61.894604
1634.045898	-114.057938
1633.051758	15.662739
1632.056641	-2.056020
1631.061523	-14.402784
1630.066406	-79.297493
1629.070313	-38.800152
1628.075195	-6.121789
1627.079102	-20.726555
1626.083008	1.580750
1625.085938	8.179408
1624.089844	-74.529015
1623.092773	8.460261
1622.095703	28.418272
1621.098633	-35.635468
1620.101563	-2.407512
1619.103516	138.537048
1618.105469	1.175532
1617.107422	87.052406
1616.109375	125.708710
1615.110352	148.654816
1614.112305	61.466862
1613.113281	-78.091698
1612.114258	-20.889000
1611.114258	-18.724012
1610.114258	-168.536224
1609.115234	90.532631
1608.115234	-77.508904
1607.114258	-41.148315
1606.114258	-28.342634
1605.113281	-33.846222
1604.112305	117.726563
1603.111328	31.109909
1602.109375	-47.605053
1601.108398	9.752980
1600.106445	80.172653
1599.104492	30.295015
1598.102539	-71.836029
1597.099609	-1.425543
1596.096680	-79.984268
1595.093750	11.297892
1594.090820	-95.962761
1593.087891	-96.119621
1592.083984	-101.507004
1591.080078	-80.800041
1590.076172	41.660179
1589.072266	-122.939560
1588.067383	-68.375381
1587.063477	20.050386
1586.058594	-8.913464
1585.052734	-35.282211
1584.047852	-14.751523
1583.041992	34.404434
1582.036133	153.847412
1581.030273	103.915367
1580.024414	69.595711
1579.017578	-45.450069
1578.011719	-51.161201
1577.004883	70.601112
1575.998047	80.397949
1574.990234	6.911323
1573.982422	-61.385418
1572.975586	106.906570
1571.966797	54.122108
1570.958984	45.496117
1569.951172	114.774681
1568.942383	72.266731
1567.933594	115.432930
1566.924805	33.888168
1565.915039	35.396423
1564.906250	80.974701
1563.896484	110.904228
1562.886719	-4.525273
1561.875977	136.825119
1560.866211	88.745476
1559.855469	58.771618
1558.844727	0.233208
1557.833984	63.463268
1556.822266	4.817911
1555.811523	174.100204
1554.799805	27.265495
1553.788086	162.671280
1552.775391	196.982178
1551.763672	91.444794
1550.750977	187.722610
1549.738281	185.576370
1548.725586	185.945892
1547.711914	230.203690
1546.699219	70.117699
1545.685547	127.160522
1544.671875	21.287754
1543.658203	160.852509
1542.643555	-9.716259
1541.628906	36.663361
1540.614258	26.139996
1539.599609	139.463867
1538.584961	22.947741
1537.569336	-96.179802
1536.553711	120.064568
1535.538086	78.197334
1534.522461	165.214981
1533.505859	30.379160
1532.489258	-19.409388
1531.472656	69.915756
1530.456055	66.365875
1529.439453	-17.118517
1528.421875	-90.346771
1527.404297	29.505222
1526.386719	110.612457
1525.369141	16.583044
1524.350586	100.073792
1523.332031	34.230026
1522.313477	19.783985
1521.294922	0.125156
1520.275391	-101.882790
1519.256836	-90.810387
1518.237305	20.408688
1517.217773	152.061966
1516.197266	67.788330
1515.177734	6.598487
1514.157227	-23.829866
1513.136719	4.730145
1512.116211	71.707321
1511.094727	230.962036
1510.074219	-92.258858
1509.052734	23.214951
1508.031250	-107.627968
1507.008789	143.547211
1505.987305	-59.179058
1504.964844	55.908058
1503.942383	109.382431
1502.918945	-80.611206
1501.896484	-22.139784
1500.873047	166.832428
1499.849609	-15.565187
1498.826172	-75.085686
1497.802734	-175.588516
1496.778320	-112.370590
1495.753906	14.709987
1494.729492	62.395359
1493.705078	92.103973
1492.680664	-136.448853
1491.655273	13.290415
1490.629883	40.257446
1489.604492	69.713043
1488.578125	185.936188
1487.552734	-9.476653
1486.526367	-46.575485
1485.500000	66.890160
1484.473633	136.873520
1483.446289	89.405380
1482.418945	-32.066349
1481.391602	7.138655
1480.364258	117.676315
1479.336914	166.939865
1478.308594	399.639160
1477.280273	199.008469
1476.251953	128.350754
1475.223633	332.768250
1474.194336	149.978531
1473.165039	316.030029
1472.135742	354.702271
1471.106445	306.795776
1470.077148	439.525116
1469.046875	142.252335
1468.016602	246.911728
1466.986328	361.667664
1465.956055	402.621429
1464.924805	397.772186
1463.893555	326.829285
1462.862305	329.567871
1461.831055	555.802246
1460.799805	469.561462
1459.767578	230.991501
1458.735352	467.182251
1457.703125	586.511414
1456.670898	469.802063
1455.637695	548.448181
1454.604492	594.074341
1453.571289	543.310181
1452.538086	685.225891
1451.503906	720.606995
1450.470703	548.178101
1449.436523	677.293701
1448.401367	710.084473
1447.367188	578.254028
1446.332031	608.506958
1445.297852	519.777405
1444.261719	506.990234
1443.226563	509.396332
1442.191406	483.973114
1441.155273	425.673584
1440.119141	557.049133
1439.083008	440.616516
1438.045898	511.269714
1437.009766	442.919312
1435.972656	379.649261
1434.934570	407.339203
1433.897461	465.339569
1432.860352	162.268890
1431.822266	94.092842
1430.784180	51.195702
1429.745117	202.612045
1428.707031	217.760468
1427.667969	142.111374
1426.628906	3.470766
1425.589844	36.341213
1424.550781	180.120285
1423.510742	29.008617
1422.470703	99.696419
1421.430664	119.996735
1420.390625	14.392541
1419.349609	-118.847092
1418.308594	-7.824593
1417.267578	67.941505
1416.226563	88.344757
1415.185547	-44.689529
1414.143555	96.506721
1413.101563	46.561337
1412.059570	-43.556480
1411.017578	24.749409
1409.974609	-7.468558
1408.931641	113.621368
1407.888672	114.121643
1406.845703	-5.889245
1405.801758	-58.026234
1404.758789	63.115009
1403.714844	-61.722115
1402.669922	89.541924
1401.625977	45.110016
1400.581055	20.796059
1399.537109	49.201183
1398.491211	42.522942
1397.446289	88.535469
1396.400391	-65.915810
1395.355469	32.803524
1394.309570	-176.587921
1393.262695	-140.419891
1392.216797	-51.632534
1391.169922	-32.935703
1390.123047	100.929558
1389.076172	-40.461433
1388.029297	15.892385
1386.981445	-35.284538
1385.933594	-116.397079
1384.885742	-49.917843
1383.837891	-45.904427
1382.789063	-131.811447
1381.740234	69.696686
1380.691406	53.849918
1379.642578	-51.842999
1378.592773	9.847545
1377.543945	74.069122
1376.494141	-21.419167
1375.444336	-2.028739
1374.393555	-62.427784
1373.342773	34.389126
1372.292969	-88.214424
1371.241211	-93.543243
1370.190430	-166.106857
1369.139648	-61.645718
1368.087891	-44.380493
1367.036133	167.231888
1365.983398	-2.230854
1364.931641	-44.571419
1363.878906	69.989967
1362.826172	12.832017
1361.773438	-46.729687
1360.720703	-88.792175
1359.666992	-21.344374
1358.613281	-23.492727
1357.559570	-38.010590
1356.504883	-77.323280
1355.451172	64.856606
1354.396484	-61.299156
1353.341797	-174.919846
1352.287109	-69.886330
1351.231445	64.952461
1350.175781	18.579807
1349.120117	93.898003
1348.064453	181.651108
1347.008789	202.445511
1345.952148	136.478363
1344.895508	390.482574
1343.838867	252.728531
1342.782227	186.974380
1341.724609	178.300766
1340.666992	87.931511
1339.609375	136.374725
1338.551758	301.251282
1337.493164	178.901764
1336.434570	262.124420
1335.375977	164.703156
1334.317383	215.844238
1333.257813	93.851341
1332.199219	56.064594
1331.139648	243.368454
1330.079102	54.870163
1329.019531	-2.486962
1327.958984	204.645676
1326.898438	238.803940
1325.837891	161.851715
1324.777344	112.153366
1323.715820	272.393250
1322.654297	-33.917934
1321.592773	114.055336
1320.531250	133.715439
1319.468750	266.893372
1318.406250	89.312515
1317.343750	99.260918
1316.281250	121.584290
1315.218750	284.438385
1314.155273	316.670502
1313.091797	267.640381
1312.028320	169.420731
1310.963867	305.234985
1309.899414	261.312286
1308.834961	121.460678
1307.770508	-3.515733
1306.706055	248.054810
1305.640625	86.301186
1304.575195	42.714001
1303.509766	60.662750
1302.444336	154.856277
1301.377930	106.503654
1300.311523	360.452728
1299.245117	66.498695
1298.178711	96.926079
1297.111328	176.492905
1296.044922	268.344696
1294.977539	36.199371
1293.909180	130.574936
1292.841797	143.987213
1291.773438	115.732513
1290.705078	276.362305
1289.636719	221.198120
1288.567383	38.626194
1287.499023	204.181976
1286.429688	166.330551
1285.360352	-28.249866
1284.290039	183.849518
1283.219727	197.551483
1282.150391	66.845047
1281.079102	31.679962
1280.008789	-8.330607
1278.937500	162.104034
1277.866211	239.548096
1276.794922	33.320095
1275.723633	132.820633
1274.651367	110.087616
1273.580078	243.796753
1272.507813	184.453918
1271.434570	166.688263
1270.362305	268.624054
1269.289063	358.329773
1268.215820	216.113037
1267.142578	147.198593
1266.068359	229.618668
1264.994141	165.652435
1263.919922	296.852814
1262.845703	113.455803
1261.771484	295.844360
1260.696289	309.990784
1259.621094	331.458282
1258.545898	223.808563
1257.469727	347.618439
1256.394531	247.348557
1255.318359	259.131409
1254.241211	236.843170
1253.165039	151.303787
1252.087891	165.568680
1251.010742	223.623825
1249.933594	198.975250
1248.856445	-29.897360
1247.778320	246.973038
1246.700195	91.117828
1245.622070	105.428780
1244.543945	219.341156
1243.464844	250.629150
1242.385742	124.070732
1241.306641	223.349670
1240.227539	213.364609
1239.147461	234.931320
1238.067383	280.751038
1236.987305	142.207321
1235.907227	265.628998
1234.827148	388.994751
1233.746094	97.805519
1232.665039	238.112610
1231.583008	179.676682
1230.501953	-33.766918
1229.419922	198.492737
1228.337891	45.660404
1227.255859	285.050293
1226.172852	132.253128
1225.089844	204.544937
1224.006836	322.760498
1222.923828	97.473846
1221.840820	160.027069
1220.756836	-43.386593
1219.672852	9.479688
1218.587891	74.392403
1217.503906	49.876183
1216.418945	47.096020
1215.333984	85.355438
1214.249023	97.026367
1213.164063	-28.907410
1212.078125	18.950943
1210.992188	204.295654
1209.906250	-1.227376
1208.819336	138.183960
1207.732422	115.972977
1206.645508	115.448212
1205.558594	-56.205341
1204.471680	25.192944
1203.383789	94.488594
1202.295898	50.539112
1201.208008	122.164803
1200.119141	-10.886484
1199.031250	31.796270
1197.942383	14.280547
1196.852539	3.965245
1195.763672	-145.867859
1194.673828	-141.762207
1193.583984	-130.470428
1192.494141	-13.451900
1191.404297	-170.455582
1190.313477	-51.129684
1189.222656	-13.549463
1188.131836	-38.449657
1187.040039	-77.771507
1185.949219	-102.700020
1184.857422	-26.854139
1183.764648	72.920540
1182.672852	-160.798630
1181.580078	85.194527
1180.487305	19.353840
1179.394531	-173.532867
1178.301758	-16.463425
1177.208008	20.702864
1176.114258	26.681219
1175.020508	49.391335
1173.925781	-26.112562
1172.831055	-39.371487
1171.736328	-90.949593
1170.641602	48.889763
1169.546875	193.418869
1168.451172	-169.197250
1167.355469	-115.613701
1166.259766	23.977018
1165.163086	94.158318
1164.067383	47.187832
1162.970703	21.706129
1161.873047	270.880035
1160.776367	118.732552
1159.678711	-52.480194
1158.581055	-32.697128
1157.483398	-8.182435
1156.384766	-5.185829
1155.287109	40.713459
1154.188477	55.556053
1153.088867	189.567474
1151.990234	-12.608627
1150.890625	209.467636
1149.791016	-26.045183
1148.691406	24.361780
1147.590820	27.080788
1146.490234	-91.663094
1145.389648	-143.733521
1144.289063	-33.979481
1143.187500	-48.036606
1142.086914	-33.570244
1140.984375	-183.248840
1139.882813	-61.826466
1138.781250	-14.183832
1137.678711	-90.182716
1136.576172	42.920361
1135.472656	128.417908
1134.370117	7.219707
1133.266602	38.012112
1132.163086	92.499680
1131.058594	6.897225
1129.955078	222.664108
1128.850586	201.065613
1127.746094	167.588684
1126.640625	240.802567
1125.535156	114.812431
1124.430664	223.503830
1123.324219	170.974899
1122.218750	99.492455
1121.112305	82.490005
1120.005859	122.300911
1118.899414	136.024689
1117.792969	137.881470
1116.685547	187.037064
1115.578125	290.559845
1114.470703	32.112331
1113.362305	192.326660
1112.253906	73.459236
1111.145508	-38.286331
1110.037109	199.748611
1108.928711	-77.406647
1107.819336	141.583084
1106.709961	180.971451
1105.599609	253.372421
1104.490234	214.777802
1103.379883	225.737320
1102.269531	90.387520
1101.159180	226.351028
1100.047852	244.314514
1098.936523	264.608002
1097.825195	77.435638
1096.713867	163.711563
1095.601563	153.324600
1094.489258	263.064789
1093.376953	156.068436
1092.263672	195.085693
1091.151367	227.013077
1090.038086	193.009918
1088.924805	-29.226400
1087.810547	-11.430640
1086.696289	39.270851
1085.582031	52.316196
1084.467773	300.424774
1083.352539	85.405304
1082.238281	133.646652
1081.123047	85.537575
1080.006836	166.614349
1078.891602	132.591583
1077.775391	150.221313
1076.659180	186.613098
1075.541992	46.992672
1074.425781	132.644974
1073.308594	11.855705
1072.191406	78.706657
1071.073242	44.714561
1069.956055	-15.042167
1068.837891	25.983427
1067.719727	74.016685
1066.600586	58.786266
1065.481445	179.376892
1064.362305	143.061203
1063.243164	134.849670
1062.124023	30.704887
1061.003906	38.901909
1059.883789	203.807678
1058.762695	20.217773
1057.642578	0.371214
1056.521484	130.124603
1055.400391	9.789691
1054.278320	-49.743683
1053.157227	103.309814
1052.035156	174.567612
1050.913086	-41.354908
1049.790039	90.605019
1048.667969	31.169640
1047.544922	86.085838
1046.420898	50.019367
1045.297852	34.973640
1044.173828	61.908508
1043.049805	44.560375
1041.925781	118.116417
1040.800781	35.557446
1039.675781	55.537769
1038.550781	-166.656815
1037.425781	58.272202
1036.299805	148.110336
1035.173828	-25.032103
1034.047852	36.905071
1032.921875	170.938095
1031.794922	100.287163
1030.667969	94.788025
1029.541016	38.177628
1028.413086	-11.415618
1027.286133	-70.252602
1026.157227	-24.521471
1025.029297	-55.416714
1023.901367	1.950832
1022.772461	3.607122
1021.643555	5.289079
1020.513672	64.995354
1019.384766	-162.915207
1018.254883	-200.539093
1017.124023	-45.690662
1015.994141	-6.776377
1014.863281	-53.595718
1013.732422	34.011818
1012.601563	-54.427883
1011.469727	-13.116219
1010.338867	185.643036
1009.207031	134.356796
1008.074219	4.443560
1006.942383	48.145245
1005.809570	114.987465
1004.675781	332.142609
1003.542969	456.755676
1002.409180	542.047791
1001.275391	548.765869
1000.141602	446.929901
999.007813	231.996277
997.873047	222.722824
996.738281	-28.926834
995.602539	-111.926254
994.467773	-171.770187
993.332031	17.616894
992.196289	20.121752
991.059570	-81.109444
989.923828	-23.173828
988.787109	97.005821
987.650391	-137.712723
986.512695	-116.551857
985.375000	79.691795
984.237305	-51.113384
983.099609	64.524971
981.960938	124.907028
980.822266	-74.732788
979.683594	40.950409
978.544922	60.016323
977.405273	237.782776
976.265625	121.231094
975.125977	59.940456
973.985352	74.551033
972.845703	80.007370
971.705078	181.971573
970.563477	40.516037
969.422852	73.651474
968.281250	-14.836810
967.139648	119.346542
965.997070	35.560604
964.855469	110.118446
963.712891	109.010712
962.569336	121.699364
961.426758	106.921028
960.283203	124.271019
959.139648	-2.675392
957.996094	-14.998412
956.851563	-52.463779
955.707031	70.384468
954.562500	-10.488000
953.416992	-150.776550
952.272461	17.887543
951.126953	-206.885269
949.980469	-3.906641
948.834961	66.423370
947.688477	148.187042
946.541992	-0.835859
945.395508	42.149330
944.248047	71.450340
943.100586	-8.827026
941.953125	-18.258286
940.804688	-116.658691
939.657227	77.100319
938.507813	17.583477
937.359375	188.488007
936.210938	414.074799
935.061523	-0.995704
933.912109	30.877028
932.761719	172.144485
931.611328	58.238152
930.460938	179.006226
929.310547	174.519516
928.160156	88.116409
927.008789	-23.246628
925.857422	-20.753557
924.705078	-18.228163
923.553711	-52.059566
922.401367	55.130573
921.249023	44.094658
920.095703	135.366394
918.942383	147.100433
917.789063	104.341118
916.635742	159.288040
915.481445	-3.734996
914.328125	-246.102997
913.172852	-54.856956
912.018555	-24.768673
910.863281	-28.694748
909.708008	12.766266
908.552734	-4.719310
907.396484	45.834518
906.241211	12.534786
905.083984	8.730534
903.927734	-78.862282
902.770508	21.576735
901.613281	-31.971109
900.456055	-44.729202
899.298828	44.377888
898.140625	180.974915
896.982422	-116.776253
895.824219	-66.103920
894.665039	-13.177258
893.505859	89.469254
892.346680	13.553578
891.186523	19.025713
890.027344	15.473558
888.867188	-67.102501
887.706055	100.981331
886.545898	-71.838478
885.384766	186.454117
884.223633	45.303009
883.061523	-43.892555
881.899414	-101.467026
880.737305	37.136383
879.575195	-4.637827
878.413086	66.286667
877.250000	105.642136
876.086914	138.226898
874.922852	67.215622
873.758789	86.293320
872.595703	1.826636
871.430664	158.180099
870.266602	132.231674
869.101563	106.296379
867.936523	89.365860
866.770508	124.148964
865.605469	174.645462
864.439453	4.902795
863.273438	140.764175
862.106445	38.480453
860.939453	131.595062
859.772461	119.146278
858.605469	266.048340
857.437500	186.241531
856.269531	182.737122
855.101563	188.196442
853.932617	139.827347
852.764648	246.149307
851.595703	157.423553
850.425781	187.484268
849.256836	248.877365
848.086914	151.214630
846.916992	89.407822
845.746094	193.269287
844.575195	124.735252
843.404297	168.092148
842.233398	191.276779
841.061523	-13.683671
839.889648	143.649063
838.717773	-54.536182
837.545898	80.342957
836.373047	119.061668
835.200195	86.258553
834.027344	-18.016188
832.853516	65.285072
831.679688	94.950455
830.505859	8.531163
829.331055	-17.632208
828.157227	52.107666
826.982422	-47.697395
825.806641	191.411057
824.631836	-4.280803
823.456055	118.768028
822.280273	14.476825
821.103516	26.034771
819.926758	108.819229
818.750000	95.800529
817.573242	44.919746
816.395508	89.722481
815.217773	-85.782867
814.040039	-105.535065
812.862305	97.066223
811.683594	52.762867
810.504883	-124.913109
809.326172	-106.985336
808.146484	-13.561552
806.966797	-15.721903
805.787109	-33.457726
804.607422	39.806072
803.426758	110.783028
802.246094	-18.017933
801.064453	-49.177219
799.883789	-29.339773
798.702148	-25.066753
797.520508	-40.780666
796.337891	-32.140053
795.156250	11.919436
793.972656	-218.778168
792.790039	-79.523438
791.607422	-59.938686
790.423828	192.050934
789.239258	23.372341
788.055664	-27.982899
786.871094	11.354468
785.686523	59.488823
784.501953	169.482025
783.316406	3.064207
782.130859	-8.597586
780.945313	81.358383
779.759766	21.025333
778.573242	26.948851
777.386719	77.001251
776.199219	-56.220100
775.012695	44.534027
773.825195	-29.096819
772.637695	-206.396866
771.449219	156.685867
770.260742	105.052795
769.072266	-10.505843
767.883789	127.408127
766.694336	82.358917
765.504883	-2.342200
764.315430	93.562408
763.125977	154.174133
761.935547	113.479111
760.745117	152.010468
759.553711	192.705521
758.363281	13.397386
757.171875	170.628799
755.979492	116.699539
754.788086	75.972130
753.595703	83.597725
752.403320	53.856785
751.210938	6.546250
750.017578	77.834023
748.824219	50.280933
747.630859	-38.728127
746.436523	32.496277
745.242188	134.397858
744.047852	-33.549553
742.853516	-6.248090
741.658203	117.504433
740.462891	-78.821808
739.267578	121.589836
738.071289	-4.534950
736.875000	-132.787476
735.678711	-59.508282
734.482422	40.013901
733.285156	-35.609451
732.087891	-21.469618
730.890625	-88.274277
729.692383	6.821520
728.494141	-11.826257
727.295898	74.487831
726.097656	55.860821
724.898438	2.294945
723.699219	82.039703
722.500000	190.160889
721.299805	3.452777
720.099609	131.232193
718.899414	60.352032
717.698242	185.922043
716.498047	67.118301
715.296875	-71.234566
714.094727	87.068909
712.893555	42.579628
711.691406	170.329361
710.489258	-59.317486
709.286133	11.819250
708.083008	-12.877545
706.879883	88.772018
705.676758	18.425350
704.472656	4.739178
703.268555	-52.420433
702.064453	71.054039
700.860352	27.038612
699.655273	-25.612707
698.450195	45.722713
697.244141	67.078552
696.039063	-13.657667
694.833008	3.449589
693.626953	51.005047
692.419922	-46.901009
691.212891	-75.242165
690.005859	-188.167221
688.798828	-175.133636
687.590820	-49.245556
686.382813	-14.459376
685.174805	29.036766
683.965820	-174.576187
682.756836	-31.258905
681.547852	47.037560
680.338867	-37.129143
679.128906	-99.544052
677.918945	-44.948624
676.708984	52.971359
675.498047	-20.085899
674.287109	-43.289032
673.076172	-49.122959
671.865234	180.846222
670.653320	-10.898383
669.441406	126.095062
668.229492	100.973000
667.016602	-38.615704
665.803711	68.185562
664.590820	64.829498
663.377930	65.837013
662.164063	36.662201
660.950195	156.464691
659.736328	211.514923
658.521484	171.652390
657.306641	73.606430
656.091797	100.704628
654.875977	39.429558
653.661133	8.382131
652.445313	52.791531
651.228516	-40.678421
650.012695	31.756092
648.795898	30.956570
647.579102	88.291313
646.361328	22.921263
645.143555	63.021889
643.925781	159.034012
642.708008	110.885498
641.489258	107.903358
640.270508	158.648834
639.051758	-52.876709
637.833008	-118.212196
636.613281	24.839338
635.393555	118.380150
634.172852	-58.742077
632.953125	-36.179199
631.732422	-13.688899
630.511719	45.200169
629.290039	164.054977
628.068359	-19.666328
626.846680	236.210480
625.625000	133.826096
624.402344	209.282028
623.179688	188.147614
621.957031	85.476601
620.733398	-51.563564
619.510742	-2.383519
618.286133	-45.455002
617.062500	46.169651
615.837891	-123.519310
614.613281	-55.842113
613.388672	75.762985
612.164063	-107.286247
610.938477	-76.685257
609.712891	96.865738
608.486328	69.181686
607.260742	45.502411
606.034180	-98.089699
604.807617	93.364227
