# Supplementary material for: Raman spectroscopy accurately differentiates mucosal healing from non-healing and biochemical changes following biological therapy in inflammatory bowel disease
Source: PLoS One. 2021 Jun 2;16(6):e0252210. doi: 10.1371/journal.pone.0252210 (PMC8172032; doi:10.1371/journal.pone.0252210)
Supplement: S3 Dataset — (ZIP) [file pone.0252210.s005.zip › Export UC active inflammation/OC032-1 pre treatment_base sub CR removed_4__X_-18645.6__Y_36492.6__Z_-127.2__Time_44.txt]

1714.640625	-42.323009
1713.664063	4.099957
1712.687500	76.906906
1711.709961	142.214218
1710.733398	371.744049
1709.755859	-132.638168
1708.778320	9.681973
1707.799805	-43.021107
1706.821289	124.616211
1705.843750	-132.858459
1704.864258	-234.362366
1703.885742	200.263794
1702.907227	-103.197624
1701.927734	32.895462
1700.948242	276.623260
1699.968750	-27.270834
1698.988281	-54.991928
1698.007813	-127.432343
1697.028320	-396.837463
1696.046875	224.194687
1695.066406	-86.546783
1694.084961	-35.962231
1693.104492	100.796242
1692.123047	416.994354
1691.140625	-171.025131
1690.159180	394.630859
1689.176758	21.680401
1688.194336	383.014343
1687.211914	91.602669
1686.228516	150.177505
1685.246094	129.494171
1684.262695	213.363846
1683.279297	329.830475
1682.295898	121.969719
1681.311523	202.396484
1680.327148	155.651764
1679.342773	327.820221
1678.358398	109.378815
1677.374023	524.841492
1676.388672	398.094482
1675.403320	604.422485
1674.417969	516.154968
1673.432617	407.260162
1672.446289	596.598633
1671.459961	621.709412
1670.473633	777.540649
1669.487305	450.532349
1668.500977	511.864655
1667.513672	539.175659
1666.526367	418.391388
1665.539063	653.734619
1664.550781	366.871918
1663.563477	1024.835571
1662.575195	574.631165
1661.586914	514.806396
1660.598633	807.987915
1659.609375	613.918518
1658.620117	362.115051
1657.631836	449.924438
1656.641602	519.539795
1655.652344	271.893585
1654.662109	718.221069
1653.672852	669.937012
1652.681641	468.573425
1651.691406	492.545959
1650.701172	83.189621
1649.709961	129.110474
1648.718750	66.994545
1647.727539	73.966019
1646.735352	303.188690
1645.744141	157.557571
1644.751953	-29.969688
1643.759766	-63.964645
1642.766602	359.022980
1641.774414	16.751076
1640.781250	-238.040878
1639.788086	-510.919647
1638.794922	-95.030251
1637.801758	-198.554794
1636.807617	25.091703
1635.813477	-120.142754
1634.819336	254.038452
1633.825195	51.281616
1632.830078	-85.358398
1631.834961	-329.723297
1630.839844	13.331503
1629.844727	182.673340
1628.849609	28.398134
1627.853516	-7.277804
1626.857422	-229.567764
1625.861328	-235.967331
1624.865234	281.014374
1623.868164	-32.852749
1622.871094	5.710052
1621.874023	125.813072
1620.876953	-192.777008
1619.879883	11.532763
1618.881836	213.181305
1617.883789	270.404419
1616.885742	304.035614
1615.887695	127.758179
1614.888672	-176.986328
1613.889648	208.313492
1612.890625	42.733856
1611.891602	-15.256321
1610.892578	-130.885239
1609.892578	-246.484039
1608.892578	429.279449
1607.892578	-152.715149
1606.892578	176.976334
1605.891602	-129.830292
1604.890625	215.336380
1603.889648	-88.803696
1602.888672	57.237209
1601.887695	46.183258
1600.885742	95.215973
1599.883789	-12.747121
1598.881836	193.012695
1597.879883	419.517029
1596.876953	10.754333
1595.874023	-222.857101
1594.871094	105.181297
1593.868164	-65.864159
1592.864258	92.047897
1591.861328	268.075500
1590.857422	261.187469
1589.853516	-14.591064
1588.848633	-201.693207
1587.844727	-13.223219
1586.839844	315.832336
1585.834961	237.884354
1584.830078	352.719879
1583.824219	204.122711
1582.819336	448.898712
1581.813477	419.873230
1580.807617	158.909622
1579.800781	-229.706421
1578.794922	74.170563
1577.788086	169.513718
1576.781250	-180.320282
1575.773438	-220.610291
1574.766602	53.689335
1573.758789	-10.390364
1572.750977	-12.224002
1571.743164	396.457733
1570.735352	22.543365
1569.726563	259.164001
1568.718750	-99.346764
1567.708984	103.032845
1566.700195	248.035599
1565.691406	410.949158
1564.681641	220.599640
1563.671875	255.888519
1562.662109	355.818634
1561.652344	-115.114861
1560.641602	59.632633
1559.630859	16.323170
1558.620117	53.186607
1557.609375	141.659943
1556.597656	299.822693
1555.586914	209.061478
1554.575195	154.371674
1553.563477	39.942863
1552.550781	129.842499
1551.539063	-44.466621
1550.526367	13.955087
1549.513672	43.688995
1548.500977	347.376190
1547.487305	172.302444
1546.473633	-33.922649
1545.459961	77.670387
1544.446289	261.379272
1543.432617	400.880707
1542.417969	-25.621979
1541.404297	361.416748
1540.389648	164.511871
1539.374023	-78.996002
1538.359375	5.209513
1537.343750	55.615261
1536.328125	172.880371
1535.312500	-60.884178
1534.296875	355.108459
1533.280273	298.896667
1532.263672	-102.886688
1531.247070	193.713364
1530.230469	64.870667
1529.212891	123.920189
1528.196289	221.424622
1527.178711	383.055664
1526.160156	294.697968
1525.142578	-33.127670
1524.124023	184.511490
1523.106445	49.461235
1522.087891	22.302242
1521.068359	239.259262
1520.049805	-32.500557
1519.030273	222.610565
1518.010742	40.568310
1516.991211	-18.222263
1515.971680	-264.660706
1514.951172	69.254662
1513.930664	-190.261459
1512.910156	-75.003052
1511.889648	-139.599976
1510.868164	80.496048
1509.846680	-320.495758
1508.826172	73.730263
1507.803711	-101.711052
1506.782227	-28.471272
1505.759766	88.155830
1504.737305	-84.980873
1503.714844	-76.241447
1502.692383	-328.915619
1501.668945	-494.541718
1500.646484	-291.447449
1499.623047	-109.052559
1498.599609	-65.054359
1497.575195	-62.147644
1496.550781	-187.259964
1495.527344	-15.658405
1494.502930	43.224869
1493.477539	-48.888184
1492.453125	-20.863022
1491.427734	211.492844
1490.402344	264.814850
1489.376953	203.090805
1488.350586	59.559082
1487.325195	-55.856144
1486.298828	-46.216770
1485.272461	-194.890991
1484.245117	-376.761688
1483.218750	-145.259796
1482.191406	68.208702
1481.164063	92.822655
1480.136719	566.132385
1479.108398	542.082947
1478.080078	421.169739
1477.052734	654.485718
1476.023438	706.738098
1474.995117	560.312500
1473.965820	701.642334
1472.937500	738.550781
1471.908203	968.838684
1470.877930	997.942871
1469.848633	1327.288086
1468.818359	1343.573486
1467.788086	1471.755127
1466.757813	1454.957520
1465.727539	1428.000122
1464.696289	1118.925659
1463.665039	1300.401123
1462.633789	1342.093750
1461.602539	1221.233154
1460.570313	1268.006592
1459.539063	1162.494385
1458.506836	1579.903564
1457.473633	1514.964111
1456.441406	1549.072144
1455.408203	1623.755493
1454.375000	1290.133667
1453.341797	1496.771973
1452.308594	1612.106934
1451.274414	1727.408081
1450.241211	1363.832397
1449.207031	1572.982544
1448.171875	2027.751953
1447.137695	1740.453491
1446.102539	1817.881470
1445.067383	1411.877075
1444.032227	1413.556152
1442.997070	1412.776733
1441.960938	1184.371216
1440.924805	1085.121582
1439.888672	1281.831299
1438.852539	1053.834717
1437.816406	1430.083252
1436.779297	1222.503418
1435.742188	1015.103210
1434.705078	759.888733
1433.666992	560.403687
1432.629883	477.266510
1431.591797	699.660095
1430.553711	419.845673
1429.514648	710.449219
1428.476563	350.232697
1427.437500	239.930420
1426.398438	432.361633
1425.359375	70.207870
1424.320313	555.181763
1423.280273	97.593384
1422.240234	38.370659
1421.200195	238.726151
1420.159180	416.419312
1419.119141	123.369568
1418.078125	228.254501
1417.037109	177.180878
1415.996094	342.642273
1414.954102	286.753998
1413.912109	298.923126
1412.870117	-76.017090
1411.828125	-382.788147
1410.786133	-96.135040
1409.743164	-38.168522
1408.700195	-155.962952
1407.657227	356.892792
1406.614258	118.794189
1405.570313	6.439394
1404.527344	110.176956
1403.483398	-82.164001
1402.438477	54.386425
1401.394531	-170.191406
1400.349609	157.205765
1399.304688	188.720642
1398.259766	122.592026
1397.214844	-3.523355
1396.168945	-159.535812
1395.123047	331.040283
1394.077148	343.127167
1393.031250	165.029831
1391.984375	-70.458572
1390.937500	-12.825790
1389.890625	24.900967
1388.843750	-97.375862
1387.796875	170.792999
1386.749023	634.048950
1385.701172	257.075012
1384.653320	147.906357
1383.604492	-143.553665
1382.556641	27.583168
1381.507813	326.178528
1380.458984	-182.007278
1379.410156	329.064453
1378.360352	210.856247
1377.310547	132.780136
1376.260742	381.816162
1375.210938	401.338806
1374.161133	139.101471
1373.110352	-212.686707
1372.059570	148.967377
1371.008789	91.781822
1369.957031	-2.647209
1368.906250	-169.135117
1367.854492	-180.969254
1366.802734	-259.911377
1365.750000	-271.466461
1364.698242	-93.634796
1363.645508	-5.374643
1362.592773	-240.550018
1361.540039	-323.712708
1360.486328	-133.081985
1359.433594	-104.042587
1358.379883	-2.797627
1357.326172	81.135651
1356.271484	30.925062
1355.216797	184.631165
1354.163086	85.009247
1353.107422	-84.035782
1352.052734	355.561279
1350.998047	226.530823
1349.942383	340.920166
1348.886719	145.163910
1347.830078	314.325134
1346.774414	396.734436
1345.717773	809.062439
1344.661133	901.461914
1343.604492	364.251648
1342.546875	568.448303
1341.490234	681.002197
1340.432617	179.190628
1339.375000	532.243652
1338.316406	714.357971
1337.258789	799.959534
1336.200195	504.416168
1335.141602	674.359863
1334.082031	488.018860
1333.023438	420.615021
1331.963867	432.462311
1330.904297	167.465530
1329.844727	226.521362
1328.784180	550.081177
1327.723633	666.026123
1326.663086	497.904999
1325.602539	655.977783
1324.541992	236.222946
1323.480469	495.658752
1322.418945	996.958679
1321.357422	767.652100
1320.295898	957.959656
1319.233398	862.099121
1318.170898	482.743561
1317.108398	609.082397
1316.045898	957.301270
1314.982422	977.629700
1313.918945	527.381226
1312.855469	831.229553
1311.791992	836.985168
1310.728516	840.337524
1309.664063	1198.247070
1308.599609	923.483826
1307.535156	693.190369
1306.469727	1225.721802
1305.404297	1209.547119
1304.338867	760.605835
1303.273438	936.415405
1302.208008	1316.219849
1301.141602	825.886475
1300.075195	991.848755
1299.008789	890.014832
1297.942383	866.851501
1296.875000	811.800354
1295.807617	1137.318115
1294.740234	1025.844360
1293.672852	941.439575
1292.604492	1014.096191
1291.537109	1282.987305
1290.468750	1286.920410
1289.399414	724.506958
1288.331055	677.130615
1287.261719	1149.310181
1286.192383	1278.283203
1285.123047	1230.844849
1284.052734	1114.847290
1282.983398	751.631165
1281.913086	1468.117676
1280.841797	1244.465088
1279.771484	1123.701660
1278.700195	1122.850220
1277.628906	1334.785278
1276.557617	947.528320
1275.486328	1015.163574
1274.414063	784.555237
1273.341797	835.062134
1272.269531	1210.479370
1271.197266	1006.824768
1270.124023	1101.161743
1269.050781	1144.169556
1267.977539	1267.698120
1266.904297	1237.409790
1265.830078	1255.891602
1264.756836	1201.183350
1263.681641	1078.154785
1262.607422	1172.187012
1261.533203	1217.398315
1260.458008	1501.395142
1259.382813	1439.224121
1258.307617	1511.040283
1257.231445	1789.809204
1256.155273	1817.605347
1255.079102	1650.587158
1254.002930	1469.007202
1252.926758	1063.587036
1251.849609	1324.921265
1250.772461	897.724854
1249.695313	1200.242676
1248.617188	1371.276611
1247.540039	1401.219116
1246.461914	1722.726074
1245.382813	1256.784546
1244.304688	1118.962769
1243.225586	1309.010498
1242.146484	1392.084473
1241.067383	1239.593750
1239.988281	1113.818481
1238.908203	1514.584106
1237.828125	1143.656860
1236.748047	1364.645386
1235.667969	1229.021240
1234.586914	1204.902832
1233.505859	1224.369141
1232.424805	1268.001587
1231.343750	793.080444
1230.261719	887.520874
1229.179688	950.374939
1228.097656	991.349060
1227.015625	741.766724
1225.932617	477.695343
1224.850586	687.927917
1223.767578	556.904541
1222.683594	452.460449
1221.600586	814.678162
1220.516602	509.446747
1219.432617	462.893219
1218.347656	375.194275
1217.263672	521.819580
1216.178711	421.935272
1215.093750	638.356262
1214.008789	506.972931
1212.922852	718.297668
1211.836914	352.727631
1210.750977	1046.372070
1209.665039	261.054932
1208.579102	732.412903
1207.492188	824.954468
1206.405273	565.459961
1205.318359	686.773071
1204.230469	632.062500
1203.142578	187.077454
1202.054688	481.564178
1200.966797	226.882172
1199.877930	176.840530
1198.790039	-51.327045
1197.701172	146.407761
1196.611328	281.420044
1195.522461	327.338409
1194.432617	404.401917
1193.342773	188.079376
1192.252930	60.714886
1191.162109	-234.886429
1190.072266	-352.626617
1188.981445	-208.602829
1187.889648	-127.158508
1186.798828	-173.042953
1185.707031	-399.005890
1184.615234	-300.972412
1183.523438	-234.242706
1182.430664	-129.242264
1181.337891	172.287643
1180.245117	485.605530
1179.152344	261.794128
1178.059570	-122.540359
1176.965820	-101.874260
1175.872070	-124.389908
1174.778320	-209.223190
1173.683594	-71.424706
1172.588867	30.346855
1171.494141	354.584595
1170.399414	-65.503548
1169.303711	-164.929138
1168.208984	572.720581
1167.113281	80.952698
1166.016602	-200.302109
1164.920898	58.681629
1163.824219	-244.046066
1162.727539	69.661331
1161.630859	194.492447
1160.533203	149.662216
1159.435547	-181.670944
1158.337891	-154.880859
1157.240234	10.256360
1156.141602	158.557175
1155.043945	318.693085
1153.944336	25.599329
1152.845703	-95.723167
1151.747070	-35.879757
1150.647461	240.731201
1149.547852	28.780216
1148.447266	319.454865
1147.347656	-102.045570
1146.247070	-51.999664
1145.146484	-87.693771
1144.044922	-56.787968
1142.944336	-175.797668
1141.842773	152.400879
1140.741211	221.208939
1139.638672	75.954727
1138.537109	63.884666
1137.434570	156.349091
1136.332031	-14.981158
1135.228516	22.769085
1134.125977	317.002533
1133.022461	226.413330
1131.917969	12.397546
1130.814453	116.510277
1129.709961	692.734741
1128.605469	324.534882
1127.500977	594.490356
1126.396484	560.805847
1125.291016	304.278656
1124.185547	327.536652
1123.080078	227.569748
1121.973633	634.600952
1120.868164	139.083649
1119.761719	356.524780
1118.654297	183.234634
1117.547852	-20.716311
1116.440430	267.612610
1115.333008	82.665627
1114.225586	-184.965759
1113.117188	-48.113022
1112.008789	-102.800720
1110.900391	-152.718628
1109.791992	293.654419
1108.682617	713.838684
1107.573242	701.610168
1106.463867	396.591705
1105.354492	138.960617
1104.244141	119.850601
1103.133789	209.338348
1102.023438	-3.172199
1100.913086	298.656525
1099.801758	340.962219
1098.690430	270.118317
1097.579102	522.270874
1096.467773	432.644135
1095.355469	218.208069
1094.243164	-31.414217
1093.130859	143.017136
1092.017578	199.679214
1090.905273	56.296734
1089.791992	207.187210
1088.677734	209.809341
1087.564453	525.360107
1086.450195	417.485535
1085.335938	227.425400
1084.221680	-105.877464
1083.106445	454.063049
1081.991211	320.677917
1080.875977	429.367004
1079.760742	469.967651
1078.644531	127.872391
1077.528320	11.359535
1076.412109	31.086689
1075.295898	273.781738
1074.178711	-100.533623
1073.061523	15.559174
1071.944336	61.330936
1070.826172	-28.825390
1069.708984	136.616730
1068.590820	705.059143
1067.471680	355.007233
1066.353516	155.104141
1065.234375	175.463089
1064.115234	319.966736
1062.996094	431.721649
1061.875977	183.148621
1060.755859	189.766678
1059.635742	93.561249
1058.515625	95.697395
1057.394531	-16.642090
1056.273438	65.147301
1055.152344	-191.824112
1054.031250	308.319611
1052.909180	334.187256
1051.787109	360.136810
1050.665039	397.840973
1049.541992	402.936157
1048.418945	366.123688
1047.295898	222.115280
1046.172852	505.095245
1045.048828	-133.038040
1043.925781	238.678650
1042.801758	270.025818
1041.676758	266.488770
1040.552734	298.018311
1039.427734	106.028244
1038.302734	23.675837
1037.176758	123.035759
1036.050781	-380.363922
1034.924805	154.399124
1033.798828	523.844849
1032.672852	232.676697
1031.545898	130.090912
1030.418945	236.888290
1029.291992	9.057405
1028.164063	-193.013947
1027.036133	0.056682
1025.908203	-129.695343
1024.780273	5.437191
1023.651367	-126.372482
1022.522461	-418.160400
1021.393555	-596.000732
1020.264648	-662.287964
1019.134766	-303.996918
1018.004883	-516.203308
1016.875000	-378.129852
1015.744141	-339.688660
1014.613281	-25.405094
1013.482422	52.544968
1012.351563	74.977760
1011.219727	-143.323257
1010.088867	-41.917717
1008.956055	50.268078
1007.824219	36.089581
1006.691406	378.290100
1005.558594	1104.390137
1004.425781	1044.045410
1003.292969	1605.728394
1002.159180	1429.937866
1001.025391	692.818665
999.891602	383.546265
998.756836	-61.755337
997.622070	-1.035329
996.487305	-32.583363
995.352539	-156.333649
994.216797	326.951508
993.081055	706.306702
991.945313	377.500793
990.808594	-230.072052
989.672852	-346.198395
988.536133	254.625732
987.398438	200.841187
986.261719	-97.007202
985.124023	-74.477486
983.986328	134.663162
982.847656	355.301575
981.709961	-158.264404
980.571289	117.763306
979.432617	306.339722
978.292969	149.910492
977.153320	267.289795
976.013672	12.281225
974.874023	520.547791
973.734375	337.018005
972.593750	408.657440
971.453125	517.103882
970.311523	699.053528
969.170898	720.317566
968.029297	473.117615
966.886719	267.413696
965.745117	43.543785
964.602539	439.112793
963.459961	302.597595
962.317383	342.750793
961.173828	288.983826
960.030273	576.738159
958.886719	584.949951
957.743164	547.430237
956.598633	164.235260
955.454102	-5.807148
954.309570	-61.264851
953.165039	389.059906
952.019531	550.993103
950.874023	493.358276
949.727539	268.887726
948.582031	460.647614
947.435547	220.424347
946.289063	599.588074
945.141602	238.480667
943.995117	373.210693
942.847656	-40.071716
941.699219	526.202393
940.551758	583.332581
939.403320	407.742767
938.254883	485.501831
937.105469	827.819153
935.957031	743.650146
934.807617	472.637878
933.658203	723.690796
932.507813	386.815308
931.357422	439.669891
930.207031	226.080978
929.056641	242.597763
927.906250	582.386597
926.754883	84.543846
925.603516	96.630135
924.451172	6.374748
923.298828	334.642853
922.146484	35.257011
920.994141	145.203918
919.841797	425.567871
918.688477	642.199463
917.535156	318.131683
916.380859	91.883125
915.227539	403.864929
914.073242	550.006531
912.918945	165.063538
911.763672	238.613251
910.608398	-211.834930
909.453125	86.307320
908.297852	298.163422
907.141602	11.248308
905.985352	200.372147
904.829102	-4.806406
903.672852	109.492386
902.515625	-86.509438
901.358398	116.052994
900.201172	15.213369
899.042969	25.295349
897.884766	-446.523682
896.726563	65.797829
895.568359	197.961609
894.409180	305.182007
893.250000	-127.859612
892.090820	-72.606018
890.930664	-49.022491
889.771484	-86.436333
888.611328	31.957628
887.450195	84.802650
886.289063	-29.419035
885.128906	188.118622
883.966797	547.651367
882.805664	458.159851
881.643555	19.167980
880.481445	290.501953
879.319336	-76.159691
878.156250	427.108551
876.993164	499.828278
875.830078	342.756195
874.666016	332.087372
873.502930	661.335022
872.338867	335.444855
871.173828	718.466736
870.009766	561.378784
868.844727	707.951111
867.679688	863.416443
866.513672	483.743378
865.348633	526.746277
864.182617	311.288879
863.015625	50.960171
861.849609	821.590454
860.682617	994.547180
859.515625	-53.799637
858.347656	682.518555
857.180664	664.550964
856.012695	1162.485474
854.843750	624.016846
853.675781	1267.385864
852.506836	1042.893677
851.337891	930.519897
850.167969	983.951904
848.999023	1014.927002
847.829102	817.402466
846.658203	528.127808
845.488281	476.227417
844.317383	616.763855
843.146484	549.111755
841.975586	78.813873
840.803711	161.057571
839.631836	417.612183
838.459961	504.122162
837.287109	277.677185
836.114258	297.054626
834.941406	224.801315
833.768555	273.124329
832.594727	651.800842
831.420898	454.378021
830.247070	-1.862832
829.072266	630.808655
827.898438	513.697876
826.722656	262.780579
825.547852	221.515076
824.372070	50.939934
823.196289	-184.217651
822.020508	572.089539
820.844727	341.291504
819.667969	188.485718
818.491211	164.837158
817.313477	9.830016
816.136719	57.364338
814.958984	-369.037201
813.781250	236.739807
812.602539	-167.355637
811.423828	-233.380920
810.245117	-121.605003
809.066406	-89.914024
807.886719	-160.476151
806.707031	-148.860291
805.527344	-95.097054
804.346680	-274.503052
803.166992	-14.396179
801.985352	-98.395615
800.804688	15.052856
799.623047	-312.942505
798.441406	-201.782394
797.259766	-356.723816
796.078125	51.312126
794.895508	-354.061523
793.712891	-446.924927
792.529297	242.010651
791.346680	-5.997845
790.163086	38.282623
788.978516	-54.709618
787.794922	97.930870
786.610352	102.253494
785.425781	-50.466286
784.241211	203.694290
783.055664	-236.393967
781.870117	178.970261
780.684570	-196.868408
779.498047	10.605400
778.311523	63.378151
777.125000	58.700775
775.938477	235.019501
774.750977	38.271538
773.563477	371.123077
772.375977	302.348480
771.187500	-128.083786
769.999023	184.691666
768.810547	281.289063
767.622070	631.263977
766.432617	401.612213
765.243164	665.464783
764.053711	420.482758
762.863281	364.950928
761.672852	84.922218
760.482422	273.752960
759.291992	295.287781
758.100586	259.616150
756.909180	294.326111
755.717773	427.957489
754.525391	517.560730
753.333008	75.325409
752.140625	-125.028984
750.948242	162.330383
749.754883	223.367981
748.561523	192.175583
747.368164	46.867222
746.173828	309.786255
744.979492	355.395508
743.785156	343.961304
742.590820	286.496063
741.395508	-36.215485
740.200195	184.808945
739.003906	208.514221
737.808594	-39.424973
736.612305	-401.139038
735.416016	-147.352875
734.218750	132.597214
733.021484	14.080000
731.824219	580.541382
730.626953	179.794449
729.428711	43.893486
728.230469	249.191574
727.032227	-11.236526
725.833984	333.898773
724.634766	-162.391144
723.435547	235.074814
722.235352	632.366699
721.036133	94.931915
719.835938	55.499878
718.635742	101.228149
717.434570	-14.520197
716.233398	231.939713
715.032227	157.698227
713.831055	66.076210
712.628906	225.210297
711.426758	148.910278
710.224609	281.856445
709.021484	-12.224618
707.818359	203.504242
706.615234	55.528019
705.412109	151.464569
704.208008	314.845398
703.003906	530.406128
701.799805	49.764664
700.594727	132.671509
699.389648	11.182584
698.184570	70.212875
696.979492	-72.869476
695.773438	20.983231
694.567383	-30.719837
693.361328	-36.750950
692.154297	-275.077728
690.947266	-0.936943
689.740234	-111.030319
688.533203	-264.422760
687.325195	-185.589157
686.117188	23.386280
684.909180	-10.537578
683.700195	-315.378113
682.491211	-112.875557
681.282227	-298.262024
680.072266	-351.370789
678.863281	-73.024117
677.653320	475.910278
676.442383	-302.353638
675.232422	60.389385
674.021484	156.885803
672.810547	158.236237
671.598633	-43.644745
670.386719	-228.042953
669.174805	-109.626144
667.962891	112.567085
666.750000	269.929138
665.537109	36.319489
664.324219	383.895660
663.110352	403.211365
661.897461	42.711163
660.683594	45.079807
659.468750	-43.047031
658.254883	-68.431381
657.040039	-210.125092
655.824219	157.270447
654.609375	207.767044
653.393555	165.732849
652.177734	169.151230
650.960938	-227.934616
649.745117	4.257338
648.528320	-34.757172
647.311523	479.721436
646.093750	90.250839
644.875977	122.945435
643.658203	93.501328
642.440430	-258.271515
641.221680	140.836243
640.002930	-145.707748
638.784180	-47.087666
637.564453	159.256317
636.344727	-214.183334
635.125000	-5.033916
633.905273	-27.500080
632.684570	171.564301
631.463867	-21.815006
630.243164	210.214554
629.021484	103.638741
627.799805	177.774094
626.578125	35.804062
625.356445	31.647455
624.133789	-38.384064
622.911133	290.774597
621.688477	65.529823
620.464844	410.780090
619.241211	298.291718
618.017578	366.404297
616.793945	-125.560944
615.569336	-0.221724
614.344727	25.320099
613.120117	-115.137604
611.894531	-30.096987
610.668945	126.381485
609.443359	114.900826
608.216797	-51.553799
606.991211	-103.648399
605.764648	22.682196
604.537109	-136.043625
