# Supplementary material for: Raman spectroscopy accurately differentiates mucosal healing from non-healing and biochemical changes following biological therapy in inflammatory bowel disease
Source: PLoS One. 2021 Jun 2;16(6):e0252210. doi: 10.1371/journal.pone.0252210 (PMC8172032; doi:10.1371/journal.pone.0252210)
Supplement: S3 Dataset — (ZIP) [file pone.0252210.s005.zip › Export UC active inflammation/OC039-1 pre treatment_base sub CR removed_97__X_16282.8__Y_9695.86__Z_1747.85__Time_1107.txt]

1714.774414	-175.385818
1713.797852	-114.444672
1712.820313	36.162338
1711.843750	73.818306
1710.866211	12.166031
1709.888672	87.218941
1708.911133	103.358444
1707.933594	232.187683
1706.955078	280.882385
1705.976563	289.739807
1704.998047	347.228455
1704.019531	399.869263
1703.040039	351.415771
1702.061523	327.756744
1701.082031	355.714813
1700.101563	446.026428
1699.122070	497.124695
1698.141602	511.783173
1697.161133	642.433044
1696.180664	613.862305
1695.200195	607.897400
1694.218750	536.448853
1693.238281	530.478882
1692.256836	680.750000
1691.274414	920.494934
1690.292969	777.453491
1689.310547	913.501587
1688.328125	736.430237
1687.345703	873.130188
1686.363281	747.614624
1685.379883	911.807495
1684.396484	840.641602
1683.413086	784.748474
1682.429688	882.668396
1681.445313	796.137329
1680.461914	946.009583
1679.477539	938.197205
1678.493164	1009.708130
1677.507813	1027.482788
1676.523438	988.984558
1675.538086	974.022888
1674.552734	942.762207
1673.566406	1033.449463
1672.581055	1169.018188
1671.594727	1030.590942
1670.608398	961.078491
1669.622070	1111.844849
1668.634766	1076.507813
1667.648438	1181.786011
1666.661133	1111.738647
1665.673828	1118.609009
1664.685547	1045.831543
1663.698242	1116.322754
1662.709961	1128.436523
1661.721680	915.247253
1660.733398	1158.092041
1659.744141	1093.504883
1658.755859	1166.840454
1657.766602	1142.242554
1656.777344	1152.227051
1655.787109	939.956299
1654.797852	1029.735718
1653.807617	987.332703
1652.817383	765.253662
1651.827148	897.955139
1650.835938	861.567017
1649.844727	640.374756
1648.853516	617.808777
1647.862305	468.682251
1646.871094	267.073486
1645.878906	406.613220
1644.886719	240.045456
1643.894531	327.367096
1642.902344	296.191528
1641.910156	312.884033
1640.916992	240.184631
1639.923828	194.260910
1638.930664	114.437286
1637.936523	174.765778
1636.943359	29.826204
1635.949219	1.294541
1634.955078	2.154106
1633.960938	87.718887
1632.965820	-84.516815
1631.970703	75.552216
1630.975586	67.446098
1629.980469	-63.970787
1628.985352	-0.166505
1627.989258	98.210495
1626.993164	-68.738731
1625.997070	-19.535706
1625.000977	182.571106
1624.003906	56.372822
1623.007813	48.932865
1622.010742	265.255829
1621.012695	213.909500
1620.015625	241.807358
1619.017578	256.959412
1618.020508	204.260773
1617.021484	109.969376
1616.023438	-17.984200
1615.025391	-27.412708
1614.026367	-57.436657
1613.027344	-68.695595
1612.028320	59.409199
1611.028320	-79.555344
1610.029297	-113.232178
1609.029297	13.315415
1608.029297	30.152372
1607.028320	-115.046783
1606.028320	-76.506866
1605.027344	-50.721622
1604.026367	30.374149
1603.025391	-71.400406
1602.023438	41.748310
1601.022461	32.249882
1600.020508	-63.219257
1599.018555	61.310379
1598.016602	-83.143990
1597.013672	-7.689680
1596.010742	-104.413689
1595.007813	-7.477342
1594.004883	-61.772537
1593.001953	-248.928070
1591.998047	-273.860321
1590.994141	-207.151871
1589.990234	-176.735916
1588.986328	169.616379
1587.981445	51.774555
1586.976563	88.096138
1585.971680	213.292236
1584.966797	104.064178
1583.961914	31.597622
1582.956055	175.647324
1581.950195	158.337036
1580.944336	115.196106
1579.938477	77.481903
1578.931641	141.507019
1577.924805	143.223953
1576.917969	-47.446396
1575.911133	238.240662
1574.904297	50.568859
1573.896484	146.594818
1572.888672	107.530449
1571.880859	19.236692
1570.873047	16.879221
1569.864258	-39.911488
1568.855469	46.320152
1567.846680	65.102699
1566.837891	-30.266695
1565.829102	162.668854
1564.819336	179.123047
1563.809570	104.834816
1562.799805	82.546356
1561.790039	205.595596
1560.779297	58.961884
1559.768555	86.162865
1558.757813	53.786671
1557.747070	140.684662
1556.736328	170.583801
1555.724609	247.135849
1554.712891	113.900040
1553.701172	63.603043
1552.689453	91.007744
1551.676758	154.648605
1550.664063	293.309662
1549.651367	217.176453
1548.638672	309.195770
1547.625977	176.177780
1546.612305	182.816040
1545.598633	-7.027333
1544.584961	170.159790
1543.571289	153.449692
1542.556641	175.457489
1541.541992	138.007248
1540.527344	270.943481
1539.512695	99.138191
1538.498047	301.596252
1537.482422	47.157612
1536.466797	146.208115
1535.451172	43.949230
1534.434570	104.121880
1533.418945	-67.862404
1532.402344	190.619995
1531.385742	-76.844009
1530.369141	163.302551
1529.351563	27.141979
1528.334961	-13.773604
1527.317383	30.194647
1526.299805	174.433929
1525.281250	122.882996
1524.263672	102.112320
1523.245117	158.411667
1522.226563	114.244308
1521.208008	203.692123
1520.188477	69.284088
1519.168945	-0.939176
1518.150391	57.229084
1517.129883	63.842728
1516.110352	144.807556
1515.089844	53.511250
1514.070313	98.198860
1513.049805	40.025791
1512.028320	-97.844490
1511.007813	-107.503654
1509.986328	-24.955048
1508.964844	62.528934
1507.943359	75.442703
1506.921875	85.624023
1505.899414	-14.592514
1504.876953	-140.561279
1503.854492	-166.713226
1502.832031	-82.867416
1501.808594	-216.933640
1500.786133	-143.697632
1499.762695	-173.072128
1498.739258	-146.297134
1497.714844	67.099144
1496.691406	24.382942
1495.666992	-38.957527
1494.642578	-87.102142
1493.617188	-35.689281
1492.592773	-58.605282
1491.567383	-74.024506
1490.541992	-25.734701
1489.516602	-46.619091
1488.491211	-42.130650
1487.464844	20.906254
1486.438477	173.094559
1485.412109	-9.334375
1484.385742	14.845065
1483.358398	151.094315
1482.331055	85.592010
1481.303711	116.854538
1480.276367	150.478912
1479.249023	273.137421
1478.220703	308.910706
1477.192383	321.563141
1476.164063	341.681763
1475.135742	318.322479
1474.106445	478.145660
1473.077148	637.733032
1472.047852	598.543945
1471.018555	579.565369
1469.989258	534.988159
1468.958984	770.076416
1467.928711	854.853271
1466.898438	825.013428
1465.868164	975.521484
1464.836914	947.890198
1463.805664	1214.879517
1462.774414	1143.714355
1461.743164	1044.489258
1460.710938	1130.530029
1459.679688	1107.223267
1458.647461	1086.312500
1457.615234	1121.101196
1456.582031	1366.319092
1455.549805	1289.140381
1454.516602	1249.893433
1453.483398	1365.203735
1452.449219	1343.430908
1451.416016	1367.169922
1450.381836	1299.539551
1449.347656	1540.899414
1448.313477	1500.879028
1447.279297	1460.759277
1446.244141	1296.470703
1445.208984	1382.738525
1444.173828	1372.691528
1443.138672	1296.755493
1442.102539	1248.563354
1441.066406	1255.931152
1440.030273	1111.481689
1438.994141	1055.479736
1437.958008	837.647461
1436.920898	998.855469
1435.883789	935.053467
1434.846680	765.106689
1433.808594	827.473633
1432.771484	566.569763
1431.733398	560.643311
1430.695313	627.836243
1429.657227	586.433411
1428.618164	325.498840
1427.579102	243.684158
1426.540039	391.308868
1425.500977	269.061676
1424.461914	199.743561
1423.421875	523.508301
1422.381836	199.593628
1421.341797	281.314758
1420.301758	2.835478
1419.260742	119.722023
1418.219727	120.729416
1417.178711	325.560059
1416.137695	170.458786
1415.096680	206.587982
1414.054688	91.760818
1413.012695	64.973618
1411.970703	96.005424
1410.928711	51.605480
1409.885742	-20.439474
1408.842773	-29.649189
1407.799805	-71.513222
1406.756836	-12.905919
1405.712891	25.581032
1404.668945	23.892673
1403.625000	22.213705
1402.581055	30.584282
1401.537109	-216.916885
1400.492188	49.858734
1399.447266	-26.997467
1398.402344	-51.149025
1397.357422	200.452408
1396.311523	156.259628
1395.265625	139.678268
1394.219727	100.595993
1393.173828	36.525394
1392.126953	57.642002
1391.081055	-174.026611
1390.034180	150.049896
1388.986328	18.623434
1387.939453	54.929707
1386.891602	-66.306885
1385.843750	70.127754
1384.795898	71.561447
1383.748047	80.556351
1382.699219	9.634918
1381.651367	-53.680962
1380.602539	-24.487125
1379.552734	-100.131973
1378.503906	21.591887
1377.454102	-63.861237
1376.404297	80.413750
1375.354492	12.615935
1374.303711	32.236370
1373.253906	-67.772446
1372.203125	-110.304695
1371.152344	6.830252
1370.100586	111.537712
1369.049805	-90.210182
1367.998047	-55.092690
1366.946289	-331.255646
1365.894531	-84.213203
1364.841797	-18.941593
1363.789063	28.984215
1362.736328	-119.616081
1361.683594	-136.164032
1360.630859	-75.473351
1359.577148	22.604099
1358.523438	-23.468338
1357.469727	141.914948
1356.415039	-5.843810
1355.361328	55.333588
1354.306641	166.289139
1353.251953	150.639236
1352.197266	18.401815
1351.141602	94.901382
1350.085938	295.615143
1349.030273	220.890976
1347.974609	143.849228
1346.918945	193.490067
1345.862305	347.404968
1344.805664	464.192352
1343.749023	293.486969
1342.691406	435.287781
1341.634766	463.181885
1340.577148	558.089111
1339.519531	459.890106
1338.460938	517.885071
1337.403320	387.832550
1336.344727	619.377930
1335.286133	514.388489
1334.226563	686.703735
1333.167969	448.449249
1332.108398	259.902039
1331.048828	365.833008
1329.989258	407.588257
1328.928711	518.671692
1327.869141	224.600937
1326.808594	219.854294
1325.748047	170.797470
1324.686523	358.974823
1323.625977	441.059814
1322.564453	338.120605
1321.502930	385.915680
1320.440430	483.181213
1319.378906	284.540497
1318.316406	416.610504
1317.253906	267.678253
1316.190430	412.314270
1315.127930	283.460876
1314.064453	310.048492
1313.000977	383.580139
1311.937500	373.484192
1310.873047	279.810089
1309.809570	208.484924
1308.745117	398.247833
1307.679688	344.441437
1306.615234	212.073853
1305.549805	237.336105
1304.484375	208.627304
1303.418945	111.228905
1302.353516	127.094223
1301.287109	231.570465
1300.220703	363.171265
1299.154297	236.910355
1298.087891	169.789719
1297.020508	122.481110
1295.954102	229.997452
1294.886719	160.880615
1293.818359	246.528336
1292.750977	153.175247
1291.682617	158.110992
1290.614258	239.199234
1289.545898	92.367462
1288.476563	70.744186
1287.407227	144.838150
1286.338867	172.473969
1285.268555	23.850025
1284.199219	154.615707
1283.128906	114.047623
1282.058594	58.932056
1280.988281	-155.126068
1279.917969	47.015247
1278.846680	121.971611
1277.775391	111.406662
1276.704102	118.078545
1275.632813	44.180889
1274.560547	183.084488
1273.488281	199.848923
1272.416016	187.396301
1271.343750	319.175995
1270.270508	397.276855
1269.197266	443.706238
1268.124023	312.017914
1267.050781	448.947357
1265.977539	407.795410
1264.903320	496.051636
1263.829102	411.199371
1262.753906	577.635498
1261.679688	478.359253
1260.604492	562.018005
1259.529297	657.911072
1258.454102	410.334259
1257.378906	438.186920
1256.302734	641.444458
1255.226563	637.746582
1254.150391	831.290466
1253.073242	555.146362
1251.997070	556.561035
1250.919922	686.972046
1249.841797	788.214478
1248.764648	597.703430
1247.686523	487.563507
1246.608398	438.294128
1245.530273	435.273956
1244.452148	468.752808
1243.373047	511.991760
1242.293945	603.829895
1241.214844	525.741577
1240.135742	496.280212
1239.055664	816.314514
1237.975586	561.274170
1236.895508	517.410889
1235.815430	546.359070
1234.734375	694.134033
1233.654297	599.484680
1232.573242	565.499573
1231.491211	512.183350
1230.410156	693.881287
1229.328125	674.522095
1228.246094	427.600464
1227.163086	531.818420
1226.081055	585.183228
1224.998047	568.378540
1223.915039	365.326813
1222.832031	428.422272
1221.748047	462.489136
1220.664063	462.705658
1219.580078	252.656540
1218.496094	260.183380
1217.412109	279.788879
1216.327148	311.469177
1215.242188	198.246292
1214.157227	270.968658
1213.071289	162.628510
1211.985352	218.426605
1210.899414	228.350128
1209.813477	327.506317
1208.727539	158.919525
1207.640625	361.697174
1206.553711	349.832153
1205.466797	284.932800
1204.378906	195.951309
1203.291016	200.932388
1202.203125	102.326210
1201.115234	3.736285
1200.027344	27.932148
1198.938477	-48.993408
1197.849609	-15.232759
1196.760742	-58.503609
1195.670898	-323.061340
1194.582031	-164.334869
1193.492188	-63.413670
1192.401367	-41.892910
1191.311523	-147.788101
1190.220703	-217.642014
1189.129883	48.754280
1188.039063	-117.265442
1186.947266	-98.395226
1185.856445	-0.379482
1184.764648	-29.647081
1183.671875	-171.718323
1182.580078	19.629539
1181.487305	-14.590197
1180.394531	-94.411148
1179.301758	-8.861171
1178.208984	-33.654606
1177.115234	224.227661
1176.021484	65.117081
1174.927734	289.196869
1173.833008	209.021194
1172.738281	83.327057
1171.643555	144.293854
1170.548828	99.878349
1169.454102	12.346419
1168.358398	116.114853
1167.262695	49.987057
1166.166992	41.184090
1165.070313	10.796447
1163.973633	-2.931727
1162.876953	-2.402811
1161.780273	248.831436
1160.683594	232.419968
1159.585938	320.977509
1158.488281	313.933746
1157.389648	306.808167
1156.291992	378.325928
1155.193359	518.895874
1154.094727	370.764526
1152.996094	260.754486
1151.896484	179.307785
1150.796875	355.179138
1149.697266	285.475433
1148.597656	106.136497
1147.498047	38.714577
1146.397461	216.464935
1145.296875	101.251312
1144.195313	52.631153
1143.094727	146.694870
1141.993164	197.801361
1140.891602	87.068283
1139.789063	223.568970
1138.687500	191.131500
1137.584961	175.246567
1136.482422	9.577711
1135.379883	212.095535
1134.276367	176.921951
1133.172852	402.857605
1132.069336	414.937653
1130.964844	495.741913
1129.861328	353.362762
1128.756836	519.349426
1127.652344	545.227783
1126.546875	563.881104
1125.442383	629.842102
1124.336914	548.723877
1123.230469	759.006958
1122.125000	549.769653
1121.018555	586.856995
1119.912109	661.718567
1118.805664	414.473999
1117.699219	560.154968
1116.591797	499.796753
1115.484375	496.150085
1114.376953	508.967590
1113.268555	337.230591
1112.160156	427.907043
1111.051758	442.811188
1109.943359	469.431000
1108.833984	250.232986
1107.725586	496.374268
1106.616211	484.902283
1105.505859	501.676117
1104.396484	662.342651
1103.286133	520.776123
1102.175781	579.733704
1101.064453	407.409119
1099.954102	522.792725
1098.842773	553.156860
1097.731445	375.988495
1096.619141	516.967529
1095.507813	511.721832
1094.395508	506.396240
1093.282227	402.077667
1092.169922	552.020447
1091.056641	362.839752
1089.943359	359.592682
1088.830078	405.683838
1087.716797	381.109711
1086.602539	332.953186
1085.488281	263.586151
1084.373047	393.991821
1083.258789	366.809479
1082.143555	344.268860
1081.028320	408.591797
1079.913086	411.758240
1078.796875	330.326569
1077.680664	417.892792
1076.564453	352.806152
1075.448242	158.638580
1074.331055	227.240250
1073.213867	255.885254
1072.096680	296.188507
1070.979492	230.929077
1069.861328	451.583008
1068.743164	437.767395
1067.625000	292.722290
1066.505859	264.801636
1065.386719	372.662720
1064.267578	239.306366
1063.148438	288.531281
1062.029297	300.257202
1060.909180	262.808716
1059.789063	248.733017
1058.667969	267.365417
1057.547852	119.977409
1056.426758	353.600983
1055.305664	171.151672
1054.183594	175.653198
1053.062500	187.140945
1051.940430	182.253235
1050.818359	200.693802
1049.695313	46.386745
1048.572266	151.153015
1047.449219	118.214294
1046.326172	50.293232
1045.203125	94.324387
1044.079102	19.424234
1042.955078	23.801500
1041.830078	147.012115
1040.706055	58.164948
1039.581055	-32.974823
1038.456055	269.470490
1037.331055	87.535065
1036.205078	33.702606
1035.079102	21.789255
1033.953125	291.396576
1032.826172	151.520996
1031.700195	283.801514
1030.573242	209.118683
1029.445313	76.376831
1028.318359	69.206070
1027.190430	-33.197548
1026.062500	-91.396927
1024.934570	-105.422379
1023.805664	-184.423859
1022.676758	-144.981934
1021.547852	-110.168945
1020.418945	-249.338501
1019.289063	-54.407070
1018.159180	-133.164368
1017.029297	-170.113434
1015.898438	-60.983173
1014.767578	-19.063459
1013.636719	8.981487
1012.505859	60.222771
1011.375000	278.218781
1010.243164	317.892151
1009.111328	271.959534
1007.978516	219.154175
1006.846680	413.983490
1005.713867	789.188599
1004.581055	986.218323
1003.447266	1657.158569
1002.313477	1449.520630
1001.179688	1343.721802
1000.045898	912.283508
998.912109	518.070313
997.777344	364.266052
996.642578	226.764267
995.506836	211.728302
994.372070	219.851532
993.236328	271.877106
992.100586	204.014633
990.963867	306.902222
989.828125	167.750168
988.691406	180.866516
987.553711	14.313268
986.416992	181.979935
985.279297	117.017654
984.141602	146.583588
983.003906	-51.697094
981.865234	60.927292
980.726563	74.638992
979.587891	208.066956
978.448242	175.915192
977.309570	42.693752
976.169922	215.392654
975.030273	149.065628
973.889648	257.504761
972.749023	430.315308
971.608398	281.583984
970.467773	275.391632
969.326172	170.580261
968.184570	95.756622
967.042969	23.361788
965.901367	104.810394
964.758789	186.320663
963.616211	102.793762
962.473633	356.410828
961.330078	59.932198
960.186523	107.414925
959.042969	187.052704
957.899414	97.268684
956.754883	161.050980
955.610352	-6.312478
954.465820	110.317177
953.321289	73.684204
952.175781	71.490784
951.030273	92.275307
949.884766	136.023132
948.738281	35.832077
947.591797	98.069244
946.445313	-52.122921
945.298828	-14.811952
944.151367	-13.954525
943.003906	-3.857914
941.856445	150.159225
940.708008	160.423584
939.559570	321.386261
938.411133	128.785126
937.262695	200.940994
936.113281	61.112358
934.964844	24.035650
933.814453	50.896725
932.665039	244.181335
931.514648	250.679733
930.364258	2.198394
929.213867	6.676026
928.062500	2.148775
926.912109	25.030252
925.759766	-58.937485
924.608398	48.314190
923.456055	5.511940
922.303711	44.680138
921.151367	-29.735003
919.999023	-58.567589
918.845703	-55.482319
917.692383	-152.256088
916.539063	-3.619621
915.384766	-150.129089
914.230469	-78.562744
913.076172	-16.021500
911.920898	71.538147
910.766602	-217.413376
909.611328	-156.895096
908.455078	37.451099
907.299805	-183.036728
906.143555	-22.610714
904.987305	-111.410286
903.830078	-41.527470
902.673828	39.715977
901.516602	93.828056
900.359375	-114.586906
899.201172	-6.008535
898.042969	3.037425
896.884766	93.575531
895.726563	55.233826
894.567383	-172.938873
893.408203	33.044994
892.249023	148.596603
891.088867	20.151552
889.929688	56.706856
888.769531	48.137589
887.608398	64.461388
886.448242	-38.806492
885.287109	43.067593
884.125977	-23.953760
882.963867	-68.341103
881.801758	-191.591919
880.639648	-44.209316
879.477539	-194.380051
878.315430	-80.796707
877.152344	-10.035262
875.989258	56.218090
874.825195	30.147165
873.661133	134.688736
872.497070	117.664772
871.333008	17.410910
870.168945	31.957119
869.003906	57.762627
867.838867	2.620515
866.672852	-241.317596
865.506836	144.183716
864.340820	-74.938385
863.174805	18.309900
862.008789	163.174332
860.841797	22.806511
859.674805	28.421347
858.506836	99.120636
857.339844	138.361877
856.171875	217.959366
855.003906	149.486420
853.834961	208.844620
852.666016	310.750916
851.497070	87.621956
850.328125	193.952621
849.158203	190.450119
847.988281	164.529709
846.818359	221.439209
845.647461	137.270599
844.477539	44.154701
843.306641	83.064743
842.134766	-21.238777
840.963867	39.960175
839.791992	212.887634
838.619141	50.394981
837.447266	89.063759
836.274414	-22.022705
835.101563	52.296528
833.928711	72.933601
832.754883	91.280174
831.581055	143.048172
830.407227	261.684998
829.232422	203.955307
828.058594	286.716034
826.883789	119.615509
825.708008	101.913605
824.533203	113.129791
823.357422	-27.257721
822.181641	228.926605
821.004883	99.583076
819.828125	-18.635984
818.651367	7.843215
817.474609	-72.603218
816.296875	11.588555
815.119141	106.789543
813.941406	26.152384
812.763672	-1.155112
811.584961	-10.740533
810.406250	15.159705
809.226563	23.192871
808.047852	122.222702
806.868164	-27.636423
805.688477	-62.039337
804.507813	74.433647
803.327148	-64.462868
802.146484	67.336479
800.965820	-147.093155
799.784180	-106.444382
798.603516	-48.165775
797.420898	-236.072235
796.239258	81.348366
795.056641	-102.245422
793.874023	-77.602737
792.691406	-157.155243
791.507813	135.237442
790.324219	-81.755898
789.140625	-4.378222
787.956055	50.748154
786.772461	154.427368
785.586914	45.653610
784.402344	-49.890057
783.216797	-12.838760
782.032227	35.157944
780.845703	34.438419
779.660156	135.247955
778.473633	-24.676268
777.287109	14.110130
776.100586	-134.838043
774.913086	-58.687935
773.725586	-117.245682
772.538086	-52.323910
771.349609	32.339005
770.161133	156.573105
768.972656	-74.222076
767.784180	135.780319
766.594727	63.591530
765.405273	185.212570
764.215820	247.246902
763.026367	357.625244
761.835938	373.235352
760.645508	269.940643
759.454102	252.441452
758.262695	406.466675
757.072266	421.819672
755.879883	586.617493
754.688477	447.952179
753.496094	315.898041
752.303711	271.743164
751.110352	315.428314
749.917969	293.173920
748.724609	108.426331
747.530273	329.804626
746.336914	250.406464
745.142578	239.029861
743.948242	225.442078
742.752930	246.925034
741.558594	198.224258
740.363281	186.793091
739.166992	127.145599
737.971680	234.023621
736.775391	53.912800
735.579102	259.293762
734.381836	234.703644
733.185547	48.160793
731.988281	60.848312
730.790039	220.122375
729.592773	94.997498
728.394531	66.167656
727.196289	140.128296
725.997070	-41.645214
724.797852	237.772751
723.598633	178.471329
722.399414	53.711571
721.199219	167.071030
719.999023	110.138809
718.798828	44.554298
717.598633	81.614151
716.397461	72.900932
715.196289	240.920471
713.994141	70.937988
712.792969	64.609558
711.590820	-92.033081
710.388672	119.731339
709.185547	63.517715
707.982422	3.056354
706.779297	169.170319
705.576172	158.959946
704.372070	-10.037054
703.167969	-20.012348
701.963867	33.203930
700.759766	14.722940
699.554688	20.274702
698.349609	136.802017
697.143555	83.856606
695.938477	-86.290665
694.732422	71.791603
693.525391	12.725736
692.319336	88.430992
691.112305	-176.607971
689.905273	-81.118553
688.697266	-70.174583
687.490234	-26.573698
686.282227	-143.363510
685.073242	-88.671112
683.865234	-12.202681
682.656250	-154.544525
681.447266	-103.845337
680.237305	-102.868423
679.028320	-77.946365
677.818359	-148.184387
676.607422	-42.914188
675.397461	-54.449402
674.186523	72.626312
672.975586	-31.715601
671.763672	-25.589748
670.551758	-34.492935
669.339844	-116.787216
668.127930	4.222061
666.915039	103.668007
665.703125	43.295918
664.489258	45.679905
663.276367	110.761856
662.062500	5.346575
660.848633	-9.301937
659.634766	101.270287
658.419922	-42.713020
657.205078	9.683670
655.990234	-13.378421
654.775391	-40.715229
653.559570	-139.145370
652.343750	1.658085
651.126953	19.597351
649.911133	-108.953537
648.694336	83.368958
647.477539	43.052055
646.259766	9.153111
645.041992	-54.932476
643.824219	87.445091
642.606445	66.183815
641.387695	1.801311
640.168945	25.444284
638.950195	1.624325
637.730469	132.347137
636.511719	-72.344322
635.291016	87.966568
634.071289	9.588184
632.850586	83.395210
631.629883	32.372276
630.409180	38.978558
629.188477	-32.013424
627.966797	59.649540
626.745117	-50.724281
625.522461	12.156208
624.300781	-4.783619
623.078125	119.197182
621.854492	189.003143
620.631836	208.921539
619.408203	99.711555
618.184570	17.713112
616.960938	52.766983
615.736328	67.787193
614.511719	19.956533
613.287109	-39.391655
612.061523	-135.965256
610.835938	-92.325577
609.610352	44.353958
608.384766	55.978336
607.158203	-74.522331
605.931641	-52.321030
604.705078	-54.833492
