# Supplementary material for: Raman spectroscopy accurately differentiates mucosal healing from non-healing and biochemical changes following biological therapy in inflammatory bowel disease
Source: PLoS One. 2021 Jun 2;16(6):e0252210. doi: 10.1371/journal.pone.0252210 (PMC8172032; doi:10.1371/journal.pone.0252210)
Supplement: S3 Dataset — (ZIP) [file pone.0252210.s005.zip › Export UC active inflammation/OC003-2 _BL sub CR removed_22__X_-20096.5__Y_1273.39__Z_-881.4__Time_246.txt]

1714.767578	246.430008
1713.791016	87.372238
1712.814453	-11.478572
1711.837891	32.867661
1710.860352	-71.980705
1709.882813	-25.648188
1708.905273	-37.259338
1707.926758	-149.702988
1706.949219	-11.892262
1705.970703	-248.084091
1704.992188	-76.179970
1704.013672	35.115322
1703.034180	-128.307434
1702.054688	65.219147
1701.075195	-106.774521
1700.095703	-2.210559
1699.116211	-49.070992
1698.135742	153.654587
1697.155273	180.923431
1696.174805	46.209515
1695.194336	59.488464
1694.212891	-113.230385
1693.231445	40.880772
1692.250000	59.776142
1691.268555	250.463364
1690.287109	343.324799
1689.304688	325.037415
1688.322266	379.745850
1687.339844	366.069946
1686.356445	403.972992
1685.374023	349.570557
1684.390625	495.951416
1683.407227	624.560730
1682.423828	426.438019
1681.439453	476.941925
1680.455078	730.676147
1679.470703	609.910095
1678.486328	652.427795
1677.501953	709.122314
1676.516602	721.426147
1675.531250	891.500000
1674.545898	626.339050
1673.560547	954.913818
1672.574219	1026.382324
1671.588867	1093.374878
1670.602539	951.288330
1669.615234	1019.864624
1668.628906	1160.936890
1667.641602	1079.739258
1666.654297	1153.299683
1665.666992	1142.699829
1664.679688	1026.763916
1663.691406	1301.491821
1662.703125	1356.764160
1661.714844	1251.038452
1660.726563	1058.624756
1659.738281	1007.454834
1658.749023	1195.429565
1657.759766	1063.528931
1656.770508	1107.144531
1655.781250	1042.867554
1654.791016	1135.435059
1653.800781	842.249695
1652.810547	597.458130
1651.820313	895.660767
1650.829102	763.271912
1649.838867	644.780579
1648.847656	458.196777
1647.856445	367.420319
1646.864258	451.634369
1645.873047	340.900330
1644.880859	180.574524
1643.888672	163.445068
1642.895508	181.160156
1641.903320	93.817886
1640.910156	249.774918
1639.916992	181.912979
1638.923828	77.635254
1637.930664	60.894753
1636.936523	268.709808
1635.942383	-47.651974
1634.948242	-76.195534
1633.954102	-43.704056
1632.958984	-237.350739
1631.964844	-122.385246
1630.969727	69.273201
1629.973633	-33.600658
1628.978516	6.057786
1627.982422	-143.394897
1626.987305	-105.658119
1625.991211	-133.356201
1624.994141	-150.200592
1623.998047	-90.486244
1623.000977	11.558163
1622.003906	29.760986
1621.006836	-12.189523
1620.008789	64.347977
1619.011719	120.101448
1618.013672	-73.339249
1617.015625	-1.342070
1616.016602	225.688705
1615.018555	96.006798
1614.019531	-93.743027
1613.020508	-159.949814
1612.021484	-170.876724
1611.022461	143.439774
1610.022461	6.995494
1609.022461	-82.065819
1608.022461	-176.178802
1607.022461	46.807976
1606.021484	83.909790
1605.020508	58.280930
1604.019531	158.412964
1603.018555	54.483101
1602.017578	-7.447531
1601.015625	43.212547
1600.013672	-15.912654
1599.011719	61.013702
1598.009766	-34.565960
1597.006836	-119.597595
1596.003906	-60.841770
1595.000977	0.531958
1593.998047	-81.746414
1592.995117	-93.472160
1591.991211	-204.387436
1590.987305	-343.967224
1589.983398	-118.159798
1588.979492	154.493011
1587.974609	87.915451
1586.969727	-69.940193
1585.964844	-24.398649
1584.959961	375.589539
1583.955078	316.668640
1582.949219	18.001633
1581.943359	300.316925
1580.937500	157.908630
1579.931641	314.929352
1578.924805	266.134949
1577.917969	22.058407
1576.911133	69.435684
1575.904297	134.897446
1574.897461	129.989532
1573.889648	10.545058
1572.881836	317.422302
1571.874023	-33.611813
1570.866211	114.348419
1569.857422	10.072617
1568.848633	87.536285
1567.839844	120.664063
1566.831055	309.416870
1565.822266	264.284027
1564.812500	444.813416
1563.802734	555.030640
1562.792969	618.326904
1561.783203	305.314056
1560.772461	459.038818
1559.761719	179.528946
1558.750977	371.715149
1557.740234	237.083908
1556.729492	509.101288
1555.717773	459.580200
1554.706055	389.154510
1553.694336	378.103210
1552.682617	322.832306
1551.669922	244.074295
1550.657227	511.878418
1549.644531	549.089539
1548.631836	555.019470
1547.619141	361.595337
1546.605469	506.716156
1545.591797	250.880081
1544.578125	506.619110
1543.564453	408.028870
1542.549805	314.404358
1541.535156	445.270538
1540.520508	389.922516
1539.505859	187.200531
1538.490234	198.539764
1537.475586	194.144318
1536.459961	223.033539
1535.444336	329.039093
1534.427734	182.017548
1533.412109	241.067963
1532.395508	101.348801
1531.378906	293.885529
1530.362305	68.670677
1529.344727	260.608948
1528.328125	-62.888012
1527.310547	228.898773
1526.292969	105.822731
1525.274414	178.144409
1524.256836	95.783646
1523.238281	-51.129974
1522.219727	-123.647926
1521.200195	-98.681152
1520.181641	229.411316
1519.162109	163.800446
1518.142578	15.718330
1517.123047	111.536758
1516.103516	-93.506210
1515.083008	140.457855
1514.062500	353.520813
1513.041992	45.085098
1512.021484	193.396912
1511.000977	20.622498
1509.979492	-18.932976
1508.958008	33.617943
1507.936523	-103.878578
1506.914063	-285.165680
1505.892578	-325.625671
1504.870117	-133.106796
1503.847656	-279.141937
1502.825195	-230.664780
1501.801758	9.626661
1500.778320	-467.411865
1499.754883	-394.059509
1498.731445	-118.770256
1497.708008	-53.673714
1496.683594	-372.622925
1495.659180	-279.840790
1494.634766	7.035465
1493.610352	137.594238
1492.585938	331.780426
1491.560547	14.499035
1490.535156	-98.450912
1489.509766	207.393250
1488.483398	198.723206
1487.458008	189.859009
1486.431641	280.342346
1485.405273	179.145386
1484.377930	220.680984
1483.351563	512.048218
1482.324219	583.705566
1481.296875	655.137695
1480.269531	440.775665
1479.241211	815.165405
1478.213867	712.627686
1477.185547	974.313782
1476.157227	845.930359
1475.127930	928.811890
1474.099609	1210.128418
1473.070313	1081.240845
1472.041016	1428.230713
1471.011719	1296.477539
1469.981445	1703.996948
1468.952148	1805.951782
1467.921875	2070.459473
1466.891602	2085.521484
1465.860352	2413.094238
1464.830078	2079.591797
1463.798828	2226.332031
1462.767578	2238.228271
1461.735352	2524.283936
1460.704102	2515.537842
1459.671875	2745.304443
1458.639648	2726.097168
1457.607422	2866.664307
1456.575195	2816.762939
1455.541992	2652.602295
1454.508789	2889.121826
1453.475586	2876.948242
1452.442383	2922.988037
1451.408203	3044.931885
1450.375000	3085.665771
1449.340820	3118.674561
1448.305664	2890.677002
1447.271484	2915.956055
1446.236328	2819.601807
1445.202148	2816.897217
1444.166016	2520.519043
1443.130859	2426.640381
1442.095703	2226.498535
1441.059570	2398.148926
1440.023438	2144.872070
1438.986328	2197.530029
1437.950195	2052.996338
1436.913086	2027.233276
1435.875977	1847.332031
1434.838867	1677.579834
1433.801758	1545.753906
1432.763672	1532.604736
1431.725586	1019.636719
1430.687500	1226.135864
1429.649414	1351.790649
1428.611328	1063.670288
1427.572266	1040.468750
1426.533203	596.174438
1425.494141	706.700378
1424.454102	764.234680
1423.415039	889.814880
1422.375000	559.320068
1421.334961	561.476929
1420.293945	765.100464
1419.253906	802.509216
1418.212891	479.941772
1417.171875	638.238953
1416.130859	627.920837
1415.088867	242.794724
1414.046875	305.566406
1413.004883	602.213013
1411.962891	353.238983
1410.920898	162.236618
1409.877930	197.518204
1408.834961	257.969757
1407.791992	192.866119
1406.749023	371.457672
1405.706055	153.338470
1404.662109	113.594467
1403.618164	327.427582
1402.574219	543.758911
1401.529297	60.149170
1400.484375	243.991333
1399.440430	279.917236
1398.394531	338.445862
1397.349609	432.156982
1396.303711	443.211273
1395.258789	579.651917
1394.212891	180.076462
1393.166016	221.526093
1392.120117	260.585205
1391.073242	174.557968
1390.026367	208.816360
1388.979492	343.266357
1387.931641	312.653137
1386.884766	457.276398
1385.836914	21.809462
1384.789063	71.668457
1383.740234	-40.846458
1382.692383	184.199982
1381.643555	-50.442875
1380.594727	-47.544186
1379.544922	-66.998741
1378.496094	-31.353024
1377.446289	131.717438
1376.396484	82.726906
1375.346680	166.155930
1374.296875	67.590431
1373.246094	-58.230988
1372.195313	-153.916885
1371.144531	-239.431305
1370.092773	-107.913231
1369.041992	-103.366425
1367.990234	43.340546
1366.938477	-138.649979
1365.886719	-29.021032
1364.833984	-133.410080
1363.781250	-133.032867
1362.728516	-162.348938
1361.675781	-266.125519
1360.623047	-41.304707
1359.569336	79.119179
1358.515625	-4.233770
1357.461914	-231.564590
1356.408203	-207.576340
1355.353516	-21.903481
1354.298828	153.934509
1353.244141	-50.165001
1352.189453	58.919922
1351.133789	180.544571
1350.078125	364.361389
1349.022461	225.652283
1347.966797	102.078041
1346.911133	497.219299
1345.854492	716.273804
1344.797852	645.302979
1343.741211	661.324768
1342.683594	972.468933
1341.626953	716.209595
1340.569336	866.554077
1339.511719	910.515625
1338.453125	927.400391
1337.395508	912.294006
1336.336914	912.228455
1335.278320	835.638062
1334.218750	843.389954
1333.160156	388.747803
1332.100586	701.186279
1331.041016	531.509766
1329.981445	720.561768
1328.920898	711.985474
1327.861328	841.997498
1326.800781	660.845642
1325.740234	489.846771
1324.678711	889.552795
1323.618164	664.643616
1322.556641	563.436462
1321.495117	822.770874
1320.432617	852.714905
1319.371094	1045.649780
1318.308594	1026.585571
1317.246094	763.608887
1316.182617	887.962036
1315.120117	625.505188
1314.056641	782.239868
1312.993164	604.042786
1311.929688	783.250610
1310.865234	851.743103
1309.801758	775.136414
1308.737305	615.048584
1307.671875	799.730896
1306.607422	947.612610
1305.541992	702.027588
1304.476563	744.462219
1303.411133	767.381775
1302.345703	893.710571
1301.279297	678.532471
1300.212891	851.848694
1299.146484	688.702515
1298.080078	459.478912
1297.012695	476.070953
1295.945313	681.855896
1294.877930	853.351501
1293.810547	497.335266
1292.743164	379.613861
1291.674805	612.858276
1290.606445	782.394043
1289.537109	753.411804
1288.468750	565.264648
1287.399414	671.433655
1286.330078	603.741760
1285.260742	636.659363
1284.191406	557.047791
1283.121094	754.301331
1282.050781	775.347717
1280.980469	698.622253
1279.909180	524.185608
1278.838867	829.462463
1277.767578	904.818787
1276.696289	672.157959
1275.624023	901.795044
1274.552734	1082.571533
1273.480469	1136.313354
1272.408203	921.399780
1271.335938	990.047119
1270.262695	1185.772095
1269.189453	1293.623535
1268.116211	1328.307983
1267.042969	1546.123779
1265.968750	1185.669678
1264.894531	1384.113403
1263.820313	1453.307739
1262.746094	1412.841919
1261.671875	1467.564941
1260.596680	1434.615234
1259.521484	1484.618652
1258.446289	1354.404785
1257.370117	1299.842407
1256.293945	1440.200073
1255.218750	1746.130371
1254.141602	1333.943604
1253.065430	1527.970581
1251.988281	1466.517090
1250.911133	1658.137939
1249.833984	1645.457397
1248.756836	1807.906372
1247.678711	1710.243164
1246.600586	1629.692139
1245.522461	1515.215576
1244.444336	1388.695435
1243.365234	1624.165527
1242.286133	1852.295410
1241.207031	1606.971191
1240.127930	1366.652954
1239.047852	1490.470215
1237.967773	1177.578979
1236.887695	1565.835693
1235.807617	1354.979858
1234.726563	1333.354248
1233.645508	1382.057739
1232.564453	1435.607300
1231.483398	1370.435547
1230.401367	1375.557251
1229.319336	1470.296021
1228.237305	1327.723389
1227.155273	1521.701660
1226.072266	1098.460693
1224.990234	1156.913818
1223.907227	954.081604
1222.823242	1118.959473
1221.740234	775.974609
1220.656250	510.497192
1219.572266	365.973877
1218.488281	453.478241
1217.403320	292.095367
1216.318359	389.205597
1215.233398	510.402100
1214.148438	431.137329
1213.063477	264.988892
1211.977539	410.188263
1210.891602	560.118042
1209.805664	618.289307
1208.718750	469.003967
1207.631836	466.822357
1206.544922	645.386658
1205.458008	553.913086
1204.371094	517.852539
1203.283203	269.780151
1202.195313	354.119843
1201.107422	-16.706789
1200.018555	57.924175
1198.929688	89.143936
1197.840820	-7.237233
1196.751953	-0.196123
1195.663086	-72.588409
1194.573242	-270.051971
1193.483398	-34.767731
1192.393555	-11.165482
1191.302734	26.771093
1190.211914	-125.175766
1189.121094	-17.726772
1188.030273	-131.329193
1186.939453	-48.092335
1185.847656	-116.193428
1184.755859	-114.755981
1183.664063	44.944775
1182.571289	0.596727
1181.479492	-72.597252
1180.386719	-59.536968
1179.292969	111.629196
1178.200195	-7.354281
1177.106445	48.526482
1176.012695	269.568817
1174.918945	159.915741
1173.824219	57.391514
1172.730469	189.407669
1171.635742	206.381714
1170.540039	261.524933
1169.445313	122.767113
1168.349609	101.156197
1167.253906	14.883108
1166.158203	71.974037
1165.061523	57.223488
1163.965820	-60.380928
1162.869141	-70.543983
1161.771484	167.578735
1160.674805	472.340790
1159.577148	199.101364
1158.479492	217.058426
1157.381836	146.597855
1156.283203	80.816444
1155.184570	289.242645
1154.085938	-10.483599
1152.987305	459.881226
1151.887695	252.962921
1150.789063	-192.290833
1149.689453	-79.957840
1148.588867	-44.029133
1147.489258	-320.208618
1146.388672	172.642212
1145.288086	48.627354
1144.186523	-77.844559
1143.085938	-90.175583
1141.984375	-342.888092
1140.882813	-148.506332
1139.781250	69.434486
1138.678711	163.534042
1137.576172	-27.731396
1136.473633	-45.586384
1135.371094	121.730919
1134.267578	364.839478
1133.164063	391.634186
1132.060547	423.035156
1130.957031	387.839630
1129.852539	725.062805
1128.748047	644.480957
1127.643555	772.524353
1126.538086	551.805542
1125.433594	627.403442
1124.328125	762.087708
1123.221680	678.577515
1122.116211	647.104736
1121.009766	525.510925
1119.903320	590.921326
1118.796875	582.789917
1117.690430	688.150696
1116.583008	466.774109
1115.475586	586.061340
1114.368164	385.859100
1113.259766	478.851654
1112.151367	330.536407
1111.042969	283.808990
1109.934570	582.006592
1108.825195	516.104187
1107.716797	702.868286
1106.606445	726.477173
1105.497070	735.804016
1104.387695	523.136475
1103.277344	640.836060
1102.166992	333.690460
1101.055664	814.422485
1099.945313	776.012939
1098.833984	737.511414
1097.721680	696.563782
1096.610352	912.419067
1095.498047	656.843262
1094.385742	375.378784
1093.273438	531.988403
1092.161133	610.734558
1091.047852	571.648254
1089.934570	513.663025
1088.821289	385.032776
1087.707031	512.772827
1086.593750	485.161255
1085.479492	659.683716
1084.364258	502.584229
1083.250000	500.600464
1082.134766	385.750885
1081.019531	376.592987
1079.903320	679.721924
1078.788086	710.280212
1077.671875	574.075012
1076.555664	599.808838
1075.439453	99.870575
1074.322266	242.867111
1073.205078	334.143585
1072.087891	589.462219
1070.969727	284.320282
1069.852539	511.304718
1068.734375	381.964386
1067.615234	196.405258
1066.497070	186.558197
1065.377930	253.938797
1064.258789	412.552887
1063.139648	430.627686
1062.019531	137.439819
1060.900391	316.930267
1059.779297	274.099396
1058.659180	430.032288
1057.538086	490.011932
1056.417969	489.186584
1055.295898	9.300609
1054.174805	197.779160
1053.052734	311.411133
1051.930664	364.271027
1050.808594	150.961304
1049.686523	185.154633
1048.563477	121.317223
1047.440430	162.496323
1046.317383	126.694756
1045.193359	251.806503
1044.069336	115.765541
1042.945313	399.344238
1041.821289	128.209503
1040.696289	250.933167
1039.572266	105.780510
1038.447266	-11.345901
1037.321289	-18.976334
1036.195313	36.272278
1035.070313	459.206696
1033.943359	281.736389
1032.817383	374.207581
1031.690430	620.146240
1030.563477	482.415741
1029.436523	314.583374
1028.308594	256.090454
1027.181641	318.496338
1026.052734	48.768143
1024.924805	-248.629883
1023.796875	-327.594238
1022.667969	-178.995789
1021.538086	-422.579651
1020.409180	-292.447449
1019.279297	-220.294662
1018.149414	-479.704041
1017.019531	-310.012756
1015.889648	-286.339172
1014.758789	-74.895622
1013.627930	-21.003435
1012.497070	-89.804543
1011.365234	-45.018837
1010.233398	273.032013
1009.101563	320.225555
1007.969727	515.597534
1006.836914	611.496582
1005.704102	1304.208130
1004.571289	2017.519653
1003.438477	2543.345703
1002.304688	2419.537354
1001.170898	1618.830444
1000.037109	1012.680420
998.902344	423.098663
997.767578	314.232849
996.632813	394.856689
995.498047	39.331707
994.362305	64.855133
993.226563	95.111153
992.090820	-12.900141
990.955078	155.995163
989.818359	138.203598
988.681641	79.074738
987.544922	-148.102417
986.407227	-91.659332
985.269531	-138.743042
984.131836	-111.967033
982.994141	-177.140121
981.855469	40.973003
980.716797	45.132778
979.578125	77.055626
978.439453	79.221603
977.299805	83.840973
976.160156	95.519150
975.020508	42.999710
973.879883	206.667038
972.739258	430.157196
971.598633	274.735107
970.458008	328.515228
969.316406	251.581512
968.175781	321.749908
967.033203	15.727523
965.891602	19.734980
964.749023	386.300995
963.606445	257.569824
962.463867	319.354706
961.320313	358.367249
960.177734	248.598618
959.033203	473.530212
957.889648	538.213013
956.745117	170.265350
955.600586	228.480392
954.456055	234.210022
953.311523	205.794403
952.166016	88.356079
951.020508	51.206799
949.875000	430.420898
948.728516	377.572418
947.582031	462.066132
946.435547	489.577820
945.289063	361.917847
944.141602	483.449677
942.994141	468.106537
941.846680	423.274841
940.698242	371.804626
939.550781	555.561096
938.402344	661.854065
937.252930	592.667908
936.104492	779.071716
934.955078	630.467896
933.805664	696.346558
932.655273	646.171692
931.504883	514.190674
930.354492	241.248230
929.204102	125.720299
928.052734	515.787964
926.902344	507.568176
925.750977	242.416428
924.598633	84.482285
923.446289	286.126892
922.294922	58.113132
921.141602	330.482483
919.989258	250.627884
918.835938	250.505829
917.682617	482.249878
916.529297	314.344604
915.375000	146.684875
914.220703	165.401688
913.066406	172.922791
911.911133	-243.684875
910.756836	279.159546
909.601563	24.047087
908.445313	-137.828781
907.290039	-238.282654
906.133789	-200.297195
904.977539	-284.531952
903.820313	-31.071901
902.664063	-173.906662
901.506836	149.872482
900.348633	-96.777710
899.191406	-162.140717
898.033203	195.745438
896.875000	-172.494888
895.716797	-20.311708
894.557617	102.534683
893.398438	-75.181404
892.239258	86.273422
891.079102	51.217163
889.919922	88.559654
888.759766	13.088295
887.598633	247.063919
886.438477	47.655468
885.277344	414.851898
884.115234	23.941259
882.954102	231.015701
881.791992	277.982513
880.629883	155.928986
879.467773	606.513916
878.304688	493.624023
877.141602	191.621735
875.978516	315.525055
874.815430	362.877411
873.651367	308.975800
872.487305	448.723297
871.323242	136.173004
870.158203	323.260681
868.993164	256.158691
867.828125	272.334137
866.663086	407.695465
865.497070	435.159058
864.331055	334.568878
863.165039	541.825562
861.998047	652.447083
860.832031	551.966553
859.664063	743.404236
858.497070	775.416138
857.329102	742.364136
856.161133	888.802917
854.993164	712.224915
853.825195	1033.505371
852.656250	1119.267700
851.487305	741.064819
850.317383	898.553162
849.148438	601.207458
847.978516	662.328979
846.808594	606.974487
845.637695	455.374908
844.466797	272.493286
843.295898	197.066315
842.125000	182.039703
840.953125	82.009514
839.781250	66.950768
838.609375	-109.085281
837.437500	123.882347
836.264648	191.363754
835.091797	142.605743
833.917969	-37.936283
832.745117	107.510353
831.571289	76.494568
830.397461	208.335770
829.222656	391.370178
828.047852	319.958435
826.873047	-10.175848
825.698242	132.423355
824.522461	65.355896
823.346680	198.797379
822.170898	-8.782298
820.995117	217.989212
819.818359	143.942169
818.641602	232.356262
817.463867	120.317596
816.287109	103.910217
815.109375	158.609680
813.931641	64.153320
812.752930	-3.671621
811.574219	41.808075
810.395508	-197.345108
809.216797	-187.617432
808.037109	-4.719684
806.857422	-184.059982
805.677734	-281.272705
804.498047	-358.578125
803.317383	-253.964401
802.136719	-209.434540
800.955078	-158.390778
799.774414	-300.457977
798.592773	-455.884644
797.411133	-167.991302
796.228516	-170.697739
795.045898	-251.083817
793.863281	-167.632462
792.680664	-226.094101
791.497070	-156.226395
790.313477	-190.569229
789.129883	-213.960541
787.946289	-42.755703
786.761719	-31.032660
785.577148	230.468475
784.391602	-100.857544
783.207031	129.328110
782.021484	-3.169722
780.835938	215.581665
779.649414	107.172455
778.462891	102.487000
777.276367	161.710129
776.089844	-41.906769
774.902344	-2.783172
773.714844	36.198662
772.527344	48.573719
771.338867	124.782013
770.151367	-17.441320
768.962891	265.723419
767.773438	244.522415
766.584961	229.830460
765.395508	289.933899
764.205078	264.018799
763.015625	341.494049
761.825195	143.688934
760.634766	430.028351
759.443359	339.917664
758.252930	423.530670
757.061523	414.655426
755.869141	531.025879
754.677734	412.068542
753.485352	673.272705
752.292969	288.351807
751.100586	301.118652
749.907227	652.002502
748.713867	401.100250
747.520508	398.297211
746.326172	189.167496
745.131836	521.995911
743.937500	527.808716
742.743164	430.519165
741.547852	295.976959
740.352539	71.608093
739.156250	307.510529
737.960938	137.984528
736.764648	185.371384
735.568359	-143.912277
734.371094	109.315796
733.174805	182.951920
731.977539	20.238007
730.779297	148.589996
729.582031	38.500000
728.383789	-73.692154
727.185547	-15.270651
725.986328	36.611332
724.787109	99.445000
723.587891	96.765579
722.388672	107.252823
721.188477	65.396362
719.988281	183.003677
718.788086	182.772049
717.587891	42.972980
716.386719	171.666611
715.185547	200.070175
713.983398	86.825905
712.782227	202.648956
711.580078	222.634430
710.377930	155.569244
709.174805	71.236320
707.971680	74.193695
706.768555	83.817604
705.565430	154.534912
704.361328	75.192917
703.157227	115.715805
701.953125	-91.626289
700.748047	-42.064381
699.543945	77.220123
698.338867	-1.208156
697.132813	-62.036602
695.926758	-3.149714
694.720703	-39.696758
693.514648	-8.715963
692.308594	-159.962677
691.101563	-187.204086
689.894531	-18.912926
688.686523	-223.720093
687.478516	-306.757568
686.270508	-25.192705
685.062500	-36.294888
683.854492	-71.044853
682.645508	-237.789764
681.436523	-311.090424
680.226563	-156.697083
679.016602	-199.277405
677.806641	-44.609730
676.596680	-41.369453
675.386719	-219.754089
674.175781	26.227966
672.963867	-67.367836
671.752930	29.560867
670.541016	-26.917633
669.329102	72.426743
668.117188	-193.395020
666.904297	5.612641
665.691406	-54.586754
664.478516	176.923370
663.265625	95.324303
662.051758	-94.087112
660.837891	55.511745
659.623047	-40.886974
658.409180	-206.241684
657.194336	44.769043
655.979492	32.597977
654.763672	-104.613007
653.547852	165.551224
652.332031	-12.665919
651.116211	227.047958
649.899414	65.942528
648.682617	135.179596
647.465820	-101.477577
646.249023	292.408508
645.031250	294.266510
643.813477	325.985016
642.594727	366.008392
641.376953	263.759613
640.158203	178.396133
638.939453	238.823868
637.719727	98.939713
636.500000	-125.154404
635.280273	62.705326
634.060547	-35.702106
632.839844	-20.909615
631.619141	-47.589542
630.398438	238.300140
629.176758	49.135986
627.955078	60.824341
626.733398	142.353302
625.511719	267.888245
624.289063	201.554474
623.066406	146.991348
621.843750	356.926636
620.620117	518.375061
619.397461	434.289063
618.172852	38.370785
616.949219	94.912277
615.724609	113.446381
614.500000	-70.821053
613.275391	-169.081604
612.050781	-48.903095
610.825195	7.230766
609.599609	183.101807
608.373047	-104.913162
607.146484	-117.341225
605.919922	28.028679
604.693359	-185.840317
