# Supplementary material for: Raman spectroscopy accurately differentiates mucosal healing from non-healing and biochemical changes following biological therapy in inflammatory bowel disease
Source: PLoS One. 2021 Jun 2;16(6):e0252210. doi: 10.1371/journal.pone.0252210 (PMC8172032; doi:10.1371/journal.pone.0252210)
Supplement: S3 Dataset — (ZIP) [file pone.0252210.s005.zip › Export UC active inflammation/OC006-1 pre-treatment BL sub CR removed_Copy_27__X_-16936.5__Y_5196.42__Z_-2672.6__Time_302.txt]

1714.780273	119.677536
1713.803711	21.373440
1712.827148	220.613052
1711.849609	7.541814
1710.873047	146.635727
1709.895508	-91.524368
1708.917969	-417.209351
1707.939453	-249.037338
1706.961914	-5.096766
1705.983398	65.405647
1705.004883	-2.557350
1704.025391	-93.845901
1703.046875	-112.007133
1702.067383	-27.762873
1701.087891	153.513611
1700.108398	-167.292084
1699.127930	36.810295
1698.148438	-287.647522
1697.167969	203.859573
1696.187500	27.922050
1695.206055	117.223801
1694.225586	68.391136
1693.244141	-9.102096
1692.262695	178.445969
1691.281250	137.106689
1690.298828	141.822601
1689.317383	-199.516693
1688.334961	-41.294136
1687.352539	176.211121
1686.369141	316.961456
1685.386719	527.662476
1684.403320	464.444061
1683.419922	449.875397
1682.435547	526.495239
1681.452148	475.948547
1680.467773	351.489410
1679.483398	411.381012
1678.499023	575.653992
1677.514648	445.159180
1676.529297	748.868408
1675.543945	741.909058
1674.558594	852.530273
1673.573242	926.475159
1672.586914	1144.446045
1671.600586	1299.124390
1670.614258	989.434814
1669.627930	837.127930
1668.641602	1208.499512
1667.654297	895.340271
1666.666992	1134.873535
1665.679688	1345.632935
1664.692383	1084.611328
1663.704102	1614.541016
1662.715820	1672.742432
1661.727539	1749.958252
1660.739258	1480.407837
1659.750977	1677.816284
1658.761719	1870.275269
1657.772461	1626.066162
1656.783203	1575.714600
1655.793945	1663.486694
1654.803711	1553.104980
1653.813477	1607.257080
1652.823242	1204.074097
1651.833008	1264.369385
1650.841797	1121.374634
1649.851563	1002.631897
1648.860352	918.657898
1647.869141	716.153320
1646.876953	625.049011
1645.885742	550.190796
1644.893555	372.682220
1643.901367	454.345856
1642.908203	354.119843
1641.916016	190.917725
1640.922852	349.998291
1639.929688	451.259064
1638.936523	228.333878
1637.943359	-218.368011
1636.949219	68.308411
1635.955078	239.136749
1634.960938	-61.575157
1633.966797	-27.308414
1632.971680	-179.859940
1631.977539	-16.084646
1630.982422	21.440205
1629.986328	-190.929672
1628.991211	-63.495605
1627.995117	-35.923244
1627.000000	-223.879791
1626.003906	72.343094
1625.006836	-28.459177
1624.010742	-115.903862
1623.013672	78.068214
1622.016602	159.107513
1621.019531	19.563948
1620.021484	116.598915
1619.024414	161.201538
1618.026367	-109.162903
1617.028320	237.552246
1616.029297	180.061905
1615.031250	125.325348
1614.032227	-26.364777
1613.033203	-62.512680
1612.034180	92.839760
1611.035156	-116.191025
1610.035156	-62.986763
1609.035156	-219.377808
1608.035156	-124.153687
1607.035156	-94.406609
1606.034180	-88.211098
1605.033203	96.040169
1604.032227	26.341209
1603.031250	-331.169312
1602.030273	80.694267
1601.028320	147.096268
1600.026367	-3.590041
1599.024414	138.625977
1598.022461	-192.376312
1597.019531	30.806114
1596.016602	-341.876953
1595.013672	-207.621964
1594.010742	-143.972992
1593.007813	-229.225891
1592.003906	-249.223434
1591.000000	117.041451
1589.996094	-164.066681
1588.992188	-254.651901
1587.987305	-220.058701
1586.983398	-156.847504
1585.978516	229.564819
1584.972656	-158.462723
1583.967773	172.910492
1582.961914	42.865147
1581.956055	-131.492691
1580.950195	436.413361
1579.944336	215.001633
1578.937500	50.857540
1577.931641	133.959946
1576.924805	250.748947
1575.916992	86.394890
1574.910156	143.109924
1573.902344	165.874832
1572.894531	14.318817
1571.886719	260.423462
1570.878906	74.895012
1569.870117	123.162636
1568.862305	-20.936647
1567.853516	-154.719635
1566.843750	98.312965
1565.834961	-27.909058
1564.825195	-21.849415
1563.815430	59.326042
1562.805664	41.744263
1561.795898	-71.942314
1560.785156	231.785004
1559.775391	89.305336
1558.764648	107.445007
1557.752930	99.502869
1556.742188	44.788822
1555.730469	-7.470993
1554.718750	225.032196
1553.707031	68.881203
1552.695313	65.381607
1551.682617	185.953949
1550.670898	376.199402
1549.658203	260.913177
1548.644531	-74.351173
1547.631836	394.635529
1546.618164	12.628888
1545.604492	217.404495
1544.590820	98.887726
1543.577148	-68.831940
1542.562500	11.339262
1541.547852	114.560692
1540.533203	-35.474430
1539.518555	-154.629440
1538.503906	-0.302756
1537.488281	-112.008415
1536.472656	-81.931664
1535.457031	-150.044937
1534.441406	101.482147
1533.424805	161.934067
1532.408203	150.024872
1531.391602	132.803894
1530.375000	-72.661911
1529.358398	146.850739
1528.340820	142.024353
1527.323242	126.743958
1526.305664	119.033813
1525.287109	-97.326172
1524.269531	-113.018318
1523.250977	61.508503
1522.232422	513.605164
1521.213867	379.016968
1520.194336	221.179611
1519.175781	168.664413
1518.156250	308.755768
1517.136719	338.153198
1516.116211	197.823334
1515.096680	90.813438
1514.076172	510.086670
1513.055664	294.923401
1512.034180	485.233307
1511.013672	141.576553
1509.992188	110.913536
1508.970703	-109.687599
1507.949219	200.520966
1506.927734	143.816391
1505.905273	76.730919
1504.882813	-51.965443
1503.860352	103.680344
1502.837891	-143.066116
1501.815430	2.033441
1500.791992	-293.506653
1499.768555	-330.470398
1498.745117	-467.363464
1497.720703	-563.388611
1496.697266	-365.245575
1495.672852	-284.984467
1494.648438	-376.216614
1493.623047	-452.197784
1492.598633	-234.259598
1491.573242	-42.097351
1490.547852	-108.196945
1489.522461	-152.361404
1488.497070	155.370331
1487.470703	-75.454018
1486.444336	60.295155
1485.417969	341.438263
1484.391602	128.589890
1483.364258	206.708954
1482.336914	217.154404
1481.309570	131.404938
1480.282227	231.535400
1479.254883	240.982529
1478.226563	326.789001
1477.198242	394.649902
1476.169922	401.268890
1475.141602	698.177856
1474.112305	633.272400
1473.083008	863.663818
1472.053711	852.079346
1471.024414	904.066467
1469.995117	1106.088745
1468.964844	1206.199707
1467.934570	1311.303955
1466.904297	1479.882690
1465.874023	1455.141602
1464.842773	1895.460327
1463.811523	1807.009155
1462.780273	1881.152344
1461.749023	1589.472168
1460.717773	2191.764404
1459.685547	2075.240723
1458.653320	1900.358643
1457.621094	2169.642090
1456.587891	2116.533447
1455.555664	2253.704834
1454.522461	2492.223389
1453.489258	2205.750000
1452.455078	2228.648438
1451.421875	2492.329590
1450.387695	2563.285889
1449.353516	2342.856201
1448.319336	2312.490234
1447.285156	2565.764404
1446.250000	2527.749756
1445.214844	2459.380615
1444.179688	2193.647705
1443.144531	2408.783691
1442.108398	1988.867310
1441.072266	2112.910889
1440.036133	2118.074951
1439.000000	1989.270020
1437.963867	1898.455688
1436.926758	1868.331665
1435.889648	1489.597290
1434.852539	1406.585205
1433.814453	1500.395508
1432.777344	1005.936218
1431.739258	1130.153564
1430.701172	954.031982
1429.663086	833.534485
1428.624023	788.792908
1427.584961	660.884949
1426.545898	676.810913
1425.506836	445.715454
1424.467773	471.864349
1423.427734	107.440224
1422.387695	103.504929
1421.347656	29.101490
1420.307617	214.179169
1419.266602	268.293823
1418.226563	470.990082
1417.184570	31.857513
1416.143555	73.593536
1415.102539	-70.775330
1414.060547	1.267950
1413.018555	108.559738
1411.976563	100.234612
1410.934570	-6.035764
1409.891602	-114.712662
1408.848633	-34.833206
1407.805664	-155.854736
1406.762695	170.281021
1405.718750	-113.783470
1404.674805	-8.548694
1403.630859	46.537666
1402.586914	71.580612
1401.542969	46.530819
1400.498047	-38.627125
1399.453125	24.295134
1398.408203	-196.009644
1397.363281	-70.225670
1396.317383	48.069401
1395.271484	334.278259
1394.225586	259.761475
1393.179688	90.215569
1392.132813	30.996782
1391.086914	127.128601
1390.040039	153.234512
1388.992188	9.267041
1387.945313	-11.926841
1386.897461	52.017128
1385.849609	-96.503563
1384.801758	-127.347374
1383.753906	139.381104
1382.705078	-211.158432
1381.657227	-121.689003
1380.608398	57.768124
1379.558594	79.911301
1378.509766	-502.051636
1377.459961	-82.649155
1376.410156	-122.526169
1375.360352	34.855049
1374.309570	-159.476028
1373.259766	-116.641037
1372.208984	225.512222
1371.158203	-78.064240
1370.106445	-226.865982
1369.055664	-96.359528
1368.003906	-135.221893
1366.952148	0.424056
1365.900391	39.008308
1364.847656	209.650986
1363.794922	41.797108
1362.742188	200.171478
1361.689453	313.815247
1360.636719	278.273468
1359.583008	441.832703
1358.529297	100.661812
1357.475586	192.344788
1356.420898	117.568878
1355.367188	318.803345
1354.312500	187.141525
1353.257813	8.470238
1352.203125	170.228760
1351.147461	366.792297
1350.091797	407.010101
1349.036133	640.917053
1347.980469	688.753113
1346.923828	620.087158
1345.868164	653.276611
1344.811523	872.539734
1343.754883	786.900635
1342.697266	974.057556
1341.640625	1245.520996
1340.583008	1128.010132
1339.524414	1243.497314
1338.466797	1111.424194
1337.409180	1147.893188
1336.350586	1038.409546
1335.291992	1198.851929
1334.232422	1015.405273
1333.173828	1136.443359
1332.114258	1094.304321
1331.054688	864.377319
1329.995117	973.355164
1328.934570	1079.919556
1327.875000	1016.059998
1326.814453	1070.918335
1325.753906	999.898865
1324.692383	1301.906494
1323.630859	1122.450562
1322.570313	1032.057983
1321.507813	1112.080078
1320.446289	1211.927124
1319.383789	1203.289185
1318.322266	1182.444336
1317.259766	1620.331299
1316.196289	1148.468628
1315.133789	1058.946411
1314.070313	1196.260498
1313.006836	946.833008
1311.943359	1089.240967
1310.878906	832.753418
1309.814453	1059.024902
1308.750977	1177.000122
1307.685547	1398.364624
1306.621094	1021.865906
1305.555664	1110.526489
1304.490234	926.259949
1303.424805	1081.475098
1302.359375	1037.598145
1301.292969	1426.377441
1300.226563	1178.669556
1299.160156	1049.074463
1298.093750	941.727600
1297.026367	1116.893066
1295.958984	1100.573486
1294.891602	1130.976196
1293.824219	1237.519775
1292.756836	1005.524963
1291.688477	1004.269897
1290.620117	887.832825
1289.551758	962.759094
1288.482422	917.608337
1287.413086	725.503418
1286.343750	758.970154
1285.274414	1152.590942
1284.205078	710.955933
1283.134766	602.578125
1282.064453	602.027405
1280.994141	1069.013062
1279.923828	884.957214
1278.852539	906.537170
1277.781250	671.344055
1276.709961	739.534241
1275.637695	981.326355
1274.566406	1056.858521
1273.494141	888.026367
1272.421875	743.748779
1271.349609	856.065063
1270.276367	841.377563
1269.203125	1275.999390
1268.129883	829.243347
1267.056641	934.287415
1265.982422	1017.356323
1264.909180	968.702637
1263.834961	732.300964
1262.759766	852.038391
1261.685547	930.317627
1260.610352	1218.197510
1259.535156	1035.678345
1258.459961	1194.344482
1257.383789	1124.002686
1256.308594	1141.387695
1255.232422	1063.829956
1254.155273	1144.540771
1253.079102	1256.875610
1252.001953	1218.325439
1250.924805	1150.616821
1249.847656	1172.937622
1248.770508	1224.436523
1247.692383	889.405212
1246.614258	1145.109375
1245.536133	1075.111938
1244.458008	886.118103
1243.378906	1175.669800
1242.299805	1096.007202
1241.220703	868.292725
1240.141602	890.675354
1239.061523	803.843201
1237.981445	724.325684
1236.901367	727.304810
1235.821289	912.152161
1234.740234	764.753296
1233.659180	789.508606
1232.578125	923.295593
1231.497070	773.536621
1230.415039	735.250061
1229.333984	854.388855
1228.251953	760.381958
1227.168945	489.681061
1226.086914	700.700134
1225.003906	442.192230
1223.920898	631.308105
1222.837891	750.177307
1221.753906	443.392365
1220.669922	390.553314
1219.585938	100.850273
1218.501953	173.707733
1217.416992	403.526917
1216.333008	53.540672
1215.248047	263.902313
1214.162109	498.274597
1213.077148	104.943344
1211.991211	467.073486
1210.905273	628.755615
1209.819336	744.496399
1208.732422	734.738037
1207.646484	881.667053
1206.559570	377.645508
1205.471680	447.371490
1204.384766	577.264221
1203.296875	372.212921
1202.208984	200.921921
1201.121094	32.069920
1200.032227	12.489635
1198.944336	223.921097
1197.855469	26.147810
1196.765625	-118.669075
1195.676758	-366.886902
1194.586914	31.781626
1193.497070	-190.027100
1192.407227	-80.104851
1191.316406	-1.533112
1190.226563	62.540325
1189.135742	-116.072197
1188.044922	-152.978058
1186.953125	-254.756897
1185.861328	-205.328415
1184.769531	-208.777191
1183.677734	-125.912369
1182.585938	-86.320374
1181.493164	-77.989174
1180.400391	-170.424057
1179.307617	-39.949665
1178.213867	191.049484
1177.120117	112.798813
1176.026367	-133.161041
1174.932617	226.839539
1173.838867	79.007278
1172.744141	-66.436974
1171.649414	101.642738
1170.554688	183.443466
1169.458984	250.779739
1168.364258	-47.899975
1167.268555	-176.745712
1166.171875	76.890724
1165.076172	-99.858231
1163.979492	-54.375252
1162.882813	139.140305
1161.786133	134.260727
1160.688477	434.964417
1159.590820	723.528809
1158.493164	496.336823
1157.395508	555.540955
1156.297852	552.621765
1155.199219	406.514618
1154.100586	501.262970
1153.000977	357.479828
1151.902344	340.035614
1150.802734	184.308395
1149.703125	-45.271294
1148.603516	101.542999
1147.502930	-51.844830
1146.402344	130.484268
1145.301758	-158.650925
1144.201172	-24.103464
1143.099609	-99.067184
1141.999023	-74.143204
1140.896484	-494.039124
1139.794922	-167.198563
1138.692383	-45.011795
1137.590820	-167.723969
1136.487305	-166.900543
1135.384766	278.099457
1134.281250	181.328918
1133.178711	407.482605
1132.074219	367.576599
1130.970703	377.485046
1129.866211	356.477264
1128.761719	470.647369
1127.657227	565.736389
1126.552734	568.253113
1125.447266	528.034546
1124.341797	300.540314
1123.236328	352.712769
1122.130859	383.492340
1121.024414	174.977798
1119.917969	328.816467
1118.811523	80.067970
1117.704102	468.081085
1116.596680	616.870483
1115.489258	131.499725
1114.381836	102.813766
1113.274414	74.100845
1112.166016	68.992889
1111.057617	134.758728
1109.949219	70.485535
1108.839844	462.180206
1107.730469	404.865662
1106.621094	130.285324
1105.511719	294.940521
1104.401367	452.398712
1103.291016	659.315735
1102.180664	358.841461
1101.070313	539.682251
1099.958984	635.503296
1098.847656	773.698792
1097.736328	192.854294
1096.625000	698.685974
1095.512695	730.669556
1094.400391	454.037384
1093.288086	540.193237
1092.174805	508.560089
1091.062500	427.501617
1089.949219	530.028320
1088.835938	618.378479
1087.721680	382.043396
1086.607422	761.986084
1085.493164	605.655396
1084.378906	456.443481
1083.263672	453.000031
1082.149414	668.087219
1081.034180	319.274261
1079.917969	529.576477
1078.802734	554.300964
1077.686523	224.534607
1076.570313	460.546997
1075.453125	494.657837
1074.336914	169.849930
1073.219727	415.114594
1072.101563	383.582489
1070.984375	173.923843
1069.866211	175.307800
1068.748047	87.666031
1067.629883	30.541277
1066.511719	310.730164
1065.392578	197.417923
1064.273438	70.139610
1063.154297	298.701691
1062.034180	454.640961
1060.914063	486.549164
1059.793945	422.582306
1058.673828	71.062401
1057.552734	-282.606323
1056.431641	170.282883
1055.310547	17.792318
1054.189453	19.601431
1053.067383	23.780605
1051.945313	154.096985
1050.823242	-44.771927
1049.701172	-68.449417
1048.578125	129.609695
1047.455078	108.330536
1046.332031	84.783188
1045.208008	170.889908
1044.083984	187.077621
1042.959961	135.721069
1041.835938	-99.639023
1040.710938	182.361237
1039.585938	91.627022
1038.460938	-143.375168
1037.335938	-73.217911
1036.209961	-70.533195
1035.083984	102.095581
1033.958008	232.841904
1032.832031	175.199554
1031.705078	94.398094
1030.578125	90.431961
1029.451172	-220.261765
1028.323242	140.833801
1027.195313	-209.066483
1026.067383	-500.652527
1024.939453	-413.504883
1023.810547	-317.030182
1022.682617	-385.301270
1021.552734	-381.527191
1020.423828	-157.255783
1019.293945	-596.369873
1018.164063	-198.049927
1017.034180	-312.183258
1015.904297	-180.473587
1014.773438	69.450279
1013.642578	64.514877
1012.511719	52.735157
1011.379883	237.890747
1010.248047	386.023071
1009.116211	99.045456
1007.984375	691.658325
1006.851563	997.219666
1005.718750	1244.922852
1004.585938	2093.862549
1003.452148	2861.594727
1002.319336	2803.925293
1001.185547	1671.849243
1000.050781	1057.920654
998.916992	721.572083
997.782227	327.763641
996.647461	28.914272
995.512695	74.237709
994.376953	-300.328979
993.241211	98.271263
992.105469	243.090057
990.969727	-107.824959
989.833008	41.830795
988.696289	196.150940
987.559570	207.653732
986.421875	55.702606
985.284180	-208.912003
984.146484	104.720657
983.008789	-200.963287
981.870117	-218.664566
980.731445	58.316868
979.592773	-122.518547
978.454102	-153.633255
977.314453	298.297760
976.174805	-164.848358
975.035156	34.309578
973.894531	8.309729
972.754883	-15.243561
971.613281	177.246277
970.472656	275.636230
969.331055	144.535919
968.190430	98.560341
967.047852	-105.596939
965.906250	192.896027
964.763672	9.727834
963.621094	-200.735825
962.478516	-71.668854
961.334961	96.434616
960.192383	473.119263
959.048828	389.289551
957.904297	122.402626
956.759766	77.891617
955.616211	166.318024
954.470703	71.734390
953.326172	-45.549252
952.180664	159.921570
951.035156	93.258881
949.889648	70.208275
948.743164	-25.852409
947.596680	8.541893
946.450195	-87.193405
945.303711	2.292623
944.156250	206.065628
943.008789	302.552917
941.861328	100.074089
940.713867	82.686913
939.565430	35.775715
938.416992	203.452759
937.267578	234.336868
936.119141	516.152588
934.969727	371.671722
933.820313	505.433655
932.669922	450.137634
931.520508	319.815704
930.370117	246.617371
929.218750	182.682404
928.068359	266.866394
926.916992	0.643558
925.765625	100.997589
924.613281	-53.358189
923.461914	76.758995
922.309570	-313.754120
921.156250	-401.631073
920.003906	28.808218
918.850586	9.277411
917.697266	-110.084488
916.543945	-20.345446
915.389648	67.188820
914.235352	-444.487579
913.081055	69.969391
911.926758	-116.807182
910.771484	-380.517334
909.616211	-204.042450
908.460938	-68.366730
907.304688	-73.197868
906.148438	-327.216431
904.992188	-166.402786
903.835938	-184.522522
902.678711	-75.722580
901.521484	80.657837
900.364258	119.343307
899.206055	-68.205574
898.047852	140.349426
896.889648	66.141037
895.731445	-136.856293
894.572266	-204.027496
893.413086	199.057083
892.253906	34.809364
891.094727	17.561142
889.934570	13.941278
888.774414	-77.681435
887.613281	9.161758
886.453125	105.046196
885.291992	94.888191
884.130859	68.995712
882.968750	153.695053
881.807617	267.715393
880.645508	124.725281
879.482422	227.531097
878.320313	93.721115
877.157227	108.710182
875.994141	-83.485168
874.830078	32.949787
873.666016	113.342041
872.501953	216.236038
871.337891	-169.183167
870.173828	356.724579
869.008789	144.693970
867.843750	65.454193
866.677734	215.579819
865.512695	17.277576
864.346680	120.189346
863.179688	447.716980
862.013672	45.160896
860.846680	368.079041
859.679688	183.503159
858.511719	483.804779
857.344727	687.473694
856.176758	635.314026
855.008789	435.150513
853.839844	459.303833
852.670898	147.180801
851.501953	382.038757
850.333008	677.267822
849.163086	779.696533
847.993164	485.651703
846.823242	79.771553
845.652344	206.831818
844.482422	192.807083
843.311523	160.864517
842.139648	218.388412
840.968750	356.357452
839.796875	-136.283936
838.624023	1.637643
837.452148	450.087433
836.279297	44.792927
835.106445	86.395828
833.933594	275.323669
832.759766	4.184073
831.585938	195.177567
830.412109	200.802032
829.238281	422.783966
828.063477	207.416428
826.888672	248.544815
825.712891	93.399681
824.538086	234.715118
823.362305	358.075378
822.186523	167.169891
821.009766	72.067039
819.833008	-118.817009
818.656250	-40.294521
817.479492	-260.146515
816.301758	49.654343
815.124023	-34.553528
813.946289	-34.279491
812.768555	-156.392242
811.589844	-205.161484
810.411133	-351.789276
809.232422	-216.224304
808.052734	-103.021439
806.873047	-314.239868
805.693359	107.410240
804.512695	31.487171
803.332031	-48.933090
802.151367	-138.283234
800.970703	-414.036926
799.789063	-310.487488
798.608398	-231.476883
797.425781	-400.885315
796.244141	-104.882950
795.061523	-349.776428
793.878906	-335.465240
792.696289	-319.045624
791.512695	-302.732971
790.329102	-78.439987
789.145508	-150.924866
787.960938	66.388000
786.777344	-209.821518
785.591797	148.742249
784.407227	60.384907
783.221680	95.761726
782.037109	184.057449
780.850586	2.647056
779.665039	11.194906
778.478516	282.447662
777.291992	257.599731
776.105469	212.792191
774.917969	-66.028465
773.730469	259.737000
772.542969	307.305939
771.354492	215.814377
770.166016	16.227198
768.977539	78.949547
767.789063	388.371002
766.599609	307.568878
765.410156	147.407181
764.220703	447.494476
763.030273	181.503784
761.840820	309.561371
760.650391	560.703613
759.458984	490.412231
758.267578	217.698517
757.076172	492.609009
755.884766	545.243042
754.693359	538.420654
753.500977	439.221191
752.308594	109.295410
751.115234	304.417938
749.922852	292.945770
748.729492	70.637184
747.535156	460.757874
746.341797	451.233704
745.147461	318.783813
743.953125	388.124329
742.757813	301.670654
741.563477	11.306376
740.368164	253.644989
739.171875	101.364754
737.976563	240.488403
736.780273	-119.901886
735.583984	-40.016899
734.386719	52.918217
733.189453	-88.432144
731.992188	146.626373
730.794922	29.309637
729.596680	174.480499
728.399414	173.045456
727.200195	95.061577
726.001953	242.218338
724.802734	190.433746
723.603516	344.013397
722.404297	95.620720
721.204102	131.206619
720.003906	232.260406
718.803711	163.019836
717.603516	226.917953
716.402344	306.058105
715.201172	295.742188
713.999023	283.259125
712.797852	401.598053
711.595703	273.608734
710.393555	-170.262329
709.190430	-38.773056
707.987305	16.450720
706.784180	224.103821
705.581055	2.826339
704.376953	77.688568
703.172852	-25.874958
701.968750	-40.151947
700.763672	-15.226399
699.559570	-122.902931
698.353516	223.874420
697.148438	-9.758443
695.942383	-334.484497
694.736328	-333.135406
693.530273	26.643330
692.324219	-39.270451
691.117188	-185.408096
689.910156	-88.318611
688.702148	-158.277557
687.494141	-106.640884
686.286133	57.835960
685.078125	-226.532257
683.870117	159.188217
682.661133	215.379791
681.452148	-109.730461
680.242188	18.169401
679.032227	-271.902985
677.822266	-312.731415
676.612305	-325.300995
675.401367	-41.253277
674.191406	141.059128
672.979492	-94.130478
671.768555	25.588221
670.556641	67.510750
669.344727	-56.945122
668.132813	-114.242569
666.919922	-11.512424
665.707031	80.466774
664.494141	49.393154
663.281250	46.503647
662.067383	-107.405647
660.853516	36.695774
659.639648	-97.534225
658.424805	-89.229980
657.209961	-87.313393
655.995117	-292.319031
654.779297	71.981125
653.563477	134.445129
652.347656	35.341904
651.131836	74.225151
649.915039	-20.381636
648.698242	175.805389
647.481445	57.641293
646.264648	208.613525
645.046875	318.667694
643.829102	484.634338
642.610352	323.618195
641.392578	233.646332
640.173828	49.126736
638.955078	118.305695
637.735352	-188.612762
636.515625	252.206238
635.295898	-39.639622
634.076172	-120.963501
632.855469	-43.446907
631.634766	231.418335
630.414063	-32.554066
629.192383	-11.178838
627.971680	7.914345
626.749023	104.055809
625.527344	212.853806
624.304688	250.692245
623.082031	436.174133
621.859375	175.726822
620.636719	364.968170
619.413086	264.765137
618.189453	12.313466
616.964844	228.432800
615.741211	-84.453209
614.516602	-8.170364
613.291016	-375.082062
612.066406	-98.545258
610.840820	-316.464996
609.615234	40.241749
608.388672	122.734467
607.163086	117.057007
605.936523	100.128693
604.708984	-130.961334
