# Supplementary material for: Raman spectroscopy accurately differentiates mucosal healing from non-healing and biochemical changes following biological therapy in inflammatory bowel disease
Source: PLoS One. 2021 Jun 2;16(6):e0252210. doi: 10.1371/journal.pone.0252210 (PMC8172032; doi:10.1371/journal.pone.0252210)
Supplement: S3 Dataset — (ZIP) [file pone.0252210.s005.zip › Export UC active inflammation/OC038-1 pre treatment_base sub CR removed_48__X_6809.37__Y_10261.3__Z_1718.7__Time_549.txt]

1714.774414	-5.942129
1713.797852	190.601624
1712.820313	-30.015415
1711.843750	136.130768
1710.866211	96.210701
1709.888672	-98.666107
1708.911133	-22.304224
1707.933594	-12.457924
1706.955078	70.173347
1705.976563	-93.097282
1704.998047	-111.207077
1704.019531	98.727066
1703.040039	-68.282982
1702.061523	-119.620071
1701.082031	3.424429
1700.101563	-153.895767
1699.122070	-29.853098
1698.141602	91.956512
1697.161133	-10.253896
1696.180664	88.498787
1695.200195	-12.614180
1694.218750	97.800011
1693.238281	136.622116
1692.256836	301.388580
1691.274414	319.789612
1690.292969	226.658936
1689.310547	288.789246
1688.328125	260.726868
1687.345703	227.857605
1686.363281	291.484894
1685.379883	459.514587
1684.396484	276.237030
1683.413086	354.622009
1682.429688	369.545349
1681.445313	475.474548
1680.461914	565.891846
1679.477539	494.370361
1678.493164	516.501892
1677.507813	501.834290
1676.523438	628.638123
1675.538086	697.329468
1674.552734	575.025024
1673.566406	636.626221
1672.581055	762.448242
1671.594727	790.337097
1670.608398	890.375671
1669.622070	865.983643
1668.634766	972.120789
1667.648438	1004.317932
1666.661133	1068.752930
1665.673828	1000.899658
1664.685547	1185.484741
1663.698242	1290.832031
1662.709961	1285.143188
1661.721680	1226.822266
1660.733398	1388.891846
1659.744141	1235.918091
1658.755859	1239.694214
1657.766602	1249.113770
1656.777344	1126.476440
1655.787109	1126.014282
1654.797852	969.730957
1653.807617	977.910889
1652.817383	938.787842
1651.827148	942.321289
1650.835938	705.498901
1649.844727	836.599304
1648.853516	576.712646
1647.862305	343.656891
1646.871094	684.353394
1645.878906	486.267731
1644.886719	439.078339
1643.894531	363.124542
1642.902344	377.213501
1641.910156	40.510689
1640.916992	41.949909
1639.923828	188.720993
1638.930664	203.770782
1637.936523	81.903862
1636.943359	102.672256
1635.949219	84.093018
1634.955078	73.624542
1633.960938	-44.672878
1632.965820	-4.690767
1631.970703	-246.339371
1630.975586	-145.427429
1629.980469	-120.736237
1628.985352	-116.956261
1627.989258	50.105984
1626.993164	-135.269913
1625.997070	13.590006
1625.000977	10.003343
1624.003906	-258.982178
1623.007813	-107.196381
1622.010742	141.859482
1621.012695	130.816071
1620.015625	-27.215496
1619.017578	116.908867
1618.020508	142.909454
1617.021484	92.853943
1616.023438	-27.962463
1615.025391	-143.411743
1614.026367	14.062230
1613.027344	90.221878
1612.028320	113.957001
1611.028320	90.539902
1610.029297	25.237339
1609.029297	-81.928574
1608.029297	-31.833931
1607.028320	65.407295
1606.028320	23.836372
1605.027344	63.456413
1604.026367	-22.573286
1603.025391	181.915176
1602.023438	-102.945618
1601.022461	25.604704
1600.020508	96.552147
1599.018555	-86.168175
1598.016602	-98.915253
1597.013672	-271.106934
1596.010742	-236.830292
1595.007813	-24.961596
1594.004883	22.233282
1593.001953	24.974901
1591.998047	-34.988304
1590.994141	72.071693
1589.990234	-162.819595
1588.986328	-11.536923
1587.981445	-110.790718
1586.976563	126.346840
1585.971680	-22.565161
1584.966797	115.255119
1583.961914	93.964622
1582.956055	268.024933
1581.950195	111.088242
1580.944336	86.963158
1579.938477	-10.148099
1578.931641	231.126221
1577.924805	133.841385
1576.917969	124.978180
1575.911133	123.826126
1574.904297	179.797852
1573.896484	173.227005
1572.888672	28.755686
1571.880859	123.385651
1570.873047	100.915634
1569.864258	-132.120575
1568.855469	-84.614334
1567.846680	165.335892
1566.837891	-8.188570
1565.829102	147.942490
1564.819336	194.872070
1563.809570	-132.012833
1562.799805	124.854767
1561.790039	-87.995148
1560.779297	147.751175
1559.768555	-93.788994
1558.757813	-13.928209
1557.747070	6.160688
1556.736328	46.839127
1555.724609	32.964588
1554.712891	60.401447
1553.701172	51.442024
1552.689453	109.660934
1551.676758	53.833439
1550.664063	267.014160
1549.651367	19.456640
1548.638672	121.058083
1547.625977	289.715729
1546.612305	-35.666553
1545.598633	114.579170
1544.584961	68.211693
1543.571289	-99.711296
1542.556641	-27.462955
1541.541992	-133.589386
1540.527344	-185.582535
1539.512695	-90.538727
1538.498047	6.908624
1537.482422	-239.032501
1536.466797	-221.850632
1535.451172	-31.993420
1534.434570	-136.345871
1533.418945	-3.579543
1532.402344	85.168739
1531.385742	37.156479
1530.369141	-162.988510
1529.351563	-66.939644
1528.334961	129.390854
1527.317383	24.229416
1526.299805	39.981915
1525.281250	-47.362270
1524.263672	-127.067703
1523.245117	163.603989
1522.226563	6.463624
1521.208008	193.867981
1520.188477	87.956490
1519.168945	71.938889
1518.150391	184.318390
1517.129883	-1.543647
1516.110352	138.817627
1515.089844	235.332489
1514.070313	133.980240
1513.049805	1.743549
1512.028320	20.879618
1511.007813	229.802078
1509.986328	35.718666
1508.964844	-1.919189
1507.943359	16.774084
1506.921875	25.102055
1505.899414	15.371198
1504.876953	10.672120
1503.854492	75.060425
1502.832031	-175.772507
1501.808594	-142.305588
1500.786133	-160.146515
1499.762695	-142.239456
1498.739258	-93.710930
1497.714844	118.478493
1496.691406	-48.153149
1495.666992	-28.074999
1494.642578	-5.528396
1493.617188	-52.113789
1492.592773	26.514671
1491.567383	140.805298
1490.541992	193.650909
1489.516602	121.226509
1488.491211	127.943459
1487.464844	264.813324
1486.438477	263.698914
1485.412109	356.965759
1484.385742	212.804520
1483.358398	214.066452
1482.331055	330.060913
1481.303711	451.055786
1480.276367	342.470276
1479.249023	409.779297
1478.220703	293.497986
1477.192383	421.844116
1476.164063	478.761383
1475.135742	484.675842
1474.106445	510.910156
1473.077148	557.467346
1472.047852	662.516785
1471.018555	742.043030
1469.989258	765.532715
1468.958984	893.270264
1467.928711	964.977722
1466.898438	1135.799805
1465.868164	1075.193726
1464.836914	1207.746704
1463.805664	1406.296997
1462.774414	1246.536011
1461.743164	1353.531616
1460.710938	1254.767212
1459.679688	1305.845825
1458.647461	1496.495850
1457.615234	1461.198120
1456.582031	1522.320801
1455.549805	1563.137695
1454.516602	1454.295410
1453.483398	1429.182739
1452.449219	1568.859131
1451.416016	1546.287109
1450.381836	1716.311035
1449.347656	1721.601074
1448.313477	1633.187622
1447.279297	1681.580444
1446.244141	1643.879150
1445.208984	1704.938232
1444.173828	1616.680542
1443.138672	1498.124634
1442.102539	1422.640625
1441.066406	1296.637451
1440.030273	1228.878906
1438.994141	1113.149658
1437.958008	1101.134399
1436.920898	1154.852783
1435.883789	983.734924
1434.846680	827.887085
1433.808594	808.506714
1432.771484	912.908020
1431.733398	666.424805
1430.695313	566.472229
1429.657227	426.240295
1428.618164	487.922852
1427.579102	539.544128
1426.540039	470.161377
1425.500977	294.980133
1424.461914	440.036987
1423.421875	413.722198
1422.381836	306.857483
1421.341797	242.921753
1420.301758	370.472015
1419.260742	311.703308
1418.219727	396.511200
1417.178711	146.624527
1416.137695	322.149933
1415.096680	27.243944
1414.054688	49.428913
1413.012695	18.871429
1411.970703	8.513032
1410.928711	-11.820011
1409.885742	-67.260399
1408.842773	-69.838264
1407.799805	-74.849495
1406.756836	5.607260
1405.712891	224.193420
1404.668945	139.024933
1403.625000	13.819431
1402.581055	-53.538456
1401.537109	29.735268
1400.492188	-62.518997
1399.447266	-81.929054
1398.402344	-43.582088
1397.357422	-100.412003
1396.311523	73.410095
1395.265625	-40.878815
1394.219727	-165.048676
1393.173828	18.959663
1392.126953	85.290741
1391.081055	-53.575375
1390.034180	-134.736786
1388.986328	21.929266
1387.939453	38.535999
1386.891602	110.244553
1385.843750	212.022263
1384.795898	-78.658890
1383.748047	15.804855
1382.699219	30.346680
1381.651367	49.979893
1380.602539	-87.675453
1379.552734	86.987495
1378.503906	-35.446327
1377.454102	59.438519
1376.404297	111.949097
1375.354492	82.190880
1374.303711	-37.274525
1373.253906	132.734406
1372.203125	-18.916924
1371.152344	29.037922
1370.100586	62.107075
1369.049805	339.479004
1367.998047	46.274651
1366.946289	54.693531
1365.894531	190.214905
1364.841797	-85.060997
1363.789063	-215.742599
1362.736328	-122.282410
1361.683594	83.201080
1360.630859	278.739716
1359.577148	78.820755
1358.523438	222.237534
1357.469727	308.504211
1356.415039	220.830948
1355.361328	175.537292
1354.306641	224.760803
1353.251953	380.863586
1352.197266	380.534485
1351.141602	221.385284
1350.085938	432.264099
1349.030273	595.985657
1347.974609	623.254395
1346.918945	623.310791
1345.862305	655.690796
1344.805664	529.445007
1343.749023	827.270996
1342.691406	649.157959
1341.634766	652.108521
1340.577148	902.888062
1339.519531	1049.609253
1338.460938	928.887573
1337.403320	942.001282
1336.344727	861.121582
1335.286133	970.918335
1334.226563	887.746582
1333.167969	574.630859
1332.108398	842.933472
1331.048828	908.434143
1329.989258	818.234497
1328.928711	802.292297
1327.869141	882.806091
1326.808594	852.177856
1325.748047	737.652771
1324.686523	810.924194
1323.625977	642.279053
1322.564453	908.211487
1321.502930	1104.993652
1320.440430	852.697205
1319.378906	886.726440
1318.316406	721.033203
1317.253906	614.651001
1316.190430	924.991333
1315.127930	742.327393
1314.064453	1005.804565
1313.000977	798.678955
1311.937500	1020.270508
1310.873047	1180.254639
1309.809570	1022.629517
1308.745117	914.352539
1307.679688	820.936279
1306.615234	929.363892
1305.549805	821.324585
1304.484375	1055.223145
1303.418945	868.616150
1302.353516	1036.121338
1301.287109	800.532410
1300.220703	842.747498
1299.154297	848.135315
1298.087891	1025.487549
1297.020508	917.954590
1295.954102	884.157349
1294.886719	867.590576
1293.818359	1111.181641
1292.750977	908.181152
1291.682617	707.752014
1290.614258	671.747681
1289.545898	692.179626
1288.476563	585.163391
1287.407227	789.462524
1286.338867	858.939331
1285.268555	649.145386
1284.199219	569.270508
1283.128906	873.878418
1282.058594	715.691528
1280.988281	530.669556
1279.917969	830.248657
1278.846680	564.582581
1277.775391	717.297180
1276.704102	593.631348
1275.632813	890.543762
1274.560547	806.025146
1273.488281	821.747253
1272.416016	859.459656
1271.343750	855.636719
1270.270508	729.711670
1269.197266	845.567078
1268.124023	914.993652
1267.050781	972.188354
1265.977539	917.118713
1264.903320	815.720947
1263.829102	850.946899
1262.753906	1108.048340
1261.679688	699.493835
1260.604492	666.462769
1259.529297	1006.268311
1258.454102	826.993408
1257.378906	864.568420
1256.302734	794.965759
1255.226563	698.601318
1254.150391	945.476929
1253.073242	661.709473
1251.997070	881.691650
1250.919922	916.689575
1249.841797	1027.044922
1248.764648	838.268738
1247.686523	1031.205200
1246.608398	781.709961
1245.530273	896.777954
1244.452148	1002.054749
1243.373047	818.239136
1242.293945	923.437927
1241.214844	797.934143
1240.135742	910.319702
1239.055664	610.103088
1237.975586	688.458435
1236.895508	565.429688
1235.815430	624.299194
1234.734375	704.930908
1233.654297	780.648010
1232.573242	895.071777
1231.491211	653.249146
1230.410156	639.197937
1229.328125	470.123230
1228.246094	487.520905
1227.163086	679.163940
1226.081055	565.743347
1224.998047	440.235504
1223.915039	382.477295
1222.832031	600.421143
1221.748047	644.127136
1220.664063	639.422424
1219.580078	115.033997
1218.496094	480.074463
1217.412109	458.369446
1216.327148	455.950531
1215.242188	286.866913
1214.157227	211.968674
1213.071289	214.295166
1211.985352	356.539337
1210.899414	337.024933
1209.813477	594.865723
1208.727539	454.632599
1207.640625	261.368683
1206.553711	99.478218
1205.466797	356.945160
1204.378906	467.269653
1203.291016	355.876587
1202.203125	208.357407
1201.115234	-73.984436
1200.027344	-2.380666
1198.938477	100.424591
1197.849609	-11.020416
1196.760742	-9.400477
1195.670898	-22.267395
1194.582031	-52.010330
1193.492188	-103.431938
1192.401367	-145.271729
1191.311523	-124.665596
1190.220703	136.120697
1189.129883	-16.391426
1188.039063	-84.840675
1186.947266	-98.096443
1185.856445	47.023315
1184.764648	-16.758240
1183.671875	13.002159
1182.580078	-65.240662
1181.487305	113.095627
1180.394531	-51.558823
1179.301758	181.720917
1178.208984	-40.498623
1177.115234	111.100471
1176.021484	99.687859
1174.927734	52.303783
1173.833008	69.532661
1172.738281	146.548264
1171.643555	12.865502
1170.548828	17.971956
1169.454102	8.671639
1168.358398	-41.338837
1167.262695	-268.323853
1166.166992	28.288191
1165.070313	-193.935028
1163.973633	-217.775299
1162.876953	13.967965
1161.780273	-26.728228
1160.683594	-198.790192
1159.585938	97.101563
1158.488281	144.579590
1157.389648	206.301239
1156.291992	117.648636
1155.193359	114.853905
1154.094727	140.630905
1152.996094	-76.833275
1151.896484	44.225029
1150.796875	-123.168625
1149.697266	-2.243124
1148.597656	11.394761
1147.498047	-79.800217
1146.397461	7.568328
1145.296875	-231.257004
1144.195313	-153.499008
1143.094727	-104.363335
1141.993164	-119.520874
1140.891602	72.195969
1139.789063	-83.359489
1138.687500	-77.230484
1137.584961	-40.250214
1136.482422	-119.748940
1135.379883	109.573952
1134.276367	70.378349
1133.172852	199.754028
1132.069336	262.569000
1130.964844	159.181412
1129.861328	269.372742
1128.756836	168.341721
1127.652344	295.019104
1126.546875	329.127228
1125.442383	315.783752
1124.336914	518.100342
1123.230469	281.913879
1122.125000	311.152649
1121.018555	11.121634
1119.912109	118.501846
1118.805664	180.829407
1117.699219	82.157074
1116.591797	123.122116
1115.484375	81.245468
1114.376953	259.343567
1113.268555	-71.087891
1112.160156	135.297272
1111.051758	55.566483
1109.943359	221.627045
1108.833984	115.893555
1107.725586	175.546768
1106.616211	421.718567
1105.505859	275.837769
1104.396484	342.462067
1103.286133	258.007507
1102.175781	312.789215
1101.064453	134.010849
1099.954102	285.477264
1098.842773	309.546875
1097.731445	413.748657
1096.619141	275.158356
1095.507813	497.128693
1094.395508	396.274017
1093.282227	344.918640
1092.169922	434.868408
1091.056641	477.696625
1089.943359	358.122711
1088.830078	184.492432
1087.716797	227.369431
1086.602539	432.506287
1085.488281	409.484619
1084.373047	334.762177
1083.258789	281.243225
1082.143555	93.826439
1081.028320	169.612976
1079.913086	130.299210
1078.796875	58.142719
1077.680664	331.122498
1076.564453	153.375366
1075.448242	182.216843
1074.331055	110.187782
1073.213867	31.178200
1072.096680	62.434277
1070.979492	316.408234
1069.861328	103.880264
1068.743164	76.588913
1067.625000	332.801819
1066.505859	251.653702
1065.386719	196.329346
1064.267578	272.160767
1063.148438	97.554291
1062.029297	56.439590
1060.909180	214.224991
1059.789063	173.166321
1058.667969	106.435616
1057.547852	77.181976
1056.426758	141.466309
1055.305664	95.933907
1054.183594	6.069423
1053.062500	110.151512
1051.940430	92.796021
1050.818359	-41.236710
1049.695313	156.264664
1048.572266	-84.977699
1047.449219	310.832977
1046.326172	-51.527069
1045.203125	-7.927098
1044.079102	173.246719
1042.955078	-46.512226
1041.830078	34.480267
1040.706055	178.392410
1039.581055	82.379951
1038.456055	105.225082
1037.331055	-55.807766
1036.205078	104.488258
1035.079102	222.877609
1033.953125	-3.051119
1032.826172	17.727407
1031.700195	285.049438
1030.573242	66.405373
1029.445313	29.214006
1028.318359	-170.561829
1027.190430	-293.521271
1026.062500	-335.067444
1024.934570	-283.647980
1023.805664	-336.665924
1022.676758	-220.157394
1021.547852	-249.834763
1020.418945	-346.715027
1019.289063	-114.123993
1018.159180	-289.708374
1017.029297	-328.361267
1015.898438	-3.029403
1014.767578	-16.109728
1013.636719	-59.235615
1012.505859	138.613861
1011.375000	-68.807991
1010.243164	43.425385
1009.111328	299.180298
1007.978516	177.688049
1006.846680	421.864044
1005.713867	703.001648
1004.581055	1132.076294
1003.447266	1773.715820
1002.313477	1314.907227
1001.179688	999.656677
1000.045898	610.694763
998.912109	279.729706
997.777344	-39.463768
996.642578	8.644788
995.506836	66.034264
994.372070	-1.139364
993.236328	-52.061985
992.100586	-82.128273
990.963867	21.638899
989.828125	139.265030
988.691406	60.990463
987.553711	28.912075
986.416992	42.999279
985.279297	-131.717224
984.141602	-126.663940
983.003906	-167.583115
981.865234	-61.102711
980.726563	-25.934647
979.587891	-32.120045
978.448242	-19.828732
977.309570	112.105759
976.169922	195.772629
975.030273	-23.923241
973.889648	206.949081
972.749023	58.718151
971.608398	-73.292068
970.467773	-85.760529
969.326172	64.848381
968.184570	-34.721107
967.042969	83.823677
965.901367	71.618149
964.758789	45.727409
963.616211	102.471542
962.473633	202.816971
961.330078	190.878754
960.186523	149.227676
959.042969	107.666084
957.899414	196.745300
956.754883	132.432098
955.610352	157.501083
954.465820	95.653954
953.321289	-39.320736
952.175781	66.044945
951.030273	182.863220
949.884766	-34.152603
948.738281	96.484108
947.591797	73.993744
946.445313	53.864983
945.298828	97.773994
944.151367	29.814978
943.003906	153.756882
941.856445	44.851997
940.708008	271.562836
939.559570	192.469620
938.411133	113.475052
937.262695	189.666321
936.113281	197.477753
934.964844	246.376556
933.814453	131.218018
932.665039	332.891510
931.514648	115.371101
930.364258	82.486526
929.213867	279.646210
928.062500	296.932251
926.912109	95.778839
925.759766	156.441605
924.608398	151.157501
923.456055	-10.994333
922.303711	-18.404266
921.151367	-278.085785
919.999023	-142.151077
918.845703	-22.133978
917.692383	47.900146
916.539063	-20.585680
915.384766	13.183371
914.230469	-55.167778
913.076172	-184.715179
911.920898	-119.028633
910.766602	259.703705
909.611328	-150.905869
908.455078	10.083245
907.299805	-71.509491
906.143555	98.531891
904.987305	-53.197308
903.830078	-10.009854
902.673828	175.863617
901.516602	-93.393860
900.359375	-65.961555
899.201172	79.173073
898.042969	-210.125351
896.884766	5.162801
895.726563	7.808096
894.567383	225.271439
893.408203	-36.532860
892.249023	-106.097885
891.088867	16.440655
889.929688	-14.648486
888.769531	-5.044983
887.608398	74.571625
886.448242	181.260010
885.287109	150.271271
884.125977	87.736374
882.963867	-121.353294
881.801758	34.989601
880.639648	71.792519
879.477539	36.473518
878.315430	-28.104969
877.152344	78.588593
875.989258	192.007294
874.825195	129.750122
873.661133	184.606064
872.497070	12.126047
871.333008	-4.992521
870.168945	22.903830
869.003906	-27.916906
867.838867	-116.927460
866.672852	117.843307
865.506836	183.946106
864.340820	-8.378650
863.174805	140.862396
862.008789	-44.604984
860.841797	120.311546
859.674805	114.544518
858.506836	393.823975
857.339844	405.958069
856.171875	370.984863
855.003906	284.448181
853.834961	298.860382
852.666016	418.627625
851.497070	99.070503
850.328125	182.982300
849.158203	338.540405
847.988281	176.005569
846.818359	-13.322131
845.647461	144.411514
844.477539	136.455215
843.306641	-39.307194
842.134766	-118.797241
840.963867	195.349075
839.791992	205.266571
838.619141	81.058182
837.447266	19.474678
836.274414	31.647957
835.101563	90.717804
833.928711	55.958103
832.754883	54.699673
831.581055	118.167313
830.407227	130.268738
829.232422	182.517410
828.058594	165.581284
826.883789	148.646927
825.708008	160.696289
824.533203	34.528328
823.357422	115.659637
822.181641	80.887444
821.004883	55.032841
819.828125	-73.258270
818.651367	-130.258713
817.474609	-67.050858
816.296875	-57.290207
815.119141	-45.323914
813.941406	-173.503845
812.763672	-81.490479
811.584961	-140.708817
810.406250	-179.911209
809.226563	-181.330292
808.047852	-71.687134
806.868164	-213.091263
805.688477	-301.151367
804.507813	-191.600098
803.327148	-55.483597
802.146484	-130.251266
800.965820	-173.942368
799.784180	-49.063980
798.603516	-392.137634
797.420898	-229.611984
796.239258	-62.751583
795.056641	-292.619263
793.874023	-318.587158
792.691406	140.476471
791.507813	-38.399380
790.324219	-0.263485
789.140625	22.344023
787.956055	290.532196
786.772461	412.570953
785.586914	-9.525914
784.402344	236.312622
783.216797	108.428741
782.032227	294.412811
780.845703	263.759918
779.660156	104.976852
778.473633	145.016998
777.287109	83.451973
776.100586	35.142086
774.913086	-21.990227
773.725586	-180.608658
772.538086	-56.817688
771.349609	11.763066
770.161133	122.185799
768.972656	62.802094
767.784180	54.115856
766.594727	23.383419
765.405273	74.149239
764.215820	65.410408
763.026367	127.112267
761.835938	160.152679
760.645508	78.721695
759.454102	289.934906
758.262695	300.861328
757.072266	98.445984
755.879883	131.361710
754.688477	408.229675
753.496094	124.569031
752.303711	-24.956409
751.110352	238.519821
749.917969	269.073456
748.724609	95.413963
747.530273	268.626251
746.336914	272.762756
745.142578	186.928284
743.948242	6.797516
742.752930	133.742661
741.558594	80.830887
740.363281	-13.718839
739.166992	-97.283485
737.971680	71.117271
736.775391	125.524590
735.579102	59.447201
734.381836	-10.994762
733.185547	47.715286
731.988281	141.391800
730.790039	81.864822
729.592773	90.149063
728.394531	94.039360
727.196289	222.523056
725.997070	276.614685
724.797852	286.958862
723.598633	450.206940
722.399414	386.205627
721.199219	258.891266
719.999023	435.074524
718.798828	323.049347
717.598633	173.961288
716.397461	286.718262
715.196289	155.121323
713.994141	-13.500728
712.792969	229.966919
711.590820	203.039368
710.388672	210.969818
709.185547	24.990423
707.982422	-97.758842
706.779297	34.299221
705.576172	96.612923
704.372070	141.468063
703.167969	262.442230
701.963867	98.354897
700.759766	60.473717
699.554688	150.886261
698.349609	145.584305
697.143555	46.810696
695.938477	-225.770325
694.732422	-52.894894
693.525391	-49.524746
692.319336	-48.346050
691.112305	-177.438721
689.905273	-52.550900
688.697266	-110.007072
687.490234	-117.557610
686.282227	-261.757996
685.073242	-241.109711
683.865234	-135.940125
682.656250	25.519567
681.447266	98.048943
680.237305	-126.255348
679.028320	-155.543579
677.818359	-104.710876
676.607422	-231.426361
675.397461	139.700943
674.186523	-10.833328
672.975586	96.129814
671.763672	142.479431
670.551758	65.550446
669.339844	-128.084564
668.127930	80.370712
666.915039	3.502923
665.703125	-47.405560
664.489258	76.657394
663.276367	-82.202621
662.062500	-31.577974
660.848633	185.220642
659.634766	9.208060
658.419922	-104.146370
657.205078	-88.026016
655.990234	-15.832609
654.775391	-146.296829
653.559570	-117.184044
652.343750	-55.737579
651.126953	38.026615
649.911133	56.395390
648.694336	111.400444
647.477539	24.334251
646.259766	103.082138
645.041992	29.062925
643.824219	213.289810
642.606445	180.255722
641.387695	87.092194
640.168945	-102.703056
638.950195	156.873413
637.730469	61.852531
636.511719	110.898735
635.291016	-41.882286
634.071289	-22.707489
632.850586	118.936935
631.629883	99.650909
630.409180	250.017120
629.188477	-24.344296
627.966797	-75.371803
626.745117	-6.145092
625.522461	76.070244
624.300781	158.407990
623.078125	206.597504
621.854492	351.362305
620.631836	97.849358
619.408203	84.505051
618.184570	45.692265
616.960938	-22.838665
615.736328	-65.412865
614.511719	-11.434034
613.287109	-113.357269
612.061523	-9.647037
610.835938	-4.034052
609.610352	-60.097672
608.384766	-100.844368
607.158203	-40.800583
605.931641	-23.139816
604.705078	46.150990
