# Supplementary material for: Raman spectroscopy accurately differentiates mucosal healing from non-healing and biochemical changes following biological therapy in inflammatory bowel disease
Source: PLoS One. 2021 Jun 2;16(6):e0252210. doi: 10.1371/journal.pone.0252210 (PMC8172032; doi:10.1371/journal.pone.0252210)
Supplement: S3 Dataset — (ZIP) [file pone.0252210.s005.zip › Export UC active inflammation/OC013-1 pre treat_base sub CR removed_44__X_-33328.1__Y_11409.5__Z_-414.932__Time_505.txt]

1714.715820	170.268311
1713.739258	64.167961
1712.762695	36.704662
1711.785156	-60.206570
1710.808594	-199.631348
1709.831055	66.022652
1708.853516	50.508049
1707.875000	67.452980
1706.897461	9.767533
1705.918945	-152.009964
1704.940430	-115.231789
1703.960938	-70.102310
1702.982422	-94.166473
1702.002930	-0.145569
1701.023438	-28.823879
1700.043945	-121.275948
1699.063477	3.251675
1698.083984	149.540894
1697.103516	60.969059
1696.123047	-69.897682
1695.141602	-32.025486
1694.161133	-12.416655
1693.179688	-149.950714
1692.198242	-153.523666
1691.216797	75.524834
1690.234375	54.063999
1689.251953	43.717018
1688.269531	-64.869446
1687.287109	218.995880
1686.304688	-35.328068
1685.321289	137.317703
1684.337891	113.140549
1683.354492	137.366760
1682.371094	66.136368
1681.387695	35.319672
1680.403320	140.708374
1679.418945	102.757309
1678.434570	57.276459
1677.449219	235.709518
1676.464844	502.290955
1675.479492	311.769318
1674.494141	443.463287
1673.507813	304.382935
1672.522461	636.182251
1671.536133	620.184692
1670.549805	469.141083
1669.563477	685.070557
1668.576172	495.067322
1667.589844	401.135834
1666.602539	493.413391
1665.615234	559.519104
1664.626953	572.926025
1663.639648	745.865295
1662.651367	810.390015
1661.663086	724.166809
1660.674805	792.087585
1659.685547	719.905151
1658.696289	836.223083
1657.707031	735.670288
1656.717773	1045.974121
1655.728516	670.806213
1654.738281	613.774170
1653.748047	678.847534
1652.757813	469.082428
1651.767578	720.001648
1650.777344	516.282410
1649.786133	484.830414
1648.794922	292.470581
1647.803711	436.148315
1646.811523	352.837616
1645.820313	383.468079
1644.828125	306.097107
1643.835938	236.976395
1642.843750	318.650818
1641.850586	123.440315
1640.857422	229.410065
1639.864258	48.048176
1638.871094	30.561527
1637.877930	71.357155
1636.883789	88.659531
1635.889648	-210.094589
1634.895508	21.208834
1633.901367	49.779533
1632.906250	75.932732
1631.912109	-100.476120
1630.916992	-81.753639
1629.920898	39.833996
1628.925781	-204.236984
1627.929688	-53.321693
1626.934570	-70.634148
1625.937500	-140.351440
1624.941406	-7.382701
1623.945313	-255.483643
1622.948242	-22.320374
1621.951172	-133.326202
1620.954102	10.712699
1619.956055	-47.402428
1618.958984	149.382355
1617.960938	144.065277
1616.962891	194.013138
1615.963867	328.049347
1614.965820	-57.342411
1613.966797	21.854847
1612.967773	-85.069565
1611.968750	41.523331
1610.968750	118.361069
1609.969727	-132.344116
1608.969727	33.783524
1607.969727	45.365032
1606.968750	140.840393
1605.968750	178.744583
1604.967773	64.862473
1603.966797	-93.396965
1602.965820	33.716106
1601.963867	-106.027618
1600.962891	-44.245895
1599.960938	-113.198822
1598.958984	-114.095589
1597.956055	133.382767
1596.954102	56.718010
1595.951172	84.634987
1594.948242	-12.825391
1593.945313	-47.538689
1592.941406	-202.332947
1591.938477	-252.622803
1590.934570	-57.532444
1589.930664	-60.843983
1588.925781	1.070899
1587.921875	-101.372124
1586.916992	17.887634
1585.912109	184.014633
1584.907227	-126.967621
1583.901367	117.270683
1582.896484	72.163269
1581.890625	-43.283638
1580.884766	93.920052
1579.877930	210.201965
1578.872070	172.800079
1577.865234	148.390594
1576.858398	-37.386585
1575.851563	21.422449
1574.843750	-44.692989
1573.836914	-58.822258
1572.829102	28.397301
1571.821289	-50.838123
1570.812500	-5.356514
1569.804688	-43.103901
1568.795898	20.411112
1567.787109	135.771973
1566.778320	-39.805016
1565.768555	49.414696
1564.758789	146.306000
1563.750000	167.824219
1562.739258	204.820114
1561.729492	101.651596
1560.718750	81.426712
1559.708984	136.311005
1558.698242	53.701393
1557.686523	248.332169
1556.675781	82.638184
1555.664063	-51.992748
1554.652344	245.848022
1553.640625	-13.241350
1552.628906	90.108795
1551.616211	-104.330048
1550.603516	110.062370
1549.590820	0.872740
1548.578125	77.856781
1547.565430	108.154060
1546.551758	246.919693
1545.538086	54.653690
1544.524414	87.197968
1543.510742	210.051743
1542.496094	110.583862
1541.481445	-22.526295
1540.466797	172.236328
1539.452148	100.903419
1538.437500	184.348557
1537.421875	223.775345
1536.406250	188.254623
1535.390625	108.787132
1534.374023	83.390755
1533.358398	266.730194
1532.341797	76.110046
1531.325195	241.101028
1530.308594	168.860413
1529.291016	230.487869
1528.274414	245.617279
1527.256836	142.176437
1526.238281	-28.272236
1525.220703	295.414734
1524.202148	-9.031606
1523.184570	33.858894
1522.166016	22.598194
1521.146484	101.233376
1520.127930	174.583069
1519.108398	-14.407677
1518.088867	-18.390619
1517.069336	-48.176559
1516.049805	27.262611
1515.029297	105.125427
1514.008789	59.592770
1512.988281	-6.565912
1511.967773	-175.470749
1510.946289	-98.065048
1509.925781	117.746758
1508.904297	-130.911194
1507.882813	-82.086678
1506.860352	-92.360886
1505.838867	81.837273
1504.816406	-31.182159
1503.793945	70.980865
1502.770508	-85.738480
1501.748047	-124.666649
1500.724609	-196.966827
1499.701172	-225.808807
1498.677734	-103.716507
1497.654297	-27.829098
1496.629883	-128.603317
1495.605469	-127.104950
1494.581055	-79.662506
1493.556641	-88.574203
1492.531250	-69.453232
1491.505859	21.137989
1490.480469	14.513637
1489.455078	35.914654
1488.429688	-42.379898
1487.403320	52.916954
1486.376953	125.124130
1485.350586	240.619400
1484.324219	95.701431
1483.296875	185.493942
1482.270508	326.206085
1481.243164	74.044388
1480.214844	268.121887
1479.187500	217.341476
1478.159180	388.248291
1477.130859	383.204926
1476.102539	380.656708
1475.074219	446.825226
1474.044922	456.883759
1473.015625	314.132629
1471.986328	540.474243
1470.957031	751.403687
1469.927734	824.808716
1468.897461	727.701294
1467.867188	862.026489
1466.836914	1069.992432
1465.806641	1043.960571
1464.775391	1223.763794
1463.744141	1055.337891
1462.712891	1204.513916
1461.681641	1356.138550
1460.649414	1434.022461
1459.618164	1466.155884
1458.585938	1267.259766
1457.552734	1441.473511
1456.520508	1509.038818
1455.487305	1249.317749
1454.455078	1532.437622
1453.420898	1498.457642
1452.387695	1634.340088
1451.354492	1638.360474
1450.320313	1690.510864
1449.286133	1461.423218
1448.251953	1622.497925
1447.216797	1623.957642
1446.182617	1572.257813
1445.147461	1528.170532
1444.112305	1716.934326
1443.076172	1409.700317
1442.041016	1492.181763
1441.004883	1506.346191
1439.968750	1614.074463
1438.932617	1312.231812
1437.895508	1364.376831
1436.858398	1221.943970
1435.821289	1140.226318
1434.784180	1093.929565
1433.747070	936.562561
1432.708984	1019.137939
1431.670898	773.553955
1430.632813	674.480408
1429.594727	484.647522
1428.556641	236.909668
1427.517578	317.178009
1426.478516	427.707977
1425.439453	361.760071
1424.399414	179.932114
1423.359375	388.814301
1422.320313	199.595276
1421.279297	156.581879
1420.239258	174.081848
1419.199219	181.552353
1418.158203	68.236847
1417.117188	161.391174
1416.075195	128.745193
1415.034180	-69.854462
1413.992188	136.609024
1412.950195	66.442924
1411.908203	18.993414
1410.866211	-53.508625
1409.823242	-5.301845
1408.780273	113.294724
1407.737305	239.442581
1406.694336	-96.477104
1405.650391	-188.646164
1404.606445	-207.909378
1403.562500	-36.355370
1402.518555	-125.754402
1401.474609	-247.654144
1400.429688	39.385864
1399.384766	201.000839
1398.339844	114.430145
1397.294922	20.456114
1396.249023	-85.933739
1395.203125	-81.960068
1394.157227	217.667175
1393.111328	-86.293251
1392.064453	-104.612381
1391.018555	-15.195465
1389.971680	-0.816962
1388.923828	93.706841
1387.876953	25.675207
1386.829102	50.297485
1385.781250	-137.548355
1384.733398	-77.722900
1383.685547	97.144661
1382.636719	24.628517
1381.587891	114.631561
1380.539063	-102.548706
1379.490234	22.593174
1378.440430	30.420704
1377.391602	-49.024761
1376.341797	131.210770
1375.291016	81.903442
1374.241211	105.062721
1373.190430	-48.776848
1372.139648	-80.267159
1371.088867	57.880241
1370.038086	21.591457
1368.986328	105.027428
1367.934570	-152.799179
1366.882813	52.891171
1365.831055	79.287170
1364.778320	113.237534
1363.726563	137.319870
1362.673828	84.337883
1361.620117	-125.281273
1360.567383	304.626282
1359.513672	-24.130369
1358.459961	-66.685188
1357.406250	87.278229
1356.352539	146.827225
1355.297852	201.478088
1354.243164	92.233116
1353.188477	3.007208
1352.133789	281.462341
1351.078125	249.539871
1350.023438	41.489410
1348.966797	220.783142
1347.911133	444.763794
1346.855469	467.811279
1345.798828	664.558655
1344.742188	660.471008
1343.685547	537.487427
1342.627930	632.769531
1341.571289	703.328918
1340.513672	630.260742
1339.456055	760.432861
1338.397461	714.820679
1337.339844	632.187744
1336.281250	571.963928
1335.222656	791.516602
1334.163086	840.344788
1333.104492	597.347107
1332.044922	535.092651
1330.985352	571.866333
1329.925781	586.467163
1328.865234	697.548035
1327.805664	974.233948
1326.745117	692.553894
1325.684570	821.104553
1324.623047	722.499878
1323.561523	865.982056
1322.500977	752.780029
1321.438477	659.458313
1320.376953	768.582581
1319.314453	791.410217
1318.252930	908.029602
1317.189453	921.126160
1316.126953	734.622009
1315.064453	799.673340
1314.000977	1015.090027
1312.937500	875.742004
1311.874023	699.590332
1310.809570	787.081604
1309.745117	862.303406
1308.680664	905.572083
1307.616211	823.394348
1306.551758	807.756470
1305.486328	861.077148
1304.420898	727.543091
1303.355469	650.690186
1302.289063	920.550659
1301.223633	917.560791
1300.157227	931.843628
1299.090820	985.494690
1298.023438	913.931946
1296.957031	675.488708
1295.889648	697.445679
1294.822266	780.817017
1293.754883	802.867004
1292.686523	805.344177
1291.618164	584.672546
1290.549805	648.622314
1289.481445	602.273315
1288.413086	852.599854
1287.343750	681.354431
1286.274414	605.794922
1285.205078	576.864197
1284.134766	616.575745
1283.064453	675.907837
1281.995117	735.260315
1280.923828	772.613831
1279.853516	704.775208
1278.782227	715.299194
1277.710938	720.972351
1276.639648	626.426270
1275.568359	813.114563
1274.496094	608.682922
1273.423828	558.333740
1272.351563	779.239502
1271.279297	658.111755
1270.206055	759.309143
1269.132813	687.143250
1268.059570	810.325684
1266.986328	855.387329
1265.913086	785.780945
1264.838867	706.479492
1263.764648	795.523987
1262.689453	765.078857
1261.615234	856.559387
1260.540039	828.598450
1259.464844	1068.716553
1258.389648	879.972778
1257.313477	776.584534
1256.238281	700.042969
1255.162109	669.813293
1254.085938	909.794739
1253.008789	607.008362
1251.931641	805.568176
1250.854492	721.885132
1249.777344	701.479370
1248.700195	715.130859
1247.622070	843.038452
1246.543945	757.028198
1245.465820	685.639709
1244.387695	701.739075
1243.308594	635.262451
1242.229492	634.376587
1241.150391	720.888000
1240.071289	584.064880
1238.991211	478.850403
1237.911133	752.140869
1236.831055	559.609863
1235.750977	660.578552
1234.669922	506.935333
1233.588867	450.307983
1232.507813	827.476685
1231.426758	480.045715
1230.344727	626.906494
1229.262695	596.901733
1228.180664	482.155334
1227.098633	541.733643
1226.015625	441.544617
1224.933594	440.582672
1223.849609	490.411560
1222.766602	421.688171
1221.683594	244.165131
1220.599609	238.344162
1219.515625	302.593658
1218.430664	258.058868
1217.346680	230.426895
1216.261719	311.474518
1215.176758	228.257813
1214.091797	99.180138
1213.005859	346.671844
1211.920898	125.870628
1210.834961	397.314789
1209.748047	186.196747
1208.662109	74.010887
1207.575195	272.866669
1206.488281	208.860519
1205.401367	462.960449
1204.313477	413.333008
1203.225586	293.835510
1202.137695	174.355927
1201.049805	122.311569
1199.961914	214.689072
1198.873047	44.658844
1197.784180	81.597000
1196.695313	89.612312
1195.605469	-126.085785
1194.515625	119.947327
1193.425781	-182.286926
1192.335938	-104.676758
1191.246094	52.154266
1190.155273	-103.437042
1189.064453	-95.673737
1187.973633	34.510147
1186.881836	-233.937820
1185.790039	-60.661419
1184.698242	35.702255
1183.606445	-55.158676
1182.514648	-150.821701
1181.421875	2.918467
1180.329102	-267.826782
1179.236328	-181.337952
1178.142578	-138.069031
1177.049805	-104.453705
1175.956055	-51.733604
1174.861328	34.446411
1173.767578	156.451813
1172.672852	-56.775639
1171.578125	-100.032242
1170.483398	21.780531
1169.387695	-67.020935
1168.291992	47.459644
1167.196289	25.547426
1166.100586	104.001183
1165.004883	3.117789
1163.908203	124.457657
1162.811523	11.574627
1161.714844	53.942394
1160.617188	79.529503
1159.519531	-64.445946
1158.421875	223.609909
1157.324219	179.793930
1156.225586	274.325531
1155.127930	94.465561
1154.028320	117.339684
1152.929688	235.518967
1151.831055	220.116455
1150.731445	56.926682
1149.631836	110.571617
1148.531250	9.319379
1147.431641	29.519432
1146.331055	-100.332344
1145.230469	29.289604
1144.129883	1.738202
1143.028320	-66.290787
1141.926758	44.071133
1140.825195	-121.532028
1139.723633	-101.645699
1138.621094	65.571327
1137.518555	-180.856964
1136.416016	-82.687843
1135.313477	-34.490105
1134.209961	75.393791
1133.106445	163.818130
1132.002930	126.346039
1130.898438	145.811737
1129.794922	75.063255
1128.690430	338.800659
1127.585938	246.618790
1126.480469	519.608643
1125.375977	465.285522
1124.270508	517.608154
1123.164063	501.154327
1122.058594	524.947449
1120.952148	446.851288
1119.845703	409.012817
1118.739258	392.467926
1117.631836	198.381790
1116.525391	16.185356
1115.417969	262.255920
1114.309570	37.495682
1113.202148	176.980286
1112.093750	295.096741
1110.985352	103.493179
1109.876953	223.885406
1108.767578	164.641602
1107.658203	268.382721
1106.548828	338.993469
1105.439453	251.365494
1104.329102	328.988007
1103.218750	397.114929
1102.108398	316.554871
1100.998047	243.089081
1099.886719	459.708801
1098.775391	275.399475
1097.664063	333.951141
1096.552734	392.462585
1095.440430	446.222778
1094.328125	398.657745
1093.215820	440.595673
1092.102539	310.627350
1090.990234	456.123260
1089.876953	403.857727
1088.762695	476.314209
1087.649414	308.792938
1086.535156	369.470551
1085.420898	211.449875
1084.306641	377.900940
1083.191406	140.043533
1082.076172	379.273468
1080.960938	465.704163
1079.845703	260.876831
1078.729492	563.321777
1077.613281	257.634033
1076.497070	252.502289
1075.380859	306.041931
1074.263672	122.632973
1073.146484	80.038368
1072.029297	175.816910
1070.912109	259.842804
1069.793945	203.221680
1068.675781	132.582687
1067.557617	148.670166
1066.438477	284.213806
1065.319336	183.216736
1064.200195	498.986755
1063.081055	369.942047
1061.961914	140.361084
1060.841797	229.067398
1059.721680	88.549385
1058.600586	55.685303
1057.480469	219.235779
1056.359375	139.666138
1055.238281	410.666840
1054.116211	202.661133
1052.995117	132.584229
1051.873047	223.692688
1050.750000	221.411514
1049.627930	20.775352
1048.504883	9.280167
1047.381836	-65.162170
1046.258789	-71.893333
1045.134766	28.683956
1044.011719	-15.285690
1042.886719	1.407482
1041.762695	53.088051
1040.638672	111.778122
1039.513672	-174.227600
1038.388672	-40.905289
1037.262695	-186.965042
1036.136719	93.027977
1035.010742	65.777901
1033.884766	106.058159
1032.758789	213.821869
1031.631836	172.765320
1030.504883	-3.058735
1029.377930	65.302780
1028.250000	136.012085
1027.122070	-67.393860
1025.994141	-289.230591
1024.866211	-336.745300
1023.737305	-337.746277
1022.608398	-62.482052
1021.479492	-149.284760
1020.350586	-229.026672
1019.220703	-132.389969
1018.090820	-107.620483
1016.960938	-231.174484
1015.830078	-97.325844
1014.700195	-32.994282
1013.569336	-121.530037
1012.437500	54.092167
1011.306641	-145.439377
1010.174805	143.683578
1009.042969	238.315231
1007.910156	214.959305
1006.778320	101.455902
1005.645508	483.053131
1004.512695	785.922180
1003.378906	1208.942993
1002.245117	1194.994751
1001.111328	1102.557251
999.977539	686.800049
998.843750	248.212738
997.708984	142.432327
996.574219	145.283752
995.438477	-11.047132
994.303711	-5.701348
993.167969	-83.331970
992.032227	85.946159
990.895508	52.302460
989.758789	-94.214996
988.622070	204.258286
987.485352	90.192268
986.348633	89.144760
985.210938	175.705322
984.073242	-113.041321
982.934570	-7.895157
981.796875	129.501068
980.658203	-161.090454
979.519531	31.654877
978.379883	5.890368
977.240234	175.675781
976.100586	2.916368
974.960938	-66.252167
973.821289	62.308777
972.680664	82.919716
971.540039	59.961231
970.398438	92.209000
969.257813	214.050751
968.116211	90.333893
966.974609	-35.539879
965.832031	132.376175
964.689453	4.422061
963.546875	121.961739
962.404297	223.478287
961.261719	70.617867
960.118164	126.431900
958.974609	127.317558
957.830078	82.477715
956.686523	159.091339
955.541992	112.131027
954.396484	-14.831230
953.251953	78.004150
952.106445	305.848358
950.960938	105.969040
949.815430	157.782593
948.668945	79.347672
947.522461	97.013680
946.375977	-29.208321
945.229492	281.028656
944.082031	122.998222
942.934570	24.480143
941.787109	44.786148
940.638672	-67.214302
939.491211	165.444626
938.342773	49.043640
937.193359	272.590851
936.044922	-53.418995
934.895508	-37.263531
933.745117	200.025253
932.595703	150.165314
931.445313	-43.114841
930.294922	180.532013
929.144531	-10.263287
927.993164	192.912033
926.842773	-11.331116
925.690430	87.209610
924.539063	42.444004
923.386719	50.069862
922.234375	3.179037
921.082031	-352.786224
919.929688	-94.919876
918.776367	-180.202469
917.623047	-129.100006
916.468750	-205.142853
915.315430	-81.304153
914.161133	26.640793
913.006836	-153.634613
911.851563	-190.833466
910.696289	-85.065674
909.541016	59.248520
908.385742	-156.960541
907.229492	-212.081421
906.074219	-169.698334
904.916992	-25.327822
903.760742	23.867216
902.603516	129.696976
901.446289	-110.892181
900.289063	-115.927017
899.131836	-191.082748
897.973633	68.677917
896.815430	34.294407
895.656250	40.666355
894.498047	119.400375
893.338867	15.042301
892.178711	-21.442469
891.019531	-53.378101
889.859375	-76.236275
888.699219	-257.138306
887.539063	185.172134
886.377930	139.760803
885.216797	218.495544
884.055664	-68.273529
882.893555	-16.560760
881.732422	114.052635
880.570313	273.927155
879.407227	88.893364
878.245117	54.919838
877.082031	216.970596
875.918945	146.959366
874.754883	207.593491
873.590820	34.066990
872.426758	157.715302
871.262695	81.036003
870.098633	22.384077
868.933594	58.223705
867.768555	130.015549
866.602539	60.144653
865.436523	37.493603
864.270508	226.058044
863.104492	43.854145
861.938477	84.067047
860.771484	77.099350
859.604492	227.256592
858.436523	159.631805
857.269531	424.092468
856.101563	174.705872
854.932617	205.762634
853.764648	212.107925
852.595703	294.648834
851.426758	238.172531
850.256836	526.755432
849.087891	165.541779
847.917969	138.168976
846.748047	180.185150
845.577148	-24.078470
844.406250	78.320862
843.235352	135.885925
842.064453	108.386101
840.892578	20.485571
839.720703	82.388054
838.548828	175.515366
837.375977	94.252319
836.204102	142.563522
835.031250	101.467690
833.857422	259.107330
832.684570	90.651459
831.510742	286.072723
830.335938	182.327225
829.162109	288.297150
827.987305	144.352493
826.812500	29.417427
825.637695	41.567406
824.461914	298.852142
823.286133	237.297638
822.110352	137.844635
820.933594	116.350456
819.757813	-61.072220
818.580078	-44.763439
817.403320	-32.975967
816.225586	29.938904
815.048828	-20.700535
813.870117	6.487884
812.692383	69.178886
811.513672	31.747503
810.334961	-61.289154
809.156250	27.872410
807.976563	10.305181
806.796875	-38.408016
805.617188	-138.227249
804.436523	-160.352982
803.255859	-133.697250
802.075195	-38.326439
800.894531	30.320068
799.712891	-178.355713
798.531250	-240.644318
797.349609	-212.071945
796.167969	-196.867844
794.985352	-132.976700
793.802734	-230.887909
792.619141	-76.323494
791.436523	-176.530716
790.252930	-22.165850
789.069336	-53.836102
787.884766	-167.410980
786.700195	-42.077560
785.515625	-82.727791
784.331055	-1.803393
783.145508	43.665970
781.959961	24.970140
780.774414	52.631413
779.587891	124.413078
778.402344	103.349686
777.215820	-240.107193
776.028320	-115.472321
774.840820	-4.184821
773.654297	-20.970705
772.465820	30.597506
771.278320	-28.174936
770.089844	140.138901
768.901367	17.363979
767.711914	-10.626980
766.523438	108.970337
765.333984	-64.485619
764.143555	-24.277731
762.954102	-81.002731
761.763672	-21.067865
760.573242	210.457825
759.382813	136.025101
758.191406	118.791908
757.000000	211.494095
755.808594	299.729980
754.616211	348.339203
753.423828	216.705231
752.231445	140.037811
751.039063	228.124878
749.845703	57.031693
748.652344	127.504227
747.458984	-21.564056
746.264648	180.539612
745.070313	68.808418
743.875977	77.758934
742.680664	-1.012229
741.486328	104.405273
740.291016	183.473236
739.094727	-42.087605
737.899414	-50.652939
736.703125	-118.343964
735.506836	96.486000
734.309570	59.460033
733.112305	131.900620
731.915039	-51.703854
730.717773	44.820591
729.519531	-62.089439
728.322266	69.414902
727.123047	126.557304
725.924805	139.977615
724.725586	37.608543
723.526367	155.962921
722.327148	97.376762
721.126953	141.484024
719.926758	209.618698
718.726563	168.626526
717.525391	232.434464
716.325195	246.073380
715.123047	283.746063
713.921875	160.080643
712.719727	147.704529
711.518555	35.118893
710.315430	51.204494
709.113281	-63.380795
707.910156	146.664337
706.707031	75.771759
705.502930	-51.629658
704.299805	82.256401
703.095703	37.714737
701.891602	195.570374
700.686523	64.152473
699.481445	-47.571602
698.276367	10.385596
697.071289	53.166706
695.865234	106.863464
694.659180	-58.809280
693.453125	10.225402
692.246094	-87.894020
691.039063	-83.867218
689.832031	-79.772873
688.625000	-194.953445
687.416992	-45.343948
686.208984	-103.942627
685.000977	-84.383331
683.791992	-166.646255
682.583008	-51.574936
681.374023	22.342812
680.164063	-53.174274
678.955078	-197.899796
677.745117	-136.782593
676.534180	-112.422325
675.324219	-319.594421
674.113281	-134.955933
672.902344	21.535454
671.690430	74.206947
670.478516	-91.479698
669.266602	240.174332
668.054688	137.310974
666.841797	138.268417
665.628906	130.631363
664.416016	79.846733
663.203125	-78.839043
661.989258	103.676987
660.775391	268.874847
659.561523	-85.997826
658.346680	111.583961
657.131836	-85.595970
655.916992	-10.982309
654.701172	-93.759895
653.485352	-75.198624
652.269531	46.777367
651.053711	164.378357
649.836914	107.457207
648.620117	177.581543
647.403320	254.098282
646.186523	218.621582
644.968750	196.029053
643.750977	134.666199
642.532227	193.715408
641.314453	220.400360
640.095703	44.911385
638.875977	-57.511150
637.657227	108.600708
636.437500	-34.834072
635.217773	81.552834
633.997070	45.287701
632.777344	-100.609848
631.556641	30.272457
630.335938	-2.172243
629.114258	-13.341166
627.892578	116.843590
626.670898	53.746628
625.449219	24.737846
624.226563	23.348682
623.003906	133.113495
621.781250	13.294982
620.557617	173.811691
619.333984	143.334534
618.110352	159.618439
616.886719	-94.173042
615.662109	-40.088982
614.437500	-18.536198
613.212891	-112.938164
611.987305	74.524025
610.761719	-202.532211
609.536133	-11.857684
608.310547	-65.426605
607.083984	-4.160076
605.857422	13.767848
604.630859	54.561295
