# Supplementary material for: Raman spectroscopy accurately differentiates mucosal healing from non-healing and biochemical changes following biological therapy in inflammatory bowel disease
Source: PLoS One. 2021 Jun 2;16(6):e0252210. doi: 10.1371/journal.pone.0252210 (PMC8172032; doi:10.1371/journal.pone.0252210)
Supplement: S3 Dataset — (ZIP) [file pone.0252210.s005.zip › Export UC active inflammation/EC033-1_base sub CR removed_21__X_31700.6__Y_-63986.7__Z_2388.93__Time_237.txt]

1714.858398	106.669487
1713.881836	250.552780
1712.905273	72.890549
1711.927734	309.153625
1710.950195	119.928223
1709.972656	-314.918091
1708.995117	250.882751
1708.017578	155.526733
1707.039063	-11.301316
1706.061523	93.304634
1705.083008	-170.833282
1704.103516	141.428177
1703.125000	-177.188400
1702.145508	-88.226692
1701.166016	-185.777145
1700.186523	158.746735
1699.206055	-97.764694
1698.226563	-11.224094
1697.246094	-151.199036
1696.265625	-119.391739
1695.284180	-36.176067
1694.303711	-128.543350
1693.322266	-145.459274
1692.340820	65.208374
1691.359375	-139.915817
1690.376953	312.072601
1689.395508	73.580368
1688.413086	67.825737
1687.430664	169.345352
1686.447266	138.093445
1685.464844	38.173325
1684.481445	-87.799797
1683.498047	101.216469
1682.514648	335.983398
1681.530273	115.804291
1680.545898	181.128311
1679.561523	172.419189
1678.577148	89.714981
1677.592773	289.569458
1676.607422	128.051743
1675.622070	225.047302
1674.636719	333.108276
1673.651367	96.023239
1672.666016	391.011536
1671.679688	258.519135
1670.693359	397.472534
1669.707031	597.871704
1668.719727	416.229584
1667.733398	290.840179
1666.746094	513.562988
1665.758789	349.173431
1664.770508	622.939392
1663.783203	507.088684
1662.794922	595.813293
1661.806641	303.095581
1660.818359	472.037933
1659.829102	585.577393
1658.840820	309.960236
1657.851563	360.561096
1656.862305	400.859161
1655.872070	131.663208
1654.882813	413.463409
1653.892578	486.347351
1652.902344	432.479736
1651.912109	447.681610
1650.920898	415.524414
1649.930664	476.189362
1648.939453	481.550354
1647.947266	249.278198
1646.956055	334.428833
1645.964844	311.455536
1644.972656	37.794041
1643.980469	-32.215656
1642.987305	206.874466
1641.995117	97.669441
1641.001953	183.962555
1640.008789	14.494717
1639.015625	246.197540
1638.022461	-46.805870
1637.028320	24.307178
1636.034180	-7.253054
1635.040039	-36.014557
1634.045898	-156.835312
1633.051758	33.366264
1632.056641	-60.820370
1631.061523	100.562775
1630.066406	-93.382942
1629.070313	-39.745171
1628.075195	-228.089951
1627.079102	17.806236
1626.083008	-317.565613
1625.085938	-371.345123
1624.089844	108.672691
1623.092773	-268.303192
1622.095703	69.728920
1621.098633	95.040123
1620.101563	170.311737
1619.103516	208.836700
1618.105469	81.992722
1617.107422	285.997498
1616.109375	-8.674364
1615.110352	103.504990
1614.112305	-78.123199
1613.113281	144.240952
1612.114258	-121.173096
1611.114258	-43.039230
1610.114258	-119.556633
1609.115234	89.600929
1608.115234	-296.027740
1607.114258	-3.107887
1606.114258	-29.784307
1605.113281	-286.852875
1604.112305	105.330399
1603.111328	144.042923
1602.109375	106.842003
1601.108398	226.594986
1600.106445	-103.556190
1599.104492	-206.112640
1598.102539	-31.557327
1597.099609	-199.491852
1596.096680	68.978455
1595.093750	-195.639877
1594.090820	-37.064873
1593.087891	-387.805450
1592.083984	-171.924042
1591.080078	-24.050795
1590.076172	-90.283333
1589.072266	140.884338
1588.067383	-123.721443
1587.063477	-62.282074
1586.058594	108.564995
1585.052734	78.543617
1584.047852	137.080368
1583.041992	112.131371
1582.036133	141.825348
1581.030273	43.806534
1580.024414	-121.951691
1579.017578	-16.976484
1578.011719	20.202934
1577.004883	13.033430
1575.998047	141.068390
1574.990234	157.099884
1573.982422	9.193317
1572.975586	404.670319
1571.966797	35.623482
1570.958984	9.701046
1569.951172	82.427658
1568.942383	144.620636
1567.933594	45.658760
1566.924805	66.079689
1565.915039	94.167427
1564.906250	161.078476
1563.896484	-29.061184
1562.886719	149.180710
1561.875977	127.498138
1560.866211	134.249817
1559.855469	-35.431072
1558.844727	100.726273
1557.833984	55.295185
1556.822266	-233.804047
1555.811523	-217.201614
1554.799805	125.600098
1553.788086	201.427383
1552.775391	214.960037
1551.763672	39.432259
1550.750977	321.880035
1549.738281	283.274841
1548.725586	156.618225
1547.711914	285.906067
1546.699219	78.909058
1545.685547	187.234634
1544.671875	47.284714
1543.658203	39.051308
1542.643555	332.930389
1541.628906	112.593941
1540.614258	-19.975708
1539.599609	162.344513
1538.584961	176.695297
1537.569336	159.935135
1536.553711	264.318817
1535.538086	144.123840
1534.522461	-45.772614
1533.505859	22.106836
1532.489258	223.878891
1531.472656	98.135681
1530.456055	111.461578
1529.439453	-148.406677
1528.421875	-32.269398
1527.404297	39.922497
1526.386719	-3.889049
1525.369141	255.919571
1524.350586	134.623932
1523.332031	-30.474350
1522.313477	77.035561
1521.294922	-49.642494
1520.275391	160.419083
1519.256836	92.666039
1518.237305	-211.635056
1517.217773	80.203033
1516.197266	22.408405
1515.177734	-215.249939
1514.157227	-42.078442
1513.136719	-64.207664
1512.116211	203.603622
1511.094727	-131.883652
1510.074219	-85.039955
1509.052734	171.999298
1508.031250	-89.221985
1507.008789	152.093979
1505.987305	36.893967
1504.964844	-206.522522
1503.942383	-42.523201
1502.918945	-29.859402
1501.896484	-81.315903
1500.873047	-9.955187
1499.849609	-176.818344
1498.826172	-156.855240
1497.802734	19.105402
1496.778320	-206.809219
1495.753906	-128.321411
1494.729492	-226.423889
1493.705078	-143.035202
1492.680664	6.693787
1491.655273	-25.209646
1490.629883	96.128403
1489.604492	-117.337440
1488.578125	126.380890
1487.552734	22.637865
1486.526367	199.679581
1485.500000	282.120636
1484.473633	109.251656
1483.446289	-68.742287
1482.418945	-228.879181
1481.391602	103.196121
1480.364258	-164.147583
1479.336914	93.700684
1478.308594	392.130859
1477.280273	455.933960
1476.251953	244.500275
1475.223633	341.290497
1474.194336	302.991211
1473.165039	460.688629
1472.135742	646.259399
1471.106445	544.117371
1470.077148	714.211548
1469.046875	708.636536
1468.016602	479.201447
1466.986328	928.724426
1465.956055	831.433716
1464.924805	812.910217
1463.893555	822.301147
1462.862305	920.561279
1461.831055	868.877991
1460.799805	532.752991
1459.767578	1067.569824
1458.735352	1076.672974
1457.703125	989.296631
1456.670898	960.284485
1455.637695	916.012024
1454.604492	1028.972412
1453.571289	1058.179077
1452.538086	1016.362366
1451.503906	1205.167236
1450.470703	1335.604004
1449.436523	1177.124756
1448.401367	1294.766602
1447.367188	1419.955566
1446.332031	1309.591309
1445.297852	1173.963379
1444.261719	1159.821411
1443.226563	1133.042236
1442.191406	1260.577515
1441.155273	864.490051
1440.119141	1174.058350
1439.083008	1056.239136
1438.045898	700.857117
1437.009766	840.941956
1435.972656	887.469360
1434.934570	769.773010
1433.897461	770.843506
1432.860352	580.030945
1431.822266	467.540680
1430.784180	640.295654
1429.745117	308.319733
1428.707031	420.513458
1427.667969	252.692490
1426.628906	105.133080
1425.589844	451.786072
1424.550781	241.268280
1423.510742	-69.956871
1422.470703	316.865265
1421.430664	214.872971
1420.390625	218.722092
1419.349609	157.114426
1418.308594	118.216537
1417.267578	26.512367
1416.226563	357.604980
1415.185547	94.886497
1414.143555	-4.220486
1413.101563	113.010925
1412.059570	-16.152208
1411.017578	-57.247513
1409.974609	-58.096401
1408.931641	-104.126511
1407.888672	113.659637
1406.845703	127.972397
1405.801758	-226.786850
1404.758789	-81.778122
1403.714844	-27.151142
1402.669922	37.521347
1401.625977	84.672691
1400.581055	169.462051
1399.537109	-312.437256
1398.491211	-36.969322
1397.446289	-124.996208
1396.400391	243.149475
1395.355469	142.691284
1394.309570	160.048737
1393.262695	129.859909
1392.216797	122.297112
1391.169922	72.229462
1390.123047	59.788517
1389.076172	-30.149647
1388.029297	-217.550781
1386.981445	375.545898
1385.933594	28.218901
1384.885742	-26.378456
1383.837891	29.100500
1382.789063	-27.846102
1381.740234	82.703606
1380.691406	-113.966278
1379.642578	-73.223999
1378.592773	-32.440342
1377.543945	0.931638
1376.494141	-112.901222
1375.444336	155.167892
1374.393555	51.469627
1373.342773	-321.475342
1372.292969	-43.318581
1371.241211	145.016647
1370.190430	69.154259
1369.139648	-43.971546
1368.087891	-191.861786
1367.036133	-0.832345
1365.983398	-228.206375
1364.931641	-116.755608
1363.878906	94.293022
1362.826172	21.613422
1361.773438	-347.055603
1360.720703	-334.848328
1359.666992	-178.316025
1358.613281	177.173798
1357.559570	-11.864787
1356.504883	313.774994
1355.451172	-113.596428
1354.396484	120.178246
1353.341797	13.639112
1352.287109	185.384140
1351.231445	12.007181
1350.175781	-4.811412
1349.120117	10.735265
1348.064453	-85.290054
1347.008789	409.243713
1345.952148	122.370178
1344.895508	167.995743
1343.838867	340.132233
1342.782227	450.324738
1341.724609	354.868896
1340.666992	197.611984
1339.609375	533.444702
1338.551758	299.636627
1337.493164	179.905594
1336.434570	211.321060
1335.375977	433.386932
1334.317383	427.812134
1333.257813	226.890961
1332.199219	102.837433
1331.139648	364.669952
1330.079102	-3.941416
1329.019531	339.556549
1327.958984	327.145691
1326.898438	391.423676
1325.837891	263.105164
1324.777344	352.254395
1323.715820	355.035461
1322.654297	143.153061
1321.592773	444.784607
1320.531250	442.892731
1319.468750	460.817535
1318.406250	303.722321
1317.343750	161.581299
1316.281250	342.542511
1315.218750	656.613342
1314.155273	182.095291
1313.091797	355.809235
1312.028320	556.635559
1310.963867	572.760742
1309.899414	431.403748
1308.834961	474.808197
1307.770508	341.096588
1306.706055	507.701965
1305.640625	398.807251
1304.575195	508.931671
1303.509766	304.367554
1302.444336	424.473663
1301.377930	119.413673
1300.311523	568.934875
1299.245117	409.093292
1298.178711	450.810059
1297.111328	396.813568
1296.044922	347.844238
1294.977539	247.425964
1293.909180	294.364899
1292.841797	226.059128
1291.773438	302.579865
1290.705078	354.622803
1289.636719	377.300354
1288.567383	255.411789
1287.499023	501.278107
1286.429688	391.822815
1285.360352	314.336853
1284.290039	425.537659
1283.219727	267.415100
1282.150391	234.296738
1281.079102	350.551849
1280.008789	263.733154
1278.937500	289.554138
1277.866211	312.988708
1276.794922	488.098389
1275.723633	484.724030
1274.651367	442.300354
1273.580078	248.454987
1272.507813	428.572113
1271.434570	518.287659
1270.362305	568.959229
1269.289063	441.424530
1268.215820	458.031799
1267.142578	179.383423
1266.068359	603.645081
1264.994141	493.524139
1263.919922	356.681610
1262.845703	334.563660
1261.771484	485.600891
1260.696289	395.322418
1259.621094	475.714600
1258.545898	465.979431
1257.469727	436.810303
1256.394531	424.754669
1255.318359	327.536346
1254.241211	395.921936
1253.165039	459.466400
1252.087891	250.516891
1251.010742	445.506531
1249.933594	73.795509
1248.856445	465.775238
1247.778320	546.457825
1246.700195	578.536011
1245.622070	489.147247
1244.543945	186.056015
1243.464844	434.464020
1242.385742	524.962219
1241.306641	200.315063
1240.227539	511.767487
1239.147461	400.872894
1238.067383	372.546265
1236.987305	351.538452
1235.907227	512.447876
1234.827148	372.677582
1233.746094	710.507751
1232.665039	570.802490
1231.583008	549.896667
1230.501953	410.335754
1229.419922	457.331726
1228.337891	254.938034
1227.255859	515.014771
1226.172852	-59.981853
1225.089844	270.251404
1224.006836	109.272057
1222.923828	105.586723
1221.840820	150.278259
1220.756836	30.568501
1219.672852	389.485321
1218.587891	221.463470
1217.503906	-120.414856
1216.418945	412.226868
1215.333984	447.184082
1214.249023	303.475159
1213.164063	5.352961
1212.078125	-87.513321
1210.992188	314.267426
1209.906250	47.705837
1208.819336	229.816879
1207.732422	409.438934
1206.645508	121.332649
1205.558594	163.524323
1204.471680	167.141800
1203.383789	274.332947
1202.295898	104.504486
1201.208008	163.493301
1200.119141	164.667969
1199.031250	-303.483154
1197.942383	-331.098846
1196.852539	158.511292
1195.763672	-1.498283
1194.673828	-77.293716
1193.583984	-52.095123
1192.494141	16.342667
1191.404297	-64.252754
1190.313477	-264.958099
1189.222656	139.699966
1188.131836	-164.255997
1187.040039	-151.183975
1185.949219	-126.130402
1184.857422	38.074436
1183.764648	22.234364
1182.672852	-10.403987
1181.580078	-124.596718
1180.487305	-42.153503
1179.394531	-149.143478
1178.301758	-153.059601
1177.208008	-293.578186
1176.114258	33.063442
1175.020508	-69.168602
1173.925781	84.814926
1172.831055	159.702637
1171.736328	83.745804
1170.641602	26.934010
1169.546875	-238.008774
1168.451172	-246.954269
1167.355469	-74.196083
1166.259766	-145.396942
1165.163086	-137.731293
1164.067383	-242.406647
1162.970703	-0.663918
1161.873047	85.675980
1160.776367	145.679199
1159.678711	45.655483
1158.581055	-23.331047
1157.483398	-254.593338
1156.384766	-115.995407
1155.287109	-275.650421
1154.188477	89.364487
1153.088867	-27.439466
1151.990234	270.533752
1150.890625	-70.351692
1149.791016	58.246002
1148.691406	-60.985977
1147.590820	-180.212494
1146.490234	19.625225
1145.389648	140.776932
1144.289063	216.613464
1143.187500	80.604675
1142.086914	175.366867
1140.984375	310.462280
1139.882813	3.201346
1138.781250	-118.541718
1137.678711	175.636444
1136.576172	51.441559
1135.472656	-67.996490
1134.370117	-18.789320
1133.266602	68.338577
1132.163086	143.513046
1131.058594	213.858093
1129.955078	452.608093
1128.850586	266.550140
1127.746094	348.546600
1126.640625	321.377655
1125.535156	348.704620
1124.430664	577.450684
1123.324219	355.797882
1122.218750	518.009766
1121.112305	350.863342
1120.005859	136.389252
1118.899414	104.269379
1117.792969	318.285187
1116.685547	13.906181
1115.578125	52.678928
1114.470703	-109.663872
1113.362305	281.386322
1112.253906	81.147682
1111.145508	-156.859909
1110.037109	125.102196
1108.928711	0.520674
1107.819336	260.972382
1106.709961	289.830444
1105.599609	259.605255
1104.490234	427.642517
1103.379883	168.405975
1102.269531	548.651794
1101.159180	131.384308
1100.047852	303.850281
1098.936523	176.759048
1097.825195	200.556519
1096.713867	217.235413
1095.601563	342.249451
1094.489258	314.056213
1093.376953	380.046967
1092.263672	719.095276
1091.151367	222.284012
1090.038086	113.986671
1088.924805	50.413021
1087.810547	346.751068
1086.696289	384.216553
1085.582031	322.880463
1084.467773	444.905670
1083.352539	461.077881
1082.238281	545.367065
1081.123047	462.791046
1080.006836	349.686584
1078.891602	267.144867
1077.775391	97.748177
1076.659180	360.259369
1075.541992	357.468018
1074.425781	117.723351
1073.308594	236.908325
1072.191406	20.703882
1071.073242	233.583206
1069.956055	-104.432480
1068.837891	253.625717
1067.719727	328.034515
1066.600586	149.435074
1065.481445	319.805328
1064.362305	253.634552
1063.243164	421.537018
1062.124023	523.830078
1061.003906	190.918671
1059.883789	349.327637
1058.762695	112.457932
1057.642578	268.458008
1056.521484	300.495941
1055.400391	229.696320
1054.278320	109.856613
1053.157227	232.990479
1052.035156	423.777802
1050.913086	376.345123
1049.790039	256.570038
1048.667969	-124.492775
1047.544922	224.840530
1046.420898	-125.727722
1045.297852	340.050446
1044.173828	157.487869
1043.049805	-41.298710
1041.925781	69.945732
1040.800781	78.632156
1039.675781	133.908524
1038.550781	58.764225
1037.425781	-30.299589
1036.299805	288.014832
1035.173828	-126.828232
1034.047852	312.371613
1032.921875	551.351807
1031.794922	129.806671
1030.667969	208.329361
1029.541016	75.321404
1028.413086	-15.782589
1027.286133	106.930855
1026.157227	25.195076
1025.029297	-5.383125
1023.901367	-247.189407
1022.772461	-31.601522
1021.643555	-143.286301
1020.513672	-62.334305
1019.384766	-81.117676
1018.254883	-266.834259
1017.124023	-202.045364
1015.994141	15.734088
1014.863281	305.281036
1013.732422	96.615913
1012.601563	54.856949
1011.469727	40.937267
1010.338867	170.616928
1009.207031	41.026722
1008.074219	448.410034
1006.942383	166.206314
1005.809570	480.937225
1004.675781	751.621521
1003.542969	1177.137817
1002.409180	1110.162231
1001.275391	948.519470
1000.141602	650.694763
999.007813	450.069946
997.873047	298.078583
996.738281	388.628967
995.602539	236.824615
994.467773	221.303055
993.332031	74.334946
992.196289	234.265793
991.059570	-237.679581
989.923828	464.157318
988.787109	243.736984
987.650391	214.748383
986.512695	257.246582
985.375000	216.869675
984.237305	282.503174
983.099609	-36.309223
981.960938	-78.705620
980.822266	208.053299
979.683594	-82.717323
978.544922	-120.274605
977.405273	221.679031
976.265625	20.968521
975.125977	45.674572
973.985352	-95.020340
972.845703	111.337082
971.705078	48.929569
970.563477	-84.568306
969.422852	-155.940033
968.281250	-110.152924
967.139648	18.298906
965.997070	192.641220
964.855469	252.300842
963.712891	121.672241
962.569336	124.146606
961.426758	149.621002
960.283203	133.908173
959.139648	285.519257
957.996094	75.249443
956.851563	-47.833340
955.707031	101.652832
954.562500	319.811676
953.416992	-2.091460
952.272461	7.962166
951.126953	137.018677
949.980469	-90.628662
948.834961	-2.600238
947.688477	28.322271
946.541992	253.539551
945.395508	-101.536308
944.248047	386.415070
943.100586	152.653458
941.953125	51.489292
940.804688	-22.163176
939.657227	-120.798759
938.507813	214.128403
937.359375	357.400208
936.210938	325.104675
935.061523	64.933594
933.912109	39.716267
932.761719	117.121132
931.611328	183.180374
930.460938	308.499115
929.310547	-292.520721
928.160156	58.376297
927.008789	49.587326
925.857422	36.327671
924.705078	-95.144104
923.553711	48.715855
922.401367	-25.701756
921.249023	15.927359
920.095703	150.787689
918.942383	76.617409
917.789063	54.804478
916.635742	-16.890100
915.481445	-140.705521
914.328125	-409.669525
913.172852	-124.687523
912.018555	-307.172150
910.863281	-162.850891
909.708008	-136.460876
908.552734	130.321152
907.396484	-15.515260
906.241211	-269.998901
905.083984	-62.090736
903.927734	-42.226376
902.770508	-131.017410
901.613281	-106.496529
900.456055	-143.045731
899.298828	110.154167
898.140625	-53.012554
896.982422	10.151546
895.824219	-35.208271
894.665039	127.513062
893.505859	70.952194
892.346680	-46.546455
891.186523	-62.270348
890.027344	136.650314
888.867188	-57.414688
887.706055	51.193520
886.545898	58.223328
885.384766	-2.404537
884.223633	4.719476
883.061523	194.585373
881.899414	120.557671
880.737305	-39.066326
879.575195	-178.292068
878.413086	110.738281
877.250000	5.405397
876.086914	-149.399124
874.922852	67.455429
873.758789	-132.256653
872.595703	282.617737
871.430664	328.280701
870.266602	142.224060
869.101563	352.134735
867.936523	296.624786
866.770508	61.311214
865.605469	390.273132
864.439453	217.998322
863.273438	104.229530
862.106445	244.326035
860.939453	150.835190
859.772461	174.136078
858.605469	105.412468
857.437500	539.351746
856.269531	306.819550
855.101563	354.747650
853.932617	496.829346
852.764648	468.469543
851.595703	139.796783
850.425781	319.908813
849.256836	369.999664
848.086914	173.697861
846.916992	-80.736488
845.746094	260.391785
844.575195	122.405350
843.404297	279.818024
842.233398	52.379902
841.061523	283.497070
839.889648	255.119202
838.717773	179.787476
837.545898	84.351646
836.373047	138.631790
835.200195	418.472229
834.027344	235.863358
832.853516	17.582266
831.679688	89.559296
830.505859	288.669678
829.331055	152.975571
828.157227	249.290909
826.982422	227.323730
825.806641	15.810572
824.631836	16.112482
823.456055	141.161972
822.280273	76.727684
821.103516	219.426346
819.926758	1.245469
818.750000	-36.548889
817.573242	-85.507034
816.395508	-114.471306
815.217773	-112.330856
814.040039	87.709778
812.862305	298.715637
811.683594	-46.249424
810.504883	-6.585977
809.326172	-33.670296
808.146484	-109.684662
806.966797	-110.211044
805.787109	-235.158798
804.607422	59.476814
803.426758	-23.422100
802.246094	-261.683228
801.064453	-40.676449
799.883789	-99.311462
798.702148	-102.557495
797.520508	-338.653931
796.337891	-7.320301
795.156250	-119.391434
793.972656	-151.739319
792.790039	-82.264801
791.607422	-238.761536
790.423828	76.267685
789.239258	171.953018
788.055664	99.349388
786.871094	-143.644012
785.686523	-23.888443
784.501953	133.318924
783.316406	-52.282562
782.130859	-3.604606
780.945313	22.870289
779.759766	31.579599
778.573242	4.860288
777.386719	90.682045
776.199219	262.469727
775.012695	162.637802
773.825195	122.344467
772.637695	64.339256
771.449219	147.423965
770.260742	76.045662
769.072266	101.613121
767.883789	133.701218
766.694336	18.068830
765.504883	135.909637
764.315430	-63.511795
763.125977	309.541779
761.935547	308.130096
760.745117	20.548920
759.553711	177.467392
758.363281	263.855469
757.171875	295.146057
755.979492	352.732910
754.788086	335.492859
753.595703	296.212189
752.403320	412.879028
751.210938	4.448193
750.017578	79.272614
748.824219	265.977539
747.630859	388.877411
746.436523	68.372086
745.242188	239.415344
744.047852	131.755447
742.853516	-21.954971
741.658203	-258.958435
740.462891	-33.400372
739.267578	-5.215763
738.071289	20.718210
736.875000	197.738922
735.678711	-280.125549
734.482422	-256.438812
733.285156	327.543243
732.087891	-196.062332
730.890625	85.665459
729.692383	1.959166
728.494141	-90.472069
727.295898	-86.677788
726.097656	72.290581
724.898438	-225.539230
723.699219	22.942621
722.500000	186.126297
721.299805	462.781891
720.099609	-26.978582
718.899414	13.885571
717.698242	168.213043
716.498047	202.499664
715.296875	276.048157
714.094727	170.772552
712.893555	39.418713
711.691406	80.344299
710.489258	149.614685
709.286133	367.029968
708.083008	48.589115
706.879883	111.417267
705.676758	15.346620
704.472656	71.728348
703.268555	-148.206223
702.064453	-54.699055
700.860352	30.134823
699.655273	267.213287
698.450195	-206.632889
697.244141	102.272110
696.039063	141.676987
694.833008	46.456654
693.626953	92.554863
692.419922	-158.758560
691.212891	126.368118
690.005859	38.155731
688.798828	93.313316
687.590820	-7.641013
686.382813	-166.988846
685.174805	-78.939247
683.965820	-253.122406
682.756836	-160.502045
681.547852	-165.299149
680.338867	-5.310982
679.128906	172.070679
677.918945	119.986801
676.708984	273.739441
675.498047	-3.137362
674.287109	-84.981857
673.076172	-49.806808
671.865234	35.259621
670.653320	1.519034
669.441406	82.540283
668.229492	109.659584
667.016602	-89.950470
665.803711	41.237015
664.590820	-252.948181
663.377930	-65.287827
662.164063	152.687286
660.950195	-99.774704
659.736328	222.045670
658.521484	218.138809
657.306641	255.396164
656.091797	230.286377
654.875977	138.537735
653.661133	-34.889622
652.445313	-61.527554
651.228516	-34.115257
650.012695	34.385612
648.795898	-263.035522
647.579102	-75.756668
646.361328	77.171608
645.143555	70.958092
643.925781	60.610821
642.708008	190.235031
641.489258	160.829681
640.270508	219.734024
639.051758	-58.696194
637.833008	146.640350
636.613281	326.237152
635.393555	-50.426594
634.172852	-111.127861
632.953125	-107.287621
631.732422	61.929565
630.511719	123.863388
629.290039	100.037376
628.068359	78.438141
626.846680	247.763016
625.625000	-22.451559
624.402344	106.176552
623.179688	-5.246148
621.957031	363.302734
620.733398	219.740067
619.510742	164.016769
618.286133	14.074656
617.062500	163.809570
615.837891	-101.767097
614.613281	-24.998264
613.388672	-149.455750
612.164063	-36.622505
610.938477	112.341728
609.712891	-228.460556
608.486328	-86.340065
607.260742	-55.633278
606.034180	-151.239700
604.807617	254.769257
