# Supplementary material for: Raman spectroscopy accurately differentiates mucosal healing from non-healing and biochemical changes following biological therapy in inflammatory bowel disease
Source: PLoS One. 2021 Jun 2;16(6):e0252210. doi: 10.1371/journal.pone.0252210 (PMC8172032; doi:10.1371/journal.pone.0252210)
Supplement: S3 Dataset — (ZIP) [file pone.0252210.s005.zip › Export UC active inflammation/OC013 post treatment-2_BL sub CR removed_99__X_13373.9__Y_18530.7__Time_1104.txt]

1714.671875	283.807434
1713.695313	248.201340
1712.718750	183.404907
1711.742188	-285.723328
1710.764648	377.229523
1709.787109	-34.372829
1708.809570	114.829010
1707.831055	58.192924
1706.853516	31.641964
1705.875000	-138.979889
1704.896484	-3.753892
1703.916992	30.220848
1702.938477	-87.761528
1701.958984	-138.279434
1700.979492	-201.591446
1700.000000	-34.333168
1699.019531	50.488544
1698.040039	149.221313
1697.059570	34.633842
1696.079102	219.891144
1695.097656	63.664402
1694.117188	-46.519657
1693.135742	49.449108
1692.154297	111.208183
1691.172852	-8.006129
1690.190430	294.913574
1689.208008	219.420883
1688.225586	232.496658
1687.243164	440.731934
1686.260742	329.488068
1685.277344	365.366394
1684.293945	359.097290
1683.310547	409.276001
1682.327148	284.140289
1681.343750	585.600525
1680.359375	378.901428
1679.375000	452.245758
1678.390625	741.572815
1677.405273	608.207520
1676.419922	435.464935
1675.435547	986.591980
1674.449219	703.065125
1673.463867	829.469238
1672.478516	788.832642
1671.492188	549.362366
1670.505859	634.489319
1669.519531	935.108154
1668.532227	1002.338806
1667.544922	881.475098
1666.557617	1066.264893
1665.570313	866.630920
1664.583008	839.900085
1663.594727	922.281860
1662.607422	1060.696533
1661.619141	982.019836
1660.629883	1216.467285
1659.641602	1239.192261
1658.652344	1238.394653
1657.663086	1026.044800
1656.673828	787.638306
1655.684570	983.841736
1654.694336	1005.569519
1653.704102	807.955688
1652.713867	684.811157
1651.723633	786.848328
1650.732422	656.399963
1649.742188	592.397949
1648.750977	697.862183
1647.758789	586.829041
1646.767578	703.342163
1645.775391	302.293182
1644.784180	366.494141
1643.791992	393.929565
1642.798828	102.153442
1641.806641	217.185593
1640.813477	311.267792
1639.820313	247.231445
1638.827148	-164.727341
1637.833008	301.789093
1636.839844	291.115021
1635.845703	17.041288
1634.851563	51.584114
1633.856445	12.505314
1632.862305	26.294161
1631.867188	-38.777393
1630.872070	56.937195
1629.876953	129.061188
1628.881836	101.284317
1627.885742	-42.127453
1626.889648	-169.567993
1625.893555	37.177025
1624.897461	-53.183865
1623.900391	-232.786346
1622.903320	81.907112
1621.906250	39.188259
1620.909180	135.813751
1619.912109	111.656525
1618.914063	58.693974
1617.916016	58.333633
1616.917969	68.536552
1615.919922	-68.165825
1614.920898	-165.403976
1613.921875	180.757004
1612.922852	2.297024
1611.923828	167.432404
1610.924805	70.385414
1609.924805	72.995872
1608.924805	104.448868
1607.924805	-39.616116
1606.924805	78.306725
1605.923828	-230.645523
1604.922852	70.531776
1603.921875	20.839790
1602.920898	54.900867
1601.919922	62.772976
1600.917969	-13.083169
1599.916016	-99.388077
1598.914063	-104.627464
1597.912109	20.805819
1596.909180	-81.222984
1595.906250	-70.891960
1594.903320	-188.610321
1593.900391	27.981400
1592.896484	-460.594147
1591.893555	-116.219650
1590.889648	-59.160358
1589.885742	52.612427
1588.880859	23.386137
1587.876953	163.654877
1586.872070	207.298737
1585.867188	-12.479142
1584.862305	-62.805832
1583.856445	-35.012966
1582.851563	63.041172
1581.845703	54.158279
1580.839844	-14.710659
1579.833008	-5.531053
1578.827148	120.705048
1577.820313	33.361507
1576.813477	-147.720367
1575.806641	-115.494026
1574.798828	-13.162205
1573.791992	-69.602333
1572.784180	-123.532127
1571.775391	-167.156952
1570.767578	15.227696
1569.759766	-36.420582
1568.750977	-18.031227
1567.742188	-10.154861
1566.732422	57.313183
1565.723633	-83.040260
1564.713867	-93.688843
1563.704102	74.590019
1562.694336	149.277542
1561.684570	169.338425
1560.673828	132.206207
1559.664063	141.637543
1558.652344	88.710350
1557.641602	-96.483131
1556.630859	-32.993568
1555.619141	167.621140
1554.607422	202.266006
1553.595703	125.423874
1552.583984	-70.600044
1551.571289	-2.687120
1550.558594	-61.731373
1549.545898	39.514011
1548.533203	135.408218
1547.519531	267.319641
1546.506836	-4.274109
1545.493164	248.828751
1544.479492	137.301773
1543.464844	118.691795
1542.451172	53.467941
1541.436523	212.815613
1540.421875	-56.666111
1539.407227	-21.545197
1538.391602	-17.556347
1537.375977	32.744812
1536.361328	-84.790550
1535.344727	-45.091610
1534.329102	64.095337
1533.312500	90.589897
1532.296875	-71.215836
1531.280273	163.780579
1530.262695	122.843315
1529.246094	-5.777228
1528.228516	9.742497
1527.210938	120.400375
1526.193359	220.586151
1525.175781	83.815590
1524.157227	19.018095
1523.138672	-25.293150
1522.120117	159.213196
1521.101563	101.790359
1520.082031	-127.999687
1519.063477	-41.625523
1518.043945	-150.734161
1517.024414	-180.260712
1516.003906	134.323288
1514.983398	1.777359
1513.963867	56.635853
1512.943359	-68.356499
1511.921875	124.847542
1510.901367	22.775475
1509.879883	-35.758141
1508.858398	-37.939285
1507.836914	-283.844330
1506.815430	103.540260
1505.792969	-60.474461
1504.770508	-237.329849
1503.748047	-75.984947
1502.725586	-142.795303
1501.702148	-25.277185
1500.678711	133.070847
1499.655273	-72.265808
1498.631836	-200.814468
1497.608398	-19.754759
1496.583984	-202.165726
1495.559570	-26.475119
1494.535156	13.525206
1493.510742	109.682060
1492.485352	16.548033
1491.460938	86.961716
1490.435547	39.725376
1489.409180	-25.456873
1488.383789	116.218811
1487.357422	334.362000
1486.331055	258.758575
1485.304688	200.996628
1484.278320	303.970978
1483.250977	195.070770
1482.224609	376.970581
1481.197266	370.009949
1480.168945	273.748596
1479.141602	327.899475
1478.113281	251.988449
1477.084961	425.779358
1476.056641	584.171875
1475.028320	625.300171
1473.999023	699.462280
1472.969727	539.341125
1471.940430	1119.953613
1470.911133	679.822510
1469.881836	786.870911
1468.851563	1000.669373
1467.821289	1122.802124
1466.791016	1099.933716
1465.759766	1127.884399
1464.729492	1143.117676
1463.698242	1204.053467
1462.666992	1285.276245
1461.635742	1435.034180
1460.603516	1333.309692
1459.571289	1470.273315
1458.539063	1419.345093
1457.506836	1360.826050
1456.474609	1243.978149
1455.441406	1205.807129
1454.408203	1510.034180
1453.375000	1639.188721
1452.341797	1573.098999
1451.307617	1507.034668
1450.274414	1790.718628
1449.240234	1519.463501
1448.205078	1369.905884
1447.170898	1600.300049
1446.135742	1795.159546
1445.100586	1326.773682
1444.065430	1288.835815
1443.030273	1567.214844
1441.994141	1316.799927
1440.958984	1218.285767
1439.921875	1304.401733
1438.885742	1284.357788
1437.849609	1143.044800
1436.812500	1113.001953
1435.775391	1004.695923
1434.738281	1060.663330
1433.701172	684.826050
1432.663086	627.301636
1431.625000	506.747528
1430.586914	711.852905
1429.548828	732.732788
1428.509766	493.817352
1427.470703	267.671967
1426.431641	392.175171
1425.392578	529.289490
1424.353516	295.899292
1423.313477	352.450623
1422.273438	81.522041
1421.233398	153.339645
1420.193359	187.418533
1419.152344	32.706905
1418.111328	127.337631
1417.070313	116.300362
1416.029297	-2.852798
1414.987305	-114.347305
1413.946289	206.886932
1412.904297	193.616501
1411.862305	44.674797
1410.819336	96.940125
1409.776367	129.161697
1408.734375	50.922390
1407.691406	261.645691
1406.647461	-120.313591
1405.604492	115.636551
1404.560547	45.312595
1403.516602	-17.363077
1402.472656	155.934692
1401.427734	-262.792236
1400.382813	-71.789848
1399.337891	-61.318993
1398.292969	-171.093689
1397.248047	-100.263535
1396.202148	83.384560
1395.156250	49.082531
1394.110352	52.463905
1393.064453	-209.515579
1392.018555	34.476738
1390.971680	153.289063
1389.924805	74.435883
1388.877930	-66.834190
1387.830078	-27.840736
1386.782227	218.826859
1385.734375	17.893637
1384.686523	62.149097
1383.638672	-65.974739
1382.589844	48.443134
1381.541016	-39.452946
1380.492188	-132.203705
1379.443359	-52.496376
1378.394531	84.708336
1377.344727	-224.879135
1376.294922	172.054779
1375.245117	10.006350
1374.194336	-304.050110
1373.143555	18.130192
1372.092773	60.996567
1371.041992	-130.392380
1369.991211	-154.595261
1368.939453	372.026703
1367.887695	14.077036
1366.835938	-64.633820
1365.784180	163.106918
1364.731445	-29.928890
1363.679688	100.835724
1362.626953	-12.254508
1361.573242	-85.387024
1360.520508	-131.010941
1359.466797	-32.265388
1358.413086	41.678551
1357.359375	-6.122835
1356.305664	48.105473
1355.250977	181.927032
1354.196289	-19.605162
1353.141602	141.703751
1352.086914	62.157993
1351.031250	263.301880
1349.975586	27.576548
1348.919922	119.647491
1347.864258	266.365692
1346.808594	455.292999
1345.751953	701.273010
1344.695313	510.837982
1343.638672	573.448242
1342.581055	479.972839
1341.523438	334.600098
1340.466797	593.218933
1339.408203	680.901611
1338.350586	446.716888
1337.291992	737.603516
1336.234375	684.396301
1335.174805	849.072815
1334.116211	687.175232
1333.057617	555.123901
1331.998047	512.249512
1330.938477	595.588806
1329.878906	597.400574
1328.818359	416.396637
1327.757813	443.127075
1326.697266	516.872070
1325.636719	593.138489
1324.576172	649.702576
1323.514648	652.002991
1322.453125	513.689026
1321.391602	691.396118
1320.330078	990.004211
1319.267578	797.674744
1318.205078	593.173767
1317.142578	778.418091
1316.080078	884.771729
1315.016602	769.334045
1313.953125	732.872620
1312.889648	691.569885
1311.826172	852.324890
1310.761719	675.715759
1309.698242	856.236938
1308.633789	975.210022
1307.569336	754.597351
1306.503906	940.096375
1305.438477	872.220032
1304.373047	799.517883
1303.307617	549.881104
1302.242188	755.175659
1301.175781	726.962463
1300.109375	757.787354
1299.042969	798.483032
1297.976563	512.561768
1296.909180	985.565247
1295.841797	692.466736
1294.774414	590.993347
1293.707031	757.087158
1292.638672	633.657166
1291.571289	517.691772
1290.502930	941.318970
1289.433594	857.293335
1288.365234	957.189087
1287.295898	983.562134
1286.226563	843.352173
1285.157227	928.606567
1284.086914	751.808838
1283.017578	504.120667
1281.947266	746.170593
1280.876953	682.216492
1279.805664	547.357178
1278.734375	740.405090
1277.663086	806.212341
1276.591797	850.011963
1275.520508	810.695068
1274.448242	720.089172
1273.375977	658.871826
1272.303711	680.770203
1271.231445	905.421448
1270.158203	788.094727
1269.085938	1041.958740
1268.011719	861.219849
1266.938477	851.413086
1265.865234	787.946106
1264.791016	780.623291
1263.716797	917.209839
1262.641602	851.359741
1261.567383	863.561890
1260.492188	824.578552
1259.416992	895.272705
1258.341797	987.867615
1257.265625	885.568115
1256.190430	1133.978149
1255.114258	939.178772
1254.037109	720.123596
1252.960938	727.483093
1251.883789	956.234741
1250.806641	807.852722
1249.729492	837.058472
1248.652344	759.266724
1247.574219	897.840698
1246.496094	705.824829
1245.417969	1004.696533
1244.338867	914.742798
1243.260742	934.112610
1242.181641	873.326416
1241.102539	1031.038330
1240.022461	411.994263
1238.943359	812.361023
1237.863281	972.352356
1236.783203	802.390076
1235.702148	712.501221
1234.622070	823.858765
1233.541016	838.186096
1232.459961	762.821106
1231.377930	685.039001
1230.296875	602.423035
1229.214844	558.559814
1228.132813	667.224854
1227.050781	449.024597
1225.967773	325.273346
1224.884766	629.809265
1223.801758	351.189972
1222.718750	290.328674
1221.634766	222.201736
1220.550781	173.411102
1219.466797	359.045807
1218.382813	230.435089
1217.298828	333.763733
1216.213867	280.009979
1215.128906	501.524048
1214.042969	360.766632
1212.958008	350.372803
1211.872070	50.362213
1210.786133	336.706451
1209.700195	514.336487
1208.613281	392.812500
1207.526367	338.807373
1206.439453	487.259979
1205.352539	572.943176
1204.265625	477.840790
1203.177734	274.333221
1202.089844	-6.197355
1201.001953	144.342300
1199.913086	-68.729942
1198.824219	62.403793
1197.735352	104.401291
1196.646484	26.051208
1195.557617	207.435211
1194.467773	23.193300
1193.377930	216.413223
1192.288086	121.079025
1191.197266	-41.548229
1190.106445	-98.447037
1189.015625	75.202675
1187.924805	255.929977
1186.833984	-199.683304
1185.742188	64.924583
1184.650391	15.000061
1183.557617	171.368500
1182.465820	8.601402
1181.373047	47.289089
1180.280273	37.955608
1179.187500	-48.129559
1178.093750	297.130341
1177.000977	40.807343
1175.907227	277.993408
1174.812500	59.991188
1173.718750	-131.623032
1172.624023	98.096001
1171.529297	-179.707977
1170.434570	33.064758
1169.338867	-15.063421
1168.244141	15.706961
1167.148438	-39.673283
1166.051758	-288.721649
1164.956055	0.051155
1163.859375	-93.681625
1162.762695	113.583626
1161.666016	74.696823
1160.568359	-35.862808
1159.470703	-72.417633
1158.373047	74.776848
1157.275391	73.908546
1156.176758	96.841362
1155.079102	52.934628
1153.979492	-141.244247
1152.880859	15.083978
1151.782227	-24.158159
1150.682617	-180.202530
1149.583008	-243.308472
1148.482422	84.202278
1147.382813	-9.986066
1146.282227	2.957041
1145.181641	-103.166954
1144.080078	-306.863464
1142.979492	122.374367
1141.877930	-343.027405
1140.776367	-147.128479
1139.673828	84.300079
1138.572266	-24.336111
1137.469727	-102.076035
1136.367188	-163.188126
1135.263672	46.490040
1134.161133	-178.576981
1133.057617	-23.678350
1131.954102	226.070023
1130.849609	57.953579
1129.745117	335.965881
1128.641602	134.627930
1127.536133	493.061890
1126.431641	298.821228
1125.326172	405.704437
1124.220703	365.560730
1123.115234	349.100098
1122.009766	159.680847
1120.903320	261.639221
1119.796875	200.133148
1118.690430	275.940979
1117.583008	136.297318
1116.475586	-3.305781
1115.368164	8.542873
1114.260742	3.807240
1113.152344	77.083237
1112.044922	-135.753311
1110.936523	150.211044
1109.827148	65.014488
1108.718750	45.997784
1107.609375	74.211060
1106.500000	284.228607
1105.389648	312.339722
1104.280273	330.992737
1103.169922	170.268936
1102.059570	335.195862
1100.948242	224.054993
1099.837891	280.402130
1098.726563	202.320572
1097.615234	572.130798
1096.502930	536.423035
1095.390625	425.336029
1094.278320	95.230438
1093.166016	248.054764
1092.053711	191.263351
1090.940430	548.784302
1089.827148	388.400970
1088.713867	279.858795
1087.599609	583.021423
1086.485352	34.711296
1085.371094	39.201195
1084.256836	212.949387
1083.141602	424.225891
1082.027344	433.357788
1080.912109	451.891602
1079.795898	486.863861
1078.680664	305.826172
1077.564453	146.012711
1076.448242	317.206696
1075.331055	-11.442776
1074.213867	-11.500158
1073.096680	258.174500
1071.979492	326.101990
1070.862305	159.599991
1069.744141	248.657486
1068.625977	75.270500
1067.507813	274.467621
1066.388672	173.814087
1065.270508	316.763275
1064.151367	103.844833
1063.031250	225.735916
1061.912109	427.170868
1060.791992	345.480377
1059.671875	74.421867
1058.550781	317.945557
1057.430664	19.045290
1056.309570	299.950439
1055.188477	232.603775
1054.066406	78.889297
1052.945313	259.288727
1051.823242	2.992706
1050.700195	225.432220
1049.578125	4.367988
1048.455078	-22.870428
1047.332031	45.602749
1046.208984	102.435127
1045.084961	131.309830
1043.960938	78.631981
1042.836914	-11.255525
1041.712891	316.060486
1040.587891	32.907871
1039.462891	50.404362
1038.337891	16.724831
1037.212891	278.786316
1036.086914	-34.110489
1034.960938	-51.273911
1033.834961	403.902496
1032.708984	382.126770
1031.582031	434.836456
1030.455078	131.892868
1029.328125	131.314514
1028.200195	26.236412
1027.072266	-11.349524
1025.944336	-192.850616
1024.816406	-244.154663
1023.687500	-506.628448
1022.558594	-260.598694
1021.429688	-244.336105
1020.300781	-392.720734
1019.170898	-262.630859
1018.041016	-162.670914
1016.911133	-106.722969
1015.780273	55.891502
1014.649414	116.552155
1013.518555	-100.738365
1012.387695	-90.860275
1011.255859	111.290962
1010.124023	26.360270
1008.992188	161.438080
1007.860352	118.357002
1006.727539	313.669067
1005.594727	518.227783
1004.461914	1219.945801
1003.329102	1505.288330
1002.195313	1404.590942
1001.061523	772.546631
999.927734	420.427216
998.792969	15.437508
997.658203	42.541634
996.523438	102.044640
995.388672	-87.662514
994.252930	-25.669743
993.117188	-85.884415
991.981445	-42.187134
990.844727	66.146820
989.708984	112.278175
988.572266	133.126862
987.434570	-78.677811
986.297852	154.340744
985.160156	235.329422
984.022461	90.708138
982.884766	-173.464447
981.746094	179.417740
980.607422	-192.614426
979.468750	-101.967163
978.329102	-163.069412
977.190430	74.885880
976.050781	-87.191498
974.910156	-127.285759
973.770508	117.671295
972.629883	114.496117
971.489258	79.261734
970.348633	115.321457
969.207031	94.067146
968.065430	-152.010544
966.923828	118.414291
965.781250	-44.778034
964.639648	168.342438
963.496094	-97.783745
962.353516	55.831852
961.210938	548.676941
960.067383	528.106750
958.923828	294.589569
957.779297	36.080341
956.635742	400.607330
955.491211	211.053558
954.345703	124.674568
953.201172	145.968796
952.055664	-4.231143
950.910156	115.608765
949.764648	491.575775
948.618164	110.781509
947.471680	230.773331
946.325195	183.995880
945.178711	-86.545723
944.031250	-34.847073
942.883789	357.129059
941.736328	187.436554
940.587891	465.232330
939.439453	152.012299
938.291016	468.633026
937.142578	285.720612
935.993164	438.152832
934.843750	586.034668
933.694336	387.511566
932.544922	255.235016
931.394531	268.891571
930.244141	535.411987
929.093750	323.734650
927.942383	305.722137
926.791016	155.795120
925.639648	283.597107
924.488281	-36.718723
923.335938	-40.692013
922.183594	-149.185577
921.031250	-34.790363
919.877930	184.159134
918.724609	91.799881
917.571289	22.263544
916.417969	243.509857
915.263672	-73.379486
914.109375	7.177533
912.955078	-46.136730
911.800781	57.184296
910.645508	60.710735
909.490234	50.686447
908.334961	-258.553925
907.178711	121.489563
906.022461	102.560562
904.866211	126.737854
903.709961	26.373617
902.552734	23.487432
901.395508	-69.913567
900.238281	81.237633
899.080078	-206.652588
897.921875	-10.200306
896.763672	30.132189
895.605469	-96.855705
894.446289	-126.523125
893.287109	-20.521460
892.127930	-129.209518
890.967773	-29.956131
889.807617	-113.670609
888.647461	23.987448
887.487305	139.038101
886.326172	211.180984
885.165039	-7.774574
884.003906	134.363358
882.842773	-5.474999
881.680664	-75.314529
880.518555	-27.867496
879.356445	-5.213445
878.193359	-29.865494
877.030273	-142.346512
875.867188	53.806953
874.703125	191.343536
873.540039	236.525421
872.375977	56.634544
871.210938	277.374634
870.046875	138.076157
868.881836	131.556305
867.716797	170.016724
866.550781	444.514771
865.385742	251.404373
864.219727	505.541809
863.052734	478.759735
861.886719	337.449188
860.719727	232.134476
859.552734	270.538788
858.384766	492.961761
857.217773	250.810059
856.049805	535.934204
854.880859	370.135712
853.712891	565.397522
852.543945	507.255646
851.375000	310.181519
850.205078	458.246216
849.036133	359.819580
847.866211	214.398621
846.696289	198.894241
845.525391	445.287750
844.354492	47.023335
843.183594	259.740540
842.012695	364.969604
840.840820	139.152756
839.668945	81.109322
838.497070	-119.985893
837.324219	92.424622
836.151367	184.064606
834.978516	226.493698
833.805664	239.847717
832.631836	139.307220
831.458008	366.908630
830.284180	223.930450
829.110352	366.567169
827.935547	495.727905
826.760742	154.267639
825.584961	361.390381
824.410156	341.027740
823.234375	95.578751
822.058594	295.787292
820.881836	34.810463
819.705078	61.181355
818.528320	194.370117
817.351563	-19.760456
816.173828	-124.785660
814.996094	79.437180
813.818359	112.267021
812.639648	-112.898750
811.461914	191.106873
810.283203	59.303665
809.103516	7.523287
807.923828	-193.114655
806.745117	-229.343903
805.564453	-161.225754
804.384766	-35.460945
803.204102	-42.959576
802.023438	-230.226700
800.842773	15.143899
799.661133	-189.866409
798.479492	-117.649193
797.297852	-331.477814
796.115234	-230.525208
794.932617	3.286037
793.750000	-263.698212
792.567383	-149.661362
791.383789	-37.928623
790.200195	133.481934
789.016602	43.621422
787.832031	-194.477982
786.648438	-43.174511
785.463867	81.484566
784.278320	40.222267
783.092773	-45.268108
781.908203	107.925636
780.721680	119.610062
779.536133	84.862579
778.349609	-234.788055
777.163086	88.183807
775.975586	139.464706
774.789063	-14.554626
773.601563	-153.085754
772.413086	169.442368
771.225586	227.149231
770.037109	97.393524
768.848633	238.797012
767.660156	91.415329
766.470703	329.645966
765.281250	56.708561
764.091797	-136.843185
762.901367	140.831650
761.710938	68.370789
760.520508	385.437408
759.330078	315.112732
758.138672	400.975952
756.947266	431.805603
755.755859	277.925171
754.563477	374.681427
753.371094	7.700687
752.178711	225.283020
750.986328	34.205105
749.792969	166.016937
748.599609	43.087097
747.405273	-55.647655
746.211914	187.984161
745.017578	95.835220
743.823242	128.746857
742.627930	34.456627
741.433594	148.483749
740.238281	-197.826874
739.041992	-79.409401
737.846680	-28.963348
736.650391	1.756582
735.454102	45.605446
734.256836	-120.724052
733.059570	172.668060
731.862305	19.537083
730.665039	-8.810888
729.466797	339.066864
728.268555	212.287094
727.070313	166.472214
725.872070	35.457596
724.672852	70.594185
723.473633	182.197800
722.273438	171.461182
721.074219	25.369974
719.874023	95.497772
718.673828	180.896576
717.472656	120.087227
716.271484	118.236885
715.070313	153.495117
713.869141	-11.842029
712.666992	272.015778
711.464844	220.129990
710.262695	192.271133
709.059570	173.174789
707.856445	84.431480
706.653320	202.622147
705.450195	222.835449
704.246094	-137.798538
703.041992	143.673615
701.837891	116.145111
700.632813	49.525188
699.428711	-310.569458
698.222656	46.933491
697.017578	-21.674280
695.811523	111.870354
694.605469	56.400970
693.399414	196.466476
692.192383	6.467965
690.986328	129.196869
689.778320	-153.936523
688.571289	-68.026627
687.363281	-164.335907
686.155273	-84.885208
684.947266	11.914659
683.738281	-116.738853
682.529297	-97.917824
681.320313	-200.406464
680.111328	139.110489
678.901367	-199.382813
677.691406	-182.576263
676.481445	-196.053497
675.270508	-187.848251
674.059570	-71.426369
672.848633	3.864410
671.636719	-24.664391
670.425781	57.115334
669.213867	255.615570
668.000977	-278.621429
666.789063	25.774038
665.576172	278.195892
664.362305	234.627213
663.149414	191.081589
661.935547	28.829348
660.721680	-129.035019
659.507813	-36.533161
658.292969	-0.170114
657.078125	133.214371
655.863281	33.640945
654.647461	-63.751656
653.431641	54.395370
652.215820	254.332397
651.000000	87.913086
649.783203	115.362923
648.566406	-109.182869
647.349609	301.376587
646.132813	216.659546
644.915039	276.077637
643.697266	281.604980
642.478516	125.734581
641.259766	432.149048
640.041992	445.943115
638.822266	158.718964
637.603516	245.392075
636.383789	89.137383
635.164063	-161.691788
633.943359	81.324242
632.723633	-92.418549
631.502930	210.227097
630.281250	104.845451
629.060547	20.765844
627.838867	0.863981
626.617188	383.886047
625.394531	221.960831
624.172852	162.743713
622.950195	244.722565
621.726563	150.714996
620.503906	214.960358
619.280273	364.529877
618.056641	192.574432
616.832031	232.263107
615.608398	130.347214
614.383789	88.015160
613.158203	-147.192245
611.933594	57.832100
610.708008	33.576084
609.482422	-117.222900
608.255859	92.741173
607.030273	-56.802727
605.803711	-72.209503
604.576172	-188.506638
