# Supplementary material for: Raman spectroscopy accurately differentiates mucosal healing from non-healing and biochemical changes following biological therapy in inflammatory bowel disease
Source: PLoS One. 2021 Jun 2;16(6):e0252210. doi: 10.1371/journal.pone.0252210 (PMC8172032; doi:10.1371/journal.pone.0252210)
Supplement: S3 Dataset — (ZIP) [file pone.0252210.s005.zip › Export UC active inflammation/OC028-1 post treatment_CR removed base sub_14__X_2105.28__Y_696.751__Z_1188.83__Time_160.txt]

1714.774414	202.401230
1713.797852	59.496670
1712.820313	40.971256
1711.843750	4.624150
1710.866211	-63.036652
1709.888672	71.241020
1708.911133	48.218037
1707.933594	122.512657
1706.955078	-32.776054
1705.976563	80.639305
1704.998047	-48.806797
1704.019531	-230.912338
1703.040039	-66.944260
1702.061523	-73.450462
1701.082031	-1.630904
1700.101563	-148.394623
1699.122070	-72.374512
1698.141602	-25.069586
1697.161133	-257.652374
1696.180664	77.044754
1695.200195	-20.432718
1694.218750	51.070950
1693.238281	-36.929955
1692.256836	188.101700
1691.274414	93.421516
1690.292969	239.628418
1689.310547	287.701202
1688.328125	379.076019
1687.345703	513.713440
1686.363281	542.284973
1685.379883	411.522736
1684.396484	353.374939
1683.413086	349.134247
1682.429688	601.176392
1681.445313	387.657867
1680.461914	310.598755
1679.477539	585.454346
1678.493164	472.213348
1677.507813	519.170349
1676.523438	510.792358
1675.538086	718.319458
1674.552734	897.013672
1673.566406	727.892578
1672.581055	700.197510
1671.594727	723.455017
1670.608398	792.325806
1669.622070	813.816040
1668.634766	756.072754
1667.648438	866.043823
1666.661133	639.320251
1665.673828	763.360657
1664.685547	577.361633
1663.698242	895.773926
1662.709961	676.139465
1661.721680	817.519714
1660.733398	855.837524
1659.744141	910.384705
1658.755859	830.155334
1657.766602	699.963867
1656.777344	681.381226
1655.787109	631.347229
1654.797852	489.015778
1653.807617	495.235535
1652.817383	488.517731
1651.827148	624.927490
1650.835938	438.905609
1649.844727	361.638458
1648.853516	506.710968
1647.862305	638.756958
1646.871094	324.446503
1645.878906	348.635132
1644.886719	394.166595
1643.894531	524.392822
1642.902344	462.056610
1641.910156	128.096954
1640.916992	137.510559
1639.923828	281.652222
1638.930664	156.874451
1637.936523	50.775238
1636.943359	55.620728
1635.949219	176.591736
1634.955078	129.000656
1633.960938	395.098907
1632.965820	110.679070
1631.970703	-86.583298
1630.975586	69.177734
1629.980469	109.157303
1628.985352	-116.588036
1627.989258	5.183637
1626.993164	-36.107132
1625.997070	-229.838058
1625.000977	-228.822266
1624.003906	-85.775169
1623.007813	136.130020
1622.010742	168.794403
1621.012695	183.104599
1620.015625	268.380493
1619.017578	28.026752
1618.020508	71.371056
1617.021484	-126.771080
1616.023438	8.492299
1615.025391	62.380608
1614.026367	61.169117
1613.027344	44.233040
1612.028320	82.370903
1611.028320	86.408081
1610.029297	-87.779358
1609.029297	31.572056
1608.029297	-8.950096
1607.028320	52.670349
1606.028320	433.715210
1605.027344	-114.848633
1604.026367	166.535583
1603.025391	81.390930
1602.023438	6.702640
1601.022461	-117.695877
1600.020508	147.572525
1599.018555	-112.873161
1598.016602	-20.362934
1597.013672	-76.929878
1596.010742	-21.181164
1595.007813	-12.548035
1594.004883	-69.287827
1593.001953	-107.800354
1591.998047	-39.341259
1590.994141	-88.450493
1589.990234	-77.604744
1588.986328	63.596352
1587.981445	-66.636024
1586.976563	74.311188
1585.971680	-147.314682
1584.966797	-27.463526
1583.961914	71.384628
1582.956055	-82.664551
1581.950195	-4.906274
1580.944336	4.991199
1579.938477	-71.155937
1578.931641	-25.033110
1577.924805	99.035934
1576.917969	-250.671417
1575.911133	11.041233
1574.904297	-24.006556
1573.896484	-48.766972
1572.888672	51.155952
1571.880859	-127.229523
1570.873047	-79.566429
1569.864258	-68.436996
1568.855469	101.016464
1567.846680	-90.742393
1566.837891	10.863440
1565.829102	-22.705168
1564.819336	13.676319
1563.809570	-33.135353
1562.799805	197.533798
1561.790039	-5.203701
1560.779297	139.495193
1559.768555	24.719496
1558.757813	-118.662216
1557.747070	-10.740248
1556.736328	252.454712
1555.724609	108.679459
1554.712891	11.440969
1553.701172	131.607193
1552.689453	88.481720
1551.676758	-84.190697
1550.664063	162.271561
1549.651367	201.513062
1548.638672	411.307343
1547.625977	64.870384
1546.612305	-77.320007
1545.598633	183.653122
1544.584961	7.613349
1543.571289	120.891136
1542.556641	254.631927
1541.541992	106.657761
1540.527344	260.715271
1539.512695	120.262062
1538.498047	-74.473633
1537.482422	-163.478622
1536.466797	214.380585
1535.451172	-24.532907
1534.434570	61.437420
1533.418945	108.568878
1532.402344	101.399200
1531.385742	207.490509
1530.369141	73.775467
1529.351563	37.860374
1528.334961	-103.757225
1527.317383	-11.137306
1526.299805	-47.409306
1525.281250	-153.304153
1524.263672	-133.178650
1523.245117	-100.338699
1522.226563	12.098614
1521.208008	67.784088
1520.188477	120.738350
1519.168945	116.993202
1518.150391	-87.319458
1517.129883	137.407700
1516.110352	107.610451
1515.089844	-55.858509
1514.070313	78.504044
1513.049805	22.704741
1512.028320	64.336739
1511.007813	-7.057974
1509.986328	-37.495735
1508.964844	-57.769547
1507.943359	-237.140350
1506.921875	-21.688383
1505.899414	26.931128
1504.876953	-183.421982
1503.854492	-32.496857
1502.832031	23.479866
1501.808594	-112.770348
1500.786133	17.269243
1499.762695	-218.953506
1498.739258	23.476547
1497.714844	-82.329712
1496.691406	60.011368
1495.666992	258.465637
1494.642578	-59.842419
1493.617188	-91.743530
1492.592773	83.365326
1491.567383	7.843026
1490.541992	88.145485
1489.516602	234.762039
1488.491211	5.788520
1487.464844	134.328384
1486.438477	186.155243
1485.412109	-7.144874
1484.385742	110.912560
1483.358398	213.533371
1482.331055	117.084183
1481.303711	186.389328
1480.276367	296.406982
1479.249023	449.659760
1478.220703	296.940186
1477.192383	585.062378
1476.164063	322.737488
1475.135742	587.716553
1474.106445	544.397522
1473.077148	620.715698
1472.047852	859.869507
1471.018555	1007.268250
1469.989258	839.075195
1468.958984	724.323730
1467.928711	1026.680908
1466.898438	1074.611694
1465.868164	1206.387451
1464.836914	1343.148315
1463.805664	1238.427368
1462.774414	1410.648560
1461.743164	1371.959473
1460.710938	1292.623779
1459.679688	1322.495972
1458.647461	1278.714966
1457.615234	1501.411621
1456.582031	1642.796875
1455.549805	1459.430298
1454.516602	1428.293335
1453.483398	1450.414429
1452.449219	1617.010254
1451.416016	1550.374756
1450.381836	1536.968018
1449.347656	1604.644287
1448.313477	1649.501221
1447.279297	1428.447876
1446.244141	1508.774414
1445.208984	1462.512817
1444.173828	1431.470581
1443.138672	1352.383911
1442.102539	1351.752686
1441.066406	1338.496704
1440.030273	1198.838379
1438.994141	1266.564453
1437.958008	1190.217773
1436.920898	1106.333740
1435.883789	987.143860
1434.846680	761.946960
1433.808594	607.573181
1432.771484	819.414734
1431.733398	685.358154
1430.695313	791.151550
1429.657227	624.432190
1428.618164	359.424957
1427.579102	551.077087
1426.540039	192.984726
1425.500977	351.904297
1424.461914	49.550068
1423.421875	329.469360
1422.381836	294.390289
1421.341797	496.151093
1420.301758	189.171082
1419.260742	355.709625
1418.219727	192.468140
1417.178711	306.192963
1416.137695	233.728180
1415.096680	269.526154
1414.054688	156.961624
1413.012695	-20.872782
1411.970703	30.208633
1410.928711	43.628872
1409.885742	16.885906
1408.842773	271.612000
1407.799805	174.630463
1406.756836	95.338806
1405.712891	106.524239
1404.668945	203.123337
1403.625000	244.539383
1402.581055	-87.862457
1401.537109	91.718521
1400.492188	128.318787
1399.447266	19.538494
1398.402344	-18.923323
1397.357422	65.526894
1396.311523	222.677795
1395.265625	126.790222
1394.219727	31.023079
1393.173828	98.159271
1392.126953	50.157589
1391.081055	-75.330170
1390.034180	-23.002277
1388.986328	104.438950
1387.939453	79.319557
1386.891602	211.851837
1385.843750	139.363037
1384.795898	86.990341
1383.748047	-87.751167
1382.699219	-57.428558
1381.651367	12.953930
1380.602539	-123.945236
1379.552734	-160.817841
1378.503906	-60.248833
1377.454102	-136.883957
1376.404297	-103.586449
1375.354492	236.698608
1374.303711	-208.913696
1373.253906	-170.368698
1372.203125	-27.031143
1371.152344	-70.647614
1370.100586	-134.107681
1369.049805	-277.183624
1367.998047	-168.481812
1366.946289	62.317158
1365.894531	-13.211550
1364.841797	-148.385880
1363.789063	-141.520630
1362.736328	2.313824
1361.683594	41.670097
1360.630859	118.413292
1359.577148	182.766800
1358.523438	95.497292
1357.469727	-158.214767
1356.415039	72.946014
1355.361328	-73.617577
1354.306641	142.697159
1353.251953	137.933701
1352.197266	21.506769
1351.141602	71.560181
1350.085938	233.386093
1349.030273	85.003662
1347.974609	122.866570
1346.918945	327.010498
1345.862305	496.418518
1344.805664	80.639008
1343.749023	629.505493
1342.691406	491.638885
1341.634766	544.737305
1340.577148	493.832123
1339.519531	420.738922
1338.460938	615.205750
1337.403320	235.269821
1336.344727	395.203400
1335.286133	894.202454
1334.226563	727.468445
1333.167969	642.530029
1332.108398	597.269409
1331.048828	408.692719
1329.989258	395.797211
1328.928711	190.190948
1327.869141	511.100952
1326.808594	575.001892
1325.748047	461.108398
1324.686523	628.851013
1323.625977	534.893555
1322.564453	700.226807
1321.502930	754.504639
1320.440430	673.118591
1319.378906	569.644104
1318.316406	587.125183
1317.253906	580.008179
1316.190430	676.493591
1315.127930	484.646423
1314.064453	544.280762
1313.000977	421.649200
1311.937500	294.207855
1310.873047	676.620300
1309.809570	566.536804
1308.745117	550.092346
1307.679688	600.153198
1306.615234	532.158325
1305.549805	633.975342
1304.484375	770.233337
1303.418945	498.333557
1302.353516	750.210510
1301.287109	456.416840
1300.220703	659.149780
1299.154297	365.609283
1298.087891	406.274750
1297.020508	685.154175
1295.954102	583.439209
1294.886719	557.898865
1293.818359	696.823181
1292.750977	688.534363
1291.682617	638.588867
1290.614258	591.159790
1289.545898	622.251953
1288.476563	378.820831
1287.407227	679.600037
1286.338867	676.467468
1285.268555	617.020935
1284.199219	763.367249
1283.128906	601.157349
1282.058594	622.653870
1280.988281	791.027405
1279.917969	792.962402
1278.846680	697.063110
1277.775391	889.853760
1276.704102	595.958130
1275.632813	585.818420
1274.560547	592.812439
1273.488281	577.835449
1272.416016	616.638123
1271.343750	672.545471
1270.270508	862.761597
1269.197266	830.726501
1268.124023	911.015198
1267.050781	1013.249512
1265.977539	973.934143
1264.903320	895.615112
1263.829102	797.831909
1262.753906	826.896301
1261.679688	885.218384
1260.604492	802.155273
1259.529297	667.963196
1258.454102	543.586243
1257.378906	718.863220
1256.302734	786.914368
1255.226563	898.765564
1254.150391	681.962524
1253.073242	874.096375
1251.997070	742.555664
1250.919922	686.474976
1249.841797	868.745850
1248.764648	812.661072
1247.686523	972.939209
1246.608398	822.057373
1245.530273	748.990906
1244.452148	782.840332
1243.373047	794.800354
1242.293945	765.469116
1241.214844	770.126770
1240.135742	558.756653
1239.055664	675.053467
1237.975586	905.312744
1236.895508	851.668091
1235.815430	943.532654
1234.734375	744.400024
1233.654297	918.627747
1232.573242	879.498840
1231.491211	939.697876
1230.410156	629.242737
1229.328125	517.484802
1228.246094	645.455933
1227.163086	560.321533
1226.081055	634.939575
1224.998047	387.682709
1223.915039	377.581085
1222.832031	500.477631
1221.748047	492.715424
1220.664063	204.500443
1219.580078	252.339706
1218.496094	266.300781
1217.412109	403.433685
1216.327148	453.517059
1215.242188	457.665222
1214.157227	406.250519
1213.071289	301.717529
1211.985352	211.676880
1210.899414	218.147369
1209.813477	412.726013
1208.727539	211.681671
1207.640625	205.978455
1206.553711	366.565033
1205.466797	151.089203
1204.378906	499.470154
1203.291016	267.113678
1202.203125	155.237976
1201.115234	-21.639889
1200.027344	92.803787
1198.938477	252.874756
1197.849609	30.246696
1196.760742	125.223816
1195.670898	-210.409637
1194.582031	-7.299669
1193.492188	205.284760
1192.401367	146.124374
1191.311523	144.624268
1190.220703	253.587555
1189.129883	182.313293
1188.039063	41.383213
1186.947266	-61.121727
1185.856445	-58.006947
1184.764648	48.241337
1183.671875	56.021214
1182.580078	-65.771301
1181.487305	-156.388199
1180.394531	136.604797
1179.301758	-73.966316
1178.208984	-159.873169
1177.115234	-157.142395
1176.021484	350.978882
1174.927734	82.871422
1173.833008	-55.876225
1172.738281	68.711632
1171.643555	147.722839
1170.548828	-34.162914
1169.454102	-62.912449
1168.358398	3.961132
1167.262695	-134.882599
1166.166992	-132.666245
1165.070313	-46.856098
1163.973633	203.746643
1162.876953	12.220231
1161.780273	-78.952797
1160.683594	99.704277
1159.585938	103.943802
1158.488281	-6.435516
1157.389648	138.513947
1156.291992	47.165123
1155.193359	70.295860
1154.094727	-42.562485
1152.996094	-69.585419
1151.896484	-87.116425
1150.796875	59.745163
1149.697266	-108.002281
1148.597656	174.479477
1147.498047	-14.742782
1146.397461	-203.932556
1145.296875	-202.651810
1144.195313	-220.462891
1143.094727	-262.097290
1141.993164	-103.945732
1140.891602	-81.468430
1139.789063	-151.784439
1138.687500	-160.296768
1137.584961	-206.880753
1136.482422	-170.324509
1135.379883	139.364716
1134.276367	104.485741
1133.172852	155.065048
1132.069336	94.005592
1130.964844	-35.899708
1129.861328	135.573715
1128.756836	264.224030
1127.652344	91.562256
1126.546875	239.049301
1125.442383	142.261551
1124.336914	372.555573
1123.230469	292.281647
1122.125000	190.698029
1121.018555	58.327152
1119.912109	269.344482
1118.805664	-87.958183
1117.699219	18.789059
1116.591797	78.121216
1115.484375	14.374001
1114.376953	26.317783
1113.268555	265.235565
1112.160156	12.258124
1111.051758	14.649967
1109.943359	111.540886
1108.833984	80.772469
1107.725586	229.523560
1106.616211	460.828033
1105.505859	189.102783
1104.396484	226.710373
1103.286133	219.434601
1102.175781	-45.029083
1101.064453	296.823029
1099.954102	91.384834
1098.842773	220.819046
1097.731445	307.746948
1096.619141	272.066803
1095.507813	267.028076
1094.395508	292.592255
1093.282227	365.227142
1092.169922	-2.470025
1091.056641	282.040344
1089.943359	236.928467
1088.830078	165.949310
1087.716797	87.937912
1086.602539	82.856995
1085.488281	4.882682
1084.373047	157.307785
1083.258789	48.797939
1082.143555	236.384995
1081.028320	188.975525
1079.913086	125.146828
1078.796875	47.254265
1077.680664	110.253250
1076.564453	-7.489879
1075.448242	-38.354881
1074.331055	38.705086
1073.213867	3.161038
1072.096680	183.365646
1070.979492	58.739937
1069.861328	-126.760971
1068.743164	-103.619232
1067.625000	95.226807
1066.505859	158.142471
1065.386719	113.335022
1064.267578	246.483292
1063.148438	182.986832
1062.029297	105.499092
1060.909180	156.727325
1059.789063	271.105194
1058.667969	135.240433
1057.547852	221.563553
1056.426758	-2.994359
1055.305664	181.508102
1054.183594	-164.374039
1053.062500	108.891136
1051.940430	218.592316
1050.818359	55.127811
1049.695313	73.818398
1048.572266	279.212708
1047.449219	349.235626
1046.326172	34.411644
1045.203125	67.220352
1044.079102	97.711197
1042.955078	153.864243
1041.830078	91.182114
1040.706055	56.531815
1039.581055	112.771141
1038.456055	36.294033
1037.331055	-5.181713
1036.205078	293.223663
1035.079102	184.306335
1033.953125	63.854332
1032.826172	280.761261
1031.700195	318.567108
1030.573242	-20.228987
1029.445313	133.932617
1028.318359	-9.363439
1027.190430	-10.830698
1026.062500	-61.017246
1024.934570	25.880545
1023.805664	-165.809845
1022.676758	118.470734
1021.547852	-251.718277
1020.418945	-431.436554
1019.289063	-140.165070
1018.159180	-124.923050
1017.029297	-70.213600
1015.898438	109.691460
1014.767578	13.813681
1013.636719	-63.422337
1012.505859	-274.898651
1011.375000	294.180359
1010.243164	198.601746
1009.111328	10.548783
1007.978516	-45.451206
1006.846680	555.695740
1005.713867	601.504517
1004.581055	1093.667847
1003.447266	1331.352051
1002.313477	1185.308228
1001.179688	782.900269
1000.045898	667.232239
998.912109	-108.904243
997.777344	126.831039
996.642578	136.280670
995.506836	0.380717
994.372070	-232.294098
993.236328	35.844715
992.100586	17.924517
990.963867	2.391362
989.828125	-243.598648
988.691406	-136.747543
987.553711	16.214769
986.416992	-81.929123
985.279297	-30.238310
984.141602	62.958862
983.003906	-34.893959
981.865234	-146.434280
980.726563	-186.508301
979.587891	-231.080643
978.448242	-280.157776
977.309570	-195.751450
976.169922	-127.400223
975.030273	39.834419
973.889648	4.852431
972.749023	96.324532
971.608398	-5.098796
970.467773	251.832504
969.326172	251.596725
968.184570	24.217749
967.042969	175.650635
965.901367	-198.264801
964.758789	-87.971916
963.616211	-44.148403
962.473633	-9.431079
961.330078	401.236877
960.186523	213.724304
959.042969	67.618980
957.899414	13.282044
956.754883	-231.008789
955.610352	136.144257
954.465820	510.074951
953.321289	295.835754
952.175781	299.106903
951.030273	105.762413
949.884766	65.796074
948.738281	188.237915
947.591797	15.867873
946.445313	142.996094
945.298828	-10.844615
944.151367	303.668915
943.003906	145.454941
941.856445	158.606720
940.708008	329.310883
939.559570	511.420898
938.411133	472.242920
937.262695	492.459930
936.113281	697.436523
934.964844	207.103912
933.814453	355.225128
932.665039	216.252731
931.514648	359.895142
930.364258	594.643860
929.213867	205.470764
928.062500	233.135315
926.912109	267.690765
925.759766	238.586868
924.608398	530.317627
923.456055	351.205536
922.303711	-21.020256
921.151367	311.690216
919.999023	485.224731
918.845703	188.413361
917.692383	232.545486
916.539063	381.192444
915.384766	391.330872
914.230469	188.148361
913.076172	162.142029
911.920898	131.671402
910.766602	53.641411
909.611328	-108.202438
908.455078	-140.675461
907.299805	-12.134858
906.143555	-12.772321
904.987305	-36.012146
903.830078	-201.891006
902.673828	-3.032161
901.516602	84.845665
900.359375	-12.879335
899.201172	129.371521
898.042969	58.933350
896.884766	106.197540
895.726563	-145.020691
894.567383	85.494194
893.408203	-14.067472
892.249023	168.941528
891.088867	-7.321782
889.929688	55.967476
888.769531	44.747608
887.608398	155.486206
886.448242	58.550911
885.287109	0.061829
884.125977	284.560516
882.963867	47.926765
881.801758	75.274338
880.639648	159.002304
879.477539	75.929649
878.315430	337.695709
877.152344	2.354179
875.989258	153.704208
874.825195	327.526154
873.661133	48.783077
872.497070	188.833054
871.333008	551.608276
870.168945	122.343811
869.003906	237.595398
867.838867	359.556519
866.672852	20.617004
865.506836	174.067947
864.340820	134.214615
863.174805	337.012695
862.008789	63.581913
860.841797	322.456696
859.674805	392.646820
858.506836	417.921082
857.339844	330.997620
856.171875	529.018921
855.003906	657.422424
853.834961	743.164551
852.666016	467.952240
851.497070	419.227570
850.328125	652.842773
849.158203	418.160370
847.988281	537.438293
846.818359	417.073608
845.647461	247.512970
844.477539	156.351486
843.306641	322.530518
842.134766	-75.085945
840.963867	155.900040
839.791992	306.271606
838.619141	338.084106
837.447266	146.384125
836.274414	365.864868
835.101563	218.885910
833.928711	121.088715
832.754883	72.435455
831.581055	26.016298
830.407227	133.576218
829.232422	180.821564
828.058594	216.865631
826.883789	163.665176
825.708008	328.953461
824.533203	137.496353
823.357422	119.920395
822.181641	175.843430
821.004883	60.196369
819.828125	309.780670
818.651367	91.677475
817.474609	-210.938385
816.296875	87.383530
815.119141	105.206604
813.941406	151.899139
812.763672	98.464233
811.584961	-139.511017
810.406250	-210.713013
809.226563	-213.035110
808.047852	-308.706482
806.868164	28.736908
805.688477	-53.709492
804.507813	-80.657837
803.327148	-127.614471
802.146484	-212.318253
800.965820	-279.277557
799.784180	-151.073349
798.603516	-98.369499
797.420898	-427.040710
796.239258	-438.666321
795.056641	-253.124619
793.874023	-78.796387
792.691406	-159.299164
791.507813	34.752815
790.324219	-52.480026
789.140625	-188.412018
787.956055	-189.354660
786.772461	-17.800838
785.586914	-45.426910
784.402344	-79.722824
783.216797	-80.895454
782.032227	-79.905968
780.845703	141.982986
779.660156	122.932472
778.473633	-57.379822
777.287109	53.793274
776.100586	-55.880177
774.913086	-8.864115
773.725586	241.071259
772.538086	146.717163
771.349609	8.250255
770.161133	57.209156
768.972656	-57.024971
767.784180	64.554077
766.594727	-89.386833
765.405273	27.636520
764.215820	234.847244
763.026367	287.792664
761.835938	446.321289
760.645508	340.646149
759.454102	349.381348
758.262695	56.712685
757.072266	87.412132
755.879883	56.488705
754.688477	227.760910
753.496094	75.864517
752.303711	181.052078
751.110352	226.840042
749.917969	202.295547
748.724609	136.005402
747.530273	27.999683
746.336914	95.566536
745.142578	200.359039
743.948242	166.878265
742.752930	418.455048
741.558594	-11.954131
740.363281	261.397430
739.166992	50.291981
737.971680	-62.153648
736.775391	213.109909
735.579102	52.441502
734.381836	279.322357
733.185547	105.525856
731.988281	12.749701
730.790039	136.575119
729.592773	61.285416
728.394531	115.021591
727.196289	15.677908
725.997070	134.927017
724.797852	-21.231293
723.598633	67.350754
722.399414	55.402973
721.199219	45.629269
719.999023	38.029510
718.798828	157.013229
717.598633	118.818069
716.397461	-34.996613
715.196289	9.733173
713.994141	30.447634
712.792969	-264.960144
711.590820	106.705315
710.388672	96.863869
709.185547	141.485001
707.982422	77.185799
706.779297	-200.477768
705.576172	-101.389191
704.372070	104.301819
703.167969	11.794321
701.963867	45.511402
700.759766	144.471832
699.554688	62.910587
698.349609	157.487564
697.143555	108.582268
695.938477	9.735839
694.732422	17.395571
693.525391	3.345696
692.319336	93.545158
691.112305	-343.810760
689.905273	106.744110
688.697266	186.053925
687.490234	72.272629
686.282227	36.640343
685.073242	74.769081
683.865234	-238.292953
682.656250	-33.190475
681.447266	-172.692230
680.237305	-242.786392
679.028320	-165.546295
677.818359	271.123413
676.607422	94.965118
675.397461	-215.274551
674.186523	-16.851950
672.975586	58.192009
671.763672	-169.572754
670.551758	-68.538971
669.339844	-66.970757
668.127930	-19.997561
666.915039	163.106415
665.703125	45.862049
664.489258	17.240875
663.276367	-13.507934
662.062500	-154.325104
660.848633	-189.303696
659.634766	-219.939301
658.419922	-123.266731
657.205078	-91.332642
655.990234	-61.560825
654.775391	95.394302
653.559570	-32.217529
652.343750	-181.316727
651.126953	96.201569
649.911133	106.520058
648.694336	60.838951
647.477539	137.879654
646.259766	154.607544
645.041992	115.362778
643.824219	144.957962
642.606445	79.879326
641.387695	55.657711
640.168945	119.556252
638.950195	211.331955
637.730469	150.450409
636.511719	-71.573769
635.291016	114.538490
634.071289	27.795753
632.850586	-213.550735
631.629883	43.102364
630.409180	267.369568
629.188477	203.968628
627.966797	-9.641442
626.745117	-0.235229
625.522461	-151.735382
624.300781	67.531174
623.078125	104.421478
621.854492	237.569016
620.631836	-51.447319
619.408203	190.595016
618.184570	36.284904
616.960938	-263.678894
615.736328	1.265454
614.511719	-129.913071
613.287109	87.418625
612.061523	17.869534
610.835938	18.677353
609.610352	-83.361992
608.384766	32.369263
607.158203	60.172848
605.931641	121.855766
604.705078	-43.158962
