# Supplementary material for: Raman spectroscopy accurately differentiates mucosal healing from non-healing and biochemical changes following biological therapy in inflammatory bowel disease
Source: PLoS One. 2021 Jun 2;16(6):e0252210. doi: 10.1371/journal.pone.0252210 (PMC8172032; doi:10.1371/journal.pone.0252210)
Supplement: S3 Dataset — (ZIP) [file pone.0252210.s005.zip › Export UC active inflammation/OC039-1 pre treatment_base sub CR removed_68__X_16288.8__Y_9692.86__Z_1748.04__Time_776.txt]

1714.774414	-82.364685
1713.797852	-89.104797
1712.820313	-226.862549
1711.843750	-54.157707
1710.866211	128.528580
1709.888672	53.209251
1708.911133	-25.323051
1707.933594	51.041565
1706.955078	30.428608
1705.976563	-28.125895
1704.998047	-129.915985
1704.019531	-95.537491
1703.040039	115.066566
1702.061523	129.958191
1701.082031	26.825499
1700.101563	107.974777
1699.122070	-62.456356
1698.141602	4.859531
1697.161133	-8.215199
1696.180664	240.402313
1695.200195	368.566498
1694.218750	71.899788
1693.238281	125.087372
1692.256836	196.849380
1691.274414	100.373833
1690.292969	308.131012
1689.310547	227.661789
1688.328125	147.250076
1687.345703	208.238251
1686.363281	314.577789
1685.379883	364.949921
1684.396484	340.782074
1683.413086	228.820572
1682.429688	463.288635
1681.445313	452.781830
1680.461914	474.407532
1679.477539	387.039551
1678.493164	329.165161
1677.507813	505.613220
1676.523438	629.015442
1675.538086	457.375244
1674.552734	621.040222
1673.566406	612.073120
1672.581055	712.342957
1671.594727	770.294312
1670.608398	581.449890
1669.622070	735.560120
1668.634766	666.833191
1667.648438	614.378845
1666.661133	623.270142
1665.673828	491.835449
1664.685547	737.449341
1663.698242	596.071899
1662.709961	701.663513
1661.721680	831.397278
1660.733398	638.054993
1659.744141	744.550720
1658.755859	721.547241
1657.766602	780.990723
1656.777344	668.630798
1655.787109	641.375854
1654.797852	545.684021
1653.807617	498.008911
1652.817383	482.461639
1651.827148	446.119476
1650.835938	515.921204
1649.844727	332.230743
1648.853516	466.192932
1647.862305	103.606483
1646.871094	140.520813
1645.878906	61.533310
1644.886719	56.893467
1643.894531	105.425346
1642.902344	-138.735229
1641.910156	-107.939957
1640.916992	-45.148029
1639.923828	39.076042
1638.930664	-10.900874
1637.936523	-13.050733
1636.943359	-96.568748
1635.949219	41.696388
1634.955078	22.127102
1633.960938	-62.960499
1632.965820	-152.951645
1631.970703	-150.395142
1630.975586	-160.673630
1629.980469	-141.665955
1628.985352	-135.502151
1627.989258	81.469543
1626.993164	-61.739540
1625.997070	-149.342819
1625.000977	-13.092878
1624.003906	-8.054064
1623.007813	89.279144
1622.010742	79.118729
1621.012695	176.960571
1620.015625	288.181213
1619.017578	265.698120
1618.020508	-0.666148
1617.021484	90.332855
1616.023438	-33.635258
1615.025391	63.104317
1614.026367	-7.833209
1613.027344	-102.096138
1612.028320	-67.595398
1611.028320	9.067957
1610.029297	-134.225586
1609.029297	26.726158
1608.029297	127.572258
1607.028320	-20.236860
1606.028320	-70.883148
1605.027344	122.174049
1604.026367	79.769356
1603.025391	-85.420578
1602.023438	84.537926
1601.022461	108.119095
1600.020508	-27.665871
1599.018555	-82.169884
1598.016602	-170.471222
1597.013672	-206.309235
1596.010742	-140.076416
1595.007813	56.891167
1594.004883	-205.767944
1593.001953	-81.715973
1591.998047	-41.132980
1590.994141	33.484406
1589.990234	-103.189072
1588.986328	-59.673950
1587.981445	-47.374390
1586.976563	-40.198517
1585.971680	175.648636
1584.966797	237.691589
1583.961914	20.929482
1582.956055	200.388428
1581.950195	283.451996
1580.944336	98.282593
1579.938477	155.415634
1578.931641	155.303421
1577.924805	293.186890
1576.917969	121.388733
1575.911133	160.434845
1574.904297	4.413682
1573.896484	17.522091
1572.888672	-44.753815
1571.880859	28.183374
1570.873047	119.290504
1569.864258	168.793991
1568.855469	109.171356
1567.846680	319.677460
1566.837891	57.498913
1565.829102	83.582138
1564.819336	99.255409
1563.809570	283.569824
1562.799805	252.443680
1561.790039	249.831528
1560.779297	304.236603
1559.768555	270.426178
1558.757813	322.125488
1557.747070	246.765015
1556.736328	210.249817
1555.724609	352.435791
1554.712891	359.824249
1553.701172	266.159363
1552.689453	234.595612
1551.676758	246.975250
1550.664063	388.656586
1549.651367	330.987610
1548.638672	291.365356
1547.625977	344.769806
1546.612305	320.497345
1545.598633	334.915894
1544.584961	305.296692
1543.571289	169.653366
1542.556641	147.629868
1541.541992	195.241287
1540.527344	121.363739
1539.512695	130.016022
1538.498047	-60.190212
1537.482422	30.842030
1536.466797	142.354340
1535.451172	-35.193741
1534.434570	65.722427
1533.418945	122.638573
1532.402344	303.131622
1531.385742	148.384598
1530.369141	336.259827
1529.351563	-17.055180
1528.334961	121.568764
1527.317383	182.743866
1526.299805	17.205000
1525.281250	93.535919
1524.263672	131.091843
1523.245117	101.593605
1522.226563	156.844315
1521.208008	214.494141
1520.188477	55.995720
1519.168945	193.028778
1518.150391	111.403587
1517.129883	127.295013
1516.110352	96.789238
1515.089844	-31.458017
1514.070313	-26.277340
1513.049805	145.615463
1512.028320	73.437248
1511.007813	193.598770
1509.986328	-86.687714
1508.964844	-79.724632
1507.943359	50.174377
1506.921875	-202.171463
1505.899414	-36.734333
1504.876953	-76.556007
1503.854492	37.220070
1502.832031	-225.791656
1501.808594	-309.568573
1500.786133	-122.030212
1499.762695	-129.304489
1498.739258	-129.054901
1497.714844	-274.833374
1496.691406	-218.579483
1495.666992	-162.511902
1494.642578	-114.296188
1493.617188	-217.115463
1492.592773	-13.282898
1491.567383	24.179218
1490.541992	-43.291332
1489.516602	4.075024
1488.491211	112.569405
1487.464844	-88.121681
1486.438477	-64.210037
1485.412109	8.041914
1484.385742	54.597385
1483.358398	95.876930
1482.331055	-141.047272
1481.303711	149.900452
1480.276367	132.061447
1479.249023	-3.174037
1478.220703	297.325073
1477.192383	179.666046
1476.164063	219.873047
1475.135742	321.057190
1474.106445	335.478180
1473.077148	497.426544
1472.047852	572.634705
1471.018555	785.106384
1469.989258	735.296814
1468.958984	794.760193
1467.928711	876.965576
1466.898438	849.681641
1465.868164	786.701538
1464.836914	817.664185
1463.805664	871.370300
1462.774414	1156.128784
1461.743164	1097.761108
1460.710938	1125.642212
1459.679688	1194.040771
1458.647461	1259.758179
1457.615234	1360.877930
1456.582031	1159.911621
1455.549805	1400.336670
1454.516602	1437.660645
1453.483398	1297.384033
1452.449219	1511.982788
1451.416016	1267.659546
1450.381836	1423.721436
1449.347656	1602.436646
1448.313477	1598.626953
1447.279297	1457.993286
1446.244141	1557.862061
1445.208984	1313.359131
1444.173828	1271.353394
1443.138672	1391.236206
1442.102539	1222.607910
1441.066406	1205.740601
1440.030273	1118.021484
1438.994141	1113.711060
1437.958008	962.753601
1436.920898	968.472961
1435.883789	809.923523
1434.846680	984.816956
1433.808594	939.874634
1432.771484	778.782959
1431.733398	663.148010
1430.695313	613.147339
1429.657227	305.769012
1428.618164	328.952118
1427.579102	281.479736
1426.540039	372.691528
1425.500977	292.413361
1424.461914	381.024933
1423.421875	111.736725
1422.381836	260.777222
1421.341797	190.600220
1420.301758	158.221146
1419.260742	173.678558
1418.219727	136.265350
1417.178711	219.671707
1416.137695	121.880692
1415.096680	59.355877
1414.054688	-60.992085
1413.012695	-136.014908
1411.970703	-183.336960
1410.928711	93.619530
1409.885742	18.649982
1408.842773	64.330307
1407.799805	-45.720760
1406.756836	-123.051514
1405.712891	-237.992432
1404.668945	-59.151371
1403.625000	-48.504417
1402.581055	-45.352863
1401.537109	-54.707005
1400.492188	-11.357175
1399.447266	57.094318
1398.402344	27.788479
1397.357422	56.193432
1396.311523	112.190826
1395.265625	-37.227200
1394.219727	89.012878
1393.173828	120.090012
1392.126953	-16.552479
1391.081055	-203.128632
1390.034180	-84.236435
1388.986328	-27.895060
1387.939453	93.545235
1386.891602	54.921352
1385.843750	148.918015
1384.795898	-99.558533
1383.748047	117.059097
1382.699219	151.226318
1381.651367	-109.346695
1380.602539	-40.011742
1379.552734	-40.557781
1378.503906	-68.472473
1377.454102	-161.200989
1376.404297	23.230433
1375.354492	-11.905054
1374.303711	-94.341064
1373.253906	-114.283112
1372.203125	-64.308449
1371.152344	-11.763288
1370.100586	-126.150536
1369.049805	-195.521332
1367.998047	-117.771645
1366.946289	-5.077315
1365.894531	159.972198
1364.841797	16.306911
1363.789063	141.658783
1362.736328	10.723397
1361.683594	-122.534195
1360.630859	47.880341
1359.577148	71.583916
1358.523438	58.091923
1357.469727	134.221817
1356.415039	130.890549
1355.361328	-1.534448
1354.306641	10.310023
1353.251953	238.374146
1352.197266	242.952713
1351.141602	9.287278
1350.085938	316.998444
1349.030273	307.029327
1347.974609	381.551544
1346.918945	180.805923
1345.862305	424.221924
1344.805664	521.359802
1343.749023	499.585388
1342.691406	572.128052
1341.634766	510.960144
1340.577148	593.636841
1339.519531	636.776123
1338.460938	635.444885
1337.403320	703.576965
1336.344727	459.906219
1335.286133	520.878113
1334.226563	708.138916
1333.167969	571.391907
1332.108398	518.921509
1331.048828	600.130554
1329.989258	189.477173
1328.928711	486.014130
1327.869141	404.482391
1326.808594	387.349091
1325.748047	627.237000
1324.686523	274.472717
1323.625977	388.629059
1322.564453	414.001190
1321.502930	456.768768
1320.440430	467.570282
1319.378906	229.355408
1318.316406	538.882935
1317.253906	434.162994
1316.190430	618.044373
1315.127930	424.885773
1314.064453	426.603058
1313.000977	470.329742
1311.937500	506.776123
1310.873047	521.170349
1309.809570	390.430237
1308.745117	318.946350
1307.679688	321.444794
1306.615234	592.249878
1305.549805	496.544647
1304.484375	551.021057
1303.418945	485.118591
1302.353516	343.160522
1301.287109	302.150177
1300.220703	391.508270
1299.154297	31.384180
1298.087891	278.189941
1297.020508	308.915436
1295.954102	45.143112
1294.886719	115.409584
1293.818359	399.252075
1292.750977	94.266914
1291.682617	128.023514
1290.614258	301.659149
1289.545898	247.311188
1288.476563	112.203598
1287.407227	197.828705
1286.338867	244.319077
1285.268555	151.262726
1284.199219	141.620575
1283.128906	313.280823
1282.058594	325.843628
1280.988281	172.068207
1279.917969	74.739197
1278.846680	200.175873
1277.775391	225.370468
1276.704102	392.479645
1275.632813	141.539825
1274.560547	543.429199
1273.488281	392.940308
1272.416016	662.840088
1271.343750	439.284027
1270.270508	421.050964
1269.197266	505.457458
1268.124023	472.734192
1267.050781	613.384338
1265.977539	546.648315
1264.903320	811.787476
1263.829102	803.722656
1262.753906	637.238647
1261.679688	563.535645
1260.604492	565.492981
1259.529297	582.136536
1258.454102	442.917572
1257.378906	452.401520
1256.302734	741.990906
1255.226563	683.357727
1254.150391	654.017639
1253.073242	705.055847
1251.997070	692.864685
1250.919922	734.247253
1249.841797	814.575806
1248.764648	817.109558
1247.686523	574.169495
1246.608398	615.733765
1245.530273	679.191101
1244.452148	681.927185
1243.373047	842.573486
1242.293945	677.804321
1241.214844	741.344177
1240.135742	639.843506
1239.055664	674.310791
1237.975586	752.461182
1236.895508	541.964600
1235.815430	559.536865
1234.734375	671.681641
1233.654297	626.239136
1232.573242	689.891663
1231.491211	852.872620
1230.410156	514.374756
1229.328125	725.787354
1228.246094	549.718018
1227.163086	676.327820
1226.081055	410.819092
1224.998047	556.773743
1223.915039	738.953613
1222.832031	391.390961
1221.748047	503.408966
1220.664063	337.365234
1219.580078	509.762756
1218.496094	549.176819
1217.412109	346.977600
1216.327148	301.858429
1215.242188	350.926025
1214.157227	153.702927
1213.071289	219.652023
1211.985352	312.100739
1210.899414	404.488708
1209.813477	552.294617
1208.727539	618.018616
1207.640625	473.932251
1206.553711	182.842545
1205.466797	328.060272
1204.378906	114.181099
1203.291016	129.211426
1202.203125	230.903503
1201.115234	228.980316
1200.027344	39.253723
1198.938477	32.490185
1197.849609	-133.120041
1196.760742	-55.723042
1195.670898	-62.580719
1194.582031	-31.007870
1193.492188	-155.755280
1192.401367	-275.684906
1191.311523	-148.103378
1190.220703	-104.711914
1189.129883	-433.686951
1188.039063	-198.245651
1186.947266	-92.606171
1185.856445	-174.294342
1184.764648	-71.218674
1183.671875	-208.168701
1182.580078	-153.222595
1181.487305	-112.749092
1180.394531	-60.367409
1179.301758	109.384186
1178.208984	-30.157570
1177.115234	-47.504013
1176.021484	18.931044
1174.927734	44.555725
1173.833008	151.509949
1172.738281	57.263973
1171.643555	345.918365
1170.548828	275.455627
1169.454102	92.517410
1168.358398	112.882133
1167.262695	-101.169922
1166.166992	-11.592695
1165.070313	-48.805130
1163.973633	-109.973938
1162.876953	-8.740448
1161.780273	75.649521
1160.683594	26.197283
1159.585938	244.076462
1158.488281	230.251724
1157.389648	335.667145
1156.291992	312.121338
1155.193359	250.339905
1154.094727	198.042816
1152.996094	145.684738
1151.896484	181.460480
1150.796875	124.195808
1149.697266	83.548615
1148.597656	97.622101
1147.498047	135.417984
1146.397461	92.158241
1145.296875	77.397667
1144.195313	-15.978736
1143.094727	-214.089111
1141.993164	-19.699453
1140.891602	-51.416649
1139.789063	156.941010
1138.687500	-41.376686
1137.584961	5.099141
1136.482422	-24.568016
1135.379883	149.989151
1134.276367	-53.248058
1133.172852	349.010742
1132.069336	278.588043
1130.964844	229.468903
1129.861328	422.319672
1128.756836	418.092651
1127.652344	342.627625
1126.546875	452.067657
1125.442383	521.072083
1124.336914	570.997925
1123.230469	616.075012
1122.125000	386.235596
1121.018555	412.219269
1119.912109	369.435883
1118.805664	404.715149
1117.699219	349.954224
1116.591797	434.751923
1115.484375	401.137695
1114.376953	218.445297
1113.268555	421.211884
1112.160156	373.199646
1111.051758	171.491425
1109.943359	210.840073
1108.833984	207.564896
1107.725586	430.979218
1106.616211	495.992218
1105.505859	445.209167
1104.396484	222.067947
1103.286133	518.136597
1102.175781	493.123383
1101.064453	456.255615
1099.954102	412.265686
1098.842773	372.940979
1097.731445	272.281158
1096.619141	374.274170
1095.507813	106.245697
1094.395508	377.708435
1093.282227	288.656677
1092.169922	322.026886
1091.056641	303.530762
1089.943359	221.443863
1088.830078	226.396561
1087.716797	177.189087
1086.602539	179.687119
1085.488281	222.105972
1084.373047	252.697006
1083.258789	290.280396
1082.143555	299.600494
1081.028320	243.094589
1079.913086	191.269165
1078.796875	292.044434
1077.680664	305.874451
1076.564453	183.535263
1075.448242	291.166290
1074.331055	340.059753
1073.213867	58.201138
1072.096680	55.474037
1070.979492	83.193665
1069.861328	103.836800
1068.743164	-4.433134
1067.625000	156.727448
1066.505859	254.549210
1065.386719	106.437897
1064.267578	241.641403
1063.148438	170.800247
1062.029297	238.033463
1060.909180	40.861794
1059.789063	-6.542337
1058.667969	9.195328
1057.547852	69.340721
1056.426758	-108.955223
1055.305664	51.652851
1054.183594	72.007973
1053.062500	90.021637
1051.940430	35.634830
1050.818359	93.334541
1049.695313	73.986305
1048.572266	63.986298
1047.449219	81.996613
1046.326172	97.675438
1045.203125	-3.233081
1044.079102	7.818297
1042.955078	-18.411018
1041.830078	130.155563
1040.706055	-222.211319
1039.581055	14.884724
1038.456055	5.060425
1037.331055	-102.514305
1036.205078	-216.997147
1035.079102	94.449287
1033.953125	31.218510
1032.826172	30.848240
1031.700195	32.844013
1030.573242	102.294022
1029.445313	-0.252866
1028.318359	-67.849937
1027.190430	-186.485962
1026.062500	31.770842
1024.934570	-98.351120
1023.805664	-198.185944
1022.676758	-253.822525
1021.547852	-283.853790
1020.418945	-364.855042
1019.289063	-306.598785
1018.159180	4.454802
1017.029297	-254.901535
1015.898438	90.882156
1014.767578	-43.115505
1013.636719	17.624763
1012.505859	238.224762
1011.375000	157.750580
1010.243164	107.478973
1009.111328	258.674683
1007.978516	377.474854
1006.846680	320.470337
1005.713867	883.451477
1004.581055	1430.061646
1003.447266	1629.706665
1002.313477	1441.028564
1001.179688	1044.546631
1000.045898	646.023865
998.912109	365.572998
997.777344	39.153908
996.642578	285.532227
995.506836	213.359329
994.372070	229.005417
993.236328	184.751419
992.100586	108.321548
990.963867	32.022663
989.828125	75.742691
988.691406	87.269981
987.553711	45.891037
986.416992	41.495113
985.279297	16.472549
984.141602	-38.370289
983.003906	-30.923080
981.865234	160.760147
980.726563	122.344772
979.587891	153.074783
978.448242	-0.109528
977.309570	53.847301
976.169922	280.312378
975.030273	8.017782
973.889648	101.329819
972.749023	-7.458178
971.608398	120.492249
970.467773	335.755829
969.326172	-52.753052
968.184570	135.137299
967.042969	167.015152
965.901367	-90.068359
964.758789	171.441025
963.616211	134.844315
962.473633	277.199341
961.330078	41.426735
960.186523	167.932556
959.042969	-17.069273
957.899414	93.593185
956.754883	222.641571
955.610352	-46.591900
954.465820	247.456146
953.321289	-62.609943
952.175781	-4.091736
951.030273	31.645128
949.884766	60.622826
948.738281	-58.888767
947.591797	45.755989
946.445313	-34.618134
945.298828	45.076286
944.151367	223.059525
943.003906	216.120193
941.856445	95.156128
940.708008	-50.740192
939.559570	109.305351
938.411133	-49.985344
937.262695	85.123260
936.113281	131.355682
934.964844	200.471329
933.814453	217.251114
932.665039	76.909271
931.514648	103.040497
930.364258	-180.472473
929.213867	171.525482
928.062500	266.230896
926.912109	24.162298
925.759766	-24.277704
924.608398	-29.375162
923.456055	86.170647
922.303711	-112.014359
921.151367	-146.336884
919.999023	-130.548416
918.845703	-76.042961
917.692383	89.840088
916.539063	-75.838409
915.384766	-23.372715
914.230469	-322.691498
913.076172	-13.568945
911.920898	-144.670349
910.766602	-80.551323
909.611328	-98.017220
908.455078	-124.459381
907.299805	12.392214
906.143555	-269.993073
904.987305	-200.986221
903.830078	-50.389023
902.673828	-58.321751
901.516602	-11.838156
900.359375	52.797844
899.201172	33.741543
898.042969	78.105797
896.884766	27.507488
895.726563	160.165039
894.567383	-188.747665
893.408203	-139.620010
892.249023	18.006527
891.088867	-41.279053
889.929688	57.617386
888.769531	-98.662872
887.608398	49.964691
886.448242	108.269730
885.287109	89.864342
884.125977	145.952362
882.963867	-43.803982
881.801758	-14.705828
880.639648	127.127998
879.477539	129.175323
878.315430	-163.955139
877.152344	97.284607
875.989258	178.229919
874.825195	171.334061
873.661133	146.442139
872.497070	38.291660
871.333008	134.967819
870.168945	-141.847549
869.003906	211.235321
867.838867	-65.464905
866.672852	40.139721
865.506836	-76.821587
864.340820	19.727533
863.174805	-20.819164
862.008789	246.332458
860.841797	156.322067
859.674805	263.881470
858.506836	70.626877
857.339844	101.812836
856.171875	384.207642
855.003906	359.178009
853.834961	284.799011
852.666016	347.161072
851.497070	402.729340
850.328125	133.334167
849.158203	141.798630
847.988281	282.344208
846.818359	281.712494
845.647461	-54.746185
844.477539	224.338989
843.306641	207.892914
842.134766	70.603386
840.963867	-48.798977
839.791992	236.485458
838.619141	143.797943
837.447266	214.219101
836.274414	190.696793
835.101563	106.799095
833.928711	56.360737
832.754883	155.460281
831.581055	51.302864
830.407227	237.221390
829.232422	284.641022
828.058594	287.333313
826.883789	421.510010
825.708008	201.041107
824.533203	141.064011
823.357422	127.820412
822.181641	161.271362
821.004883	-12.539989
819.828125	-46.077129
818.651367	-52.985100
817.474609	-124.544624
816.296875	-33.725338
815.119141	-185.558472
813.941406	-30.482731
812.763672	-198.029541
811.584961	54.576496
810.406250	-88.682495
809.226563	19.115334
808.047852	26.772943
806.868164	-174.467529
805.688477	-27.101797
804.507813	57.918888
803.327148	-94.706474
802.146484	-151.960724
800.965820	-198.214294
799.784180	-80.436096
798.603516	-104.748627
797.420898	-184.586517
796.239258	-29.575712
795.056641	-34.294495
793.874023	-207.494492
792.691406	-17.506428
791.507813	-20.366610
790.324219	-149.526260
789.140625	-55.209381
787.956055	-111.514748
786.772461	-55.091225
785.586914	96.292564
784.402344	77.232391
783.216797	55.858997
782.032227	-18.659880
780.845703	-4.871881
779.660156	229.701172
778.473633	-61.567123
777.287109	-48.104328
776.100586	-65.657677
774.913086	-162.754501
773.725586	84.292496
772.538086	154.652420
771.349609	70.505043
770.161133	-46.770332
768.972656	-153.060928
767.784180	84.402412
766.594727	158.621857
765.405273	149.015549
764.215820	145.938873
763.026367	189.020798
761.835938	254.016602
760.645508	411.338287
759.454102	456.305634
758.262695	457.192383
757.072266	460.214813
755.879883	511.544678
754.688477	428.710876
753.496094	409.593201
752.303711	265.203308
751.110352	272.397583
749.917969	141.199982
748.724609	323.982422
747.530273	302.512787
746.336914	147.164078
745.142578	209.065201
743.948242	303.819580
742.752930	271.325073
741.558594	256.376953
740.363281	285.267487
739.166992	290.037628
737.971680	141.452621
736.775391	113.415283
735.579102	52.557873
734.381836	114.349075
733.185547	60.132446
731.988281	115.383354
730.790039	155.328781
729.592773	61.875732
728.394531	84.408089
727.196289	6.416690
725.997070	-27.768908
724.797852	161.013000
723.598633	325.743408
722.399414	16.506731
721.199219	144.222687
719.999023	82.030319
718.798828	91.982841
717.598633	198.039688
716.397461	118.710602
715.196289	11.169446
713.994141	169.820602
712.792969	245.672791
711.590820	9.933833
710.388672	-205.956375
709.185547	118.662590
707.982422	-1.049056
706.779297	29.685953
705.576172	62.729740
704.372070	48.026981
703.167969	55.247761
701.963867	-28.743244
700.759766	50.591351
699.554688	-11.280372
698.349609	18.355482
697.143555	-19.220560
695.938477	-93.539047
694.732422	-82.912971
693.525391	-137.259720
692.319336	-219.620163
691.112305	65.134315
689.905273	-29.866974
688.697266	-70.377243
687.490234	-216.968994
686.282227	-198.454880
685.073242	21.913797
683.865234	-41.608288
682.656250	-200.256668
681.447266	-128.940536
680.237305	-170.098923
679.028320	-63.761227
677.818359	-54.706226
676.607422	0.012248
675.397461	-90.109192
674.186523	-97.760880
672.975586	-90.072075
671.763672	51.904724
670.551758	33.991016
669.339844	-44.261227
668.127930	48.443523
666.915039	-9.973383
665.703125	3.087216
664.489258	37.908989
663.276367	-257.512787
662.062500	107.944733
660.848633	80.554779
659.634766	100.773102
658.419922	-16.966537
657.205078	-259.644623
655.990234	-178.675964
654.775391	-24.371801
653.559570	69.580276
652.343750	-155.375351
651.126953	46.361881
649.911133	64.937897
648.694336	79.201736
647.477539	52.530159
646.259766	-2.147521
645.041992	29.207285
643.824219	140.057312
642.606445	106.638542
641.387695	129.011932
640.168945	116.813988
638.950195	-43.875477
637.730469	-15.608320
636.511719	16.686470
635.291016	78.762184
634.071289	63.182381
632.850586	30.086952
631.629883	-31.284094
630.409180	44.282352
629.188477	57.130600
627.966797	45.874714
626.745117	137.003250
625.522461	43.117962
624.300781	77.235428
623.078125	419.227539
621.854492	252.561768
620.631836	205.124344
619.408203	208.251266
618.184570	137.674042
616.960938	23.351763
615.736328	111.348167
614.511719	44.165680
613.287109	-73.343918
612.061523	-55.167690
610.835938	-106.717888
609.610352	-74.116821
608.384766	-8.787103
607.158203	-24.079012
605.931641	-132.825958
604.705078	-91.590408
