# Supplementary material for: Raman spectroscopy accurately differentiates mucosal healing from non-healing and biochemical changes following biological therapy in inflammatory bowel disease
Source: PLoS One. 2021 Jun 2;16(6):e0252210. doi: 10.1371/journal.pone.0252210 (PMC8172032; doi:10.1371/journal.pone.0252210)
Supplement: S3 Dataset — (ZIP) [file pone.0252210.s005.zip › Export UC active inflammation/OC023-2 _base sub CR removed_23__X_25477.7__Y_6211.9__Z_811.148__Time_264.txt]

1714.862305	24.611126
1713.885742	230.346741
1712.909180	18.892164
1711.931641	-44.676929
1710.955078	74.478409
1709.977539	22.353565
1709.000000	-168.728561
1708.021484	-104.855118
1707.043945	-21.834450
1706.065430	85.613480
1705.086914	24.745424
1704.107422	-57.128166
1703.128906	-28.783428
1702.149414	120.346283
1701.169922	71.898865
1700.190430	-179.332626
1699.210938	48.599682
1698.230469	38.942749
1697.250000	-18.354668
1696.269531	205.392319
1695.289063	143.675308
1694.307617	-16.387373
1693.326172	240.638763
1692.344727	399.256866
1691.363281	291.393555
1690.381836	429.549713
1689.399414	258.647003
1688.416992	443.037109
1687.434570	510.506989
1686.452148	487.796509
1685.468750	502.877747
1684.485352	752.938904
1683.501953	627.739441
1682.518555	556.357727
1681.534180	458.847717
1680.550781	766.568604
1679.566406	989.443604
1678.582031	832.163147
1677.596680	741.932495
1676.611328	825.124084
1675.626953	991.222473
1674.641602	897.147766
1673.655273	1170.400391
1672.669922	1111.828857
1671.683594	1146.731323
1670.697266	1330.845093
1669.710938	1369.273071
1668.723633	1397.508667
1667.737305	1659.812744
1666.750000	1577.414917
1665.762695	1291.189087
1664.774414	1721.789185
1663.787109	1685.858154
1662.798828	1881.060425
1661.810547	1792.942139
1660.822266	1501.203125
1659.833008	1753.232056
1658.844727	1677.063477
1657.855469	1776.143677
1656.866211	2002.697510
1655.875977	1813.873901
1654.886719	1749.947632
1653.896484	1665.256348
1652.906250	1509.549438
1651.916016	1465.387939
1650.924805	1278.796875
1649.934570	1290.966919
1648.943359	1173.949951
1647.952148	914.622986
1646.959961	930.546204
1645.968750	872.841736
1644.976563	606.838379
1643.984375	457.463226
1642.992188	585.669189
1641.999023	458.104889
1641.005859	325.624908
1640.012695	201.417465
1639.019531	227.903122
1638.026367	104.349182
1637.032227	263.226868
1636.039063	84.915222
1635.043945	144.116455
1634.049805	100.799461
1633.055664	52.482533
1632.060547	17.595106
1631.065430	96.178085
1630.070313	-22.475988
1629.074219	-106.645027
1628.079102	-203.714691
1627.083008	-82.189369
1626.086914	-136.733398
1625.090820	-114.803223
1624.093750	-113.729439
1623.096680	-91.449379
1622.100586	28.225874
1621.102539	69.193069
1620.105469	78.783386
1619.107422	80.641968
1618.109375	174.538742
1617.111328	189.783081
1616.113281	47.690300
1615.115234	55.340366
1614.116211	29.002085
1613.117188	44.749584
1612.118164	68.459846
1611.118164	-23.089098
1610.119141	0.814669
1609.119141	-74.782471
1608.119141	61.935532
1607.118164	7.461082
1606.118164	29.017410
1605.117188	-14.830711
1604.116211	142.943634
1603.115234	93.954262
1602.114258	-38.697628
1601.112305	-108.478935
1600.110352	-138.973053
1599.108398	-276.634216
1598.106445	-90.069000
1597.103516	-23.798637
1596.100586	-33.330154
1595.097656	-45.471043
1594.094727	-130.745514
1593.091797	-171.604462
1592.087891	-139.363724
1591.083984	-177.635406
1590.080078	-7.153357
1589.076172	-405.545898
1588.071289	20.467051
1587.067383	125.479813
1586.062500	-12.084788
1585.057617	116.245796
1584.051758	127.181435
1583.045898	91.146111
1582.041016	120.184273
1581.035156	-51.412277
1580.028320	-6.885548
1579.022461	266.637817
1578.015625	185.970901
1577.008789	107.848221
1576.001953	86.902367
1574.994141	214.128403
1573.987305	114.946938
1572.979492	91.099297
1571.971680	308.899017
1570.962891	315.977844
1569.955078	148.847427
1568.946289	194.681198
1567.937500	261.147980
1566.928711	-46.463509
1565.918945	-3.603728
1564.910156	-75.100166
1563.900391	37.535267
1562.890625	-130.216965
1561.880859	28.783869
1560.870117	78.646660
1559.859375	24.626957
1558.848633	76.755417
1557.837891	14.674117
1556.827148	-3.490407
1555.815430	169.885101
1554.803711	185.035904
1553.791992	212.960907
1552.780273	126.796753
1551.767578	177.675232
1550.754883	241.297424
1549.742188	203.818863
1548.729492	212.739838
1547.716797	177.516815
1546.703125	361.893494
1545.689453	158.266586
1544.675781	86.349625
1543.662109	86.628754
1542.647461	35.050430
1541.632813	71.122749
1540.618164	45.019581
1539.603516	39.393414
1538.588867	152.309891
1537.573242	40.476715
1536.557617	18.799799
1535.541992	40.791325
1534.526367	-169.516907
1533.509766	37.753326
1532.493164	257.631042
1531.476563	152.492996
1530.459961	-55.859127
1529.443359	80.882240
1528.425781	-35.040916
1527.408203	181.067719
1526.390625	188.359741
1525.373047	25.577614
1524.354492	-57.562511
1523.335938	221.904312
1522.317383	112.649490
1521.298828	-37.897690
1520.280273	143.105225
1519.260742	-25.770693
1518.241211	77.660500
1517.221680	42.104744
1516.202148	-75.831573
1515.181641	11.555989
1514.161133	37.090092
1513.140625	39.321663
1512.120117	69.600525
1511.099609	-64.554482
1510.078125	-147.532242
1509.056641	7.897332
1508.035156	-6.180326
1507.012695	-189.667114
1505.991211	90.743187
1504.968750	-5.901249
1503.946289	-176.988327
1502.923828	-76.622772
1501.900391	-125.038055
1500.877930	-50.675102
1499.854492	-84.052475
1498.830078	-115.035904
1497.806641	-43.793736
1496.782227	-126.270111
1495.758789	-229.322159
1494.734375	15.308613
1493.708984	-39.491287
1492.684570	38.520653
1491.659180	-72.796234
1490.633789	114.748940
1489.608398	176.885071
1488.583008	532.577454
1487.556641	264.876373
1486.530273	321.389496
1485.503906	410.921997
1484.477539	490.072144
1483.450195	426.158478
1482.423828	479.496826
1481.396484	601.528320
1480.368164	641.770813
1479.340820	523.835022
1478.312500	668.329346
1477.284180	647.012268
1476.255859	862.517334
1475.227539	965.745850
1474.198242	974.582031
1473.169922	1105.529419
1472.140625	1162.482666
1471.111328	1191.315186
1470.081055	1288.717529
1469.050781	1383.438354
1468.021484	1668.786255
1466.990234	1854.722412
1465.959961	1717.650024
1464.928711	1727.949829
1463.898438	1941.468018
1462.867188	2154.799805
1461.834961	2116.485596
1460.803711	2189.868408
1459.771484	2237.742676
1458.739258	2331.221436
1457.707031	2538.798584
1456.674805	2535.630127
1455.641602	2466.432861
1454.608398	2536.700928
1453.575195	2513.068115
1452.541992	2682.066162
1451.508789	2711.544434
1450.474609	2675.064209
1449.440430	2998.319336
1448.406250	2794.541016
1447.371094	2851.639404
1446.336914	2850.467041
1445.301758	2692.307373
1444.266602	2519.005371
1443.230469	2816.369629
1442.195313	2749.325195
1441.159180	2543.171143
1440.123047	2541.914307
1439.086914	2442.052002
1438.049805	2236.052002
1437.013672	2057.952637
1435.976563	1998.657349
1434.939453	1941.916138
1433.901367	1630.121704
1432.864258	1318.488037
1431.826172	1279.608887
1430.788086	1165.048706
1429.750000	848.696350
1428.710938	792.322266
1427.671875	675.464600
1426.633789	631.828186
1425.593750	396.602936
1424.554688	592.543091
1423.514648	488.536774
1422.474609	445.080719
1421.434570	399.165955
1420.394531	461.605835
1419.354492	408.245850
1418.313477	624.292419
1417.272461	306.743866
1416.231445	218.363602
1415.189453	152.703812
1414.147461	190.254807
1413.105469	39.256447
1412.063477	285.612671
1411.021484	61.900208
1409.978516	134.871689
1408.936523	94.841896
1407.892578	190.516022
1406.849609	32.594112
1405.806641	-39.809956
1404.762695	-197.467712
1403.718750	-184.305923
1402.674805	74.842712
1401.629883	88.103310
1400.585938	-18.925798
1399.541016	250.312988
1398.496094	-117.264969
1397.450195	99.423721
1396.405273	108.137604
1395.359375	189.594086
1394.313477	138.360367
1393.267578	-2.901456
1392.220703	36.269291
1391.173828	-152.267670
1390.126953	-7.739007
1389.080078	174.376587
1388.033203	41.315228
1386.985352	5.961815
1385.937500	48.265152
1384.889648	-79.334656
1383.841797	-184.259842
1382.792969	-36.625210
1381.744141	-66.319496
1380.695313	51.507389
1379.646484	-17.892153
1378.597656	10.248879
1377.547852	-151.223907
1376.498047	134.256927
1375.448242	-76.807381
1374.397461	141.437851
1373.347656	205.101456
1372.296875	2.043940
1371.246094	-36.239418
1370.194336	-121.734398
1369.143555	-60.006294
1368.091797	34.217476
1367.040039	-108.094910
1365.988281	41.180454
1364.935547	-60.951492
1363.882813	68.619453
1362.830078	-28.198771
1361.777344	96.632607
1360.724609	87.222618
1359.670898	65.521042
1358.617188	83.768967
1357.563477	89.730568
1356.509766	-3.581007
1355.455078	256.172119
1354.400391	205.400238
1353.345703	234.294037
1352.291016	397.436829
1351.235352	421.612274
1350.180664	361.541931
1349.125000	490.264587
1348.068359	477.645081
1347.012695	472.638336
1345.956055	844.779053
1344.899414	906.953186
1343.842773	966.777954
1342.786133	952.375183
1341.728516	995.123352
1340.670898	973.593140
1339.613281	1125.621216
1338.555664	997.896912
1337.497070	986.746033
1336.438477	881.690857
1335.379883	1049.074707
1334.321289	882.504578
1333.262695	1072.390015
1332.203125	906.189575
1331.143555	710.543457
1330.083984	918.104492
1329.023438	779.688721
1327.963867	804.587769
1326.903320	861.739319
1325.841797	1099.325684
1324.781250	1020.866943
1323.719727	1021.594482
1322.659180	1108.871460
1321.596680	993.879578
1320.535156	1145.567139
1319.473633	905.108032
1318.411133	973.181946
1317.348633	1226.304688
1316.285156	1158.975342
1315.222656	1192.875122
1314.159180	1093.832397
1313.095703	1137.864380
1312.032227	1159.847534
1310.967773	1199.194702
1309.904297	1132.797363
1308.839844	1029.639404
1307.775391	1298.263550
1306.709961	1156.011353
1305.645508	1041.014648
1304.580078	1216.397827
1303.513672	1118.902588
1302.448242	1176.451294
1301.382813	1005.531799
1300.316406	1028.927002
1299.250000	1229.314941
1298.182617	1186.577026
1297.116211	952.443604
1296.048828	1018.045410
1294.981445	1145.098145
1293.914063	889.388123
1292.845703	891.511963
1291.777344	972.240662
1290.708984	812.710022
1289.640625	798.014893
1288.572266	915.803711
1287.502930	918.456665
1286.433594	651.684631
1285.364258	811.377136
1284.293945	684.544495
1283.224609	758.652344
1282.154297	903.816162
1281.083984	924.183594
1280.012695	844.302368
1278.942383	996.962585
1277.871094	794.978394
1276.799805	1006.441528
1275.727539	829.158691
1274.656250	779.139954
1273.583984	846.522339
1272.511719	1055.660767
1271.439453	1123.103027
1270.366211	873.100220
1269.292969	1077.426025
1268.219727	910.678894
1267.146484	1066.226563
1266.072266	1263.249146
1264.999023	1252.887451
1263.924805	1218.198486
1262.849609	1181.141968
1261.775391	1178.285889
1260.700195	1143.796875
1259.625000	1360.366211
1258.549805	1296.711914
1257.474609	1294.024292
1256.398438	921.225952
1255.322266	1130.522461
1254.246094	1181.545044
1253.168945	1169.305542
1252.092773	1269.026367
1251.015625	1047.637817
1249.938477	1028.231567
1248.860352	1186.357544
1247.783203	814.493103
1246.705078	848.690369
1245.626953	1322.697632
1244.547852	1016.698547
1243.469727	995.015747
1242.390625	1179.757568
1241.311523	1138.648438
1240.231445	1138.827393
1239.152344	1134.157104
1238.072266	1066.412720
1236.992188	933.208435
1235.911133	1299.618896
1234.831055	1020.944153
1233.750000	1103.558105
1232.668945	715.980408
1231.587891	902.788757
1230.505859	793.973755
1229.423828	588.318481
1228.341797	1051.009277
1227.259766	809.037109
1226.176758	772.867981
1225.094727	516.499573
1224.011719	685.986389
1222.927734	719.926819
1221.844727	628.080383
1220.760742	502.396973
1219.676758	468.578125
1218.592773	386.406891
1217.507813	497.506439
1216.423828	557.790100
1215.338867	318.562988
1214.252930	419.812164
1213.167969	479.933685
1212.082031	363.812592
1210.996094	585.466187
1209.910156	495.799805
1208.823242	697.921753
1207.737305	670.841919
1206.650391	648.534851
1205.562500	527.364624
1204.475586	524.247803
1203.387695	477.704529
1202.299805	541.901184
1201.211914	374.843811
1200.124023	22.426214
1199.035156	156.261276
1197.946289	220.180801
1196.857422	43.423347
1195.767578	-94.852379
1194.678711	108.313522
1193.588867	87.723457
1192.498047	35.812187
1191.408203	-129.102463
1190.317383	-87.417625
1189.226563	-134.711884
1188.135742	-81.215164
1187.044922	-13.428855
1185.953125	6.226222
1184.861328	-276.596619
1183.769531	-84.334190
1182.676758	-45.774673
1181.584961	-31.311399
1180.492188	21.407320
1179.398438	-235.228333
1178.305664	-53.276115
1177.211914	279.440430
1176.118164	240.600006
1175.024414	299.865631
1173.929688	217.725098
1172.835938	113.971329
1171.741211	235.126740
1170.646484	40.268120
1169.550781	34.373226
1168.455078	-84.041435
1167.359375	46.168880
1166.263672	-127.405716
1165.167969	-50.054008
1164.071289	194.416321
1162.974609	46.858391
1161.877930	-57.755714
1160.780273	116.948746
1159.682617	129.112427
1158.584961	198.437973
1157.487305	236.591995
1156.389648	420.144409
1155.291016	314.872986
1154.192383	335.920044
1153.093750	263.853668
1151.994141	499.188751
1150.894531	295.801422
1149.794922	137.653458
1148.695313	34.244793
1147.594727	90.316582
1146.495117	393.868683
1145.394531	135.375671
1144.292969	-56.490845
1143.192383	-127.038826
1142.090820	156.761429
1140.989258	131.136993
1139.886719	5.531709
1138.785156	58.158115
1137.682617	117.764015
1136.580078	-86.526474
1135.477539	101.126884
1134.374023	229.193024
1133.270508	271.599213
1132.166992	406.451477
1131.063477	396.346039
1129.958984	606.798462
1128.854492	916.677002
1127.750000	1072.129883
1126.644531	907.266113
1125.540039	766.075623
1124.434570	878.439087
1123.329102	893.480286
1122.222656	778.092346
1121.117188	608.174255
1120.010742	712.906799
1118.903320	590.192993
1117.796875	351.451141
1116.689453	493.695557
1115.582031	552.961121
1114.474609	505.652374
1113.367188	373.124939
1112.258789	618.829041
1111.150391	533.394836
1110.041016	532.963867
1108.932617	655.297974
1107.823242	687.707092
1106.713867	665.687256
1105.604492	513.722290
1104.494141	741.761963
1103.383789	735.966736
1102.273438	878.724854
1101.163086	945.841431
1100.051758	1059.995850
1098.940430	909.934753
1097.829102	1139.374634
1096.717773	932.628662
1095.605469	777.721680
1094.493164	844.233765
1093.380859	889.439209
1092.268555	1054.627808
1091.155273	927.754944
1090.041992	831.459656
1088.928711	1135.137451
1087.814453	1198.647827
1086.701172	1040.994263
1085.586914	765.767944
1084.471680	965.453003
1083.357422	1040.429443
1082.242188	833.333130
1081.126953	1009.188416
1080.011719	896.021973
1078.895508	862.677429
1077.779297	589.844543
1076.663086	619.849731
1075.546875	675.604370
1074.429688	719.544861
1073.312500	725.895447
1072.195313	666.543152
1071.078125	689.229431
1069.959961	566.542053
1068.841797	811.763977
1067.723633	799.141785
1066.604492	526.504395
1065.486328	612.241882
1064.367188	707.267578
1063.247070	607.949158
1062.127930	709.905396
1061.007813	722.884583
1059.887695	483.237366
1058.767578	617.827515
1057.646484	317.492767
1056.525391	482.411987
1055.404297	511.714600
1054.283203	337.746857
1053.161133	600.620911
1052.039063	408.018585
1050.916992	418.620178
1049.794922	272.838287
1048.671875	131.788132
1047.548828	373.423981
1046.425781	365.389008
1045.301758	303.728119
1044.177734	395.984467
1043.053711	108.291412
1041.929688	352.062622
1040.805664	591.086731
1039.680664	168.519180
1038.555664	291.088501
1037.429688	145.888687
1036.304688	19.421959
1035.178711	288.642334
1034.052734	369.330963
1032.925781	315.107330
1031.798828	326.066986
1030.671875	437.041473
1029.544922	359.740326
1028.417969	150.071213
1027.290039	-10.666432
1026.162109	-113.202583
1025.033203	11.937054
1023.905273	-76.503250
1022.776367	-264.654449
1021.647461	-313.414764
1020.518555	-139.356979
1019.388672	-16.346441
1018.258789	-259.715179
1017.128906	-275.686432
1015.998047	-27.339247
1014.868164	17.056767
1013.737305	-149.322708
1012.605469	-28.328735
1011.474609	169.126938
1010.342773	197.564148
1009.210938	259.016815
1008.079102	449.070618
1006.946289	594.655029
1005.813477	1084.616699
1004.680664	1692.151367
1003.546875	2594.827881
1002.414063	2578.018799
1001.280273	2310.473389
1000.145508	1377.388062
999.011719	676.015869
997.876953	541.430054
996.742188	95.344704
995.607422	85.833916
994.471680	18.750637
993.335938	74.098221
992.200195	-140.323761
991.064453	62.872108
989.927734	-31.314413
988.791016	102.863586
987.654297	29.712357
986.516602	210.149872
985.379883	70.479652
984.242188	-9.123048
983.103516	-93.160355
981.965820	-59.624489
980.827148	33.860584
979.688477	-98.018074
978.548828	186.621933
977.409180	137.837448
976.270508	181.187668
975.129883	40.775959
973.990234	56.844906
972.849609	123.595276
971.708984	195.058624
970.568359	147.231964
969.426758	152.379288
968.285156	265.556000
967.143555	23.152521
966.001953	-1.033494
964.859375	146.969284
963.716797	272.128632
962.574219	170.423676
961.430664	316.461731
960.287109	219.692474
959.143555	91.056763
958.000000	200.845016
956.855469	280.972565
955.710938	134.578735
954.566406	34.193024
953.421875	-104.883583
952.276367	51.382748
951.130859	-0.394839
949.985352	-8.538593
948.838867	301.253174
947.692383	-97.466553
946.545898	166.827469
945.399414	294.091095
944.251953	131.391998
943.104492	30.586088
941.957031	16.740377
940.809570	187.935516
939.661133	206.330322
938.512695	156.440079
937.364258	191.122604
936.214844	118.779160
935.065430	409.100220
933.916016	293.757874
932.765625	107.992546
931.616211	4.485195
930.465820	188.151978
929.315430	41.727329
928.164063	111.790802
927.012695	88.664345
925.861328	17.921045
924.709961	61.107574
923.557617	197.672943
922.405273	-77.226692
921.252930	-54.053608
920.099609	-176.192566
918.947266	-186.792236
917.793945	-42.768147
916.639648	-103.063881
915.486328	-129.130768
914.332031	101.470734
913.177734	150.545715
912.022461	-45.308636
910.868164	-229.593643
909.712891	-275.313354
908.556641	-119.081673
907.401367	-155.472992
906.245117	-252.903931
905.088867	-28.426023
903.931641	-44.036381
902.775391	-95.753838
901.618164	-86.189651
900.460938	-13.129363
899.302734	35.123493
898.144531	-176.720810
896.986328	100.237694
895.828125	-32.146942
894.668945	-94.267899
893.509766	35.879463
892.350586	39.517227
891.191406	138.145752
890.031250	-52.293953
888.871094	89.416100
887.710938	152.132614
886.549805	99.798645
885.388672	135.586929
884.227539	-9.045329
883.066406	211.878540
881.904297	130.606430
880.742188	13.377079
879.580078	297.487396
878.416992	302.113098
877.253906	351.862732
876.090820	192.183563
874.927734	309.620422
873.763672	179.422409
872.599609	78.603035
871.435547	85.898483
870.270508	275.472961
869.105469	123.130806
867.940430	54.105225
866.775391	23.372595
865.609375	62.373554
864.443359	258.686646
863.277344	167.383881
862.110352	453.486053
860.944336	247.718536
859.777344	374.325226
858.609375	296.658447
857.442383	331.233521
856.274414	377.027802
855.105469	602.240356
853.937500	647.966370
852.768555	734.032043
851.599609	636.279297
850.430664	760.398376
849.260742	503.632660
848.090820	379.118195
846.920898	368.844971
845.750000	311.558411
844.580078	310.225128
843.409180	147.778595
842.237305	253.825989
841.066406	-24.875862
839.894531	121.351532
838.722656	61.822124
837.549805	292.820374
836.376953	85.744331
835.204102	443.872314
834.031250	310.469055
832.857422	404.825806
831.683594	481.228546
830.509766	332.144287
829.335938	357.102478
828.161133	431.069183
826.986328	460.337555
825.811523	418.181366
824.635742	313.570557
823.459961	496.416718
822.284180	99.831665
821.107422	128.806763
819.931641	-31.601059
818.754883	-33.933979
817.577148	172.887604
816.400391	134.737579
815.222656	76.500328
814.044922	-195.328583
812.866211	-115.761757
811.687500	3.693730
810.508789	71.875877
809.330078	-31.176090
808.150391	85.668716
806.971680	93.520355
805.791016	-158.534805
804.611328	-106.426994
803.430664	-129.909485
802.250000	-78.038857
801.069336	-28.519489
799.887695	-267.462738
798.706055	-364.487213
797.524414	-180.026505
796.342773	-416.880341
795.160156	-101.979446
793.977539	-268.069611
792.794922	-121.906357
791.611328	-172.996582
790.427734	-91.351158
789.244141	235.810852
788.059570	49.352627
786.875977	73.023605
785.691406	143.014404
784.505859	84.609947
783.321289	68.118149
782.135742	204.017456
780.949219	229.258118
779.763672	95.317917
778.577148	232.977737
777.390625	131.992599
776.204102	99.374001
775.016602	-34.862396
773.829102	40.465755
772.641602	60.500191
771.453125	3.225354
770.265625	36.269783
769.077148	-82.909470
767.887695	-52.276947
766.699219	83.996948
765.509766	68.110275
764.319336	93.973854
763.129883	350.912231
761.939453	149.772736
760.749023	313.953735
759.558594	416.359924
758.367188	437.237732
757.175781	279.886475
755.984375	181.886948
754.791992	281.682953
753.599609	357.178864
752.407227	245.808304
751.214844	340.894562
750.021484	359.002808
748.828125	76.245979
747.634766	219.391144
746.441406	134.179962
745.247070	250.797836
744.052734	73.381821
742.857422	150.380081
741.662109	146.175095
740.466797	238.374191
739.271484	-63.962025
738.076172	-35.367649
736.879883	17.276642
735.683594	111.475922
734.486328	80.814445
733.289063	238.389282
732.091797	-0.209318
730.894531	26.018177
729.697266	133.157257
728.499023	174.642029
727.300781	255.462418
726.101563	277.238220
724.902344	290.275787
723.703125	322.987030
722.503906	301.100189
721.303711	399.352386
720.104492	353.502136
718.903320	392.831635
717.703125	604.573853
716.501953	369.026642
715.300781	447.721924
714.099609	511.171051
712.897461	238.914154
711.695313	43.135162
710.493164	87.215546
709.291016	124.813034
708.087891	-3.062589
706.884766	56.473392
705.680664	133.483490
704.477539	127.840584
703.273438	100.534531
702.069336	58.111469
700.864258	22.335938
699.659180	73.663841
698.454102	51.161144
697.249023	-138.574112
696.042969	165.157913
694.836914	-11.244540
693.630859	-24.546282
692.423828	49.142662
691.217773	-315.605408
690.009766	-41.946091
688.802734	-52.543087
687.594727	8.590521
686.386719	-294.545837
685.178711	-228.777374
683.970703	-249.617020
682.761719	-157.604858
681.552734	-37.328152
680.342773	-172.600876
679.133789	75.683121
677.923828	-124.241158
676.712891	-129.098557
675.502930	-105.686195
674.291992	36.860165
673.081055	153.507172
671.869141	53.941460
670.657227	-106.003365
669.445313	6.636023
668.233398	197.141724
667.021484	-85.560211
665.808594	-52.617546
664.595703	68.956192
663.381836	143.056015
662.167969	1.315358
660.954102	291.376709
659.740234	95.849594
658.525391	51.478912
657.310547	26.578447
656.095703	12.496598
654.880859	-5.877079
653.665039	197.759567
652.449219	-38.299805
651.233398	51.025986
650.016602	-90.196228
648.799805	-20.388546
647.583008	49.303589
646.365234	116.711273
645.148438	470.157471
643.930664	414.541260
642.711914	524.400940
641.494141	296.407135
640.275391	274.690948
639.056641	375.253387
637.836914	350.864197
636.617188	-60.526772
635.397461	148.678680
634.177734	71.817551
632.957031	-80.548431
631.736328	-125.960564
630.515625	102.853020
629.293945	45.708923
628.073242	22.357933
626.851563	129.234329
625.628906	63.905510
624.407227	135.106201
623.184570	188.396973
621.960938	71.621552
620.738281	545.258545
619.514648	296.105042
618.291016	-58.786594
617.067383	-159.794739
615.842773	72.019547
614.618164	84.372284
613.393555	-11.420383
612.167969	-3.645111
610.942383	-5.750467
609.716797	-139.644333
608.491211	-24.907930
607.264648	-33.572987
606.038086	-1.140914
604.811523	-28.097401
