# Supplementary material for: Raman spectroscopy accurately differentiates mucosal healing from non-healing and biochemical changes following biological therapy in inflammatory bowel disease
Source: PLoS One. 2021 Jun 2;16(6):e0252210. doi: 10.1371/journal.pone.0252210 (PMC8172032; doi:10.1371/journal.pone.0252210)
Supplement: S3 Dataset — (ZIP) [file pone.0252210.s005.zip › Export UC active inflammation/OC006-1 post treatment_base sub CR removed_89__X_-12415.4__Y_44068.1__Time_992.txt]

1714.640625	230.319122
1713.664063	367.944397
1712.687500	372.901245
1711.709961	82.784302
1710.733398	23.400421
1709.755859	242.593018
1708.778320	-85.124664
1707.799805	31.743639
1706.821289	89.382988
1705.843750	-75.481873
1704.864258	53.716827
1703.885742	-95.826294
1702.907227	-358.136108
1701.927734	-203.516830
1700.948242	-145.788025
1699.968750	-0.408354
1698.988281	112.138641
1698.007813	-43.324883
1697.028320	-119.181519
1696.046875	-161.135635
1695.066406	-70.234512
1694.084961	220.039291
1693.104492	159.604813
1692.123047	469.284973
1691.140625	180.020493
1690.159180	135.432388
1689.176758	313.873291
1688.194336	339.160065
1687.211914	496.662048
1686.228516	548.955566
1685.246094	490.829956
1684.262695	476.787292
1683.279297	610.701721
1682.295898	346.439453
1681.311523	368.537842
1680.327148	543.700256
1679.342773	621.599182
1678.358398	660.807983
1677.374023	661.320557
1676.388672	753.431152
1675.403320	655.202332
1674.417969	837.307251
1673.432617	935.378357
1672.446289	983.958618
1671.459961	1211.572754
1670.473633	1299.317505
1669.487305	1186.177002
1668.500977	1097.940674
1667.513672	1077.015869
1666.526367	1611.666748
1665.539063	1258.096069
1664.550781	1268.935913
1663.563477	1370.786743
1662.575195	1112.760254
1661.586914	1346.047974
1660.598633	1230.130249
1659.609375	1223.614014
1658.620117	1087.988403
1657.631836	1514.617554
1656.641602	1536.535645
1655.652344	1111.670898
1654.662109	1039.618408
1653.672852	1066.105347
1652.681641	1108.995239
1651.691406	1173.579956
1650.701172	794.381714
1649.709961	1010.720642
1648.718750	971.042664
1647.727539	649.065857
1646.735352	573.385925
1645.744141	482.318909
1644.751953	291.329315
1643.759766	647.376404
1642.766602	333.105774
1641.774414	254.222382
1640.781250	531.917786
1639.788086	145.006577
1638.794922	77.702232
1637.801758	145.189194
1636.807617	162.816116
1635.813477	246.579422
1634.819336	256.752441
1633.825195	-27.938049
1632.830078	119.677162
1631.834961	30.403364
1630.839844	115.114784
1629.844727	155.199631
1628.849609	5.927292
1627.853516	83.131378
1626.857422	15.736964
1625.861328	129.951828
1624.865234	10.189140
1623.868164	-30.573395
1622.871094	-189.521332
1621.874023	-329.947693
1620.876953	-194.418640
1619.879883	61.910053
1618.881836	-78.374855
1617.883789	-302.596527
1616.885742	-90.993866
1615.887695	28.659288
1614.888672	221.706573
1613.889648	97.245743
1612.890625	156.380692
1611.891602	-154.251221
1610.892578	-45.377632
1609.892578	-164.628479
1608.892578	82.937141
1607.892578	42.152893
1606.892578	234.397552
1605.891602	-47.493385
1604.890625	246.590179
1603.889648	32.658585
1602.888672	85.622780
1601.887695	-97.025986
1600.885742	-295.424347
1599.883789	-245.433243
1598.881836	-132.857666
1597.879883	-49.234795
1596.876953	146.570450
1595.874023	2.456323
1594.871094	-115.637230
1593.868164	-87.594261
1592.864258	73.423599
1591.861328	-118.236145
1590.857422	-346.543976
1589.853516	-248.759674
1588.848633	13.142602
1587.844727	-30.438604
1586.839844	-123.757744
1585.834961	147.764725
1584.830078	150.474915
1583.824219	145.144653
1582.819336	-144.396927
1581.813477	71.321091
1580.807617	8.051987
1579.800781	202.354477
1578.794922	-93.064941
1577.788086	-89.283318
1576.781250	62.582993
1575.773438	169.910797
1574.766602	50.674606
1573.758789	147.077408
1572.750977	185.996521
1571.743164	193.463654
1570.735352	-108.575264
1569.726563	420.691559
1568.718750	6.539156
1567.708984	-147.995514
1566.700195	-118.349655
1565.691406	245.913849
1564.681641	197.084732
1563.671875	31.252605
1562.662109	339.995270
1561.652344	-103.833977
1560.641602	149.827591
1559.630859	-221.698547
1558.620117	-201.916168
1557.609375	-68.371895
1556.597656	36.346062
1555.586914	78.608368
1554.575195	270.794891
1553.563477	183.002625
1552.550781	22.496338
1551.539063	125.813087
1550.526367	283.159332
1549.513672	197.004501
1548.500977	232.199356
1547.487305	109.373161
1546.473633	-18.818098
1545.459961	59.583992
1544.446289	62.760593
1543.432617	184.545288
1542.417969	101.947479
1541.404297	3.662080
1540.389648	-17.373873
1539.374023	-7.678725
1538.359375	166.973297
1537.343750	537.410706
1536.328125	4.507349
1535.312500	-118.291267
1534.296875	-194.848175
1533.280273	-91.143593
1532.263672	203.037338
1531.247070	231.429413
1530.230469	298.236267
1529.212891	53.082542
1528.196289	88.558289
1527.178711	95.464958
1526.160156	94.414009
1525.142578	422.619843
1524.124023	315.582092
1523.106445	128.652771
1522.087891	185.938309
1521.068359	52.681267
1520.049805	76.141106
1519.030273	117.370575
1518.010742	86.435608
1516.991211	-50.018169
1515.971680	24.047497
1514.951172	-12.557120
1513.930664	-36.484001
1512.910156	16.438017
1511.889648	-20.664803
1510.868164	267.950928
1509.846680	99.612488
1508.826172	-130.356094
1507.803711	-24.485868
1506.782227	-116.213722
1505.759766	112.337524
1504.737305	-210.355545
1503.714844	-74.416451
1502.692383	-325.494110
1501.668945	-164.281708
1500.646484	-3.251792
1499.623047	-216.214142
1498.599609	-285.882721
1497.575195	-220.046799
1496.550781	-144.125122
1495.527344	77.463982
1494.502930	-181.955566
1493.477539	57.170261
1492.453125	150.405899
1491.427734	309.918457
1490.402344	390.051544
1489.376953	-166.040848
1488.350586	401.765289
1487.325195	118.947365
1486.298828	413.105286
1485.272461	405.868256
1484.245117	324.524078
1483.218750	240.611267
1482.191406	16.344444
1481.164063	465.362823
1480.136719	546.966797
1479.108398	732.963501
1478.080078	600.246155
1477.052734	814.089111
1476.023438	813.747986
1474.995117	614.718323
1473.965820	621.963867
1472.937500	1013.613953
1471.908203	827.243408
1470.877930	1144.757935
1469.848633	1431.601563
1468.818359	1357.061646
1467.788086	1285.071045
1466.757813	1556.341919
1465.727539	1840.188232
1464.696289	1849.387329
1463.665039	2008.489014
1462.633789	1982.060913
1461.602539	2085.174805
1460.570313	1919.043335
1459.539063	2151.604492
1458.506836	2371.352539
1457.473633	2540.236328
1456.441406	2409.693115
1455.408203	2370.516846
1454.375000	2288.258301
1453.341797	2424.112305
1452.308594	2189.818359
1451.274414	2247.093018
1450.241211	2428.559082
1449.207031	2615.021484
1448.171875	2510.138184
1447.137695	2567.427734
1446.102539	2538.631104
1445.067383	2580.765869
1444.032227	2142.096924
1442.997070	2019.933350
1441.960938	2188.756104
1440.924805	1995.906372
1439.888672	1689.412354
1438.852539	2017.636230
1437.816406	1789.742676
1436.779297	1690.862793
1435.742188	1475.882568
1434.705078	1405.035034
1433.666992	978.205383
1432.629883	854.626953
1431.591797	708.440552
1430.553711	887.949585
1429.514648	812.607788
1428.476563	868.583191
1427.437500	710.226318
1426.398438	524.291016
1425.359375	494.828522
1424.320313	195.790115
1423.280273	572.284241
1422.240234	326.439331
1421.200195	219.335617
1420.159180	701.636353
1419.119141	390.771149
1418.078125	362.052856
1417.037109	655.591614
1415.996094	15.633455
1414.954102	339.511963
1413.912109	356.532135
1412.870117	59.350056
1411.828125	149.567001
1410.786133	36.278374
1409.743164	181.968567
1408.700195	43.826576
1407.657227	184.680084
1406.614258	-56.110035
1405.570313	-161.109818
1404.527344	-150.442535
1403.483398	-29.241648
1402.438477	-148.855042
1401.394531	-135.307297
1400.349609	-101.582748
1399.304688	125.343887
1398.259766	-28.746923
1397.214844	351.239655
1396.168945	172.371307
1395.123047	113.979210
1394.077148	95.835846
1393.031250	22.750742
1391.984375	-27.643587
1390.937500	-132.938553
1389.890625	92.313934
1388.843750	-137.770126
1387.796875	180.243576
1386.749023	530.767395
1385.701172	-118.916061
1384.653320	-243.169418
1383.604492	147.648468
1382.556641	28.694521
1381.507813	109.797501
1380.458984	-83.739426
1379.410156	-142.185410
1378.360352	164.058319
1377.310547	60.948662
1376.260742	52.874535
1375.210938	169.718979
1374.161133	-12.681878
1373.110352	-77.642761
1372.059570	-149.897217
1371.008789	-22.523319
1369.957031	341.723175
1368.906250	-4.212440
1367.854492	-88.261551
1366.802734	62.026836
1365.750000	-131.272507
1364.698242	-55.416817
1363.645508	-253.268082
1362.592773	-107.434654
1361.540039	-68.494957
1360.486328	57.636131
1359.433594	17.250404
1358.379883	-164.710022
1357.326172	-117.717758
1356.271484	90.951447
1355.216797	-40.749603
1354.163086	14.105849
1353.107422	180.840744
1352.052734	243.371155
1350.998047	22.989834
1349.942383	152.843582
1348.886719	682.356689
1347.830078	115.088402
1346.774414	508.248230
1345.717773	794.730774
1344.661133	629.953674
1343.604492	827.339966
1342.546875	744.705139
1341.490234	991.839294
1340.432617	1097.786621
1339.375000	1010.633850
1338.316406	876.603333
1337.258789	982.942810
1336.200195	1195.806763
1335.141602	1077.101807
1334.082031	980.847351
1333.023438	850.153259
1331.963867	875.452393
1330.904297	888.515869
1329.844727	726.193787
1328.784180	853.238831
1327.723633	1106.384155
1326.663086	1003.804443
1325.602539	612.416016
1324.541992	739.905090
1323.480469	1306.917236
1322.418945	1241.917358
1321.357422	1053.681396
1320.295898	959.409058
1319.233398	968.894714
1318.170898	879.850769
1317.108398	1187.935791
1316.045898	899.447144
1314.982422	1269.238037
1313.918945	1119.069336
1312.855469	993.714661
1311.791992	976.898926
1310.728516	800.141907
1309.664063	1145.488892
1308.599609	971.443909
1307.535156	876.327637
1306.469727	1266.029297
1305.404297	861.160095
1304.338867	1307.460449
1303.273438	1178.330811
1302.208008	1088.687256
1301.141602	1141.712646
1300.075195	976.128662
1299.008789	1198.843872
1297.942383	829.652954
1296.875000	878.135498
1295.807617	1204.091187
1294.740234	1004.748596
1293.672852	992.068542
1292.604492	986.828064
1291.537109	966.959534
1290.468750	1099.210327
1289.399414	976.492798
1288.331055	687.225159
1287.261719	1005.914917
1286.192383	1233.878540
1285.123047	1143.364136
1284.052734	1239.076782
1282.983398	1053.236694
1281.913086	1222.490967
1280.841797	1369.698730
1279.771484	1206.146484
1278.700195	910.612305
1277.628906	1148.453125
1276.557617	1144.156982
1275.486328	1230.366333
1274.414063	1025.718628
1273.341797	1102.228638
1272.269531	1506.130737
1271.197266	1243.063477
1270.124023	1400.183716
1269.050781	1667.140991
1267.977539	999.109009
1266.904297	1424.736206
1265.830078	1293.894409
1264.756836	1492.466431
1263.681641	1525.123169
1262.607422	1433.439453
1261.533203	1670.924316
1260.458008	1272.193726
1259.382813	1397.553223
1258.307617	1425.426758
1257.231445	1577.514404
1256.155273	1459.252563
1255.079102	1513.906860
1254.002930	1524.734863
1252.926758	1579.365723
1251.849609	1154.679199
1250.772461	1489.100220
1249.695313	1536.411621
1248.617188	1469.421509
1247.540039	1409.756226
1246.461914	1488.633057
1245.382813	1708.388184
1244.304688	1488.354858
1243.225586	1686.135376
1242.146484	1507.455200
1241.067383	1481.777100
1239.988281	1342.023071
1238.908203	1427.973877
1237.828125	1625.462402
1236.748047	1279.539429
1235.667969	1566.648560
1234.586914	1174.773438
1233.505859	1481.114380
1232.424805	1467.411865
1231.343750	1327.699219
1230.261719	1435.081299
1229.179688	1215.449829
1228.097656	1291.264038
1227.015625	909.504883
1225.932617	796.503479
1224.850586	1060.965576
1223.767578	1025.305176
1222.683594	832.409485
1221.600586	750.784973
1220.516602	613.543091
1219.432617	667.247925
1218.347656	399.498230
1217.263672	617.396729
1216.178711	603.275269
1215.093750	673.622009
1214.008789	347.953217
1212.922852	345.795197
1211.836914	792.417664
1210.750977	319.590790
1209.665039	449.922699
1208.579102	589.777344
1207.492188	772.899719
1206.405273	765.450500
1205.318359	661.541870
1204.230469	519.055359
1203.142578	480.144165
1202.054688	383.379395
1200.966797	315.480713
1199.877930	331.784698
1198.790039	68.841637
1197.701172	337.690948
1196.611328	276.770996
1195.522461	136.441025
1194.432617	101.888664
1193.342773	38.424057
1192.252930	-8.264179
1191.162109	0.246226
1190.072266	133.602463
1188.981445	-117.482964
1187.889648	-298.907440
1186.798828	79.050926
1185.707031	22.307463
1184.615234	-24.897232
1183.523438	201.338608
1182.430664	43.600998
1181.337891	118.460930
1180.245117	-281.511780
1179.152344	92.836731
1178.059570	-31.533018
1176.965820	74.064400
1175.872070	-74.385452
1174.778320	172.290939
1173.683594	172.146072
1172.588867	286.812317
1171.494141	35.172245
1170.399414	314.733521
1169.303711	77.362877
1168.208984	19.386839
1167.113281	231.531281
1166.016602	32.305710
1164.920898	-107.162071
1163.824219	-282.509796
1162.727539	292.255249
1161.630859	116.713219
1160.533203	163.220810
1159.435547	133.222214
1158.337891	41.088734
1157.240234	-8.142324
1156.141602	269.391418
1155.043945	119.772568
1153.944336	1.112972
1152.845703	268.647156
1151.747070	-264.901154
1150.647461	50.043156
1149.547852	-199.889221
1148.447266	12.288836
1147.347656	-61.475552
1146.247070	-11.501642
1145.146484	-185.386795
1144.044922	-95.132355
1142.944336	-511.776825
1141.842773	-57.721893
1140.741211	-445.828217
1139.638672	7.826556
1138.537109	-335.121552
1137.434570	-38.715324
1136.332031	-182.090363
1135.228516	-52.310787
1134.125977	-60.405945
1133.022461	130.860291
1131.917969	-188.429276
1130.814453	-149.270325
1129.709961	221.973404
1128.605469	163.596619
1127.500977	721.813293
1126.396484	724.849243
1125.291016	554.745361
1124.185547	481.820374
1123.080078	584.206238
1121.973633	357.170532
1120.868164	414.396637
1119.761719	360.227051
1118.654297	166.328934
1117.547852	353.528656
1116.440430	105.166496
1115.333008	136.016769
1114.225586	207.000778
1113.117188	91.073456
1112.008789	55.520981
1110.900391	265.743286
1109.791992	189.884506
1108.682617	227.395508
1107.573242	359.320618
1106.463867	639.905579
1105.354492	592.144165
1104.244141	320.110321
1103.133789	468.207947
1102.023438	460.479736
1100.913086	665.001648
1099.801758	532.150208
1098.690430	505.417572
1097.579102	521.088623
1096.467773	722.889709
1095.355469	761.984680
1094.243164	483.031647
1093.130859	522.100891
1092.017578	353.920502
1090.905273	338.807312
1089.791992	189.522507
1088.677734	360.257385
1087.564453	366.244873
1086.450195	459.212952
1085.335938	385.185272
1084.221680	268.865021
1083.106445	780.062439
1081.991211	760.002502
1080.875977	864.445007
1079.760742	496.776764
1078.644531	641.124512
1077.528320	325.301086
1076.412109	281.865204
1075.295898	376.885376
1074.178711	378.019592
1073.061523	254.860107
1071.944336	370.928497
1070.826172	182.195450
1069.708984	359.182983
1068.590820	320.525635
1067.471680	319.370117
1066.353516	435.349701
1065.234375	303.083466
1064.115234	133.444733
1062.996094	361.783295
1061.875977	84.613022
1060.755859	628.715393
1059.635742	330.623779
1058.515625	563.490723
1057.394531	260.933746
1056.273438	241.355286
1055.152344	261.548462
1054.031250	139.269379
1052.909180	68.465736
1051.787109	203.221481
1050.665039	211.903961
1049.541992	75.914215
1048.418945	-3.956972
1047.295898	205.540558
1046.172852	564.270203
1045.048828	325.937958
1043.925781	141.409698
1042.801758	-154.855927
1041.676758	182.881653
1040.552734	152.456680
1039.427734	-290.146423
1038.302734	35.954334
1037.176758	3.451580
1036.050781	182.842392
1034.924805	143.495941
1033.798828	76.330223
1032.672852	304.663605
1031.545898	484.134399
1030.418945	145.178619
1029.291992	206.241577
1028.164063	181.379730
1027.036133	-82.666481
1025.908203	131.968094
1024.780273	47.048969
1023.651367	-84.173752
1022.522461	-257.014740
1021.393555	-211.546402
1020.264648	-40.718174
1019.134766	-431.168335
1018.004883	-262.483490
1016.875000	-144.771301
1015.744141	-89.589745
1014.613281	-55.178143
1013.482422	-289.404022
1012.351563	-467.818512
1011.219727	-18.502718
1010.088867	148.288406
1008.956055	118.371292
1007.824219	100.170753
1006.691406	498.517670
1005.558594	980.072083
1004.425781	1329.721924
1003.292969	1818.048950
1002.159180	2216.130615
1001.025391	1846.979980
999.891602	1217.078857
998.756836	700.774780
997.622070	120.189568
996.487305	80.230637
995.352539	349.709656
994.216797	-77.679718
993.081055	-292.484222
991.945313	-98.804443
990.808594	-20.372192
989.672852	2.843643
988.536133	95.333557
987.398438	-199.203934
986.261719	-269.984711
985.124023	-193.183609
983.986328	81.764534
982.847656	-117.517937
981.709961	-235.992264
980.571289	-264.525757
979.432617	-69.739464
978.292969	-143.995071
977.153320	-287.048767
976.013672	45.996399
974.874023	133.113464
973.734375	-2.544855
972.593750	-66.773369
971.453125	-220.389694
970.311523	149.758804
969.170898	53.869553
968.029297	-60.182011
966.886719	-125.840691
965.745117	217.039169
964.602539	32.398170
963.459961	246.983795
962.317383	296.569397
961.173828	387.542725
960.030273	753.596069
958.886719	446.125610
957.743164	24.441671
956.598633	-3.048101
955.454102	-110.492043
954.309570	141.597687
953.165039	96.265556
952.019531	426.278961
950.874023	200.531769
949.727539	208.272049
948.582031	325.892548
947.435547	7.087297
946.289063	200.409592
945.141602	121.951576
943.995117	269.784424
942.847656	324.081573
941.699219	218.709625
940.551758	852.986877
939.403320	679.388184
938.254883	576.735107
937.105469	460.592987
935.957031	444.976196
934.807617	479.663147
933.658203	735.541077
932.507813	278.275330
931.357422	329.350433
930.207031	191.516953
929.056641	427.294891
927.906250	201.001099
926.754883	-47.808151
925.603516	65.403633
924.451172	410.718262
923.298828	253.404297
922.146484	480.544006
920.994141	362.188354
919.841797	264.470276
918.688477	46.503139
917.535156	117.246170
916.380859	92.697647
915.227539	329.380615
914.073242	309.569000
912.918945	115.141327
911.763672	152.344177
910.608398	114.784340
909.453125	299.594391
908.297852	-50.641972
907.141602	-60.601799
905.985352	-249.479599
904.829102	-98.324600
903.672852	-146.471191
902.515625	-76.736870
901.358398	-147.312729
900.201172	180.611252
899.042969	-9.745159
897.884766	57.991043
896.726563	146.137619
895.568359	112.209541
894.409180	17.338833
893.250000	200.603180
892.090820	-101.990303
890.930664	341.174835
889.771484	56.900578
888.611328	-75.874313
887.450195	-161.107498
886.289063	342.854370
885.128906	300.549164
883.966797	407.225006
882.805664	-77.037880
881.643555	331.940002
880.481445	120.807739
879.319336	396.656219
878.156250	444.832703
876.993164	373.624786
875.830078	383.568573
874.666016	555.669617
873.502930	547.615112
872.338867	609.368164
871.173828	419.103729
870.009766	249.192413
868.844727	353.769348
867.679688	541.508667
866.513672	234.611145
865.348633	480.744324
864.182617	234.689850
863.015625	552.610840
861.849609	423.444183
860.682617	550.309570
859.515625	587.316528
858.347656	556.974609
857.180664	937.236450
856.012695	913.526367
854.843750	912.243774
853.675781	973.714417
852.506836	1153.946533
851.337891	1013.587097
850.167969	1059.237305
848.999023	842.744751
847.829102	859.232727
846.658203	629.393799
845.488281	381.710449
844.317383	709.249329
843.146484	450.393982
841.975586	460.034363
840.803711	292.953308
839.631836	-79.795486
838.459961	184.627213
837.287109	325.959320
836.114258	147.672729
834.941406	143.632202
833.768555	367.309998
832.594727	271.551331
831.420898	8.359799
830.247070	445.930389
829.072266	318.772400
827.898438	131.368515
826.722656	387.744965
825.547852	271.598022
824.372070	-91.985336
823.196289	181.839081
822.020508	306.178833
820.844727	-164.329239
819.667969	195.896301
818.491211	-36.331036
817.313477	31.935356
816.136719	209.106033
814.958984	394.997772
813.781250	100.280090
812.602539	308.147644
811.423828	-31.073469
810.245117	296.541351
809.066406	139.485168
807.886719	-57.586494
806.707031	-125.854698
805.527344	30.074244
804.346680	81.482780
803.166992	-118.040031
801.985352	-166.690323
800.804688	-430.610962
799.623047	-352.966827
798.441406	-375.250275
797.259766	-277.926392
796.078125	-570.827332
794.895508	-258.797638
793.712891	-449.887512
792.529297	191.734344
791.346680	46.903831
790.163086	-365.822021
788.978516	-63.620762
787.794922	-93.565796
786.610352	88.755135
785.425781	423.476746
784.241211	99.041275
783.055664	-33.034397
781.870117	133.195587
780.684570	65.037033
779.498047	158.057678
778.311523	74.258621
777.125000	273.006531
775.938477	-0.820041
774.750977	261.651367
773.563477	109.108139
772.375977	219.034607
771.187500	-10.802135
769.999023	211.358139
768.810547	45.373089
767.622070	161.457886
766.432617	270.791870
765.243164	36.370384
764.053711	147.721390
762.863281	415.260681
761.672852	585.745850
760.482422	348.964874
759.291992	528.045837
758.100586	698.176086
756.909180	331.592438
755.717773	297.100861
754.525391	464.787384
753.333008	155.482880
752.140625	353.778870
750.948242	483.844971
749.754883	148.263519
748.561523	238.717529
747.368164	386.162048
746.173828	300.898346
744.979492	53.301167
743.785156	286.146118
742.590820	282.035034
741.395508	192.408142
740.200195	-144.857559
739.003906	192.945816
737.808594	-141.976776
736.612305	-224.858398
735.416016	40.475105
734.218750	10.151769
733.021484	378.205231
731.824219	-98.535614
730.626953	-56.544514
729.428711	247.918137
728.230469	104.011002
727.032227	148.221329
725.833984	-80.744896
724.634766	138.395126
723.435547	-131.862106
722.235352	141.904953
721.036133	299.883331
719.835938	139.130112
718.635742	332.100525
717.434570	217.394043
716.233398	318.799683
715.032227	186.878754
713.831055	236.096802
712.628906	407.469391
711.426758	55.790936
710.224609	318.858765
709.021484	61.262722
707.818359	163.265427
706.615234	-139.658340
705.412109	151.985657
704.208008	99.750099
703.003906	-237.372818
701.799805	174.138062
700.594727	165.845062
699.389648	77.247414
698.184570	62.752449
696.979492	9.292708
695.773438	-74.407616
694.567383	-57.983418
693.361328	156.229599
692.154297	-59.421642
690.947266	7.399498
689.740234	-116.633705
688.533203	-166.672485
687.325195	-173.132263
686.117188	56.978146
684.909180	-272.272766
683.700195	31.792721
682.491211	84.480721
681.282227	37.637901
680.072266	-28.513855
678.863281	-44.661045
677.653320	-62.800682
676.442383	-353.530792
675.232422	-107.239304
674.021484	-98.918007
672.810547	97.748154
671.598633	255.541016
670.386719	-148.784302
669.174805	56.820942
667.962891	240.844330
666.750000	366.565674
665.537109	-52.042099
664.324219	-44.882107
663.110352	20.669363
661.897461	-45.413498
660.683594	-109.229004
659.468750	-185.897919
658.254883	-208.554214
657.040039	98.820747
655.824219	35.207096
654.609375	31.985643
653.393555	-219.089310
652.177734	-86.533043
650.960938	-74.712791
649.745117	171.791458
648.528320	312.594940
647.311523	328.369720
646.093750	331.103302
644.875977	329.381531
643.658203	133.873245
642.440430	256.568268
641.221680	290.819733
640.002930	94.777283
638.784180	240.272583
637.564453	211.335571
636.344727	469.930695
635.125000	221.145081
633.905273	109.480278
632.684570	119.779259
631.463867	-312.562958
630.243164	-7.084732
629.021484	407.085754
627.799805	91.198929
626.578125	210.088181
625.356445	302.477661
624.133789	156.143677
622.911133	439.770782
621.688477	493.159302
620.464844	492.044250
619.241211	361.457520
618.017578	-129.789307
616.793945	69.429695
615.569336	245.976013
614.344727	57.494896
613.120117	-59.488487
611.894531	-124.353455
610.668945	-73.060760
609.443359	141.256882
608.216797	116.640358
606.991211	19.844154
605.764648	-108.612907
604.537109	-189.786942
