# Supplementary material for: Raman spectroscopy accurately differentiates mucosal healing from non-healing and biochemical changes following biological therapy in inflammatory bowel disease
Source: PLoS One. 2021 Jun 2;16(6):e0252210. doi: 10.1371/journal.pone.0252210 (PMC8172032; doi:10.1371/journal.pone.0252210)
Supplement: S3 Dataset — (ZIP) [file pone.0252210.s005.zip › Export UC active inflammation/OC035 pre treatment-1_base sub cr removed_9__X_-23898.9__Y_33338.7__Z_-434.669__Time_103.txt]

1714.837891	150.670502
1713.861328	124.065300
1712.884766	142.089096
1711.907227	-147.990067
1710.930664	144.269592
1709.953125	-289.682739
1708.975586	-69.181839
1707.997070	258.719910
1707.019531	-187.179214
1706.041016	-3.201814
1705.062500	-271.365601
1704.083984	-188.329666
1703.104492	36.881271
1702.125000	-29.208055
1701.145508	73.697258
1700.166016	-258.910980
1699.186523	34.737938
1698.206055	-64.288322
1697.225586	-256.344116
1696.245117	17.072741
1695.264648	-155.272308
1694.283203	-78.736732
1693.301758	137.091415
1692.320313	163.773544
1691.338867	-113.326492
1690.357422	69.137291
1689.375000	-137.523636
1688.392578	93.809624
1687.410156	341.534912
1686.427734	-79.497055
1685.444336	390.323029
1684.460938	42.368694
1683.477539	-86.471054
1682.494141	-6.996957
1681.509766	339.188446
1680.526367	158.627777
1679.541992	186.217789
1678.557617	246.229813
1677.572266	264.103455
1676.587891	274.534515
1675.602539	224.249100
1674.617188	533.416016
1673.630859	242.153870
1672.645508	549.510864
1671.659180	429.407837
1670.672852	384.227539
1669.686523	344.867615
1668.699219	688.317261
1667.712891	272.921631
1666.725586	526.959045
1665.738281	386.002319
1664.750000	436.547791
1663.762695	620.191833
1662.774414	732.587158
1661.786133	511.362610
1660.797852	791.633057
1659.808594	481.277374
1658.820313	780.880615
1657.831055	471.562378
1656.841797	822.206299
1655.851563	402.665070
1654.862305	566.105652
1653.872070	515.514038
1652.881836	446.849670
1651.891602	182.888474
1650.900391	786.857849
1649.910156	468.238281
1648.918945	633.878845
1647.927734	572.562561
1646.935547	260.615692
1645.944336	-167.010254
1644.952148	203.521057
1643.959961	294.369598
1642.966797	250.882416
1641.974609	128.626740
1640.981445	-27.550495
1639.988281	-122.625908
1638.995117	-325.457367
1638.001953	-127.027863
1637.007813	-152.476791
1636.013672	-177.585159
1635.019531	-110.127075
1634.025391	-160.945038
1633.031250	-98.162819
1632.036133	-19.328644
1631.041016	-98.213608
1630.045898	-455.808777
1629.049805	26.570822
1628.054688	-564.517395
1627.058594	-197.530472
1626.062500	-230.215729
1625.065430	-31.252426
1624.069336	-168.610764
1623.072266	117.484749
1622.075195	146.164566
1621.078125	75.228546
1620.081055	395.919861
1619.083008	459.312622
1618.084961	42.421093
1617.086914	124.652565
1616.088867	464.234619
1615.089844	200.367188
1614.091797	246.356842
1613.092773	35.469841
1612.092773	68.676544
1611.093750	78.462173
1610.093750	-189.441086
1609.094727	-87.583748
1608.093750	87.693672
1607.093750	-35.539360
1606.093750	-354.987946
1605.092773	-30.141710
1604.091797	310.390289
1603.090820	517.421875
1602.088867	-115.407219
1601.087891	-28.489244
1600.085938	-93.221802
1599.083984	229.133316
1598.081055	36.435127
1597.079102	-51.545162
1596.076172	197.639511
1595.073242	253.461563
1594.070313	-22.385834
1593.067383	-491.299286
1592.063477	-257.696442
1591.059570	-491.374512
1590.055664	-93.397850
1589.051758	184.419144
1588.046875	49.987339
1587.041992	-34.818520
1586.037109	-320.339935
1585.032227	-178.226974
1584.027344	370.393860
1583.021484	105.800987
1582.015625	109.631081
1581.009766	-79.289063
1580.003906	-137.948975
1578.997070	-139.355194
1577.990234	23.187891
1576.984375	164.821320
1575.976563	371.363892
1574.969727	-236.364410
1573.961914	-92.336250
1572.954102	111.374916
1571.946289	-124.364380
1570.938477	455.980438
1569.929688	97.992950
1568.921875	106.391182
1567.913086	325.065582
1566.903320	174.820389
1565.894531	406.194519
1564.884766	-19.304516
1563.875000	-159.268509
1562.865234	362.306519
1561.855469	271.401184
1560.844727	141.517044
1559.834961	94.561768
1558.824219	353.374298
1557.813477	91.043579
1556.801758	-23.624180
1555.790039	206.171265
1554.779297	231.156509
1553.766602	100.596207
1552.754883	583.536011
1551.743164	320.704132
1550.730469	119.933952
1549.717773	584.011292
1548.705078	833.054565
1547.691406	450.826660
1546.677734	218.571091
1545.665039	275.797607
1544.650391	560.229065
1543.636719	368.977936
1542.623047	379.143127
1541.608398	347.799683
1540.593750	16.770592
1539.579102	382.757080
1538.563477	25.701178
1537.547852	109.891396
1536.533203	-43.457264
1535.516602	566.546692
1534.500977	77.540016
1533.485352	315.652313
1532.468750	385.907227
1531.452148	33.293919
1530.435547	512.905029
1529.417969	157.455261
1528.400391	49.223656
1527.383789	159.751633
1526.365234	321.489563
1525.347656	359.450378
1524.329102	72.942833
1523.311523	-69.530174
1522.292969	-44.957287
1521.273438	41.113701
1520.254883	18.995535
1519.235352	99.495659
1518.215820	177.200211
1517.196289	36.273170
1516.176758	-243.504227
1515.156250	136.698700
1514.136719	383.044891
1513.116211	12.922221
1512.094727	156.088272
1511.074219	-103.859207
1510.052734	218.486389
1509.031250	-103.333443
1508.009766	362.107635
1506.988281	-16.392841
1505.965820	-46.313644
1504.943359	177.313446
1503.920898	146.989273
1502.898438	67.816345
1501.875000	-357.305603
1500.852539	293.096313
1499.829102	103.273750
1498.805664	-222.303726
1497.781250	-210.158600
1496.757813	44.886677
1495.733398	-217.093079
1494.708984	-105.752373
1493.684570	-35.546741
1492.659180	-136.846817
1491.633789	173.201370
1490.608398	81.775261
1489.583008	-117.080444
1488.557617	10.909480
1487.531250	-12.012788
1486.504883	-300.609436
1485.478516	-142.554291
1484.452148	405.721039
1483.424805	218.763077
1482.398438	-6.507360
1481.371094	160.883514
1480.342773	396.867157
1479.315430	443.982544
1478.287109	192.698914
1477.259766	463.778442
1476.230469	439.010864
1475.202148	663.759705
1474.173828	414.614044
1473.144531	707.701721
1472.115234	791.802063
1471.085938	931.718445
1470.055664	822.070618
1469.025391	1004.876709
1467.996094	732.268616
1466.964844	879.138855
1465.934570	1168.217529
1464.904297	1365.557983
1463.873047	1267.900635
1462.841797	1200.659058
1461.809570	1471.128174
1460.778320	1416.351563
1459.746094	1496.029663
1458.713867	1405.498291
1457.681641	1233.697998
1456.649414	1637.842651
1455.616211	1790.547363
1454.583008	1626.074097
1453.549805	1545.265869
1452.516602	1684.961548
1451.483398	1895.484863
1450.449219	1857.473877
1449.415039	2166.495605
1448.380859	1816.741089
1447.345703	1986.184204
1446.311523	1985.886353
1445.276367	2094.343262
1444.241211	1605.427246
1443.205078	1382.307495
1442.169922	1106.143433
1441.133789	1141.102295
1440.097656	1130.486450
1439.061523	1036.404297
1438.024414	1366.919922
1436.988281	1186.837280
1435.951172	1092.663574
1434.914063	1129.849487
1433.875977	1081.099121
1432.838867	1080.349854
1431.800781	721.100708
1430.762695	1048.450928
1429.724609	691.856812
1428.685547	622.956421
1427.646484	223.676956
1426.607422	195.244385
1425.568359	290.357300
1424.529297	120.776833
1423.489258	52.043308
1422.449219	41.294834
1421.409180	206.894043
1420.369141	50.082474
1419.328125	41.877132
1418.288086	378.605286
1417.247070	455.953979
1416.205078	435.137512
1415.164063	210.619553
1414.122070	-126.975098
1413.080078	257.303741
1412.038086	58.197475
1410.996094	47.736580
1409.953125	-342.167053
1408.910156	-166.544037
1407.867188	94.460297
1406.824219	-124.264320
1405.780273	-212.297989
1404.737305	-270.076843
1403.693359	-89.365685
1402.648438	266.948090
1401.604492	-192.103485
1400.559570	-101.632401
1399.514648	176.947098
1398.469727	-271.557465
1397.424805	94.837219
1396.378906	230.582840
1395.333984	-57.035912
1394.288086	-129.040207
1393.241211	-45.680965
1392.195313	-147.510132
1391.148438	-254.231934
1390.101563	347.480408
1389.054688	-284.558014
1388.006836	-3.129241
1386.959961	-86.845116
1385.912109	219.653610
1384.864258	-343.889038
1383.815430	-212.227402
1382.767578	-205.419739
1381.718750	-280.969238
1380.669922	53.301064
1379.621094	-44.493290
1378.571289	-132.153015
1377.522461	-366.898102
1376.472656	-174.652405
1375.421875	94.969398
1374.372070	-32.011475
1373.321289	-11.666579
1372.270508	-233.070374
1371.219727	114.197044
1370.168945	-32.065571
1369.117188	-287.794678
1368.066406	19.849194
1367.014648	-95.977371
1365.961914	-390.936249
1364.910156	-177.642181
1363.857422	-345.179932
1362.804688	-211.336700
1361.751953	-109.735939
1360.698242	-343.887360
1359.645508	-47.966183
1358.591797	-189.684647
1357.538086	-701.608337
1356.483398	-415.289429
1355.429688	283.622681
1354.375000	15.905181
1353.320313	155.851013
1352.264648	-483.915710
1351.209961	-159.835037
1350.154297	-240.366837
1349.098633	-365.355774
1348.042969	157.511551
1346.986328	201.520111
1345.930664	322.606659
1344.874023	39.609821
1343.817383	575.039246
1342.759766	671.684326
1341.703125	344.745758
1340.645508	285.688477
1339.587891	350.693085
1338.529297	841.791687
1337.471680	119.675499
1336.413086	264.431854
1335.354492	654.330261
1334.295898	301.949036
1333.236328	264.059387
1332.176758	268.426147
1331.117188	406.506439
1330.057617	102.198875
1328.998047	290.073761
1327.937500	-16.182993
1326.876953	347.411011
1325.816406	66.359596
1324.754883	188.130310
1323.694336	73.037743
1322.632813	108.743820
1321.571289	245.811798
1320.508789	180.670746
1319.447266	246.508545
1318.384766	253.297012
1317.322266	173.973495
1316.259766	587.924194
1315.196289	383.227264
1314.132813	383.331055
1313.069336	516.664612
1312.005859	347.164764
1310.942383	325.682251
1309.877930	338.850677
1308.813477	288.199310
1307.749023	163.926407
1306.683594	157.974609
1305.619141	422.815460
1304.553711	456.530457
1303.488281	451.073456
1302.421875	101.625908
1301.356445	-112.295395
1300.290039	81.935295
1299.223633	60.071747
1298.157227	129.276749
1297.089844	63.548790
1296.022461	275.449585
1294.955078	82.438667
1293.887695	593.975586
1292.819336	266.367889
1291.751953	88.714920
1290.683594	208.031845
1289.614258	222.020706
1288.545898	0.857836
1287.476563	399.988953
1286.407227	103.239578
1285.337891	196.283737
1284.268555	-58.329517
1283.198242	353.333527
1282.127930	177.433487
1281.057617	-22.707237
1279.986328	264.329773
1278.916016	328.780243
1277.844727	234.350204
1276.773438	27.625156
1275.701172	285.645111
1274.629883	52.398350
1273.557617	322.802917
1272.485352	534.595947
1271.413086	499.712891
1270.339844	418.573090
1269.266602	186.217941
1268.193359	-1.964148
1267.120117	622.778503
1266.045898	-58.060001
1264.972656	532.521606
1263.898438	740.037292
1262.823242	462.320923
1261.749023	384.763733
1260.673828	365.845123
1259.598633	520.062073
1258.523438	174.884842
1257.448242	643.510254
1256.372070	551.929382
1255.295898	202.412018
1254.219727	288.865967
1253.142578	338.868408
1252.066406	491.144287
1250.989258	470.725525
1249.912109	462.572906
1248.833984	349.951416
1247.756836	716.366516
1246.678711	569.885925
1245.599609	282.608917
1244.521484	-40.889332
1243.442383	437.322693
1242.364258	179.647964
1241.285156	82.381569
1240.205078	174.536743
1239.125977	472.992584
1238.045898	827.169556
1236.965820	349.289063
1235.884766	591.902039
1234.804688	359.273773
1233.723633	526.747070
1232.642578	490.629059
1231.561523	292.245178
1230.479492	748.021667
1229.397461	530.378601
1228.315430	504.153320
1227.233398	686.159485
1226.150391	490.565765
1225.068359	684.663818
1223.985352	581.148926
1222.901367	695.370117
1221.818359	151.868973
1220.734375	-19.080900
1219.650391	51.764553
1218.566406	192.672272
1217.481445	306.951752
1216.396484	-71.543663
1215.311523	-268.746185
1214.226563	135.306442
1213.141602	490.912506
1212.055664	47.576881
1210.969727	43.547482
1209.883789	196.310089
1208.796875	28.244665
1207.709961	135.110840
1206.623047	196.120987
1205.536133	254.682846
1204.449219	224.051819
1203.361328	32.014198
1202.273438	3.814062
1201.185547	163.417801
1200.096680	-69.474190
1199.008789	-143.433746
1197.919922	18.414936
1196.830078	-604.106262
1195.741211	-360.514313
1194.651367	-436.890472
1193.561523	-183.908386
1192.471680	-334.874878
1191.381836	-269.546051
1190.291016	-641.549561
1189.200195	-4.617474
1188.109375	-494.275238
1187.017578	-357.146759
1185.926758	-133.709106
1184.834961	-284.805634
1183.742188	-150.387634
1182.650391	-339.900635
1181.557617	86.929039
1180.464844	-431.165192
1179.372070	-249.134369
1178.279297	-270.956818
1177.185547	-278.475311
1176.091797	61.289993
1174.998047	-111.686028
1173.903320	79.281174
1172.808594	-0.418184
1171.713867	-20.324720
1170.619141	-83.365746
1169.524414	-493.339630
1168.428711	-228.753342
1167.333008	-105.446648
1166.237305	-245.249039
1165.140625	193.320694
1164.044922	-305.094543
1162.948242	75.781548
1161.850586	-26.087624
1160.753906	-228.285172
1159.656250	-382.746033
1158.558594	169.288528
1157.460938	110.079185
1156.362305	81.802238
1155.263672	117.845688
1154.165039	327.864868
1153.066406	220.589371
1151.967773	84.662910
1150.868164	165.550659
1149.768555	-330.280640
1148.667969	55.352840
1147.568359	-37.961658
1146.467773	409.132538
1145.367188	-234.311401
1144.266602	83.905251
1143.165039	-128.733063
1142.063477	3.545953
1140.961914	-261.508057
1139.860352	-267.375885
1138.757813	-347.053711
1137.655273	238.664886
1136.552734	355.912567
1135.450195	423.118835
1134.346680	523.420227
1133.244141	322.023865
1132.139648	355.608795
1131.036133	132.750000
1129.931641	901.739807
1128.827148	597.977112
1127.722656	621.551941
1126.618164	723.261414
1125.512695	630.401917
1124.407227	719.986145
1123.301758	802.315186
1122.196289	510.178650
1121.089844	594.661743
1119.983398	593.750305
1118.876953	559.589539
1117.769531	686.280151
1116.663086	112.364655
1115.555664	404.504913
1114.447266	526.095947
1113.339844	37.419186
1112.231445	87.905663
1111.123047	150.089172
1110.014648	405.923798
1108.905273	212.627274
1107.795898	666.538452
1106.686523	220.392715
1105.577148	140.312363
1104.466797	241.917313
1103.357422	687.951660
1102.247070	175.751740
1101.135742	295.861664
1100.025391	592.717468
1098.914063	316.393494
1097.802734	594.061707
1096.690430	84.357491
1095.579102	653.948059
1094.466797	518.848816
1093.353516	98.744835
1092.241211	312.147491
1091.127930	619.521240
1090.014648	359.487976
1088.901367	167.736938
1087.788086	244.176163
1086.673828	278.155762
1085.559570	-3.022328
1084.445313	496.323486
1083.330078	757.984680
1082.214844	683.450989
1081.099609	559.560303
1079.984375	724.549133
1078.868164	598.228394
1077.751953	431.998260
1076.635742	805.606995
1075.519531	-90.447136
1074.402344	238.420303
1073.285156	548.328491
1072.167969	438.318787
1071.050781	91.545784
1069.932617	-30.120876
1068.814453	427.008514
1067.696289	523.116089
1066.578125	429.434601
1065.458984	602.697083
1064.339844	471.507477
1063.220703	391.848755
1062.100586	270.067108
1060.980469	429.055725
1059.860352	548.192200
1058.740234	136.447754
1057.619141	498.688324
1056.498047	451.725098
1055.376953	465.533386
1054.255859	381.209564
1053.133789	362.303162
1052.011719	635.301270
1050.889648	228.808151
1049.767578	529.728821
1048.644531	524.812134
1047.521484	232.955414
1046.398438	256.126160
1045.274414	430.858521
1044.150391	206.870041
1043.026367	330.300171
1041.902344	57.550140
1040.778320	432.626617
1039.653320	211.267059
1038.528320	225.235764
1037.402344	8.739009
1036.277344	-212.260239
1035.151367	62.534657
1034.024414	60.376610
1032.898438	-74.295143
1031.771484	223.660065
1030.644531	30.978828
1029.517578	412.558472
1028.390625	-0.723272
1027.262695	-83.862701
1026.134766	-540.853943
1025.005859	161.193512
1023.877930	-441.770416
1022.749023	-180.940063
1021.620117	-481.731689
1020.490234	-255.672546
1019.361328	-82.969597
1018.231445	-100.429863
1017.101563	-78.384094
1015.970703	154.656418
1014.839844	139.727936
1013.708984	-67.393539
1012.578125	-100.599953
1011.447266	-184.638748
1010.315430	-296.329437
1009.183594	41.180050
1008.050781	353.175842
1006.918945	163.104919
1005.786133	1014.083984
1004.653320	912.038818
1003.519531	1642.451172
1002.386719	1690.786499
1001.252930	1565.896851
1000.118164	1332.597168
998.984375	1039.488892
997.849609	367.916687
996.714844	59.262375
995.580078	339.469482
994.444336	548.137634
993.308594	230.831741
992.172852	72.963951
991.036133	-149.264221
989.900391	-32.324013
988.763672	243.740341
987.626953	388.473328
986.489258	-84.153641
985.351563	208.298096
984.213867	433.986481
983.076172	84.163139
981.937500	326.198334
980.798828	365.772125
979.660156	-56.934303
978.521484	88.846130
977.381836	289.905914
976.242188	403.674316
975.102539	85.441711
973.961914	188.043839
972.822266	214.965302
971.681641	536.040466
970.540039	227.931091
969.399414	457.366699
968.257813	-187.626129
967.116211	154.587219
965.973633	210.038528
964.832031	325.287872
963.689453	-107.398827
962.545898	482.776398
961.403320	71.247452
960.259766	363.577911
959.116211	135.904739
957.972656	281.861084
956.828125	-160.571259
955.683594	93.345535
954.539063	688.361633
953.393555	342.798950
952.249023	-203.724258
951.103516	-20.200947
949.957031	-37.810417
948.811523	111.665970
947.665039	-10.728821
946.518555	-27.770548
945.371094	176.972733
944.224609	189.960251
943.077148	155.165680
941.929688	492.683411
940.781250	51.941860
939.632813	179.761490
938.484375	501.614105
937.335938	392.436340
936.186523	445.379578
935.038086	94.985832
933.887695	162.004532
932.738281	388.676117
931.587891	77.797005
930.437500	266.013977
929.287109	58.126347
928.135742	148.715805
926.985352	-461.537720
925.833984	-165.738937
924.681641	111.888214
923.530273	125.737396
922.377930	-251.346207
921.224609	15.237439
920.072266	-134.048767
918.918945	75.898811
917.765625	245.017410
916.612305	-10.480332
915.458008	79.417686
914.303711	-715.879272
913.149414	-310.100128
911.995117	-478.403717
910.839844	81.671570
909.684570	-319.950165
908.529297	-274.576355
907.373047	-328.827240
906.216797	77.134720
905.060547	174.896484
903.904297	59.814449
902.747070	-30.176804
901.589844	-86.041199
900.432617	-171.184235
899.274414	-407.796204
898.117188	-209.775650
896.958984	49.332050
895.799805	-55.663715
894.641602	-273.552856
893.482422	-294.587402
892.322266	-191.219833
891.163086	-189.479080
890.002930	83.406631
888.842773	-50.231419
887.682617	-102.447784
886.521484	-138.760574
885.360352	-294.581085
884.199219	-382.569489
883.038086	-258.428925
881.875977	-159.083694
880.713867	158.956802
879.551758	-30.237274
878.388672	-68.308945
877.225586	114.470406
876.062500	180.084885
874.899414	36.284206
873.735352	2.905820
872.571289	190.150711
871.407227	-43.465866
870.242188	2.022431
869.077148	-208.902313
867.912109	25.521154
866.747070	311.546295
865.581055	381.678467
864.415039	227.071533
863.249023	99.494469
862.083008	338.067871
860.916016	241.941605
859.749023	11.152240
858.581055	393.169922
857.414063	205.037140
856.246094	465.632202
855.077148	629.634155
853.909180	744.183350
852.740234	768.970398
851.571289	890.071045
850.402344	773.547485
849.232422	986.330383
848.062500	609.929443
846.892578	267.230835
845.721680	421.583405
844.551758	401.222015
843.380859	369.602386
842.208984	252.919266
841.038086	337.478424
839.866211	260.922729
838.694336	63.598373
837.521484	556.834290
836.348633	533.609802
835.175781	280.209930
834.002930	596.298828
832.829102	92.713028
831.655273	84.791794
830.481445	-117.398315
829.307617	456.810944
828.132813	171.838043
826.958008	141.097061
825.783203	638.631409
824.607422	319.972778
823.431641	50.344341
822.255859	420.121826
821.079102	65.657051
819.903320	16.295607
818.726563	465.506042
817.548828	353.429657
816.372070	156.682617
815.194336	257.986877
814.016602	20.981474
812.837891	164.182037
811.659180	433.860901
810.480469	-130.269318
809.301758	-376.542725
808.122070	-145.228912
806.942383	-209.613144
805.762695	54.494259
804.583008	-403.228577
803.402344	-126.254532
802.221680	-197.984894
801.041016	100.614304
799.859375	-73.547043
798.677734	-214.556870
797.496094	-280.318298
796.313477	170.172333
795.131836	-102.109726
793.949219	-139.636932
792.765625	163.734634
791.583008	81.485550
790.399414	38.928051
789.215820	370.226654
788.031250	-197.189224
786.846680	169.013565
785.662109	322.527222
784.477539	292.255096
783.291992	226.427444
782.106445	-303.679901
780.920898	494.227600
779.735352	377.022644
778.548828	348.021606
777.362305	-277.306976
776.174805	159.267334
774.988281	279.868561
773.800781	276.670380
772.613281	511.537262
771.424805	477.055237
770.236328	266.030853
769.047852	447.315125
767.859375	251.497513
766.669922	159.160431
765.480469	278.182007
764.291016	912.328064
763.101563	586.063782
761.911133	475.526672
760.720703	558.564758
759.529297	890.046143
758.338867	396.374359
757.147461	223.878632
755.955078	559.228149
754.763672	991.030762
753.571289	785.209412
752.378906	364.075134
751.186523	577.848999
749.993164	686.016968
748.799805	234.191727
747.606445	498.079193
746.412109	307.509491
745.217773	-32.224319
744.023438	422.177917
742.829102	481.594696
741.633789	214.258987
740.438477	-28.863449
739.243164	124.743019
738.046875	-39.426437
736.850586	-89.620438
735.654297	328.833344
734.458008	116.572227
733.260742	-117.466675
732.063477	246.038879
730.866211	355.624969
729.667969	121.791740
728.469727	428.252258
727.271484	19.734312
726.073242	-353.553711
724.874023	213.052948
723.674805	-188.341858
722.474609	-52.143349
721.275391	129.963654
720.075195	-104.883423
718.875000	-322.033966
717.673828	-172.353577
716.473633	-9.492656
715.272461	149.073914
714.070313	-76.054115
712.869141	-209.332687
711.666992	-224.669479
710.463867	89.226578
709.261719	353.085999
708.058594	227.158142
706.855469	-229.474472
705.652344	-171.877029
704.448242	258.113495
703.244141	294.297485
702.040039	-278.414063
700.834961	693.649780
699.630859	252.129486
698.424805	282.845673
697.219727	-386.006470
696.013672	-182.893799
694.807617	-94.706444
693.601563	204.433716
692.395508	204.103683
691.188477	-193.177917
689.981445	-216.627716
688.773438	-669.364014
687.566406	-2.125611
686.358398	229.204086
685.149414	328.513123
683.941406	-159.354523
682.732422	-174.145172
681.523438	-84.545448
680.313477	-18.444487
679.104492	-162.088821
677.894531	-413.556732
676.683594	-155.792252
675.473633	-16.807419
674.262695	111.670792
673.051758	326.995911
671.839844	-37.044239
670.628906	31.919519
669.416992	77.440628
668.204102	151.401520
666.992188	119.799683
665.779297	174.976547
664.566406	-300.847778
663.352539	-104.565865
662.138672	247.379532
660.924805	57.738670
659.710938	43.264572
658.497070	42.029320
657.282227	73.420708
656.066406	-319.741180
654.851563	-67.893562
653.635742	3.008500
652.419922	2.966860
651.204102	345.642792
649.987305	-283.068146
648.770508	115.779831
647.553711	139.952438
646.336914	58.713585
645.119141	463.877930
643.901367	468.707886
642.682617	159.490768
641.464844	252.459946
640.246094	403.333771
639.027344	435.776672
637.807617	126.356133
636.587891	209.993912
635.368164	336.267242
634.148438	167.961868
632.927734	20.822142
631.707031	-195.379837
630.486328	384.153503
629.264648	74.661118
628.043945	152.913574
626.822266	133.947113
625.599609	362.921143
624.376953	245.862625
623.155273	412.962036
621.931641	435.447815
620.708984	681.758850
619.485352	350.739746
618.261719	224.154327
617.037109	151.935913
615.813477	20.532873
614.588867	403.266815
613.364258	-238.281281
612.138672	-397.987854
610.913086	99.026924
609.687500	72.259865
608.461914	-86.968391
607.235352	67.836464
606.008789	-130.121445
604.782227	-255.750046
