# Supplementary material for: Raman spectroscopy accurately differentiates mucosal healing from non-healing and biochemical changes following biological therapy in inflammatory bowel disease
Source: PLoS One. 2021 Jun 2;16(6):e0252210. doi: 10.1371/journal.pone.0252210 (PMC8172032; doi:10.1371/journal.pone.0252210)
Supplement: S3 Dataset — (ZIP) [file pone.0252210.s005.zip › Export UC active inflammation/OC028-1 post treatment_CR removed base sub_95__X_2104.28__Y_704.751__Z_1186.87__Time_1091.txt]

1714.774414	91.210518
1713.797852	149.421936
1712.820313	71.269814
1711.843750	2.730610
1710.866211	-5.388238
1709.888672	65.648285
1708.911133	-28.105757
1707.933594	10.817901
1706.955078	-77.560890
1705.976563	-62.841114
1704.998047	-28.121675
1704.019531	29.232000
1703.040039	-67.482994
1702.061523	-34.516678
1701.082031	-16.496656
1700.101563	-99.014717
1699.122070	-6.577296
1698.141602	-46.794399
1697.161133	-19.135132
1696.180664	65.640274
1695.200195	-35.617565
1694.218750	85.781998
1693.238281	-29.540306
1692.256836	29.604286
1691.274414	52.236515
1690.292969	163.809296
1689.310547	142.782318
1688.328125	194.608917
1687.345703	284.553467
1686.363281	287.273315
1685.379883	325.393097
1684.396484	289.633484
1683.413086	366.510437
1682.429688	476.023804
1681.445313	335.853363
1680.461914	380.127899
1679.477539	361.141357
1678.493164	571.652466
1677.507813	617.723816
1676.523438	573.947998
1675.538086	567.993347
1674.552734	549.313843
1673.566406	531.182800
1672.581055	728.860779
1671.594727	523.105164
1670.608398	636.703796
1669.622070	724.180969
1668.634766	751.014893
1667.648438	788.917297
1666.661133	784.775940
1665.673828	937.614624
1664.685547	921.015869
1663.698242	830.568115
1662.709961	843.956543
1661.721680	770.230286
1660.733398	869.176941
1659.744141	737.888855
1658.755859	731.514404
1657.766602	849.953796
1656.777344	674.715027
1655.787109	724.893005
1654.797852	748.871643
1653.807617	616.984558
1652.817383	617.711792
1651.827148	661.020020
1650.835938	609.352356
1649.844727	391.373199
1648.853516	612.525085
1647.862305	437.373352
1646.871094	481.813995
1645.878906	283.402679
1644.886719	307.119629
1643.894531	375.896210
1642.902344	191.383255
1641.910156	152.279114
1640.916992	298.062653
1639.923828	211.770813
1638.930664	149.395020
1637.936523	155.743179
1636.943359	125.300575
1635.949219	60.724621
1634.955078	41.086155
1633.960938	179.641174
1632.965820	96.967522
1631.970703	-25.083986
1630.975586	87.333939
1629.980469	39.203037
1628.985352	12.216625
1627.989258	-140.990128
1626.993164	55.804058
1625.997070	-15.704591
1625.000977	-95.024796
1624.003906	-0.757940
1623.007813	27.790300
1622.010742	72.124763
1621.012695	27.142632
1620.015625	55.740623
1619.017578	-60.089081
1618.020508	2.670067
1617.021484	128.410995
1616.023438	23.151419
1615.025391	119.963089
1614.026367	96.060471
1613.027344	-19.637388
1612.028320	-38.285961
1611.028320	100.344131
1610.029297	-23.205563
1609.029297	47.177322
1608.029297	28.424686
1607.028320	59.412205
1606.028320	40.588844
1605.027344	-67.280548
1604.026367	15.927379
1603.025391	-55.349117
1602.023438	72.198029
1601.022461	-103.800110
1600.020508	10.511144
1599.018555	-121.065430
1598.016602	-17.382608
1597.013672	-23.576530
1596.010742	-74.257538
1595.007813	-67.516434
1594.004883	-89.583115
1593.001953	21.456657
1591.998047	12.280266
1590.994141	-130.089539
1589.990234	-55.889164
1588.986328	93.854530
1587.981445	-9.568800
1586.976563	-0.898962
1585.971680	127.611328
1584.966797	31.794378
1583.961914	-64.076004
1582.956055	-21.902662
1581.950195	56.625195
1580.944336	51.676571
1579.938477	-36.695663
1578.931641	-114.717224
1577.924805	-75.683151
1576.917969	67.318016
1575.911133	-55.217751
1574.904297	-11.336884
1573.896484	-95.008980
1572.888672	-77.354919
1571.880859	-5.230553
1570.873047	35.565464
1569.864258	45.053074
1568.855469	-163.786407
1567.846680	-71.375999
1566.837891	-82.984856
1565.829102	94.809326
1564.819336	-13.093445
1563.809570	63.175175
1562.799805	48.490746
1561.790039	-62.275017
1560.779297	-20.108603
1559.768555	-14.375908
1558.757813	89.738266
1557.747070	95.208344
1556.736328	103.149406
1555.724609	245.671295
1554.712891	74.633011
1553.701172	139.181015
1552.689453	149.217651
1551.676758	29.716223
1550.664063	-35.511009
1549.651367	62.159607
1548.638672	92.418655
1547.625977	109.615448
1546.612305	-12.931876
1545.598633	55.738590
1544.584961	116.508003
1543.571289	27.272198
1542.556641	33.534039
1541.541992	93.912270
1540.527344	32.785736
1539.512695	72.251076
1538.498047	78.028969
1537.482422	143.035950
1536.466797	78.902710
1535.451172	17.261139
1534.434570	-152.783508
1533.418945	-10.895605
1532.402344	58.638111
1531.385742	109.988548
1530.369141	37.527012
1529.351563	68.022392
1528.334961	-48.406750
1527.317383	-25.853264
1526.299805	76.387123
1525.281250	-71.194359
1524.263672	35.940723
1523.245117	-65.476028
1522.226563	28.531157
1521.208008	91.531532
1520.188477	79.832825
1519.168945	16.623093
1518.150391	12.451637
1517.129883	-45.789993
1516.110352	-9.053896
1515.089844	99.474098
1514.070313	-74.598045
1513.049805	-189.653290
1512.028320	34.041100
1511.007813	13.764084
1509.986328	-22.000595
1508.964844	55.017780
1507.943359	-6.575180
1506.921875	-73.362823
1505.899414	-122.276253
1504.876953	3.015224
1503.854492	-17.889559
1502.832031	-10.694500
1501.808594	-167.515549
1500.786133	26.463770
1499.762695	58.979538
1498.739258	1.811763
1497.714844	-60.540054
1496.691406	30.569851
1495.666992	26.908239
1494.642578	-4.962306
1493.617188	-105.939995
1492.592773	84.474602
1491.567383	65.152184
1490.541992	160.747955
1489.516602	-35.002388
1488.491211	188.134415
1487.464844	-58.760216
1486.438477	31.380844
1485.412109	218.409531
1484.385742	201.136292
1483.358398	293.506592
1482.331055	350.061462
1481.303711	261.161163
1480.276367	281.877380
1479.249023	315.270111
1478.220703	333.289490
1477.192383	493.938721
1476.164063	521.988770
1475.135742	682.417603
1474.106445	580.427063
1473.077148	687.195496
1472.047852	829.503601
1471.018555	824.098877
1469.989258	984.029175
1468.958984	1034.453613
1467.928711	1148.392090
1466.898438	1025.767456
1465.868164	1093.813477
1464.836914	1154.156006
1463.805664	1242.384521
1462.774414	1386.427979
1461.743164	1329.715210
1460.710938	1318.691895
1459.679688	1231.481079
1458.647461	1321.950317
1457.615234	1465.643555
1456.582031	1416.404175
1455.549805	1496.538940
1454.516602	1399.070679
1453.483398	1514.611938
1452.449219	1571.763306
1451.416016	1628.876099
1450.381836	1620.049683
1449.347656	1535.202637
1448.313477	1658.073486
1447.279297	1687.175659
1446.244141	1647.880737
1445.208984	1522.523071
1444.173828	1455.413818
1443.138672	1512.302124
1442.102539	1394.598267
1441.066406	1281.994141
1440.030273	1164.373169
1438.994141	1206.064697
1437.958008	1043.003418
1436.920898	1092.266113
1435.883789	911.599060
1434.846680	895.192322
1433.808594	883.834656
1432.771484	685.655945
1431.733398	671.828918
1430.695313	592.394958
1429.657227	571.034485
1428.618164	801.947693
1427.579102	515.735474
1426.540039	428.860565
1425.500977	324.386688
1424.461914	431.692657
1423.421875	352.480042
1422.381836	515.181152
1421.341797	350.373474
1420.301758	220.911240
1419.260742	381.062042
1418.219727	392.645813
1417.178711	318.676941
1416.137695	423.411987
1415.096680	301.717438
1414.054688	275.665131
1413.012695	350.233978
1411.970703	128.140991
1410.928711	341.007935
1409.885742	267.327148
1408.842773	0.251714
1407.799805	-43.119091
1406.756836	164.697296
1405.712891	221.801727
1404.668945	263.855377
1403.625000	162.873032
1402.581055	245.142853
1401.537109	274.734741
1400.492188	126.268753
1399.447266	226.158249
1398.402344	-27.446337
1397.357422	135.181107
1396.311523	154.934174
1395.265625	207.294861
1394.219727	124.415024
1393.173828	116.748741
1392.126953	126.652626
1391.081055	66.517380
1390.034180	356.834106
1388.986328	-46.042110
1387.939453	136.705322
1386.891602	129.333435
1385.843750	57.002853
1384.795898	94.760330
1383.748047	25.078365
1382.699219	27.944782
1381.651367	-1.604334
1380.602539	11.373664
1379.552734	51.868969
1378.503906	44.973911
1377.454102	75.579201
1376.404297	-46.008686
1375.354492	32.135277
1374.303711	13.009027
1373.253906	53.820419
1372.203125	-27.515379
1371.152344	-128.696182
1370.100586	-2.953824
1369.049805	-79.044899
1367.998047	31.817291
1366.946289	13.169978
1365.894531	-105.016571
1364.841797	18.425463
1363.789063	-94.601715
1362.736328	76.210983
1361.683594	-29.175024
1360.630859	-42.399906
1359.577148	-117.733582
1358.523438	-48.737640
1357.469727	47.647400
1356.415039	24.750414
1355.361328	16.852865
1354.306641	138.220047
1353.251953	48.472076
1352.197266	50.723507
1351.141602	246.708267
1350.085938	400.483215
1349.030273	236.594955
1347.974609	172.104828
1346.918945	211.908524
1345.862305	479.945343
1344.805664	405.748199
1343.749023	413.471130
1342.691406	401.433899
1341.634766	399.396332
1340.577148	496.532623
1339.519531	341.051544
1338.460938	572.037292
1337.403320	414.286041
1336.344727	474.510193
1335.286133	463.015747
1334.226563	545.622986
1333.167969	388.321320
1332.108398	527.950073
1331.048828	558.797302
1329.989258	270.799927
1328.928711	368.575439
1327.869141	397.200287
1326.808594	566.708313
1325.748047	521.328430
1324.686523	362.446472
1323.625977	487.643585
1322.564453	516.592773
1321.502930	372.854675
1320.440430	661.037964
1319.378906	438.547791
1318.316406	406.130463
1317.253906	450.241821
1316.190430	435.242126
1315.127930	575.602417
1314.064453	476.954132
1313.000977	555.802612
1311.937500	688.879395
1310.873047	511.693024
1309.809570	391.287384
1308.745117	497.458221
1307.679688	480.608612
1306.615234	461.382568
1305.549805	648.861389
1304.484375	521.540833
1303.418945	630.389709
1302.353516	490.981598
1301.287109	622.049683
1300.220703	527.072754
1299.154297	471.513611
1298.087891	543.765320
1297.020508	291.919464
1295.954102	393.776794
1294.886719	323.842163
1293.818359	479.766388
1292.750977	392.804443
1291.682617	516.892090
1290.614258	398.209595
1289.545898	453.722046
1288.476563	389.161224
1287.407227	346.748596
1286.338867	524.936951
1285.268555	632.066711
1284.199219	504.096252
1283.128906	508.465515
1282.058594	581.438721
1280.988281	492.902771
1279.917969	539.048218
1278.846680	580.337585
1277.775391	545.842407
1276.704102	606.787903
1275.632813	452.616547
1274.560547	706.764648
1273.488281	418.339111
1272.416016	667.603210
1271.343750	755.592102
1270.270508	640.893677
1269.197266	575.127747
1268.124023	546.056519
1267.050781	470.675629
1265.977539	776.017273
1264.903320	720.228149
1263.829102	488.905243
1262.753906	860.014160
1261.679688	677.607117
1260.604492	488.010773
1259.529297	593.391296
1258.454102	679.276001
1257.378906	823.619385
1256.302734	707.373047
1255.226563	581.475830
1254.150391	711.252991
1253.073242	673.091553
1251.997070	778.529968
1250.919922	772.059998
1249.841797	957.750854
1248.764648	669.260803
1247.686523	687.221008
1246.608398	770.822021
1245.530273	842.264893
1244.452148	758.228088
1243.373047	810.264160
1242.293945	702.039063
1241.214844	642.438843
1240.135742	648.419983
1239.055664	676.259460
1237.975586	628.897705
1236.895508	615.533264
1235.815430	728.291870
1234.734375	615.543030
1233.654297	793.729431
1232.573242	419.319122
1231.491211	655.646423
1230.410156	637.537231
1229.328125	474.140442
1228.246094	523.894714
1227.163086	469.545563
1226.081055	383.765015
1224.998047	223.020264
1223.915039	289.746155
1222.832031	322.586517
1221.748047	297.383026
1220.664063	216.589554
1219.580078	157.584763
1218.496094	335.412933
1217.412109	319.890747
1216.327148	251.234436
1215.242188	129.478867
1214.157227	126.070656
1213.071289	173.345612
1211.985352	309.880188
1210.899414	231.618027
1209.813477	295.695709
1208.727539	340.440704
1207.640625	327.288422
1206.553711	261.097595
1205.466797	132.262085
1204.378906	355.245148
1203.291016	346.858154
1202.203125	220.447174
1201.115234	166.308014
1200.027344	116.986946
1198.938477	-38.230122
1197.849609	-3.309496
1196.760742	142.232132
1195.670898	299.710449
1194.582031	9.837113
1193.492188	-85.204201
1192.401367	36.085888
1191.311523	22.725904
1190.220703	40.574162
1189.129883	17.550341
1188.039063	71.349251
1186.947266	-38.165714
1185.856445	-104.460091
1184.764648	-105.966316
1183.671875	-105.108757
1182.580078	34.835270
1181.487305	-65.135674
1180.394531	69.865204
1179.301758	-8.573624
1178.208984	109.498146
1177.115234	31.003754
1176.021484	-47.498421
1174.927734	99.114807
1173.833008	75.616234
1172.738281	169.381256
1171.643555	222.372986
1170.548828	153.262482
1169.454102	122.411819
1168.358398	62.825569
1167.262695	39.084988
1166.166992	58.336346
1165.070313	165.961090
1163.973633	251.980133
1162.876953	-20.441689
1161.780273	86.972343
1160.683594	29.517979
1159.585938	222.710815
1158.488281	296.419220
1157.389648	83.681175
1156.291992	169.205582
1155.193359	-12.512091
1154.094727	15.648755
1152.996094	-51.626839
1151.896484	159.952377
1150.796875	-86.174934
1149.697266	-34.431091
1148.597656	50.577518
1147.498047	9.270414
1146.397461	-65.413361
1145.296875	83.633163
1144.195313	-14.955711
1143.094727	24.440989
1141.993164	-105.137321
1140.891602	-168.128784
1139.789063	-105.137520
1138.687500	-75.516159
1137.584961	151.286560
1136.482422	0.125301
1135.379883	24.759632
1134.276367	8.942197
1133.172852	59.552277
1132.069336	195.537018
1130.964844	300.539093
1129.861328	298.653229
1128.756836	398.710724
1127.652344	363.466766
1126.546875	532.098083
1125.442383	425.588989
1124.336914	295.359406
1123.230469	357.061066
1122.125000	309.694885
1121.018555	224.385498
1119.912109	98.794380
1118.805664	257.291779
1117.699219	188.427704
1116.591797	278.075806
1115.484375	95.545845
1114.376953	322.234009
1113.268555	113.633568
1112.160156	181.680420
1111.051758	386.726929
1109.943359	246.596161
1108.833984	205.692871
1107.725586	483.630005
1106.616211	407.143890
1105.505859	311.739716
1104.396484	400.437012
1103.286133	507.908447
1102.175781	374.613525
1101.064453	385.204865
1099.954102	277.820679
1098.842773	448.638641
1097.731445	324.666962
1096.619141	335.020996
1095.507813	394.795959
1094.395508	454.482788
1093.282227	549.408081
1092.169922	295.767639
1091.056641	265.813751
1089.943359	369.965759
1088.830078	363.429993
1087.716797	429.767242
1086.602539	350.204498
1085.488281	322.355164
1084.373047	489.576477
1083.258789	513.312195
1082.143555	419.500092
1081.028320	210.574692
1079.913086	304.667755
1078.796875	222.561722
1077.680664	323.555054
1076.564453	351.700470
1075.448242	180.342224
1074.331055	213.108902
1073.213867	248.164383
1072.096680	191.714813
1070.979492	261.842773
1069.861328	235.801788
1068.743164	116.007462
1067.625000	160.217712
1066.505859	246.526367
1065.386719	185.240768
1064.267578	393.170624
1063.148438	331.814728
1062.029297	235.356339
1060.909180	337.759888
1059.789063	477.509674
1058.667969	259.395233
1057.547852	286.830353
1056.426758	148.277313
1055.305664	175.672134
1054.183594	247.415268
1053.062500	284.074493
1051.940430	161.904419
1050.818359	140.159134
1049.695313	134.740021
1048.572266	264.650726
1047.449219	147.193359
1046.326172	130.071960
1045.203125	185.234695
1044.079102	205.386673
1042.955078	143.942749
1041.830078	247.963058
1040.706055	214.481522
1039.581055	139.080322
1038.456055	80.011330
1037.331055	221.185135
1036.205078	336.684875
1035.079102	277.606110
1033.953125	323.249207
1032.826172	343.284637
1031.700195	377.274200
1030.573242	457.747528
1029.445313	394.079102
1028.318359	325.807800
1027.190430	194.847488
1026.062500	98.801598
1024.934570	53.903065
1023.805664	287.632141
1022.676758	68.658112
1021.547852	-52.731884
1020.418945	-81.243843
1019.289063	50.318382
1018.159180	21.837385
1017.029297	49.036835
1015.898438	-72.097473
1014.767578	91.883362
1013.636719	336.905182
1012.505859	123.229706
1011.375000	99.574272
1010.243164	69.014153
1009.111328	66.279846
1007.978516	264.905182
1006.846680	419.524261
1005.713867	805.407837
1004.581055	1089.405396
1003.447266	1294.704224
1002.313477	1254.946289
1001.179688	847.828186
1000.045898	600.360291
998.912109	52.787025
997.777344	96.678780
996.642578	6.698619
995.506836	-120.120201
994.372070	-18.366364
993.236328	-48.109959
992.100586	-183.882492
990.963867	10.221547
989.828125	-222.209259
988.691406	-2.709016
987.553711	-154.256699
986.416992	-158.218216
985.279297	-90.712784
984.141602	25.186594
983.003906	97.359077
981.865234	-44.492607
980.726563	-114.870407
979.587891	-74.713074
978.448242	85.100212
977.309570	-31.027067
976.169922	94.368256
975.030273	79.576805
973.889648	-54.624161
972.749023	-39.351913
971.608398	-102.098587
970.467773	-49.918335
969.326172	-84.920906
968.184570	-39.490055
967.042969	-51.362156
965.901367	44.682957
964.758789	237.099213
963.616211	-40.566380
962.473633	90.058594
961.330078	94.650398
960.186523	133.703476
959.042969	177.411453
957.899414	65.445473
956.754883	159.710052
955.610352	91.483360
954.465820	144.688904
953.321289	99.570953
952.175781	189.543030
951.030273	-6.325164
949.884766	138.703247
948.738281	206.033157
947.591797	129.440948
946.445313	18.708830
945.298828	225.670181
944.151367	338.992340
943.003906	230.872101
941.856445	227.915771
940.708008	348.306915
939.559570	208.619461
938.411133	272.130951
937.262695	374.487030
936.113281	324.124969
934.964844	301.245941
933.814453	376.481812
932.665039	358.362946
931.514648	155.836624
930.364258	124.320580
929.213867	6.398185
928.062500	168.634476
926.912109	317.240906
925.759766	97.276222
924.608398	141.395111
923.456055	140.111328
922.303711	227.605820
921.151367	187.862640
919.999023	216.419952
918.845703	104.194763
917.692383	132.962250
916.539063	268.556396
915.384766	202.112106
914.230469	135.799698
913.076172	17.420328
911.920898	-23.659525
910.766602	-168.968185
909.611328	116.780731
908.455078	-28.294651
907.299805	103.339241
906.143555	-77.732018
904.987305	92.560822
903.830078	-8.950601
902.673828	-24.267206
901.516602	1.271779
900.359375	78.951927
899.201172	25.433170
898.042969	-46.071419
896.884766	-20.189426
895.726563	-59.813133
894.567383	15.975348
893.408203	-77.712906
892.249023	16.291731
891.088867	-47.812481
889.929688	-12.423010
888.769531	34.323788
887.608398	-0.146053
886.448242	8.360322
885.287109	170.391907
884.125977	81.996437
882.963867	-60.414211
881.801758	88.210930
880.639648	99.313133
879.477539	56.383442
878.315430	139.732208
877.152344	54.143955
875.989258	112.810349
874.825195	137.737152
873.661133	182.974258
872.497070	230.499344
871.333008	138.544968
870.168945	17.443241
869.003906	89.882652
867.838867	135.355591
866.672852	160.627716
865.506836	332.025757
864.340820	323.627289
863.174805	288.318054
862.008789	349.643402
860.841797	404.246948
859.674805	351.107513
858.506836	455.137756
857.339844	258.475342
856.171875	515.087341
855.003906	495.747345
853.834961	274.646820
852.666016	593.926453
851.497070	413.296478
850.328125	503.890411
849.158203	471.257782
847.988281	337.876465
846.818359	336.676392
845.647461	228.044434
844.477539	76.947769
843.306641	174.292236
842.134766	61.329037
840.963867	26.692286
839.791992	68.096924
838.619141	75.954773
837.447266	170.959030
836.274414	49.191319
835.101563	146.380920
833.928711	136.320023
832.754883	177.607407
831.581055	71.537811
830.407227	144.032349
829.232422	176.317703
828.058594	275.479858
826.883789	173.871292
825.708008	78.978073
824.533203	271.637817
823.357422	107.626266
822.181641	153.086060
821.004883	127.217400
819.828125	-16.700260
818.651367	188.949692
817.474609	56.135929
816.296875	7.908221
815.119141	75.346542
813.941406	69.306847
812.763672	47.655380
811.584961	-40.728054
810.406250	50.913540
809.226563	84.686005
808.047852	-50.459377
806.868164	-154.499985
805.688477	-9.848430
804.507813	5.915042
803.327148	-36.099045
802.146484	-160.259964
800.965820	-44.835388
799.784180	-122.490082
798.603516	-306.615814
797.420898	-9.655664
796.239258	-52.014061
795.056641	-140.955200
793.874023	-121.379448
792.691406	-24.371519
791.507813	-179.909744
790.324219	-43.239849
789.140625	20.249428
787.956055	-18.152704
786.772461	-32.287380
785.586914	-35.435005
784.402344	-47.511662
783.216797	-72.928284
782.032227	-27.697569
780.845703	141.164642
779.660156	-1.614073
778.473633	25.644423
777.287109	41.762745
776.100586	77.653160
774.913086	64.887054
773.725586	160.153183
772.538086	-9.422071
771.349609	63.587139
770.161133	90.170815
768.972656	140.900375
767.784180	257.631958
766.594727	175.925232
765.405273	321.054016
764.215820	267.823883
763.026367	111.050812
761.835938	262.434143
760.645508	180.387405
759.454102	410.717926
758.262695	251.517334
757.072266	230.851715
755.879883	223.306274
754.688477	220.077667
753.496094	150.842606
752.303711	318.842407
751.110352	201.134460
749.917969	188.813553
748.724609	139.099655
747.530273	234.203644
746.336914	116.326393
745.142578	182.725357
743.948242	229.283020
742.752930	216.542236
741.558594	94.122162
740.363281	46.219582
739.166992	33.339878
737.971680	160.621277
736.775391	99.416756
735.579102	-49.406921
734.381836	68.881310
733.185547	82.002861
731.988281	158.529861
730.790039	55.579082
729.592773	134.176056
728.394531	144.907059
727.196289	212.437943
725.997070	174.988785
724.797852	183.414581
723.598633	193.993210
722.399414	248.224762
721.199219	236.898743
719.999023	61.823586
718.798828	349.530762
717.598633	239.945801
716.397461	280.932556
715.196289	225.925613
713.994141	136.051575
712.792969	155.223801
711.590820	61.053085
710.388672	41.020988
709.185547	21.007576
707.982422	42.399197
706.779297	187.915955
705.576172	35.135864
704.372070	-45.726021
703.167969	17.091549
701.963867	18.996586
700.759766	73.132904
699.554688	153.372772
698.349609	181.440567
697.143555	68.263680
695.938477	81.216125
694.732422	-96.962715
693.525391	-66.503311
692.319336	-33.832432
691.112305	29.272680
689.905273	-79.052811
688.697266	12.362803
687.490234	-97.951530
686.282227	-134.405960
685.073242	9.198914
683.865234	-102.999832
682.656250	-28.681543
681.447266	69.511177
680.237305	-44.568058
679.028320	71.060837
677.818359	9.155701
676.607422	-30.993589
675.397461	-29.924131
674.186523	94.561981
672.975586	-75.142303
671.763672	14.848562
670.551758	-18.376415
669.339844	19.830643
668.127930	49.449802
666.915039	12.144842
665.703125	-46.675102
664.489258	76.026657
663.276367	-86.290466
662.062500	32.175632
660.848633	-45.759060
659.634766	-2.765246
658.419922	25.159555
657.205078	20.764807
655.990234	-80.621201
654.775391	173.780441
653.559570	-52.539536
652.343750	70.342712
651.126953	-101.958275
649.911133	-123.411476
648.694336	128.610443
647.477539	10.216226
646.259766	3.771572
645.041992	29.568836
643.824219	223.106598
642.606445	113.225426
641.387695	259.208130
640.168945	166.400131
638.950195	56.332363
637.730469	34.294960
636.511719	-39.434841
635.291016	-78.923866
634.071289	85.424515
632.850586	172.211166
631.629883	108.490242
630.409180	18.804201
629.188477	-15.328568
627.966797	-11.130658
626.745117	59.222599
625.522461	232.103226
624.300781	80.874313
623.078125	72.883797
621.854492	182.291336
620.631836	-30.111006
619.408203	67.586746
618.184570	141.148499
616.960938	62.125015
615.736328	108.774551
614.511719	19.955631
613.287109	-60.967999
612.061523	-27.125721
610.835938	-53.956139
609.610352	-96.577408
608.384766	88.596046
607.158203	-45.613453
605.931641	-31.232113
604.705078	33.345070
