# Supplementary material for: Raman spectroscopy accurately differentiates mucosal healing from non-healing and biochemical changes following biological therapy in inflammatory bowel disease
Source: PLoS One. 2021 Jun 2;16(6):e0252210. doi: 10.1371/journal.pone.0252210 (PMC8172032; doi:10.1371/journal.pone.0252210)
Supplement: S3 Dataset — (ZIP) [file pone.0252210.s005.zip › Export UC active inflammation/OC020-1 pre treatment_base sub CR removed_21__X_-9664.2__Y_46881.7__Z_36.2615__Time_238.txt]

1714.640625	123.080490
1713.664063	-30.035467
1712.687500	48.854618
1711.709961	28.474068
1710.733398	-115.154678
1709.755859	-79.112053
1708.778320	7.905062
1707.799805	76.195145
1706.821289	-83.100563
1705.843750	-108.268372
1704.864258	-133.332047
1703.885742	-0.265051
1702.907227	-32.989670
1701.927734	-3.993566
1700.948242	9.154142
1699.968750	76.008308
1698.988281	140.371979
1698.007813	114.078682
1697.028320	173.607193
1696.046875	260.051056
1695.066406	440.263947
1694.084961	294.853882
1693.104492	443.544769
1692.123047	448.312866
1691.140625	405.341858
1690.159180	336.068451
1689.176758	397.856445
1688.194336	582.647827
1687.211914	679.721436
1686.228516	686.452881
1685.246094	744.211670
1684.262695	884.897095
1683.279297	684.905457
1682.295898	621.219177
1681.311523	983.975891
1680.327148	1099.374146
1679.342773	786.593872
1678.358398	1057.112061
1677.374023	1146.998535
1676.388672	1295.740845
1675.403320	1093.798950
1674.417969	1333.684937
1673.432617	1252.243042
1672.446289	1367.875732
1671.459961	1319.136475
1670.473633	1456.761230
1669.487305	1339.784302
1668.500977	1714.452759
1667.513672	1566.406006
1666.526367	1548.866699
1665.539063	1720.120239
1664.550781	1727.212646
1663.563477	1875.275024
1662.575195	2259.637939
1661.586914	2127.285400
1660.598633	2072.240967
1659.609375	2044.091187
1658.620117	2169.989502
1657.631836	1909.526855
1656.641602	2099.694580
1655.652344	1866.572632
1654.662109	1856.245728
1653.672852	1843.650879
1652.681641	1662.077271
1651.691406	1589.399170
1650.701172	1480.079346
1649.709961	1484.833374
1648.718750	1289.032593
1647.727539	1281.289185
1646.735352	1178.754883
1645.744141	862.630493
1644.751953	850.674438
1643.759766	839.037231
1642.766602	719.475037
1641.774414	365.381622
1640.781250	645.018433
1639.788086	394.567047
1638.794922	426.725922
1637.801758	427.507416
1636.807617	251.921799
1635.813477	171.569244
1634.819336	281.248505
1633.825195	214.615723
1632.830078	95.576530
1631.834961	224.377777
1630.839844	-23.142874
1629.844727	250.872208
1628.849609	-3.987401
1627.853516	-87.495781
1626.857422	-2.399580
1625.861328	-48.636162
1624.865234	55.221855
1623.868164	38.297134
1622.871094	-122.990860
1621.874023	186.328201
1620.876953	22.800846
1619.879883	-59.066929
1618.881836	58.832760
1617.883789	58.689526
1616.885742	24.568987
1615.887695	-127.489594
1614.888672	108.955788
1613.889648	261.484375
1612.890625	-34.388893
1611.891602	34.433952
1610.892578	-35.600929
1609.892578	77.953079
1608.892578	76.260262
1607.892578	103.472450
1606.892578	99.325043
1605.891602	173.811539
1604.890625	106.963707
1603.889648	121.347656
1602.888672	198.586685
1601.887695	254.913010
1600.885742	-28.781347
1599.883789	-11.572579
1598.881836	-156.441147
1597.879883	-126.080841
1596.876953	-132.299988
1595.874023	-7.856294
1594.871094	-176.034149
1593.868164	-161.312225
1592.864258	-157.041046
1591.861328	-118.840012
1590.857422	-276.418762
1589.853516	-149.513565
1588.848633	-147.911270
1587.844727	-44.611225
1586.839844	3.849483
1585.834961	112.218803
1584.830078	139.694077
1583.824219	83.716759
1582.819336	108.484039
1581.813477	5.542838
1580.807617	9.366337
1579.800781	145.919037
1578.794922	240.692413
1577.788086	134.943176
1576.781250	117.635353
1575.773438	256.348724
1574.766602	202.441406
1573.758789	273.290497
1572.750977	162.022781
1571.743164	81.898232
1570.735352	162.832245
1569.726563	72.144333
1568.718750	82.697701
1567.708984	121.701904
1566.700195	87.873009
1565.691406	100.668503
1564.681641	40.665638
1563.671875	110.308334
1562.662109	177.199722
1561.652344	163.527481
1560.641602	-135.523819
1559.630859	-17.167641
1558.620117	-62.299988
1557.609375	22.023058
1556.597656	204.621140
1555.586914	39.885704
1554.575195	276.496918
1553.563477	10.536653
1552.550781	26.708107
1551.539063	-34.922417
1550.526367	37.871830
1549.513672	30.279583
1548.500977	7.013167
1547.487305	130.992783
1546.473633	-55.489559
1545.459961	215.461823
1544.446289	-4.880836
1543.432617	51.164478
1542.417969	-4.060987
1541.404297	-31.017271
1540.389648	27.073393
1539.374023	35.915813
1538.359375	-22.515722
1537.343750	-81.097977
1536.328125	-191.424225
1535.312500	23.116442
1534.296875	-33.375751
1533.280273	-71.975296
1532.263672	-56.601162
1531.247070	-167.685089
1530.230469	19.982838
1529.212891	104.351219
1528.196289	118.978493
1527.178711	48.448292
1526.160156	44.699860
1525.142578	208.081894
1524.124023	111.316925
1523.106445	11.855531
1522.087891	82.016907
1521.068359	190.541916
1520.049805	183.160141
1519.030273	131.904861
1518.010742	178.158279
1516.991211	57.212315
1515.971680	8.077207
1514.951172	33.266190
1513.930664	91.657967
1512.910156	198.635529
1511.889648	-38.526470
1510.868164	-78.171127
1509.846680	-74.348061
1508.826172	147.345413
1507.803711	55.904091
1506.782227	179.718948
1505.759766	80.303413
1504.737305	-60.229969
1503.714844	-116.303368
1502.692383	-21.365746
1501.668945	-167.377716
1500.646484	-159.830368
1499.623047	-88.442596
1498.599609	-101.695442
1497.575195	-12.738831
1496.550781	12.076936
1495.527344	-32.309315
1494.502930	-15.450106
1493.477539	11.481009
1492.453125	20.384563
1491.427734	200.370483
1490.402344	239.618301
1489.376953	342.584869
1488.350586	187.412476
1487.325195	415.218872
1486.298828	295.593994
1485.272461	415.826904
1484.245117	492.498199
1483.218750	551.175720
1482.191406	438.801270
1481.164063	436.026794
1480.136719	705.962280
1479.108398	437.796265
1478.080078	794.048340
1477.052734	709.250183
1476.023438	774.667908
1474.995117	799.224243
1473.965820	877.140991
1472.937500	909.122803
1471.908203	1088.620728
1470.877930	1247.586304
1469.848633	1314.823486
1468.818359	1445.532959
1467.788086	1291.277100
1466.757813	1691.304932
1465.727539	1750.453125
1464.696289	1817.120483
1463.665039	1942.136475
1462.633789	2067.038086
1461.602539	2080.071289
1460.570313	2189.524170
1459.539063	2268.424805
1458.506836	2248.234375
1457.473633	2507.141113
1456.441406	2344.733398
1455.408203	2468.979492
1454.375000	2544.947266
1453.341797	2418.000977
1452.308594	2313.890869
1451.274414	2546.865234
1450.241211	2589.681641
1449.207031	2526.036621
1448.171875	3044.939697
1447.137695	2831.776367
1446.102539	2894.636719
1445.067383	2625.863525
1444.032227	2425.524170
1442.997070	2554.181152
1441.960938	2508.220703
1440.924805	2189.136963
1439.888672	2246.940430
1438.852539	2269.330566
1437.816406	1940.401733
1436.779297	2023.492310
1435.742188	1798.342651
1434.705078	1714.749268
1433.666992	1287.753906
1432.629883	1196.766724
1431.591797	1115.921875
1430.553711	1113.370728
1429.514648	853.474304
1428.476563	502.919586
1427.437500	619.112671
1426.398438	682.339233
1425.359375	440.539307
1424.320313	425.721283
1423.280273	307.622284
1422.240234	517.135254
1421.200195	487.318176
1420.159180	460.068512
1419.119141	390.095795
1418.078125	420.881836
1417.037109	373.695129
1415.996094	117.750832
1414.954102	468.218994
1413.912109	499.190094
1412.870117	188.243484
1411.828125	415.486816
1410.786133	215.420242
1409.743164	266.789246
1408.700195	192.592987
1407.657227	90.876457
1406.614258	42.019623
1405.570313	136.363831
1404.527344	-27.785187
1403.483398	-43.722279
1402.438477	181.297867
1401.394531	32.545223
1400.349609	109.658943
1399.304688	262.058044
1398.259766	113.650490
1397.214844	55.635288
1396.168945	153.096481
1395.123047	-45.016182
1394.077148	127.771545
1393.031250	-47.506546
1391.984375	-172.540543
1390.937500	2.970294
1389.890625	138.471756
1388.843750	186.450623
1387.796875	-133.213806
1386.749023	-52.471058
1385.701172	50.855869
1384.653320	-50.744465
1383.604492	-59.715485
1382.556641	-200.995712
1381.507813	-119.751480
1380.458984	-158.318314
1379.410156	-86.865044
1378.360352	29.611568
1377.310547	101.230637
1376.260742	90.585876
1375.210938	164.907684
1374.161133	47.237938
1373.110352	24.512930
1372.059570	-23.009394
1371.008789	-55.423016
1369.957031	4.519157
1368.906250	64.577080
1367.854492	12.618318
1366.802734	23.086504
1365.750000	138.268143
1364.698242	-72.618011
1363.645508	32.846245
1362.592773	71.204475
1361.540039	7.668005
1360.486328	158.222992
1359.433594	201.911896
1358.379883	-186.950485
1357.326172	237.421738
1356.271484	199.439911
1355.216797	238.646393
1354.163086	292.887665
1353.107422	230.486969
1352.052734	327.192413
1350.998047	354.476013
1349.942383	406.700775
1348.886719	513.641541
1347.830078	702.546204
1346.774414	807.172363
1345.717773	750.676514
1344.661133	815.843323
1343.604492	1111.671509
1342.546875	1206.743774
1341.490234	1163.151855
1340.432617	1221.284790
1339.375000	1247.330811
1338.316406	1179.393433
1337.258789	1034.875732
1336.200195	1249.470459
1335.141602	1367.591797
1334.082031	1275.481934
1333.023438	1106.866333
1331.963867	1210.500122
1330.904297	1024.925659
1329.844727	978.001404
1328.784180	913.922546
1327.723633	971.083435
1326.663086	1048.114136
1325.602539	986.924011
1324.541992	1308.646729
1323.480469	1000.792297
1322.418945	1248.573730
1321.357422	1284.143311
1320.295898	1013.881958
1319.233398	1254.471558
1318.170898	1312.581909
1317.108398	1232.711548
1316.045898	1086.439575
1314.982422	1344.541138
1313.918945	1210.864868
1312.855469	1207.931030
1311.791992	1118.910156
1310.728516	1039.894653
1309.664063	1106.276611
1308.599609	1202.280640
1307.535156	936.610535
1306.469727	1483.064575
1305.404297	1311.138794
1304.338867	1242.682251
1303.273438	1331.718750
1302.208008	1334.786133
1301.141602	1320.751343
1300.075195	1365.794189
1299.008789	1322.482422
1297.942383	1303.848877
1296.875000	1250.943237
1295.807617	1156.422607
1294.740234	1020.313721
1293.672852	1048.766113
1292.604492	969.349731
1291.537109	894.963928
1290.468750	872.196289
1289.399414	1094.697632
1288.331055	888.227234
1287.261719	1150.005859
1286.192383	1063.835083
1285.123047	865.099854
1284.052734	766.940674
1282.983398	962.722473
1281.913086	974.895203
1280.841797	899.026550
1279.771484	754.749512
1278.700195	850.348389
1277.628906	960.648499
1276.557617	995.161560
1275.486328	741.240234
1274.414063	947.006897
1273.341797	1292.034668
1272.269531	1028.623413
1271.197266	1073.152954
1270.124023	1093.297607
1269.050781	1037.797363
1267.977539	1089.777100
1266.904297	1383.389160
1265.830078	1247.489868
1264.756836	1121.452515
1263.681641	1239.400757
1262.607422	1179.339966
1261.533203	1246.108643
1260.458008	1400.627808
1259.382813	1223.719849
1258.307617	1373.371826
1257.231445	1111.364258
1256.155273	1280.517212
1255.079102	1281.636475
1254.002930	1319.290405
1252.926758	1318.015991
1251.849609	1321.629761
1250.772461	1266.882568
1249.695313	1110.038208
1248.617188	1228.022461
1247.540039	1141.778320
1246.461914	1228.134521
1245.382813	1297.456055
1244.304688	1267.154663
1243.225586	1122.726074
1242.146484	1143.478516
1241.067383	1135.092773
1239.988281	1100.013062
1238.908203	1057.667603
1237.828125	1112.377441
1236.748047	1118.547852
1235.667969	954.963135
1234.586914	944.179199
1233.505859	1144.263306
1232.424805	1053.448120
1231.343750	751.876099
1230.261719	915.492004
1229.179688	829.581848
1228.097656	789.690796
1227.015625	781.263306
1225.932617	719.574097
1224.850586	754.668030
1223.767578	671.187134
1222.683594	597.389343
1221.600586	709.773804
1220.516602	432.873169
1219.432617	608.016663
1218.347656	406.098053
1217.263672	387.830750
1216.178711	384.025391
1215.093750	336.714630
1214.008789	267.654694
1212.922852	553.388672
1211.836914	433.545074
1210.750977	410.211304
1209.665039	732.686707
1208.579102	901.191101
1207.492188	708.848877
1206.405273	694.910889
1205.318359	661.645142
1204.230469	584.968628
1203.142578	404.690063
1202.054688	270.188965
1200.966797	183.841904
1199.877930	343.006104
1198.790039	129.002274
1197.701172	126.769737
1196.611328	-29.486835
1195.522461	179.828079
1194.432617	35.515862
1193.342773	1.781458
1192.252930	11.253629
1191.162109	-22.603283
1190.072266	10.747433
1188.981445	-102.502724
1187.889648	-83.706535
1186.798828	-141.819992
1185.707031	32.836380
1184.615234	-73.427254
1183.523438	-62.164539
1182.430664	-125.345055
1181.337891	29.645372
1180.245117	90.979736
1179.152344	89.881851
1178.059570	71.925156
1176.965820	171.290237
1175.872070	270.525391
1174.778320	357.654297
1173.683594	174.099640
1172.588867	344.816223
1171.494141	268.864990
1170.399414	149.790268
1169.303711	61.775269
1168.208984	107.642380
1167.113281	-80.930954
1166.016602	60.382694
1164.920898	213.492233
1163.824219	60.586426
1162.727539	-63.675793
1161.630859	246.711121
1160.533203	337.179932
1159.435547	262.788361
1158.337891	183.562531
1157.240234	304.721985
1156.141602	459.128967
1155.043945	260.369904
1153.944336	316.753448
1152.845703	246.663147
1151.747070	100.234749
1150.647461	115.818542
1149.547852	152.741806
1148.447266	132.382065
1147.347656	200.050751
1146.247070	-203.820374
1145.146484	-0.623329
1144.044922	-47.493469
1142.944336	-25.437923
1141.842773	-124.804771
1140.741211	8.838660
1139.638672	-76.419571
1138.537109	18.927855
1137.434570	-106.884666
1136.332031	9.617986
1135.228516	-18.933371
1134.125977	42.685173
1133.022461	403.352997
1131.917969	417.175842
1130.814453	570.930908
1129.709961	643.844849
1128.605469	645.466797
1127.500977	817.760193
1126.396484	819.160400
1125.291016	659.263489
1124.185547	629.703979
1123.080078	552.678955
1121.973633	591.677063
1120.868164	441.098175
1119.761719	482.298706
1118.654297	457.101593
1117.547852	512.310608
1116.440430	314.208496
1115.333008	113.747993
1114.225586	355.596069
1113.117188	270.917816
1112.008789	540.822388
1110.900391	380.345093
1109.791992	607.407837
1108.682617	496.440125
1107.573242	631.094543
1106.463867	815.203369
1105.354492	840.971741
1104.244141	866.648499
1103.133789	646.817078
1102.023438	1045.154663
1100.913086	796.936768
1099.801758	1048.702148
1098.690430	1135.247437
1097.579102	1132.114136
1096.467773	973.381714
1095.355469	1012.561279
1094.243164	891.485046
1093.130859	961.157471
1092.017578	1040.149048
1090.905273	1175.548462
1089.791992	901.333313
1088.677734	791.880005
1087.564453	976.467773
1086.450195	918.679688
1085.335938	971.374878
1084.221680	845.344971
1083.106445	933.179932
1081.991211	842.359253
1080.875977	831.403076
1079.760742	780.482849
1078.644531	931.464966
1077.528320	655.101501
1076.412109	655.762329
1075.295898	536.720520
1074.178711	626.470276
1073.061523	512.104797
1071.944336	475.136383
1070.826172	489.720398
1069.708984	457.402954
1068.590820	532.850342
1067.471680	699.591553
1066.353516	472.774506
1065.234375	512.966675
1064.115234	361.159943
1062.996094	427.065063
1061.875977	476.537415
1060.755859	589.135376
1059.635742	369.556000
1058.515625	517.177124
1057.394531	400.548462
1056.273438	452.245026
1055.152344	331.000061
1054.031250	256.529297
1052.909180	261.493805
1051.787109	376.201996
1050.665039	378.804169
1049.541992	505.101074
1048.418945	407.335724
1047.295898	372.612457
1046.172852	354.239807
1045.048828	216.958038
1043.925781	280.249176
1042.801758	210.666168
1041.676758	22.286152
1040.552734	309.267761
1039.427734	195.522461
1038.302734	123.766762
1037.176758	121.902222
1036.050781	271.351288
1034.924805	353.277924
1033.798828	251.409546
1032.672852	356.622955
1031.545898	464.139191
1030.418945	357.760468
1029.291992	225.900665
1028.164063	177.787766
1027.036133	43.781445
1025.908203	0.462579
1024.780273	-144.963943
1023.651367	74.201691
1022.522461	-224.273834
1021.393555	-162.886826
1020.264648	-254.592575
1019.134766	-146.739975
1018.004883	-235.985397
1016.875000	-102.573257
1015.744141	-112.873772
1014.613281	34.463306
1013.482422	82.175964
1012.351563	65.078346
1011.219727	154.566010
1010.088867	401.511932
1008.956055	412.314575
1007.824219	520.378418
1006.691406	600.695435
1005.558594	1132.071289
1004.425781	1802.017334
1003.292969	2490.223389
1002.159180	2549.503662
1001.025391	2188.275635
999.891602	1265.910034
998.756836	739.009949
997.622070	353.299408
996.487305	138.691925
995.352539	39.677151
994.216797	40.016701
993.081055	93.506493
991.945313	87.096077
990.808594	-126.756485
989.672852	-126.009331
988.536133	31.559095
987.398438	41.669983
986.261719	102.561859
985.124023	2.294626
983.986328	130.142822
982.847656	69.250534
981.709961	211.038086
980.571289	-45.226986
979.432617	99.026291
978.292969	40.914906
977.153320	107.110176
976.013672	95.220467
974.874023	30.582649
973.734375	262.508148
972.593750	292.270599
971.453125	264.712524
970.311523	251.054916
969.170898	46.979408
968.029297	247.059052
966.886719	174.098572
965.745117	21.000563
964.602539	326.796600
963.459961	194.604752
962.317383	115.321083
961.173828	331.850800
960.030273	239.062469
958.886719	206.000565
957.743164	108.947777
956.598633	101.361359
955.454102	20.646452
954.309570	100.302467
953.165039	198.350250
952.019531	227.845993
950.874023	246.016525
949.727539	202.565674
948.582031	152.405029
947.435547	237.234909
946.289063	271.882233
945.141602	258.667297
943.995117	398.603210
942.847656	266.885223
941.699219	407.005890
940.551758	280.165039
939.403320	217.399307
938.254883	364.657623
937.105469	491.448303
935.957031	515.701721
934.807617	280.200256
933.658203	266.001709
932.507813	229.152771
931.357422	199.281219
930.207031	171.828156
929.056641	374.479736
927.906250	165.142807
926.754883	106.233604
925.603516	247.702438
924.451172	143.558472
923.298828	105.540771
922.146484	104.043327
920.994141	132.220840
919.841797	35.516048
918.688477	11.686522
917.535156	-139.213913
916.380859	-155.932449
915.227539	-199.769730
914.073242	-82.299461
912.918945	-180.356049
911.763672	-160.265472
910.608398	61.812355
909.453125	-56.262112
908.297852	-280.724182
907.141602	-178.557770
905.985352	-74.058052
904.829102	64.489777
903.672852	-127.617477
902.515625	-74.947456
901.358398	-119.543884
900.201172	107.609688
899.042969	-34.094234
897.884766	-130.374542
896.726563	63.019516
895.568359	-112.173080
894.409180	67.773430
893.250000	132.463898
892.090820	68.419495
890.930664	-20.339933
889.771484	1.712213
888.611328	-131.955200
887.450195	-102.910751
886.289063	-64.755295
885.128906	165.277145
883.966797	115.557549
882.805664	-28.781237
881.643555	-73.740242
880.481445	97.834045
879.319336	28.248638
878.156250	55.681225
876.993164	-72.259888
875.830078	76.972496
874.666016	7.800345
873.502930	125.585747
872.338867	74.597176
871.173828	50.715931
870.009766	-0.080123
868.844727	-17.037815
867.679688	-11.431340
866.513672	-30.481974
865.348633	31.449726
864.182617	52.976715
863.015625	121.738945
861.849609	118.656746
860.682617	272.816986
859.515625	352.883484
858.347656	118.774826
857.180664	228.120926
856.012695	516.933777
854.843750	419.922546
853.675781	437.351593
852.506836	540.008606
851.337891	340.114502
850.167969	467.487640
848.999023	451.475037
847.829102	451.192749
846.658203	83.762909
845.488281	81.405441
844.317383	36.568569
843.146484	186.439865
841.975586	-37.284351
840.803711	56.690975
839.631836	-240.615601
838.459961	21.061590
837.287109	108.335030
836.114258	130.797440
834.941406	104.127594
833.768555	177.979843
832.594727	39.720654
831.420898	129.214188
830.247070	-49.108795
829.072266	125.171906
827.898438	526.885132
826.722656	114.484650
825.547852	382.261047
824.372070	237.569366
823.196289	193.225937
822.020508	53.104931
820.844727	-55.770035
819.667969	26.915880
818.491211	91.745682
817.313477	-99.417931
816.136719	21.026484
814.958984	-5.421457
813.781250	-131.957947
812.602539	-102.786644
811.423828	-62.528511
810.245117	48.814846
809.066406	-59.897812
807.886719	49.138634
806.707031	-246.124329
805.527344	-223.740967
804.346680	-121.469612
803.166992	-116.933823
801.985352	-223.361710
800.804688	-172.270203
799.623047	73.944618
798.441406	-127.892372
797.259766	-72.516884
796.078125	-70.393112
794.895508	22.544823
793.712891	-90.616257
792.529297	46.505928
791.346680	-20.187847
790.163086	99.062340
788.978516	165.102936
787.794922	370.459045
786.610352	436.316284
785.425781	369.402557
784.241211	368.805817
783.055664	377.008850
781.870117	378.528900
780.684570	397.675690
779.498047	308.528687
778.311523	186.246964
777.125000	362.038788
775.938477	233.075378
774.750977	159.295547
773.563477	171.545242
772.375977	82.266304
771.187500	-117.286034
769.999023	73.447327
768.810547	8.339979
767.622070	99.671814
766.432617	122.609192
765.243164	-50.561867
764.053711	188.097855
762.863281	113.956825
761.672852	114.631462
760.482422	93.241760
759.291992	135.606018
758.100586	221.887619
756.909180	411.427002
755.717773	367.772034
754.525391	354.856689
753.333008	363.863434
752.140625	313.489716
750.948242	162.044449
749.754883	267.543518
748.561523	326.830963
747.368164	164.347610
746.173828	260.826172
744.979492	170.724258
743.785156	146.409592
742.590820	69.423790
741.395508	345.388245
740.200195	198.148621
739.003906	256.911285
737.808594	54.886799
736.612305	91.648354
735.416016	121.773430
734.218750	162.782837
733.021484	65.835312
731.824219	56.414268
730.626953	204.463150
729.428711	284.598511
728.230469	379.956970
727.032227	304.707642
725.833984	327.805908
724.634766	363.964966
723.435547	465.604980
722.235352	353.121857
721.036133	371.665314
719.835938	460.024933
718.635742	421.721649
717.434570	459.777435
716.233398	366.892090
715.032227	315.459778
713.831055	484.254578
712.628906	262.727173
711.426758	435.765137
710.224609	192.515686
709.021484	84.425644
707.818359	43.883705
706.615234	-92.464760
705.412109	219.680908
704.208008	196.500961
703.003906	-44.270996
701.799805	-15.191643
700.594727	96.514030
699.389648	223.381516
698.184570	69.755524
696.979492	-18.600229
695.773438	-259.013214
694.567383	-147.391235
693.361328	16.305824
692.154297	-97.996544
690.947266	-55.938515
689.740234	-13.891102
688.533203	-219.209686
687.325195	-172.777298
686.117188	36.309814
684.909180	0.298802
683.700195	27.193377
682.491211	-84.608612
681.282227	-46.826820
680.072266	49.455574
678.863281	43.926582
677.653320	-87.152481
676.442383	139.050491
675.232422	18.897152
674.021484	52.465298
672.810547	127.158333
671.598633	46.140194
670.386719	-26.148726
669.174805	197.797272
667.962891	196.915466
666.750000	51.314137
665.537109	152.097427
664.324219	190.250381
663.110352	-52.258446
661.897461	-9.652554
660.683594	39.467461
659.468750	-58.102947
658.254883	-47.710758
657.040039	-37.261200
655.824219	-128.095718
654.609375	-72.239540
653.393555	-50.828285
652.177734	33.124825
650.960938	-46.614014
649.745117	13.737848
648.528320	24.607319
647.311523	91.509911
646.093750	121.864960
644.875977	117.844902
643.658203	350.533966
642.440430	120.770195
641.221680	213.723663
640.002930	175.568054
638.784180	141.796326
637.564453	82.326355
636.344727	55.176006
635.125000	-36.328205
633.905273	-50.422428
632.684570	49.340153
631.463867	-99.850555
630.243164	-8.578809
629.021484	35.520794
627.799805	-10.423019
626.578125	93.816483
625.356445	178.769577
624.133789	154.432938
622.911133	342.301605
621.688477	260.196228
620.464844	319.543701
619.241211	231.151749
618.017578	76.474266
616.793945	-78.094696
615.569336	-104.160263
614.344727	113.712204
613.120117	-100.554619
611.894531	-124.375122
610.668945	29.284138
609.443359	193.572632
608.216797	9.469748
606.991211	73.281441
605.764648	192.602875
604.537109	-31.955679
