# Supplementary material for: Raman spectroscopy accurately differentiates mucosal healing from non-healing and biochemical changes following biological therapy in inflammatory bowel disease
Source: PLoS One. 2021 Jun 2;16(6):e0252210. doi: 10.1371/journal.pone.0252210 (PMC8172032; doi:10.1371/journal.pone.0252210)
Supplement: S3 Dataset — (ZIP) [file pone.0252210.s005.zip › Export UC active inflammation/OC043-1 pre treatment_base sub CR removed_0__X_-16598.3__Y_77863.8__Z_871__Time_0.txt]

1714.774414	150.897705
1713.797852	32.308605
1712.820313	140.453827
1711.843750	-155.114288
1710.866211	-68.777657
1709.888672	-217.204514
1708.911133	-174.149399
1707.933594	68.273560
1706.955078	-49.968822
1705.976563	-341.105194
1704.998047	49.050419
1704.019531	121.597794
1703.040039	-192.906631
1702.061523	202.907608
1701.082031	-317.957245
1700.101563	50.280869
1699.122070	125.375786
1698.141602	94.488174
1697.161133	-74.313927
1696.180664	110.677231
1695.200195	42.829380
1694.218750	-16.039034
1693.238281	51.683346
1692.256836	-10.514708
1691.274414	-34.407501
1690.292969	113.508316
1689.310547	-159.245514
1688.328125	195.829971
1687.345703	202.367142
1686.363281	385.771790
1685.379883	532.627869
1684.396484	680.312927
1683.413086	157.470718
1682.429688	88.530136
1681.445313	182.859680
1680.461914	112.993942
1679.477539	137.097336
1678.493164	675.607971
1677.507813	741.073364
1676.523438	639.786743
1675.538086	656.290039
1674.552734	886.264099
1673.566406	1095.583496
1672.581055	989.367065
1671.594727	1067.221558
1670.608398	869.504211
1669.622070	1155.944214
1668.634766	1145.529053
1667.648438	1356.190552
1666.661133	1596.581787
1665.673828	1543.005371
1664.685547	1357.424438
1663.698242	1594.316162
1662.709961	1540.006714
1661.721680	1552.612793
1660.733398	1724.847900
1659.744141	1431.182495
1658.755859	1654.872314
1657.766602	1794.234619
1656.777344	1499.804810
1655.787109	1587.246948
1654.797852	1167.015869
1653.807617	1607.507446
1652.817383	1154.047974
1651.827148	1050.441528
1650.835938	770.143860
1649.844727	635.862793
1648.853516	528.531189
1647.862305	722.976746
1646.871094	571.636414
1645.878906	560.761597
1644.886719	317.886261
1643.894531	-122.517242
1642.902344	118.757935
1641.910156	325.992981
1640.916992	50.578381
1639.923828	276.890106
1638.930664	-216.614639
1637.936523	-60.899544
1636.943359	-160.633667
1635.949219	-397.107422
1634.955078	-34.973507
1633.960938	-73.184395
1632.965820	-224.397110
1631.970703	-98.753258
1630.975586	-173.017532
1629.980469	-265.427124
1628.985352	139.847198
1627.989258	-210.021652
1626.993164	-99.156563
1625.997070	-156.458405
1625.000977	-105.734146
1624.003906	113.377808
1623.007813	-148.391083
1622.010742	438.864685
1621.012695	366.565674
1620.015625	18.673054
1619.017578	-365.718781
1618.020508	153.374420
1617.021484	-94.161499
1616.023438	130.925659
1615.025391	-299.926270
1614.026367	30.201586
1613.027344	360.271515
1612.028320	-232.689911
1611.028320	21.385239
1610.029297	257.089935
1609.029297	-81.138260
1608.029297	303.877930
1607.028320	243.472794
1606.028320	541.899536
1605.027344	-23.766775
1604.026367	36.401566
1603.025391	321.604156
1602.023438	-60.515450
1601.022461	96.397972
1600.020508	-437.216370
1599.018555	143.214249
1598.016602	-403.305206
1597.013672	-301.497803
1596.010742	6.643190
1595.007813	-341.107330
1594.004883	-276.095459
1593.001953	-106.729668
1591.998047	-263.861450
1590.994141	-421.002808
1589.990234	-11.886012
1588.986328	-299.629944
1587.981445	216.027405
1586.976563	241.082626
1585.971680	-271.071075
1584.966797	35.397209
1583.961914	153.974701
1582.956055	-22.072535
1581.950195	111.831299
1580.944336	-43.548817
1579.938477	217.634247
1578.931641	166.142670
1577.924805	184.803223
1576.917969	-101.145996
1575.911133	302.318451
1574.904297	31.766996
1573.896484	130.430496
1572.888672	176.890900
1571.880859	74.996315
1570.873047	4.169218
1569.864258	52.695076
1568.855469	308.844360
1567.846680	141.364136
1566.837891	178.911728
1565.829102	239.621140
1564.819336	121.004189
1563.809570	28.196011
1562.799805	210.245026
1561.790039	469.836517
1560.779297	272.673431
1559.768555	-163.127472
1558.757813	-145.318100
1557.747070	35.552914
1556.736328	26.999491
1555.724609	57.068008
1554.712891	115.407921
1553.701172	300.392883
1552.689453	213.263840
1551.676758	58.633224
1550.664063	-150.485046
1549.651367	387.958893
1548.638672	56.862652
1547.625977	136.870026
1546.612305	260.550049
1545.598633	115.125137
1544.584961	406.305786
1543.571289	224.306549
1542.556641	313.371796
1541.541992	-142.767044
1540.527344	-198.695953
1539.512695	106.600716
1538.498047	-153.701080
1537.482422	329.037079
1536.466797	-223.205872
1535.451172	297.589996
1534.434570	-156.882523
1533.418945	-13.187293
1532.402344	300.322449
1531.385742	402.150513
1530.369141	258.942200
1529.351563	489.073425
1528.334961	463.951355
1527.317383	348.467346
1526.299805	237.966385
1525.281250	86.081696
1524.263672	116.792610
1523.245117	437.965851
1522.226563	406.400574
1521.208008	76.328743
1520.188477	327.226807
1519.168945	277.058716
1518.150391	252.441589
1517.129883	420.273254
1516.110352	-72.340439
1515.089844	-51.308578
1514.070313	77.403229
1513.049805	-81.700562
1512.028320	-531.008972
1511.007813	-141.142685
1509.986328	-295.578552
1508.964844	-521.959595
1507.943359	-186.795197
1506.921875	-457.051758
1505.899414	-342.902771
1504.876953	-451.947479
1503.854492	-97.339592
1502.832031	-245.162476
1501.808594	55.081841
1500.786133	-305.586975
1499.762695	183.656326
1498.739258	-21.114410
1497.714844	-466.550018
1496.691406	-505.110077
1495.666992	-73.188934
1494.642578	-227.247238
1493.617188	-486.260406
1492.592773	-21.835245
1491.567383	51.179882
1490.541992	239.008575
1489.516602	-40.885139
1488.491211	118.513565
1487.464844	170.424088
1486.438477	183.887039
1485.412109	-6.977209
1484.385742	215.529861
1483.358398	174.986771
1482.331055	463.407288
1481.303711	320.591522
1480.276367	583.140442
1479.249023	422.299652
1478.220703	743.080811
1477.192383	635.541260
1476.164063	601.828857
1475.135742	840.575928
1474.106445	1165.665161
1473.077148	932.970459
1472.047852	1278.096924
1471.018555	1386.321411
1469.989258	1257.807495
1468.958984	1548.953247
1467.928711	1692.398560
1466.898438	1756.889282
1465.868164	2014.499023
1464.836914	1992.317261
1463.805664	1878.609009
1462.774414	2120.572998
1461.743164	2240.463135
1460.710938	1890.418823
1459.679688	2063.538086
1458.647461	2340.569824
1457.615234	2170.799072
1456.582031	2447.580566
1455.549805	2998.226807
1454.516602	2546.775879
1453.483398	2650.805664
1452.449219	2957.534180
1451.416016	2833.281982
1450.381836	3010.578857
1449.347656	2904.045898
1448.313477	2977.389648
1447.279297	3032.972900
1446.244141	3002.407959
1445.208984	3040.206055
1444.173828	2721.160156
1443.138672	2726.128418
1442.102539	2604.583252
1441.066406	2455.289307
1440.030273	2344.008057
1438.994141	1964.828491
1437.958008	1795.616943
1436.920898	1861.482422
1435.883789	1778.291138
1434.846680	1419.847046
1433.808594	1223.181030
1432.771484	1541.744507
1431.733398	1052.408569
1430.695313	1002.465088
1429.657227	957.639526
1428.618164	834.646606
1427.579102	646.187805
1426.540039	14.074648
1425.500977	151.212357
1424.461914	714.326416
1423.421875	407.838745
1422.381836	272.880066
1421.341797	-93.687538
1420.301758	275.341766
1419.260742	523.397949
1418.219727	648.087830
1417.178711	115.941254
1416.137695	195.546783
1415.096680	53.832718
1414.054688	-389.579193
1413.012695	-405.223541
1411.970703	71.988037
1410.928711	-471.387390
1409.885742	-484.227783
1408.842773	-396.454987
1407.799805	-183.019928
1406.756836	-54.951603
1405.712891	-62.444035
1404.668945	181.205246
1403.625000	25.826450
1402.581055	282.140381
1401.537109	-437.401764
1400.492188	49.854164
1399.447266	133.308960
1398.402344	-267.000336
1397.357422	323.056976
1396.311523	213.795609
1395.265625	-78.185158
1394.219727	426.651520
1393.173828	49.877647
1392.126953	599.780884
1391.081055	130.790787
1390.034180	145.137436
1388.986328	252.162643
1387.939453	124.173706
1386.891602	539.093018
1385.843750	-268.810059
1384.795898	-41.190441
1383.748047	-120.957054
1382.699219	101.807747
1381.651367	-477.340942
1380.602539	-574.018127
1379.552734	350.887024
1378.503906	401.698090
1377.454102	175.519608
1376.404297	161.740219
1375.354492	407.630310
1374.303711	331.725677
1373.253906	-8.327871
1372.203125	-268.311066
1371.152344	227.386353
1370.100586	74.937355
1369.049805	107.165894
1367.998047	-22.438040
1366.946289	256.699738
1365.894531	326.689056
1364.841797	556.133240
1363.789063	-180.206757
1362.736328	-266.490723
1361.683594	62.972977
1360.630859	26.766542
1359.577148	137.458786
1358.523438	138.860428
1357.469727	381.584778
1356.415039	281.337769
1355.361328	283.219421
1354.306641	238.032303
1353.251953	284.945343
1352.197266	346.907593
1351.141602	438.777985
1350.085938	488.580261
1349.030273	230.786758
1347.974609	747.432312
1346.918945	817.493042
1345.862305	867.816895
1344.805664	1186.094360
1343.749023	1130.055420
1342.691406	1634.341431
1341.634766	1323.324463
1340.577148	1290.064941
1339.519531	808.650879
1338.460938	1184.431152
1337.403320	899.178589
1336.344727	1289.962769
1335.286133	881.367004
1334.226563	1403.423950
1333.167969	1509.850586
1332.108398	1025.260376
1331.048828	1337.251587
1329.989258	1120.225220
1328.928711	1442.238281
1327.869141	1153.939453
1326.808594	1004.244507
1325.748047	1185.754395
1324.686523	1051.217773
1323.625977	1097.153198
1322.564453	1362.883545
1321.502930	1453.431030
1320.440430	964.236328
1319.378906	1267.273315
1318.316406	1644.288086
1317.253906	1804.302002
1316.190430	1108.939819
1315.127930	1385.127197
1314.064453	1304.009888
1313.000977	1508.846558
1311.937500	1519.147339
1310.873047	1303.010254
1309.809570	1478.578125
1308.745117	1284.962769
1307.679688	1325.322998
1306.615234	1483.921753
1305.549805	1261.281738
1304.484375	1351.195557
1303.418945	1519.876343
1302.353516	1887.724365
1301.287109	1412.518311
1300.220703	1426.612549
1299.154297	1251.661621
1298.087891	1570.577271
1297.020508	1206.798828
1295.954102	1118.278076
1294.886719	1275.328735
1293.818359	1047.125122
1292.750977	1204.340576
1291.682617	1187.411011
1290.614258	807.646484
1289.545898	1261.759888
1288.476563	1049.007324
1287.407227	1096.218384
1286.338867	937.710144
1285.268555	906.697876
1284.199219	839.079163
1283.128906	1018.857544
1282.058594	1215.783813
1280.988281	969.703247
1279.917969	978.297302
1278.846680	742.299377
1277.775391	963.866150
1276.704102	781.921021
1275.632813	815.274170
1274.560547	1097.983643
1273.488281	1368.412598
1272.416016	1282.078369
1271.343750	1222.712769
1270.270508	1385.647705
1269.197266	1416.726440
1268.124023	932.774658
1267.050781	1073.868286
1265.977539	927.028320
1264.903320	985.200012
1263.829102	1528.738159
1262.753906	1201.552979
1261.679688	1371.898804
1260.604492	1517.813599
1259.529297	1590.597046
1258.454102	1146.895264
1257.378906	1059.037964
1256.302734	929.830017
1255.226563	1533.536133
1254.150391	1158.485840
1253.073242	980.726501
1251.997070	1421.078247
1250.919922	1355.267090
1249.841797	1104.654175
1248.764648	749.637451
1247.686523	1216.407959
1246.608398	1155.589355
1245.530273	905.284912
1244.452148	1420.316406
1243.373047	1017.032410
1242.293945	1512.368896
1241.214844	1038.839233
1240.135742	881.042847
1239.055664	1191.625000
1237.975586	895.541382
1236.895508	1181.703857
1235.815430	1244.629639
1234.734375	1023.827698
1233.654297	1195.801147
1232.573242	1321.612793
1231.491211	800.424561
1230.410156	858.395996
1229.328125	1267.453125
1228.246094	826.446350
1227.163086	1273.978149
1226.081055	1268.731689
1224.998047	1016.629150
1223.915039	648.481873
1222.832031	887.518311
1221.748047	700.817688
1220.664063	784.914063
1219.580078	772.250916
1218.496094	474.408417
1217.412109	372.337799
1216.327148	444.145569
1215.242188	414.444214
1214.157227	659.931213
1213.071289	984.884949
1211.985352	875.261719
1210.899414	850.071716
1209.813477	1041.922607
1208.727539	994.879089
1207.640625	899.547668
1206.553711	502.881165
1205.466797	626.878052
1204.378906	692.902527
1203.291016	231.278717
1202.203125	-242.252594
1201.115234	-53.493591
1200.027344	334.905914
1198.938477	-297.420471
1197.849609	-111.437256
1196.760742	-223.915192
1195.670898	17.107340
1194.582031	-97.913849
1193.492188	-237.034698
1192.401367	-179.104172
1191.311523	-210.177734
1190.220703	8.508738
1189.129883	22.850906
1188.039063	-222.253769
1186.947266	-428.945435
1185.856445	-383.579498
1184.764648	-131.970428
1183.671875	-298.052826
1182.580078	-262.642578
1181.487305	10.051059
1180.394531	-2.786367
1179.301758	-99.612572
1178.208984	191.747589
1177.115234	260.032623
1176.021484	28.752710
1174.927734	314.782349
1173.833008	-412.261139
1172.738281	43.480392
1171.643555	89.662834
1170.548828	114.192070
1169.454102	-0.143151
1168.358398	433.145386
1167.262695	265.959473
1166.166992	-243.111328
1165.070313	-75.684280
1163.973633	-101.990143
1162.876953	-355.341492
1161.780273	241.613235
1160.683594	446.577148
1159.585938	386.323395
1158.488281	567.063232
1157.389648	356.241577
1156.291992	737.109558
1155.193359	616.779602
1154.094727	427.244690
1152.996094	-155.694107
1151.896484	222.107208
1150.796875	142.079437
1149.697266	331.219116
1148.597656	153.343170
1147.498047	-296.040131
1146.397461	-252.493958
1145.296875	-142.411133
1144.195313	48.410713
1143.094727	-141.618759
1141.993164	-5.786855
1140.891602	151.287506
1139.789063	377.122986
1138.687500	15.626031
1137.584961	60.579300
1136.482422	-53.780243
1135.379883	601.497559
1134.276367	-163.896790
1133.172852	381.676239
1132.069336	302.569366
1130.964844	448.851807
1129.861328	915.345459
1128.756836	1044.644775
1127.652344	730.276550
1126.546875	1236.392090
1125.442383	383.805969
1124.336914	444.014740
1123.230469	466.175842
1122.125000	1123.190308
1121.018555	562.370972
1119.912109	489.538147
1118.805664	492.419983
1117.699219	263.271973
1116.591797	249.471741
1115.484375	410.679962
1114.376953	321.027283
1113.268555	541.106079
1112.160156	491.495270
1111.051758	144.016968
1109.943359	47.133892
1108.833984	245.536163
1107.725586	654.040527
1106.616211	774.169800
1105.505859	891.800964
1104.396484	308.293976
1103.286133	727.948975
1102.175781	793.454773
1101.064453	361.138306
1099.954102	558.672363
1098.842773	296.282745
1097.731445	882.576599
1096.619141	356.181488
1095.507813	433.192413
1094.395508	677.354736
1093.282227	603.412842
1092.169922	425.903229
1091.056641	302.563477
1089.943359	158.079010
1088.830078	201.866257
1087.716797	80.950996
1086.602539	324.582153
1085.488281	205.984314
1084.373047	416.508026
1083.258789	471.842285
1082.143555	419.025696
1081.028320	615.239868
1079.913086	562.409241
1078.796875	476.704773
1077.680664	452.077698
1076.564453	507.264984
1075.448242	217.503464
1074.331055	692.628418
1073.213867	658.598877
1072.096680	425.292419
1070.979492	53.801449
1069.861328	589.500488
1068.743164	417.328857
1067.625000	83.621315
1066.505859	436.311035
1065.386719	236.255310
1064.267578	644.999756
1063.148438	618.254089
1062.029297	722.602905
1060.909180	485.362640
1059.789063	114.956673
1058.667969	450.928070
1057.547852	382.374634
1056.426758	204.032104
1055.305664	497.847229
1054.183594	-105.539116
1053.062500	403.212585
1051.940430	638.557373
1050.818359	220.179947
1049.695313	511.588684
1048.572266	651.253357
1047.449219	149.367950
1046.326172	235.560135
1045.203125	-48.972160
1044.079102	88.654846
1042.955078	242.617462
1041.830078	112.284019
1040.706055	96.281197
1039.581055	52.405636
1038.456055	222.880096
1037.331055	127.972748
1036.205078	-139.053101
1035.079102	150.306229
1033.953125	11.568839
1032.826172	124.181931
1031.700195	-211.924911
1030.573242	207.796494
1029.445313	-62.908863
1028.318359	-414.678558
1027.190430	-945.073120
1026.062500	-420.589966
1024.934570	-458.183746
1023.805664	-470.117401
1022.676758	-714.025513
1021.547852	-507.495605
1020.418945	-597.884888
1019.289063	-581.420654
1018.159180	-400.179565
1017.029297	-497.085205
1015.898438	-540.513062
1014.767578	-321.911255
1013.636719	-170.449661
1012.505859	235.881577
1011.375000	350.396942
1010.243164	226.537949
1009.111328	63.546936
1007.978516	817.143005
1006.846680	1193.471802
1005.713867	1865.829224
1004.581055	2609.726318
1003.447266	3475.960693
1002.313477	2851.113281
1001.179688	1951.744751
1000.045898	738.762695
998.912109	436.574921
997.777344	372.534454
996.642578	93.998634
995.506836	-18.058151
994.372070	440.115112
993.236328	452.977509
992.100586	30.084740
990.963867	232.481995
989.828125	310.500732
988.691406	224.999710
987.553711	349.414124
986.416992	282.761780
985.279297	6.714774
984.141602	-312.758667
983.003906	-51.727943
981.865234	4.513285
980.726563	79.330978
979.587891	635.143860
978.448242	-97.161659
977.309570	323.159363
976.169922	292.867493
975.030273	453.561859
973.889648	237.512222
972.749023	318.125824
971.608398	-0.745369
970.467773	-358.296417
969.326172	88.028114
968.184570	265.806396
967.042969	312.909637
965.901367	123.896477
964.758789	272.326813
963.616211	501.152740
962.473633	342.639832
961.330078	56.039726
960.186523	262.448364
959.042969	134.486496
957.899414	187.735840
956.754883	252.600876
955.610352	157.387497
954.465820	906.985779
953.321289	-192.460403
952.175781	-209.116302
951.030273	39.752609
949.884766	149.219772
948.738281	-278.399323
947.591797	-323.929382
946.445313	-227.570694
945.298828	-23.679726
944.151367	-244.514740
943.003906	5.336816
941.856445	177.651031
940.708008	-88.138580
939.559570	326.368073
938.411133	369.028931
937.262695	669.580811
936.113281	726.195862
934.964844	260.946991
933.814453	482.092651
932.665039	523.327942
931.514648	375.644073
930.364258	690.540771
929.213867	522.758240
928.062500	300.594543
926.912109	158.373566
925.759766	-256.658783
924.608398	-25.268280
923.456055	33.331001
922.303711	-67.085381
921.151367	-19.531500
919.999023	455.427734
918.845703	-430.686340
917.692383	-169.067749
916.539063	-341.183929
915.384766	-22.638252
914.230469	-226.183990
913.076172	-207.077789
911.920898	413.424866
910.766602	74.260170
909.611328	80.103584
908.455078	-526.090454
907.299805	-469.960876
906.143555	159.629303
904.987305	-300.746521
903.830078	66.000397
902.673828	54.511238
901.516602	-31.568485
900.359375	81.705063
899.201172	-357.145538
898.042969	0.721640
896.884766	455.795380
895.726563	329.572144
894.567383	264.551300
893.408203	68.558594
892.249023	110.035736
891.088867	293.911896
889.929688	118.657661
888.769531	-58.693100
887.608398	276.609985
886.448242	-31.451334
885.287109	-23.370197
884.125977	68.248520
882.963867	44.857677
881.801758	285.371735
880.639648	-40.041389
879.477539	-331.436432
878.315430	253.932602
877.152344	102.378082
875.989258	-211.228912
874.825195	382.822449
873.661133	301.246887
872.497070	50.934807
871.333008	115.796188
870.168945	5.174574
869.003906	191.507401
867.838867	589.138062
866.672852	357.121155
865.506836	-106.278053
864.340820	327.108124
863.174805	70.615334
862.008789	503.743378
860.841797	660.464783
859.674805	372.611176
858.506836	571.893372
857.339844	463.662384
856.171875	539.398682
855.003906	790.008240
853.834961	955.252502
852.666016	741.529663
851.497070	610.788696
850.328125	636.908325
849.158203	76.048561
847.988281	308.213104
846.818359	374.515137
845.647461	8.684853
844.477539	424.023315
843.306641	-35.759007
842.134766	142.122879
840.963867	393.642334
839.791992	121.767395
838.619141	84.634689
837.447266	780.456360
836.274414	110.700150
835.101563	169.362946
833.928711	335.093475
832.754883	855.633362
831.581055	436.073486
830.407227	556.656616
829.232422	306.698303
828.058594	529.623413
826.883789	631.890930
825.708008	272.469971
824.533203	818.063416
823.357422	159.891602
822.181641	152.453003
821.004883	-215.972153
819.828125	25.802475
818.651367	9.063132
817.474609	-107.981987
816.296875	-102.736404
815.119141	-186.638016
813.941406	-130.529175
812.763672	-263.619293
811.584961	165.648834
810.406250	-316.739960
809.226563	-7.994106
808.047852	251.574158
806.868164	-310.965485
805.688477	159.153900
804.507813	-19.381750
803.327148	-67.058907
802.146484	102.570091
800.965820	-453.496185
799.784180	-384.032898
798.603516	-359.118713
797.420898	-757.846252
796.239258	-493.867249
795.056641	-403.039520
793.874023	39.789223
792.691406	-129.057480
791.507813	-424.233917
790.324219	-214.727600
789.140625	-125.023216
787.956055	420.256134
786.772461	438.602325
785.586914	18.825815
784.402344	547.636047
783.216797	249.239777
782.032227	-144.228729
780.845703	-33.944653
779.660156	714.522522
778.473633	102.000015
777.287109	639.937012
776.100586	-290.520782
774.913086	-11.336432
773.725586	-3.849037
772.538086	451.243805
771.349609	451.631378
770.161133	24.096546
768.972656	59.496834
767.784180	491.396942
766.594727	151.755692
765.405273	199.794601
764.215820	655.063171
763.026367	777.489990
761.835938	756.608215
760.645508	482.499725
759.454102	806.799316
758.262695	1073.601318
757.072266	913.512268
755.879883	797.304749
754.688477	722.783936
753.496094	147.102768
752.303711	478.946655
751.110352	362.395935
749.917969	522.486267
748.724609	616.507141
747.530273	1120.814453
746.336914	299.327576
745.142578	555.339844
743.948242	359.284393
742.752930	656.616882
741.558594	63.621265
740.363281	80.145325
739.166992	414.319489
737.971680	86.639305
736.775391	6.538618
735.579102	252.697998
734.381836	-7.059133
733.185547	103.173775
731.988281	62.311131
730.790039	157.050644
729.592773	103.002457
728.394531	289.479614
727.196289	359.983948
725.997070	336.441101
724.797852	277.946838
723.598633	490.379211
722.399414	-282.328979
721.199219	556.853577
719.999023	814.956726
718.798828	226.116409
717.598633	333.679749
716.397461	432.498871
715.196289	295.771484
713.994141	442.627258
712.792969	118.606339
711.590820	-61.351711
710.388672	329.767151
709.185547	611.850647
707.982422	101.104195
706.779297	457.355408
705.576172	-290.189117
704.372070	262.089203
703.167969	237.606186
701.963867	28.353397
700.759766	219.537262
699.554688	62.854736
698.349609	108.580284
697.143555	-2.049940
695.938477	174.383682
694.732422	135.834747
693.525391	-37.185776
692.319336	-427.056427
691.112305	-232.588715
689.905273	-163.888992
688.697266	-385.787323
687.490234	-223.371338
686.282227	41.118443
685.073242	28.152763
683.865234	-342.260101
682.656250	198.018631
681.447266	-158.784225
680.237305	-261.717804
679.028320	-347.014832
677.818359	-22.778179
676.607422	-94.605461
675.397461	106.580849
674.186523	-274.134460
672.975586	-360.196350
671.763672	250.477921
670.551758	63.242847
669.339844	395.208771
668.127930	-148.037903
666.915039	-139.755203
665.703125	61.072578
664.489258	-141.817276
663.276367	-31.231167
662.062500	-224.822937
660.848633	-1.505835
659.634766	139.982315
658.419922	-361.220673
657.205078	-176.069748
655.990234	-202.066528
654.775391	26.575699
653.559570	-85.190948
652.343750	359.268463
651.126953	138.057175
649.911133	-298.210266
648.694336	-62.246162
647.477539	14.494288
646.259766	108.591751
645.041992	78.010597
643.824219	710.205261
642.606445	38.847988
641.387695	146.336014
640.168945	314.074219
638.950195	135.778275
637.730469	168.213287
636.511719	104.010857
635.291016	151.538788
634.071289	95.976898
632.850586	-88.403282
631.629883	-38.792168
630.409180	-115.893440
629.188477	188.810410
627.966797	162.920822
626.745117	166.889999
625.522461	166.354889
624.300781	328.484436
623.078125	567.399414
621.854492	711.614563
620.631836	439.869171
619.408203	-106.265923
618.184570	-106.654236
616.960938	269.184875
615.736328	-196.718689
614.511719	-228.682693
613.287109	198.603226
612.061523	113.871933
610.835938	56.210606
609.610352	-87.748962
608.384766	-78.662460
607.158203	-109.000534
605.931641	-165.976013
604.705078	-134.322372
