# Supplementary material for: Raman spectroscopy accurately differentiates mucosal healing from non-healing and biochemical changes following biological therapy in inflammatory bowel disease
Source: PLoS One. 2021 Jun 2;16(6):e0252210. doi: 10.1371/journal.pone.0252210 (PMC8172032; doi:10.1371/journal.pone.0252210)
Supplement: S3 Dataset — (ZIP) [file pone.0252210.s005.zip › Export UC active inflammation/OC026-2_base sub CR removed_91__X_-19412.5__Y_37413.5__Z_315.453__Time_1035.txt]

1714.793945	30.397896
1713.817383	-8.062906
1712.840820	-68.437027
1711.864258	-25.677444
1710.886719	37.092190
1709.909180	-40.863853
1708.931641	54.164158
1707.953125	54.187428
1706.975586	-238.813431
1705.997070	64.456581
1705.018555	88.196739
1704.040039	199.378128
1703.060547	-169.366241
1702.081055	63.298523
1701.101563	-65.947014
1700.122070	-27.281624
1699.142578	107.048096
1698.162109	61.668564
1697.181641	45.245750
1696.201172	137.969620
1695.220703	78.031273
1694.239258	260.808594
1693.257813	48.070396
1692.276367	176.909073
1691.294922	396.263580
1690.313477	271.184998
1689.331055	194.059158
1688.348633	268.948822
1687.366211	322.467987
1686.383789	541.280457
1685.400391	490.832245
1684.416992	424.521393
1683.433594	568.840088
1682.450195	596.068054
1681.465820	506.279175
1680.482422	651.078430
1679.498047	617.698730
1678.512695	677.720398
1677.528320	618.336975
1676.542969	772.073486
1675.558594	923.474243
1674.572266	647.062073
1673.586914	690.186401
1672.601563	994.151489
1671.615234	1048.636353
1670.628906	1029.177368
1669.642578	1092.533447
1668.655273	1222.700562
1667.668945	1146.292603
1666.681641	1269.458862
1665.694336	1233.903320
1664.706055	1461.510010
1663.718750	1392.558838
1662.730469	1401.076782
1661.742188	1272.319092
1660.753906	1626.592163
1659.764648	1586.449829
1658.775391	1695.294312
1657.787109	1812.676025
1656.796875	1880.262085
1655.807617	1366.016479
1654.818359	1535.537109
1653.828125	1501.826660
1652.837891	1317.963013
1651.846680	1071.316528
1650.856445	1163.953613
1649.865234	1214.870850
1648.874023	986.210693
1647.882813	694.872681
1646.891602	684.390442
1645.899414	471.135132
1644.907227	549.139709
1643.915039	379.549713
1642.922852	234.436874
1641.930664	221.996521
1640.937500	241.850494
1639.944336	177.910080
1638.951172	85.616402
1637.957031	107.369217
1636.963867	-104.893730
1635.969727	-34.420139
1634.975586	-47.693439
1633.981445	-12.922239
1632.986328	31.360411
1631.991211	-52.365849
1630.996094	-165.108978
1630.000977	-2.359585
1629.005859	-198.941284
1628.009766	-176.483917
1627.013672	-69.294525
1626.017578	33.139942
1625.021484	-16.439192
1624.024414	-54.950653
1623.028320	227.746719
1622.031250	87.759987
1621.033203	376.575317
1620.036133	282.278442
1619.038086	351.326538
1618.041016	470.710358
1617.041992	475.014435
1616.043945	170.105408
1615.045898	109.790535
1614.046875	107.653152
1613.047852	-43.543278
1612.048828	102.038101
1611.048828	-22.045824
1610.049805	-198.096451
1609.049805	58.675159
1608.049805	155.905914
1607.048828	109.406792
1606.048828	37.094830
1605.047852	478.302643
1604.046875	364.742584
1603.045898	424.270477
1602.044922	298.323212
1601.042969	285.213440
1600.041016	175.635529
1599.039063	95.143486
1598.037109	-21.644213
1597.034180	8.236482
1596.031250	77.542351
1595.028320	45.168251
1594.025391	18.253222
1593.022461	-152.057800
1592.018555	-34.913853
1591.014648	64.096138
1590.010742	-134.248001
1589.006836	163.368744
1588.001953	137.573578
1586.997070	255.366928
1585.992188	206.375504
1584.987305	426.022064
1583.982422	379.856293
1582.976563	630.858948
1581.970703	704.700989
1580.964844	682.226379
1579.958984	469.744965
1578.952148	655.737122
1577.945313	638.681458
1576.938477	632.080566
1575.931641	518.843384
1574.924805	749.021484
1573.916992	643.647522
1572.909180	767.118591
1571.901367	542.203491
1570.893555	603.241272
1569.884766	581.086426
1568.876953	553.700562
1567.868164	731.466003
1566.858398	618.284790
1565.849609	704.977722
1564.839844	768.207458
1563.830078	854.682922
1562.820313	546.684875
1561.810547	827.519531
1560.799805	695.804504
1559.790039	543.282410
1558.779297	725.098022
1557.767578	709.751221
1556.756836	686.493469
1555.745117	652.744751
1554.733398	782.023926
1553.721680	654.739990
1552.709961	581.708435
1551.697266	684.542969
1550.685547	639.648315
1549.672852	532.500122
1548.659180	660.590637
1547.646484	775.491211
1546.632813	582.469666
1545.619141	663.321350
1544.605469	472.563202
1543.591797	676.987610
1542.577148	589.192383
1541.562500	496.035858
1540.547852	301.977936
1539.533203	425.295135
1538.518555	339.247528
1537.502930	441.363281
1536.487305	174.245712
1535.471680	306.787292
1534.456055	271.381592
1533.439453	307.915680
1532.422852	259.096161
1531.406250	377.535889
1530.389648	173.567505
1529.373047	312.019012
1528.355469	236.357986
1527.337891	232.537369
1526.320313	91.982262
1525.302734	247.185349
1524.284180	196.159668
1523.265625	59.953594
1522.247070	108.701897
1521.228516	126.264084
1520.208984	74.091118
1519.190430	227.278900
1518.170898	195.047424
1517.151367	105.990730
1516.130859	145.102173
1515.111328	52.898609
1514.090820	111.917580
1513.070313	206.536163
1512.049805	74.927734
1511.028320	14.906183
1510.006836	-37.710640
1508.986328	-47.011723
1507.963867	48.508251
1506.942383	-79.391006
1505.919922	66.726738
1504.898438	-113.015602
1503.875977	-93.141708
1502.852539	-60.792305
1501.830078	-126.092262
1500.806641	-55.969997
1499.783203	-22.034922
1498.759766	-75.453674
1497.736328	-126.602753
1496.711914	-111.528000
1495.687500	95.075935
1494.663086	-36.293030
1493.638672	146.580887
1492.613281	318.838654
1491.587891	186.582230
1490.563477	97.530930
1489.537109	115.495827
1488.511719	220.006683
1487.485352	224.578323
1486.458984	297.789246
1485.432617	276.236938
1484.406250	468.771057
1483.379883	400.697296
1482.352539	475.206696
1481.325195	648.869873
1480.297852	605.452820
1479.269531	566.869690
1478.241211	698.794739
1477.213867	843.153137
1476.184570	717.116089
1475.156250	840.499329
1474.127930	1083.260864
1473.098633	1149.983032
1472.069336	1231.702271
1471.040039	1369.129517
1470.009766	1452.813599
1468.979492	1599.820923
1467.950195	1629.560181
1466.918945	1699.711792
1465.888672	1853.516968
1464.857422	2062.937744
1463.827148	2063.702393
1462.795898	2181.104980
1461.763672	1937.556885
1460.732422	2191.659424
1459.700195	2442.901367
1458.667969	2341.011475
1457.635742	2563.818359
1456.603516	2613.813477
1455.570313	2643.297363
1454.537109	2768.970459
1453.503906	2656.071533
1452.470703	2974.025146
1451.436523	2825.306152
1450.403320	2876.704102
1449.369141	2943.114258
1448.333984	3103.052002
1447.299805	3202.024658
1446.264648	2921.024658
1445.230469	2804.570068
1444.194336	2903.121338
1443.159180	2713.085205
1442.124023	2657.091553
1441.087891	2616.169434
1440.051758	2645.965332
1439.015625	2640.258057
1437.978516	2525.758057
1436.941406	2123.144531
1435.904297	2127.380615
1434.867188	1732.445435
1433.830078	1744.194092
1432.791992	1695.256470
1431.754883	1547.853760
1430.715820	1259.089355
1429.677734	1237.880371
1428.639648	1065.277466
1427.600586	897.733826
1426.561523	636.931091
1425.522461	761.933105
1424.482422	695.280823
1423.443359	449.741577
1422.403320	342.845734
1421.363281	283.849243
1420.322266	51.088844
1419.282227	447.908875
1418.241211	305.850525
1417.200195	516.211609
1416.159180	520.174011
1415.117188	98.992523
1414.076172	254.006210
1413.034180	39.324760
1411.992188	86.237892
1410.949219	173.372437
1409.907227	-166.664383
1408.864258	-159.804642
1407.821289	-122.742340
1406.777344	-5.288019
1405.734375	-91.168129
1404.690430	-126.750877
1403.646484	-66.866409
1402.602539	-92.236549
1401.557617	-17.177494
1400.513672	-79.983154
1399.468750	-7.272057
1398.423828	35.427734
1397.377930	60.653770
1396.333008	65.952904
1395.287109	126.468040
1394.241211	76.864807
1393.195313	202.714874
1392.148438	63.218281
1391.101563	201.781342
1390.054688	132.697250
1389.007813	1.230825
1387.960938	17.567715
1386.913086	54.040215
1385.865234	3.133745
1384.817383	137.412689
1383.769531	-13.147515
1382.720703	81.407906
1381.671875	46.175804
1380.623047	-126.251366
1379.574219	23.736341
1378.524414	-265.618744
1377.475586	-32.919743
1376.425781	-114.613121
1375.375977	100.853554
1374.325195	141.780701
1373.274414	80.628487
1372.224609	144.402115
1371.172852	150.982788
1370.122070	38.142612
1369.070313	70.084770
1368.019531	2.583908
1366.967773	74.807724
1365.915039	5.254580
1364.863281	92.829475
1363.810547	-68.353516
1362.757813	22.129826
1361.705078	55.574768
1360.651367	59.373344
1359.598633	167.881134
1358.544922	27.902494
1357.491211	62.251785
1356.436523	79.418327
1355.382813	57.072937
1354.328125	-51.985306
1353.273438	184.522537
1352.217773	239.877426
1351.163086	161.395493
1350.107422	259.436920
1349.051758	464.410278
1347.996094	329.614716
1346.939453	547.393555
1345.883789	693.419434
1344.827148	777.642517
1343.769531	750.521606
1342.712891	936.842834
1341.655273	1086.168945
1340.598633	1064.754761
1339.540039	1046.076050
1338.482422	1220.843750
1337.423828	1088.782471
1336.366211	1110.526611
1335.307617	961.758606
1334.248047	1087.967651
1333.189453	957.124268
1332.129883	774.664185
1331.070313	988.186646
1330.010742	934.891846
1328.950195	731.117310
1327.890625	685.856873
1326.830078	784.174316
1325.768555	761.684448
1324.708008	796.278748
1323.646484	910.129761
1322.585938	964.962891
1321.523438	714.018372
1320.461914	996.402344
1319.400391	975.513611
1318.337891	1194.128906
1317.275391	929.630493
1316.211914	702.490723
1315.149414	855.275757
1314.085938	1067.397217
1313.022461	831.316162
1311.958984	1014.321350
1310.894531	751.789368
1309.831055	863.856812
1308.766602	729.989197
1307.701172	990.183838
1306.636719	994.643005
1305.571289	797.648926
1304.505859	785.442322
1303.440430	940.690369
1302.375000	547.934204
1301.308594	964.183777
1300.242188	943.122986
1299.175781	833.878723
1298.109375	975.447876
1297.041992	856.908447
1295.975586	576.627502
1294.908203	699.244690
1293.839844	527.571899
1292.772461	461.702087
1291.704102	504.022247
1290.635742	450.910980
1289.567383	623.615784
1288.498047	475.356476
1287.428711	489.132019
1286.360352	380.607483
1285.290039	333.596161
1284.220703	563.567322
1283.150391	661.429199
1282.080078	384.904175
1281.009766	390.171875
1279.939453	388.298706
1278.868164	533.418884
1277.796875	759.389465
1276.725586	579.520874
1275.654297	441.485748
1274.582031	587.244995
1273.509766	676.919495
1272.437500	964.638733
1271.365234	807.838989
1270.291992	990.752075
1269.218750	1110.275391
1268.145508	949.189880
1267.072266	1007.990906
1265.999023	1108.409424
1264.924805	1189.434937
1263.850586	1421.794800
1262.776367	1395.733521
1261.701172	1642.883301
1260.625977	1600.026978
1259.550781	1525.651978
1258.475586	1485.556396
1257.400391	1448.049072
1256.324219	1349.818481
1255.248047	1334.536987
1254.171875	1438.657959
1253.094727	1735.116211
1252.018555	1394.092407
1250.941406	1622.548950
1249.864258	1666.183838
1248.786133	1705.050415
1247.708008	1568.977661
1246.630859	1515.684570
1245.551758	1433.371460
1244.473633	1540.660278
1243.394531	1538.703003
1242.316406	1568.386719
1241.236328	1403.940796
1240.157227	1499.337769
1239.077148	1383.658081
1237.998047	1328.739258
1236.917969	1506.769165
1235.836914	1599.915771
1234.756836	1700.338745
1233.675781	1531.723267
1232.594727	1244.484009
1231.512695	1374.158569
1230.431641	1336.663940
1229.349609	1282.280518
1228.267578	1140.787964
1227.185547	1118.002686
1226.102539	1434.085449
1225.019531	1263.702759
1223.936523	1318.387817
1222.853516	1254.551758
1221.769531	1243.960815
1220.686523	986.784973
1219.602539	998.017456
1218.517578	1004.420227
1217.433594	858.602478
1216.348633	804.633911
1215.263672	803.801208
1214.178711	469.781189
1213.092773	589.682068
1212.007813	707.080139
1210.921875	747.203186
1209.834961	606.377502
1208.749023	472.802795
1207.662109	609.295532
1206.575195	651.674927
1205.488281	640.968811
1204.400391	524.211792
1203.313477	617.018250
1202.225586	483.348816
1201.136719	655.482178
1200.048828	386.931427
1198.959961	144.915863
1197.871094	100.247536
1196.782227	-55.136402
1195.692383	-66.210243
1194.603516	112.593697
1193.513672	197.484375
1192.423828	65.931664
1191.333008	6.446428
1190.242188	-5.056915
1189.151367	-16.651707
1188.060547	98.931534
1186.969727	-13.719319
1185.877930	-61.609249
1184.786133	-116.786095
1183.694336	-172.049530
1182.601563	-100.264107
1181.509766	43.308491
1180.416992	162.728058
1179.323242	142.948654
1178.230469	178.164490
1177.136719	208.452393
1176.042969	248.176865
1174.949219	378.758362
1173.854492	226.613983
1172.760742	285.051697
1171.666016	309.822174
1170.570313	482.798767
1169.475586	303.885071
1168.379883	380.823364
1167.284180	340.410156
1166.188477	314.206024
1165.091797	314.157684
1163.996094	388.021912
1162.899414	540.538879
1161.801758	451.598022
1160.705078	278.950226
1159.607422	428.521545
1158.509766	365.428467
1157.412109	555.146973
1156.313477	663.500061
1155.215820	645.210205
1154.117188	562.374084
1153.017578	419.803314
1151.918945	575.070190
1150.819336	403.611389
1149.719727	301.146698
1148.620117	317.650604
1147.519531	238.710938
1146.418945	197.720963
1145.318359	332.717865
1144.217773	303.258423
1143.116211	314.081451
1142.014648	310.440430
1140.913086	323.263458
1139.811523	264.562622
1138.708984	386.369263
1137.606445	370.087219
1136.503906	358.376282
1135.401367	517.521240
1134.297852	588.531555
1133.194336	699.684998
1132.090820	820.094727
1130.987305	918.897339
1129.882813	979.500305
1128.778320	1222.554443
1127.673828	1318.255127
1126.569336	1496.715820
1125.463867	1442.576050
1124.358398	1528.109497
1123.252930	1634.740234
1122.146484	1362.077393
1121.041016	1300.149292
1119.934570	1422.764038
1118.828125	1251.567749
1117.720703	1326.419800
1116.613281	1031.892334
1115.505859	1002.287170
1114.398438	1192.482788
1113.291016	1183.763550
1112.182617	1106.298706
1111.074219	1068.867676
1109.964844	1232.135986
1108.856445	1442.401978
1107.747070	1449.249023
1106.637695	1363.811035
1105.528320	1313.647949
1104.417969	1367.186157
1103.307617	1366.245972
1102.197266	1341.534668
1101.086914	1411.014893
1099.975586	1451.987671
1098.864258	1377.238770
1097.752930	1448.502441
1096.641602	1474.786987
1095.529297	1510.314453
1094.416992	1677.574219
1093.304688	1324.122925
1092.191406	1458.056152
1091.079102	1417.576294
1089.965820	1421.668213
1088.852539	1275.016968
1087.738281	1401.149292
1086.624023	1454.164551
1085.509766	1337.712402
1084.395508	1402.175171
1083.280273	1565.166016
1082.166016	1062.984863
1081.050781	1127.030640
1079.934570	1327.123169
1078.819336	1146.605713
1077.703125	1083.408325
1076.586914	1200.827148
1075.469727	966.090210
1074.353516	1202.868408
1073.236328	731.106445
1072.119141	1014.476196
1071.000977	1002.210266
1069.882813	865.616699
1068.765625	782.872742
1067.646484	1056.129639
1066.528320	884.156006
1065.409180	950.992371
1064.290039	1083.246948
1063.170898	927.457825
1062.050781	1005.636780
1060.930664	945.659973
1059.810547	717.221863
1058.690430	708.607849
1057.569336	870.567749
1056.449219	786.966919
1055.327148	824.822571
1054.206055	610.285156
1053.083984	694.733521
1051.961914	928.523193
1050.839844	821.292297
1049.717773	625.356567
1048.594727	574.123718
1047.471680	630.176086
1046.348633	819.100098
1045.224609	599.802307
1044.101563	492.473785
1042.976563	420.100067
1041.852539	666.977844
1040.728516	422.134857
1039.603516	328.763824
1038.478516	293.626160
1037.352539	374.877411
1036.227539	393.235443
1035.101563	653.571350
1033.974609	376.345673
1032.848633	499.310425
1031.721680	764.054504
1030.594727	647.393188
1029.467773	421.543823
1028.340820	228.336075
1027.212891	218.755600
1026.084961	185.963333
1024.956055	88.171555
1023.828125	55.458363
1022.699219	-5.080409
1021.570313	171.132141
1020.440430	75.840553
1019.311523	52.537735
1018.181641	-44.933216
1017.050781	-17.133251
1015.920898	-7.839239
1014.790039	91.863388
1013.659180	284.240662
1012.528320	402.461914
1011.396484	666.564941
1010.265625	622.695129
1009.132813	724.714050
1008.000977	734.196350
1006.868164	887.175354
1005.736328	956.895447
1004.602539	1752.759033
1003.469727	2661.622070
1002.335938	3003.845459
1001.202148	3112.598389
1000.068359	2475.156982
998.933594	1681.033447
997.799805	1083.665527
996.665039	821.429626
995.529297	607.880493
994.394531	694.532227
993.258789	834.306396
992.123047	549.722107
990.986328	549.014221
989.849609	589.920410
988.712891	547.949158
987.576172	439.290710
986.439453	360.756134
985.301758	538.046631
984.164063	448.261261
983.025391	545.125732
981.887695	299.131714
980.749023	509.012299
979.610352	440.559326
978.470703	556.280945
977.332031	449.042725
976.192383	489.131256
975.051758	777.578308
973.912109	500.757324
972.771484	885.860718
971.630859	715.102051
970.490234	866.063171
969.348633	652.081116
968.207031	571.484009
967.065430	796.281311
965.923828	699.956177
964.781250	690.996338
963.638672	553.796387
962.496094	655.255432
961.352539	672.031189
960.208984	473.574402
959.065430	415.131561
957.921875	487.444122
956.777344	495.781586
955.632813	323.437622
954.488281	339.034332
953.343750	183.186996
952.198242	501.146942
951.052734	393.728394
949.907227	320.842316
948.760742	458.496155
947.614258	404.283752
946.467773	263.452728
945.321289	307.917725
944.173828	501.004913
943.026367	303.728088
941.878906	335.019196
940.730469	359.638336
939.582031	338.798828
938.433594	318.159943
937.285156	320.527344
936.135742	496.378265
934.987305	430.693787
933.836914	360.674561
932.687500	468.604828
931.537109	453.663269
930.386719	370.592560
929.236328	387.937164
928.084961	394.082153
926.934570	416.342773
925.783203	302.261200
924.630859	299.889923
923.478516	183.992706
922.327148	38.775959
921.173828	-103.908615
920.021484	-37.258465
918.868164	134.065048
917.714844	264.601868
916.561523	34.159386
915.407227	6.087485
914.252930	-148.911453
913.098633	-40.403320
911.944336	-104.206047
910.789063	-15.819016
909.633789	-120.066101
908.478516	52.519726
907.322266	-69.480598
906.166016	-123.267578
905.009766	31.582663
903.853516	-78.499245
902.696289	-77.393990
901.539063	-10.468892
900.381836	-13.585503
899.223633	15.144263
898.065430	10.078066
896.907227	97.907890
895.749023	93.129379
894.589844	-148.886688
893.430664	84.032982
892.271484	59.367279
891.112305	177.188751
889.952148	30.825470
888.791992	-11.454265
887.630859	-3.904318
886.470703	193.366348
885.309570	108.600815
884.148438	19.489624
882.986328	-96.517761
881.825195	-194.317459
880.663086	39.461212
879.500000	115.474586
878.337891	99.164711
877.174805	100.999374
876.011719	341.687622
874.847656	206.316010
873.684570	296.228058
872.520508	255.655731
871.355469	161.195496
870.191406	35.365135
869.026367	422.494629
867.861328	-17.971399
866.695313	40.932697
865.530273	-82.177284
864.364258	62.245827
863.197266	6.738671
862.031250	29.921507
860.864258	187.888641
859.697266	87.672974
858.530273	225.461273
857.362305	340.804413
856.194336	269.944061
855.026367	425.679321
853.857422	534.300354
852.688477	412.009613
851.519531	576.678467
850.350586	429.847137
849.180664	307.759033
848.010742	252.936798
846.840820	330.260559
845.670898	237.433685
844.500000	220.760132
843.329102	172.775284
842.157227	4.029209
840.986328	101.485031
839.814453	-13.509272
838.642578	-12.220998
837.469727	-28.814880
836.296875	140.027771
835.124023	107.733131
833.951172	222.824036
832.777344	355.703156
831.603516	370.184509
830.429688	288.665039
829.255859	492.729279
828.081055	319.696930
826.906250	231.444687
825.731445	377.287720
824.555664	246.623749
823.379883	329.901123
822.204102	194.744659
821.027344	233.339218
819.851563	265.163300
818.674805	80.957947
817.497070	186.138046
816.320313	79.784195
815.142578	37.933121
813.963867	-6.192470
812.786133	56.354782
811.607422	40.985455
810.428711	-125.603790
809.250000	3.344402
808.070313	-125.559341
806.890625	-196.745850
805.710938	-74.804214
804.531250	144.664841
803.350586	102.035583
802.169922	105.924744
800.988281	-85.509209
799.807617	-6.375867
798.625977	-67.076073
797.444336	91.615997
796.261719	-95.623619
795.079102	-114.480835
793.896484	-47.044807
792.713867	71.185234
791.530273	49.751575
790.346680	256.227875
789.163086	305.350555
787.979492	325.567169
786.794922	219.568405
785.610352	339.087952
784.425781	279.330475
783.240234	133.272888
782.054688	373.926849
780.869141	408.858673
779.682617	344.251373
778.496094	237.591919
777.309570	402.444977
776.123047	421.407715
774.935547	235.000061
773.748047	97.103416
772.560547	237.095520
771.373047	182.831757
770.184570	229.903503
768.996094	199.685242
767.806641	209.039886
766.618164	163.190735
765.428711	172.324478
764.239258	165.926788
763.048828	430.241608
761.858398	416.970917
760.667969	542.245667
759.477539	537.548401
758.286133	781.316650
757.094727	600.437805
755.903320	637.212219
754.710938	759.604919
753.518555	791.747925
752.326172	746.891235
751.133789	662.432495
749.940430	573.542908
748.747070	835.898254
747.553711	639.300781
746.359375	684.119202
745.166016	564.298645
743.970703	532.213379
742.776367	574.639282
741.581055	643.298523
740.385742	611.045959
739.190430	449.468750
737.994141	653.798279
736.797852	367.355560
735.601563	194.881424
734.405273	304.878448
733.208008	255.017639
732.010742	371.466339
730.813477	437.525177
729.615234	435.737488
728.416992	355.220093
727.218750	333.765045
726.020508	537.451599
724.821289	411.087036
723.622070	544.770813
722.422852	339.864532
721.222656	595.829956
720.022461	626.839905
718.822266	572.747253
717.621094	413.978821
716.420898	545.480225
715.218750	354.173584
714.017578	577.318359
712.815430	532.273682
711.614258	62.299286
710.411133	218.007278
709.208984	341.038269
708.005859	248.471466
706.802734	275.798462
705.599609	172.584900
704.395508	-130.718674
703.191406	73.227562
701.987305	-51.312733
700.782227	50.518177
699.577148	143.719772
698.372070	104.388359
697.166992	49.987301
695.960938	176.097870
694.754883	-25.751144
693.548828	-40.582188
692.341797	-53.089569
691.135742	-54.594326
689.927734	-51.599926
688.720703	16.637863
687.512695	24.261610
686.304688	-61.221676
685.096680	13.954963
683.888672	-144.870499
682.679688	-93.217590
681.470703	49.585037
680.260742	73.345604
679.050781	77.770630
677.840820	19.568459
676.630859	342.573029
675.419922	150.490952
674.209961	265.922913
672.998047	-42.530266
671.787109	-80.328056
670.575195	74.506561
669.363281	268.343445
668.151367	282.857971
666.938477	420.691711
665.725586	225.923416
664.512695	197.694473
663.299805	249.510834
662.085938	385.637085
660.872070	10.306126
659.658203	327.923309
658.443359	114.811806
657.228516	-57.121128
656.013672	42.810707
654.797852	-33.993507
653.583008	91.896187
652.366211	-42.932423
651.150391	-3.166480
649.934570	-38.775551
648.717773	26.857788
647.500000	73.089195
646.283203	149.401215
645.065430	361.210815
643.847656	314.702515
642.629883	330.508850
641.411133	264.500183
640.192383	174.746246
638.973633	168.709000
637.753906	61.507572
636.534180	102.388786
635.314453	-20.218699
634.094727	-82.905205
632.874023	-107.206421
631.653320	-15.919606
630.432617	98.568443
629.211914	-36.258522
627.990234	-85.656586
626.768555	143.265030
625.545898	11.392476
624.324219	200.530975
623.101563	311.837250
621.877930	343.173737
620.655273	318.102661
619.431641	253.748520
618.208008	323.501862
616.983398	47.748936
615.759766	-85.413979
614.535156	-59.028458
613.310547	41.174820
612.084961	3.364010
610.859375	43.511356
609.633789	-67.224342
608.408203	102.877747
607.181641	64.266846
605.955078	-44.137928
604.728516	-38.707500
