# Supplementary material for: Raman spectroscopy accurately differentiates mucosal healing from non-healing and biochemical changes following biological therapy in inflammatory bowel disease
Source: PLoS One. 2021 Jun 2;16(6):e0252210. doi: 10.1371/journal.pone.0252210 (PMC8172032; doi:10.1371/journal.pone.0252210)
Supplement: S3 Dataset — (ZIP) [file pone.0252210.s005.zip › Export UC active inflammation/OC035-1 post treatment_base sub CR removed_66__X_-12017.2__Y_76908.1__Z_921.73__Time_746.txt]

1714.774414	-84.816544
1713.797852	-33.395710
1712.820313	-16.040882
1711.843750	-125.985649
1710.866211	-132.563568
1709.888672	-67.903564
1708.911133	17.100769
1707.933594	60.886753
1706.955078	-94.522751
1705.976563	3.684000
1704.998047	130.502853
1704.019531	-104.827164
1703.040039	74.038246
1702.061523	126.501091
1701.082031	-16.923901
1700.101563	170.788345
1699.122070	486.349274
1698.141602	226.615097
1697.161133	367.528961
1696.180664	459.989563
1695.200195	383.870483
1694.218750	80.532463
1693.238281	345.943390
1692.256836	298.747467
1691.274414	555.707336
1690.292969	657.800659
1689.310547	559.731384
1688.328125	720.455017
1687.345703	822.518799
1686.363281	698.048645
1685.379883	821.605469
1684.396484	953.274841
1683.413086	610.884949
1682.429688	663.078857
1681.445313	912.522827
1680.461914	794.789734
1679.477539	1076.637329
1678.493164	1119.198486
1677.507813	829.499146
1676.523438	1027.117798
1675.538086	1251.607544
1674.552734	1428.565918
1673.566406	1257.634766
1672.581055	1366.326294
1671.594727	1244.255493
1670.608398	1438.842407
1669.622070	1535.592041
1668.634766	1661.993652
1667.648438	1770.334717
1666.661133	1818.099976
1665.673828	1720.473877
1664.685547	1764.030396
1663.698242	1596.008057
1662.709961	1927.129395
1661.721680	1839.840698
1660.733398	1928.133667
1659.744141	2043.470337
1658.755859	1796.463745
1657.766602	1822.977905
1656.777344	1929.559814
1655.787109	1814.315552
1654.797852	1519.802124
1653.807617	1061.963745
1652.817383	1613.008545
1651.827148	1418.523682
1650.835938	1095.168335
1649.844727	772.607971
1648.853516	892.291260
1647.862305	706.008484
1646.871094	686.920227
1645.878906	673.752808
1644.886719	407.694946
1643.894531	224.257584
1642.902344	313.454987
1641.910156	234.336166
1640.916992	232.393921
1639.923828	244.276550
1638.930664	127.541618
1637.936523	101.122063
1636.943359	-19.560863
1635.949219	-86.878288
1634.955078	-119.298210
1633.960938	-43.079243
1632.965820	-0.558609
1631.970703	-381.466827
1630.975586	-419.341736
1629.980469	-246.035889
1628.985352	-248.570068
1627.989258	-358.436249
1626.993164	-130.979568
1625.997070	-171.350388
1625.000977	-137.543076
1624.003906	125.482796
1623.007813	34.089725
1622.010742	140.317169
1621.012695	115.629478
1620.015625	101.953972
1619.017578	285.709503
1618.020508	230.940308
1617.021484	74.270256
1616.023438	70.333916
1615.025391	-64.350189
1614.026367	21.794699
1613.027344	-153.944107
1612.028320	-148.276733
1611.028320	-123.867699
1610.029297	170.870407
1609.029297	-81.798225
1608.029297	129.706253
1607.028320	257.656036
1606.028320	69.037788
1605.027344	37.915180
1604.026367	49.007092
1603.025391	-15.488852
1602.023438	202.904068
1601.022461	39.587238
1600.020508	-107.693024
1599.018555	-194.510422
1598.016602	-393.440765
1597.013672	-129.451401
1596.010742	-191.964386
1595.007813	-207.207840
1594.004883	57.228828
1593.001953	-448.571838
1591.998047	-390.056458
1590.994141	-331.392181
1589.990234	-264.760010
1588.986328	-375.413116
1587.981445	-13.750419
1586.976563	311.376892
1585.971680	237.571320
1584.966797	330.736176
1583.961914	512.571777
1582.956055	134.217163
1581.950195	183.330826
1580.944336	86.642601
1579.938477	52.546505
1578.931641	166.908813
1577.924805	359.343109
1576.917969	361.761322
1575.911133	228.911407
1574.904297	174.158661
1573.896484	189.647308
1572.888672	176.520660
1571.880859	-23.779453
1570.873047	-60.293530
1569.864258	186.386719
1568.855469	48.450100
1567.846680	128.678787
1566.837891	333.446869
1565.829102	153.835678
1564.819336	166.290924
1563.809570	360.297302
1562.799805	325.815430
1561.790039	436.495514
1560.779297	316.215088
1559.768555	125.862160
1558.757813	443.522919
1557.747070	239.998566
1556.736328	168.561203
1555.724609	117.727127
1554.712891	258.411072
1553.701172	398.868011
1552.689453	352.698761
1551.676758	210.607071
1550.664063	438.428894
1549.651367	352.917847
1548.638672	331.909821
1547.625977	83.137260
1546.612305	235.010834
1545.598633	355.584961
1544.584961	209.696167
1543.571289	337.526794
1542.556641	167.997055
1541.541992	253.990967
1540.527344	11.773454
1539.512695	74.043144
1538.498047	-23.989410
1537.482422	148.714737
1536.466797	207.568970
1535.451172	309.983521
1534.434570	154.202164
1533.418945	-1.779540
1532.402344	4.424185
1531.385742	280.949493
1530.369141	157.701553
1529.351563	70.281059
1528.334961	41.855003
1527.317383	-40.929031
1526.299805	187.534027
1525.281250	70.701782
1524.263672	-110.703171
1523.245117	114.158508
1522.226563	81.403397
1521.208008	133.223267
1520.188477	-123.821365
1519.168945	323.268219
1518.150391	32.275330
1517.129883	-63.638557
1516.110352	63.681652
1515.089844	-81.617561
1514.070313	19.351891
1513.049805	-236.891357
1512.028320	-246.944107
1511.007813	-152.082092
1509.986328	-311.579041
1508.964844	-171.211060
1507.943359	-277.407532
1506.921875	-96.708992
1505.899414	-83.031647
1504.876953	-264.450714
1503.854492	-33.570736
1502.832031	-161.748169
1501.808594	-31.511179
1500.786133	-326.696625
1499.762695	-133.092529
1498.739258	-375.005920
1497.714844	-440.561340
1496.691406	-242.856552
1495.666992	13.283524
1494.642578	-122.268822
1493.617188	-145.574326
1492.592773	-281.632294
1491.567383	47.209068
1490.541992	-112.428337
1489.516602	139.014694
1488.491211	295.558411
1487.464844	168.289566
1486.438477	176.101105
1485.412109	119.818298
1484.385742	338.893433
1483.358398	455.525879
1482.331055	556.533875
1481.303711	713.338806
1480.276367	543.440125
1479.249023	771.030884
1478.220703	631.241333
1477.192383	774.098450
1476.164063	985.428223
1475.135742	1132.742432
1474.106445	1053.096436
1473.077148	1225.291992
1472.047852	1476.087036
1471.018555	1693.458374
1469.989258	1844.357544
1468.958984	1956.790527
1467.928711	2379.232178
1466.898438	2468.185059
1465.868164	2556.888184
1464.836914	2731.741211
1463.805664	2977.466553
1462.774414	2783.379150
1461.743164	3036.216064
1460.710938	3014.479004
1459.679688	2858.024902
1458.647461	2970.501953
1457.615234	3301.008545
1456.582031	3207.459229
1455.549805	3260.936035
1454.516602	3418.192871
1453.483398	3349.553711
1452.449219	3643.290039
1451.416016	3657.977295
1450.381836	3416.560303
1449.347656	3755.277100
1448.313477	3822.693848
1447.279297	3418.934814
1446.244141	3394.980225
1445.208984	3472.176514
1444.173828	3311.335938
1443.138672	3284.562988
1442.102539	3019.888916
1441.066406	3195.306641
1440.030273	2915.409912
1438.994141	2486.395264
1437.958008	2616.070801
1436.920898	2566.177979
1435.883789	2455.603271
1434.846680	1973.707397
1433.808594	1749.524780
1432.771484	1616.305908
1431.733398	1465.402588
1430.695313	1241.336426
1429.657227	1057.702759
1428.618164	1083.474976
1427.579102	970.494934
1426.540039	607.906677
1425.500977	1062.280029
1424.461914	725.010864
1423.421875	803.654724
1422.381836	567.338562
1421.341797	457.075409
1420.301758	603.743652
1419.260742	443.172119
1418.219727	607.419312
1417.178711	613.070496
1416.137695	387.263611
1415.096680	332.656067
1414.054688	142.276123
1413.012695	112.959259
1411.970703	106.335464
1410.928711	134.964386
1409.885742	100.794319
1408.842773	-23.736115
1407.799805	-35.106445
1406.756836	212.276031
1405.712891	148.271866
1404.668945	-63.721794
1403.625000	45.715748
1402.581055	54.835205
1401.537109	99.174362
1400.492188	256.443665
1399.447266	521.584473
1398.402344	240.191071
1397.357422	565.613464
1396.311523	339.685577
1395.265625	101.457314
1394.219727	211.645844
1393.173828	361.995544
1392.126953	26.658920
1391.081055	129.708557
1390.034180	405.533264
1388.986328	298.535858
1387.939453	-45.895702
1386.891602	5.139824
1385.843750	56.321533
1384.795898	5.149182
1383.748047	-93.318954
1382.699219	-39.150181
1381.651367	-192.173813
1380.602539	-40.221298
1379.552734	186.754196
1378.503906	-227.843552
1377.454102	-25.499382
1376.404297	-327.190704
1375.354492	-57.142963
1374.303711	-88.883453
1373.253906	21.784218
1372.203125	-201.548965
1371.152344	-58.090237
1370.100586	13.221546
1369.049805	-99.669167
1367.998047	-107.664169
1366.946289	178.498886
1365.894531	-190.208908
1364.841797	-115.350655
1363.789063	-90.078979
1362.736328	-86.981583
1361.683594	93.015877
1360.630859	89.083336
1359.577148	284.353729
1358.523438	-37.440331
1357.469727	230.357178
1356.415039	18.555473
1355.361328	279.265930
1354.306641	336.369019
1353.251953	398.668030
1352.197266	180.566681
1351.141602	509.037048
1350.085938	378.387329
1349.030273	838.722168
1347.974609	599.396118
1346.918945	792.083923
1345.862305	786.520325
1344.805664	1014.310608
1343.749023	1167.891113
1342.691406	979.612305
1341.634766	1086.579956
1340.577148	1250.738647
1339.519531	998.957642
1338.460938	1024.904541
1337.403320	1259.094971
1336.344727	1070.150879
1335.286133	1225.559570
1334.226563	824.442139
1333.167969	846.788696
1332.108398	760.564636
1331.048828	672.171814
1329.989258	979.631409
1328.928711	1072.186768
1327.869141	715.240845
1326.808594	1060.345215
1325.748047	1119.044800
1324.686523	1113.770874
1323.625977	1106.305176
1322.564453	884.349304
1321.502930	818.229980
1320.440430	1157.041504
1319.378906	1042.084717
1318.316406	1252.980957
1317.253906	1037.473511
1316.190430	1120.604614
1315.127930	942.712097
1314.064453	1354.073120
1313.000977	1031.363281
1311.937500	960.282410
1310.873047	1103.719238
1309.809570	1237.504761
1308.745117	962.877258
1307.679688	1074.978271
1306.615234	1285.697632
1305.549805	1223.526978
1304.484375	1018.987122
1303.418945	1075.408081
1302.353516	930.471252
1301.287109	984.906921
1300.220703	1177.156616
1299.154297	951.930908
1298.087891	1269.831055
1297.020508	1116.355347
1295.954102	845.333984
1294.886719	829.922424
1293.818359	998.784729
1292.750977	632.952759
1291.682617	961.661255
1290.614258	601.333740
1289.545898	947.496704
1288.476563	970.151672
1287.407227	809.200073
1286.338867	783.284485
1285.268555	833.523621
1284.199219	834.954895
1283.128906	794.958313
1282.058594	958.359802
1280.988281	945.660095
1279.917969	813.250549
1278.846680	727.567444
1277.775391	642.103821
1276.704102	874.752869
1275.632813	975.454529
1274.560547	1000.510864
1273.488281	866.882813
1272.416016	1082.857910
1271.343750	1242.717896
1270.270508	1300.099243
1269.197266	1167.163208
1268.124023	1466.507935
1267.050781	1404.668701
1265.977539	1372.280518
1264.903320	1403.476685
1263.829102	1725.030884
1262.753906	1705.203369
1261.679688	1683.073853
1260.604492	1178.490967
1259.529297	1612.421265
1258.454102	1478.628418
1257.378906	1364.497437
1256.302734	1796.011597
1255.226563	1540.873291
1254.150391	1446.602295
1253.073242	1447.389160
1251.997070	1591.813477
1250.919922	1694.918945
1249.841797	1423.551514
1248.764648	1504.938477
1247.686523	1562.067505
1246.608398	1517.173340
1245.530273	1457.792847
1244.452148	1597.707397
1243.373047	1426.752808
1242.293945	1323.923340
1241.214844	1709.160278
1240.135742	1509.340576
1239.055664	1452.831421
1237.975586	1605.037109
1236.895508	1483.131348
1235.815430	1545.616089
1234.734375	1363.243530
1233.654297	1433.062012
1232.573242	1466.531006
1231.491211	1180.199341
1230.410156	1240.394531
1229.328125	1206.135010
1228.246094	1246.961182
1227.163086	1084.442139
1226.081055	1093.823120
1224.998047	1226.604858
1223.915039	1013.394775
1222.832031	1061.473999
1221.748047	831.452515
1220.664063	674.042847
1219.580078	649.612549
1218.496094	695.247681
1217.412109	545.149597
1216.327148	542.428223
1215.242188	563.821777
1214.157227	498.252502
1213.071289	780.253967
1211.985352	441.894806
1210.899414	646.483948
1209.813477	472.228882
1208.727539	338.989471
1207.640625	972.469116
1206.553711	504.002441
1205.466797	539.361511
1204.378906	244.548447
1203.291016	58.193085
1202.203125	163.257034
1201.115234	-23.151541
1200.027344	-101.233070
1198.938477	61.315247
1197.849609	33.610085
1196.760742	159.789047
1195.670898	47.713402
1194.582031	228.944626
1193.492188	-85.237076
1192.401367	-344.096527
1191.311523	-204.055984
1190.220703	-438.966492
1189.129883	-162.276733
1188.039063	-308.467865
1186.947266	-169.007172
1185.856445	-298.567535
1184.764648	-51.426586
1183.671875	-63.635948
1182.580078	-78.367691
1181.487305	-40.462475
1180.394531	64.425247
1179.301758	102.013977
1178.208984	-37.897675
1177.115234	68.906075
1176.021484	103.656235
1174.927734	97.532463
1173.833008	215.775711
1172.738281	58.525738
1171.643555	111.806137
1170.548828	33.310482
1169.454102	165.210907
1168.358398	-25.980524
1167.262695	-207.677765
1166.166992	-73.890121
1165.070313	-47.877270
1163.973633	1.859566
1162.876953	53.797588
1161.780273	246.466797
1160.683594	364.858215
1159.585938	557.039917
1158.488281	522.212769
1157.389648	301.101044
1156.291992	356.667419
1155.193359	400.111176
1154.094727	390.897766
1152.996094	278.997192
1151.896484	240.863632
1150.796875	338.408569
1149.697266	-16.950569
1148.597656	11.176406
1147.498047	-241.898392
1146.397461	-68.850143
1145.296875	-279.301422
1144.195313	-90.023270
1143.094727	153.717194
1141.993164	147.395584
1140.891602	209.866791
1139.789063	48.625042
1138.687500	39.418404
1137.584961	241.553558
1136.482422	412.528870
1135.379883	283.930634
1134.276367	338.084656
1133.172852	686.468506
1132.069336	652.317017
1130.964844	924.164917
1129.861328	1200.464233
1128.756836	1232.109863
1127.652344	1223.244263
1126.546875	1382.563721
1125.442383	1005.862061
1124.336914	1387.604980
1123.230469	1342.467041
1122.125000	1264.016479
1121.018555	1024.364868
1119.912109	869.902466
1118.805664	944.986206
1117.699219	771.342041
1116.591797	815.316040
1115.484375	1003.422363
1114.376953	746.602051
1113.268555	773.507507
1112.160156	502.344879
1111.051758	781.891418
1109.943359	701.955627
1108.833984	690.412231
1107.725586	1051.935425
1106.616211	725.928894
1105.505859	999.613220
1104.396484	1185.694702
1103.286133	1244.103882
1102.175781	990.906250
1101.064453	1225.958374
1099.954102	960.811523
1098.842773	1011.585144
1097.731445	925.483826
1096.619141	893.487244
1095.507813	736.508911
1094.395508	800.896179
1093.282227	1112.405151
1092.169922	1103.444580
1091.056641	995.494019
1089.943359	922.780640
1088.830078	642.932373
1087.716797	814.758789
1086.602539	730.041748
1085.488281	624.097046
1084.373047	743.766907
1083.258789	708.176697
1082.143555	808.783325
1081.028320	643.797607
1079.913086	875.715027
1078.796875	771.658936
1077.680664	944.574768
1076.564453	622.122253
1075.448242	475.724609
1074.331055	845.411438
1073.213867	518.288757
1072.096680	589.869812
1070.979492	356.601471
1069.861328	324.933167
1068.743164	628.303345
1067.625000	591.797607
1066.505859	513.093872
1065.386719	839.476501
1064.267578	610.839722
1063.148438	323.759552
1062.029297	577.311951
1060.909180	128.879913
1059.789063	403.345642
1058.667969	221.676193
1057.547852	199.052353
1056.426758	286.267670
1055.305664	191.167419
1054.183594	497.919769
1053.062500	283.686188
1051.940430	39.187912
1050.818359	448.489044
1049.695313	379.121124
1048.572266	410.140442
1047.449219	186.869263
1046.326172	437.202057
1045.203125	395.959137
1044.079102	200.887009
1042.955078	390.518463
1041.830078	104.715347
1040.706055	-59.759773
1039.581055	50.719231
1038.456055	207.768951
1037.331055	150.611984
1036.205078	291.370178
1035.079102	136.591614
1033.953125	119.211746
1032.826172	183.305695
1031.700195	317.213257
1030.573242	204.688278
1029.445313	248.016037
1028.318359	-52.505199
1027.190430	-245.939514
1026.062500	-334.671112
1024.934570	-455.776367
1023.805664	-456.011719
1022.676758	-351.697266
1021.547852	-613.971924
1020.418945	-421.293060
1019.289063	-432.711731
1018.159180	-469.517242
1017.029297	-290.575256
1015.898438	-294.710022
1014.767578	-243.099899
1013.636719	-80.177078
1012.505859	-46.904999
1011.375000	407.944275
1010.243164	235.310577
1009.111328	194.833099
1007.978516	571.051453
1006.846680	1102.257446
1005.713867	1829.970459
1004.581055	2809.561523
1003.447266	3432.812500
1002.313477	2948.783936
1001.179688	1933.652100
1000.045898	1117.849854
998.912109	496.621948
997.777344	-50.250710
996.642578	174.413849
995.506836	193.724747
994.372070	-100.620010
993.236328	115.218246
992.100586	529.508545
990.963867	-82.375839
989.828125	233.017334
988.691406	2.191894
987.553711	-14.023237
986.416992	39.090599
985.279297	172.995102
984.141602	9.988946
983.003906	1.515467
981.865234	248.739792
980.726563	51.942245
979.587891	-68.631279
978.448242	96.276466
977.309570	277.423645
976.169922	81.668854
975.030273	483.826294
973.889648	318.431061
972.749023	298.074127
971.608398	457.104401
970.467773	421.105011
969.326172	339.431824
968.184570	469.190369
967.042969	527.983093
965.901367	208.443695
964.758789	224.156952
963.616211	141.492920
962.473633	483.223663
961.330078	398.715607
960.186523	518.425842
959.042969	351.950439
957.899414	243.049332
956.754883	438.987885
955.610352	94.796265
954.465820	387.281067
953.321289	334.344513
952.175781	158.137207
951.030273	133.201813
949.884766	250.287933
948.738281	200.675430
947.591797	135.324036
946.445313	431.272186
945.298828	181.327698
944.151367	123.591225
943.003906	436.027191
941.856445	294.261536
940.708008	415.266327
939.559570	687.044189
938.411133	322.459076
937.262695	503.365082
936.113281	486.045227
934.964844	612.571838
933.814453	477.180023
932.665039	492.455505
931.514648	542.124634
930.364258	56.779518
929.213867	298.232635
928.062500	79.961067
926.912109	-229.036453
925.759766	35.728539
924.608398	214.128250
923.456055	17.408506
922.303711	-213.117752
921.151367	138.607422
919.999023	49.472027
918.845703	-148.473892
917.692383	-252.994614
916.539063	-125.624290
915.384766	-36.712994
914.230469	-149.682007
913.076172	-69.509056
911.920898	-109.436600
910.766602	-110.608467
909.611328	-231.791473
908.455078	-137.342148
907.299805	-242.251129
906.143555	-215.491623
904.987305	-344.916412
903.830078	-172.843597
902.673828	-227.169510
901.516602	-91.122421
900.359375	78.961678
899.201172	-54.125763
898.042969	-157.596100
896.884766	-116.117508
895.726563	223.983582
894.567383	-28.290257
893.408203	-158.260452
892.249023	5.726879
891.088867	-99.091194
889.929688	-194.723450
888.769531	19.181715
887.608398	61.516502
886.448242	-40.537121
885.287109	137.380615
884.125977	173.169800
882.963867	64.684921
881.801758	-21.119453
880.639648	285.472595
879.477539	190.786316
878.315430	163.812988
877.152344	301.385712
875.989258	15.509405
874.825195	87.868729
873.661133	74.691078
872.497070	-12.712089
871.333008	5.722599
870.168945	-27.564528
869.003906	60.658150
867.838867	339.992798
866.672852	111.157341
865.506836	122.929680
864.340820	103.244240
863.174805	83.570610
862.008789	106.575638
860.841797	223.881561
859.674805	201.934235
858.506836	341.586334
857.339844	624.740540
856.171875	232.511581
855.003906	840.710632
853.834961	762.469543
852.666016	574.379028
851.497070	579.070923
850.328125	682.294250
849.158203	601.735596
847.988281	561.462402
846.818359	389.038361
845.647461	167.388184
844.477539	66.605385
843.306641	68.723831
842.134766	-126.083496
840.963867	-110.677559
839.791992	163.996704
838.619141	-22.028214
837.447266	-11.415323
836.274414	-36.654819
835.101563	192.654205
833.928711	88.988159
832.754883	275.509766
831.581055	303.335297
830.407227	252.910141
829.232422	253.703598
828.058594	421.644775
826.883789	424.349823
825.708008	313.217316
824.533203	300.054321
823.357422	126.308601
822.181641	286.680145
821.004883	208.497406
819.828125	110.148361
818.651367	-19.485056
817.474609	-106.932884
816.296875	39.158649
815.119141	-128.684769
813.941406	130.432983
812.763672	-177.794983
811.584961	76.420570
810.406250	-31.959967
809.226563	230.633850
808.047852	13.044041
806.868164	-60.250648
805.688477	-295.798401
804.507813	-245.030823
803.327148	-76.843086
802.146484	-99.759560
800.965820	-218.251678
799.784180	-410.063538
798.603516	-630.810303
797.420898	-237.557114
796.239258	-502.950104
795.056641	-309.725067
793.874023	-555.419128
792.691406	-83.598289
791.507813	-320.752686
790.324219	-245.850159
789.140625	-76.008858
787.956055	0.636587
786.772461	-4.801348
785.586914	-59.070663
784.402344	134.138397
783.216797	-101.778542
782.032227	115.291016
780.845703	254.752258
779.660156	257.005432
778.473633	58.109756
777.287109	-74.625389
776.100586	70.670181
774.913086	-272.001038
773.725586	-16.734867
772.538086	-4.400820
771.349609	21.005758
770.161133	-169.828751
768.972656	-175.560364
767.784180	292.383575
766.594727	235.586166
765.405273	209.516251
764.215820	77.618202
763.026367	245.092392
761.835938	159.227249
760.645508	247.139374
759.454102	381.105682
758.262695	534.700317
757.072266	314.269470
755.879883	801.802612
754.688477	233.936005
753.496094	244.218216
752.303711	557.613342
751.110352	389.754486
749.917969	382.224121
748.724609	238.522156
747.530273	364.825653
746.336914	405.444366
745.142578	288.052246
743.948242	536.993713
742.752930	202.486649
741.558594	490.771240
740.363281	173.961273
739.166992	41.383270
737.971680	9.664482
736.775391	8.651452
735.579102	167.529327
734.381836	-65.508514
733.185547	104.348915
731.988281	15.972174
730.790039	314.940521
729.592773	204.828552
728.394531	215.128372
727.196289	22.199144
725.997070	382.451874
724.797852	150.462418
723.598633	235.481934
722.399414	239.781128
721.199219	231.119064
719.999023	220.426636
718.798828	319.031097
717.598633	153.722519
716.397461	176.287643
715.196289	336.437897
713.994141	67.137917
712.792969	173.132599
711.590820	-126.100739
710.388672	41.339615
709.185547	58.615730
707.982422	-50.205311
706.779297	115.636101
705.576172	-173.340866
704.372070	64.791496
703.167969	94.186493
701.963867	36.821533
700.759766	-113.757912
699.554688	-255.278656
698.349609	-111.651939
697.143555	27.863983
695.938477	-110.520515
694.732422	-70.388451
693.525391	-3.891086
692.319336	-260.652832
691.112305	-354.149109
689.905273	-60.948162
688.697266	-273.133820
687.490234	-435.000610
686.282227	-232.086533
685.073242	-325.991821
683.865234	-81.342514
682.656250	-155.071503
681.447266	-338.942566
680.237305	-212.604691
679.028320	-83.845131
677.818359	-338.076172
676.607422	-282.291901
675.397461	78.940994
674.186523	85.453293
672.975586	-63.495213
671.763672	95.047600
670.551758	15.944506
669.339844	56.050388
668.127930	70.463165
666.915039	9.502574
665.703125	65.449394
664.489258	220.965790
663.276367	26.793873
662.062500	-3.018079
660.848633	215.557236
659.634766	132.087341
658.419922	-18.083088
657.205078	166.224701
655.990234	44.331543
654.775391	32.492199
653.559570	85.355705
652.343750	30.447475
651.126953	147.883652
649.911133	-133.272232
648.694336	-9.568680
647.477539	137.613922
646.259766	172.637482
645.041992	302.100098
643.824219	351.635956
642.606445	116.925957
641.387695	170.117233
640.168945	14.334912
638.950195	-148.288162
637.730469	62.548862
636.511719	-139.783417
635.291016	-250.286697
634.071289	153.913544
632.850586	-78.306763
631.629883	21.427664
630.409180	100.889107
629.188477	185.764877
627.966797	31.456980
626.745117	81.934807
625.522461	351.982544
624.300781	474.828552
623.078125	411.917999
621.854492	328.245026
620.631836	512.887756
619.408203	513.708862
618.184570	388.537415
616.960938	-44.591152
615.736328	-150.014709
614.511719	9.884916
613.287109	-48.613174
612.061523	215.547089
610.835938	92.192810
609.610352	64.539124
608.384766	-92.008034
607.158203	19.869385
605.931641	-74.353790
604.705078	-225.200180
