# Supplementary material for: Raman spectroscopy accurately differentiates mucosal healing from non-healing and biochemical changes following biological therapy in inflammatory bowel disease
Source: PLoS One. 2021 Jun 2;16(6):e0252210. doi: 10.1371/journal.pone.0252210 (PMC8172032; doi:10.1371/journal.pone.0252210)
Supplement: S3 Dataset — (ZIP) [file pone.0252210.s005.zip › Export UC active inflammation/EC025-1_BL sub CR removed_38__X_-5292.74__Y_1718.38__Z_-2843.35__Time_436.txt]

1714.780273	93.377357
1713.803711	-69.259529
1712.827148	2.498119
1711.849609	-108.725533
1710.873047	-110.512962
1709.895508	50.676971
1708.917969	37.129604
1707.939453	111.540459
1706.961914	-66.263168
1705.983398	-62.282196
1705.004883	40.408070
1704.025391	-50.009617
1703.046875	11.877832
1702.067383	76.131821
1701.087891	81.271744
1700.108398	198.519104
1699.127930	286.099274
1698.148438	298.650116
1697.167969	180.086853
1696.187500	261.853271
1695.206055	372.854492
1694.225586	299.475525
1693.244141	306.160767
1692.262695	328.827332
1691.281250	407.515991
1690.298828	411.443298
1689.317383	602.145996
1688.334961	568.747864
1687.352539	610.080872
1686.369141	622.120728
1685.386719	684.898621
1684.403320	734.404358
1683.419922	765.351196
1682.435547	769.754944
1681.452148	760.997314
1680.467773	709.777039
1679.483398	906.276306
1678.499023	900.613953
1677.514648	1004.214233
1676.529297	1054.741333
1675.543945	1020.346375
1674.558594	1015.419373
1673.573242	1058.554565
1672.586914	1184.259033
1671.600586	1201.202271
1670.614258	1361.815674
1669.627930	1294.203979
1668.641602	1362.281982
1667.654297	1433.221680
1666.666992	1530.926270
1665.679688	1429.845093
1664.692383	1443.143799
1663.704102	1562.780029
1662.715820	1401.564209
1661.727539	1513.750977
1660.739258	1525.449097
1659.750977	1500.323486
1658.761719	1541.709839
1657.772461	1546.279907
1656.783203	1545.836670
1655.793945	1317.993530
1654.803711	1381.686890
1653.813477	1360.956665
1652.823242	1189.714844
1651.833008	1278.061401
1650.841797	1067.807617
1649.851563	958.414368
1648.860352	891.638428
1647.869141	825.175598
1646.876953	613.692566
1645.885742	722.232544
1644.893555	479.732452
1643.901367	440.933899
1642.908203	452.577667
1641.916016	361.563324
1640.922852	313.070953
1639.929688	217.380859
1638.936523	106.171585
1637.943359	150.855911
1636.949219	216.863663
1635.955078	40.599907
1634.960938	-16.748085
1633.966797	131.683075
1632.971680	61.656651
1631.977539	-60.763954
1630.982422	14.571848
1629.986328	-86.266739
1628.991211	-86.819130
1627.995117	-63.471249
1627.000000	-97.783585
1626.003906	-8.256106
1625.006836	-94.737595
1624.010742	-75.813980
1623.013672	95.743835
1622.016602	70.340218
1621.019531	79.293953
1620.021484	-29.770178
1619.024414	-133.349503
1618.026367	193.869705
1617.028320	51.260845
1616.029297	-64.876961
1615.031250	107.813866
1614.032227	70.729820
1613.033203	-5.525066
1612.034180	12.793952
1611.035156	10.275353
1610.035156	15.756125
1609.035156	-20.559267
1608.035156	192.145172
1607.035156	32.953007
1606.034180	107.002968
1605.033203	8.339828
1604.032227	111.371880
1603.031250	-55.082409
1602.030273	95.208534
1601.028320	62.419621
1600.026367	0.963336
1599.024414	-130.981903
1598.022461	-17.072151
1597.019531	-33.817142
1596.016602	9.607486
1595.013672	-101.056740
1594.010742	-109.757721
1593.007813	-105.349075
1592.003906	-145.278595
1591.000000	-80.745926
1589.996094	-26.644609
1588.992188	-37.760700
1587.987305	165.044739
1586.983398	-26.002783
1585.978516	69.850677
1584.972656	-16.794956
1583.967773	154.612564
1582.961914	10.672624
1581.956055	145.531967
1580.950195	64.155975
1579.944336	133.830856
1578.937500	101.931900
1577.931641	127.288155
1576.924805	17.296144
1575.916992	-27.633699
1574.910156	-12.750617
1573.902344	77.507484
1572.894531	53.289059
1571.886719	-59.341801
1570.878906	41.135635
1569.870117	-94.924530
1568.862305	18.402216
1567.853516	170.580719
1566.843750	-22.715811
1565.834961	98.129082
1564.825195	83.889198
1563.815430	77.369843
1562.805664	-87.477989
1561.795898	27.801685
1560.785156	15.881411
1559.775391	24.626036
1558.764648	4.766968
1557.752930	52.209461
1556.742188	112.495842
1555.730469	126.033524
1554.718750	98.031036
1553.707031	238.249664
1552.695313	150.492767
1551.682617	49.728207
1550.670898	11.006742
1549.658203	42.045662
1548.644531	60.027241
1547.631836	158.057785
1546.618164	196.464539
1545.604492	159.777451
1544.590820	156.584702
1543.577148	114.517502
1542.562500	118.844223
1541.547852	-52.576294
1540.533203	-4.564754
1539.518555	-103.849968
1538.503906	-9.640660
1537.488281	-18.821510
1536.472656	98.289063
1535.457031	1.131501
1534.441406	9.617007
1533.424805	-38.758438
1532.408203	57.106491
1531.391602	-125.536934
1530.375000	-153.639023
1529.358398	-4.116309
1528.340820	-22.204542
1527.323242	181.025253
1526.305664	178.079605
1525.287109	151.829529
1524.269531	-39.233448
1523.250977	-1.381178
1522.232422	31.172743
1521.213867	48.145622
1520.194336	46.971653
1519.175781	43.094685
1518.156250	41.647156
1517.136719	147.979935
1516.116211	225.867264
1515.096680	90.416901
1514.076172	-6.600344
1513.055664	-134.519379
1512.034180	-52.054958
1511.013672	-72.400833
1509.992188	-21.041365
1508.970703	-80.134918
1507.949219	-34.191410
1506.927734	-83.266129
1505.905273	34.164036
1504.882813	-74.118637
1503.860352	-92.803551
1502.837891	-42.440868
1501.815430	-48.574390
1500.791992	-93.248734
1499.768555	38.619045
1498.745117	-90.770065
1497.720703	-92.283165
1496.697266	-91.351570
1495.672852	4.095816
1494.648438	71.252121
1493.623047	97.344711
1492.598633	79.860794
1491.573242	54.594406
1490.547852	118.657722
1489.522461	151.926437
1488.497070	345.980377
1487.470703	297.244781
1486.444336	281.613129
1485.417969	477.739105
1484.391602	344.478516
1483.364258	417.826721
1482.336914	600.730957
1481.309570	492.724365
1480.282227	524.905090
1479.254883	646.200500
1478.226563	680.687561
1477.198242	709.974304
1476.169922	833.420227
1475.141602	808.999512
1474.112305	922.006409
1473.083008	1062.888062
1472.053711	1030.542236
1471.024414	1107.561401
1469.995117	1230.270020
1468.964844	1355.386230
1467.934570	1421.883667
1466.904297	1437.429321
1465.874023	1552.045166
1464.842773	1691.953247
1463.811523	1798.705200
1462.780273	1780.865356
1461.749023	1760.435303
1460.717773	2009.138306
1459.685547	1889.532471
1458.653320	2036.451904
1457.621094	1878.723999
1456.587891	2020.402100
1455.555664	2141.693359
1454.522461	2090.419678
1453.489258	2054.342285
1452.455078	2172.872314
1451.421875	2352.156982
1450.387695	2318.464844
1449.353516	2320.224609
1448.319336	2327.022217
1447.285156	2348.985107
1446.250000	2277.226807
1445.214844	2245.978516
1444.179688	2131.209961
1443.144531	2158.166260
1442.108398	2061.132080
1441.072266	2090.583984
1440.036133	1897.498047
1439.000000	1712.071655
1437.963867	1883.100098
1436.926758	1614.347290
1435.889648	1666.567627
1434.852539	1324.726196
1433.814453	1202.732056
1432.777344	1194.424072
1431.739258	976.602539
1430.701172	811.884094
1429.663086	667.435120
1428.624023	576.028503
1427.584961	648.616943
1426.545898	499.295319
1425.506836	458.464203
1424.467773	478.167267
1423.427734	465.118011
1422.387695	454.622772
1421.347656	418.973236
1420.307617	365.744141
1419.266602	410.756042
1418.226563	352.588348
1417.184570	349.830963
1416.143555	316.932617
1415.102539	306.731293
1414.060547	241.237137
1413.018555	117.982025
1411.976563	216.063522
1410.934570	185.965408
1409.891602	135.818481
1408.848633	166.145065
1407.805664	239.216934
1406.762695	189.258972
1405.718750	94.177505
1404.674805	187.468628
1403.630859	29.809790
1402.586914	216.042450
1401.542969	43.523663
1400.498047	79.311302
1399.453125	19.864885
1398.408203	-235.033813
1397.363281	-106.255867
1396.317383	20.025795
1395.271484	-49.093967
1394.225586	137.391113
1393.179688	163.596634
1392.132813	24.609625
1391.086914	168.642838
1390.040039	17.364628
1388.992188	11.354101
1387.945313	52.971851
1386.897461	-85.432205
1385.849609	26.370075
1384.801758	133.212784
1383.753906	110.124321
1382.705078	147.104294
1381.657227	-103.152512
1380.608398	36.456150
1379.558594	-41.180355
1378.509766	38.619923
1377.459961	8.636905
1376.410156	53.636208
1375.360352	11.380812
1374.309570	-88.142876
1373.259766	26.979385
1372.208984	249.370087
1371.158203	-79.203865
1370.106445	-76.034119
1369.055664	2.002612
1368.003906	52.695950
1366.952148	120.907021
1365.900391	7.393617
1364.847656	284.934204
1363.794922	196.530151
1362.742188	18.673508
1361.689453	398.366058
1360.636719	372.504089
1359.583008	381.573914
1358.529297	216.682190
1357.475586	327.925293
1356.420898	322.400574
1355.367188	242.440659
1354.312500	423.488251
1353.257813	453.044312
1352.203125	368.458466
1351.147461	365.946594
1350.091797	395.813965
1349.036133	527.530640
1347.980469	646.891968
1346.923828	763.824097
1345.868164	860.976257
1344.811523	603.597473
1343.754883	924.074097
1342.697266	966.913208
1341.640625	873.551208
1340.583008	961.191833
1339.524414	1197.514648
1338.466797	1062.379272
1337.409180	813.516418
1336.350586	876.759521
1335.291992	1019.275330
1334.232422	1033.166016
1333.173828	878.942444
1332.114258	712.520569
1331.054688	796.014771
1329.995117	889.465454
1328.934570	995.331604
1327.875000	705.881714
1326.814453	747.709351
1325.753906	826.669495
1324.692383	1029.165771
1323.630859	772.449402
1322.570313	831.901062
1321.507813	911.161438
1320.446289	790.632019
1319.383789	781.254272
1318.322266	986.542725
1317.259766	999.506409
1316.196289	822.734558
1315.133789	1193.287964
1314.070313	955.131226
1313.006836	1131.050537
1311.943359	1033.583008
1310.878906	795.882019
1309.814453	991.678711
1308.750977	1029.945190
1307.685547	1100.268677
1306.621094	981.198120
1305.555664	1115.623291
1304.490234	1112.350098
1303.424805	969.009949
1302.359375	1012.635864
1301.292969	999.792969
1300.226563	1073.031860
1299.160156	991.547485
1298.093750	961.750671
1297.026367	966.416748
1295.958984	890.135925
1294.891602	907.229187
1293.824219	840.949951
1292.756836	963.678711
1291.688477	988.305237
1290.620117	863.394043
1289.551758	807.250305
1288.482422	824.730774
1287.413086	839.812805
1286.343750	854.948120
1285.274414	965.671326
1284.205078	750.668396
1283.134766	888.411499
1282.064453	950.257629
1280.994141	948.493286
1279.923828	939.438232
1278.852539	847.258240
1277.781250	887.244446
1276.709961	888.133728
1275.637695	1065.094727
1274.566406	924.261841
1273.494141	961.926392
1272.421875	972.739685
1271.349609	1066.636597
1270.276367	1072.612427
1269.203125	1127.453857
1268.129883	1170.097900
1267.056641	1012.630981
1265.982422	1079.745361
1264.909180	995.610168
1263.834961	1021.292358
1262.759766	1054.305176
1261.685547	1109.267700
1260.610352	1008.239258
1259.535156	970.633606
1258.459961	682.128845
1257.383789	1070.901001
1256.308594	1060.145874
1255.232422	1176.013306
1254.155273	1211.517090
1253.079102	1208.079834
1252.001953	1126.796387
1250.924805	1103.937744
1249.847656	983.816895
1248.770508	1080.151855
1247.692383	1016.010559
1246.614258	1175.491943
1245.536133	1113.789795
1244.458008	860.200562
1243.378906	1073.040894
1242.299805	1147.375854
1241.220703	923.069092
1240.141602	907.586914
1239.061523	1013.435547
1237.981445	774.724976
1236.901367	931.470337
1235.821289	959.609558
1234.740234	781.643127
1233.659180	807.349915
1232.578125	677.930725
1231.497070	725.419312
1230.415039	615.416565
1229.333984	636.216431
1228.251953	640.036926
1227.168945	583.314087
1226.086914	693.582336
1225.003906	573.910950
1223.920898	485.712585
1222.837891	366.082581
1221.753906	444.753693
1220.669922	465.337799
1219.585938	304.609039
1218.501953	262.321075
1217.416992	311.820404
1216.333008	508.595062
1215.248047	509.646759
1214.162109	245.089981
1213.077148	547.835938
1211.991211	476.361237
1210.905273	696.806580
1209.819336	492.578552
1208.732422	734.538147
1207.646484	684.607727
1206.559570	658.758362
1205.471680	577.443054
1204.384766	486.477966
1203.296875	441.272003
1202.208984	273.209412
1201.121094	148.510483
1200.032227	158.622406
1198.944336	276.979248
1197.855469	84.828300
1196.765625	99.595352
1195.676758	37.335426
1194.586914	8.710631
1193.497070	-51.212055
1192.407227	129.185318
1191.316406	-19.766012
1190.226563	-274.417633
1189.135742	-65.448624
1188.044922	-101.573891
1186.953125	-190.563843
1185.861328	-5.943254
1184.769531	-85.441177
1183.677734	-104.987328
1182.585938	-55.027016
1181.493164	-79.496834
1180.400391	13.461171
1179.307617	27.208889
1178.213867	143.934143
1177.120117	229.392090
1176.026367	393.794830
1174.932617	335.329041
1173.838867	190.624313
1172.744141	153.637863
1171.649414	111.813255
1170.554688	134.543365
1169.458984	75.857033
1168.364258	7.563180
1167.268555	46.831017
1166.171875	-9.614643
1165.076172	15.160552
1163.979492	94.811859
1162.882813	-38.263329
1161.786133	182.144470
1160.688477	72.847046
1159.590820	68.574570
1158.493164	257.568817
1157.395508	329.478851
1156.297852	193.724701
1155.199219	432.441742
1154.100586	325.200378
1153.000977	384.826843
1151.902344	425.290955
1150.802734	179.695511
1149.703125	196.222168
1148.603516	34.022625
1147.502930	19.476606
1146.402344	50.106335
1145.301758	83.035736
1144.201172	99.223717
1143.099609	-58.354885
1141.999023	-37.517097
1140.896484	114.041428
1139.794922	91.897713
1138.692383	55.432934
1137.590820	135.377487
1136.487305	162.941391
1135.384766	306.834778
1134.281250	426.846161
1133.178711	530.123962
1132.074219	559.694031
1130.970703	691.248718
1129.866211	704.037109
1128.761719	704.898682
1127.657227	627.432739
1126.552734	689.846191
1125.447266	602.816528
1124.341797	518.140442
1123.236328	594.580505
1122.130859	460.082916
1121.024414	453.489136
1119.917969	288.189362
1118.811523	362.025879
1117.704102	279.556366
1116.596680	367.453522
1115.489258	322.773956
1114.381836	244.951324
1113.274414	356.298157
1112.166016	408.437988
1111.057617	505.418304
1109.949219	401.441284
1108.839844	519.550415
1107.730469	606.855713
1106.621094	524.048828
1105.511719	585.260742
1104.401367	655.842468
1103.291016	700.395447
1102.180664	742.532227
1101.070313	617.135925
1099.958984	612.030945
1098.847656	729.498779
1097.736328	575.800415
1096.625000	591.822876
1095.512695	563.037048
1094.400391	531.879883
1093.288086	663.210022
1092.174805	704.976929
1091.062500	730.228027
1089.949219	649.534729
1088.835938	620.620117
1087.721680	556.407349
1086.607422	755.610718
1085.493164	653.739502
1084.378906	486.077240
1083.263672	555.843872
1082.149414	677.262878
1081.034180	566.044250
1079.917969	522.970581
1078.802734	472.868042
1077.686523	418.080261
1076.570313	368.004486
1075.453125	327.328339
1074.336914	401.621246
1073.219727	318.732697
1072.101563	468.014771
1070.984375	242.149078
1069.866211	349.195190
1068.748047	296.857910
1067.629883	446.018616
1066.511719	414.773468
1065.392578	353.105133
1064.273438	429.597382
1063.154297	470.956696
1062.034180	374.246918
1060.914063	226.127838
1059.793945	218.425201
1058.673828	341.691193
1057.552734	387.766052
1056.431641	172.064453
1055.310547	388.779236
1054.189453	371.797577
1053.067383	294.116028
1051.945313	211.825943
1050.823242	176.291992
1049.701172	318.190430
1048.578125	224.364548
1047.455078	261.259094
1046.332031	197.875443
1045.208008	-19.352182
1044.083984	194.852859
1042.959961	-24.532454
1041.835938	143.044983
1040.710938	82.268532
1039.585938	165.970322
1038.460938	233.375320
1037.335938	247.246582
1036.209961	296.066406
1035.083984	119.189186
1033.958008	289.087891
1032.832031	398.482544
1031.705078	466.015778
1030.578125	275.509491
1029.451172	150.226654
1028.323242	241.164459
1027.195313	55.649559
1026.067383	79.321823
1024.939453	-122.209167
1023.810547	-61.246857
1022.682617	-86.128075
1021.552734	-275.702362
1020.423828	-128.720490
1019.293945	-81.483139
1018.164063	-226.673004
1017.034180	112.814980
1015.904297	-20.629963
1014.773438	170.477646
1013.642578	4.782899
1012.511719	399.764343
1011.379883	424.119995
1010.248047	462.428284
1009.116211	498.477264
1007.984375	592.437805
1006.851563	769.714050
1005.718750	1108.894897
1004.585938	1942.861206
1003.452148	2143.049316
1002.319336	1763.069336
1001.185547	1263.180176
1000.050781	606.502014
998.916992	243.555206
997.782227	42.503567
996.647461	130.215515
995.512695	63.325481
994.376953	15.009737
993.241211	47.550446
992.105469	68.629837
990.969727	117.458427
989.833008	219.375763
988.696289	-17.488712
987.559570	-39.847427
986.421875	32.350273
985.284180	-84.266495
984.146484	160.795822
983.008789	85.824730
981.870117	-191.568375
980.731445	0.693440
979.592773	-76.213745
978.454102	-19.588484
977.314453	78.493340
976.174805	149.034988
975.035156	143.788605
973.894531	83.487061
972.754883	16.417097
971.613281	-96.465950
970.472656	18.132761
969.331055	-44.001537
968.190430	-21.088739
967.047852	-99.059349
965.906250	107.576660
964.763672	41.270111
963.621094	20.951765
962.478516	58.050209
961.334961	157.110443
960.192383	141.645599
959.048828	172.101303
957.904297	182.023483
956.759766	134.789474
955.616211	28.149378
954.470703	-34.859142
953.326172	37.259754
952.180664	75.124367
951.035156	156.518753
949.889648	64.185638
948.743164	143.445007
947.596680	-8.081520
946.450195	229.005936
945.303711	223.919739
944.156250	113.865799
943.008789	54.188946
941.861328	307.380768
940.713867	40.173981
939.565430	106.321609
938.416992	177.089951
937.267578	359.667603
936.119141	229.859787
934.969727	186.827698
933.820313	255.576492
932.669922	324.378967
931.520508	-7.701591
930.370117	127.343201
929.218750	164.499939
928.068359	17.328506
926.916992	9.138383
925.765625	14.682105
924.613281	38.502316
923.461914	135.163132
922.309570	186.383667
921.156250	-105.595734
920.003906	100.347183
918.850586	90.417191
917.697266	-105.705070
916.543945	-172.214111
915.389648	-143.257385
914.235352	-21.176012
913.081055	-114.681145
911.926758	-135.470291
910.771484	-251.452499
909.616211	93.055244
908.460938	56.556549
907.304688	-161.200790
906.148438	-70.587189
904.992188	90.280304
903.835938	42.733826
902.678711	60.945637
901.521484	83.731079
900.364258	-58.677826
899.206055	57.020157
898.047852	-1.496524
896.889648	55.425007
895.731445	166.641708
894.572266	42.725441
893.413086	210.498001
892.253906	20.248463
891.094727	93.055161
889.934570	145.411514
888.774414	354.467255
887.613281	225.141144
886.453125	214.200760
885.291992	18.630222
884.130859	177.389954
882.968750	288.745422
881.807617	50.548828
880.645508	110.089462
879.482422	230.490860
878.320313	17.353132
877.157227	176.070175
875.994141	102.744499
874.830078	117.299866
873.666016	140.874863
872.501953	58.673035
871.337891	188.046326
870.173828	189.143616
869.008789	201.504913
867.843750	301.568604
866.677734	282.452850
865.512695	310.550446
864.346680	300.447968
863.179688	445.368591
862.013672	403.808533
860.846680	523.945251
859.679688	641.783508
858.511719	647.353699
857.344727	655.159912
856.176758	728.019287
855.008789	720.102600
853.839844	584.380676
852.670898	684.095703
851.501953	725.485413
850.333008	614.483032
849.163086	532.648315
847.993164	549.381531
846.823242	353.384521
845.652344	477.577393
844.482422	317.466492
843.311523	255.867004
842.139648	263.626221
840.968750	412.251709
839.796875	236.588791
838.624023	266.641113
837.452148	365.931030
836.279297	333.331177
835.106445	251.577347
833.933594	451.221100
832.759766	494.457916
831.585938	450.590088
830.412109	395.555023
829.238281	427.526489
828.063477	490.683350
826.888672	364.222656
825.712891	405.003906
824.538086	182.707062
823.362305	268.009674
822.186523	201.735458
821.009766	253.510040
819.833008	55.811554
818.656250	118.649506
817.479492	5.577350
816.301758	150.654770
815.124023	144.337250
813.946289	93.495216
812.768555	169.385422
811.589844	62.898571
810.411133	31.987497
809.232422	94.375336
808.052734	72.270676
806.873047	-187.525299
805.693359	103.452843
804.512695	-162.977432
803.332031	-12.062560
802.151367	-205.208084
800.970703	-50.013367
799.789063	-114.511543
798.608398	-194.552475
797.425781	-199.223480
796.244141	-64.314407
795.061523	-11.500249
793.878906	-133.768982
792.696289	-194.014633
791.512695	-48.351875
790.329102	-2.424212
789.145508	-129.197311
787.960938	120.199974
786.777344	157.061096
785.591797	116.455124
784.407227	246.073334
783.221680	174.422470
782.037109	67.394081
780.850586	115.043266
779.665039	76.469666
778.478516	-6.299161
777.291992	-38.290604
776.105469	15.779140
774.917969	-31.737324
773.730469	-163.118118
772.542969	9.933368
771.354492	4.228246
770.166016	-74.275055
768.977539	-5.092298
767.789063	-90.248016
766.599609	31.709053
765.410156	96.298180
764.220703	22.078928
763.030273	209.865860
761.840820	159.797058
760.650391	270.370270
759.458984	451.265778
758.267578	412.079346
757.076172	465.244324
755.884766	384.239471
754.693359	232.906311
753.500977	193.695724
752.308594	139.098312
751.115234	69.128929
749.922852	-66.712723
748.729492	157.550949
747.535156	98.538445
746.341797	79.033386
745.147461	55.133915
743.953125	140.901276
742.757813	198.107193
741.563477	103.996880
740.368164	126.090317
739.171875	132.825531
737.976563	91.349228
736.780273	91.503136
735.583984	-22.218176
734.386719	41.444836
733.189453	157.606384
731.992188	194.935547
730.794922	92.231766
729.596680	92.380585
728.399414	169.067856
727.200195	162.919815
726.001953	145.322739
724.802734	198.076218
723.603516	132.187424
722.404297	165.193405
721.204102	95.823692
720.003906	200.843674
718.803711	244.718521
717.603516	94.383331
716.402344	114.304688
715.201172	204.033142
713.999023	121.478600
712.797852	202.490036
711.595703	102.588463
710.393555	153.113800
709.190430	75.113106
707.987305	1.534566
706.784180	145.771484
705.581055	-171.549515
704.376953	-49.037170
703.172852	47.340382
701.968750	182.866852
700.763672	116.096970
699.559570	29.823471
698.353516	78.416634
697.148438	29.219643
695.942383	8.335032
694.736328	-66.809998
693.530273	14.498452
692.324219	-123.501419
691.117188	-98.576515
689.910156	-151.755188
688.702148	-118.069107
687.494141	-86.526390
686.286133	-247.985001
685.078125	-175.143845
683.870117	-39.427025
682.661133	-129.134186
681.452148	-119.083717
680.242188	-111.161385
679.032227	9.420034
677.822266	168.960419
676.612305	42.706772
675.401367	174.105408
674.191406	-42.899204
672.979492	97.182999
671.768555	53.390549
670.556641	-1.160076
669.344727	173.494644
668.132813	106.028351
666.919922	62.389282
665.707031	-9.292639
664.494141	57.305065
663.281250	117.409462
662.067383	24.227367
660.853516	-4.153661
659.639648	55.954739
658.424805	92.309532
657.209961	-15.859830
655.995117	-7.544357
654.779297	-126.433113
653.563477	131.896011
652.347656	30.233501
651.131836	-49.864296
649.915039	-84.722778
648.698242	11.750086
647.481445	192.095200
646.264648	150.620285
645.046875	201.639786
643.829102	310.659302
642.610352	299.115601
641.392578	132.674927
640.173828	-38.071316
638.955078	53.386829
637.735352	204.871796
636.515625	61.853439
635.295898	73.427200
634.076172	63.392757
632.855469	-69.144569
631.634766	-109.476204
630.414063	-4.029142
629.192383	184.870758
627.971680	36.752304
626.749023	-19.279621
625.527344	102.450653
624.304688	118.880424
623.082031	366.507019
621.859375	232.422119
620.636719	254.501740
619.413086	89.991905
618.189453	-21.206749
616.964844	-68.444283
615.741211	-2.559460
614.516602	0.913754
613.291016	-32.330933
612.066406	-55.235611
610.840820	13.417012
609.615234	21.781363
608.388672	10.482366
607.163086	-16.207678
605.936523	1.506372
604.708984	-53.885323
