# Supplementary material for: Raman spectroscopy accurately differentiates mucosal healing from non-healing and biochemical changes following biological therapy in inflammatory bowel disease
Source: PLoS One. 2021 Jun 2;16(6):e0252210. doi: 10.1371/journal.pone.0252210 (PMC8172032; doi:10.1371/journal.pone.0252210)
Supplement: S3 Dataset — (ZIP) [file pone.0252210.s005.zip › Export UC active inflammation/OC033-1 pre treatment_base sub CR removed_16__X_-23763.7__Y_38898__Z_-154.568__Time_184.txt]

1714.640625	138.765274
1713.664063	95.635597
1712.687500	256.928741
1711.709961	241.837067
1710.733398	80.039658
1709.755859	-51.550114
1708.778320	69.489899
1707.799805	116.091438
1706.821289	-168.801178
1705.843750	-75.302895
1704.864258	-141.913727
1703.885742	17.006166
1702.907227	-42.964252
1701.927734	-150.491455
1700.948242	-153.054550
1699.968750	262.152557
1698.988281	-86.937881
1698.007813	-87.808578
1697.028320	-93.434647
1696.046875	-93.223877
1695.066406	73.170601
1694.084961	-83.149590
1693.104492	292.479401
1692.123047	302.716187
1691.140625	83.909195
1690.159180	-14.210323
1689.176758	-5.121067
1688.194336	36.443504
1687.211914	78.457527
1686.228516	112.890259
1685.246094	94.476349
1684.262695	161.756912
1683.279297	240.095108
1682.295898	193.643234
1681.311523	115.653397
1680.327148	104.660538
1679.342773	338.942169
1678.358398	320.712372
1677.374023	193.795761
1676.388672	285.397949
1675.403320	417.215332
1674.417969	126.608841
1673.432617	519.601563
1672.446289	506.153900
1671.459961	466.479584
1670.473633	206.682037
1669.487305	467.832550
1668.500977	445.086487
1667.513672	504.929657
1666.526367	480.120422
1665.539063	654.611267
1664.550781	701.963318
1663.563477	616.980713
1662.575195	564.108948
1661.586914	1068.224487
1660.598633	965.439331
1659.609375	725.146484
1658.620117	901.126038
1657.631836	868.039124
1656.641602	660.399475
1655.652344	622.524658
1654.662109	545.167480
1653.672852	822.666992
1652.681641	512.882629
1651.691406	676.916748
1650.701172	632.155518
1649.709961	272.960571
1648.718750	466.560822
1647.727539	377.476624
1646.735352	333.503906
1645.744141	210.477310
1644.751953	248.751999
1643.759766	260.756561
1642.766602	53.783978
1641.774414	306.284180
1640.781250	-185.310043
1639.788086	157.080002
1638.794922	69.528999
1637.801758	50.695736
1636.807617	121.609795
1635.813477	168.879898
1634.819336	-13.029316
1633.825195	-23.510519
1632.830078	-89.216049
1631.834961	42.704861
1630.839844	-164.988892
1629.844727	-272.484650
1628.849609	-29.836798
1627.853516	178.560883
1626.857422	-104.984856
1625.861328	79.795982
1624.865234	-174.559906
1623.868164	204.792511
1622.871094	250.238144
1621.874023	32.938854
1620.876953	-147.444351
1619.879883	-12.525822
1618.881836	-77.214798
1617.883789	118.068031
1616.885742	24.561077
1615.887695	122.687393
1614.888672	-7.479469
1613.889648	17.189741
1612.890625	54.971802
1611.891602	-203.537109
1610.892578	104.293434
1609.892578	3.134042
1608.892578	-37.717800
1607.892578	96.962280
1606.892578	-132.481155
1605.891602	-76.422188
1604.890625	79.080490
1603.889648	72.219284
1602.888672	-269.614136
1601.887695	-9.578767
1600.885742	-196.976196
1599.883789	-164.648926
1598.881836	-17.325138
1597.879883	51.481903
1596.876953	-109.768501
1595.874023	107.879341
1594.871094	38.038307
1593.868164	-120.613220
1592.864258	-86.025024
1591.861328	-51.488758
1590.857422	53.444008
1589.853516	17.368202
1588.848633	-44.842670
1587.844727	93.768372
1586.839844	-38.956825
1585.834961	-85.644608
1584.830078	-150.620956
1583.824219	26.724949
1582.819336	89.295250
1581.813477	-137.386856
1580.807617	-4.633667
1579.800781	-20.434017
1578.794922	161.558304
1577.788086	257.500977
1576.781250	189.393646
1575.773438	118.628319
1574.766602	79.039246
1573.758789	67.983955
1572.750977	231.048538
1571.743164	440.750458
1570.735352	203.291794
1569.726563	108.743141
1568.718750	297.308044
1567.708984	155.855301
1566.700195	177.970459
1565.691406	72.786697
1564.681641	97.322647
1563.671875	113.975075
1562.662109	161.663239
1561.652344	219.617981
1560.641602	186.683975
1559.630859	140.711578
1558.620117	138.733551
1557.609375	193.678131
1556.597656	90.447479
1555.586914	238.449005
1554.575195	59.962944
1553.563477	-53.808025
1552.550781	207.731415
1551.539063	137.790298
1550.526367	-128.885834
1549.513672	96.000923
1548.500977	12.902657
1547.487305	105.577522
1546.473633	138.654861
1545.459961	114.756767
1544.446289	-190.912567
1543.432617	167.474136
1542.417969	-171.857452
1541.404297	64.798904
1540.389648	123.084869
1539.374023	-14.955616
1538.359375	-29.132311
1537.343750	-128.561783
1536.328125	14.463644
1535.312500	-38.692368
1534.296875	-156.385849
1533.280273	71.342812
1532.263672	322.081635
1531.247070	34.008827
1530.230469	8.776324
1529.212891	107.097420
1528.196289	408.759033
1527.178711	-75.150673
1526.160156	97.499550
1525.142578	76.966911
1524.124023	-237.006546
1523.106445	45.943218
1522.087891	-203.759415
1521.068359	-52.288704
1520.049805	73.336121
1519.030273	47.150402
1518.010742	-76.765144
1516.991211	292.610840
1515.971680	58.072227
1514.951172	-99.413513
1513.930664	341.368500
1512.910156	-47.315170
1511.889648	-284.480133
1510.868164	53.166073
1509.846680	-140.474777
1508.826172	48.090176
1507.803711	-9.716071
1506.782227	211.908249
1505.759766	33.468636
1504.737305	-55.269455
1503.714844	-128.665253
1502.692383	-99.631706
1501.668945	-270.463654
1500.646484	1.709340
1499.623047	89.360855
1498.599609	-50.886738
1497.575195	-124.620430
1496.550781	-103.724556
1495.527344	52.684345
1494.502930	-36.553391
1493.477539	-23.556782
1492.453125	152.991806
1491.427734	188.828934
1490.402344	160.717117
1489.376953	73.807068
1488.350586	318.891357
1487.325195	214.005890
1486.298828	198.452271
1485.272461	328.342896
1484.245117	269.275879
1483.218750	350.527679
1482.191406	250.576447
1481.164063	168.477081
1480.136719	68.521004
1479.108398	16.984913
1478.080078	350.267639
1477.052734	357.235901
1476.023438	333.560638
1474.995117	518.726074
1473.965820	423.657013
1472.937500	509.368958
1471.908203	531.360901
1470.877930	797.597046
1469.848633	707.512939
1468.818359	716.626953
1467.788086	768.943726
1466.757813	788.159973
1465.727539	891.232117
1464.696289	910.349731
1463.665039	797.308472
1462.633789	968.826599
1461.602539	964.999146
1460.570313	1349.660156
1459.539063	1404.114624
1458.506836	1118.384644
1457.473633	1198.182373
1456.441406	1148.553101
1455.408203	1317.069580
1454.375000	1417.033447
1453.341797	1405.379761
1452.308594	1284.721069
1451.274414	1384.592529
1450.241211	1413.482788
1449.207031	1133.269287
1448.171875	1458.511963
1447.137695	1451.898560
1446.102539	1179.437256
1445.067383	1264.000244
1444.032227	1242.242798
1442.997070	1276.164429
1441.960938	1218.997681
1440.924805	1073.344604
1439.888672	1102.234009
1438.852539	1323.249146
1437.816406	998.254578
1436.779297	908.398743
1435.742188	891.860046
1434.705078	857.667053
1433.666992	836.114746
1432.629883	605.052368
1431.591797	336.230896
1430.553711	418.334320
1429.514648	505.456543
1428.476563	405.911346
1427.437500	460.260468
1426.398438	277.591980
1425.359375	359.733246
1424.320313	298.201019
1423.280273	266.948792
1422.240234	210.546875
1421.200195	426.232727
1420.159180	364.832916
1419.119141	492.342133
1418.078125	350.474976
1417.037109	32.539829
1415.996094	132.453735
1414.954102	8.461400
1413.912109	53.070267
1412.870117	208.337967
1411.828125	225.314331
1410.786133	317.728821
1409.743164	-218.089661
1408.700195	-205.942612
1407.657227	165.434586
1406.614258	92.204941
1405.570313	252.537323
1404.527344	196.987366
1403.483398	-124.528015
1402.438477	-235.103485
1401.394531	-82.164253
1400.349609	-59.672024
1399.304688	53.133621
1398.259766	-84.752388
1397.214844	60.701973
1396.168945	58.288982
1395.123047	23.362505
1394.077148	8.546317
1393.031250	8.819638
1391.984375	6.633130
1390.937500	-165.710434
1389.890625	55.000561
1388.843750	-84.631706
1387.796875	133.584808
1386.749023	209.196686
1385.701172	29.785627
1384.653320	80.512337
1383.604492	36.288811
1382.556641	57.134579
1381.507813	150.474655
1380.458984	1.552403
1379.410156	80.010880
1378.360352	38.647099
1377.310547	154.627991
1376.260742	-31.350710
1375.210938	331.752441
1374.161133	-51.120785
1373.110352	87.487061
1372.059570	16.646767
1371.008789	-168.770233
1369.957031	-25.046600
1368.906250	-142.951950
1367.854492	38.217682
1366.802734	0.186919
1365.750000	26.978033
1364.698242	-58.198795
1363.645508	-160.703552
1362.592773	-44.085388
1361.540039	-240.953506
1360.486328	-52.093971
1359.433594	-24.891159
1358.379883	76.955750
1357.326172	-0.159513
1356.271484	2.354191
1355.216797	-116.822479
1354.163086	171.582611
1353.107422	94.782539
1352.052734	105.019363
1350.998047	-23.711435
1349.942383	133.136719
1348.886719	458.749756
1347.830078	119.320869
1346.774414	189.436279
1345.717773	438.150360
1344.661133	247.945602
1343.604492	469.419525
1342.546875	475.228455
1341.490234	111.901154
1340.432617	479.639160
1339.375000	604.555359
1338.316406	563.562134
1337.258789	596.947388
1336.200195	531.366272
1335.141602	572.302429
1334.082031	571.221191
1333.023438	458.905914
1331.963867	403.584534
1330.904297	281.597717
1329.844727	451.443176
1328.784180	574.315125
1327.723633	571.182800
1326.663086	624.944336
1325.602539	458.927368
1324.541992	554.809326
1323.480469	482.827545
1322.418945	401.070099
1321.357422	428.003326
1320.295898	551.214600
1319.233398	548.629150
1318.170898	585.568909
1317.108398	506.676056
1316.045898	654.674622
1314.982422	731.193054
1313.918945	529.305115
1312.855469	467.992584
1311.791992	547.159241
1310.728516	850.437195
1309.664063	429.838135
1308.599609	676.517334
1307.535156	635.231873
1306.469727	773.620544
1305.404297	939.066895
1304.338867	583.146423
1303.273438	869.159241
1302.208008	806.047974
1301.141602	654.539429
1300.075195	773.434875
1299.008789	654.049927
1297.942383	490.565491
1296.875000	781.464417
1295.807617	878.350342
1294.740234	540.818237
1293.672852	470.959137
1292.604492	538.562683
1291.537109	623.365540
1290.468750	318.266235
1289.399414	444.846191
1288.331055	392.492096
1287.261719	526.450439
1286.192383	523.193481
1285.123047	564.077698
1284.052734	291.504486
1282.983398	408.418640
1281.913086	537.557312
1280.841797	475.777100
1279.771484	418.967896
1278.700195	721.833862
1277.628906	440.055786
1276.557617	383.410065
1275.486328	422.173157
1274.414063	539.166626
1273.341797	321.362030
1272.269531	641.184204
1271.197266	526.114685
1270.124023	462.408783
1269.050781	681.983154
1267.977539	801.414978
1266.904297	791.480591
1265.830078	591.261719
1264.756836	600.955505
1263.681641	622.855652
1262.607422	608.205566
1261.533203	622.844788
1260.458008	649.682983
1259.382813	713.087891
1258.307617	647.370850
1257.231445	550.035706
1256.155273	589.133362
1255.079102	474.858215
1254.002930	589.453369
1252.926758	472.835876
1251.849609	597.146179
1250.772461	641.150024
1249.695313	451.688263
1248.617188	327.967804
1247.540039	461.989777
1246.461914	595.962036
1245.382813	708.012634
1244.304688	581.968628
1243.225586	298.122009
1242.146484	383.488434
1241.067383	398.428192
1239.988281	364.825134
1238.908203	421.021057
1237.828125	727.076477
1236.748047	479.996277
1235.667969	429.449371
1234.586914	689.242554
1233.505859	362.352234
1232.424805	549.349731
1231.343750	464.915771
1230.261719	441.066101
1229.179688	221.068146
1228.097656	272.337006
1227.015625	357.469391
1225.932617	379.629517
1224.850586	314.677521
1223.767578	0.583422
1222.683594	182.402954
1221.600586	185.214981
1220.516602	299.208313
1219.432617	89.281326
1218.347656	396.527954
1217.263672	343.677521
1216.178711	54.135616
1215.093750	85.867065
1214.008789	119.986221
1212.922852	303.713989
1211.836914	434.255432
1210.750977	207.658554
1209.665039	323.656860
1208.579102	162.261261
1207.492188	405.954315
1206.405273	227.693222
1205.318359	-3.526806
1204.230469	155.644043
1203.142578	300.266479
1202.054688	49.843609
1200.966797	-147.521805
1199.877930	13.844182
1198.790039	223.251511
1197.701172	288.164124
1196.611328	25.850735
1195.522461	297.558929
1194.432617	-118.585320
1193.342773	253.935959
1192.252930	-92.372063
1191.162109	-90.140190
1190.072266	-424.267059
1188.981445	-112.189369
1187.889648	120.465210
1186.798828	-33.531876
1185.707031	-48.289307
1184.615234	-5.482181
1183.523438	126.037346
1182.430664	-25.580381
1181.337891	65.038483
1180.245117	184.348465
1179.152344	116.602928
1178.059570	-301.034576
1176.965820	-208.200928
1175.872070	-105.865791
1174.778320	190.366821
1173.683594	-42.723961
1172.588867	203.001663
1171.494141	161.388947
1170.399414	318.345673
1169.303711	-82.190895
1168.208984	187.069458
1167.113281	-77.051048
1166.016602	129.831848
1164.920898	243.375839
1163.824219	223.004517
1162.727539	11.485065
1161.630859	303.963654
1160.533203	-26.970297
1159.435547	-145.330673
1158.337891	-122.863853
1157.240234	-7.390387
1156.141602	24.475952
1155.043945	37.208065
1153.944336	240.642792
1152.845703	-106.779770
1151.747070	-94.177238
1150.647461	30.365797
1149.547852	-57.236374
1148.447266	55.228508
1147.347656	-263.432068
1146.247070	-179.639130
1145.146484	-288.737976
1144.044922	23.376163
1142.944336	33.143951
1141.842773	102.317932
1140.741211	107.201469
1139.638672	64.471519
1138.537109	93.035904
1137.434570	-70.974159
1136.332031	-113.780472
1135.228516	140.309448
1134.125977	220.873703
1133.022461	147.006195
1131.917969	213.173691
1130.814453	79.913589
1129.709961	53.428959
1128.605469	128.916336
1127.500977	367.967712
1126.396484	410.055939
1125.291016	421.250244
1124.185547	245.153656
1123.080078	244.438293
1121.973633	305.259277
1120.868164	335.225098
1119.761719	69.128174
1118.654297	378.374939
1117.547852	107.564392
1116.440430	99.482918
1115.333008	93.724159
1114.225586	135.227951
1113.117188	119.905136
1112.008789	350.417847
1110.900391	143.512650
1109.791992	38.268059
1108.682617	372.452271
1107.573242	149.008911
1106.463867	168.856430
1105.354492	313.780457
1104.244141	354.730774
1103.133789	504.172638
1102.023438	311.407410
1100.913086	399.384827
1099.801758	447.181580
1098.690430	671.743530
1097.579102	481.305725
1096.467773	604.347290
1095.355469	404.503357
1094.243164	520.356812
1093.130859	553.693359
1092.017578	551.656128
1090.905273	636.687561
1089.791992	338.035950
1088.677734	519.455811
1087.564453	272.653534
1086.450195	366.926086
1085.335938	498.743286
1084.221680	487.078552
1083.106445	543.533752
1081.991211	609.332764
1080.875977	616.345459
1079.760742	574.008179
1078.644531	254.590851
1077.528320	165.346649
1076.412109	270.909241
1075.295898	301.316589
1074.178711	423.162720
1073.061523	326.818176
1071.944336	185.945953
1070.826172	265.464325
1069.708984	244.158524
1068.590820	461.831024
1067.471680	496.654541
1066.353516	308.957458
1065.234375	458.501160
1064.115234	589.230530
1062.996094	300.947357
1061.875977	286.542511
1060.755859	393.777374
1059.635742	433.125580
1058.515625	444.384979
1057.394531	207.819565
1056.273438	378.026703
1055.152344	482.722198
1054.031250	414.489105
1052.909180	449.036743
1051.787109	224.374603
1050.665039	359.325989
1049.541992	335.492798
1048.418945	180.995865
1047.295898	-101.737968
1046.172852	-18.160810
1045.048828	58.370327
1043.925781	146.537430
1042.801758	229.994614
1041.676758	1.164804
1040.552734	45.022926
1039.427734	487.135254
1038.302734	384.167511
1037.176758	69.393623
1036.050781	-119.540230
1034.924805	373.423645
1033.798828	175.223801
1032.672852	-78.689476
1031.545898	253.502762
1030.418945	106.647789
1029.291992	138.844299
1028.164063	-110.133606
1027.036133	-154.540283
1025.908203	-13.093442
1024.780273	-59.782261
1023.651367	-122.689964
1022.522461	-43.961658
1021.393555	50.997456
1020.264648	-308.770569
1019.134766	-236.948456
1018.004883	-202.232239
1016.875000	-74.771240
1015.744141	-53.968842
1014.613281	-139.739883
1013.482422	226.318985
1012.351563	135.956802
1011.219727	179.965668
1010.088867	-139.471863
1008.956055	71.289986
1007.824219	221.833954
1006.691406	198.825378
1005.558594	693.962402
1004.425781	950.732239
1003.292969	1161.186646
1002.159180	1117.330811
1001.025391	888.675232
999.891602	687.890686
998.756836	233.171951
997.622070	67.353516
996.487305	30.940166
995.352539	29.214041
994.216797	304.432556
993.081055	9.742461
991.945313	-123.306572
990.808594	156.507843
989.672852	221.850891
988.536133	10.625535
987.398438	-62.196590
986.261719	67.809143
985.124023	73.426804
983.986328	203.443268
982.847656	-21.084841
981.709961	-12.979465
980.571289	144.743057
979.432617	-150.753738
978.292969	-101.063416
977.153320	178.612183
976.013672	97.287376
974.874023	289.570221
973.734375	396.805084
972.593750	-123.120911
971.453125	85.338043
970.311523	185.832825
969.170898	164.680634
968.029297	212.452179
966.886719	161.591522
965.745117	193.417404
964.602539	250.516464
963.459961	225.107819
962.317383	323.574738
961.173828	337.253937
960.030273	76.030342
958.886719	0.558606
957.743164	335.157440
956.598633	-49.324482
955.454102	264.661438
954.309570	88.789299
953.165039	-89.215996
952.019531	-219.031006
950.874023	-142.875046
949.727539	127.667213
948.582031	-1.890487
947.435547	-55.899300
946.289063	34.143753
945.141602	-67.679794
943.995117	-144.251373
942.847656	484.826385
941.699219	415.143555
940.551758	256.568237
939.403320	155.175858
938.254883	405.208984
937.105469	169.415482
935.957031	216.547592
934.807617	261.444824
933.658203	69.376762
932.507813	276.204681
931.357422	129.926514
930.207031	-91.364220
929.056641	-87.066154
927.906250	135.834122
926.754883	124.289955
925.603516	35.464771
924.451172	83.233856
923.298828	-89.544228
922.146484	-232.610062
920.994141	129.096497
919.841797	29.369946
918.688477	-36.162262
917.535156	-6.186935
916.380859	-19.310938
915.227539	47.113567
914.073242	129.461258
912.918945	-60.486290
911.763672	-46.083828
910.608398	-67.911270
909.453125	134.847153
908.297852	-113.602203
907.141602	-26.399099
905.985352	196.796127
904.829102	184.328430
903.672852	70.001740
902.515625	-198.202484
901.358398	63.564854
900.201172	137.402527
899.042969	-128.180573
897.884766	-237.470352
896.726563	-9.627884
895.568359	37.258018
894.409180	-44.690350
893.250000	131.129456
892.090820	-61.414417
890.930664	-12.080453
889.771484	-206.649643
888.611328	116.037849
887.450195	75.147110
886.289063	-281.665161
885.128906	-76.373375
883.966797	259.710602
882.805664	-20.056759
881.643555	230.264069
880.481445	162.640015
879.319336	239.339355
878.156250	129.016006
876.993164	95.384712
875.830078	163.160995
874.666016	35.039799
873.502930	-27.692989
872.338867	235.984695
871.173828	108.046204
870.009766	135.429520
868.844727	14.391211
867.679688	-39.102413
866.513672	312.098785
865.348633	92.307449
864.182617	52.399498
863.015625	131.594238
861.849609	291.629944
860.682617	518.972412
859.515625	324.200989
858.347656	407.833008
857.180664	583.440552
856.012695	115.173103
854.843750	441.054596
853.675781	334.061188
852.506836	301.104248
851.337891	391.432770
850.167969	324.886414
848.999023	-26.103685
847.829102	357.635620
846.658203	291.161285
845.488281	3.117314
844.317383	66.561592
843.146484	105.364113
841.975586	264.939270
840.803711	328.269287
839.631836	192.579636
838.459961	83.769066
837.287109	48.747536
836.114258	98.633064
834.941406	119.445511
833.768555	160.333649
832.594727	-35.474243
831.420898	242.001221
830.247070	222.526016
829.072266	278.894806
827.898438	250.460663
826.722656	150.651810
825.547852	-71.752213
824.372070	-35.523796
823.196289	-14.937324
822.020508	-306.293182
820.844727	52.842606
819.667969	-334.208038
818.491211	271.813873
817.313477	-68.437775
816.136719	27.583998
814.958984	-110.073166
813.781250	8.074459
812.602539	-243.004822
811.423828	-20.481474
810.245117	-100.380363
809.066406	-60.296635
807.886719	-24.724922
806.707031	-282.390167
805.527344	68.428917
804.346680	-189.240845
803.166992	14.802807
801.985352	136.591995
800.804688	-276.359100
799.623047	222.365692
798.441406	93.291840
797.259766	-62.380623
796.078125	-162.633286
794.895508	-10.304698
793.712891	-161.597595
792.529297	-248.659149
791.346680	-94.393349
790.163086	75.226753
788.978516	229.204010
787.794922	77.705185
786.610352	244.747253
785.425781	278.948425
784.241211	116.278641
783.055664	210.033966
781.870117	252.844589
780.684570	182.879822
779.498047	340.394623
778.311523	-56.554661
777.125000	36.765812
775.938477	52.711090
774.750977	340.012665
773.563477	245.406952
772.375977	20.628038
771.187500	-7.852382
769.999023	106.915321
768.810547	115.749374
767.622070	137.725861
766.432617	199.267654
765.243164	284.936157
764.053711	209.727524
762.863281	330.422058
761.672852	356.335419
760.482422	232.518631
759.291992	27.280634
758.100586	330.163422
756.909180	14.891299
755.717773	95.433563
754.525391	167.064636
753.333008	289.132294
752.140625	237.510223
750.948242	218.785187
749.754883	294.419128
748.561523	130.647018
747.368164	78.821373
746.173828	217.859299
744.979492	1.357440
743.785156	148.988846
742.590820	-52.174915
741.395508	84.302841
740.200195	-68.662384
739.003906	113.643509
737.808594	201.609222
736.612305	-65.354042
735.416016	18.111101
734.218750	197.804810
733.021484	416.756561
731.824219	81.940918
730.626953	-125.882362
729.428711	38.161247
728.230469	-27.517454
727.032227	7.353247
725.833984	15.941618
724.634766	-56.367889
723.435547	-23.818335
722.235352	10.861554
721.036133	209.267563
719.835938	171.775818
718.635742	-164.733276
717.434570	85.853539
716.233398	190.143417
715.032227	-67.683006
713.831055	115.060844
712.628906	-44.558357
711.426758	31.273876
710.224609	6.834178
709.021484	261.240204
707.818359	258.531311
706.615234	151.312408
705.412109	96.397537
704.208008	178.631226
703.003906	73.713188
701.799805	162.475204
700.594727	-29.347294
699.389648	242.090073
698.184570	74.308716
696.979492	32.697304
695.773438	-74.047455
694.567383	40.879898
693.361328	166.661148
692.154297	-18.071148
690.947266	-233.054459
689.740234	214.070877
688.533203	86.053276
687.325195	10.219035
686.117188	125.350197
684.909180	-56.552757
683.700195	-240.462036
682.491211	-346.175751
681.282227	11.941457
680.072266	53.706764
678.863281	125.880264
677.653320	-278.240051
676.442383	-389.823212
675.232422	-226.375168
674.021484	-106.163773
672.810547	308.317078
671.598633	357.225220
670.386719	-8.904167
669.174805	59.783173
667.962891	-245.313644
666.750000	-22.903519
665.537109	164.991638
664.324219	-42.275970
663.110352	318.590942
661.897461	107.396317
660.683594	196.460678
659.468750	-14.267733
658.254883	66.512093
657.040039	43.912453
655.824219	-99.239632
654.609375	79.076477
653.393555	-16.209749
652.177734	218.426590
650.960938	11.537707
649.745117	100.021545
648.528320	-15.880907
647.311523	103.139427
646.093750	73.818649
644.875977	231.941818
643.658203	-7.761091
642.440430	155.072556
641.221680	133.145889
640.002930	223.254486
638.784180	19.117935
637.564453	60.279392
636.344727	-162.566284
635.125000	7.985594
633.905273	256.015289
632.684570	-41.098072
631.463867	74.272438
630.243164	185.559982
629.021484	292.766724
627.799805	50.580791
626.578125	-184.795837
625.356445	373.420593
624.133789	76.450882
622.911133	564.168701
621.688477	4.312113
620.464844	141.087921
619.241211	141.018723
618.017578	-32.201405
616.793945	-40.267368
615.569336	189.464676
614.344727	267.450623
613.120117	163.847977
611.894531	-74.172615
610.668945	-89.485176
609.443359	-93.859215
608.216797	-134.312256
606.991211	-212.968948
605.764648	73.904884
604.537109	164.411453
