# Supplementary material for: Raman spectroscopy accurately differentiates mucosal healing from non-healing and biochemical changes following biological therapy in inflammatory bowel disease
Source: PLoS One. 2021 Jun 2;16(6):e0252210. doi: 10.1371/journal.pone.0252210 (PMC8172032; doi:10.1371/journal.pone.0252210)
Supplement: S3 Dataset — (ZIP) [file pone.0252210.s005.zip › Export UC active inflammation/EC029_base sub CR removed_10__X_-7219.46__Y_-1194.22__Z_-7213__Time_115.txt]

1714.705078	-27.690298
1713.728516	-6.543344
1712.751953	71.084366
1711.774414	63.153885
1710.797852	103.908379
1709.820313	-249.040085
1708.842773	-57.442596
1707.864258	158.538757
1706.886719	-176.861771
1705.908203	18.504856
1704.929688	24.153873
1703.950195	-60.789207
1702.971680	74.285538
1701.992188	35.834496
1701.012695	-397.973999
1700.033203	110.271660
1699.052734	25.205624
1698.073242	-35.176617
1697.092773	-14.868098
1696.112305	-63.489864
1695.130859	-31.449207
1694.150391	91.992233
1693.168945	55.689125
1692.187500	-177.564392
1691.206055	131.633560
1690.223633	326.488953
1689.241211	129.694794
1688.258789	309.623993
1687.276367	455.393127
1686.293945	407.075226
1685.310547	425.954803
1684.327148	197.600281
1683.343750	558.686890
1682.360352	209.061142
1681.375977	611.057068
1680.392578	403.842438
1679.408203	141.369553
1678.423828	512.923401
1677.438477	379.364197
1676.453125	501.785461
1675.468750	717.836792
1674.482422	835.913757
1673.497070	771.131836
1672.511719	683.020691
1671.525391	701.746582
1670.539063	970.704468
1669.552734	475.246246
1668.565430	822.187500
1667.578125	819.112061
1666.591797	867.025146
1665.603516	742.907288
1664.616211	762.641663
1663.627930	1061.324951
1662.640625	954.720459
1661.652344	1280.739014
1660.663086	968.325806
1659.674805	1114.982666
1658.685547	1129.560547
1657.696289	932.706177
1656.707031	892.636292
1655.717773	972.172607
1654.727539	784.754272
1653.737305	661.367676
1652.747070	1162.851929
1651.756836	498.034088
1650.765625	664.280579
1649.775391	632.586792
1648.784180	828.604370
1647.792969	491.078217
1646.800781	595.303528
1645.809570	438.352509
1644.817383	125.986969
1643.825195	429.334839
1642.832031	146.817535
1641.839844	102.314774
1640.846680	79.241440
1639.853516	-209.955765
1638.860352	-308.817413
1637.867188	-209.567688
1636.873047	-165.459183
1635.878906	60.777760
1634.884766	-15.864247
1633.890625	245.021500
1632.895508	23.986265
1631.900391	-375.785370
1630.905273	-51.095600
1629.910156	213.130341
1628.915039	130.061020
1627.918945	-147.489304
1626.922852	40.895382
1625.926758	32.131832
1624.930664	149.767700
1623.933594	-216.211868
1622.937500	-53.561443
1621.940430	74.993332
1620.942383	195.739120
1619.945313	-211.360596
1618.947266	140.746933
1617.949219	159.388840
1616.951172	117.761772
1615.953125	2.773416
1614.954102	-56.985767
1613.956055	-260.891113
1612.957031	7.418624
1611.957031	76.392776
1610.958008	-121.971176
1609.958008	80.782516
1608.958984	94.850517
1607.958008	-352.151306
1606.958008	141.366882
1605.958008	-40.899700
1604.957031	91.074554
1603.956055	79.044670
1602.955078	-21.951454
1601.953125	-107.223824
1600.951172	14.174259
1599.950195	9.990418
1598.947266	-200.802612
1597.945313	-380.147583
1596.942383	-138.698151
1595.940430	-372.930298
1594.937500	12.000477
1593.933594	-324.156036
1592.930664	-346.865448
1591.926758	-155.576126
1590.922852	-87.115303
1589.918945	-144.017746
1588.915039	-75.747765
1587.910156	-190.198257
1586.906250	5.653040
1585.901367	136.123291
1584.895508	138.689835
1583.890625	62.979366
1582.884766	18.441689
1581.878906	41.534592
1580.873047	-5.824350
1579.867188	352.915375
1578.860352	206.312256
1577.854492	161.161057
1576.847656	214.758667
1575.839844	-18.004417
1574.833008	212.193100
1573.825195	184.675064
1572.817383	154.417084
1571.809570	-117.724617
1570.801758	75.278175
1569.792969	244.634247
1568.784180	42.283146
1567.775391	333.306213
1566.766602	-123.779556
1565.757813	226.519547
1564.748047	-178.804703
1563.738281	126.870293
1562.728516	-29.559067
1561.718750	-1.944314
1560.708008	-5.662978
1559.697266	133.029739
1558.686523	-119.930206
1557.675781	88.322899
1556.665039	158.975235
1555.653320	250.106018
1554.641602	32.811089
1553.629883	133.899994
1552.617188	203.664658
1551.605469	211.106430
1550.592773	187.276825
1549.580078	23.554399
1548.567383	-202.373810
1547.553711	231.002472
1546.541016	185.708466
1545.527344	34.233829
1544.513672	24.761269
1543.499023	2.150352
1542.485352	116.281647
1541.470703	18.364487
1540.456055	-7.411463
1539.441406	369.342926
1538.425781	-77.622597
1537.410156	66.325844
1536.394531	-184.709473
1535.378906	203.840622
1534.363281	-369.856964
1533.346680	190.890472
1532.331055	50.098839
1531.314453	192.632980
1530.296875	182.868607
1529.280273	203.854202
1528.262695	379.143250
1527.245117	106.131989
1526.227539	165.144226
1525.209961	66.939377
1524.191406	295.371399
1523.172852	73.296501
1522.154297	118.640327
1521.135742	336.082520
1520.116211	-58.687431
1519.097656	73.519745
1518.078125	159.206100
1517.058594	-9.686837
1516.038086	-284.028473
1515.018555	-52.436741
1513.998047	153.185181
1512.977539	194.254288
1511.956055	-175.552353
1510.935547	-175.810226
1509.914063	-94.155899
1508.892578	-135.810272
1507.871094	-113.489471
1506.849609	39.434174
1505.827148	-156.501419
1504.804688	298.458160
1503.782227	92.014931
1502.759766	-24.818491
1501.736328	-172.500610
1500.713867	-107.691826
1499.690430	-94.271027
1498.666016	-188.516815
1497.642578	-290.491150
1496.618164	-379.782501
1495.594727	-405.176941
1494.569336	-328.444122
1493.544922	-366.880432
1492.520508	-152.341248
1491.495117	74.747437
1490.469727	79.337349
1489.444336	-33.689400
1488.417969	-98.268761
1487.392578	460.179993
1486.366211	318.748505
1485.339844	-26.905918
1484.312500	331.796173
1483.286133	233.602112
1482.258789	525.614807
1481.231445	388.982086
1480.204102	145.250259
1479.175781	500.576660
1478.148438	399.513916
1477.120117	418.162476
1476.091797	617.617737
1475.062500	478.152130
1474.034180	448.220978
1473.004883	909.584534
1471.975586	1146.713379
1470.946289	902.728027
1469.916016	923.379272
1468.885742	1081.350586
1467.855469	1038.307495
1466.825195	1419.876343
1465.794922	1391.978271
1464.763672	1419.952026
1463.732422	1257.318848
1462.701172	1935.638794
1461.669922	1607.838867
1460.638672	1333.498535
1459.606445	1419.749146
1458.574219	1670.954102
1457.541992	1642.897583
1456.508789	1845.711304
1455.476563	1827.782104
1454.443359	2121.787842
1453.410156	1444.544922
1452.375977	2486.340820
1451.342773	2077.999756
1450.308594	1940.961548
1449.274414	1429.053833
1448.240234	1917.884888
1447.206055	2026.688354
1446.170898	1851.880737
1445.135742	1758.187988
1444.100586	1856.909790
1443.064453	1778.482544
1442.029297	1945.545776
1440.993164	1940.570923
1439.957031	1551.307007
1438.920898	1781.627563
1437.883789	1655.500610
1436.847656	1547.205322
1435.810547	1082.764648
1434.773438	1161.645630
1433.735352	1298.609009
1432.698242	1120.015747
1431.660156	1229.302856
1430.622070	934.823792
1429.583008	615.285034
1428.544922	-26.904839
1427.505859	400.596344
1426.466797	578.362122
1425.427734	80.507912
1424.387695	442.402496
1423.348633	-115.511368
1422.308594	261.566132
1421.268555	369.061432
1420.227539	45.946991
1419.187500	45.369671
1418.146484	251.276459
1417.105469	177.843155
1416.064453	-376.039825
1415.022461	-225.237488
1413.980469	204.778976
1412.939453	-76.864418
1411.896484	252.568253
1410.854492	-6.147990
1409.811523	-28.455336
1408.768555	-126.011284
1407.725586	75.501968
1406.682617	71.120934
1405.638672	-126.497292
1404.595703	32.571472
1403.551758	-16.641098
1402.506836	162.597015
1401.462891	-59.466709
1400.417969	-68.147614
1399.373047	58.703827
1398.328125	-185.403595
1397.283203	14.363080
1396.237305	-48.971115
1395.191406	-1.913617
1394.145508	185.528549
1393.099609	95.047508
1392.052734	142.414764
1391.006836	177.409805
1389.959961	-222.975830
1388.912109	-325.319305
1387.865234	112.896187
1386.817383	23.299597
1385.769531	-236.153320
1384.721680	-45.360668
1383.673828	-36.970558
1382.625000	83.984650
1381.576172	117.577141
1380.527344	-270.841370
1379.478516	-209.434814
1378.429688	151.699234
1377.379883	33.513279
1376.330078	-181.815979
1375.280273	331.680145
1374.229492	41.794315
1373.178711	158.714371
1372.128906	-53.403675
1371.077148	-103.294258
1370.026367	18.987476
1368.974609	-15.663713
1367.923828	159.141602
1366.871094	-233.958374
1365.819336	224.971512
1364.767578	26.532982
1363.714844	141.941528
1362.662109	172.824570
1361.609375	236.173706
1360.555664	-197.924194
1359.501953	121.903877
1358.448242	-68.026436
1357.394531	-6.645562
1356.340820	44.897247
1355.286133	39.376873
1354.231445	272.497467
1353.176758	85.867455
1352.122070	41.001534
1351.066406	-115.461746
1350.011719	172.619522
1348.956055	143.019592
1347.899414	326.925262
1346.843750	37.082996
1345.787109	791.615417
1344.730469	794.623535
1343.673828	656.442139
1342.616211	1001.741760
1341.559570	1091.794800
1340.501953	956.455383
1339.444336	786.616821
1338.385742	750.672668
1337.328125	737.163818
1336.269531	867.324097
1335.210938	1123.753296
1334.152344	875.434143
1333.092773	807.897583
1332.033203	557.477112
1330.973633	364.147827
1329.914063	766.787048
1328.853516	677.488281
1327.793945	1003.489441
1326.733398	919.323059
1325.672852	1220.610962
1324.611328	793.361267
1323.549805	771.293213
1322.489258	1080.110107
1321.426758	956.976318
1320.365234	1221.372437
1319.302734	1123.109619
1318.241211	1057.052490
1317.177734	1129.159790
1316.115234	1058.352051
1315.052734	1327.778198
1313.989258	1345.810425
1312.925781	1026.408936
1311.862305	958.450867
1310.797852	1348.601318
1309.733398	1009.922119
1308.668945	971.750977
1307.604492	928.742432
1306.540039	1055.585815
1305.474609	1273.434937
1304.409180	1346.155762
1303.343750	1209.914307
1302.277344	1435.130005
1301.211914	942.684692
1300.145508	1163.059937
1299.079102	1395.680054
1298.011719	977.378845
1296.945313	1116.724854
1295.877930	858.341003
1294.810547	1095.909058
1293.743164	1308.880005
1292.674805	1347.595825
1291.606445	1006.148376
1290.538086	1106.301147
1289.469727	993.142029
1288.400391	615.317749
1287.332031	1387.083740
1286.262695	742.336914
1285.193359	749.496948
1284.123047	962.390503
1283.052734	925.464478
1281.982422	883.681641
1280.912109	1138.083130
1279.841797	856.510681
1278.770508	1069.240356
1277.699219	738.906372
1276.627930	846.448303
1275.556641	663.020386
1274.484375	900.082397
1273.412109	614.088867
1272.339844	1317.717529
1271.267578	975.591675
1270.194336	1124.463989
1269.121094	1053.531250
1268.047852	977.744568
1266.974609	1197.289917
1265.900391	1243.478516
1264.827148	1118.896973
1263.752930	940.689758
1262.677734	994.183105
1261.603516	745.362122
1260.528320	1366.734375
1259.453125	1037.484985
1258.377930	1285.744995
1257.301758	1224.533081
1256.226563	1065.936035
1255.150391	968.234802
1254.073242	1087.174072
1252.997070	777.746765
1251.919922	1098.558228
1250.842773	1428.934570
1249.765625	1401.635620
1248.688477	1058.242310
1247.610352	1064.991821
1246.532227	1100.870483
1245.454102	752.786926
1244.375000	783.771606
1243.296875	707.853394
1242.217773	1156.402954
1241.138672	1293.973267
1240.058594	788.239197
1238.979492	447.710327
1237.899414	1029.163574
1236.819336	1273.167603
1235.738281	942.284058
1234.658203	1047.909546
1233.577148	1100.098389
1232.496094	762.055969
1231.415039	1078.265747
1230.333008	1076.953247
1229.250977	898.797180
1228.168945	1156.479858
1227.086914	709.582642
1226.003906	780.713745
1224.920898	791.266907
1223.837891	1121.069336
1222.754883	991.147461
1221.670898	781.414368
1220.587891	470.194061
1219.503906	644.832764
1218.418945	430.278961
1217.334961	488.759186
1216.250000	609.932190
1215.165039	158.688339
1214.080078	284.577820
1212.994141	125.513557
1211.908203	755.550232
1210.822266	695.234253
1209.736328	538.393250
1208.649414	449.057220
1207.563477	663.496948
1206.476563	921.143982
1205.388672	785.771240
1204.301758	698.591309
1203.213867	608.953430
1202.125977	377.194336
1201.038086	138.243500
1199.949219	472.236267
1198.861328	81.604591
1197.772461	-198.255692
1196.682617	-247.141708
1195.593750	370.152405
1194.503906	-167.106689
1193.414063	-220.991760
1192.324219	-41.784004
1191.233398	-242.410767
1190.143555	198.436050
1189.052734	-45.531948
1187.960938	-1.322525
1186.870117	-274.092010
1185.778320	-318.804779
1184.686523	97.177963
1183.594727	-115.678581
1182.501953	-141.438660
1181.410156	-95.293076
1180.317383	-66.042526
1179.223633	-51.272648
1178.130859	229.451157
1177.037109	21.183434
1175.943359	-153.518326
1174.849609	112.444084
1173.754883	186.658615
1172.661133	303.876923
1171.566406	-155.819427
1170.470703	18.679480
1169.375977	18.426439
1168.280273	175.940323
1167.184570	-30.130922
1166.088867	-130.985733
1164.992188	-265.337067
1163.895508	-124.896172
1162.798828	-235.419952
1161.702148	160.393265
1160.605469	61.673317
1159.507813	87.070450
1158.410156	224.573013
1157.311523	37.409328
1156.213867	291.656982
1155.115234	190.318542
1154.016602	186.749786
1152.917969	-124.427078
1151.818359	74.559212
1150.718750	-24.478367
1149.619141	-423.710510
1148.519531	-98.694611
1147.418945	-159.682861
1146.319336	-161.143799
1145.217773	-96.039581
1144.117188	-271.346893
1143.015625	-175.395645
1141.915039	-48.587605
1140.813477	-259.596466
1139.710938	-282.733459
1138.609375	-94.310371
1137.506836	32.178757
1136.404297	32.652977
1135.300781	470.164764
1134.197266	465.707458
1133.094727	100.329170
1131.990234	399.735199
1130.886719	160.254486
1129.782227	224.556931
1128.677734	348.112610
1127.573242	644.727722
1126.468750	502.520966
1125.363281	156.459015
1124.257813	585.570557
1123.152344	253.837662
1122.045898	154.387100
1120.940430	687.380249
1119.833984	220.819138
1118.726563	216.088211
1117.620117	225.579315
1116.512695	227.939041
1115.405273	379.340729
1114.297852	12.676666
1113.189453	81.269066
1112.082031	237.330048
1110.972656	-22.719921
1109.864258	45.842678
1108.755859	220.699493
1107.646484	109.657227
1106.537109	383.600098
1105.426758	36.479427
1104.317383	333.944580
1103.207031	371.681641
1102.096680	227.750519
1100.985352	81.524536
1099.875000	296.219238
1098.763672	140.657700
1097.652344	282.192657
1096.540039	574.498352
1095.427734	661.712585
1094.315430	200.071457
1093.203125	438.115723
1092.090820	191.058014
1090.977539	311.342224
1089.864258	544.574768
1088.750977	67.167465
1087.636719	159.267487
1086.522461	112.606071
1085.408203	357.567688
1084.293945	647.122742
1083.179688	405.452545
1082.064453	13.544324
1080.949219	582.648560
1079.833008	21.865879
1078.717773	208.081955
1077.601563	351.992523
1076.485352	364.464996
1075.368164	219.764236
1074.251953	441.162140
1073.134766	-106.770149
1072.016602	-192.480103
1070.899414	350.190430
1069.781250	-269.819855
1068.663086	-67.026840
1067.544922	311.434174
1066.426758	474.322479
1065.307617	138.442459
1064.188477	224.168472
1063.068359	281.828522
1061.949219	159.380203
1060.829102	362.220367
1059.708984	162.769821
1058.588867	-76.263069
1057.467773	-149.139877
1056.346680	46.880276
1055.225586	282.618927
1054.104492	202.956268
1052.982422	151.427811
1051.860352	-28.421278
1050.738281	-72.691414
1049.615234	83.856316
1048.492188	98.083107
1047.369141	254.700989
1046.246094	241.082138
1045.123047	302.180725
1043.999023	221.122696
1042.875000	-99.868027
1041.750000	-304.118469
1040.625977	211.715897
1039.500977	140.452759
1038.375977	-21.493059
1037.250000	-125.073288
1036.125000	306.844757
1034.999023	-57.178337
1033.873047	-113.837646
1032.746094	164.556015
1031.619141	-19.825457
1030.492188	284.202209
1029.365234	-46.329067
1028.237305	-104.737587
1027.110352	-432.486298
1025.982422	-265.255402
1024.853516	-601.907288
1023.725586	-473.960327
1022.596680	-650.031616
1021.467773	-405.891998
1020.337891	-298.648193
1019.208008	-555.485352
1018.078125	4.159370
1016.948242	-259.354248
1015.818359	33.642010
1014.687500	-134.528580
1013.556641	-330.305725
1012.425781	-217.821991
1011.293945	214.273392
1010.162109	331.430969
1009.030273	196.361771
1007.898438	56.847145
1006.765625	243.706985
1005.632813	555.496704
1004.500000	938.946716
1003.366211	1988.142822
1002.233398	2029.237671
1001.099609	1501.961426
999.964844	1307.712646
998.831055	485.440338
997.696289	88.550873
996.561523	-3.292092
995.425781	-242.709274
994.291016	-147.284164
993.155273	206.589767
992.019531	352.833374
990.882813	715.873169
989.747070	145.179276
988.610352	58.878551
987.472656	452.029419
986.335938	227.702850
985.198242	-35.567513
984.060547	184.974167
982.921875	-94.061523
981.784180	156.539963
980.645508	361.102051
979.506836	188.387833
978.367188	-41.640232
977.228516	503.485352
976.088867	294.405121
974.948242	524.517029
973.808594	108.940193
972.667969	-106.477287
971.527344	57.288475
970.385742	434.626221
969.245117	398.673737
968.103516	103.479019
966.961914	239.916992
965.819336	23.099342
964.677734	-200.391724
963.534180	417.855347
962.391602	382.555725
961.249023	335.914795
960.105469	454.368835
958.961914	348.358368
957.817383	84.452530
956.673828	47.466457
955.529297	122.754616
954.383789	-3.312925
953.239258	-323.718506
952.093750	79.006035
950.948242	40.222343
949.802734	26.694668
948.656250	129.840363
947.509766	100.466011
946.363281	-328.683685
945.216797	126.530472
944.069336	-35.048168
942.921875	385.785065
941.774414	333.954437
940.625977	81.381622
939.478516	228.312622
938.330078	477.896973
937.180664	102.527893
936.032227	612.107117
934.882813	145.839310
933.732422	199.480850
932.583008	269.120605
931.432617	-116.809937
930.282227	-315.743744
929.131836	118.458199
927.980469	345.362610
926.830078	196.710083
925.677734	-6.432460
924.526367	-380.025909
923.374023	461.045593
922.221680	210.399384
921.069336	-40.075592
919.916992	-92.666176
918.763672	59.300205
917.610352	90.846924
916.456055	172.380997
915.302734	74.559921
914.148438	210.625244
912.994141	97.029831
911.838867	-50.514442
910.683594	-7.406349
909.528320	-197.870239
908.373047	-537.853149
907.216797	-134.154709
906.061523	133.413147
904.904297	79.146194
903.748047	-122.289825
902.590820	-371.172180
901.433594	68.361870
900.276367	-402.224518
899.118164	-139.367554
897.960938	50.991676
896.802734	125.916039
895.643555	137.497726
894.484375	15.696994
893.325195	181.023972
892.166016	57.035652
891.006836	362.367188
889.846680	134.504471
888.686523	109.993660
887.526367	92.270744
886.365234	-69.901001
885.204102	-119.166763
884.042969	307.616486
882.880859	359.782410
881.719727	-113.489113
880.556641	491.075378
879.394531	99.125336
878.232422	254.924179
877.069336	178.594711
875.905273	111.295761
874.742188	179.129150
873.578125	273.927887
872.414063	235.875076
871.250000	-234.206329
870.084961	29.298767
868.920898	-413.554474
867.754883	38.706749
866.589844	191.751801
865.423828	290.757477
864.257813	84.102409
863.091797	79.707420
861.924805	165.117355
860.758789	216.790085
859.590820	445.745178
858.423828	299.769653
857.255859	396.157501
856.087891	297.307190
854.919922	490.030304
853.751953	776.802612
852.583008	411.079132
851.414063	200.133621
850.244141	681.596985
849.075195	844.712830
847.905273	685.216553
846.734375	451.869049
845.564453	149.211151
844.393555	641.126526
843.222656	712.135376
842.051758	311.088623
840.879883	-116.644417
839.708008	50.515167
838.536133	168.379440
837.363281	386.708252
836.190430	79.846390
835.017578	114.848167
833.844727	308.350006
832.670898	173.510223
831.497070	156.998047
830.323242	254.266388
829.149414	262.201813
827.974609	308.005585
826.799805	103.983955
825.624023	689.248352
824.449219	275.626434
823.273438	87.227943
822.097656	438.023407
820.920898	-66.699913
819.744141	87.915359
818.567383	-216.204895
817.390625	-177.451126
816.212891	-181.039948
815.035156	-133.504395
813.857422	-88.254356
812.679688	61.448730
811.500977	-2.389091
810.322266	-95.132622
809.142578	-412.310974
807.963867	-387.247620
806.784180	-195.661224
805.603516	-315.086609
804.423828	-188.065720
803.243164	-234.266541
802.062500	176.618378
800.881836	-368.863525
799.700195	-386.272552
798.518555	-534.531555
797.336914	-124.112595
796.154297	13.467038
794.972656	-227.947311
793.789063	-358.530212
792.606445	-287.531372
791.422852	-225.462830
790.240234	-72.685936
789.055664	290.230011
787.872070	199.355957
786.687500	194.769638
785.502930	172.462784
784.317383	187.718811
783.132813	214.008682
781.947266	-199.546936
780.761719	346.000824
779.575195	195.431473
778.388672	440.225189
777.202148	-136.468643
776.015625	-176.508392
774.828125	191.721375
773.640625	-216.881104
772.453125	45.271099
771.264648	258.758270
770.076172	386.146698
768.887695	464.964661
767.699219	422.525757
766.509766	258.914093
765.320313	51.313198
764.130859	110.267029
762.940430	153.766006
761.750977	327.117493
760.559570	247.290680
759.369141	-10.708956
758.177734	477.074921
756.986328	212.532822
755.794922	167.970367
754.603516	35.509644
753.411133	193.176163
752.218750	172.813477
751.025391	224.939285
749.832031	290.217407
748.638672	344.496368
747.445313	436.062225
746.250977	413.479492
745.057617	116.676323
743.862305	333.266449
742.667969	135.313522
741.472656	-152.433258
740.277344	42.174118
739.082031	-304.558990
737.885742	-90.275177
736.689453	-71.018021
735.493164	-430.591583
734.296875	-124.444542
733.099609	107.151550
731.902344	154.836517
730.705078	77.813957
729.506836	86.140343
728.308594	227.865524
727.110352	105.009377
725.911133	275.104889
724.712891	-63.998947
723.513672	-44.654507
722.313477	247.708755
721.113281	299.757507
719.914063	308.142700
718.712891	87.353256
717.512695	207.099503
716.311523	71.556343
715.110352	95.312004
713.909180	182.307739
712.707031	112.310593
711.504883	-121.095299
710.302734	338.542877
709.099609	5.007724
707.896484	370.777649
706.693359	340.090546
705.490234	178.816956
704.286133	394.153412
703.082031	187.269485
701.877930	463.441895
700.672852	243.613068
699.468750	-210.932129
698.262695	169.510010
697.057617	-67.449463
695.851563	178.086639
694.645508	28.142971
693.439453	-167.332260
692.232422	-360.541382
691.026367	-201.969559
689.818359	84.571159
688.611328	153.999893
687.403320	-102.001183
686.195313	186.490616
684.987305	-19.529879
683.778320	-314.339478
682.569336	-277.417938
681.360352	-218.844788
680.151367	-283.785492
678.941406	28.139315
677.731445	-147.280762
676.521484	34.562195
675.310547	-251.179138
674.099609	32.273132
672.888672	-238.219238
671.677734	86.158638
670.465820	-279.397675
669.253906	224.225693
668.041016	245.630524
666.829102	375.046143
665.616211	165.208908
664.403320	-241.091415
663.189453	311.477417
661.975586	-12.697101
660.761719	-287.108551
659.547852	480.776855
658.333008	-37.458534
657.118164	492.701935
655.903320	99.698486
654.688477	-105.602806
653.472656	139.595413
652.256836	156.239853
651.040039	-275.254852
649.824219	372.459229
648.607422	12.095239
647.389648	-31.691195
646.172852	60.100697
644.955078	149.656952
643.737305	667.233887
642.519531	246.788635
641.300781	54.420246
640.082031	-208.840881
638.863281	-128.130859
637.643555	491.845215
636.423828	310.180908
635.204102	107.084541
633.984375	17.858383
632.763672	139.020844
631.542969	90.533813
630.322266	666.485596
629.100586	34.305489
627.878906	271.061920
626.657227	267.519836
625.435547	36.710285
624.212891	599.044373
622.990234	363.955322
621.767578	210.385391
620.543945	354.602478
619.320313	353.150360
618.096680	36.996204
616.873047	198.322372
615.648438	233.344040
614.423828	-99.603928
613.199219	-145.732056
611.973633	-185.378082
610.748047	335.212463
609.522461	175.912933
608.296875	-70.848038
607.070313	-56.753014
605.843750	-192.080215
604.617188	-43.195724
