# Supplementary material for: Raman spectroscopy accurately differentiates mucosal healing from non-healing and biochemical changes following biological therapy in inflammatory bowel disease
Source: PLoS One. 2021 Jun 2;16(6):e0252210. doi: 10.1371/journal.pone.0252210 (PMC8172032; doi:10.1371/journal.pone.0252210)
Supplement: S3 Dataset — (ZIP) [file pone.0252210.s005.zip › Export UC active inflammation/OC009-1 pre treatment_CR removed base sub_5__X_-6523.92__Y_3493.58__Z_-337.741__Time_56.txt]

1714.799805	277.724487
1713.823242	496.773315
1712.846680	384.921631
1711.869141	265.001373
1710.892578	507.170197
1709.915039	218.343155
1708.937500	93.005501
1707.958984	224.671692
1706.981445	-59.000195
1706.002930	-249.160172
1705.024414	-166.434906
1704.044922	52.336594
1703.066406	-280.564484
1702.086914	-354.302094
1701.107422	-316.131592
1700.127930	-69.893822
1699.147461	-214.767685
1698.167969	-215.743744
1697.187500	223.522964
1696.207031	-251.879929
1695.226563	28.183935
1694.245117	-304.299500
1693.263672	-55.356594
1692.282227	-125.037048
1691.300781	-14.085370
1690.318359	274.608826
1689.336914	524.929016
1688.354492	237.995010
1687.372070	344.795776
1686.388672	98.522545
1685.406250	245.773941
1684.422852	290.501099
1683.439453	547.159119
1682.456055	51.382828
1681.471680	427.959229
1680.487305	-56.835609
1679.502930	53.492035
1678.518555	103.877754
1677.534180	575.878723
1676.548828	572.743896
1675.563477	685.176514
1674.578125	551.477295
1673.592773	990.486572
1672.606445	872.291687
1671.621094	601.175171
1670.634766	1088.256348
1669.647461	755.481995
1668.661133	1092.990723
1667.673828	1179.097046
1666.686523	1106.865112
1665.699219	1327.451172
1664.711914	1299.455444
1663.723633	1304.122437
1662.736328	1577.461426
1661.748047	1278.823608
1660.758789	1513.807129
1659.770508	1349.331909
1658.781250	1567.121948
1657.791992	1406.751343
1656.802734	1511.934937
1655.813477	1596.540283
1654.823242	1432.898315
1653.833008	1325.503540
1652.842773	1176.400757
1651.852539	1443.211060
1650.862305	1078.380127
1649.871094	1235.066040
1648.879883	1008.877686
1647.888672	1021.109619
1646.896484	663.850037
1645.905273	698.158020
1644.913086	492.498108
1643.920898	495.914307
1642.928711	233.062454
1641.935547	709.671265
1640.943359	600.610352
1639.950195	272.920044
1638.956055	333.375854
1637.962891	359.813324
1636.968750	505.119415
1635.975586	405.480957
1634.981445	84.726089
1633.986328	-74.979546
1632.992188	150.171600
1631.997070	133.093948
1631.001953	197.804764
1630.006836	-179.611633
1629.010742	3.826883
1628.015625	5.756082
1627.019531	-126.394783
1626.023438	-203.170059
1625.027344	109.326721
1624.030273	-256.535492
1623.033203	168.943771
1622.036133	37.179451
1621.039063	199.739212
1620.041992	70.679260
1619.043945	-520.530212
1618.045898	-16.665945
1617.047852	95.836960
1616.049805	428.698029
1615.050781	-59.890823
1614.052734	5.184123
1613.053711	-63.605949
1612.053711	163.832458
1611.054688	178.756805
1610.054688	59.894554
1609.055664	263.295074
1608.054688	-104.651077
1607.054688	-312.773529
1606.054688	34.209488
1605.053711	-129.635300
1604.052734	287.525513
1603.051758	73.668816
1602.049805	110.896797
1601.048828	-74.389420
1600.046875	119.416519
1599.044922	-385.156677
1598.041992	95.792229
1597.040039	-220.772766
1596.037109	128.883133
1595.034180	-344.721497
1594.031250	-230.677872
1593.027344	-555.610046
1592.024414	-178.336060
1591.020508	-276.512695
1590.016602	183.564377
1589.011719	-421.285553
1588.007813	-45.327198
1587.002930	507.535675
1585.998047	19.596922
1584.993164	102.487869
1583.987305	156.398758
1582.982422	79.765472
1581.976563	5.483602
1580.970703	-191.441864
1579.964844	-47.441139
1578.958008	109.222542
1577.951172	91.155075
1576.944336	-130.155273
1575.937500	-213.761078
1574.930664	-92.124901
1573.922852	-202.295578
1572.915039	-115.102570
1571.907227	166.720566
1570.899414	47.913078
1569.890625	279.617096
1568.881836	121.268562
1567.873047	186.054398
1566.864258	-349.295258
1565.855469	-103.290459
1564.845703	357.718170
1563.835938	-32.903671
1562.826172	152.303177
1561.816406	67.381996
1560.805664	225.948364
1559.794922	28.949709
1558.784180	46.898426
1557.773438	214.857849
1556.762695	157.039856
1555.750977	-131.624298
1554.739258	162.279617
1553.727539	145.049728
1552.715820	-30.378950
1551.703125	52.783611
1550.690430	241.718735
1549.677734	37.049244
1548.665039	349.507416
1547.652344	397.774872
1546.638672	223.363495
1545.625000	64.265015
1544.611328	10.919128
1543.597656	-6.500006
1542.583008	107.538422
1541.568359	355.558746
1540.553711	357.907227
1539.539063	-171.819733
1538.524414	103.708679
1537.508789	195.620148
1536.493164	408.491364
1535.477539	427.567413
1534.460938	-22.993193
1533.445313	91.071701
1532.428711	238.318146
1531.412109	-86.355362
1530.395508	207.257523
1529.377930	11.029374
1528.361328	-61.689243
1527.343750	174.359009
1526.326172	129.472397
1525.307617	-41.773968
1524.290039	108.538696
1523.271484	96.455406
1522.252930	217.919952
1521.234375	-10.618656
1520.214844	246.640533
1519.196289	223.434784
1518.176758	-267.735474
1517.156250	268.863586
1516.136719	-281.572632
1515.117188	488.178558
1514.096680	214.854797
1513.076172	62.132259
1512.054688	-229.337570
1511.034180	-110.232513
1510.012695	-147.878708
1508.991211	-106.157860
1507.969727	-203.093231
1506.948242	-92.462006
1505.925781	-28.207111
1504.903320	-64.072937
1503.880859	102.354813
1502.858398	-535.825989
1501.835938	-167.302536
1500.812500	229.059784
1499.789063	-89.146812
1498.765625	-356.148621
1497.741211	-369.846405
1496.717773	-189.168365
1495.693359	37.325783
1494.668945	-219.728271
1493.643555	-154.649597
1492.619141	-634.150879
1491.593750	8.398919
1490.568359	-57.207939
1489.542969	-7.912617
1488.517578	-55.773464
1487.491211	105.659546
1486.464844	139.303909
1485.438477	185.624680
1484.412109	-2.917017
1483.384766	-71.562782
1482.358398	163.354645
1481.331055	81.840111
1480.302734	446.483490
1479.275391	285.827179
1478.247070	326.504730
1477.218750	316.164276
1476.190430	542.719971
1475.162109	247.003799
1474.132813	707.664490
1473.104492	967.013977
1472.075195	958.927734
1471.044922	1177.288452
1470.015625	1337.060303
1468.985352	1071.911743
1467.955078	1249.393066
1466.924805	1574.277466
1465.894531	1980.377319
1464.863281	1999.950317
1463.832031	2060.179688
1462.800781	1919.701660
1461.769531	2076.476807
1460.738281	2350.024170
1459.706055	2186.750244
1458.673828	2241.876709
1457.641602	2279.246582
1456.608398	2253.165039
1455.576172	2181.512451
1454.542969	2279.817383
1453.509766	2545.480713
1452.476563	2593.060303
1451.442383	2511.372559
1450.408203	2553.943359
1449.374023	2482.545410
1448.339844	2269.396240
1447.305664	2811.053711
1446.270508	2696.764160
1445.235352	2574.998047
1444.200195	2686.187988
1443.165039	2271.117920
1442.128906	2266.077393
1441.093750	2172.635986
1440.057617	2084.343018
1439.020508	1993.607666
1437.984375	1764.021973
1436.947266	2191.608398
1435.910156	1560.523682
1434.873047	1879.551392
1433.835938	1516.689819
1432.797852	1664.065186
1431.759766	1629.735840
1430.721680	1421.383667
1429.683594	824.659180
1428.644531	969.927002
1427.606445	313.245453
1426.567383	80.552719
1425.528320	490.945160
1424.488281	709.690125
1423.449219	628.618042
1422.409180	268.007751
1421.369141	202.392471
1420.328125	330.809357
1419.288086	262.943024
1418.247070	79.409164
1417.206055	394.396454
1416.165039	216.211044
1415.123047	589.128784
1414.081055	-8.810601
1413.040039	80.154488
1411.997070	-26.939390
1410.955078	32.076790
1409.912109	-11.855190
1408.870117	17.270126
1407.826172	187.123672
1406.783203	352.063873
1405.740234	331.273315
1404.696289	-55.893063
1403.652344	-686.186646
1402.608398	-206.997284
1401.563477	-106.704048
1400.519531	111.613602
1399.474609	232.157822
1398.429688	260.043304
1397.383789	-67.885872
1396.338867	-87.257553
1395.292969	329.451813
1394.247070	-10.347055
1393.200195	-159.544037
1392.154297	-200.827011
1391.107422	383.855957
1390.060547	-17.639883
1389.013672	84.134789
1387.966797	276.086273
1386.918945	-204.725433
1385.871094	225.042343
1384.823242	-175.239426
1383.775391	-345.234894
1382.726563	-135.184418
1381.677734	-307.332123
1380.628906	70.294395
1379.580078	-44.070816
1378.530273	-300.577820
1377.481445	296.943634
1376.431641	98.186043
1375.380859	-85.389687
1374.331055	-136.485504
1373.280273	52.005974
1372.229492	21.131777
1371.178711	164.942001
1370.127930	-349.192963
1369.076172	243.472382
1368.024414	36.269386
1366.972656	-145.787140
1365.920898	225.255035
1364.869141	295.016083
1363.816406	-155.406403
1362.763672	156.083664
1361.710938	-134.569489
1360.657227	-59.287437
1359.604492	-113.198883
1358.550781	-296.278656
1357.496094	234.351379
1356.442383	-211.907196
1355.387695	-250.317551
1354.333984	235.685318
1353.279297	187.534088
1352.223633	112.200455
1351.168945	-37.427330
1350.113281	237.599777
1349.057617	279.348114
1348.001953	544.523193
1346.945313	479.751740
1345.888672	496.982330
1344.832031	794.537598
1343.775391	417.759705
1342.718750	856.729004
1341.661133	894.162537
1340.603516	859.847961
1339.545898	773.650757
1338.488281	846.104309
1337.429688	1376.660400
1336.371094	1303.106079
1335.312500	1177.724609
1334.253906	1220.756470
1333.195313	677.598206
1332.135742	844.576965
1331.076172	781.623657
1330.016602	1302.236328
1328.956055	940.324524
1327.895508	1218.685913
1326.834961	1025.146729
1325.774414	854.013428
1324.713867	984.326965
1323.652344	1136.876221
1322.590820	1395.587036
1321.529297	1084.191895
1320.467773	805.090881
1319.405273	1261.288086
1318.343750	1633.531006
1317.280273	1394.144409
1316.217773	1157.428223
1315.155273	1618.390259
1314.091797	1702.187134
1313.028320	1340.111084
1311.964844	1330.476440
1310.900391	1722.283691
1309.835938	1419.703735
1308.771484	1454.535156
1307.707031	1445.111694
1306.642578	1654.728027
1305.577148	1278.841919
1304.511719	1414.709961
1303.446289	1442.384644
1302.380859	1403.722900
1301.314453	1495.358765
1300.248047	1572.259277
1299.181641	1152.926270
1298.115234	1396.962646
1297.047852	1444.467651
1295.980469	1631.919922
1294.913086	1217.973145
1293.845703	1162.519897
1292.778320	1271.491333
1291.709961	1375.521729
1290.641602	1060.175659
1289.573242	1350.587402
1288.503906	1192.289917
1287.434570	1438.448975
1286.365234	1287.581787
1285.295898	1352.366089
1284.226563	1169.768188
1283.156250	1197.821045
1282.085938	1066.741333
1281.015625	730.132141
1279.945313	1281.928955
1278.874023	1270.778076
1277.802734	1460.196777
1276.731445	1299.835205
1275.660156	1181.105347
1274.587891	1370.376221
1273.515625	1173.438477
1272.443359	1399.255127
1271.371094	1317.175293
1270.297852	1249.748047
1269.224609	1245.814819
1268.151367	1639.756470
1267.078125	1406.277832
1266.003906	1660.865479
1264.930664	1202.997437
1263.856445	1262.343994
1262.781250	1648.356079
1261.707031	1890.352051
1260.631836	1552.099609
1259.556641	1698.878052
1258.481445	1455.751831
1257.405273	1256.515869
1256.330078	1671.012207
1255.253906	1437.641235
1254.177734	1598.655151
1253.100586	1428.559692
1252.023438	1299.853394
1250.947266	1494.690918
1249.869141	1536.136108
1248.791992	1424.348389
1247.713867	1582.360474
1246.635742	1550.675049
1245.557617	1249.228027
1244.479492	1341.400513
1243.400391	1416.448242
1242.321289	1413.690552
1241.242188	1255.496948
1240.163086	1306.037842
1239.083008	1650.084595
1238.002930	1576.624512
1236.922852	1158.695435
1235.842773	1201.628052
1234.761719	1225.048828
1233.681641	1311.423218
1232.600586	1211.056763
1231.518555	1638.822754
1230.437500	1746.585693
1229.355469	1101.025635
1228.273438	1261.943237
1227.190430	1064.418091
1226.108398	920.158936
1225.025391	1078.310303
1223.942383	1260.493530
1222.859375	961.211670
1221.775391	1002.891663
1220.692383	1017.891479
1219.607422	1037.583740
1218.523438	399.930084
1217.439453	496.892670
1216.354492	113.042877
1215.269531	673.456116
1214.184570	323.342590
1213.098633	622.558716
1212.012695	974.637268
1210.926758	841.515076
1209.840820	672.168274
1208.754883	613.728943
1207.667969	634.760437
1206.581055	1014.842957
1205.494141	770.476013
1204.406250	947.742188
1203.318359	520.190918
1202.230469	545.501404
1201.142578	700.716370
1200.054688	114.316124
1198.965820	235.636902
1197.876953	515.607483
1196.788086	92.887863
1195.698242	112.779106
1194.609375	-139.145462
1193.519531	-126.635201
1192.428711	152.532288
1191.338867	47.012970
1190.248047	-171.501495
1189.157227	-140.225967
1188.066406	119.062370
1186.975586	138.043381
1185.883789	-282.365082
1184.791992	-397.920410
1183.700195	-218.426971
1182.607422	-46.334240
1181.514648	-85.465645
1180.421875	117.480003
1179.329102	-36.934357
1178.236328	105.787842
1177.142578	499.900055
1176.048828	-69.244835
1174.955078	267.049103
1173.860352	284.609436
1172.766602	-238.924194
1171.671875	53.774570
1170.576172	262.467957
1169.481445	-160.559280
1168.385742	-105.176437
1167.290039	-432.498474
1166.194336	-131.040115
1165.097656	112.799263
1164.001953	-369.960266
1162.905273	-138.309692
1161.807617	38.185413
1160.710938	-232.013031
1159.613281	118.517799
1158.515625	158.511444
1157.417969	-142.847397
1156.319336	49.670609
1155.220703	203.853973
1154.122070	81.254692
1153.023438	-7.993176
1151.924805	-32.931328
1150.825195	180.345200
1149.725586	-247.460556
1148.625000	-382.189789
1147.525391	204.672073
1146.424805	67.363182
1145.324219	-134.229507
1144.223633	271.059570
1143.122070	-323.251526
1142.020508	-239.408401
1140.918945	-227.022766
1139.817383	87.258522
1138.714844	-52.734013
1137.612305	353.894928
1136.509766	-171.149857
1135.407227	104.543480
1134.303711	83.149147
1133.200195	106.816612
1132.096680	-114.096878
1130.993164	87.500290
1129.888672	355.368225
1128.784180	599.336365
1127.679688	394.879181
1126.575195	683.686035
1125.469727	742.329529
1124.364258	483.299469
1123.258789	319.128998
1122.152344	50.726616
1121.046875	353.257721
1119.940430	-213.474304
1118.833008	254.575516
1117.726563	412.342163
1116.619141	158.222794
1115.511719	334.777771
1114.404297	149.333389
1113.295898	138.915421
1112.188477	-32.259716
1111.080078	-33.220634
1109.970703	-216.187866
1108.862305	-124.995728
1107.752930	556.635803
1106.643555	50.087543
1105.534180	122.205406
1104.423828	321.726257
1103.313477	280.433258
1102.203125	493.973145
1101.092773	558.805176
1099.981445	571.701477
1098.870117	447.847473
1097.758789	441.913422
1096.647461	457.202362
1095.535156	425.345886
1094.422852	405.295044
1093.310547	394.688812
1092.197266	320.506592
1091.084961	159.308136
1089.971680	621.842957
1088.857422	253.582184
1087.744141	264.280701
1086.629883	282.028076
1085.515625	549.040771
1084.401367	331.703888
1083.286133	565.719727
1082.171875	271.014679
1081.056641	239.565475
1079.940430	121.245598
1078.825195	761.481079
1077.708984	654.928589
1076.592773	280.917542
1075.475586	254.377228
1074.359375	690.076843
1073.242188	302.380707
1072.125000	212.715454
1071.006836	315.358337
1069.888672	-313.232849
1068.770508	501.948029
1067.652344	37.723400
1066.534180	517.665771
1065.415039	196.607422
1064.295898	177.767395
1063.176758	549.878296
1062.056641	687.874146
1060.936523	503.048035
1059.816406	723.015259
1058.696289	-60.186932
1057.575195	52.422661
1056.454102	134.683533
1055.333008	280.089905
1054.211914	7.346902
1053.089844	222.951645
1051.967773	134.989304
1050.845703	77.516487
1049.723633	227.906235
1048.600586	-18.390871
1047.477539	-68.497200
1046.354492	-328.391357
1045.230469	367.994690
1044.106445	203.905396
1042.982422	-39.243412
1041.858398	20.772701
1040.734375	176.396881
1039.609375	332.045288
1038.484375	198.992874
1037.358398	166.210724
1036.232422	124.258659
1035.107422	10.336625
1033.980469	252.507431
1032.854492	48.133282
1031.727539	485.776398
1030.600586	267.738098
1029.473633	468.316650
1028.345703	252.956589
1027.218750	-329.218903
1026.090820	-311.744049
1024.961914	-373.113251
1023.833984	-264.805756
1022.705078	-822.585510
1021.576172	-829.984680
1020.446289	-180.690842
1019.317383	-371.180573
1018.187500	-317.963013
1017.056641	-382.880371
1015.926758	-679.382935
1014.795898	18.520994
1013.665039	-150.225388
1012.534180	-480.875031
1011.402344	-234.622498
1010.270508	-113.349319
1009.138672	-77.609367
1008.006836	53.145012
1006.874023	153.907227
1005.741211	196.955124
1004.608398	926.949524
1003.475586	1457.941772
1002.341797	2439.550781
1001.208008	2136.034180
1000.074219	1458.552490
998.939453	758.432007
997.805664	354.408386
996.669922	363.959808
995.535156	80.554115
994.400391	201.283127
993.264648	204.442383
992.127930	180.075531
990.992188	-14.740140
989.855469	221.809250
988.718750	-55.583462
987.582031	-63.062786
986.445313	-116.445175
985.307617	-135.098358
984.169922	311.583771
983.031250	-89.012360
981.893555	-164.695160
980.754883	-382.859558
979.616211	-113.021324
978.476563	-50.164730
977.337891	-76.833954
976.198242	-234.383804
975.057617	118.552887
973.917969	23.415228
972.777344	82.396088
971.636719	-352.303009
970.496094	343.149323
969.354492	44.359478
968.212891	28.188587
967.071289	78.737381
965.929688	-19.694233
964.787109	77.024055
963.644531	-16.462307
962.501953	399.197235
961.358398	285.359863
960.214844	611.693909
959.071289	156.830948
957.927734	68.797211
956.783203	157.270554
955.638672	-200.558044
954.494141	252.161652
953.349609	-48.009235
952.204102	-260.966675
951.058594	91.256927
949.912109	281.097809
948.766602	192.112625
947.620117	-29.262058
946.473633	-74.442207
945.327148	211.793152
944.179688	128.025253
943.032227	-259.252258
941.884766	148.224457
940.736328	484.884521
939.587891	568.244507
938.439453	640.286926
937.291016	466.115173
936.141602	490.518127
934.993164	446.658264
933.842773	450.785278
932.693359	600.871826
931.542969	322.728394
930.392578	197.428970
929.242188	748.565002
928.090820	113.531380
926.940430	100.230850
925.788086	-135.948120
924.636719	171.777084
923.484375	427.147919
922.333008	421.031128
921.179688	-148.754120
920.027344	-70.449966
918.874023	273.744293
917.720703	243.057281
916.567383	194.306717
915.413086	107.059944
914.258789	424.002258
913.104492	1.037262
911.950195	-24.587814
910.794922	-86.426521
909.639648	119.452133
908.483398	-125.899857
907.328125	322.577026
906.171875	326.720062
905.015625	45.444237
903.859375	215.133362
902.702148	235.331833
901.544922	-68.190178
900.387695	187.583923
899.229492	-303.520142
898.071289	-414.244110
896.913086	447.776154
895.754883	-101.704491
894.595703	68.073334
893.436523	-26.655788
892.277344	-33.172264
891.118164	43.934902
889.958008	-235.856049
888.797852	-36.748211
887.636719	128.416367
886.476563	268.695282
885.315430	-17.584616
884.154297	55.002338
882.992188	-10.034286
881.831055	69.296547
880.668945	184.653824
879.505859	275.155548
878.343750	563.921570
877.180664	606.970337
876.017578	138.703964
874.853516	512.823425
873.690430	589.581482
872.526367	490.723053
871.361328	92.600479
870.197266	59.095497
869.032227	106.542831
867.867188	135.946289
866.701172	421.577118
865.536133	91.207848
864.370117	644.032471
863.203125	529.333130
862.037109	378.714478
860.870117	614.323608
859.703125	1125.891113
858.536133	618.218750
857.368164	503.390198
856.200195	814.784607
855.032227	1330.055420
853.863281	968.294067
852.694336	516.965820
851.525391	500.564056
850.356445	779.863342
849.186523	711.724548
848.016602	883.171875
846.846680	743.222290
845.676758	972.615356
844.505859	640.059326
843.334961	652.141479
842.163086	514.241943
840.992188	492.612457
839.820313	144.445435
838.648438	493.769958
837.475586	445.016785
836.302734	355.965240
835.129883	-30.242392
833.957031	541.676819
832.783203	740.341064
831.609375	14.674611
830.435547	143.956726
829.261719	612.185425
828.086914	348.427826
826.912109	323.288574
825.737305	376.070587
824.561523	290.493195
823.385742	95.630234
822.209961	386.417572
821.033203	153.484619
819.857422	-213.072830
818.680664	-14.111578
817.502930	-365.172394
816.326172	98.267151
815.148438	-19.329895
813.969727	103.199028
812.791992	-56.880627
811.613281	143.120331
810.434570	474.019806
809.255859	-135.351089
808.076172	-91.433723
806.896484	50.043503
805.716797	-219.502136
804.537109	-457.989227
803.356445	-314.765533
802.175781	-27.527477
800.994141	-275.240112
799.813477	-39.458862
798.631836	-600.007935
797.450195	-300.290039
796.267578	-273.492981
795.084961	-351.003387
793.902344	-455.215668
792.719727	-218.449982
791.536133	-367.241974
790.352539	-113.219627
789.168945	-156.034851
787.985352	126.281624
786.800781	182.658859
785.616211	33.180607
784.431641	148.957031
783.246094	505.471771
782.060547	326.828766
780.875000	397.806335
779.688477	322.794373
778.501953	733.545776
777.315430	130.491562
776.128906	116.976883
774.941406	165.106308
773.753906	422.680450
772.566406	702.060364
771.378906	76.962585
770.190430	472.862793
769.001953	174.077942
767.812500	525.411743
766.624023	424.790192
765.434570	462.853882
764.245117	324.592407
763.054688	595.782166
761.864258	620.186584
760.673828	323.163544
759.483398	362.789978
758.291992	479.260101
757.100586	573.576355
755.909180	742.491516
754.716797	210.016357
753.524414	341.356812
752.332031	443.980804
751.139648	230.153229
749.946289	-315.275391
748.752930	296.495300
747.559570	-42.539165
746.365234	237.331192
745.171875	760.536560
743.976563	487.172638
742.782227	150.283707
741.586914	284.837067
740.391602	239.532379
739.196289	-75.353149
738.000000	-144.785202
736.803711	252.303345
735.607422	-18.735878
734.411133	-116.738739
733.213867	91.676796
732.016602	157.722717
730.819336	28.992996
729.621094	-34.102936
728.422852	167.404907
727.224609	200.454330
726.026367	231.291763
724.827148	-153.099030
723.627930	-37.029179
722.428711	-21.482672
721.228516	111.957909
720.028320	221.325211
718.828125	31.635273
717.626953	-77.229568
716.426758	359.393097
715.225586	93.509674
714.023438	290.042542
712.822266	231.466370
711.620117	229.604141
710.416992	253.917236
709.214844	354.532379
708.011719	561.854675
706.808594	211.689804
705.605469	-77.298096
704.401367	-342.160126
703.197266	-354.419128
701.993164	31.510786
700.788086	454.293335
699.583008	194.174820
698.377930	-0.520837
697.172852	-153.743225
695.966797	36.503361
694.760742	111.612953
693.554688	241.080948
692.347656	16.629534
691.141602	33.374363
689.934570	-45.298168
688.726563	-60.912457
687.518555	-182.708572
686.310547	-2.863846
685.102539	170.510635
683.894531	-115.669044
682.685547	-522.978088
681.476563	-303.759521
680.266602	-201.514496
679.056641	-211.817139
677.846680	135.290543
676.636719	-387.901611
675.426758	-64.467339
674.215820	-100.267815
673.003906	-172.712891
671.792969	53.486263
670.581055	-314.948120
669.369141	445.387299
668.157227	105.385910
666.944336	55.201008
665.731445	100.215164
664.518555	441.219147
663.305664	35.065861
662.091797	69.599030
660.877930	2.785275
659.664063	-145.883026
658.449219	-119.649002
657.234375	-7.059280
656.019531	75.388962
654.803711	-370.298492
653.588867	-123.829636
652.373047	-260.965668
651.156250	-348.428131
649.940430	31.600449
648.723633	140.177979
647.505859	95.893791
646.289063	107.637634
645.071289	261.415222
643.853516	83.833710
642.635742	147.237732
641.416992	288.006409
640.198242	48.174561
638.979492	81.389633
637.759766	507.778656
636.541016	145.476212
635.320313	43.142597
634.100586	39.555840
632.879883	128.171616
631.659180	296.043365
630.438477	-4.100749
629.217773	328.626801
627.996094	182.697754
626.774414	-68.438972
625.551758	-163.180939
624.330078	474.940247
623.107422	546.758118
621.883789	613.954895
620.661133	458.059967
619.437500	156.261887
618.213867	66.187805
616.990234	-180.491150
615.765625	-284.120056
614.541016	180.949310
613.316406	-37.025375
612.090820	-227.639832
610.865234	75.165825
609.639648	73.712158
608.414063	550.334167
607.187500	64.597267
605.960938	358.050415
604.734375	-160.904984
