# Supplementary material for: Raman spectroscopy accurately differentiates mucosal healing from non-healing and biochemical changes following biological therapy in inflammatory bowel disease
Source: PLoS One. 2021 Jun 2;16(6):e0252210. doi: 10.1371/journal.pone.0252210 (PMC8172032; doi:10.1371/journal.pone.0252210)
Supplement: S3 Dataset — (ZIP) [file pone.0252210.s005.zip › Export UC active inflammation/EC023-1 _BL sub CR removed_54__X_-13716.2__Y_2995.54__Z_-794.238__Time_619.txt]

1714.767578	150.397568
1713.791016	103.211555
1712.814453	-154.786743
1711.837891	8.671032
1710.860352	129.448853
1709.882813	-41.625862
1708.905273	-64.857399
1707.926758	-31.474653
1706.949219	-327.105164
1705.970703	-209.828476
1704.992188	25.634203
1704.013672	84.777718
1703.034180	-182.180786
1702.054688	6.291943
1701.075195	93.516884
1700.095703	55.505817
1699.116211	-177.161758
1698.135742	176.146744
1697.155273	-68.818375
1696.174805	68.934677
1695.194336	57.572903
1694.212891	49.385094
1693.231445	143.212845
1692.250000	181.496933
1691.268555	297.722565
1690.287109	289.054108
1689.304688	326.265045
1688.322266	97.328339
1687.339844	719.674500
1686.356445	523.858704
1685.374023	435.365753
1684.390625	435.391144
1683.407227	515.926086
1682.423828	679.578735
1681.439453	734.530029
1680.455078	616.998779
1679.470703	420.259766
1678.486328	761.735962
1677.501953	800.350037
1676.516602	1156.026367
1675.531250	988.246338
1674.545898	1025.847656
1673.560547	1186.284912
1672.574219	1179.774414
1671.588867	1436.910278
1670.602539	1341.182861
1669.615234	1373.512085
1668.628906	1486.079346
1667.641602	1551.348633
1666.654297	1510.988770
1665.666992	1710.006958
1664.679688	1567.276855
1663.691406	1600.174316
1662.703125	1858.985962
1661.714844	1829.257080
1660.726563	1845.128296
1659.738281	2121.205078
1658.749023	2148.620117
1657.759766	1824.266479
1656.770508	2088.438232
1655.781250	2067.063965
1654.791016	1543.256958
1653.800781	1417.119873
1652.810547	1114.256836
1651.820313	1346.322876
1650.829102	1250.807007
1649.838867	1081.783203
1648.847656	979.350952
1647.856445	702.984375
1646.864258	812.925964
1645.873047	733.071777
1644.880859	611.399414
1643.888672	796.492188
1642.895508	329.838074
1641.903320	594.899719
1640.910156	477.601135
1639.916992	220.918121
1638.923828	41.211411
1637.930664	175.755753
1636.936523	110.218819
1635.942383	-200.073685
1634.948242	38.248577
1633.954102	105.548042
1632.958984	12.448692
1631.964844	-198.787888
1630.969727	-93.680252
1629.973633	-9.390460
1628.978516	48.850922
1627.982422	-332.076385
1626.987305	-367.933350
1625.991211	-356.178986
1624.994141	-54.938362
1623.998047	91.326714
1623.000977	72.172516
1622.003906	189.902786
1621.006836	-65.252838
1620.008789	202.604599
1619.011719	294.620453
1618.013672	116.361191
1617.015625	279.608093
1616.016602	-81.906990
1615.018555	241.719681
1614.019531	132.536713
1613.020508	-65.606873
1612.021484	158.632263
1611.022461	-209.533401
1610.022461	130.226898
1609.022461	139.806702
1608.022461	194.035873
1607.022461	78.105713
1606.021484	17.310534
1605.020508	27.324903
1604.019531	265.141083
1603.018555	84.229912
1602.017578	-169.787262
1601.015625	-104.513771
1600.013672	-222.273193
1599.011719	-465.436157
1598.009766	-287.584106
1597.006836	-337.157776
1596.003906	44.454941
1595.000977	10.557585
1593.998047	-260.985626
1592.995117	-566.347534
1591.991211	-286.792542
1590.987305	144.020340
1589.983398	-59.481869
1588.979492	-187.254776
1587.974609	-197.624939
1586.969727	68.409119
1585.964844	57.921360
1584.959961	206.401886
1583.955078	107.188522
1582.949219	289.355438
1581.943359	93.656700
1580.937500	142.795746
1579.931641	191.841309
1578.924805	209.541519
1577.917969	404.139404
1576.911133	317.526306
1575.904297	207.443283
1574.897461	47.891262
1573.889648	132.743469
1572.881836	123.855240
1571.874023	31.675100
1570.866211	-13.801437
1569.857422	203.039108
1568.848633	261.197449
1567.839844	280.243622
1566.831055	-7.250182
1565.822266	268.581238
1564.812500	370.245789
1563.802734	305.645782
1562.792969	4.836191
1561.783203	-104.055565
1560.772461	225.191208
1559.761719	276.720001
1558.750977	120.691772
1557.740234	112.283157
1556.729492	-56.934498
1555.717773	30.194817
1554.706055	241.425308
1553.694336	-166.468262
1552.682617	75.421806
1551.669922	-68.635399
1550.657227	30.424007
1549.644531	243.088135
1548.631836	398.567841
1547.619141	36.583885
1546.605469	152.858124
1545.591797	299.907043
1544.578125	87.469261
1543.564453	143.637085
1542.549805	122.071487
1541.535156	-2.997006
1540.520508	-120.467995
1539.505859	113.001213
1538.490234	98.372032
1537.475586	359.665924
1536.459961	27.244213
1535.444336	89.399712
1534.427734	140.988007
1533.412109	140.792267
1532.395508	14.065220
1531.378906	237.673141
1530.362305	-13.122429
1529.344727	117.219147
1528.328125	105.655357
1527.310547	163.392532
1526.292969	166.829605
1525.274414	105.690414
1524.256836	-176.921082
1523.238281	322.475586
1522.219727	11.204394
1521.200195	-158.720291
1520.181641	31.188282
1519.162109	99.971886
1518.142578	86.277855
1517.123047	-22.687759
1516.103516	-162.640671
1515.083008	-156.362061
1514.062500	-247.867584
1513.041992	-126.456718
1512.021484	-123.370255
1511.000977	12.955749
1509.979492	-115.254555
1508.958008	-133.310440
1507.936523	61.297588
1506.914063	-34.120712
1505.892578	-180.939499
1504.870117	-56.244171
1503.847656	24.645548
1502.825195	-353.240997
1501.801758	-362.360168
1500.778320	-215.458786
1499.754883	-281.292389
1498.731445	-229.538467
1497.708008	-134.481781
1496.683594	-88.276482
1495.659180	-367.119415
1494.634766	-157.556885
1493.610352	207.716354
1492.585938	125.314224
1491.560547	-108.027283
1490.535156	-9.255914
1489.509766	270.695526
1488.483398	223.422134
1487.458008	242.429489
1486.431641	697.820984
1485.405273	471.360687
1484.377930	676.102356
1483.351563	559.164185
1482.324219	681.890747
1481.296875	488.193451
1480.269531	416.831238
1479.241211	908.720642
1478.213867	1048.578979
1477.185547	737.214600
1476.157227	744.307251
1475.127930	809.835754
1474.099609	839.596313
1473.070313	1085.611694
1472.041016	1234.686890
1471.011719	1403.954346
1469.981445	1618.818237
1468.952148	1963.249756
1467.921875	1526.645874
1466.891602	1674.950806
1465.860352	2362.011963
1464.830078	2121.037842
1463.798828	1989.326660
1462.767578	2360.612549
1461.735352	2523.361816
1460.704102	2640.287109
1459.671875	2645.358398
1458.639648	2698.591309
1457.607422	2378.684814
1456.575195	2860.630371
1455.541992	2908.511475
1454.508789	3154.144775
1453.475586	3004.068604
1452.442383	2902.179443
1451.408203	2965.013672
1450.375000	3055.684814
1449.340820	3001.852051
1448.305664	3046.772705
1447.271484	2772.592285
1446.236328	2903.578613
1445.202148	3052.234619
1444.166016	2767.999756
1443.130859	2876.085938
1442.095703	3176.375488
1441.059570	3036.435791
1440.023438	2717.024902
1438.986328	2491.266602
1437.950195	2397.067871
1436.913086	2532.847656
1435.875977	2289.619141
1434.838867	2023.778809
1433.801758	1965.152100
1432.763672	2020.164185
1431.725586	1449.160645
1430.687500	1380.656494
1429.649414	1115.405151
1428.611328	1173.206787
1427.572266	898.078430
1426.533203	643.287170
1425.494141	1102.103882
1424.454102	771.834717
1423.415039	424.146729
1422.375000	557.850037
1421.334961	293.572784
1420.293945	256.099701
1419.253906	216.216385
1418.212891	352.604523
1417.171875	652.593018
1416.130859	366.260956
1415.088867	238.590714
1414.046875	490.838501
1413.004883	142.083435
1411.962891	47.482693
1410.920898	159.121140
1409.877930	114.977501
1408.834961	224.207748
1407.791992	177.756058
1406.749023	171.607529
1405.706055	127.905464
1404.662109	-151.658188
1403.618164	-67.080505
1402.574219	-120.431198
1401.529297	-73.318855
1400.484375	11.512897
1399.440430	-36.449642
1398.394531	231.574722
1397.349609	45.955997
1396.303711	399.305267
1395.258789	183.923889
1394.212891	114.030861
1393.166016	192.036911
1392.120117	69.863602
1391.073242	140.613373
1390.026367	1.245931
1388.979492	37.235909
1387.931641	-84.268219
1386.884766	4.542079
1385.836914	-61.592804
1384.789063	-47.546150
1383.740234	-368.305786
1382.692383	-133.978653
1381.643555	-201.926819
1380.594727	-157.280258
1379.544922	-62.565411
1378.496094	-60.091835
1377.446289	24.902500
1376.396484	214.849304
1375.346680	23.111263
1374.296875	-110.995903
1373.246094	-247.390518
1372.195313	-503.247192
1371.144531	-25.859734
1370.092773	-34.566010
1369.041992	-18.155624
1367.990234	-138.623734
1366.938477	102.318794
1365.886719	-20.258810
1364.833984	-40.537571
1363.781250	-18.311071
1362.728516	-234.834442
1361.675781	170.976974
1360.623047	283.244904
1359.569336	-27.183733
1358.515625	-16.521601
1357.461914	220.554031
1356.408203	214.129501
1355.353516	267.517151
1354.298828	152.124420
1353.244141	-149.329651
1352.189453	334.291870
1351.133789	393.305695
1350.078125	665.960205
1349.022461	477.071869
1347.966797	759.892639
1346.911133	841.840393
1345.854492	812.316589
1344.797852	1092.951172
1343.741211	763.789001
1342.683594	1141.339111
1341.626953	1233.951660
1340.569336	1242.463867
1339.511719	1226.389282
1338.453125	1472.997437
1337.395508	1152.718750
1336.336914	1243.661255
1335.278320	1448.593262
1334.218750	1153.802734
1333.160156	898.915527
1332.100586	1077.126831
1331.041016	985.921143
1329.981445	924.604187
1328.920898	1199.624390
1327.861328	1086.758423
1326.800781	1008.698792
1325.740234	1076.585083
1324.678711	1477.987549
1323.618164	1331.302002
1322.556641	1105.857178
1321.495117	1240.994873
1320.432617	1556.354126
1319.371094	1319.198486
1318.308594	1469.512207
1317.246094	1420.208374
1316.182617	1346.436279
1315.120117	1482.368164
1314.056641	1278.354614
1312.993164	1375.151978
1311.929688	1198.674438
1310.865234	837.739990
1309.801758	1026.155762
1308.737305	1256.484619
1307.671875	1425.342651
1306.607422	1387.621948
1305.541992	1404.183105
1304.476563	1152.827637
1303.411133	1403.321289
1302.345703	1395.746216
1301.279297	1420.262939
1300.212891	1427.719238
1299.146484	1324.769409
1298.080078	1217.097046
1297.012695	1281.495850
1295.945313	1417.199585
1294.877930	1309.991333
1293.810547	1080.271484
1292.743164	1194.260498
1291.674805	1296.061157
1290.606445	1231.189819
1289.537109	1119.886230
1288.468750	986.701294
1287.399414	1111.019287
1286.330078	1203.551147
1285.260742	764.589417
1284.191406	1114.551758
1283.121094	612.366028
1282.050781	1221.924072
1280.980469	1136.235352
1279.909180	859.823730
1278.838867	913.913757
1277.767578	540.047607
1276.696289	1012.540527
1275.624023	1037.518188
1274.552734	1316.792236
1273.480469	1231.915405
1272.408203	1127.622314
1271.335938	1091.861694
1270.262695	1258.894165
1269.189453	1106.090942
1268.116211	1519.763916
1267.042969	1267.068726
1265.968750	963.319092
1264.894531	1523.346680
1263.820313	1400.301392
1262.746094	1221.297607
1261.671875	1161.895386
1260.596680	1114.766235
1259.521484	1384.501099
1258.446289	1505.566040
1257.370117	1412.291260
1256.293945	1479.831665
1255.218750	1518.182251
1254.141602	1756.154663
1253.065430	1453.822632
1251.988281	1375.501343
1250.911133	1326.447144
1249.833984	1515.786499
1248.756836	1551.899414
1247.678711	1464.052002
1246.600586	1556.119507
1245.522461	1594.720581
1244.444336	1346.674927
1243.365234	1314.918335
1242.286133	1511.449341
1241.207031	1086.427368
1240.127930	1091.213135
1239.047852	1156.670532
1237.967773	1435.604492
1236.887695	1129.873901
1235.807617	1469.329590
1234.726563	1391.630371
1233.645508	1558.780518
1232.564453	1427.781372
1231.483398	1253.226196
1230.401367	1073.892944
1229.319336	901.895325
1228.237305	979.349915
1227.155273	938.143066
1226.072266	797.708984
1224.990234	797.658386
1223.907227	800.004700
1222.823242	642.698730
1221.740234	908.591492
1220.656250	717.434631
1219.572266	681.014038
1218.488281	639.747253
1217.403320	695.093994
1216.318359	622.367432
1215.233398	510.997070
1214.148438	402.049042
1213.063477	727.574036
1211.977539	591.990479
1210.891602	480.543671
1209.805664	603.073242
1208.718750	756.841553
1207.631836	987.640686
1206.544922	825.371155
1205.458008	542.616821
1204.371094	828.553589
1203.283203	603.613525
1202.195313	299.233734
1201.107422	233.297165
1200.018555	321.384277
1198.929688	151.842606
1197.840820	157.959457
1196.751953	-117.464119
1195.663086	-87.386818
1194.573242	-136.755661
1193.483398	152.790985
1192.393555	57.566040
1191.302734	260.268860
1190.211914	157.687134
1189.121094	-129.877808
1188.030273	-45.189121
1186.939453	-1.439588
1185.847656	6.193024
1184.755859	-187.846771
1183.664063	121.941696
1182.571289	-432.025696
1181.479492	38.169533
1180.386719	-24.213917
1179.292969	-89.068008
1178.200195	23.358351
1177.106445	138.026657
1176.012695	-85.213371
1174.918945	160.945938
1173.824219	-60.013504
1172.730469	116.406540
1171.635742	555.899353
1170.540039	420.823212
1169.445313	32.132107
1168.349609	176.848984
1167.253906	44.021881
1166.158203	207.583755
1165.061523	48.295460
1163.965820	-170.759033
1162.869141	-9.983247
1161.771484	160.159210
1160.674805	320.569397
1159.577148	199.077728
1158.479492	89.465736
1157.381836	406.938232
1156.283203	170.652161
1155.184570	156.186295
1154.085938	-104.010246
1152.987305	103.093681
1151.887695	43.018089
1150.789063	-148.203018
1149.689453	39.363018
1148.588867	-218.707840
1147.489258	6.667942
1146.388672	-253.886017
1145.288086	-369.233032
1144.186523	-20.578012
1143.085938	-271.768188
1141.984375	-42.455864
1140.882813	-436.454987
1139.781250	-295.405762
1138.678711	209.162460
1137.576172	-28.110746
1136.473633	33.999798
1135.371094	164.861908
1134.267578	117.422539
1133.164063	335.835510
1132.060547	323.771515
1130.957031	461.127808
1129.852539	899.657837
1128.748047	524.183838
1127.643555	838.958801
1126.538086	932.952759
1125.433594	498.146332
1124.328125	532.717041
1123.221680	969.993774
1122.116211	535.164917
1121.009766	619.132141
1119.903320	551.410156
1118.796875	590.160461
1117.690430	342.399872
1116.583008	795.094299
1115.475586	741.202271
1114.368164	422.326752
1113.259766	278.490143
1112.151367	333.225555
1111.042969	506.030609
1109.934570	612.504517
1108.825195	577.077759
1107.716797	477.817871
1106.606445	900.399780
1105.497070	597.896179
1104.387695	458.323456
1103.277344	776.549500
1102.166992	717.057617
1101.055664	1060.867798
1099.945313	998.836121
1098.833984	585.446106
1097.721680	945.332520
1096.610352	1036.339722
1095.498047	787.945557
1094.385742	914.145569
1093.273438	962.510193
1092.161133	1031.986816
1091.047852	903.628540
1089.934570	871.769287
1088.821289	933.987305
1087.707031	873.794861
1086.593750	759.502258
1085.479492	805.094543
1084.364258	697.812134
1083.250000	482.440399
1082.134766	659.513000
1081.019531	702.569336
1079.903320	482.518036
1078.788086	908.261780
1077.671875	1106.062866
1076.555664	749.861023
1075.439453	651.906921
1074.322266	936.345459
1073.205078	237.933121
1072.087891	784.920410
1070.969727	302.493378
1069.852539	103.883217
1068.734375	591.897034
1067.615234	739.986633
1066.497070	461.750336
1065.377930	640.235657
1064.258789	722.660034
1063.139648	545.254639
1062.019531	227.527924
1060.900391	455.054810
1059.779297	626.332092
1058.659180	566.061707
1057.538086	356.207214
1056.417969	90.386429
1055.295898	315.399231
1054.174805	189.917877
1053.052734	277.056702
1051.930664	462.259613
1050.808594	241.197327
1049.686523	258.345123
1048.563477	350.182648
1047.440430	204.059952
1046.317383	554.852783
1045.193359	-41.216988
1044.069336	57.772911
1042.945313	284.963806
1041.821289	108.973579
1040.696289	338.481445
1039.572266	158.019852
1038.447266	287.403564
1037.321289	86.195946
1036.195313	78.336349
1035.070313	524.330261
1033.943359	293.167786
1032.817383	90.110115
1031.690430	312.765686
1030.563477	309.889862
1029.436523	25.856277
1028.308594	-190.575134
1027.181641	-23.473185
1026.052734	-276.783600
1024.924805	-346.418976
1023.796875	-93.220848
1022.667969	-318.188721
1021.538086	-338.751465
1020.409180	-516.949890
1019.279297	-354.005798
1018.149414	-68.122017
1017.019531	-324.759125
1015.889648	-4.018326
1014.758789	47.874950
1013.627930	23.410685
1012.497070	-260.334656
1011.365234	-22.803093
1010.233398	291.145386
1009.101563	183.821487
1007.969727	363.621887
1006.836914	865.046326
1005.704102	1195.212769
1004.571289	2466.531250
1003.438477	2609.185791
1002.304688	2257.271729
1001.170898	1660.719360
1000.037109	1297.932495
998.902344	524.319885
997.767578	192.281586
996.632813	419.248993
995.498047	200.796066
994.362305	155.663940
993.226563	80.720581
992.090820	118.991043
990.955078	46.719078
989.818359	304.316101
988.681641	174.735291
987.544922	-118.228928
986.407227	-452.362091
985.269531	-30.690134
984.131836	213.643753
982.994141	32.127110
981.855469	-52.464600
980.716797	-383.062378
979.578125	29.762611
978.439453	260.868835
977.299805	108.022415
976.160156	22.096212
975.020508	244.386047
973.879883	105.976730
972.739258	330.801025
971.598633	450.049164
970.458008	192.835068
969.316406	287.175659
968.175781	200.337982
967.033203	430.389374
965.891602	215.460785
964.749023	78.800758
963.606445	130.424347
962.463867	-95.179886
961.320313	401.484222
960.177734	506.270935
959.033203	-9.641984
957.889648	429.966309
956.745117	22.318974
955.600586	292.685303
954.456055	231.248840
953.311523	16.720306
952.166016	99.881912
951.020508	75.699341
949.875000	-135.780869
948.728516	-38.352386
947.582031	207.781830
946.435547	323.746277
945.289063	183.987610
944.141602	174.665726
942.994141	55.936146
941.846680	551.538330
940.698242	526.728149
939.550781	511.241547
938.402344	55.673080
937.252930	478.575043
936.104492	370.184052
934.955078	271.146393
933.805664	329.596222
932.655273	278.831177
931.504883	314.836548
930.354492	84.538727
929.204102	130.039825
928.052734	-115.684486
926.902344	369.437439
925.750977	3.530322
924.598633	-127.723404
923.446289	41.458923
922.294922	-139.425797
921.141602	98.216415
919.989258	-173.165253
918.835938	-12.548159
917.682617	64.105240
916.529297	233.997971
915.375000	-102.350365
914.220703	54.202648
913.066406	-363.333496
911.911133	-183.792435
910.756836	-448.790924
909.601563	-114.804543
908.445313	-166.265060
907.290039	124.719696
906.133789	-171.239380
904.977539	24.733080
903.820313	-307.024261
902.664063	-115.370392
901.506836	187.271179
900.348633	64.357002
899.191406	-19.908245
898.033203	-61.017891
896.875000	26.943312
895.716797	-29.750227
894.557617	-215.163666
893.398438	273.201813
892.239258	-85.981071
891.079102	237.419937
889.919922	122.566635
888.759766	68.847740
887.598633	-142.778763
886.438477	-15.649740
885.277344	298.815308
884.115234	292.865295
882.954102	79.485008
881.791992	6.103008
880.629883	298.058563
879.467773	366.809235
878.304688	102.102928
877.141602	71.888039
875.978516	352.573181
874.815430	180.572861
873.651367	-43.058285
872.487305	-99.977608
871.323242	160.459763
870.158203	126.121071
868.993164	105.335106
867.828125	311.709595
866.663086	268.485016
865.497070	387.145935
864.331055	570.940857
863.165039	289.653229
861.998047	257.828125
860.832031	493.233673
859.664063	311.008453
858.497070	440.836609
857.329102	460.673370
856.161133	556.772949
854.993164	744.782043
853.825195	818.343628
852.656250	490.608215
851.487305	364.722687
850.317383	747.511414
849.148438	648.471130
847.978516	271.758087
846.808594	331.810333
845.637695	62.752960
844.466797	342.096344
843.295898	301.313568
842.125000	381.307434
840.953125	157.078049
839.781250	348.776611
838.609375	330.216156
837.437500	34.496876
836.264648	65.070007
835.091797	3.987436
833.917969	103.669121
832.745117	31.312344
831.571289	237.947784
830.397461	422.098358
829.222656	456.607849
828.047852	553.477905
826.873047	607.852051
825.698242	450.311401
824.522461	297.221100
823.346680	228.796188
822.170898	173.678482
820.995117	-115.386604
819.818359	-16.930536
818.641602	-83.372452
817.463867	114.992493
816.287109	-65.147316
815.109375	-0.580857
813.931641	203.970612
812.752930	8.049722
811.574219	-152.320297
810.395508	-350.518433
809.216797	-177.646225
808.037109	19.465841
806.857422	-50.168072
805.677734	-490.723480
804.498047	34.510918
803.317383	-279.596222
802.136719	-236.430405
800.955078	183.724701
799.774414	-90.665131
798.592773	-500.314392
797.411133	-408.892853
796.228516	-138.123810
795.045898	-180.049652
793.863281	-131.264893
792.680664	-299.692047
791.497070	-89.536789
790.313477	144.729584
789.129883	95.456406
787.946289	-51.292103
786.761719	173.532227
785.577148	409.168030
784.391602	65.245461
783.207031	307.145203
782.021484	484.701782
780.835938	719.480957
779.649414	225.038651
778.462891	218.769196
777.276367	152.747650
776.089844	159.465149
774.902344	203.563629
773.714844	-17.264809
772.527344	348.643250
771.338867	352.568451
770.151367	327.694000
768.962891	234.370895
767.773438	-4.487330
766.584961	60.692295
765.395508	416.481140
764.205078	457.060730
763.015625	444.657349
761.825195	473.967102
760.634766	443.727631
759.443359	842.422791
758.252930	569.926697
757.061523	548.151917
755.869141	697.773010
754.677734	409.803619
753.485352	407.554596
752.292969	407.407593
751.100586	536.764465
749.907227	626.443420
748.713867	538.158691
747.520508	473.980408
746.326172	517.281555
745.131836	336.706635
743.937500	428.130768
742.743164	243.142075
741.547852	29.676239
740.352539	-52.234928
739.156250	141.951767
737.960938	-58.352367
736.764648	385.346893
735.568359	33.900208
734.371094	85.411545
733.174805	340.427551
731.977539	100.751099
730.779297	563.432007
729.582031	494.384460
728.383789	462.534454
727.185547	349.805573
725.986328	512.524719
724.787109	353.953552
723.587891	212.944916
722.388672	183.412338
721.188477	396.296234
719.988281	676.786011
718.788086	201.992416
717.587891	316.625946
716.386719	553.418152
715.185547	358.294708
713.983398	283.248993
712.782227	480.802399
711.580078	220.625809
710.377930	333.255920
709.174805	395.801483
707.971680	347.320435
706.768555	222.735809
705.565430	-27.963030
704.361328	148.139282
703.157227	-252.372528
701.953125	-95.671494
700.748047	-38.982910
699.543945	52.585289
698.338867	142.058212
697.132813	125.114136
695.926758	32.254490
694.720703	-151.671188
693.514648	-53.028362
692.308594	4.452039
691.101563	203.157501
689.894531	-229.665970
688.686523	-143.537399
687.478516	-211.320877
686.270508	39.901886
685.062500	-1.562441
683.854492	-276.979736
682.645508	54.751293
681.436523	18.123829
680.226563	-243.618668
679.016602	-178.038681
677.806641	-90.673401
676.596680	-165.548645
675.386719	279.207764
674.175781	-33.414043
672.963867	-12.579494
671.752930	-6.740702
670.541016	-87.239372
669.329102	24.849552
668.117188	-57.481647
666.904297	208.258743
665.691406	-223.762131
664.478516	-111.180695
663.265625	-147.516846
662.051758	-69.296562
660.837891	-189.562759
659.623047	-89.569252
658.409180	191.679825
657.194336	-27.486233
655.979492	124.405861
654.763672	190.064285
653.547852	-26.598072
652.332031	-337.932190
651.116211	-177.307541
649.899414	276.175934
648.682617	36.079578
647.465820	-57.539230
646.249023	126.493004
645.031250	200.644379
643.813477	87.517059
642.594727	333.529846
641.376953	237.401398
640.158203	-56.607651
638.939453	-94.883987
637.719727	38.567799
636.500000	322.118439
635.280273	27.512600
634.060547	147.194794
632.839844	169.902069
631.619141	299.564697
630.398438	162.696930
629.176758	-56.053677
627.955078	151.668961
626.733398	47.860611
625.511719	33.603291
624.289063	389.577148
623.066406	288.318420
621.843750	567.780701
620.620117	390.156525
619.397461	408.852997
618.172852	58.464016
616.949219	94.777527
615.724609	-113.827698
614.500000	245.766449
613.275391	97.190666
612.050781	-22.502672
610.825195	36.254051
609.599609	-325.233643
608.373047	-10.453939
607.146484	54.934654
605.919922	-169.558990
604.693359	-132.832870
