# Supplementary material for: Raman spectroscopy accurately differentiates mucosal healing from non-healing and biochemical changes following biological therapy in inflammatory bowel disease
Source: PLoS One. 2021 Jun 2;16(6):e0252210. doi: 10.1371/journal.pone.0252210 (PMC8172032; doi:10.1371/journal.pone.0252210)
Supplement: S3 Dataset — (ZIP) [file pone.0252210.s005.zip › Export UC active inflammation/OC035-1 post treatment_base sub CR removed_14__X_-12018.2__Y_76903.1__Z_922.506__Time_156.txt]

1714.774414	22.822760
1713.797852	73.776451
1712.820313	10.383780
1711.843750	16.062101
1710.866211	-59.413944
1709.888672	-6.819573
1708.911133	13.026727
1707.933594	-125.724426
1706.955078	-364.039215
1705.976563	66.818932
1704.998047	-54.425716
1704.019531	-79.581657
1703.040039	-262.958130
1702.061523	-136.081055
1701.082031	14.552555
1700.101563	135.481659
1699.122070	176.073853
1698.141602	368.868347
1697.161133	152.630936
1696.180664	-36.811142
1695.200195	238.647400
1694.218750	54.616737
1693.238281	161.836060
1692.256836	479.944794
1691.274414	314.924835
1690.292969	422.356903
1689.310547	545.880005
1688.328125	701.563416
1687.345703	766.755432
1686.363281	661.558960
1685.379883	657.920105
1684.396484	643.926575
1683.413086	704.858093
1682.429688	483.774689
1681.445313	638.567322
1680.461914	586.060669
1679.477539	603.126465
1678.493164	591.323303
1677.507813	454.856720
1676.523438	1116.913818
1675.538086	973.307678
1674.552734	1332.730713
1673.566406	1158.139160
1672.581055	1154.242432
1671.594727	1358.041992
1670.608398	1115.994873
1669.622070	1323.394653
1668.634766	1324.079224
1667.648438	1155.450684
1666.661133	1104.168457
1665.673828	1594.746094
1664.685547	1565.667725
1663.698242	1730.812622
1662.709961	1419.111938
1661.721680	1463.353882
1660.733398	1357.070557
1659.744141	1696.543091
1658.755859	1567.557983
1657.766602	1314.678711
1656.777344	1700.679810
1655.787109	1356.338867
1654.797852	1211.283447
1653.807617	1188.567993
1652.817383	1150.564453
1651.827148	1078.765503
1650.835938	970.517578
1649.844727	720.113770
1648.853516	747.951660
1647.862305	160.565140
1646.871094	630.901978
1645.878906	269.438507
1644.886719	796.095764
1643.894531	520.363342
1642.902344	311.300903
1641.910156	34.252834
1640.916992	420.165436
1639.923828	170.642899
1638.930664	-371.012177
1637.936523	-83.911415
1636.943359	-368.496643
1635.949219	-259.730835
1634.955078	-84.627037
1633.960938	-335.920990
1632.965820	-107.230705
1631.970703	-149.409302
1630.975586	217.013901
1629.980469	344.200806
1628.985352	-220.374390
1627.989258	-223.820465
1626.993164	-84.763351
1625.997070	-13.711717
1625.000977	-92.145065
1624.003906	221.563263
1623.007813	275.359985
1622.010742	387.325897
1621.012695	163.333740
1620.015625	352.225922
1619.017578	171.114609
1618.020508	224.137344
1617.021484	343.077148
1616.023438	420.342621
1615.025391	-189.516281
1614.026367	-85.288040
1613.027344	-190.599670
1612.028320	171.169724
1611.028320	71.683594
1610.029297	-171.603989
1609.029297	-157.729050
1608.029297	-12.601566
1607.028320	85.561996
1606.028320	238.938080
1605.027344	-264.659607
1604.026367	22.672312
1603.025391	53.642525
1602.023438	35.084568
1601.022461	-114.038315
1600.020508	-56.318333
1599.018555	-137.019165
1598.016602	83.105141
1597.013672	-59.995621
1596.010742	55.799194
1595.007813	-348.178406
1594.004883	-420.147156
1593.001953	-176.001480
1591.998047	-341.735992
1590.994141	-648.242249
1589.990234	146.706680
1588.986328	-352.656525
1587.981445	-270.064056
1586.976563	73.344337
1585.971680	260.225525
1584.966797	507.027435
1583.961914	289.866058
1582.956055	80.634827
1581.950195	293.532043
1580.944336	-1.523247
1579.938477	198.296249
1578.931641	135.075790
1577.924805	-209.230133
1576.917969	190.827194
1575.911133	23.520836
1574.904297	22.719694
1573.896484	144.087570
1572.888672	182.151825
1571.880859	383.900818
1570.873047	255.440277
1569.864258	189.305313
1568.855469	-1.575656
1567.846680	-23.647337
1566.837891	463.128113
1565.829102	331.726135
1564.819336	301.482849
1563.809570	206.259354
1562.799805	287.371368
1561.790039	93.369141
1560.779297	39.336826
1559.768555	425.943176
1558.757813	262.695862
1557.747070	503.651489
1556.736328	726.202820
1555.724609	365.619537
1554.712891	295.087372
1553.701172	149.315872
1552.689453	435.753052
1551.676758	167.977051
1550.664063	461.651428
1549.651367	196.177689
1548.638672	468.621582
1547.625977	381.281433
1546.612305	472.149231
1545.598633	257.737823
1544.584961	436.019775
1543.571289	293.608459
1542.556641	127.761200
1541.541992	137.375092
1540.527344	-26.258387
1539.512695	315.931732
1538.498047	-103.676773
1537.482422	431.411316
1536.466797	44.981606
1535.451172	125.332199
1534.434570	-220.131775
1533.418945	37.627178
1532.402344	-125.171837
1531.385742	131.912964
1530.369141	236.600311
1529.351563	-6.810654
1528.334961	182.316437
1527.317383	-102.720993
1526.299805	-68.682373
1525.281250	230.154831
1524.263672	-96.707176
1523.245117	-91.841591
1522.226563	141.671463
1521.208008	112.493362
1520.188477	-168.939117
1519.168945	-36.675648
1518.150391	-102.618202
1517.129883	8.434106
1516.110352	-250.743317
1515.089844	-140.271683
1514.070313	-194.446991
1513.049805	-22.988884
1512.028320	-59.809822
1511.007813	131.512939
1509.986328	-103.442619
1508.964844	-94.894165
1507.943359	51.846725
1506.921875	-232.494308
1505.899414	154.595764
1504.876953	-50.780910
1503.854492	-615.074097
1502.832031	-200.801819
1501.808594	-596.352051
1500.786133	-315.959839
1499.762695	56.175385
1498.739258	-401.418152
1497.714844	-234.707092
1496.691406	-170.646790
1495.666992	3.089199
1494.642578	-240.368027
1493.617188	-105.594978
1492.592773	-50.353333
1491.567383	-240.771286
1490.541992	89.904716
1489.516602	82.974342
1488.491211	45.151421
1487.464844	132.194534
1486.438477	-250.797729
1485.412109	-148.892578
1484.385742	345.729645
1483.358398	661.284058
1482.331055	532.624268
1481.303711	125.812431
1480.276367	129.465256
1479.249023	451.547333
1478.220703	561.702881
1477.192383	702.181396
1476.164063	653.865662
1475.135742	1063.837646
1474.106445	1101.612183
1473.077148	907.490540
1472.047852	1291.066772
1471.018555	1712.462158
1469.989258	2087.696533
1468.958984	1796.084717
1467.928711	1644.296753
1466.898438	2280.637451
1465.868164	2080.174072
1464.836914	1978.716919
1463.805664	2499.702393
1462.774414	2646.857666
1461.743164	2646.476563
1460.710938	2384.353271
1459.679688	2825.510010
1458.647461	2753.555176
1457.615234	2869.301025
1456.582031	3111.694092
1455.549805	2927.725830
1454.516602	2966.863770
1453.483398	3259.435791
1452.449219	3163.869385
1451.416016	2875.648682
1450.381836	3203.177734
1449.347656	3026.312988
1448.313477	3077.395020
1447.279297	3022.010742
1446.244141	3427.329590
1445.208984	3105.914307
1444.173828	2637.782227
1443.138672	2794.746826
1442.102539	3014.792969
1441.066406	2546.762207
1440.030273	2458.167236
1438.994141	2614.790039
1437.958008	2591.847168
1436.920898	2280.768799
1435.883789	2055.688965
1434.846680	2060.538574
1433.808594	1848.142822
1432.771484	1305.108643
1431.733398	1204.010864
1430.695313	1097.901611
1429.657227	981.742798
1428.618164	739.468872
1427.579102	968.944397
1426.540039	646.107910
1425.500977	716.710449
1424.461914	270.604462
1423.421875	424.431458
1422.381836	313.684784
1421.341797	-38.787067
1420.301758	263.704315
1419.260742	407.456757
1418.219727	256.678162
1417.178711	438.228638
1416.137695	275.046478
1415.096680	245.331635
1414.054688	57.210293
1413.012695	12.577308
1411.970703	-74.695610
1410.928711	285.556183
1409.885742	150.654495
1408.842773	93.790482
1407.799805	182.738068
1406.756836	60.798462
1405.712891	31.883560
1404.668945	-39.585548
1403.625000	-0.475760
1402.581055	106.482697
1401.537109	105.649399
1400.492188	24.647602
1399.447266	264.788147
1398.402344	204.114075
1397.357422	261.410492
1396.311523	60.680008
1395.265625	413.888916
1394.219727	428.931580
1393.173828	576.858582
1392.126953	-88.893570
1391.081055	-258.515076
1390.034180	-9.968450
1388.986328	-106.695007
1387.939453	-23.054213
1386.891602	290.800934
1385.843750	-167.981613
1384.795898	-28.871334
1383.748047	-12.107255
1382.699219	-262.579834
1381.651367	-48.010525
1380.602539	-200.558243
1379.552734	-337.887451
1378.503906	-444.959290
1377.454102	162.130829
1376.404297	75.344955
1375.354492	91.115379
1374.303711	-42.615192
1373.253906	-131.150162
1372.203125	-94.774574
1371.152344	-123.012161
1370.100586	-300.595398
1369.049805	-136.439117
1367.998047	-310.994812
1366.946289	80.200874
1365.894531	-51.521946
1364.841797	-145.629333
1363.789063	236.001328
1362.736328	-138.882095
1361.683594	-50.551357
1360.630859	-123.711876
1359.577148	-114.547615
1358.523438	354.890594
1357.469727	-127.805962
1356.415039	11.327654
1355.361328	41.334381
1354.306641	471.560944
1353.251953	-32.115414
1352.197266	102.923561
1351.141602	220.756989
1350.085938	433.128357
1349.030273	424.784607
1347.974609	270.308472
1346.918945	632.153687
1345.862305	656.775391
1344.805664	364.247345
1343.749023	890.226318
1342.691406	1034.515503
1341.634766	851.923828
1340.577148	810.869934
1339.519531	1040.093994
1338.460938	1093.634521
1337.403320	991.454102
1336.344727	869.762329
1335.286133	1218.606689
1334.226563	733.702026
1333.167969	578.309570
1332.108398	571.621033
1331.048828	503.381927
1329.989258	598.603333
1328.928711	585.274475
1327.869141	676.024780
1326.808594	497.684937
1325.748047	211.006470
1324.686523	554.416870
1323.625977	722.660339
1322.564453	1012.026367
1321.502930	983.171509
1320.440430	998.984924
1319.378906	936.126465
1318.316406	863.672485
1317.253906	1013.419006
1316.190430	805.888489
1315.127930	746.594299
1314.064453	810.770630
1313.000977	968.786316
1311.937500	974.276550
1310.873047	758.366394
1309.809570	860.406067
1308.745117	1088.167114
1307.679688	1193.015625
1306.615234	1295.608765
1305.549805	1145.020264
1304.484375	1535.780518
1303.418945	1272.578857
1302.353516	1017.092834
1301.287109	823.386414
1300.220703	809.360229
1299.154297	901.207275
1298.087891	1005.518799
1297.020508	903.726807
1295.954102	1079.628052
1294.886719	912.034485
1293.818359	582.756470
1292.750977	717.542664
1291.682617	1105.112183
1290.614258	710.429443
1289.545898	821.191040
1288.476563	956.611267
1287.407227	660.845459
1286.338867	487.922974
1285.268555	560.220276
1284.199219	801.675293
1283.128906	668.572266
1282.058594	594.463745
1280.988281	165.682541
1279.917969	848.194214
1278.846680	713.464417
1277.775391	808.884644
1276.704102	889.760254
1275.632813	638.271484
1274.560547	783.025146
1273.488281	813.017395
1272.416016	914.010498
1271.343750	892.977600
1270.270508	1077.236816
1269.197266	1422.713257
1268.124023	1231.141846
1267.050781	1366.827515
1265.977539	1168.313721
1264.903320	1533.528320
1263.829102	1240.200562
1262.753906	1451.875854
1261.679688	1583.132080
1260.604492	1100.239868
1259.529297	1480.302368
1258.454102	1636.171753
1257.378906	1200.203247
1256.302734	1241.822144
1255.226563	1098.490723
1254.150391	1310.701172
1253.073242	1199.241943
1251.997070	1581.837646
1250.919922	1468.111816
1249.841797	1459.088379
1248.764648	1403.959717
1247.686523	1327.045654
1246.608398	1252.670776
1245.530273	1127.366455
1244.452148	1249.972778
1243.373047	1190.423218
1242.293945	1218.374390
1241.214844	1418.728760
1240.135742	798.673889
1239.055664	1154.428833
1237.975586	1158.286621
1236.895508	1072.438843
1235.815430	1129.737061
1234.734375	1264.619385
1233.654297	1389.776733
1232.573242	1078.690308
1231.491211	891.321289
1230.410156	929.333374
1229.328125	1371.770386
1228.246094	855.210327
1227.163086	1312.005371
1226.081055	940.901062
1224.998047	840.957153
1223.915039	755.564087
1222.832031	1153.913696
1221.748047	795.229187
1220.664063	528.549744
1219.580078	315.141266
1218.496094	285.453461
1217.412109	364.463287
1216.327148	380.605072
1215.242188	411.195435
1214.157227	226.867691
1213.071289	469.802246
1211.985352	176.858841
1210.899414	581.256775
1209.813477	676.672546
1208.727539	837.102905
1207.640625	869.614929
1206.553711	359.685913
1205.466797	245.160324
1204.378906	429.378723
1203.291016	348.470886
1202.203125	522.808899
1201.115234	126.342796
1200.027344	14.034595
1198.938477	-322.142517
1197.849609	-266.038727
1196.760742	52.171368
1195.670898	-240.761826
1194.582031	-16.663879
1193.492188	-304.831909
1192.401367	183.364044
1191.311523	-169.799393
1190.220703	-570.963501
1189.129883	-378.785950
1188.039063	-398.120789
1186.947266	-287.920990
1185.856445	-101.065010
1184.764648	-276.780701
1183.671875	-66.269798
1182.580078	-239.753769
1181.487305	205.429733
1180.394531	108.428818
1179.301758	-127.684288
1178.208984	208.951767
1177.115234	-84.850822
1176.021484	-290.021423
1174.927734	127.445976
1173.833008	51.336105
1172.738281	-10.510400
1171.643555	432.514252
1170.548828	90.369499
1169.454102	284.096832
1168.358398	23.160324
1167.262695	-292.797699
1166.166992	-99.563660
1165.070313	382.627106
1163.973633	310.073700
1162.876953	215.903976
1161.780273	238.655945
1160.683594	137.074783
1159.585938	-33.860382
1158.488281	336.939636
1157.389648	375.707733
1156.291992	266.393707
1155.193359	247.600845
1154.094727	25.958193
1152.996094	61.742577
1151.896484	218.905350
1150.796875	-167.505936
1149.697266	-70.245468
1148.597656	-113.731468
1147.498047	-152.596924
1146.397461	-20.187710
1145.296875	2.497883
1144.195313	229.668518
1143.094727	-145.382187
1141.993164	-394.361938
1140.891602	-15.533816
1139.789063	163.216797
1138.687500	360.759094
1137.584961	455.837708
1136.482422	199.053574
1135.379883	381.700256
1134.276367	293.341309
1133.172852	371.078247
1132.069336	702.626709
1130.964844	739.553955
1129.861328	823.774780
1128.756836	1254.145508
1127.652344	1439.874146
1126.546875	1414.308838
1125.442383	717.705811
1124.336914	1023.826538
1123.230469	1322.539307
1122.125000	1113.991577
1121.018555	751.421143
1119.912109	1018.756104
1118.805664	599.255920
1117.699219	1093.437744
1116.591797	1177.852295
1115.484375	814.936462
1114.376953	981.875488
1113.268555	923.934875
1112.160156	575.079285
1111.051758	597.349670
1109.943359	877.056702
1108.833984	962.758545
1107.725586	1466.395752
1106.616211	951.832703
1105.505859	883.598755
1104.396484	916.783447
1103.286133	772.825195
1102.175781	994.514160
1101.064453	1008.396667
1099.954102	932.555481
1098.842773	988.658813
1097.731445	712.259216
1096.619141	815.289673
1095.507813	880.489929
1094.395508	933.762268
1093.282227	866.788940
1092.169922	536.060486
1091.056641	727.959106
1089.943359	825.542358
1088.830078	421.820892
1087.716797	735.680664
1086.602539	647.132507
1085.488281	930.050598
1084.373047	286.555054
1083.258789	705.594849
1082.143555	546.336853
1081.028320	605.557983
1079.913086	939.476379
1078.796875	909.216125
1077.680664	644.163757
1076.564453	691.330627
1075.448242	499.091248
1074.331055	818.284485
1073.213867	778.449585
1072.096680	166.457275
1070.979492	529.936157
1069.861328	267.420532
1068.743164	499.414581
1067.625000	672.714966
1066.505859	717.082581
1065.386719	627.939758
1064.267578	145.532455
1063.148438	157.188629
1062.029297	377.087860
1060.909180	407.377838
1059.789063	168.684158
1058.667969	577.814758
1057.547852	383.630127
1056.426758	514.414246
1055.305664	208.187225
1054.183594	224.499329
1053.062500	149.761703
1051.940430	315.586700
1050.818359	301.607635
1049.695313	250.312439
1048.572266	556.107849
1047.449219	355.560242
1046.326172	227.458740
1045.203125	456.248627
1044.079102	207.051025
1042.955078	291.334808
1041.830078	12.107943
1040.706055	28.971830
1039.581055	1.633793
1038.456055	-104.789101
1037.331055	191.683594
1036.205078	378.692963
1035.079102	223.633194
1033.953125	-226.722366
1032.826172	281.501984
1031.700195	110.589851
1030.573242	-20.629082
1029.445313	-102.881203
1028.318359	-205.879684
1027.190430	-568.934937
1026.062500	-520.579407
1024.934570	-527.852478
1023.805664	-716.092529
1022.676758	-595.410645
1021.547852	-776.314941
1020.418945	-639.157349
1019.289063	-866.092285
1018.159180	-241.723648
1017.029297	-303.735474
1015.898438	-108.297493
1014.767578	-422.603943
1013.636719	176.211761
1012.505859	10.551385
1011.375000	-335.484131
1010.243164	152.256317
1009.111328	281.179108
1007.978516	764.259827
1006.846680	807.740417
1005.713867	1464.318970
1004.581055	2770.580566
1003.447266	3237.185303
1002.313477	2605.862061
1001.179688	1787.848022
1000.045898	1109.032959
998.912109	282.915466
997.777344	452.655945
996.642578	290.076263
995.506836	335.504944
994.372070	318.835571
993.236328	341.597809
992.100586	514.495300
990.963867	-6.580328
989.828125	9.993120
988.691406	195.031784
987.553711	209.686768
986.416992	-24.245316
985.279297	159.060471
984.141602	38.548107
983.003906	436.328735
981.865234	422.158386
980.726563	97.577759
979.587891	178.299408
978.448242	132.720337
977.309570	50.621407
976.169922	-217.415695
975.030273	468.781158
973.889648	612.597839
972.749023	379.822998
971.608398	473.567078
970.467773	686.928650
969.326172	337.977692
968.184570	402.587677
967.042969	-23.635296
965.901367	110.371864
964.758789	412.003967
963.616211	46.473003
962.473633	398.935547
961.330078	121.193108
960.186523	144.023102
959.042969	148.773270
957.899414	403.439636
956.754883	456.738312
955.610352	-34.577969
954.465820	360.349854
953.321289	46.001858
952.175781	125.547775
951.030273	152.711731
949.884766	612.293823
948.738281	162.061890
947.591797	253.973434
946.445313	23.914209
945.298828	93.488617
944.151367	478.472809
943.003906	310.948029
941.856445	-61.700356
940.708008	193.722153
939.559570	485.784149
938.411133	417.523041
937.262695	506.913696
936.113281	106.276047
934.964844	674.917969
933.814453	249.850281
932.665039	360.690857
931.514648	305.425842
930.364258	314.191711
929.213867	77.282936
928.062500	211.781982
926.912109	182.579102
925.759766	-153.541672
924.608398	-286.822937
923.456055	253.372131
922.303711	-370.618988
921.151367	-153.014114
919.999023	-171.648438
918.845703	-128.708176
917.692383	-267.310059
916.539063	-35.453560
915.384766	-187.215286
914.230469	-322.814301
913.076172	-76.883179
911.920898	-409.443542
910.766602	-424.088104
909.611328	-263.911133
908.455078	-232.853668
907.299805	-122.306404
906.143555	94.887024
904.987305	-181.771774
903.830078	-7.362550
902.673828	-174.836090
901.516602	253.390579
900.359375	-198.955185
899.201172	-58.015427
898.042969	-111.571037
896.884766	-470.325897
895.726563	-1.093275
894.567383	-76.815804
893.408203	118.865532
892.249023	-87.667458
891.088867	184.986526
889.929688	-30.271137
888.769531	170.203003
887.608398	147.181458
886.448242	219.060989
885.287109	209.766693
884.125977	-94.980362
882.963867	570.393188
881.801758	38.119930
880.639648	-151.153183
879.477539	193.920059
878.315430	103.978722
877.152344	65.963509
875.989258	138.379929
874.825195	393.215546
873.661133	134.674957
872.497070	297.182312
871.333008	171.614822
870.168945	241.849762
869.003906	177.132492
867.838867	27.007261
866.672852	-84.811821
865.506836	160.785843
864.340820	395.021179
863.174805	-47.052799
862.008789	146.671570
860.841797	409.896606
859.674805	479.912689
858.506836	338.902588
857.339844	404.339447
856.171875	768.074829
855.003906	386.985291
853.834961	474.659668
852.666016	918.662048
851.497070	362.822998
850.328125	595.883118
849.158203	730.200806
847.988281	671.770203
846.818359	452.066498
845.647461	140.604187
844.477539	496.100281
843.306641	276.307770
842.134766	166.131516
840.963867	272.812653
839.791992	428.521790
838.619141	320.273254
837.447266	207.473129
836.274414	630.822815
835.101563	144.700851
833.928711	212.505051
832.754883	463.214355
831.581055	396.692291
830.407227	497.415039
829.232422	497.533295
828.058594	513.100220
826.883789	229.667618
825.708008	207.055344
824.533203	293.493561
823.357422	92.248291
822.181641	332.040466
821.004883	-29.862303
819.828125	-66.660446
818.651367	-21.259481
817.474609	-287.693695
816.296875	220.206741
815.119141	-117.749619
813.941406	-28.702129
812.763672	-304.590759
811.584961	-338.230194
810.406250	-52.002048
809.226563	-308.326477
808.047852	-120.427818
806.868164	-294.870850
805.688477	-416.160828
804.507813	-118.026665
803.327148	-28.890837
802.146484	-505.867676
800.965820	-954.004944
799.784180	-315.367493
798.603516	-364.659668
797.420898	-123.742928
796.239258	-368.553162
795.056641	-258.942291
793.874023	-278.103302
792.691406	-286.406891
791.507813	-102.296844
790.324219	-93.386856
789.140625	-303.816528
787.956055	56.497711
786.772461	111.142418
785.586914	90.338402
784.402344	53.844902
783.216797	-146.433945
782.032227	0.145385
780.845703	-147.435898
779.660156	219.545395
778.473633	215.113907
777.287109	-109.679573
776.100586	137.207336
774.913086	88.042244
773.725586	51.943462
772.538086	267.137634
771.349609	-5.345701
770.161133	533.499634
768.972656	-23.645987
767.784180	263.359100
766.594727	565.474365
765.405273	250.504333
764.215820	241.638138
763.026367	199.596344
761.835938	573.448181
760.645508	295.573853
759.454102	605.140381
758.262695	423.907532
757.072266	889.182495
755.879883	670.344543
754.688477	411.942688
753.496094	432.644989
752.303711	462.032990
751.110352	289.231659
749.917969	511.721619
748.724609	523.264893
747.530273	416.205566
746.336914	271.841644
745.142578	428.068085
743.948242	211.300293
742.752930	343.273560
741.558594	109.044518
740.363281	-43.991302
739.166992	-61.090023
737.971680	270.176575
736.775391	119.427109
735.579102	34.476463
734.381836	247.346222
733.185547	-259.941345
731.988281	-114.825531
730.790039	-39.721577
729.592773	81.365417
728.394531	189.360062
727.196289	347.694855
725.997070	88.595589
724.797852	183.740784
723.598633	318.305237
722.399414	234.534088
721.199219	257.954498
719.999023	246.600098
718.798828	-146.526154
717.598633	134.996597
716.397461	368.586700
715.196289	155.156006
713.994141	203.716873
712.792969	570.780273
711.590820	66.090752
710.388672	100.117760
709.185547	38.534164
707.982422	175.453201
706.779297	27.341671
705.576172	-22.439262
704.372070	-148.071960
703.167969	174.918411
701.963867	163.060257
700.759766	-126.852631
699.554688	-114.041634
698.349609	103.461998
697.143555	-130.852264
695.938477	30.778336
694.732422	-70.151932
693.525391	-363.955963
692.319336	89.723602
691.112305	-333.454376
689.905273	-328.475342
688.697266	-279.690521
687.490234	-191.481522
686.282227	46.756226
685.073242	-178.731247
683.865234	-323.489532
682.656250	-300.874908
681.447266	-353.687958
680.237305	-68.102448
679.028320	-334.521118
677.818359	140.148575
676.607422	-168.649414
675.397461	-548.314575
674.186523	171.830887
672.975586	-215.568802
671.763672	-135.214798
670.551758	-22.071114
669.339844	117.346123
668.127930	146.847733
666.915039	198.315231
665.703125	150.730057
664.489258	269.834442
663.276367	-198.133667
662.062500	92.177483
660.848633	-264.841309
659.634766	-103.548622
658.419922	47.151691
657.205078	6.059190
655.990234	49.290970
654.775391	-88.396919
653.559570	168.566086
652.343750	-7.571054
651.126953	-386.022583
649.911133	235.124283
648.694336	-39.750927
647.477539	352.873718
646.259766	97.436028
645.041992	197.082413
643.824219	589.136841
642.606445	531.311584
641.387695	395.894012
640.168945	247.369095
638.950195	274.836151
637.730469	243.898300
636.511719	102.960823
635.291016	573.746033
634.071289	161.172119
632.850586	181.835052
631.629883	165.296036
630.409180	407.638214
629.188477	683.343994
627.966797	331.687256
626.745117	493.827789
625.522461	761.987793
624.300781	548.701416
623.078125	467.088867
621.854492	838.318909
620.631836	533.174561
619.408203	355.054535
618.184570	449.352661
616.960938	-136.743774
615.736328	-168.128372
614.511719	-71.056808
613.287109	-87.456581
612.061523	-61.275463
610.835938	47.944416
609.610352	141.675354
608.384766	-199.080048
607.158203	-155.891724
605.931641	193.939835
604.705078	-49.051636
