# Supplementary material for: Raman spectroscopy accurately differentiates mucosal healing from non-healing and biochemical changes following biological therapy in inflammatory bowel disease
Source: PLoS One. 2021 Jun 2;16(6):e0252210. doi: 10.1371/journal.pone.0252210 (PMC8172032; doi:10.1371/journal.pone.0252210)
Supplement: S3 Dataset — (ZIP) [file pone.0252210.s005.zip › Export UC active inflammation/EC039-1_base sub CR removed_53__X_-22247.6__Y_63047.5__Z_-400.505__Time_597.txt]

1714.793945	62.870113
1713.817383	26.209263
1712.840820	23.913527
1711.864258	-76.536812
1710.886719	3.685146
1709.909180	28.626032
1708.931641	-60.641911
1707.953125	-20.298220
1706.975586	23.767899
1705.997070	15.205773
1705.018555	-227.969360
1704.040039	105.445389
1703.060547	-87.567490
1702.081055	12.099061
1701.101563	-2.352421
1700.122070	-26.556253
1699.142578	11.672633
1698.162109	24.028748
1697.181641	85.391365
1696.201172	46.091194
1695.220703	55.777821
1694.239258	181.138290
1693.257813	320.659180
1692.276367	9.830070
1691.294922	340.518951
1690.313477	533.143677
1689.331055	457.036865
1688.348633	603.148743
1687.366211	670.006592
1686.383789	700.306763
1685.400391	667.381287
1684.416992	613.930176
1683.433594	902.271912
1682.450195	943.536499
1681.465820	1001.477234
1680.482422	1153.337036
1679.498047	1180.728516
1678.512695	1246.054443
1677.528320	1128.508667
1676.542969	1415.996216
1675.558594	1528.550781
1674.572266	1442.282715
1673.586914	1444.463501
1672.601563	1633.328369
1671.615234	1793.511108
1670.628906	1784.255371
1669.642578	1993.405762
1668.655273	1974.720459
1667.668945	2068.164795
1666.681641	2119.688232
1665.694336	2113.405029
1664.706055	2128.913818
1663.718750	2354.529541
1662.730469	2331.340576
1661.742188	2430.664551
1660.753906	2564.944824
1659.764648	2532.746338
1658.775391	2474.596924
1657.787109	2456.732666
1656.796875	2457.896973
1655.807617	2459.571289
1654.818359	2255.273682
1653.828125	2054.182617
1652.837891	1895.984375
1651.846680	1730.373779
1650.856445	1837.691040
1649.865234	1654.555542
1648.874023	1548.596313
1647.882813	1403.467285
1646.891602	1179.552490
1645.899414	1215.021606
1644.907227	1058.075195
1643.915039	951.758667
1642.922852	859.070862
1641.930664	621.633606
1640.937500	616.871277
1639.944336	601.913513
1638.951172	547.747559
1637.957031	499.212952
1636.963867	422.033905
1635.969727	271.402954
1634.975586	363.596619
1633.981445	145.160919
1632.986328	214.235168
1631.991211	199.293335
1630.996094	42.458763
1630.000977	109.717117
1629.005859	-22.807169
1628.009766	-7.669502
1627.013672	-89.625534
1626.017578	-142.375885
1625.021484	-58.135773
1624.024414	-97.269989
1623.028320	16.273689
1622.031250	51.143223
1621.033203	115.095917
1620.036133	237.000336
1619.038086	222.480392
1618.041016	61.116932
1617.041992	115.237907
1616.043945	22.533245
1615.045898	-64.728348
1614.046875	173.474457
1613.047852	204.524643
1612.048828	41.662846
1611.048828	198.820160
1610.049805	248.567795
1609.049805	167.390671
1608.049805	99.452667
1607.048828	47.358395
1606.048828	212.721451
1605.047852	291.703613
1604.046875	276.497925
1603.045898	80.800758
1602.044922	141.656219
1601.042969	50.828926
1600.041016	59.469925
1599.039063	-222.074707
1598.037109	82.095856
1597.034180	41.184174
1596.031250	5.541599
1595.028320	22.180510
1594.025391	-183.178619
1593.022461	-98.592590
1592.018555	-215.061539
1591.014648	-180.098099
1590.010742	-59.045956
1589.006836	-128.517242
1588.001953	-145.810699
1586.997070	14.211762
1585.992188	54.196053
1584.987305	21.135798
1583.982422	102.717102
1582.976563	-97.187683
1581.970703	-26.136187
1580.964844	-4.659845
1579.958984	97.463898
1578.952148	163.030319
1577.945313	59.312405
1576.938477	-57.451427
1575.931641	153.562302
1574.924805	153.706436
1573.916992	-134.901505
1572.909180	132.915619
1571.901367	83.384888
1570.893555	-15.609243
1569.884766	106.186417
1568.876953	48.568424
1567.868164	14.233897
1566.858398	-79.930794
1565.849609	-5.438693
1564.839844	-81.646858
1563.830078	18.499487
1562.820313	110.682327
1561.810547	-22.979736
1560.799805	112.971169
1559.790039	119.078781
1558.779297	207.981033
1557.767578	6.431155
1556.756836	162.373459
1555.745117	131.572144
1554.733398	175.727600
1553.721680	227.463943
1552.709961	77.081223
1551.697266	156.942917
1550.685547	267.649048
1549.672852	303.100098
1548.659180	242.650635
1547.646484	293.243744
1546.632813	307.431458
1545.619141	225.782593
1544.605469	105.213089
1543.591797	209.295197
1542.577148	155.556610
1541.562500	135.219513
1540.547852	94.036118
1539.533203	112.046799
1538.518555	-84.378891
1537.502930	-35.779259
1536.487305	69.351494
1535.471680	71.056992
1534.456055	-77.019432
1533.439453	55.787533
1532.422852	92.950623
1531.406250	65.458122
1530.389648	71.259331
1529.373047	87.150330
1528.355469	20.397394
1527.337891	146.581085
1526.320313	192.687164
1525.302734	89.272758
1524.284180	109.198364
1523.265625	110.887466
1522.247070	-90.846718
1521.228516	-66.406715
1520.208984	220.049866
1519.190430	4.912965
1518.170898	18.372316
1517.151367	111.259346
1516.130859	-81.269615
1515.111328	214.061096
1514.090820	18.586332
1513.070313	-30.690447
1512.049805	-123.798073
1511.028320	85.714035
1510.006836	-172.023880
1508.986328	-73.315231
1507.963867	25.115366
1506.942383	-74.128960
1505.919922	-76.145752
1504.898438	-106.557877
1503.875977	75.492500
1502.852539	-32.240223
1501.830078	-263.066986
1500.806641	56.530209
1499.783203	-82.484665
1498.759766	-111.584885
1497.736328	-138.322754
1496.711914	-39.899937
1495.687500	-105.432487
1494.663086	110.172981
1493.638672	159.289200
1492.613281	116.143654
1491.587891	75.373268
1490.563477	200.525894
1489.537109	174.677170
1488.511719	365.760132
1487.485352	388.019073
1486.458984	307.957336
1485.432617	355.365051
1484.406250	550.580322
1483.379883	630.713745
1482.352539	562.668274
1481.325195	667.891785
1480.297852	688.750854
1479.269531	966.881592
1478.241211	857.321289
1477.213867	999.916504
1476.184570	1088.752563
1475.156250	1190.135132
1474.127930	1186.903076
1473.098633	1333.707520
1472.069336	1569.379150
1471.040039	1756.441895
1470.009766	1790.595459
1468.979492	1903.440552
1467.950195	2069.512695
1466.918945	2207.366699
1465.888672	2324.696533
1464.857422	2472.320068
1463.827148	2645.170166
1462.795898	2797.471680
1461.763672	2903.839111
1460.732422	2966.879639
1459.700195	3004.361572
1458.667969	3122.931641
1457.635742	3185.499756
1456.603516	3397.623047
1455.570313	3393.903320
1454.537109	3468.696777
1453.503906	3462.208984
1452.470703	3529.138916
1451.436523	3684.631348
1450.403320	3921.065674
1449.369141	3746.863281
1448.333984	4058.950195
1447.299805	4109.996582
1446.264648	3687.460938
1445.230469	3634.614502
1444.194336	3743.646729
1443.159180	3473.040039
1442.124023	3463.036133
1441.087891	3556.645508
1440.051758	3369.473877
1439.015625	3280.915527
1437.978516	3134.186279
1436.941406	2919.236328
1435.904297	2830.648926
1434.867188	2527.350830
1433.830078	2299.898926
1432.791992	2201.251221
1431.754883	1862.820679
1430.715820	1696.076782
1429.677734	1294.735474
1428.639648	1264.372192
1427.600586	1377.740601
1426.561523	908.552917
1425.522461	706.782288
1424.482422	1011.688354
1423.443359	877.999512
1422.403320	1104.621338
1421.363281	925.601807
1420.322266	620.722168
1419.282227	890.060120
1418.241211	905.026367
1417.200195	577.720520
1416.159180	643.097107
1415.117188	733.602478
1414.076172	396.537842
1413.034180	404.121460
1411.992188	414.244904
1410.949219	622.944336
1409.907227	318.962097
1408.864258	422.143616
1407.821289	472.572571
1406.777344	402.462128
1405.734375	269.678070
1404.690430	275.049622
1403.646484	285.492218
1402.602539	295.989532
1401.557617	394.328094
1400.513672	264.467743
1399.468750	392.994049
1398.423828	295.902130
1397.377930	351.804901
1396.333008	407.777710
1395.287109	200.719131
1394.241211	176.689285
1393.195313	460.792694
1392.148438	143.926697
1391.101563	295.404968
1390.054688	266.714752
1389.007813	65.481888
1387.960938	119.607597
1386.913086	86.256210
1385.865234	205.562027
1384.817383	54.919315
1383.769531	96.915680
1382.720703	-15.944382
1381.671875	68.739441
1380.623047	-36.335983
1379.574219	-41.347858
1378.524414	-33.764984
1377.475586	263.529541
1376.425781	-28.190401
1375.375977	149.451096
1374.325195	-136.878662
1373.274414	-36.352928
1372.224609	71.765625
1371.172852	-24.484959
1370.122070	-100.593529
1369.070313	-9.573700
1368.019531	-90.341644
1366.967773	-9.028643
1365.915039	69.897949
1364.863281	-22.841352
1363.810547	31.471548
1362.757813	192.938904
1361.705078	45.952095
1360.651367	145.462006
1359.598633	235.157089
1358.544922	392.106354
1357.491211	419.876892
1356.436523	216.633835
1355.382813	334.231201
1354.328125	538.895325
1353.273438	425.697327
1352.217773	456.749115
1351.163086	676.677612
1350.107422	616.169250
1349.051758	732.076477
1347.996094	791.044983
1346.939453	936.984131
1345.883789	978.885071
1344.827148	1196.998169
1343.769531	1142.486206
1342.712891	1291.439331
1341.655273	1262.083862
1340.598633	1376.636108
1339.540039	1270.854492
1338.482422	1237.136475
1337.423828	1510.626953
1336.366211	1341.106567
1335.307617	1429.224854
1334.248047	1445.732910
1333.189453	1420.382324
1332.129883	1283.930420
1331.070313	1412.310547
1330.010742	1313.390137
1328.950195	1278.960571
1327.890625	1254.634033
1326.830078	1203.328247
1325.768555	1493.094482
1324.708008	1303.858032
1323.646484	1421.041504
1322.585938	1558.123901
1321.523438	1280.723633
1320.461914	1220.771484
1319.400391	1306.583252
1318.337891	1498.594238
1317.275391	1436.746460
1316.211914	1596.980469
1315.149414	1459.121094
1314.085938	1326.436401
1313.022461	1317.182251
1311.958984	1411.573730
1310.894531	1530.735474
1309.831055	1425.999878
1308.766602	1488.875244
1307.701172	1443.626709
1306.636719	1342.003418
1305.571289	1393.118896
1304.505859	1400.131226
1303.440430	1296.682007
1302.375000	1375.373413
1301.308594	1557.434082
1300.242188	1513.538574
1299.175781	1612.330322
1298.109375	1158.636963
1297.041992	1358.497925
1295.975586	1290.854858
1294.908203	1333.867920
1293.839844	1320.593994
1292.772461	1275.609009
1291.704102	997.790100
1290.635742	1014.545410
1289.567383	1163.860596
1288.498047	1124.528931
1287.428711	1134.396362
1286.360352	1063.568359
1285.290039	943.938477
1284.220703	964.124878
1283.150391	1004.048584
1282.080078	1085.729614
1281.009766	947.253845
1279.939453	1183.381714
1278.868164	1179.805054
1277.796875	1257.094849
1276.725586	1121.750610
1275.654297	1094.184326
1274.582031	1083.883911
1273.509766	1193.474365
1272.437500	1442.420044
1271.365234	1293.233154
1270.291992	1366.483276
1269.218750	1513.082642
1268.145508	1586.515015
1267.072266	1613.671509
1265.999023	1465.259521
1264.924805	1443.889038
1263.850586	1512.889404
1262.776367	1533.209229
1261.701172	1382.984985
1260.625977	1318.244995
1259.550781	1619.164185
1258.475586	1503.456787
1257.400391	1490.205811
1256.324219	1554.989502
1255.248047	1388.550415
1254.171875	1361.027344
1253.094727	1499.094360
1252.018555	1386.586060
1250.941406	1493.142822
1249.864258	1631.353027
1248.786133	1618.838501
1247.708008	1397.349609
1246.630859	1394.765747
1245.551758	1487.025146
1244.473633	1501.574219
1243.394531	1601.193359
1242.316406	1380.304810
1241.236328	1356.222778
1240.157227	1300.655151
1239.077148	1415.032593
1237.998047	1395.973877
1236.917969	1272.678345
1235.836914	1472.011963
1234.756836	1436.124878
1233.675781	1330.001465
1232.594727	1236.079834
1231.512695	1253.688232
1230.431641	1203.490845
1229.349609	1095.223511
1228.267578	1146.832031
1227.185547	1120.975220
1226.102539	1008.025391
1225.019531	1129.845215
1223.936523	789.574219
1222.853516	954.943481
1221.769531	921.970825
1220.686523	809.233276
1219.602539	611.956177
1218.517578	535.586548
1217.433594	514.805908
1216.348633	428.813110
1215.263672	625.378113
1214.178711	635.941162
1213.092773	441.314911
1212.007813	587.011108
1210.921875	870.140808
1209.834961	612.804260
1208.749023	623.233154
1207.662109	889.196533
1206.575195	947.699829
1205.488281	912.146301
1204.400391	753.686462
1203.313477	737.372559
1202.225586	386.256683
1201.136719	548.114014
1200.048828	435.409332
1198.959961	248.088974
1197.871094	22.291626
1196.782227	260.825958
1195.692383	369.310974
1194.603516	37.633003
1193.513672	157.995682
1192.423828	201.316467
1191.333008	100.360649
1190.242188	66.637642
1189.151367	-89.652092
1188.060547	-51.447704
1186.969727	-121.387550
1185.877930	-140.981018
1184.786133	12.123677
1183.694336	-110.850410
1182.601563	-58.763416
1181.509766	84.325974
1180.416992	9.065177
1179.323242	99.129272
1178.230469	213.007111
1177.136719	173.378830
1176.042969	265.402893
1174.949219	151.305542
1173.854492	427.426392
1172.760742	638.665588
1171.666016	423.678162
1170.570313	282.836609
1169.475586	144.322250
1168.379883	338.186920
1167.284180	163.592148
1166.188477	211.270447
1165.091797	395.025635
1163.996094	45.689835
1162.899414	102.504303
1161.801758	223.638855
1160.705078	349.351288
1159.607422	355.491638
1158.509766	313.744293
1157.412109	279.026703
1156.313477	423.106903
1155.215820	528.807678
1154.117188	493.607941
1153.017578	348.596802
1151.918945	279.772827
1150.819336	411.000000
1149.719727	441.942688
1148.620117	55.857586
1147.519531	150.843155
1146.418945	76.576019
1145.318359	45.026974
1144.217773	-74.726723
1143.116211	33.821186
1142.014648	194.485855
1140.913086	-47.011719
1139.811523	-103.106735
1138.708984	7.054361
1137.606445	257.216248
1136.503906	145.930237
1135.401367	222.192978
1134.297852	393.247345
1133.194336	480.946259
1132.090820	425.996521
1130.987305	738.777893
1129.882813	915.987915
1128.778320	1092.944214
1127.673828	1243.557861
1126.569336	1225.573242
1125.463867	1325.954102
1124.358398	1272.055054
1123.252930	1215.639038
1122.146484	1054.831665
1121.041016	794.451050
1119.934570	808.701050
1118.828125	571.821289
1117.720703	682.811035
1116.613281	623.200256
1115.505859	504.300079
1114.398438	621.816406
1113.291016	713.097717
1112.182617	730.871460
1111.074219	847.746704
1109.964844	702.083557
1108.856445	889.457642
1107.747070	880.522827
1106.637695	1050.905518
1105.528320	1015.641174
1104.417969	1143.097290
1103.307617	1251.454712
1102.197266	1097.711914
1101.086914	1245.815674
1099.975586	1294.638184
1098.864258	1260.763184
1097.752930	1174.890869
1096.641602	1336.359619
1095.529297	1252.556030
1094.416992	1116.819824
1093.304688	1129.369385
1092.191406	1139.404785
1091.079102	1088.099487
1089.965820	1020.194031
1088.852539	1173.354858
1087.738281	1065.187012
1086.624023	1121.562378
1085.509766	1337.668823
1084.395508	1081.042847
1083.280273	1045.318481
1082.166016	1143.428467
1081.050781	1189.679199
1079.934570	1191.153931
1078.819336	971.802734
1077.703125	1165.591919
1076.586914	1124.480835
1075.469727	1186.512207
1074.353516	1110.010254
1073.236328	944.304810
1072.119141	830.159485
1071.000977	950.386536
1069.882813	953.276306
1068.765625	780.341187
1067.646484	839.298462
1066.528320	860.680298
1065.409180	893.664368
1064.290039	736.928406
1063.170898	772.110352
1062.050781	861.009583
1060.930664	811.771790
1059.810547	694.661255
1058.690430	561.172485
1057.569336	708.211243
1056.449219	623.747009
1055.327148	614.020264
1054.206055	485.114105
1053.083984	529.049316
1051.961914	579.926392
1050.839844	485.997162
1049.717773	555.459595
1048.594727	629.512390
1047.471680	589.188965
1046.348633	548.860291
1045.224609	433.897949
1044.101563	626.722595
1042.976563	553.709045
1041.852539	499.374969
1040.728516	414.775696
1039.603516	532.842529
1038.478516	480.865906
1037.352539	284.566315
1036.227539	528.291199
1035.101563	657.882751
1033.974609	768.808899
1032.848633	816.919067
1031.721680	869.673767
1030.594727	696.922058
1029.467773	573.097656
1028.340820	470.284851
1027.212891	269.974823
1026.084961	239.364258
1024.956055	9.101800
1023.828125	50.645634
1022.699219	-65.615250
1021.570313	-128.384811
1020.440430	-126.106888
1019.311523	80.368561
1018.181641	-95.811134
1017.050781	-28.406326
1015.920898	101.645691
1014.790039	271.110840
1013.659180	280.732880
1012.528320	308.978760
1011.396484	508.664001
1010.265625	597.245911
1009.132813	678.931824
1008.000977	494.583893
1006.868164	740.750549
1005.736328	1377.833374
1004.602539	1947.664185
1003.469727	3294.177734
1002.335938	3764.172363
1001.202148	3453.017578
1000.068359	2192.609863
998.933594	1448.007568
997.799805	586.141235
996.665039	470.531677
995.529297	325.118622
994.394531	369.169098
993.258789	272.623840
992.123047	-3.616754
990.986328	57.113266
989.849609	237.876007
988.712891	86.825325
987.576172	65.075012
986.439453	195.576691
985.301758	158.059464
984.164063	56.277756
983.025391	16.893551
981.887695	30.676723
980.749023	60.758617
979.610352	-251.757629
978.470703	24.897903
977.332031	67.092064
976.192383	-157.206619
975.051758	80.806061
973.912109	-53.326630
972.771484	320.546478
971.630859	276.447662
970.490234	207.343430
969.348633	221.149323
968.207031	136.491348
967.065430	194.384628
965.923828	52.902794
964.781250	95.217812
963.638672	224.898926
962.496094	276.822266
961.352539	143.318497
960.208984	445.511627
959.065430	438.544159
957.921875	177.606415
956.777344	31.541317
955.632813	240.652359
954.488281	234.784882
953.343750	-8.790108
952.198242	345.106842
951.052734	122.740906
949.907227	273.471710
948.760742	184.363892
947.614258	262.417999
946.467773	256.164307
945.321289	179.372253
944.173828	237.645172
943.026367	348.688324
941.878906	628.891052
940.730469	484.729095
939.582031	459.568970
938.433594	421.015381
937.285156	624.517883
936.135742	600.190552
934.987305	523.723633
933.836914	536.464661
932.687500	260.102020
931.537109	473.933044
930.386719	441.975677
929.236328	271.422852
928.084961	262.861298
926.934570	113.477310
925.783203	160.129578
924.630859	257.090424
923.478516	33.614059
922.327148	142.482971
921.173828	-3.010105
920.021484	10.925582
918.868164	159.192001
917.714844	82.776047
916.561523	61.175159
915.407227	103.437538
914.252930	316.200439
913.098633	-70.003891
911.944336	-199.369797
910.789063	70.833031
909.633789	-146.415756
908.478516	-20.935822
907.322266	2.747605
906.166016	-97.966843
905.009766	-218.769287
903.853516	-230.533569
902.696289	-176.360611
901.539063	38.784615
900.381836	100.151039
899.223633	231.892899
898.065430	228.060913
896.907227	242.561905
895.749023	24.361174
894.589844	193.114319
893.430664	206.048599
892.271484	33.893692
891.112305	110.559830
889.952148	411.031067
888.791992	67.978821
887.630859	41.381458
886.470703	62.390171
885.309570	293.462769
884.148438	168.160294
882.986328	-20.036720
881.825195	324.213684
880.663086	415.991302
879.500000	449.312347
878.337891	250.675842
877.174805	525.418030
876.011719	606.490906
874.847656	523.311829
873.684570	480.836548
872.520508	506.064056
871.355469	391.921082
870.191406	255.459045
869.026367	267.652069
867.861328	275.467316
866.695313	391.322479
865.530273	352.142853
864.364258	223.224396
863.197266	584.220825
862.031250	305.032227
860.864258	425.768463
859.697266	795.717834
858.530273	705.478821
857.362305	734.294434
856.194336	695.865784
855.026367	1063.461060
853.857422	998.200317
852.688477	915.087036
851.519531	977.734985
850.350586	1049.353882
849.180664	1078.422852
848.010742	896.983276
846.840820	888.056091
845.670898	628.430908
844.500000	525.610291
843.329102	496.673492
842.157227	662.372192
840.986328	420.940552
839.814453	501.584564
838.642578	486.043610
837.469727	439.205872
836.296875	553.219971
835.124023	573.316711
833.951172	682.682007
832.777344	497.234253
831.603516	644.404419
830.429688	742.336487
829.255859	922.696899
828.081055	940.067932
826.906250	1075.534180
825.731445	858.574646
824.555664	871.213745
823.379883	640.835449
822.204102	662.207825
821.027344	389.442108
819.851563	660.026062
818.674805	407.165588
817.497070	441.428619
816.320313	341.999115
815.142578	169.059067
813.963867	249.619843
812.786133	358.874268
811.607422	345.643280
810.428711	254.449463
809.250000	249.781448
808.070313	376.016235
806.890625	275.447540
805.710938	283.537018
804.531250	269.219025
803.350586	99.345894
802.169922	-46.251488
800.988281	209.554413
799.807617	227.687653
798.625977	-78.147598
797.444336	50.440353
796.261719	1.431290
795.079102	-158.586151
793.896484	68.905556
792.713867	-111.479248
791.530273	108.759460
790.346680	120.544716
789.163086	163.049896
787.979492	320.331390
786.794922	337.913330
785.610352	348.581604
784.425781	350.128448
783.240234	426.565125
782.054688	599.930664
780.869141	582.912292
779.682617	576.670654
778.496094	718.116028
777.309570	574.377686
776.123047	501.057709
774.935547	663.630920
773.748047	455.155975
772.560547	429.577271
771.373047	463.262421
770.184570	490.027863
768.996094	578.207458
767.806641	502.972015
766.618164	744.747498
765.428711	682.135620
764.239258	601.640930
763.048828	895.188232
761.858398	796.488098
760.667969	827.383789
759.477539	1033.989258
758.286133	1040.041626
757.094727	1019.414551
755.903320	987.519592
754.710938	911.395752
753.518555	819.645691
752.326172	747.435486
751.133789	716.718628
749.940430	815.312561
748.747070	667.694885
747.553711	682.313904
746.359375	808.583801
745.166016	774.380554
743.970703	691.685913
742.776367	817.112915
741.581055	604.609558
740.385742	578.280640
739.190430	571.456116
737.994141	443.912872
736.797852	504.580231
735.601563	389.822144
734.405273	699.637451
733.208008	418.132446
732.010742	431.986115
730.813477	541.911011
729.615234	542.242004
728.416992	693.288391
727.218750	505.237823
726.020508	384.879883
724.821289	701.469849
723.622070	727.211731
722.422852	848.917297
721.222656	686.569580
720.022461	703.206604
718.822266	621.517639
717.621094	744.892212
716.420898	656.516663
715.218750	914.898254
714.017578	603.969727
712.815430	722.607605
711.614258	461.910278
710.411133	388.696655
709.208984	600.889771
708.005859	292.424927
706.802734	593.811218
705.599609	433.544983
704.395508	223.315842
703.191406	304.803986
701.987305	318.861359
700.782227	206.818588
699.577148	394.974030
698.372070	335.291992
697.166992	262.689972
695.960938	400.995911
694.754883	78.798927
693.548828	106.558334
692.341797	23.696016
691.135742	3.980389
689.927734	-113.240234
688.720703	97.420242
687.512695	71.698112
686.304688	57.024651
685.096680	-31.165148
683.888672	-134.276352
682.679688	-39.890060
681.470703	-64.493507
680.260742	-30.353472
679.050781	-30.632952
677.840820	16.985191
676.630859	-41.229145
675.419922	-157.577469
674.209961	5.544872
672.998047	145.084839
671.787109	5.852935
670.575195	-33.543541
669.363281	160.862900
668.151367	98.296768
666.938477	161.406815
665.725586	73.587631
664.512695	-24.663807
663.299805	192.716110
662.085938	155.588242
660.872070	43.266968
659.658203	-180.877899
658.443359	-27.058544
657.228516	53.686348
656.013672	-167.163895
654.797852	65.131432
653.583008	56.237835
652.366211	67.059113
651.150391	-27.386795
649.934570	-48.265831
648.717773	127.106331
647.500000	80.936836
646.283203	138.355469
645.065430	327.261719
643.847656	419.503082
642.629883	296.833923
641.411133	395.908386
640.192383	93.093941
638.973633	181.753189
637.753906	79.261009
636.534180	43.520016
635.314453	89.490692
634.094727	-98.574516
632.874023	-114.782135
631.653320	6.367448
630.432617	-46.410072
629.211914	-62.786049
627.990234	-55.687885
626.768555	86.326881
625.545898	-99.961670
624.324219	172.250519
623.101563	268.297363
621.877930	565.316223
620.655273	448.361237
619.431641	345.957825
618.208008	172.389618
616.983398	160.952835
615.759766	71.782257
614.535156	50.348610
613.310547	-36.093559
612.084961	36.966034
610.859375	-10.751519
609.633789	51.604786
608.408203	63.586205
607.181641	-53.924568
605.955078	-48.880184
604.728516	-41.062145
