# Supplementary material for: Raman spectroscopy accurately differentiates mucosal healing from non-healing and biochemical changes following biological therapy in inflammatory bowel disease
Source: PLoS One. 2021 Jun 2;16(6):e0252210. doi: 10.1371/journal.pone.0252210 (PMC8172032; doi:10.1371/journal.pone.0252210)
Supplement: S3 Dataset — (ZIP) [file pone.0252210.s005.zip › Export UC active inflammation/OC043-1 pre treatment_base sub CR removed_66__X_-16592.3__Y_77869.8__Z_870.347__Time_747.txt]

1714.774414	189.057175
1713.797852	168.348785
1712.820313	47.685322
1711.843750	-16.135452
1710.866211	-36.631809
1709.888672	-5.736377
1708.911133	124.763374
1707.933594	-57.780468
1706.955078	-49.616749
1705.976563	-172.176865
1704.998047	-79.985390
1704.019531	-8.731920
1703.040039	-22.660419
1702.061523	-38.684448
1701.082031	23.374367
1700.101563	77.893951
1699.122070	66.139549
1698.141602	17.492176
1697.161133	38.919819
1696.180664	125.036621
1695.200195	251.760986
1694.218750	306.867554
1693.238281	156.973724
1692.256836	392.108521
1691.274414	323.446381
1690.292969	282.126282
1689.310547	332.092773
1688.328125	377.303864
1687.345703	343.102539
1686.363281	466.806976
1685.379883	340.495667
1684.396484	449.338593
1683.413086	683.950745
1682.429688	594.118225
1681.445313	688.644348
1680.461914	586.749512
1679.477539	573.315491
1678.493164	784.022278
1677.507813	1011.175354
1676.523438	988.819275
1675.538086	943.113892
1674.552734	1070.841187
1673.566406	1010.356934
1672.581055	1248.154785
1671.594727	1334.967285
1670.608398	1379.824097
1669.622070	1358.848145
1668.634766	1234.888062
1667.648438	1469.941895
1666.661133	1532.933838
1665.673828	1540.740723
1664.685547	1732.132080
1663.698242	1812.616577
1662.709961	1779.580811
1661.721680	1895.563599
1660.733398	2004.083618
1659.744141	1924.937134
1658.755859	1883.458374
1657.766602	1710.074829
1656.777344	1831.224365
1655.787109	1756.905396
1654.797852	1778.425659
1653.807617	1662.815674
1652.817383	1338.736206
1651.827148	1356.512695
1650.835938	1239.879028
1649.844727	1010.078735
1648.853516	804.637451
1647.862305	871.958008
1646.871094	834.011414
1645.878906	762.178284
1644.886719	582.531555
1643.894531	588.229736
1642.902344	435.954376
1641.910156	276.243744
1640.916992	198.808609
1639.923828	422.561401
1638.930664	198.217743
1637.936523	222.235138
1636.943359	75.255043
1635.949219	39.413082
1634.955078	59.289856
1633.960938	37.358173
1632.965820	-13.194390
1631.970703	-8.080882
1630.975586	-63.196739
1629.980469	-25.831451
1628.985352	-69.753517
1627.989258	-81.774849
1626.993164	-125.059418
1625.997070	79.194084
1625.000977	78.539886
1624.003906	93.935745
1623.007813	146.387466
1622.010742	361.999268
1621.012695	280.895477
1620.015625	234.215225
1619.017578	384.746338
1618.020508	286.016174
1617.021484	184.928192
1616.023438	141.828796
1615.025391	96.327766
1614.026367	195.320328
1613.027344	34.818916
1612.028320	84.330696
1611.028320	2.923420
1610.029297	34.410686
1609.029297	223.265259
1608.029297	-4.356108
1607.028320	244.961304
1606.028320	258.623383
1605.027344	280.264343
1604.026367	58.588470
1603.025391	-84.371712
1602.023438	175.756851
1601.022461	-24.512892
1600.020508	-17.999910
1599.018555	-32.323902
1598.016602	-140.673218
1597.013672	-118.226799
1596.010742	-93.115631
1595.007813	65.270004
1594.004883	-45.381950
1593.001953	-9.715529
1591.998047	-2.743102
1590.994141	12.084656
1589.990234	-119.208565
1588.986328	33.948853
1587.981445	145.318832
1586.976563	233.171158
1585.971680	112.397499
1584.966797	202.810074
1583.961914	358.320282
1582.956055	133.328613
1581.950195	202.774185
1580.944336	306.013062
1579.938477	380.523865
1578.931641	376.861572
1577.924805	292.462402
1576.917969	314.733551
1575.911133	313.517273
1574.904297	283.621887
1573.896484	383.698120
1572.888672	223.655167
1571.880859	326.138947
1570.873047	90.639236
1569.864258	257.887909
1568.855469	284.689392
1567.846680	249.044449
1566.837891	480.759216
1565.829102	333.238464
1564.819336	268.725281
1563.809570	383.170563
1562.799805	302.863739
1561.790039	333.997589
1560.779297	292.378082
1559.768555	395.831512
1558.757813	289.135956
1557.747070	371.529053
1556.736328	381.190460
1555.724609	266.357544
1554.712891	350.842712
1553.701172	463.617340
1552.689453	470.042175
1551.676758	484.067291
1550.664063	448.753082
1549.651367	480.550415
1548.638672	388.004974
1547.625977	515.136658
1546.612305	383.490906
1545.598633	357.702179
1544.584961	347.248230
1543.571289	362.452087
1542.556641	222.467255
1541.541992	304.465454
1540.527344	254.547806
1539.512695	214.784363
1538.498047	128.383896
1537.482422	214.716278
1536.466797	326.612305
1535.451172	265.441681
1534.434570	335.615509
1533.418945	258.595276
1532.402344	348.954407
1531.385742	338.560303
1530.369141	420.721619
1529.351563	371.260040
1528.334961	486.445160
1527.317383	624.545166
1526.299805	340.172546
1525.281250	351.702271
1524.263672	208.620270
1523.245117	451.298431
1522.226563	235.807907
1521.208008	323.652557
1520.188477	223.553360
1519.168945	377.768951
1518.150391	326.109497
1517.129883	186.890106
1516.110352	232.482758
1515.089844	164.832001
1514.070313	179.172272
1513.049805	206.126205
1512.028320	155.851517
1511.007813	89.995735
1509.986328	54.739582
1508.964844	70.590515
1507.943359	140.080719
1506.921875	1.652612
1505.899414	16.875158
1504.876953	-47.563404
1503.854492	-19.935780
1502.832031	-28.389120
1501.808594	-3.751906
1500.786133	43.726624
1499.762695	-62.630466
1498.739258	-23.244707
1497.714844	-30.142813
1496.691406	-139.565918
1495.666992	-34.277157
1494.642578	50.315647
1493.617188	-18.738531
1492.592773	39.871643
1491.567383	16.476587
1490.541992	64.452126
1489.516602	-71.712334
1488.491211	267.066895
1487.464844	408.886963
1486.438477	279.848694
1485.412109	362.546204
1484.385742	445.035583
1483.358398	432.907654
1482.331055	599.175720
1481.303711	474.472229
1480.276367	691.326538
1479.249023	497.503479
1478.220703	645.115845
1477.192383	637.073364
1476.164063	875.996033
1475.135742	775.910095
1474.106445	920.170959
1473.077148	1026.035522
1472.047852	1304.799561
1471.018555	1303.369751
1469.989258	1421.386719
1468.958984	1424.737427
1467.928711	1689.908447
1466.898438	1787.019409
1465.868164	2153.431885
1464.836914	2138.312012
1463.805664	2321.281982
1462.774414	2092.492920
1461.743164	2389.463379
1460.710938	2551.594971
1459.679688	2436.822510
1458.647461	2649.430420
1457.615234	2590.300537
1456.582031	2510.786865
1455.549805	2525.085693
1454.516602	2696.516602
1453.483398	2738.468018
1452.449219	2886.779053
1451.416016	2862.607910
1450.381836	3053.747559
1449.347656	3077.520264
1448.313477	2830.189453
1447.279297	2947.559326
1446.244141	2748.320068
1445.208984	2711.107666
1444.173828	2853.538574
1443.138672	2542.942383
1442.102539	2604.278320
1441.066406	2632.661133
1440.030273	2516.857422
1438.994141	2383.365479
1437.958008	2161.429932
1436.920898	2091.160156
1435.883789	1838.986084
1434.846680	1778.860229
1433.808594	1294.461914
1432.771484	1209.185913
1431.733398	1282.946167
1430.695313	1041.192627
1429.657227	945.877991
1428.618164	777.426147
1427.579102	515.724182
1426.540039	725.670959
1425.500977	678.384583
1424.461914	469.812714
1423.421875	536.002502
1422.381836	556.827515
1421.341797	272.875153
1420.301758	266.082764
1419.260742	352.461304
1418.219727	375.898010
1417.178711	263.451294
1416.137695	153.601440
1415.096680	182.196854
1414.054688	24.686573
1413.012695	63.423389
1411.970703	51.909458
1410.928711	191.259705
1409.885742	-38.817429
1408.842773	82.999306
1407.799805	-41.342720
1406.756836	-37.490894
1405.712891	-33.590137
1404.668945	171.198517
1403.625000	39.666096
1402.581055	28.704144
1401.537109	128.204681
1400.492188	-8.034585
1399.447266	-48.845127
1398.402344	73.404732
1397.357422	12.715280
1396.311523	-10.281580
1395.265625	-18.141895
1394.219727	76.797607
1393.173828	-13.527372
1392.126953	6.443541
1391.081055	16.508944
1390.034180	104.249466
1388.986328	86.956459
1387.939453	67.292992
1386.891602	40.236725
1385.843750	-89.215912
1384.795898	29.011597
1383.748047	-50.152245
1382.699219	-64.196678
1381.651367	-68.104286
1380.602539	35.516823
1379.552734	-83.054031
1378.503906	-303.800293
1377.454102	-82.483276
1376.404297	83.968201
1375.354492	98.278221
1374.303711	97.743858
1373.253906	112.327888
1372.203125	-112.347534
1371.152344	-122.375237
1370.100586	-117.305382
1369.049805	199.422592
1367.998047	17.862974
1366.946289	33.317684
1365.894531	-48.204456
1364.841797	64.664368
1363.789063	97.984306
1362.736328	-55.209103
1361.683594	-41.462898
1360.630859	32.144588
1359.577148	247.643814
1358.523438	42.974297
1357.469727	156.780228
1356.415039	173.758865
1355.361328	205.816833
1354.306641	223.116226
1353.251953	267.902191
1352.197266	275.589661
1351.141602	387.720245
1350.085938	497.493500
1349.030273	547.831055
1347.974609	516.439636
1346.918945	686.178284
1345.862305	734.483704
1344.805664	986.278992
1343.749023	796.857605
1342.691406	1004.265991
1341.634766	1011.047424
1340.577148	884.213379
1339.519531	985.496460
1338.460938	1017.571533
1337.403320	1168.662842
1336.344727	1010.441345
1335.286133	1176.674805
1334.226563	1145.069824
1333.167969	895.971313
1332.108398	904.375427
1331.048828	1004.447632
1329.989258	990.938660
1328.928711	1135.797974
1327.869141	1001.546143
1326.808594	860.119385
1325.748047	941.236694
1324.686523	1039.783569
1323.625977	936.017151
1322.564453	943.552734
1321.502930	1030.236206
1320.440430	991.226135
1319.378906	1078.220581
1318.316406	1059.304565
1317.253906	1055.369263
1316.190430	1007.238464
1315.127930	996.275879
1314.064453	1116.092041
1313.000977	893.592896
1311.937500	811.757935
1310.873047	1045.334473
1309.809570	951.539795
1308.745117	1165.637329
1307.679688	936.847961
1306.615234	932.222961
1305.549805	959.747192
1304.484375	1132.526001
1303.418945	1076.729980
1302.353516	1114.536621
1301.287109	1007.488159
1300.220703	971.906006
1299.154297	938.958679
1298.087891	1043.725708
1297.020508	826.930481
1295.954102	941.813232
1294.886719	877.625977
1293.818359	776.813782
1292.750977	803.774109
1291.682617	860.309570
1290.614258	742.855225
1289.545898	743.286133
1288.476563	557.569763
1287.407227	617.153320
1286.338867	625.395569
1285.268555	413.312195
1284.199219	556.581909
1283.128906	670.545349
1282.058594	571.614624
1280.988281	722.506470
1279.917969	670.366333
1278.846680	704.006165
1277.775391	652.153992
1276.704102	693.372986
1275.632813	715.139648
1274.560547	771.242676
1273.488281	805.445801
1272.416016	764.012268
1271.343750	820.419312
1270.270508	894.013794
1269.197266	935.945435
1268.124023	1226.958008
1267.050781	1176.272583
1265.977539	1145.232788
1264.903320	1199.694336
1263.829102	1205.453003
1262.753906	1091.828735
1261.679688	1053.918335
1260.604492	1203.796021
1259.529297	1005.235352
1258.454102	1194.214478
1257.378906	1239.487427
1256.302734	1219.077881
1255.226563	1023.463257
1254.150391	1151.748291
1253.073242	1292.225220
1251.997070	1208.866333
1250.919922	1247.246094
1249.841797	1363.503540
1248.764648	1224.468018
1247.686523	1131.749390
1246.608398	1233.558716
1245.530273	1158.003906
1244.452148	1097.111328
1243.373047	1218.459839
1242.293945	1007.137268
1241.214844	1121.264038
1240.135742	803.351074
1239.055664	1031.613892
1237.975586	1085.135498
1236.895508	1031.946167
1235.815430	983.662476
1234.734375	1034.839844
1233.654297	1037.538086
1232.573242	1064.498535
1231.491211	885.534180
1230.410156	1014.295349
1229.328125	1012.247375
1228.246094	944.840088
1227.163086	1032.406494
1226.081055	810.154297
1224.998047	842.074524
1223.915039	919.945923
1222.832031	799.462280
1221.748047	635.512146
1220.664063	503.057953
1219.580078	588.180176
1218.496094	472.692505
1217.412109	458.710541
1216.327148	529.262573
1215.242188	466.951721
1214.157227	460.176880
1213.071289	441.319763
1211.985352	576.888916
1210.899414	668.942383
1209.813477	707.857544
1208.727539	775.661133
1207.640625	732.496582
1206.553711	450.674469
1205.466797	694.309509
1204.378906	523.376038
1203.291016	289.843048
1202.203125	412.802338
1201.115234	205.785263
1200.027344	169.724976
1198.938477	143.258362
1197.849609	80.652977
1196.760742	30.043768
1195.670898	-119.209869
1194.582031	60.962841
1193.492188	106.366928
1192.401367	60.353058
1191.311523	-45.791260
1190.220703	35.434525
1189.129883	-99.623215
1188.039063	-54.595455
1186.947266	-57.679268
1185.856445	-80.051140
1184.764648	-64.095871
1183.671875	90.926552
1182.580078	37.100922
1181.487305	2.399007
1180.394531	-3.607375
1179.301758	189.251328
1178.208984	262.101746
1177.115234	265.342072
1176.021484	388.255005
1174.927734	477.482422
1173.833008	408.541473
1172.738281	437.674713
1171.643555	507.374695
1170.548828	222.805450
1169.454102	313.834564
1168.358398	218.163925
1167.262695	289.803864
1166.166992	177.220306
1165.070313	332.263824
1163.973633	195.596573
1162.876953	369.442841
1161.780273	473.825287
1160.683594	546.996643
1159.585938	672.538208
1158.488281	802.672791
1157.389648	784.675842
1156.291992	873.918030
1155.193359	712.544983
1154.094727	849.204529
1152.996094	630.432434
1151.896484	607.088684
1150.796875	302.419739
1149.697266	419.467773
1148.597656	209.994736
1147.498047	283.877411
1146.397461	309.975433
1145.296875	150.255768
1144.195313	16.652170
1143.094727	44.765129
1141.993164	129.819580
1140.891602	126.703537
1139.789063	209.048691
1138.687500	148.587540
1137.584961	385.093048
1136.482422	445.521820
1135.379883	543.792542
1134.276367	575.378845
1133.172852	723.159119
1132.069336	882.601135
1130.964844	927.908203
1129.861328	1094.069092
1128.756836	996.686646
1127.652344	1069.976196
1126.546875	1050.611816
1125.442383	1028.745605
1124.336914	985.417236
1123.230469	1008.316040
1122.125000	860.492371
1121.018555	790.755798
1119.912109	907.983765
1118.805664	956.363464
1117.699219	841.264404
1116.591797	823.099487
1115.484375	790.610168
1114.376953	847.880127
1113.268555	708.708618
1112.160156	716.047729
1111.051758	803.612976
1109.943359	813.020508
1108.833984	985.307617
1107.725586	968.419922
1106.616211	1045.866577
1105.505859	773.715759
1104.396484	994.898193
1103.286133	1064.812256
1102.175781	1028.394653
1101.064453	1069.703735
1099.954102	1113.230957
1098.842773	1064.657227
1097.731445	1089.055420
1096.619141	1115.673218
1095.507813	1106.819580
1094.395508	1008.333618
1093.282227	907.414795
1092.169922	983.019348
1091.056641	893.691040
1089.943359	1016.099854
1088.830078	860.696533
1087.716797	1029.881348
1086.602539	1081.284058
1085.488281	1022.044678
1084.373047	960.371094
1083.258789	1044.339478
1082.143555	914.343079
1081.028320	1023.916992
1079.913086	903.180481
1078.796875	923.280518
1077.680664	847.028992
1076.564453	890.416321
1075.448242	692.009033
1074.331055	676.579895
1073.213867	855.736206
1072.096680	701.761475
1070.979492	650.923523
1069.861328	583.617126
1068.743164	668.571960
1067.625000	715.930115
1066.505859	678.870300
1065.386719	655.807251
1064.267578	658.436707
1063.148438	642.274780
1062.029297	729.016235
1060.909180	490.468719
1059.789063	595.788513
1058.667969	563.035034
1057.547852	537.263000
1056.426758	490.409058
1055.305664	534.660095
1054.183594	354.563904
1053.062500	557.561096
1051.940430	351.771393
1050.818359	577.935059
1049.695313	402.497772
1048.572266	416.121735
1047.449219	280.399597
1046.326172	279.992706
1045.203125	414.810608
1044.079102	342.047943
1042.955078	290.276306
1041.830078	406.284576
1040.706055	286.930206
1039.581055	235.159195
1038.456055	218.333832
1037.331055	308.603455
1036.205078	342.961060
1035.079102	400.572632
1033.953125	539.588562
1032.826172	622.715698
1031.700195	494.209015
1030.573242	414.588867
1029.445313	109.554466
1028.318359	74.244942
1027.190430	41.289177
1026.062500	43.212517
1024.934570	-1.281973
1023.805664	-180.387070
1022.676758	-145.837296
1021.547852	-136.793823
1020.418945	-60.436413
1019.289063	-39.747265
1018.159180	-2.791110
1017.029297	71.288414
1015.898438	34.120060
1014.767578	147.647247
1013.636719	291.294189
1012.505859	434.933350
1011.375000	390.995209
1010.243164	511.510620
1009.111328	564.913452
1007.978516	602.156433
1006.846680	1118.363770
1005.713867	1877.264648
1004.581055	2663.639160
1003.447266	2989.649170
1002.313477	2532.030029
1001.179688	1797.410278
1000.045898	1058.600220
998.912109	541.964539
997.777344	549.853333
996.642578	266.941406
995.506836	351.251678
994.372070	287.942474
993.236328	404.714142
992.100586	447.729492
990.963867	280.984253
989.828125	455.641815
988.691406	240.796692
987.553711	44.598953
986.416992	235.663452
985.279297	191.819580
984.141602	113.578903
983.003906	173.635040
981.865234	33.540916
980.726563	153.673889
979.587891	108.240150
978.448242	219.364166
977.309570	233.997543
976.169922	136.109894
975.030273	238.375626
973.889648	283.286743
972.749023	296.158936
971.608398	221.893433
970.467773	260.330841
969.326172	252.983994
968.184570	218.251907
967.042969	142.386185
965.901367	153.891342
964.758789	195.364548
963.616211	239.271469
962.473633	384.190674
961.330078	400.852417
960.186523	415.380005
959.042969	180.355759
957.899414	206.713516
956.754883	299.632172
955.610352	312.551605
954.465820	284.438690
953.321289	256.512207
952.175781	231.058853
951.030273	91.434700
949.884766	153.274368
948.738281	288.415588
947.591797	156.263657
946.445313	341.967651
945.298828	399.832886
944.151367	291.125183
943.003906	372.169891
941.856445	234.203751
940.708008	329.282959
939.559570	328.663818
938.411133	376.133698
937.262695	348.501373
936.113281	341.588043
934.964844	503.553467
933.814453	335.160248
932.665039	362.983643
931.514648	368.200653
930.364258	227.840240
929.213867	112.775230
928.062500	284.779602
926.912109	320.330872
925.759766	274.141632
924.608398	173.558838
923.456055	216.487808
922.303711	77.679619
921.151367	-90.432854
919.999023	16.707235
918.845703	17.190039
917.692383	-93.455910
916.539063	70.926628
915.384766	-0.719417
914.230469	-90.315849
913.076172	-168.346252
911.920898	-134.983673
910.766602	-128.688354
909.611328	-76.862236
908.455078	-147.318344
907.299805	-67.969627
906.143555	77.236710
904.987305	-38.014408
903.830078	-3.539031
902.673828	-27.801796
901.516602	-15.659180
900.359375	-16.943192
899.201172	113.194481
898.042969	48.853065
896.884766	-51.493877
895.726563	79.025093
894.567383	17.465092
893.408203	112.047165
892.249023	-30.548826
891.088867	-73.516602
889.929688	-98.259338
888.769531	-57.354023
887.608398	-129.206619
886.448242	121.874542
885.287109	111.210930
884.125977	-84.315704
882.963867	146.683838
881.801758	93.568512
880.639648	117.252998
879.477539	5.809639
878.315430	214.520676
877.152344	157.415680
875.989258	219.823105
874.825195	248.541611
873.661133	18.454554
872.497070	166.704300
871.333008	89.961510
870.168945	98.839668
869.003906	60.583447
867.838867	-132.719360
866.672852	103.549019
865.506836	25.131443
864.340820	52.441494
863.174805	39.378563
862.008789	53.345932
860.841797	119.030838
859.674805	501.281128
858.506836	225.825058
857.339844	370.145142
856.171875	471.839233
855.003906	313.377350
853.834961	520.532349
852.666016	606.582703
851.497070	611.951538
850.328125	467.231842
849.158203	228.540634
847.988281	220.668976
846.818359	279.999359
845.647461	332.619080
844.477539	201.707520
843.306641	272.254517
842.134766	29.619623
840.963867	6.264852
839.791992	112.615150
838.619141	174.218475
837.447266	101.690689
836.274414	228.050934
835.101563	251.587204
833.928711	203.635086
832.754883	220.444427
831.581055	310.884796
830.407227	256.200531
829.232422	366.623352
828.058594	345.346649
826.883789	344.122742
825.708008	273.753052
824.533203	270.232025
823.357422	224.333786
822.181641	211.823853
821.004883	94.586159
819.828125	99.823372
818.651367	-19.680376
817.474609	83.388870
816.296875	1.649340
815.119141	82.284050
813.941406	58.264782
812.763672	27.506260
811.584961	85.615868
810.406250	34.701389
809.226563	-40.712364
808.047852	-9.554978
806.868164	-93.995361
805.688477	43.561123
804.507813	-140.944321
803.327148	-12.517364
802.146484	-12.958596
800.965820	-197.642288
799.784180	-76.267944
798.603516	-6.075230
797.420898	-157.706009
796.239258	-118.786430
795.056641	-0.230259
793.874023	-90.094543
792.691406	-131.318436
791.507813	57.637611
790.324219	-79.046570
789.140625	58.638374
787.956055	131.961884
786.772461	103.346481
785.586914	222.799225
784.402344	213.802612
783.216797	264.360504
782.032227	431.878174
780.845703	314.152679
779.660156	403.977905
778.473633	228.599380
777.287109	331.360413
776.100586	188.895493
774.913086	81.664734
773.725586	159.671860
772.538086	151.460876
771.349609	257.786774
770.161133	187.521194
768.972656	222.944305
767.784180	337.535156
766.594727	244.814331
765.405273	482.400543
764.215820	277.069550
763.026367	426.161743
761.835938	418.750916
760.645508	461.808319
759.454102	627.908752
758.262695	767.385376
757.072266	585.571350
755.879883	579.591797
754.688477	630.616272
753.496094	433.149719
752.303711	483.899994
751.110352	413.679291
749.917969	617.850525
748.724609	448.555969
747.530273	463.587433
746.336914	502.613647
745.142578	493.226746
743.948242	481.522034
742.752930	381.982208
741.558594	359.096741
740.363281	401.860626
739.166992	359.025208
737.971680	419.062805
736.775391	330.020050
735.579102	249.670090
734.381836	283.098846
733.185547	228.856567
731.988281	161.414841
730.790039	242.679672
729.592773	280.069733
728.394531	356.718658
727.196289	479.160278
725.997070	430.982727
724.797852	408.976990
723.598633	319.187103
722.399414	493.658630
721.199219	694.192749
719.999023	538.726501
718.798828	664.840942
717.598633	651.195190
716.397461	537.162842
715.196289	473.312805
713.994141	426.906921
712.792969	389.217041
711.590820	377.679321
710.388672	353.057312
709.185547	175.940659
707.982422	168.787857
706.779297	78.892792
705.576172	117.488800
704.372070	99.490273
703.167969	212.074554
701.963867	302.873932
700.759766	86.987930
699.554688	164.787537
698.349609	103.455841
697.143555	183.470230
695.938477	85.313896
694.732422	-75.741852
693.525391	-171.505310
692.319336	-63.050415
691.112305	69.303383
689.905273	-212.875351
688.697266	-69.546417
687.490234	-65.043411
686.282227	-30.089598
685.073242	26.624178
683.865234	-1.140877
682.656250	-115.485985
681.447266	-101.830902
680.237305	31.075895
679.028320	103.385780
677.818359	-8.276578
676.607422	77.231552
675.397461	95.722343
674.186523	-9.009345
672.975586	-50.832920
671.763672	132.423813
670.551758	69.218262
669.339844	40.758392
668.127930	66.472992
666.915039	124.719727
665.703125	68.568138
664.489258	-19.819815
663.276367	-28.148914
662.062500	-34.186726
660.848633	-3.407313
659.634766	53.372723
658.419922	69.259361
657.205078	1.137429
655.990234	15.096330
654.775391	42.089100
653.559570	-137.736450
652.343750	-22.177080
651.126953	-48.764950
649.911133	66.885834
648.694336	27.519291
647.477539	33.441319
646.259766	35.111504
645.041992	112.134743
643.824219	197.756027
642.606445	203.773666
641.387695	123.781387
640.168945	22.315287
638.950195	45.529118
637.730469	25.714628
636.511719	-24.234694
635.291016	11.679736
634.071289	-6.213048
632.850586	-47.832436
631.629883	-63.822346
630.409180	-170.102142
629.188477	-1.919139
627.966797	-89.274582
626.745117	-99.641502
625.522461	123.405212
624.300781	165.987885
623.078125	373.215759
621.854492	305.740387
620.631836	55.814289
619.408203	111.779671
618.184570	-25.458811
616.960938	-47.581707
615.736328	41.008804
614.511719	9.125083
613.287109	-38.385456
612.061523	-86.594139
610.835938	44.044563
609.610352	64.785912
608.384766	-7.254195
607.158203	77.904030
605.931641	-126.344818
604.705078	99.829422
