# Supplementary material for: Raman spectroscopy accurately differentiates mucosal healing from non-healing and biochemical changes following biological therapy in inflammatory bowel disease
Source: PLoS One. 2021 Jun 2;16(6):e0252210. doi: 10.1371/journal.pone.0252210 (PMC8172032; doi:10.1371/journal.pone.0252210)
Supplement: S3 Dataset — (ZIP) [file pone.0252210.s005.zip › Export UC active inflammation/OC028-1 post treatment_CR removed base sub_84__X_2104.28__Y_703.751__Z_1186.88__Time_965.txt]

1714.774414	134.927048
1713.797852	194.233994
1712.820313	78.942795
1711.843750	-21.909826
1710.866211	-33.355232
1709.888672	39.211273
1708.911133	-93.695366
1707.933594	-32.752064
1706.955078	7.579809
1705.976563	-61.035217
1704.998047	-139.474213
1704.019531	15.839915
1703.040039	-74.319244
1702.061523	7.642979
1701.082031	125.119431
1700.101563	72.154602
1699.122070	-70.881866
1698.141602	83.604584
1697.161133	-28.468594
1696.180664	156.836319
1695.200195	294.709564
1694.218750	232.919830
1693.238281	-9.672538
1692.256836	95.554848
1691.274414	14.581620
1690.292969	246.532074
1689.310547	276.280487
1688.328125	301.336304
1687.345703	356.355042
1686.363281	292.016632
1685.379883	366.904968
1684.396484	477.009979
1683.413086	505.077759
1682.429688	539.046814
1681.445313	557.584778
1680.461914	579.355591
1679.477539	402.030396
1678.493164	416.926514
1677.507813	573.342896
1676.523438	512.110291
1675.538086	733.292236
1674.552734	545.432556
1673.566406	770.146606
1672.581055	737.469360
1671.594727	694.638000
1670.608398	742.601135
1669.622070	735.220093
1668.634766	853.065918
1667.648438	947.403992
1666.661133	768.751160
1665.673828	908.993225
1664.685547	890.396912
1663.698242	927.900452
1662.709961	928.638123
1661.721680	969.510925
1660.733398	957.716553
1659.744141	824.380554
1658.755859	871.599487
1657.766602	866.151428
1656.777344	998.729858
1655.787109	752.966919
1654.797852	610.850647
1653.807617	762.833618
1652.817383	753.645752
1651.827148	527.836731
1650.835938	543.052612
1649.844727	555.879150
1648.853516	746.061646
1647.862305	373.482025
1646.871094	416.135345
1645.878906	329.555603
1644.886719	372.647156
1643.894531	273.345123
1642.902344	282.527222
1641.910156	423.868042
1640.916992	348.957428
1639.923828	247.879227
1638.930664	228.783997
1637.936523	291.611938
1636.943359	238.566635
1635.949219	167.245895
1634.955078	132.994949
1633.960938	-11.761205
1632.965820	25.431974
1631.970703	70.633011
1630.975586	121.197350
1629.980469	-49.271423
1628.985352	83.096016
1627.989258	65.524307
1626.993164	-130.833389
1625.997070	25.409658
1625.000977	144.849243
1624.003906	9.304922
1623.007813	31.585123
1622.010742	-17.032288
1621.012695	102.570053
1620.015625	-8.977717
1619.017578	16.123875
1618.020508	9.743763
1617.021484	37.527832
1616.023438	62.699284
1615.025391	64.267349
1614.026367	50.114971
1613.027344	-40.075764
1612.028320	129.362061
1611.028320	2.503577
1610.029297	-64.025421
1609.029297	-83.364067
1608.029297	59.719009
1607.028320	-35.621632
1606.028320	-60.241657
1605.027344	17.229822
1604.026367	102.490913
1603.025391	43.749928
1602.023438	42.559204
1601.022461	38.708378
1600.020508	-61.947159
1599.018555	-50.178394
1598.016602	126.219048
1597.013672	-5.909319
1596.010742	-164.169525
1595.007813	-136.946274
1594.004883	-75.848801
1593.001953	-95.796295
1591.998047	-60.982189
1590.994141	-141.105026
1589.990234	26.634504
1588.986328	-82.333305
1587.981445	-133.952362
1586.976563	20.383627
1585.971680	52.019257
1584.966797	39.233776
1583.961914	206.183456
1582.956055	91.559128
1581.950195	120.160812
1580.944336	-31.061026
1579.938477	75.464775
1578.931641	-120.149666
1577.924805	98.053612
1576.917969	37.613773
1575.911133	-54.132572
1574.904297	-44.510849
1573.896484	1.398021
1572.888672	23.769230
1571.880859	30.414783
1570.873047	-43.628136
1569.864258	-65.795609
1568.855469	122.338799
1567.846680	19.383280
1566.837891	46.176571
1565.829102	132.540390
1564.819336	109.726379
1563.809570	-50.738949
1562.799805	55.955582
1561.790039	-58.002808
1560.779297	-78.687416
1559.768555	-29.493824
1558.757813	-27.113035
1557.747070	104.711281
1556.736328	109.383461
1555.724609	189.040329
1554.712891	-34.493515
1553.701172	55.245548
1552.689453	173.286118
1551.676758	97.017662
1550.664063	183.670334
1549.651367	135.616653
1548.638672	175.390839
1547.625977	129.671188
1546.612305	148.467880
1545.598633	81.817169
1544.584961	141.691483
1543.571289	227.241013
1542.556641	20.706089
1541.541992	98.220390
1540.527344	23.218437
1539.512695	-124.171349
1538.498047	-114.190117
1537.482422	89.183792
1536.466797	111.741203
1535.451172	92.885124
1534.434570	6.850374
1533.418945	18.698215
1532.402344	32.982479
1531.385742	11.049025
1530.369141	164.204407
1529.351563	-33.185139
1528.334961	62.994858
1527.317383	-49.570969
1526.299805	-43.792782
1525.281250	21.049833
1524.263672	126.918633
1523.245117	85.965714
1522.226563	29.473911
1521.208008	-1.398316
1520.188477	96.171089
1519.168945	-50.623455
1518.150391	38.973980
1517.129883	110.416740
1516.110352	22.448059
1515.089844	96.201897
1514.070313	43.996563
1513.049805	84.116043
1512.028320	-63.268555
1511.007813	-18.229816
1509.986328	60.027912
1508.964844	30.414267
1507.943359	-45.452465
1506.921875	-36.778675
1505.899414	51.248341
1504.876953	16.120735
1503.854492	-85.710602
1502.832031	-115.864571
1501.808594	-66.710876
1500.786133	-150.818542
1499.762695	-101.863266
1498.739258	-88.852760
1497.714844	-73.384987
1496.691406	-6.831955
1495.666992	-4.349463
1494.642578	28.738298
1493.617188	-107.030174
1492.592773	-125.221062
1491.567383	37.967819
1490.541992	73.251183
1489.516602	-67.826614
1488.491211	-147.617661
1487.464844	-12.952963
1486.438477	62.865932
1485.412109	125.823364
1484.385742	175.929550
1483.358398	187.671188
1482.331055	309.033600
1481.303711	246.663284
1480.276367	418.840485
1479.249023	279.884521
1478.220703	339.721344
1477.192383	445.347290
1476.164063	349.619781
1475.135742	635.941650
1474.106445	667.435974
1473.077148	772.706177
1472.047852	651.347961
1471.018555	731.045898
1469.989258	1001.495850
1468.958984	956.356262
1467.928711	1109.573608
1466.898438	1041.479370
1465.868164	1153.876709
1464.836914	1090.816284
1463.805664	1236.123901
1462.774414	1269.561646
1461.743164	1374.082275
1460.710938	1288.069092
1459.679688	1397.578979
1458.647461	1258.256592
1457.615234	1395.599854
1456.582031	1263.910522
1455.549805	1505.174683
1454.516602	1398.859131
1453.483398	1579.108765
1452.449219	1569.132690
1451.416016	1513.545532
1450.381836	1549.194214
1449.347656	1524.023438
1448.313477	1427.942993
1447.279297	1448.396606
1446.244141	1362.498535
1445.208984	1398.146973
1444.173828	1436.319214
1443.138672	1522.560303
1442.102539	1345.677979
1441.066406	1264.993164
1440.030273	1265.273438
1438.994141	1202.368896
1437.958008	1179.950439
1436.920898	1031.203125
1435.883789	859.803162
1434.846680	567.256592
1433.808594	749.619019
1432.771484	745.103271
1431.733398	528.568542
1430.695313	597.339355
1429.657227	454.162689
1428.618164	434.681763
1427.579102	304.270142
1426.540039	562.274536
1425.500977	210.112793
1424.461914	470.624298
1423.421875	194.301895
1422.381836	459.816711
1421.341797	433.070465
1420.301758	459.265228
1419.260742	268.953491
1418.219727	383.360352
1417.178711	281.328369
1416.137695	307.715729
1415.096680	188.234573
1414.054688	166.937622
1413.012695	115.528572
1411.970703	94.365021
1410.928711	121.022812
1409.885742	97.458092
1408.842773	176.971909
1407.799805	85.702057
1406.756836	167.815582
1405.712891	139.470917
1404.668945	86.098213
1403.625000	-87.655106
1402.581055	110.092285
1401.537109	189.913086
1400.492188	96.697876
1399.447266	-51.576794
1398.402344	153.773529
1397.357422	176.130508
1396.311523	135.890778
1395.265625	175.913330
1394.219727	33.133003
1393.173828	-9.339137
1392.126953	78.471352
1391.081055	-144.080994
1390.034180	48.984737
1388.986328	209.506805
1387.939453	92.358742
1386.891602	30.354860
1385.843750	38.471935
1384.795898	64.163612
1383.748047	9.938692
1382.699219	40.774025
1381.651367	-58.236233
1380.602539	40.203945
1379.552734	18.802221
1378.503906	27.458858
1377.454102	106.083061
1376.404297	-14.905449
1375.354492	-185.664093
1374.303711	-109.299591
1373.253906	-120.173325
1372.203125	-36.208427
1371.152344	5.421028
1370.100586	-60.068680
1369.049805	-10.808259
1367.998047	-31.251528
1366.946289	-44.129627
1365.894531	-22.051849
1364.841797	-233.951538
1363.789063	-67.297951
1362.736328	94.390373
1361.683594	-84.795769
1360.630859	-42.414036
1359.577148	37.336891
1358.523438	7.726010
1357.469727	107.490028
1356.415039	-3.982657
1355.361328	1.479038
1354.306641	56.707764
1353.251953	94.608711
1352.197266	264.199249
1351.141602	1.774284
1350.085938	166.509735
1349.030273	239.431183
1347.974609	247.890839
1346.918945	360.621277
1345.862305	381.613525
1344.805664	310.931671
1343.749023	505.629944
1342.691406	459.897369
1341.634766	587.734619
1340.577148	594.194946
1339.519531	526.422913
1338.460938	552.862122
1337.403320	552.138123
1336.344727	514.359802
1335.286133	461.827179
1334.226563	456.403900
1333.167969	468.380402
1332.108398	668.390991
1331.048828	512.323669
1329.989258	329.205627
1328.928711	400.816833
1327.869141	578.732056
1326.808594	440.409454
1325.748047	223.179962
1324.686523	480.255920
1323.625977	539.778809
1322.564453	673.397217
1321.502930	542.965149
1320.440430	540.959412
1319.378906	514.357178
1318.316406	608.680176
1317.253906	532.893860
1316.190430	671.677307
1315.127930	541.820679
1314.064453	587.036072
1313.000977	568.242310
1311.937500	561.835815
1310.873047	567.805054
1309.809570	472.893585
1308.745117	604.536194
1307.679688	566.375671
1306.615234	434.798340
1305.549805	480.442810
1304.484375	523.665283
1303.418945	596.430115
1302.353516	462.726471
1301.287109	471.680359
1300.220703	581.426453
1299.154297	732.939880
1298.087891	525.848389
1297.020508	606.196533
1295.954102	647.278320
1294.886719	462.576965
1293.818359	570.021729
1292.750977	380.602966
1291.682617	505.278839
1290.614258	558.826172
1289.545898	335.338623
1288.476563	580.180786
1287.407227	702.419861
1286.338867	721.737244
1285.268555	665.143921
1284.199219	601.264221
1283.128906	632.943115
1282.058594	566.720215
1280.988281	605.803467
1279.917969	554.362915
1278.846680	581.262634
1277.775391	767.163635
1276.704102	605.769409
1275.632813	556.936096
1274.560547	581.479431
1273.488281	689.124390
1272.416016	779.644165
1271.343750	748.013123
1270.270508	704.206238
1269.197266	867.976624
1268.124023	843.731445
1267.050781	690.165588
1265.977539	636.725281
1264.903320	780.920654
1263.829102	678.735229
1262.753906	878.970337
1261.679688	606.182922
1260.604492	764.933716
1259.529297	872.453369
1258.454102	916.590210
1257.378906	778.037415
1256.302734	683.384399
1255.226563	566.866577
1254.150391	713.288452
1253.073242	745.270630
1251.997070	874.562561
1250.919922	860.279663
1249.841797	809.523438
1248.764648	953.301941
1247.686523	771.274658
1246.608398	788.612671
1245.530273	876.403687
1244.452148	952.002930
1243.373047	872.121094
1242.293945	857.827515
1241.214844	887.229614
1240.135742	804.959961
1239.055664	868.310242
1237.975586	834.576477
1236.895508	757.185425
1235.815430	771.963074
1234.734375	723.681519
1233.654297	840.231995
1232.573242	733.760193
1231.491211	668.505432
1230.410156	700.151855
1229.328125	567.082581
1228.246094	569.638733
1227.163086	702.888245
1226.081055	383.484375
1224.998047	402.944275
1223.915039	313.510590
1222.832031	422.411438
1221.748047	369.228333
1220.664063	313.622040
1219.580078	320.851929
1218.496094	383.625122
1217.412109	315.881653
1216.327148	245.720108
1215.242188	211.778473
1214.157227	226.102798
1213.071289	542.101685
1211.985352	288.410706
1210.899414	244.697159
1209.813477	377.050110
1208.727539	275.382813
1207.640625	287.039856
1206.553711	515.598022
1205.466797	384.928192
1204.378906	360.289886
1203.291016	200.722443
1202.203125	214.585114
1201.115234	160.979767
1200.027344	-5.787557
1198.938477	-16.087852
1197.849609	-9.585085
1196.760742	11.302695
1195.670898	142.770340
1194.582031	26.460161
1193.492188	-80.230759
1192.401367	75.060730
1191.311523	186.981628
1190.220703	51.350201
1189.129883	-67.456512
1188.039063	109.108414
1186.947266	-64.979103
1185.856445	-39.813263
1184.764648	138.872620
1183.671875	77.502853
1182.580078	28.104172
1181.487305	122.561699
1180.394531	17.922871
1179.301758	61.896389
1178.208984	132.158264
1177.115234	-6.118580
1176.021484	138.277145
1174.927734	100.539551
1173.833008	108.255562
1172.738281	77.611740
1171.643555	-36.838833
1170.548828	171.730850
1169.454102	169.635635
1168.358398	28.765018
1167.262695	143.756104
1166.166992	-85.608955
1165.070313	208.498245
1163.973633	84.247231
1162.876953	29.278126
1161.780273	2.939115
1160.683594	0.435805
1159.585938	74.271736
1158.488281	-19.060970
1157.389648	28.382086
1156.291992	20.878399
1155.193359	130.196060
1154.094727	-25.292673
1152.996094	-11.490439
1151.896484	102.359032
1150.796875	-110.380585
1149.697266	-68.146057
1148.597656	-83.153435
1147.498047	-76.775002
1146.397461	-156.170151
1145.296875	-178.454361
1144.195313	-122.249474
1143.094727	-154.155075
1141.993164	-93.329750
1140.891602	-201.439972
1139.789063	30.454790
1138.687500	-72.983864
1137.584961	-193.067123
1136.482422	-63.658035
1135.379883	-31.755125
1134.276367	45.204102
1133.172852	0.981315
1132.069336	65.929588
1130.964844	254.212921
1129.861328	174.233932
1128.756836	314.865021
1127.652344	185.002380
1126.546875	323.098022
1125.442383	107.855782
1124.336914	248.185806
1123.230469	317.314270
1122.125000	128.141556
1121.018555	204.284195
1119.912109	93.277504
1118.805664	140.899063
1117.699219	86.680389
1116.591797	-7.787048
1115.484375	-9.983387
1114.376953	103.682503
1113.268555	186.511993
1112.160156	101.405975
1111.051758	49.393593
1109.943359	58.811634
1108.833984	87.085938
1107.725586	146.025604
1106.616211	150.584976
1105.505859	117.328827
1104.396484	357.875061
1103.286133	378.802887
1102.175781	286.441803
1101.064453	326.183350
1099.954102	299.852692
1098.842773	148.539658
1097.731445	374.426880
1096.619141	246.677414
1095.507813	161.378326
1094.395508	417.653503
1093.282227	264.002960
1092.169922	327.022705
1091.056641	399.405884
1089.943359	379.951569
1088.830078	261.666687
1087.716797	213.989792
1086.602539	382.683502
1085.488281	259.724701
1084.373047	94.490211
1083.258789	239.552887
1082.143555	259.999329
1081.028320	217.000809
1079.913086	305.533081
1078.796875	166.251312
1077.680664	102.146156
1076.564453	329.091797
1075.448242	182.844315
1074.331055	-3.225317
1073.213867	237.645096
1072.096680	119.646164
1070.979492	193.932373
1069.861328	57.243946
1068.743164	54.183853
1067.625000	-14.465465
1066.505859	277.604584
1065.386719	251.089737
1064.267578	198.843750
1063.148438	289.401001
1062.029297	302.708008
1060.909180	215.419128
1059.789063	62.692963
1058.667969	85.423149
1057.547852	26.338705
1056.426758	4.688629
1055.305664	20.453735
1054.183594	136.681061
1053.062500	224.851425
1051.940430	219.591888
1050.818359	188.677155
1049.695313	143.790070
1048.572266	101.282417
1047.449219	65.818459
1046.326172	98.037071
1045.203125	153.588837
1044.079102	83.245590
1042.955078	157.476166
1041.830078	103.533897
1040.706055	93.919510
1039.581055	133.251831
1038.456055	-16.020006
1037.331055	107.201828
1036.205078	272.295807
1035.079102	51.066433
1033.953125	169.645676
1032.826172	374.266571
1031.700195	267.233978
1030.573242	227.711105
1029.445313	72.030235
1028.318359	21.041798
1027.190430	123.453232
1026.062500	26.112616
1024.934570	-108.289566
1023.805664	-149.718246
1022.676758	-86.628227
1021.547852	-16.553675
1020.418945	53.541553
1019.289063	-212.670105
1018.159180	-126.224274
1017.029297	50.653919
1015.898438	-110.903984
1014.767578	-175.000702
1013.636719	-81.468338
1012.505859	7.447934
1011.375000	189.010696
1010.243164	148.292603
1009.111328	22.015816
1007.978516	13.875123
1006.846680	262.609436
1005.713867	548.297058
1004.581055	887.105103
1003.447266	1341.415039
1002.313477	1196.932129
1001.179688	888.514343
1000.045898	457.864624
998.912109	193.788406
997.777344	-63.169552
996.642578	-29.039875
995.506836	-34.096027
994.372070	-115.224655
993.236328	-73.969383
992.100586	-92.629745
990.963867	-35.109875
989.828125	126.205910
988.691406	52.418961
987.553711	-69.651657
986.416992	-147.811630
985.279297	-71.538368
984.141602	-50.488441
983.003906	-80.018860
981.865234	-17.390795
980.726563	-30.649773
979.587891	-64.526886
978.448242	-119.010689
977.309570	-129.695282
976.169922	-39.139149
975.030273	21.577538
973.889648	61.663666
972.749023	101.814278
971.608398	6.515889
970.467773	106.529419
969.326172	43.579578
968.184570	141.408875
967.042969	55.700008
965.901367	-29.884811
964.758789	17.683022
963.616211	7.986446
962.473633	131.344803
961.330078	71.368881
960.186523	203.988022
959.042969	151.064438
957.899414	-16.269148
956.754883	47.833614
955.610352	11.260633
954.465820	224.265656
953.321289	201.566238
952.175781	89.740379
951.030273	53.527161
949.884766	15.127483
948.738281	191.721024
947.591797	192.327820
946.445313	140.462204
945.298828	200.641357
944.151367	226.616440
943.003906	378.246948
941.856445	333.562744
940.708008	398.531860
939.559570	445.296722
938.411133	159.057068
937.262695	532.158020
936.113281	323.718170
934.964844	466.519165
933.814453	344.956238
932.665039	501.512787
931.514648	289.033264
930.364258	242.986557
929.213867	317.715698
928.062500	221.754623
926.912109	228.326233
925.759766	316.884613
924.608398	218.936951
923.456055	118.836342
922.303711	187.109589
921.151367	248.602493
919.999023	246.500687
918.845703	46.796448
917.692383	240.238922
916.539063	136.148422
915.384766	172.948990
914.230469	266.545746
913.076172	389.666229
911.920898	102.120270
910.766602	107.391495
909.611328	-150.346588
908.455078	-8.854695
907.299805	3.421716
906.143555	124.532372
904.987305	96.106468
903.830078	144.767548
902.673828	3.229838
901.516602	-126.865791
900.359375	17.044157
899.201172	45.525707
898.042969	24.268213
896.884766	48.309456
895.726563	20.373720
894.567383	64.848427
893.408203	52.838707
892.249023	140.310028
891.088867	148.710403
889.929688	60.017693
888.769531	79.805069
887.608398	34.151318
886.448242	189.439331
885.287109	299.559814
884.125977	109.604874
882.963867	88.940598
881.801758	120.183395
880.639648	4.899206
879.477539	284.139282
878.315430	322.159027
877.152344	274.580475
875.989258	407.236633
874.825195	334.940033
873.661133	357.253174
872.497070	195.014359
871.333008	350.150818
870.168945	282.511627
869.003906	325.131989
867.838867	142.884827
866.672852	252.988953
865.506836	300.121979
864.340820	291.065552
863.174805	347.168793
862.008789	425.712372
860.841797	396.446381
859.674805	344.748596
858.506836	569.136658
857.339844	494.985809
856.171875	450.035004
855.003906	595.738159
853.834961	570.961609
852.666016	456.523621
851.497070	505.737061
850.328125	494.421844
849.158203	447.263550
847.988281	371.001404
846.818359	476.125153
845.647461	321.520599
844.477539	260.964600
843.306641	90.788780
842.134766	227.136261
840.963867	139.756653
839.791992	59.108490
838.619141	159.540009
837.447266	181.678879
836.274414	-59.859177
835.101563	239.257141
833.928711	46.894722
832.754883	149.313354
831.581055	213.705780
830.407227	121.820793
829.232422	195.051941
828.058594	147.758926
826.883789	33.555248
825.708008	209.210220
824.533203	159.612091
823.357422	194.682861
822.181641	2.448214
821.004883	-27.132915
819.828125	257.247986
818.651367	147.386826
817.474609	6.372505
816.296875	5.576040
815.119141	-33.086864
813.941406	181.784805
812.763672	42.937298
811.584961	175.338760
810.406250	152.041412
809.226563	6.489943
808.047852	-43.516743
806.868164	17.505707
805.688477	-61.447800
804.507813	-124.874016
803.327148	-123.957565
802.146484	-200.759979
800.965820	-111.196259
799.784180	31.502914
798.603516	-107.533432
797.420898	-29.300753
796.239258	-99.659218
795.056641	-90.268555
793.874023	-109.738014
792.691406	-133.684937
791.507813	-239.602753
790.324219	117.143219
789.140625	-79.640411
787.956055	-70.605774
786.772461	-4.118573
785.586914	-46.086880
784.402344	71.106071
783.216797	106.396225
782.032227	132.770477
780.845703	55.230537
779.660156	121.255234
778.473633	85.603554
777.287109	-14.119070
776.100586	142.215240
774.913086	260.904541
773.725586	174.285965
772.538086	197.949966
771.349609	73.789780
770.161133	170.120392
768.972656	209.041138
767.784180	95.829163
766.594727	180.916794
765.405273	325.389862
764.215820	187.857651
763.026367	202.260574
761.835938	95.545135
760.645508	217.705231
759.454102	319.961792
758.262695	173.564758
757.072266	163.540070
755.879883	250.218796
754.688477	189.542831
753.496094	109.077957
752.303711	140.663834
751.110352	97.515617
749.917969	139.996628
748.724609	127.536835
747.530273	189.680588
746.336914	225.429199
745.142578	239.193527
743.948242	397.688690
742.752930	268.812042
741.558594	82.967995
740.363281	184.325714
739.166992	154.131912
737.971680	158.986572
736.775391	102.491898
735.579102	21.918976
734.381836	59.592491
733.185547	38.137993
731.988281	231.133240
730.790039	-39.775410
729.592773	148.756927
728.394531	111.962303
727.196289	72.995331
725.997070	180.486389
724.797852	75.965118
723.598633	58.882130
722.399414	131.361389
721.199219	267.138275
719.999023	149.615967
718.798828	69.263603
717.598633	183.168015
716.397461	183.589996
715.196289	44.437000
713.994141	-3.048741
712.792969	259.075623
711.590820	54.673569
710.388672	66.115288
709.185547	-50.957130
707.982422	17.182859
706.779297	141.933853
705.576172	207.876038
704.372070	151.936081
703.167969	-67.144127
701.963867	18.477169
700.759766	-2.478965
699.554688	59.240669
698.349609	129.664719
697.143555	54.474998
695.938477	64.104179
694.732422	93.321854
693.525391	-18.605373
692.319336	-156.495331
691.112305	-31.598993
689.905273	-52.132259
688.697266	-129.028015
687.490234	-19.277643
686.282227	23.232405
685.073242	132.988129
683.865234	-45.587914
682.656250	-20.304270
681.447266	11.513113
680.237305	-17.296928
679.028320	-85.036407
677.818359	-191.676819
676.607422	43.818459
675.397461	-32.419754
674.186523	-54.486858
672.975586	191.745712
671.763672	65.894958
670.551758	72.037682
669.339844	-53.661469
668.127930	-144.693359
666.915039	-134.097626
665.703125	19.094187
664.489258	-35.104141
663.276367	-67.669968
662.062500	-89.413612
660.848633	42.099274
659.634766	52.717670
658.419922	-102.781654
657.205078	-16.654293
655.990234	21.981907
654.775391	23.933065
653.559570	8.617569
652.343750	-47.663971
651.126953	154.560196
649.911133	83.110214
648.694336	52.552940
647.477539	47.781696
646.259766	124.730705
645.041992	89.669434
643.824219	183.613632
642.606445	197.834457
641.387695	-65.454361
640.168945	66.825516
638.950195	31.262527
637.730469	85.821938
636.511719	41.372963
635.291016	-46.184395
634.071289	42.194843
632.850586	-13.507211
631.629883	138.798233
630.409180	97.672089
629.188477	-72.407394
627.966797	166.999710
626.745117	-29.301497
625.522461	157.943451
624.300781	209.745956
623.078125	166.891907
621.854492	93.697639
620.631836	195.793564
619.408203	79.003433
618.184570	158.804077
616.960938	135.369781
615.736328	55.822048
614.511719	-24.196918
613.287109	-19.152679
612.061523	-80.972214
610.835938	44.791210
609.610352	-52.427994
608.384766	-34.854107
607.158203	-37.208202
605.931641	92.158409
604.705078	-88.947029
