# Supplementary material for: Raman spectroscopy accurately differentiates mucosal healing from non-healing and biochemical changes following biological therapy in inflammatory bowel disease
Source: PLoS One. 2021 Jun 2;16(6):e0252210. doi: 10.1371/journal.pone.0252210 (PMC8172032; doi:10.1371/journal.pone.0252210)
Supplement: S3 Dataset — (ZIP) [file pone.0252210.s005.zip › Export UC active inflammation/OC013-1 pre treat_base sub CR removed_63__X_-33329.1__Y_11411.5__Z_-414.784__Time_722.txt]

1714.715820	213.322540
1713.739258	102.073555
1712.762695	-16.641821
1711.785156	-135.726440
1710.808594	-102.312416
1709.831055	-203.300995
1708.853516	78.626358
1707.875000	11.817635
1706.897461	14.411777
1705.918945	-151.978058
1704.940430	168.738846
1703.960938	79.544289
1702.982422	3.591356
1702.002930	53.230278
1701.023438	137.465408
1700.043945	-174.265594
1699.063477	-7.402555
1698.083984	22.974808
1697.103516	-45.640408
1696.123047	46.020714
1695.141602	-30.714827
1694.161133	60.817440
1693.179688	152.271881
1692.198242	75.505630
1691.216797	17.463594
1690.234375	167.576416
1689.251953	37.553635
1688.269531	211.678421
1687.287109	73.809570
1686.304688	93.356659
1685.321289	187.586029
1684.337891	-45.887299
1683.354492	341.566528
1682.371094	321.448425
1681.387695	461.229156
1680.403320	252.303268
1679.418945	280.493988
1678.434570	189.066650
1677.449219	249.461929
1676.464844	477.573639
1675.479492	293.545288
1674.494141	481.983643
1673.507813	476.458313
1672.522461	457.842743
1671.536133	543.027039
1670.549805	620.395081
1669.563477	589.039001
1668.576172	722.500427
1667.589844	511.030060
1666.602539	647.513489
1665.615234	800.065430
1664.626953	761.751648
1663.639648	681.246643
1662.651367	667.273499
1661.663086	589.902100
1660.674805	735.421204
1659.685547	732.697998
1658.696289	642.775574
1657.707031	844.470276
1656.717773	625.261353
1655.728516	843.208801
1654.738281	669.539307
1653.748047	686.707703
1652.757813	667.057617
1651.767578	647.643372
1650.777344	438.059265
1649.786133	437.658020
1648.794922	535.288879
1647.803711	524.747742
1646.811523	284.555450
1645.820313	221.690109
1644.828125	338.657562
1643.835938	376.580566
1642.843750	277.432831
1641.850586	-14.130481
1640.857422	29.768093
1639.864258	102.880280
1638.871094	-48.020821
1637.877930	244.366089
1636.883789	122.911400
1635.889648	122.962639
1634.895508	9.899903
1633.901367	26.184235
1632.906250	-112.757904
1631.912109	-204.037079
1630.916992	20.860786
1629.920898	69.476051
1628.925781	-134.391098
1627.929688	-101.183716
1626.934570	-15.195249
1625.937500	-92.140656
1624.941406	2.038718
1623.945313	70.056915
1622.948242	-48.404602
1621.951172	114.516609
1620.954102	133.029785
1619.956055	151.686829
1618.958984	62.822136
1617.960938	5.646837
1616.962891	90.382759
1615.963867	-18.979261
1614.965820	149.960327
1613.966797	-8.937915
1612.967773	91.997406
1611.968750	-35.100891
1610.968750	-23.089094
1609.969727	46.695660
1608.969727	-179.532333
1607.969727	73.858574
1606.968750	-102.299011
1605.968750	119.748688
1604.967773	-19.489252
1603.966797	-103.606201
1602.965820	-14.882436
1601.963867	118.365723
1600.962891	-41.323669
1599.960938	-148.562653
1598.958984	-22.979185
1597.956055	34.655704
1596.954102	-216.056992
1595.951172	16.790878
1594.948242	-66.495255
1593.945313	43.582832
1592.941406	57.050404
1591.938477	-93.908981
1590.934570	-200.385529
1589.930664	-236.318039
1588.925781	53.921543
1587.921875	78.016594
1586.916992	23.897863
1585.912109	42.833542
1584.907227	80.032112
1583.901367	12.991132
1582.896484	-64.425461
1581.890625	-32.384117
1580.884766	25.699837
1579.877930	88.973587
1578.872070	102.763069
1577.865234	-24.000265
1576.858398	-161.119293
1575.851563	99.865868
1574.843750	30.396557
1573.836914	119.577286
1572.829102	341.302612
1571.821289	14.448657
1570.812500	113.922714
1569.804688	-28.305151
1568.795898	-139.323700
1567.787109	4.198533
1566.778320	-104.239075
1565.768555	67.709427
1564.758789	236.952850
1563.750000	123.243980
1562.739258	27.703690
1561.729492	20.352978
1560.718750	75.198730
1559.708984	-30.770226
1558.698242	-123.781433
1557.686523	42.352367
1556.675781	146.179047
1555.664063	234.363525
1554.652344	104.904457
1553.640625	123.034409
1552.628906	37.546543
1551.616211	-159.259933
1550.603516	127.846497
1549.590820	62.919933
1548.578125	85.896339
1547.565430	320.846527
1546.551758	30.782545
1545.538086	48.373047
1544.524414	-6.477005
1543.510742	16.135448
1542.496094	123.908936
1541.481445	40.443279
1540.466797	-32.735252
1539.452148	48.932888
1538.437500	-122.451683
1537.421875	67.418839
1536.406250	63.635155
1535.390625	291.912292
1534.374023	79.033600
1533.358398	126.565933
1532.341797	37.375553
1531.325195	138.845795
1530.308594	72.710518
1529.291016	135.316406
1528.274414	71.613228
1527.256836	110.845612
1526.238281	-63.701859
1525.220703	-153.323853
1524.202148	11.756100
1523.184570	-34.281631
1522.166016	-118.974266
1521.146484	-226.866043
1520.127930	-44.266216
1519.108398	109.888245
1518.088867	-62.498070
1517.069336	168.500763
1516.049805	29.394693
1515.029297	-14.715194
1514.008789	77.198288
1512.988281	61.160839
1511.967773	101.509743
1510.946289	-96.898201
1509.925781	-20.788109
1508.904297	19.288561
1507.882813	-151.024048
1506.860352	-5.990394
1505.838867	-22.591612
1504.816406	-93.093506
1503.793945	123.326271
1502.770508	3.979290
1501.748047	-69.293533
1500.724609	-117.014320
1499.701172	-49.590740
1498.677734	-97.456490
1497.654297	-227.267899
1496.629883	-157.547607
1495.605469	-8.639375
1494.581055	-28.657436
1493.556641	-112.662277
1492.531250	81.922897
1491.505859	-48.225708
1490.480469	115.453560
1489.455078	-4.571337
1488.429688	46.508385
1487.403320	-65.933777
1486.376953	-4.793427
1485.350586	102.198273
1484.324219	186.112900
1483.296875	201.033798
1482.270508	238.849945
1481.243164	98.062592
1480.214844	79.656357
1479.187500	-15.270392
1478.159180	96.219872
1477.130859	273.856293
1476.102539	173.679398
1475.074219	318.004120
1474.044922	337.432037
1473.015625	354.256073
1471.986328	528.836121
1470.957031	542.970642
1469.927734	696.988220
1468.897461	744.052917
1467.867188	745.276184
1466.836914	942.241760
1465.806641	615.408142
1464.775391	985.059387
1463.744141	1021.642212
1462.712891	956.553772
1461.681641	825.421570
1460.649414	945.707275
1459.618164	992.291382
1458.585938	1109.892456
1457.552734	1196.956299
1456.520508	1030.241455
1455.487305	1053.818848
1454.455078	1239.684570
1453.420898	1346.832031
1452.387695	1152.249512
1451.354492	1157.960205
1450.320313	1140.840576
1449.286133	1283.321167
1448.251953	1147.109741
1447.216797	1459.165649
1446.182617	1211.555542
1445.147461	1232.352051
1444.112305	1248.072510
1443.076172	1294.138428
1442.041016	1152.994019
1441.004883	1118.126221
1439.968750	1040.287720
1438.932617	1071.191162
1437.895508	877.132935
1436.858398	1069.786621
1435.821289	901.088562
1434.784180	871.394775
1433.747070	740.712830
1432.708984	546.970947
1431.670898	519.927673
1430.632813	505.529938
1429.594727	450.785156
1428.556641	486.898041
1427.517578	190.092834
1426.478516	314.536133
1425.439453	237.268494
1424.399414	210.461533
1423.359375	193.772919
1422.320313	250.189316
1421.279297	233.550659
1420.239258	108.669365
1419.199219	142.495316
1418.158203	30.333990
1417.117188	220.259781
1416.075195	251.617279
1415.034180	-8.805768
1413.992188	-100.573578
1412.950195	99.426140
1411.908203	-203.417572
1410.866211	-116.499886
1409.823242	111.143059
1408.780273	-40.635468
1407.737305	-94.338104
1406.694336	-39.982174
1405.650391	34.480301
1404.606445	-36.629910
1403.562500	-14.798918
1402.518555	-25.541191
1401.474609	13.949103
1400.429688	123.698624
1399.384766	-155.209534
1398.339844	72.475723
1397.294922	56.995678
1396.249023	-1.023247
1395.203125	-109.062721
1394.157227	-16.604168
1393.111328	55.844589
1392.064453	108.291969
1391.018555	103.214256
1389.971680	228.340256
1388.923828	133.285278
1387.876953	173.433380
1386.829102	208.626938
1385.781250	48.831779
1384.733398	-18.321444
1383.685547	87.090881
1382.636719	-27.381407
1381.587891	-49.288506
1380.539063	-1.171720
1379.490234	124.417862
1378.440430	27.809555
1377.391602	-23.742178
1376.341797	-70.208214
1375.291016	100.501106
1374.241211	-38.116150
1373.190430	-21.964062
1372.139648	-20.699175
1371.088867	62.914326
1370.038086	-62.796940
1368.986328	75.772209
1367.934570	-184.264679
1366.882813	-40.583000
1365.831055	177.830276
1364.778320	-34.509300
1363.726563	-139.631821
1362.673828	96.329468
1361.620117	46.126026
1360.567383	167.682281
1359.513672	202.216965
1358.459961	107.518486
1357.406250	109.903381
1356.352539	5.493862
1355.297852	-14.297543
1354.243164	-68.776596
1353.188477	-41.177612
1352.133789	-15.987886
1351.078125	155.762985
1350.023438	168.659653
1348.966797	122.069565
1347.911133	331.155426
1346.855469	498.065399
1345.798828	310.323822
1344.742188	311.200165
1343.685547	485.699158
1342.627930	276.029938
1341.571289	257.346039
1340.513672	419.610779
1339.456055	430.797302
1338.397461	533.689148
1337.339844	465.787689
1336.281250	407.899689
1335.222656	533.256592
1334.163086	490.391235
1333.104492	544.106018
1332.044922	479.165283
1330.985352	636.876221
1329.925781	384.227661
1328.865234	487.680420
1327.805664	222.982391
1326.745117	383.409271
1325.684570	563.607666
1324.623047	645.029785
1323.561523	452.447998
1322.500977	329.143158
1321.438477	534.194275
1320.376953	583.793518
1319.314453	556.979309
1318.252930	540.119080
1317.189453	740.324829
1316.126953	555.952942
1315.064453	596.018433
1314.000977	737.169434
1312.937500	629.513306
1311.874023	477.643127
1310.809570	584.472778
1309.745117	573.154236
1308.680664	650.522705
1307.616211	543.361572
1306.551758	615.921936
1305.486328	553.232178
1304.420898	515.229126
1303.355469	683.843567
1302.289063	594.341370
1301.223633	485.281952
1300.157227	631.876648
1299.090820	525.441833
1298.023438	551.745422
1296.957031	573.187134
1295.889648	599.591125
1294.822266	508.231445
1293.754883	370.345306
1292.686523	311.088715
1291.618164	497.198334
1290.549805	494.456421
1289.481445	283.370697
1288.413086	440.116943
1287.343750	466.962585
1286.274414	300.286652
1285.205078	337.053864
1284.134766	511.006470
1283.064453	525.777222
1281.995117	437.770050
1280.923828	352.301849
1279.853516	411.284088
1278.782227	409.128265
1277.710938	524.419006
1276.639648	404.950165
1275.568359	471.381714
1274.496094	584.267700
1273.423828	350.135010
1272.351563	394.667999
1271.279297	651.729858
1270.206055	505.769257
1269.132813	643.131226
1268.059570	543.685730
1266.986328	473.604523
1265.913086	657.343445
1264.838867	553.181519
1263.764648	551.529846
1262.689453	532.841370
1261.615234	675.084045
1260.540039	444.386261
1259.464844	559.836914
1258.389648	404.840210
1257.313477	500.813812
1256.238281	492.052734
1255.162109	468.712891
1254.085938	591.447571
1253.008789	631.409912
1251.931641	578.918213
1250.854492	691.874634
1249.777344	522.693115
1248.700195	650.231018
1247.622070	464.148346
1246.543945	530.913757
1245.465820	500.470459
1244.387695	491.913055
1243.308594	434.798218
1242.229492	460.275177
1241.150391	551.294006
1240.071289	438.401520
1238.991211	369.245209
1237.911133	355.922546
1236.831055	541.499878
1235.750977	469.950775
1234.669922	563.298767
1233.588867	731.745789
1232.507813	379.096588
1231.426758	491.781738
1230.344727	367.032776
1229.262695	261.709961
1228.180664	420.339661
1227.098633	261.786133
1226.015625	449.377625
1224.933594	363.460663
1223.849609	209.845093
1222.766602	119.166512
1221.683594	323.511963
1220.599609	138.548538
1219.515625	250.935471
1218.430664	107.125999
1217.346680	168.709061
1216.261719	78.089104
1215.176758	171.015259
1214.091797	123.858795
1213.005859	156.360046
1211.920898	253.980209
1210.834961	160.944962
1209.748047	338.085480
1208.662109	259.500854
1207.575195	94.136375
1206.488281	377.170135
1205.401367	219.036957
1204.313477	282.617767
1203.225586	143.801727
1202.137695	38.739502
1201.049805	147.990021
1199.961914	107.916908
1198.873047	-95.819672
1197.784180	-97.374329
1196.695313	-149.474228
1195.605469	-93.348854
1194.515625	-304.183960
1193.425781	-26.938126
1192.335938	14.610809
1191.246094	-1.560139
1190.155273	-68.203964
1189.064453	-5.148781
1187.973633	-52.615753
1186.881836	-76.085449
1185.790039	-85.175888
1184.698242	-228.681427
1183.606445	-48.266525
1182.514648	-14.285064
1181.421875	-25.915936
1180.329102	-11.204649
1179.236328	-68.446449
1178.142578	20.489300
1177.049805	128.514221
1175.956055	-62.972420
1174.861328	-53.237560
1173.767578	176.732224
1172.672852	102.549934
1171.578125	90.587448
1170.483398	83.378769
1169.387695	-143.946579
1168.291992	11.457097
1167.196289	-103.444534
1166.100586	-10.352744
1165.004883	1.396429
1163.908203	-96.814629
1162.811523	82.100243
1161.714844	-20.940052
1160.617188	-35.619583
1159.519531	49.937027
1158.421875	168.830383
1157.324219	247.064423
1156.225586	191.622955
1155.127930	241.115631
1154.028320	40.158783
1152.929688	196.870621
1151.831055	81.743797
1150.731445	-0.006509
1149.631836	115.989700
1148.531250	148.526688
1147.431641	14.308414
1146.331055	-41.317009
1145.230469	60.148548
1144.129883	-19.336670
1143.028320	-120.236313
1141.926758	26.260410
1140.825195	46.609837
1139.723633	71.666763
1138.621094	-15.048153
1137.518555	59.848347
1136.416016	34.879066
1135.313477	-6.741753
1134.209961	115.492813
1133.106445	92.797264
1132.002930	172.154419
1130.898438	99.546776
1129.794922	316.421783
1128.690430	362.360168
1127.585938	391.643036
1126.480469	354.486237
1125.375977	390.804321
1124.270508	334.639709
1123.164063	316.383545
1122.058594	487.627258
1120.952148	277.434784
1119.845703	244.904831
1118.739258	193.420853
1117.631836	437.794250
1116.525391	267.916687
1115.417969	277.890839
1114.309570	235.797363
1113.202148	56.542725
1112.093750	198.875046
1110.985352	142.570190
1109.876953	128.802658
1108.767578	384.353516
1107.658203	240.578827
1106.548828	177.138443
1105.439453	363.968658
1104.329102	232.035095
1103.218750	225.216354
1102.108398	331.629395
1100.998047	357.775970
1099.886719	216.455627
1098.775391	379.330322
1097.664063	348.825623
1096.552734	209.912094
1095.440430	221.839447
1094.328125	170.146652
1093.215820	372.808167
1092.102539	146.847198
1090.990234	71.630981
1089.876953	222.367172
1088.762695	309.497009
1087.649414	243.675934
1086.535156	264.892822
1085.420898	406.008026
1084.306641	377.800751
1083.191406	217.989487
1082.076172	246.219818
1080.960938	380.143005
1079.845703	260.356628
1078.729492	351.945404
1077.613281	319.075470
1076.497070	326.117767
1075.380859	166.563492
1074.263672	192.407532
1073.146484	244.040604
1072.029297	244.069077
1070.912109	260.511444
1069.793945	204.297211
1068.675781	75.476250
1067.557617	176.300476
1066.438477	213.849777
1065.319336	75.773643
1064.200195	391.929443
1063.081055	141.554398
1061.961914	36.383831
1060.841797	111.407829
1059.721680	46.079552
1058.600586	195.921356
1057.480469	226.483047
1056.359375	205.628769
1055.238281	21.232502
1054.116211	276.136993
1052.995117	70.826447
1051.873047	-3.604373
1050.750000	269.866943
1049.627930	151.121994
1048.504883	-72.550056
1047.381836	200.816406
1046.258789	103.232994
1045.134766	208.591400
1044.011719	80.796402
1042.886719	78.950111
1041.762695	175.001907
1040.638672	40.399151
1039.513672	-14.919511
1038.388672	64.877533
1037.262695	-8.981965
1036.136719	-3.639120
1035.010742	-2.919307
1033.884766	16.445839
1032.758789	5.599679
1031.631836	164.547424
1030.504883	393.203430
1029.377930	173.202240
1028.250000	-0.182326
1027.122070	-157.185440
1025.994141	-49.291733
1024.866211	-122.533707
1023.737305	-204.985077
1022.608398	-115.598976
1021.479492	-304.673584
1020.350586	-73.700378
1019.220703	-137.359467
1018.090820	-20.069010
1016.960938	32.298565
1015.830078	-142.458191
1014.700195	-25.110294
1013.569336	-58.356167
1012.437500	21.955271
1011.306641	-52.872066
1010.174805	2.032926
1009.042969	-33.305984
1007.910156	130.430450
1006.778320	208.539871
1005.645508	228.842911
1004.512695	739.421692
1003.378906	891.474487
1002.245117	981.102783
1001.111328	765.715332
999.977539	543.551697
998.843750	321.544922
997.708984	11.950048
996.574219	-103.519356
995.438477	210.432846
994.303711	314.303314
993.167969	-31.689037
992.032227	-36.101440
990.895508	-224.929611
989.758789	-88.548302
988.622070	-0.574445
987.485352	29.806625
986.348633	-140.198822
985.210938	-114.286560
984.073242	-33.063099
982.934570	-30.090338
981.796875	9.764795
980.658203	47.360783
979.519531	84.999039
978.379883	0.779886
977.240234	91.421600
976.100586	7.358781
974.960938	38.317047
973.821289	115.277840
972.680664	146.319214
971.540039	115.391479
970.398438	36.319820
969.257813	150.183273
968.116211	147.001358
966.974609	49.799366
965.832031	-129.881607
964.689453	27.737459
963.546875	77.568520
962.404297	170.994202
961.261719	195.675430
960.118164	21.053865
958.974609	43.589840
957.830078	27.241676
956.686523	205.589050
955.541992	15.342813
954.396484	99.895393
953.251953	106.663033
952.106445	19.695688
950.960938	54.043060
949.815430	120.443039
948.668945	102.288757
947.522461	139.051590
946.375977	43.324833
945.229492	-47.733757
944.082031	21.183126
942.934570	160.905975
941.787109	72.333672
940.638672	45.483589
939.491211	34.667118
938.342773	96.911690
937.193359	74.797905
936.044922	169.028458
934.895508	108.256958
933.745117	68.080566
932.595703	-31.273926
931.445313	17.542618
930.294922	177.979156
929.144531	199.495941
927.993164	41.220963
926.842773	106.094398
925.690430	159.615952
924.539063	33.446545
923.386719	-19.839634
922.234375	-25.308643
921.082031	-114.839203
919.929688	-38.384262
918.776367	6.272219
917.623047	-21.741671
916.468750	-67.865120
915.315430	-27.654871
914.161133	-28.279469
913.006836	127.722977
911.851563	59.074478
910.696289	-66.214325
909.541016	-195.944153
908.385742	-146.465530
907.229492	79.834267
906.074219	149.685043
904.916992	-68.194244
903.760742	-48.106476
902.603516	-0.819362
901.446289	32.890335
900.289063	59.820469
899.131836	57.345051
897.973633	-12.970950
896.815430	-139.778442
895.656250	-44.880581
894.498047	-6.531453
893.338867	167.445831
892.178711	-2.120604
891.019531	203.442810
889.859375	-38.292458
888.699219	-15.688380
887.539063	146.894623
886.377930	183.024567
885.216797	65.703644
884.055664	95.095871
882.893555	63.592495
881.732422	0.539726
880.570313	219.339294
879.407227	338.877838
878.245117	316.400024
877.082031	197.073181
875.918945	267.003021
874.754883	195.048553
873.590820	204.177795
872.426758	231.311584
871.262695	19.914688
870.098633	-135.138901
868.933594	-116.931511
867.768555	137.367157
866.602539	108.294868
865.436523	83.728821
864.270508	317.573303
863.104492	-28.283070
861.938477	230.172424
860.771484	64.125046
859.604492	234.876816
858.436523	172.135468
857.269531	73.507111
856.101563	293.463806
854.932617	298.007477
853.764648	284.594025
852.595703	138.920975
851.426758	215.174332
850.256836	224.163376
849.087891	396.652649
847.917969	195.044785
846.748047	107.703590
845.577148	11.436366
844.406250	138.991760
843.235352	163.543762
842.064453	4.638474
840.892578	147.700363
839.720703	-105.070633
838.548828	218.963440
837.375977	145.034637
836.204102	124.732346
835.031250	245.144470
833.857422	86.328850
832.684570	-9.928619
831.510742	-36.966896
830.335938	174.765106
829.162109	36.084705
827.987305	136.114792
826.812500	256.136841
825.637695	215.547775
824.461914	125.915543
823.286133	145.486618
822.110352	78.128685
820.933594	86.506371
819.757813	-76.625870
818.580078	0.738293
817.403320	-42.166023
816.225586	41.761265
815.048828	12.148000
813.870117	111.526627
812.692383	108.530174
811.513672	61.040802
810.334961	173.567291
809.156250	-13.978428
807.976563	-128.154968
806.796875	-0.219513
805.617188	-134.402618
804.436523	-70.973846
803.255859	-225.120377
802.075195	-77.453537
800.894531	-151.735062
799.712891	-179.438141
798.531250	-29.774601
797.349609	-68.650604
796.167969	-114.193474
794.985352	-173.041458
793.802734	-209.745026
792.619141	-142.369659
791.436523	-278.774994
790.252930	-27.749401
789.069336	23.936176
787.884766	-114.721756
786.700195	-3.378287
785.515625	19.413738
784.331055	64.272392
783.145508	-21.343420
781.959961	54.381168
780.774414	169.808456
779.587891	44.372448
778.402344	11.716443
777.215820	5.543398
776.028320	45.702946
774.840820	19.606001
773.654297	19.964878
772.465820	68.831276
771.278320	-166.846100
770.089844	-131.242889
768.901367	27.757164
767.711914	47.821964
766.523438	122.930054
765.333984	48.196259
764.143555	54.959244
762.954102	105.727058
761.763672	112.429420
760.573242	143.314240
759.382813	143.363403
758.191406	420.547577
757.000000	229.176315
755.808594	136.814087
754.616211	158.781174
753.423828	132.377487
752.231445	92.790092
751.039063	174.016159
749.845703	99.280289
748.652344	44.327808
747.458984	28.901039
746.264648	219.752914
745.070313	-10.724683
743.875977	120.811203
742.680664	239.125717
741.486328	92.101219
740.291016	127.069595
739.094727	61.222458
737.899414	17.310362
736.703125	-37.528645
735.506836	43.427029
734.309570	80.565620
733.112305	-2.690606
731.915039	102.287003
730.717773	27.828264
729.519531	-68.455925
728.322266	69.287018
727.123047	-5.076933
725.924805	34.257080
724.725586	-0.706635
723.526367	56.114773
722.327148	49.584759
721.126953	-15.879616
719.926758	187.225327
718.726563	161.081848
717.525391	30.233938
716.325195	63.082207
715.123047	189.728668
713.921875	150.614395
712.719727	301.208099
711.518555	33.285694
710.315430	90.192909
709.113281	177.596085
707.910156	47.191032
706.707031	45.346710
705.502930	-82.727936
704.299805	102.693665
703.095703	44.356670
701.891602	77.447159
700.686523	110.558273
699.481445	165.430634
698.276367	72.484688
697.071289	-0.822561
695.865234	-37.118774
694.659180	-112.465897
693.453125	-85.664925
692.246094	-4.552594
691.039063	-12.447975
689.832031	-83.244530
688.625000	-58.498886
687.416992	-42.402950
686.208984	10.591973
685.000977	-118.542648
683.791992	-22.123898
682.583008	-1.571659
681.374023	-284.348328
680.164063	-101.199402
678.955078	-50.220146
677.745117	-3.559352
676.534180	14.973591
675.324219	-11.925542
674.113281	-108.019966
672.902344	-123.999626
671.690430	22.267822
670.478516	6.322631
669.266602	31.482582
668.054688	151.749908
666.841797	47.265797
665.628906	-31.227936
664.416016	43.675816
663.203125	-23.952894
661.989258	42.310307
660.775391	-64.108818
659.561523	-51.793980
658.346680	-173.227005
657.131836	-195.390823
655.916992	-135.608383
654.701172	14.688278
653.485352	26.969828
652.269531	-16.790806
651.053711	-97.169701
649.836914	-63.377014
648.620117	13.441534
647.403320	100.959793
646.186523	110.922226
644.968750	90.721313
643.750977	190.959167
642.532227	110.439888
641.314453	70.755814
640.095703	54.682930
638.875977	68.646408
637.657227	-44.251518
636.437500	59.808563
635.217773	64.936813
633.997070	97.890900
632.777344	100.672554
631.556641	-36.161091
630.335938	-31.418530
629.114258	-114.755074
627.892578	-41.607517
626.670898	39.946556
625.449219	33.418636
624.226563	114.620636
623.003906	212.764511
621.781250	158.579208
620.557617	187.772797
619.333984	92.556763
618.110352	57.126942
616.886719	111.397110
615.662109	-42.156490
614.437500	56.579861
613.212891	114.382317
611.987305	-50.503960
610.761719	-70.203911
609.536133	3.869635
608.310547	-123.269226
607.083984	-71.192535
605.857422	33.935722
604.630859	-141.082321
