# Supplementary material for: Raman spectroscopy accurately differentiates mucosal healing from non-healing and biochemical changes following biological therapy in inflammatory bowel disease
Source: PLoS One. 2021 Jun 2;16(6):e0252210. doi: 10.1371/journal.pone.0252210 (PMC8172032; doi:10.1371/journal.pone.0252210)
Supplement: S3 Dataset — (ZIP) [file pone.0252210.s005.zip › Export UC active inflammation/EC023-1 _BL sub CR removed_30__X_-13712.2__Y_2993.54__Z_-792.228__Time_344.txt]

1714.767578	147.584808
1713.791016	345.776306
1712.814453	59.525898
1711.837891	130.192780
1710.860352	-308.458557
1709.882813	43.991283
1708.905273	-64.414581
1707.926758	-9.160433
1706.949219	-293.769836
1705.970703	171.807312
1704.992188	-146.963699
1704.013672	-85.152626
1703.034180	-140.815720
1702.054688	-273.657745
1701.075195	-111.796387
1700.095703	-69.930443
1699.116211	17.810698
1698.135742	49.774506
1697.155273	170.388092
1696.174805	16.230312
1695.194336	241.965103
1694.212891	110.184654
1693.231445	227.306824
1692.250000	208.772385
1691.268555	100.052597
1690.287109	320.139435
1689.304688	129.819397
1688.322266	790.956909
1687.339844	497.787842
1686.356445	663.817200
1685.374023	910.383240
1684.390625	672.422058
1683.407227	501.776154
1682.423828	467.664490
1681.439453	884.158447
1680.455078	827.206116
1679.470703	935.931091
1678.486328	1018.620300
1677.501953	436.782928
1676.516602	914.428284
1675.531250	945.729126
1674.545898	1070.700806
1673.560547	826.776428
1672.574219	982.172852
1671.588867	1398.554443
1670.602539	1318.602417
1669.615234	1318.944946
1668.628906	1463.331177
1667.641602	1762.198730
1666.654297	1687.343384
1665.666992	1286.773071
1664.679688	1635.081055
1663.691406	2010.326294
1662.703125	1635.601563
1661.714844	1794.499268
1660.726563	2192.459229
1659.738281	2352.342529
1658.749023	2141.811523
1657.759766	2398.114502
1656.770508	2199.404785
1655.781250	2051.652100
1654.791016	1811.844238
1653.800781	1866.440796
1652.810547	1347.426514
1651.820313	1445.504639
1650.829102	1573.124756
1649.838867	1439.484741
1648.847656	1031.476807
1647.856445	909.576050
1646.864258	788.198425
1645.873047	527.384644
1644.880859	589.350586
1643.888672	495.967102
1642.895508	453.221924
1641.903320	252.616241
1640.910156	179.177826
1639.916992	-104.845886
1638.923828	157.660461
1637.930664	-91.113632
1636.936523	137.801987
1635.942383	390.734711
1634.948242	132.705856
1633.954102	49.057014
1632.958984	-60.548981
1631.964844	-361.975403
1630.969727	-389.112793
1629.973633	-229.024933
1628.978516	36.617996
1627.982422	-34.353832
1626.987305	110.747475
1625.991211	-288.356018
1624.994141	-289.966583
1623.998047	-188.745789
1623.000977	-202.965912
1622.003906	245.570267
1621.006836	76.766647
1620.008789	402.063354
1619.011719	407.089233
1618.013672	-246.679214
1617.015625	257.629883
1616.016602	97.949814
1615.018555	-182.146820
1614.019531	220.072235
1613.020508	-51.724915
1612.021484	-192.137833
1611.022461	34.667576
1610.022461	133.075195
1609.022461	323.287842
1608.022461	39.366402
1607.022461	269.043701
1606.021484	278.751312
1605.020508	249.277710
1604.019531	-5.198649
1603.018555	57.160885
1602.017578	294.859131
1601.015625	-281.003510
1600.013672	-163.536942
1599.011719	-323.226379
1598.009766	47.845551
1597.006836	-229.380386
1596.003906	-260.849854
1595.000977	-242.660812
1593.998047	-389.016632
1592.995117	-62.683037
1591.991211	-271.706879
1590.987305	-324.052887
1589.983398	-313.775452
1588.979492	-180.917206
1587.974609	-69.040222
1586.969727	340.031952
1585.964844	183.089172
1584.959961	-15.555198
1583.955078	270.560822
1582.949219	259.422363
1581.943359	305.515381
1580.937500	533.806152
1579.931641	-318.711609
1578.924805	312.920135
1577.917969	439.231079
1576.911133	240.094315
1575.904297	-57.937248
1574.897461	229.275360
1573.889648	16.912895
1572.881836	67.103981
1571.874023	91.136444
1570.866211	-27.924387
1569.857422	-87.346970
1568.848633	-50.782860
1567.839844	79.099304
1566.831055	32.189625
1565.822266	24.069754
1564.812500	288.283661
1563.802734	300.497650
1562.792969	234.688339
1561.783203	171.316818
1560.772461	35.149609
1559.761719	261.822968
1558.750977	112.341423
1557.740234	252.975235
1556.729492	367.436218
1555.717773	108.592216
1554.706055	264.034210
1553.694336	116.240089
1552.682617	229.762039
1551.669922	203.229370
1550.657227	192.011734
1549.644531	410.833649
1548.631836	515.521301
1547.619141	464.776001
1546.605469	163.011841
1545.591797	853.748657
1544.578125	68.293533
1543.564453	174.348419
1542.549805	-45.387833
1541.535156	70.480949
1540.520508	-100.557854
1539.505859	66.428604
1538.490234	-123.107277
1537.475586	438.142487
1536.459961	31.415451
1535.444336	50.215286
1534.427734	140.947128
1533.412109	409.323578
1532.395508	48.354294
1531.378906	383.130280
1530.362305	297.530701
1529.344727	-25.293678
1528.328125	-98.373604
1527.310547	-125.341705
1526.292969	-155.113113
1525.274414	-195.436020
1524.256836	332.743073
1523.238281	183.798065
1522.219727	-83.638054
1521.200195	168.244690
1520.181641	-4.419930
1519.162109	252.006256
1518.142578	245.950500
1517.123047	-53.249596
1516.103516	204.899902
1515.083008	-122.905006
1514.062500	-21.970234
1513.041992	-257.617981
1512.021484	-244.416412
1511.000977	61.101475
1509.979492	-295.689178
1508.958008	-354.995209
1507.936523	52.248333
1506.914063	346.260010
1505.892578	-113.671074
1504.870117	-401.934601
1503.847656	9.228790
1502.825195	-56.471027
1501.801758	-386.179352
1500.778320	-257.585236
1499.754883	-21.712997
1498.731445	-129.118164
1497.708008	-52.414749
1496.683594	-331.588409
1495.659180	-198.998871
1494.634766	76.568085
1493.610352	-517.481812
1492.585938	-19.910679
1491.560547	104.103905
1490.535156	294.336060
1489.509766	-271.855133
1488.483398	124.907204
1487.458008	-71.053490
1486.431641	373.696533
1485.405273	455.658844
1484.377930	379.182709
1483.351563	677.690369
1482.324219	690.204651
1481.296875	549.567566
1480.269531	579.689331
1479.241211	538.262573
1478.213867	746.535156
1477.185547	679.372498
1476.157227	650.336304
1475.127930	830.025085
1474.099609	821.128967
1473.070313	1262.731567
1472.041016	1337.512207
1471.011719	1259.474854
1469.981445	1957.362671
1468.952148	1629.764893
1467.921875	1648.069092
1466.891602	1808.677856
1465.860352	2360.599365
1464.830078	2190.443115
1463.798828	2345.514160
1462.767578	2475.051514
1461.735352	2426.648926
1460.704102	2517.919922
1459.671875	2466.888672
1458.639648	2174.696289
1457.607422	2537.342529
1456.575195	2729.801270
1455.541992	2638.005615
1454.508789	2591.870605
1453.475586	2832.263916
1452.442383	2844.376709
1451.408203	3064.268555
1450.375000	3197.939453
1449.340820	3194.702393
1448.305664	2900.147461
1447.271484	2795.688965
1446.236328	3048.233887
1445.202148	2789.399414
1444.166016	3125.349854
1443.130859	2775.522949
1442.095703	2686.427002
1441.059570	2880.624756
1440.023438	2526.069092
1438.986328	2748.065674
1437.950195	2545.422363
1436.913086	2522.288330
1435.875977	2223.831543
1434.838867	1592.137817
1433.801758	2150.215088
1432.763672	1847.118530
1431.725586	1334.703369
1430.687500	792.293396
1429.649414	1365.435547
1428.611328	601.406982
1427.572266	1227.435181
1426.533203	723.612793
1425.494141	497.408234
1424.454102	626.752380
1423.415039	468.892059
1422.375000	255.736206
1421.334961	163.681335
1420.293945	167.435928
1419.253906	657.269226
1418.212891	162.723679
1417.171875	121.515511
1416.130859	72.894112
1415.088867	283.498016
1414.046875	71.597687
1413.004883	244.649338
1411.962891	234.234192
1410.920898	-145.519760
1409.877930	68.046082
1408.834961	15.353531
1407.791992	10.550001
1406.749023	274.610962
1405.706055	-161.804565
1404.662109	77.349205
1403.618164	-207.971741
1402.574219	-84.014786
1401.529297	338.547455
1400.484375	61.330448
1399.440430	-14.965096
1398.394531	340.095795
1397.349609	193.903183
1396.303711	55.438332
1395.258789	290.544403
1394.212891	538.222778
1393.166016	-213.281616
1392.120117	257.603485
1391.073242	4.997653
1390.026367	120.592155
1388.979492	-276.622864
1387.931641	307.146484
1386.884766	43.005436
1385.836914	-65.819313
1384.789063	-229.399475
1383.740234	-212.772675
1382.692383	-185.929184
1381.643555	-208.890991
1380.594727	-184.180084
1379.544922	65.463394
1378.496094	-316.468353
1377.446289	25.875198
1376.396484	-98.427444
1375.346680	61.988071
1374.296875	-341.248322
1373.246094	-83.176697
1372.195313	170.006989
1371.144531	-67.833168
1370.092773	-113.455498
1369.041992	-116.454185
1367.990234	-101.819206
1366.938477	30.103638
1365.886719	89.967209
1364.833984	-166.208710
1363.781250	103.190201
1362.728516	-227.101349
1361.675781	-201.212006
1360.623047	-132.821213
1359.569336	25.279087
1358.515625	183.533859
1357.461914	140.568130
1356.408203	234.549850
1355.353516	122.437729
1354.298828	316.183441
1353.244141	-61.236687
1352.189453	294.337280
1351.133789	337.114685
1350.078125	342.862457
1349.022461	247.076324
1347.966797	188.771362
1346.911133	664.068115
1345.854492	809.497131
1344.797852	1118.741943
1343.741211	867.790039
1342.683594	1323.547485
1341.626953	842.637573
1340.569336	1011.248291
1339.511719	1066.061646
1338.453125	672.812561
1337.395508	1210.907593
1336.336914	1333.106323
1335.278320	1349.046997
1334.218750	860.421875
1333.160156	1537.378052
1332.100586	814.387512
1331.041016	1088.415527
1329.981445	845.855164
1328.920898	1152.286377
1327.861328	1135.095947
1326.800781	1572.683716
1325.740234	1116.138306
1324.678711	1064.974121
1323.618164	1164.650391
1322.556641	1311.368774
1321.495117	1398.986938
1320.432617	1331.308594
1319.371094	1350.209351
1318.308594	1056.060181
1317.246094	1649.893677
1316.182617	1080.072510
1315.120117	1555.709229
1314.056641	1449.781372
1312.993164	1250.469116
1311.929688	1489.844360
1310.865234	1258.942871
1309.801758	1365.620728
1308.737305	1036.740356
1307.671875	1224.952271
1306.607422	1777.400879
1305.541992	996.535156
1304.476563	1133.494385
1303.411133	1388.577026
1302.345703	1513.425049
1301.279297	1581.840942
1300.212891	1468.552734
1299.146484	1092.612915
1298.080078	1215.573486
1297.012695	1355.807617
1295.945313	1550.140381
1294.877930	1157.913086
1293.810547	1364.759888
1292.743164	916.599854
1291.674805	763.103577
1290.606445	1298.915894
1289.537109	1148.113525
1288.468750	541.581665
1287.399414	832.398865
1286.330078	1052.158325
1285.260742	1127.412231
1284.191406	1004.376282
1283.121094	1407.944580
1282.050781	1544.616211
1280.980469	922.607117
1279.909180	756.108398
1278.838867	1000.799622
1277.767578	1294.394165
1276.696289	1321.417847
1275.624023	1534.323853
1274.552734	1131.275269
1273.480469	1143.927734
1272.408203	1090.697021
1271.335938	1338.021851
1270.262695	1685.445557
1269.189453	1310.079224
1268.116211	1393.873047
1267.042969	1211.691284
1265.968750	1217.530762
1264.894531	1328.334351
1263.820313	1287.942749
1262.746094	1464.646118
1261.671875	1243.960938
1260.596680	1276.907959
1259.521484	1478.031128
1258.446289	1540.249390
1257.370117	1395.450684
1256.293945	1525.932861
1255.218750	1688.059814
1254.141602	1300.032837
1253.065430	1559.547119
1251.988281	1475.921143
1250.911133	1421.553955
1249.833984	1576.387939
1248.756836	1103.869629
1247.678711	1324.383301
1246.600586	1182.695435
1245.522461	1497.892822
1244.444336	1246.945557
1243.365234	1124.835938
1242.286133	1087.779175
1241.207031	1162.417236
1240.127930	855.966003
1239.047852	1158.720581
1237.967773	1347.318237
1236.887695	1150.166260
1235.807617	810.024048
1234.726563	1345.241089
1233.645508	968.818115
1232.564453	1481.928223
1231.483398	977.201843
1230.401367	1708.047241
1229.319336	1128.371460
1228.237305	1452.046997
1227.155273	925.891724
1226.072266	1036.431274
1224.990234	1309.013550
1223.907227	964.567200
1222.823242	649.253845
1221.740234	822.488037
1220.656250	446.827271
1219.572266	893.053894
1218.488281	599.614929
1217.403320	586.493103
1216.318359	537.099792
1215.233398	89.233727
1214.148438	776.217102
1213.063477	832.856445
1211.977539	131.665710
1210.891602	166.584015
1209.805664	871.992249
1208.718750	585.857483
1207.631836	914.599487
1206.544922	589.884399
1205.458008	602.640320
1204.371094	764.701355
1203.283203	211.171143
1202.195313	433.302063
1201.107422	383.178406
1200.018555	94.669426
1198.929688	30.035532
1197.840820	126.564331
1196.751953	133.961426
1195.663086	-409.505035
1194.573242	88.366066
1193.483398	-87.203369
1192.393555	-70.503647
1191.302734	-433.579865
1190.211914	27.454323
1189.121094	-155.519409
1188.030273	-360.115417
1186.939453	-108.553452
1185.847656	-334.870972
1184.755859	-256.411499
1183.664063	109.824043
1182.571289	77.606750
1181.479492	-115.362007
1180.386719	-126.132965
1179.292969	-62.699272
1178.200195	17.387171
1177.106445	-154.248947
1176.012695	407.092804
1174.918945	481.915771
1173.824219	130.397049
1172.730469	152.376373
1171.635742	-22.018213
1170.540039	78.716591
1169.445313	71.663406
1168.349609	141.031906
1167.253906	-21.679577
1166.158203	37.903828
1165.061523	121.244019
1163.965820	-335.583099
1162.869141	74.885414
1161.771484	277.254852
1160.674805	278.851746
1159.577148	149.025421
1158.479492	152.814346
1157.381836	223.312515
1156.283203	317.516663
1155.184570	118.192268
1154.085938	190.706863
1152.987305	210.631226
1151.887695	-12.694299
1150.789063	59.488480
1149.689453	-618.976135
1148.588867	-211.060364
1147.489258	-232.079666
1146.388672	-343.678345
1145.288086	23.128983
1144.186523	4.119905
1143.085938	-348.067017
1141.984375	-55.560917
1140.882813	3.647482
1139.781250	252.949799
1138.678711	24.221159
1137.576172	-159.341293
1136.473633	-224.115326
1135.371094	179.033020
1134.267578	147.263916
1133.164063	326.747650
1132.060547	299.532379
1130.957031	827.607727
1129.852539	698.067322
1128.748047	513.937439
1127.643555	393.848358
1126.538086	1267.256958
1125.433594	860.031433
1124.328125	836.861206
1123.221680	1102.700928
1122.116211	363.872406
1121.009766	451.904663
1119.903320	823.988831
1118.796875	549.513428
1117.690430	582.792786
1116.583008	324.908539
1115.475586	712.954529
1114.368164	847.666992
1113.259766	488.010498
1112.151367	36.250896
1111.042969	395.378510
1109.934570	586.508667
1108.825195	260.066742
1107.716797	432.133972
1106.606445	606.408142
1105.497070	398.086426
1104.387695	954.598145
1103.277344	703.708618
1102.166992	537.828857
1101.055664	702.208496
1099.945313	623.585632
1098.833984	106.406456
1097.721680	586.520935
1096.610352	826.018982
1095.498047	551.725525
1094.385742	588.470093
1093.273438	1157.423096
1092.161133	996.188416
1091.047852	281.812836
1089.934570	991.582825
1088.821289	757.497009
1087.707031	643.465332
1086.593750	861.101379
1085.479492	878.757629
1084.364258	630.753296
1083.250000	646.104126
1082.134766	238.490936
1081.019531	613.333191
1079.903320	631.009827
1078.788086	676.884338
1077.671875	499.719666
1076.555664	853.068115
1075.439453	490.612091
1074.322266	911.855591
1073.205078	1114.815796
1072.087891	574.401550
1070.969727	467.945282
1069.852539	445.954620
1068.734375	543.501709
1067.615234	554.351135
1066.497070	1057.092407
1065.377930	480.165009
1064.258789	427.945190
1063.139648	415.588043
1062.019531	489.852081
1060.900391	309.154327
1059.779297	406.894012
1058.659180	268.493866
1057.538086	349.960632
1056.417969	711.941345
1055.295898	365.773468
1054.174805	248.792969
1053.052734	52.514992
1051.930664	622.322815
1050.808594	360.844086
1049.686523	13.206537
1048.563477	-47.174244
1047.440430	193.506516
1046.317383	450.497559
1045.193359	206.101410
1044.069336	283.634277
1042.945313	-44.323097
1041.821289	366.661560
1040.696289	115.914551
1039.572266	-71.712837
1038.447266	148.359192
1037.321289	289.270172
1036.195313	281.273010
1035.070313	240.827133
1033.943359	167.931259
1032.817383	76.595474
1031.690430	410.963226
1030.563477	217.560211
1029.436523	173.134827
1028.308594	-40.782475
1027.181641	-235.866608
1026.052734	-335.514954
1024.924805	-762.388123
1023.796875	-557.440063
1022.667969	-554.385925
1021.538086	-641.699707
1020.409180	-448.089355
1019.279297	-398.237000
1018.149414	-290.278931
1017.019531	-613.431885
1015.889648	-222.381348
1014.758789	-410.689423
1013.627930	-311.465729
1012.497070	-293.192780
1011.365234	116.579422
1010.233398	211.471176
1009.101563	142.152161
1007.969727	272.045959
1006.836914	987.368652
1005.704102	1503.614746
1004.571289	2785.223145
1003.438477	2785.613770
1002.304688	2451.026123
1001.170898	1666.161255
1000.037109	1489.457764
998.902344	578.511719
997.767578	247.792664
996.632813	28.231470
995.498047	139.024673
994.362305	483.022491
993.226563	312.576477
992.090820	260.035339
990.955078	156.982040
989.818359	365.404083
988.681641	378.007538
987.544922	61.277653
986.407227	221.784241
985.269531	55.346039
984.131836	-219.040207
982.994141	31.805807
981.855469	446.153656
980.716797	-66.846878
979.578125	207.398438
978.439453	81.511063
977.299805	-145.293610
976.160156	435.152802
975.020508	165.112244
973.879883	525.023132
972.739258	23.463287
971.598633	108.034332
970.458008	420.107330
969.316406	525.621216
968.175781	275.533966
967.033203	-176.161301
965.891602	-120.434692
964.749023	430.893158
963.606445	356.159851
962.463867	187.677460
961.320313	367.858398
960.177734	509.208557
959.033203	785.861023
957.889648	93.759583
956.745117	59.370750
955.600586	242.686737
954.456055	-237.621414
953.311523	463.218781
952.166016	4.077766
951.020508	153.735809
949.875000	51.996510
948.728516	53.379044
947.582031	496.065338
946.435547	116.143982
945.289063	113.531601
944.141602	147.661880
942.994141	70.083000
941.846680	-18.683096
940.698242	346.965546
939.550781	452.507935
938.402344	-395.366028
937.252930	276.295502
936.104492	195.364914
934.955078	132.900101
933.805664	262.088104
932.655273	279.750366
931.504883	247.464081
930.354492	-19.210283
929.204102	440.756348
928.052734	468.170197
926.902344	-2.681329
925.750977	-36.273499
924.598633	66.805847
923.446289	15.351253
922.294922	-154.155823
921.141602	-61.997711
919.989258	366.618500
918.835938	-106.835800
917.682617	-286.883392
916.529297	78.355865
915.375000	-385.162537
914.220703	284.397491
913.066406	-158.240326
911.911133	-146.745239
910.756836	-400.525604
909.601563	-334.284210
908.445313	-218.054962
907.290039	90.913139
906.133789	-119.097763
904.977539	146.903336
903.820313	-12.943734
902.664063	-102.404610
901.506836	-169.063660
900.348633	-115.607475
899.191406	252.482803
898.033203	-37.876770
896.875000	101.768753
895.716797	171.345642
894.557617	453.505859
893.398438	188.621933
892.239258	391.729462
891.079102	-76.175728
889.919922	228.701065
888.759766	-168.785599
887.598633	-89.635208
886.438477	104.649628
885.277344	192.857361
884.115234	-3.175668
882.954102	-138.163376
881.791992	6.593110
880.629883	-56.081482
879.467773	-8.233826
878.304688	352.862732
877.141602	371.392120
875.978516	583.651367
874.815430	550.394653
873.651367	91.696198
872.487305	515.532837
871.323242	142.615707
870.158203	174.839462
868.993164	157.583176
867.828125	320.229797
866.663086	507.537323
865.497070	526.201233
864.331055	279.706085
863.165039	435.438751
861.998047	707.891602
860.832031	897.111694
859.664063	935.833679
858.497070	763.542114
857.329102	764.088684
856.161133	995.669067
854.993164	552.037476
853.825195	808.155090
852.656250	723.381531
851.487305	954.615601
850.317383	798.068420
849.148438	771.467468
847.978516	657.492310
846.808594	1013.710022
845.637695	532.507507
844.466797	369.264465
843.295898	179.180740
842.125000	60.702274
840.953125	539.329102
839.781250	65.179581
838.609375	94.121735
837.437500	391.144623
836.264648	565.064575
835.091797	475.230927
833.917969	126.303741
832.745117	293.192352
831.571289	558.126038
830.397461	456.845306
829.222656	549.623352
828.047852	245.208710
826.873047	393.532440
825.698242	-49.150185
824.522461	789.937805
823.346680	478.627625
822.170898	140.616196
820.995117	103.338753
819.818359	-210.170044
818.641602	-105.101700
817.463867	-18.011456
816.287109	-158.076233
815.109375	-211.435654
813.931641	-135.893799
812.752930	-185.048996
811.574219	-285.451019
810.395508	-114.781097
809.216797	53.447594
808.037109	-111.777458
806.857422	-130.481796
805.677734	1.681067
804.498047	42.612370
803.317383	21.236986
802.136719	-499.543976
800.955078	-201.618210
799.774414	-398.583893
798.592773	-422.641266
797.411133	-382.552460
796.228516	-72.232536
795.045898	-351.622833
793.863281	-230.063416
792.680664	-199.519211
791.497070	-27.424940
790.313477	95.732109
789.129883	17.276384
787.946289	310.438690
786.761719	116.635765
785.577148	53.264107
784.391602	423.146698
783.207031	103.002815
782.021484	368.524750
780.835938	861.359924
779.649414	152.108612
778.462891	609.133606
777.276367	376.908783
776.089844	336.701355
774.902344	174.986511
773.714844	547.159241
772.527344	76.369682
771.338867	-116.457588
770.151367	-95.458832
768.962891	183.299088
767.773438	1.200930
766.584961	662.920044
765.395508	425.471283
764.205078	104.325684
763.015625	100.259148
761.825195	291.981598
760.634766	265.632538
759.443359	771.621033
758.252930	874.724121
757.061523	696.186646
755.869141	737.488159
754.677734	1257.855835
753.485352	624.159363
752.292969	704.707520
751.100586	585.242493
749.907227	261.524933
748.713867	243.047989
747.520508	-84.989021
746.326172	409.975616
745.131836	367.122894
743.937500	694.918152
742.743164	382.166534
741.547852	194.472916
740.352539	-243.059250
739.156250	-33.981308
737.960938	269.163391
736.764648	112.162148
735.568359	82.208710
734.371094	325.904266
733.174805	28.834911
731.977539	-47.094837
730.779297	3.885799
729.582031	11.089705
728.383789	53.277004
727.185547	368.727936
725.986328	362.739410
724.787109	184.138626
723.587891	335.528656
722.388672	572.055664
721.188477	483.141663
719.988281	169.442078
718.788086	26.177303
717.587891	264.895813
716.386719	243.945709
715.185547	39.857243
713.983398	605.666138
712.782227	140.118378
711.580078	206.670502
710.377930	338.645477
709.174805	213.579132
707.971680	58.177071
706.768555	-101.414726
705.565430	296.484802
704.361328	228.540527
703.157227	88.934067
701.953125	23.483009
700.748047	38.656971
699.543945	125.711349
698.338867	288.947510
697.132813	128.405609
695.926758	57.176262
694.720703	172.951370
693.514648	188.922729
692.308594	-129.350861
691.101563	227.834549
689.894531	20.716654
688.686523	-576.707703
687.478516	-455.619507
686.270508	-293.203003
685.062500	-221.755920
683.854492	-397.291138
682.645508	-67.566093
681.436523	-145.173676
680.226563	-404.523865
679.016602	-340.851044
677.806641	-21.505293
676.596680	-80.958115
675.386719	-215.935211
674.175781	-119.120712
672.963867	-318.529602
671.752930	-59.132744
670.541016	-368.338593
669.329102	-138.920609
668.117188	246.201889
666.904297	-416.640930
665.691406	7.642887
664.478516	-13.000053
663.265625	-57.197868
662.051758	99.581482
660.837891	98.911842
659.623047	-203.667679
658.409180	98.098122
657.194336	-477.923737
655.979492	18.162048
654.763672	-203.704819
653.547852	285.920288
652.332031	-187.736420
651.116211	164.046814
649.899414	-63.577694
648.682617	27.698788
647.465820	-126.388512
646.249023	10.242569
645.031250	243.722229
643.813477	285.687866
642.594727	349.193939
641.376953	163.264740
640.158203	282.712799
638.939453	58.218918
637.719727	216.306686
636.500000	223.905014
635.280273	-189.532745
634.060547	286.148987
632.839844	407.286102
631.619141	60.346649
630.398438	181.221359
629.176758	18.691811
627.955078	-131.089447
626.733398	107.116508
625.511719	59.828732
624.289063	267.354645
623.066406	185.186401
621.843750	400.515137
620.620117	568.252991
619.397461	510.651459
618.172852	-3.377964
616.949219	295.719849
615.724609	-37.127270
614.500000	-40.903324
613.275391	-209.973801
612.050781	-28.897062
610.825195	-53.842449
609.599609	-139.360840
608.373047	-118.770622
607.146484	118.906334
605.919922	-37.451252
604.693359	-320.669464
