# Supplementary material for: Raman spectroscopy accurately differentiates mucosal healing from non-healing and biochemical changes following biological therapy in inflammatory bowel disease
Source: PLoS One. 2021 Jun 2;16(6):e0252210. doi: 10.1371/journal.pone.0252210 (PMC8172032; doi:10.1371/journal.pone.0252210)
Supplement: S3 Dataset — (ZIP) [file pone.0252210.s005.zip › Export UC active inflammation/OC009-1 post treatment_BL sub CR removed_7__X_-17936.5__Y_1122.72__Z_-5784.5__Time_80.txt]

1714.715820	172.020767
1713.739258	430.553955
1712.762695	-1.179479
1711.785156	-45.198277
1710.808594	167.010483
1709.831055	10.577427
1708.853516	-26.468975
1707.875000	243.240707
1706.897461	125.889099
1705.918945	-260.591095
1704.940430	-289.468506
1703.960938	-27.991524
1702.982422	-97.086548
1702.002930	-218.433243
1701.023438	-28.157513
1700.043945	-261.913422
1699.063477	-109.370926
1698.083984	-22.432495
1697.103516	172.520035
1696.123047	66.662735
1695.141602	-51.376579
1694.161133	-109.387245
1693.179688	-286.430908
1692.198242	82.304169
1691.216797	166.425537
1690.234375	94.129196
1689.251953	492.453949
1688.269531	240.909668
1687.287109	313.168335
1686.304688	61.195015
1685.321289	401.987976
1684.337891	213.367813
1683.354492	348.164886
1682.371094	481.207611
1681.387695	497.974884
1680.403320	371.866577
1679.418945	249.397736
1678.434570	417.941925
1677.449219	725.603027
1676.464844	789.326355
1675.479492	758.105347
1674.494141	834.083496
1673.507813	666.272705
1672.522461	1070.740601
1671.536133	1079.905640
1670.549805	1124.373047
1669.563477	1464.366821
1668.576172	1170.344360
1667.589844	1673.574951
1666.602539	1211.227417
1665.615234	1349.440796
1664.626953	1408.663940
1663.639648	1739.078979
1662.651367	1945.346924
1661.663086	1510.619751
1660.674805	1511.372559
1659.685547	1616.052124
1658.696289	1408.670410
1657.707031	1880.009155
1656.717773	1512.270264
1655.728516	1767.397705
1654.738281	1181.216797
1653.748047	1225.633789
1652.757813	1434.573486
1651.767578	1305.336182
1650.777344	1211.014771
1649.786133	1135.687866
1648.794922	791.220520
1647.803711	1115.969971
1646.811523	764.578918
1645.820313	783.598450
1644.828125	565.296936
1643.835938	812.198120
1642.843750	692.421692
1641.850586	343.421387
1640.857422	261.433167
1639.864258	301.170807
1638.871094	56.356125
1637.877930	-93.107269
1636.883789	335.148804
1635.889648	188.896378
1634.895508	230.082474
1633.901367	-347.628967
1632.906250	60.297901
1631.912109	17.969658
1630.916992	-63.617706
1629.920898	-263.418121
1628.925781	71.338165
1627.929688	58.812923
1626.934570	112.257820
1625.937500	-291.795013
1624.941406	-327.371429
1623.945313	-84.112671
1622.948242	-16.924809
1621.951172	-144.083725
1620.954102	70.471031
1619.956055	72.281509
1618.958984	116.225090
1617.960938	-86.555237
1616.962891	170.192078
1615.963867	206.455368
1614.965820	208.674377
1613.966797	-245.485107
1612.967773	-85.708794
1611.968750	-133.096893
1610.968750	-31.015545
1609.969727	5.535793
1608.969727	-20.805168
1607.969727	128.401413
1606.968750	183.245178
1605.968750	-102.343208
1604.967773	-5.598359
1603.966797	33.504089
1602.965820	77.798874
1601.963867	56.624363
1600.962891	-129.361328
1599.960938	-276.093414
1598.958984	-56.767410
1597.956055	-140.835541
1596.954102	-206.625061
1595.951172	-222.821030
1594.948242	-131.981415
1593.945313	-49.100235
1592.941406	-115.189903
1591.938477	-176.111404
1590.934570	-174.475555
1589.930664	-167.726028
1588.925781	58.054688
1587.921875	14.969799
1586.916992	21.322304
1585.912109	-149.744537
1584.907227	283.885956
1583.901367	255.902786
1582.896484	74.077110
1581.890625	-97.401886
1580.884766	366.530243
1579.877930	108.828224
1578.872070	-161.918869
1577.865234	-18.881752
1576.858398	300.884003
1575.851563	162.461121
1574.843750	140.968231
1573.836914	223.348175
1572.829102	300.306274
1571.821289	257.485626
1570.812500	16.981325
1569.804688	85.605148
1568.795898	224.141693
1567.787109	188.424683
1566.778320	230.430481
1565.768555	-75.650368
1564.758789	51.649498
1563.750000	108.653770
1562.739258	-36.953430
1561.729492	426.861298
1560.718750	68.208786
1559.708984	46.571556
1558.698242	-135.983078
1557.686523	-173.552460
1556.675781	141.081787
1555.664063	97.876770
1554.652344	-119.037010
1553.640625	78.228447
1552.628906	-14.741484
1551.616211	319.156647
1550.603516	-291.793121
1549.590820	323.598358
1548.578125	263.424652
1547.565430	358.226776
1546.551758	261.439667
1545.538086	208.424942
1544.524414	-54.108166
1543.510742	150.922653
1542.496094	-37.010921
1541.481445	-72.696510
1540.466797	56.676994
1539.452148	-36.225712
1538.437500	10.074619
1537.421875	-217.398132
1536.406250	171.614700
1535.390625	90.811371
1534.374023	22.713461
1533.358398	333.460480
1532.341797	143.778137
1531.325195	242.615906
1530.308594	178.883316
1529.291016	158.749863
1528.274414	148.749817
1527.256836	74.162125
1526.238281	285.142120
1525.220703	145.821121
1524.202148	428.359955
1523.184570	178.056732
1522.166016	-162.377457
1521.146484	294.324402
1520.127930	272.449921
1519.108398	-166.046524
1518.088867	-221.610779
1517.069336	87.522980
1516.049805	239.646011
1515.029297	106.422363
1514.008789	34.707863
1512.988281	288.887665
1511.967773	-227.211624
1510.946289	301.130280
1509.925781	362.173431
1508.904297	43.377331
1507.882813	-44.639286
1506.860352	85.134476
1505.838867	-154.405273
1504.816406	-206.932785
1503.793945	-195.531723
1502.770508	-227.857590
1501.748047	-452.376373
1500.724609	-446.511230
1499.701172	-253.899887
1498.677734	-125.496483
1497.654297	-473.253174
1496.629883	-148.148254
1495.605469	18.101093
1494.581055	51.171696
1493.556641	227.289230
1492.531250	70.867668
1491.505859	-198.051834
1490.480469	-285.554077
1489.455078	35.612095
1488.429688	39.826756
1487.403320	286.493744
1486.376953	346.588409
1485.350586	227.885376
1484.324219	338.811676
1483.296875	153.612671
1482.270508	226.063004
1481.243164	316.222443
1480.214844	457.226837
1479.187500	399.284821
1478.159180	427.916779
1477.130859	861.610474
1476.102539	762.609497
1475.074219	531.143555
1474.044922	826.799438
1473.015625	1010.250732
1471.986328	1295.379517
1470.957031	1152.802490
1469.927734	1198.513062
1468.897461	1404.384888
1467.867188	1536.370972
1466.836914	1892.013794
1465.806641	1538.218750
1464.775391	1784.320435
1463.744141	1839.709473
1462.712891	2006.828613
1461.681641	1957.954468
1460.649414	2251.872559
1459.618164	1773.859253
1458.585938	2496.630859
1457.552734	2615.063721
1456.520508	2619.287354
1455.487305	2529.620117
1454.455078	2452.695068
1453.420898	2461.956543
1452.387695	2433.220703
1451.354492	2508.419434
1450.320313	2596.234619
1449.286133	2785.363525
1448.251953	2591.959473
1447.216797	2811.401855
1446.182617	3023.204590
1445.147461	2624.875244
1444.112305	3031.515137
1443.076172	2420.847412
1442.041016	2364.496582
1441.004883	2272.768066
1439.968750	2277.203613
1438.932617	2094.604980
1437.895508	2228.035400
1436.858398	2179.517334
1435.821289	2434.237305
1434.784180	1961.451538
1433.747070	1784.385498
1432.708984	1859.905396
1431.670898	1574.486206
1430.632813	1322.060303
1429.594727	1296.891846
1428.556641	1254.143677
1427.517578	883.588074
1426.478516	442.658813
1425.439453	354.936462
1424.399414	239.576447
1423.359375	429.260193
1422.320313	528.272278
1421.279297	350.201691
1420.239258	388.895538
1419.199219	392.413605
1418.158203	491.649902
1417.117188	424.835938
1416.075195	639.932251
1415.034180	125.529861
1413.992188	358.401367
1412.950195	58.191803
1411.908203	281.129608
1410.866211	-53.912224
1409.823242	196.785141
1408.780273	206.295761
1407.737305	112.928055
1406.694336	203.041153
1405.650391	-68.345001
1404.606445	-241.600327
1403.562500	59.673264
1402.518555	-301.481659
1401.474609	-105.444481
1400.429688	-94.989708
1399.384766	-4.173648
1398.339844	184.505096
1397.294922	122.583000
1396.249023	399.094482
1395.203125	284.777527
1394.157227	37.883278
1393.111328	-43.485474
1392.064453	-194.811539
1391.018555	-428.522339
1389.971680	148.858856
1388.923828	-82.094307
1387.876953	205.053101
1386.829102	-15.526201
1385.781250	161.718567
1384.733398	81.528481
1383.685547	381.437531
1382.636719	241.524338
1381.587891	-207.987183
1380.539063	167.139938
1379.490234	147.673889
1378.440430	-88.880470
1377.391602	16.824448
1376.341797	127.602531
1375.291016	-31.017981
1374.241211	-436.372162
1373.190430	313.354645
1372.139648	-59.201359
1371.088867	-99.871902
1370.038086	36.593243
1368.986328	-275.421204
1367.934570	-98.828575
1366.882813	75.347748
1365.831055	60.336380
1364.778320	28.034216
1363.726563	83.042183
1362.673828	202.868973
1361.620117	-90.264351
1360.567383	39.802662
1359.513672	13.261127
1358.459961	218.135376
1357.406250	99.886101
1356.352539	-154.863937
1355.297852	10.593707
1354.243164	596.005249
1353.188477	292.071503
1352.133789	355.961914
1351.078125	467.131470
1350.023438	69.547783
1348.966797	518.538086
1347.911133	468.770081
1346.855469	565.534668
1345.798828	521.021851
1344.742188	791.587402
1343.685547	635.779541
1342.627930	760.247375
1341.571289	991.377808
1340.513672	878.167419
1339.456055	995.506348
1338.397461	1036.153564
1337.339844	1161.121704
1336.281250	1340.621094
1335.222656	958.402649
1334.163086	925.346802
1333.104492	1087.884766
1332.044922	1178.753418
1330.985352	1012.562256
1329.925781	782.304199
1328.865234	945.250977
1327.805664	1014.375183
1326.745117	730.303650
1325.684570	994.822632
1324.623047	1197.608643
1323.561523	904.185913
1322.500977	860.336060
1321.438477	1137.425781
1320.376953	975.353088
1319.314453	1033.006226
1318.252930	932.929443
1317.189453	1005.590271
1316.126953	1238.588501
1315.064453	1360.696899
1314.000977	1174.844604
1312.937500	1166.566284
1311.874023	1153.477539
1310.809570	1130.646729
1309.745117	903.596008
1308.680664	1063.193115
1307.616211	996.430420
1306.551758	1591.632446
1305.486328	1229.805298
1304.420898	1178.107544
1303.355469	1251.928101
1302.289063	1468.382813
1301.223633	1525.103760
1300.157227	1193.656616
1299.090820	1437.293091
1298.023438	1130.746460
1296.957031	1325.364868
1295.889648	1758.105225
1294.822266	1393.054810
1293.754883	964.444031
1292.686523	1021.864014
1291.618164	1251.036499
1290.549805	1303.625488
1289.481445	1054.703247
1288.413086	1249.639038
1287.343750	1466.608276
1286.274414	1019.564514
1285.205078	1023.517578
1284.134766	1127.939941
1283.064453	1146.683350
1281.995117	1282.997803
1280.923828	880.850159
1279.853516	1071.113281
1278.782227	1099.877319
1277.710938	913.448608
1276.639648	1108.629883
1275.568359	1342.895752
1274.496094	1098.023926
1273.423828	1161.221069
1272.351563	1317.278076
1271.279297	1226.603027
1270.206055	1099.372314
1269.132813	1184.655762
1268.059570	1889.966919
1266.986328	1555.346680
1265.913086	1535.668091
1264.838867	1569.689697
1263.764648	1620.797485
1262.689453	1262.261719
1261.615234	1267.152954
1260.540039	1364.678101
1259.464844	1121.039185
1258.389648	1408.625000
1257.313477	1204.085083
1256.238281	1554.876099
1255.162109	1396.685913
1254.085938	1418.700806
1253.008789	1401.773560
1251.931641	1467.586792
1250.854492	1192.829956
1249.777344	852.540100
1248.700195	1579.789551
1247.622070	1599.329712
1246.543945	1278.616333
1245.465820	1254.479858
1244.387695	1643.320435
1243.308594	1259.647339
1242.229492	1118.951782
1241.150391	1053.567871
1240.071289	801.317993
1238.991211	1223.742554
1237.911133	1146.203735
1236.831055	862.516479
1235.750977	1325.827271
1234.669922	1607.071045
1233.588867	1175.544067
1232.507813	862.935730
1231.426758	1056.807129
1230.344727	1059.194580
1229.262695	1112.413940
1228.180664	1078.416626
1227.098633	1049.244141
1226.015625	635.241455
1224.933594	712.576965
1223.849609	840.625183
1222.766602	1246.719482
1221.683594	632.205200
1220.599609	866.439087
1219.515625	508.381714
1218.430664	614.378174
1217.346680	353.083679
1216.261719	589.402771
1215.176758	671.024658
1214.091797	431.473480
1213.005859	319.891144
1211.920898	915.372803
1210.834961	625.098083
1209.748047	737.706360
1208.662109	700.703186
1207.575195	579.264160
1206.488281	619.327087
1205.401367	599.062805
1204.313477	479.956879
1203.225586	871.521545
1202.137695	475.326080
1201.049805	327.248474
1199.961914	530.631531
1198.873047	-79.617500
1197.784180	-83.304260
1196.695313	-120.734306
1195.605469	-71.641006
1194.515625	25.453369
1193.425781	64.737503
1192.335938	-266.199493
1191.246094	13.288170
1190.155273	-67.790817
1189.064453	348.283875
1187.973633	-59.562546
1186.881836	-700.184753
1185.790039	-202.869995
1184.698242	-190.595306
1183.606445	239.056808
1182.514648	210.298752
1181.421875	-151.870728
1180.329102	49.478397
1179.236328	-219.162033
1178.142578	221.595291
1177.049805	238.004074
1175.956055	53.098988
1174.861328	189.106216
1173.767578	193.293564
1172.672852	-221.527161
1171.578125	534.070923
1170.483398	181.413879
1169.387695	75.218880
1168.291992	67.055656
1167.196289	89.896896
1166.100586	-66.644089
1165.004883	257.206207
1163.908203	-174.262909
1162.811523	-185.158981
1161.714844	286.332642
1160.617188	155.772629
1159.519531	72.940468
1158.421875	343.316925
1157.324219	141.011658
1156.225586	401.536407
1155.127930	602.251526
1154.028320	292.457062
1152.929688	464.330353
1151.831055	466.812897
1150.731445	328.607697
1149.631836	350.016632
1148.531250	-50.276939
1147.431641	-26.560030
1146.331055	130.389114
1145.230469	201.505493
1144.129883	289.172607
1143.028320	-237.141068
1141.926758	69.273148
1140.825195	-52.595661
1139.723633	-205.391205
1138.621094	-391.477142
1137.518555	128.296967
1136.416016	-46.036701
1135.313477	233.362640
1134.209961	-45.560173
1133.106445	292.935486
1132.002930	531.506897
1130.898438	356.927063
1129.794922	441.020355
1128.690430	562.956665
1127.585938	466.574585
1126.480469	1076.787720
1125.375977	558.241211
1124.270508	473.592987
1123.164063	656.680115
1122.058594	294.761475
1120.952148	558.229187
1119.845703	295.836334
1118.739258	346.014099
1117.631836	320.367218
1116.525391	356.225403
1115.417969	188.542984
1114.309570	-40.612217
1113.202148	-293.343903
1112.093750	125.419395
1110.985352	68.857101
1109.876953	191.877045
1108.767578	215.564468
1107.658203	170.704437
1106.548828	444.638397
1105.439453	435.094574
1104.329102	704.044983
1103.218750	673.138062
1102.108398	717.715454
1100.998047	632.513184
1099.886719	615.706360
1098.775391	478.635162
1097.664063	718.762207
1096.552734	697.171326
1095.440430	812.213501
1094.328125	552.654663
1093.215820	474.535767
1092.102539	457.649170
1090.990234	259.517212
1089.876953	550.968994
1088.762695	552.861938
1087.649414	540.648010
1086.535156	507.261932
1085.420898	591.454041
1084.306641	447.589600
1083.191406	642.211243
1082.076172	622.928711
1080.960938	617.759705
1079.845703	560.932678
1078.729492	635.623230
1077.613281	616.394226
1076.497070	824.841431
1075.380859	514.658325
1074.263672	272.657227
1073.146484	209.029922
1072.029297	541.731567
1070.912109	79.604050
1069.793945	-4.961954
1068.675781	189.385345
1067.557617	332.136292
1066.438477	317.923828
1065.319336	544.931763
1064.200195	184.283188
1063.081055	500.241913
1061.961914	425.325623
1060.841797	415.983948
1059.721680	18.439445
1058.600586	605.548096
1057.480469	362.541748
1056.359375	-60.276005
1055.238281	120.020378
1054.116211	111.052719
1052.995117	22.755430
1051.873047	128.354553
1050.750000	231.625763
1049.627930	-15.172724
1048.504883	111.556618
1047.381836	200.969269
1046.258789	45.512524
1045.134766	333.242310
1044.011719	-73.798714
1042.886719	-149.630173
1041.762695	-232.322266
1040.638672	190.649704
1039.513672	143.013885
1038.388672	295.745392
1037.262695	-205.704865
1036.136719	-232.010376
1035.010742	223.471359
1033.884766	201.917984
1032.758789	-80.028023
1031.631836	126.569046
1030.504883	407.566376
1029.377930	21.465794
1028.250000	188.695404
1027.122070	-320.106659
1025.994141	-127.114464
1024.866211	-386.916107
1023.737305	-507.200317
1022.608398	-246.657608
1021.479492	-331.880035
1020.350586	-560.783997
1019.220703	-223.530457
1018.090820	-294.435455
1016.960938	-235.356842
1015.830078	-217.912338
1014.700195	-56.670322
1013.569336	-372.633423
1012.437500	282.161072
1011.306641	-165.465271
1010.174805	466.090973
1009.042969	204.051666
1007.910156	439.784088
1006.778320	416.440704
1005.645508	721.676575
1004.512695	1093.970825
1003.378906	2143.609131
1002.245117	2437.089600
1001.111328	2201.397949
999.977539	1633.285400
998.843750	862.327087
997.708984	664.543518
996.574219	-3.958397
995.438477	52.736565
994.303711	74.953392
993.167969	120.377060
992.032227	165.930176
990.895508	-99.694283
989.758789	250.504059
988.622070	243.443970
987.485352	-148.287903
986.348633	-166.456451
985.210938	-64.696312
984.073242	23.359192
982.934570	70.087357
981.796875	27.196404
980.658203	-100.661163
979.519531	50.075924
978.379883	-256.808380
977.240234	-68.995331
976.100586	116.597412
974.960938	74.720169
973.821289	253.627121
972.680664	251.122299
971.540039	83.410172
970.398438	207.564514
969.257813	455.801636
968.116211	17.823612
966.974609	126.342041
965.832031	-65.557190
964.689453	-131.049637
963.546875	-17.486980
962.404297	-204.131104
961.261719	242.060776
960.118164	640.089111
958.974609	364.574310
957.830078	316.095184
956.686523	-105.428741
955.541992	4.519994
954.396484	409.828064
953.251953	359.761688
952.106445	424.260895
950.960938	47.483753
949.815430	206.105423
948.668945	218.510208
947.522461	169.363419
946.375977	-64.683365
945.229492	80.759659
944.082031	-6.665013
942.934570	255.468918
941.787109	-50.788704
940.638672	485.423645
939.491211	487.610413
938.342773	200.237976
937.193359	223.328995
936.044922	495.097961
934.895508	434.070465
933.745117	475.784668
932.595703	175.848679
931.445313	331.804352
930.294922	332.966644
929.144531	236.369263
927.993164	221.913788
926.842773	173.476318
925.690430	204.839035
924.539063	277.271271
923.386719	-189.179703
922.234375	-227.817307
921.082031	149.692657
919.929688	131.719528
918.776367	-83.779800
917.623047	-262.699249
916.468750	355.726868
915.315430	188.399139
914.161133	41.710167
913.006836	-320.379089
911.851563	127.819122
910.696289	-145.410278
909.541016	-264.174866
908.385742	-162.843979
907.229492	-204.245209
906.074219	-89.147781
904.916992	-220.947876
903.760742	-295.949158
902.603516	30.027765
901.446289	-162.518463
900.289063	-228.109741
899.131836	23.247627
897.973633	-37.628937
896.815430	-111.956093
895.656250	19.634451
894.498047	-156.222382
893.338867	-331.908600
892.178711	-75.801537
891.019531	31.155067
889.859375	-35.775890
888.699219	8.051484
887.539063	115.150162
886.377930	141.017685
885.216797	338.444244
884.055664	380.177094
882.893555	38.526382
881.732422	-97.706665
880.570313	-19.637272
879.407227	103.536606
878.245117	386.690033
877.082031	201.172897
875.918945	454.997437
874.754883	235.876358
873.590820	397.360870
872.426758	254.963730
871.262695	-4.337462
870.098633	-99.256531
868.933594	37.563885
867.768555	140.620087
866.602539	167.226471
865.436523	173.613663
864.270508	305.852997
863.104492	509.929810
861.938477	123.247467
860.771484	459.784515
859.604492	270.869141
858.436523	508.479889
857.269531	429.600189
856.101563	530.225220
854.932617	603.891174
853.764648	1004.870544
852.595703	704.017944
851.426758	797.735718
850.256836	992.225098
849.087891	321.934570
847.917969	234.226410
846.748047	762.268799
845.577148	168.559799
844.406250	154.732483
843.235352	172.205994
842.064453	-98.920815
840.892578	128.756363
839.720703	286.976227
838.548828	373.552551
837.375977	569.549805
836.204102	171.096817
835.031250	105.610321
833.857422	281.290771
832.684570	10.298635
831.510742	310.804352
830.335938	307.617798
829.162109	335.603058
827.987305	254.215469
826.812500	32.311699
825.637695	176.080917
824.461914	154.767059
823.286133	180.191956
822.110352	127.548798
820.933594	152.819733
819.757813	-22.422882
818.580078	98.439491
817.403320	-92.450027
816.225586	99.413925
815.048828	-20.364326
813.870117	-60.100464
812.692383	-300.044830
811.513672	-122.008835
810.334961	-197.536560
809.156250	-115.352188
807.976563	-419.856628
806.796875	-273.441132
805.617188	161.471039
804.436523	-311.903900
803.255859	-114.874718
802.075195	-268.637939
800.894531	-131.823578
799.712891	-314.551392
798.531250	-297.742889
797.349609	-371.937988
796.167969	-257.821167
794.985352	-99.555183
793.802734	-342.435913
792.619141	-160.083206
791.436523	-323.348999
790.252930	-333.905975
789.069336	-10.381315
787.884766	-92.039490
786.700195	332.805145
785.515625	233.183731
784.331055	-65.505356
783.145508	212.789780
781.959961	123.974236
780.774414	331.157623
779.587891	516.040161
778.402344	395.952728
777.215820	185.279968
776.028320	-133.567657
774.840820	147.898087
773.654297	115.810425
772.465820	-185.485123
771.278320	322.609070
770.089844	-42.757240
768.901367	37.209824
767.711914	163.312073
766.523438	309.074402
765.333984	304.880615
764.143555	108.985840
762.954102	102.431358
761.763672	159.612488
760.573242	260.675903
759.382813	293.392883
758.191406	713.131836
757.000000	745.535950
755.808594	788.822205
754.616211	504.491730
753.423828	613.563293
752.231445	392.949524
751.039063	62.527748
749.845703	289.963379
748.652344	122.025757
747.458984	11.166865
746.264648	328.196655
745.070313	438.779480
743.875977	540.469116
742.680664	278.028778
741.486328	188.851440
740.291016	-12.129328
739.094727	27.976389
737.899414	63.632427
736.703125	381.772339
735.506836	257.381866
734.309570	321.283081
733.112305	376.364258
731.915039	11.246391
730.717773	-191.840149
729.519531	145.383896
728.322266	77.895164
727.123047	419.230804
725.924805	54.420338
724.725586	98.397545
723.526367	391.399048
722.327148	175.362732
721.126953	448.556488
719.926758	197.685867
718.726563	217.591232
717.525391	252.771118
716.325195	183.245636
715.123047	556.529114
713.921875	620.034241
712.719727	136.355484
711.518555	110.641785
710.315430	315.958740
709.113281	142.171799
707.910156	362.735229
706.707031	134.690598
705.502930	-136.720795
704.299805	162.294037
703.095703	73.924118
701.891602	129.249817
700.686523	95.457985
699.481445	61.769474
698.276367	34.712242
697.071289	249.005615
695.865234	515.453796
694.659180	-280.418091
693.453125	-313.476868
692.246094	155.179520
691.039063	33.259293
689.832031	-114.522484
688.625000	-157.958618
687.416992	-550.506409
686.208984	-153.282593
685.000977	-107.373199
683.791992	-57.005035
682.583008	112.685005
681.374023	-343.760590
680.164063	-407.736633
678.955078	-8.049230
677.745117	38.672676
676.534180	-117.958351
675.324219	-300.320007
674.113281	-235.755798
672.902344	-166.725204
671.690430	-121.345924
670.478516	-315.824188
669.266602	93.103317
668.054688	-1.561987
666.841797	59.577442
665.628906	-112.443954
664.416016	147.753342
663.203125	47.411858
661.989258	167.495041
660.775391	78.352020
659.561523	-198.291229
658.346680	-112.202225
657.131836	-23.814545
655.916992	-114.262596
654.701172	-42.802849
653.485352	186.129593
652.269531	87.606194
651.053711	19.455799
649.836914	235.803665
648.620117	-107.639122
647.403320	-11.599719
646.186523	-42.434681
644.968750	213.085312
643.750977	165.293930
642.532227	365.005585
641.314453	126.087059
640.095703	5.645358
638.875977	351.774109
637.657227	132.704987
636.437500	-79.717995
635.217773	249.294968
633.997070	419.328064
632.777344	3.258291
631.556641	-148.564728
630.335938	118.157547
629.114258	391.225342
627.892578	140.830154
626.670898	40.652172
625.449219	259.937256
624.226563	-11.748107
623.003906	331.651489
621.781250	488.426178
620.557617	415.858429
619.333984	319.653351
618.110352	343.250671
616.886719	214.710236
615.662109	103.169518
614.437500	556.294922
613.212891	-111.837181
611.987305	-538.268921
610.761719	-71.110100
609.536133	-113.201775
608.310547	-1.753369
607.083984	30.222506
605.857422	-173.188507
604.630859	259.448944
