# Supplementary material for: Raman spectroscopy accurately differentiates mucosal healing from non-healing and biochemical changes following biological therapy in inflammatory bowel disease
Source: PLoS One. 2021 Jun 2;16(6):e0252210. doi: 10.1371/journal.pone.0252210 (PMC8172032; doi:10.1371/journal.pone.0252210)
Supplement: S3 Dataset — (ZIP) [file pone.0252210.s005.zip › Export UC active inflammation/OC039-1 pre treatment_base sub CR removed_43__X_16283.8__Y_9690.86__Z_1748.33__Time_490.txt]

1714.774414	-142.536285
1713.797852	-196.027939
1712.820313	55.749939
1711.843750	56.662548
1710.866211	93.969452
1709.888672	148.979431
1708.911133	312.927887
1707.933594	240.260284
1706.955078	290.213440
1705.976563	516.362122
1704.998047	484.981018
1704.019531	456.007263
1703.040039	555.343689
1702.061523	550.226501
1701.082031	777.893433
1700.101563	714.122314
1699.122070	706.793945
1698.141602	723.897217
1697.161133	746.807190
1696.180664	925.245056
1695.200195	1000.086426
1694.218750	757.828674
1693.238281	1031.863647
1692.256836	1002.376526
1691.274414	997.924500
1690.292969	991.924927
1689.310547	1187.169434
1688.328125	1036.866577
1687.345703	1266.610107
1686.363281	1383.030151
1685.379883	1143.712158
1684.396484	1108.572388
1683.413086	1272.213135
1682.429688	1325.604370
1681.445313	1162.341187
1680.461914	1264.562378
1679.477539	1445.775635
1678.493164	1258.949951
1677.507813	1350.862305
1676.523438	1279.898071
1675.538086	1306.770752
1674.552734	1192.211670
1673.566406	1297.841309
1672.581055	1429.624268
1671.594727	1364.343628
1670.608398	1288.152710
1669.622070	1437.465210
1668.634766	1339.520996
1667.648438	1512.234863
1666.661133	1475.028809
1665.673828	1371.396606
1664.685547	1243.829834
1663.698242	1593.718872
1662.709961	1444.911011
1661.721680	1431.405762
1660.733398	1460.377319
1659.744141	1391.351685
1658.755859	1274.827393
1657.766602	1330.636353
1656.777344	1450.154419
1655.787109	1135.597778
1654.797852	1025.254517
1653.807617	1259.203857
1652.817383	958.881470
1651.827148	997.568115
1650.835938	745.617615
1649.844727	1007.049622
1648.853516	806.121338
1647.862305	721.936646
1646.871094	572.119934
1645.878906	549.539734
1644.886719	397.974762
1643.894531	510.955841
1642.902344	370.898773
1641.910156	487.373657
1640.916992	213.699188
1639.923828	278.308838
1638.930664	116.542862
1637.936523	300.764954
1636.943359	142.699524
1635.949219	164.426941
1634.955078	25.909725
1633.960938	151.446472
1632.965820	-62.367558
1631.970703	45.738178
1630.975586	54.281055
1629.980469	234.468277
1628.985352	-34.919346
1627.989258	6.821569
1626.993164	-119.268654
1625.997070	-60.647167
1625.000977	237.784042
1624.003906	76.553612
1623.007813	144.631210
1622.010742	194.816055
1621.012695	187.712753
1620.015625	299.377106
1619.017578	324.861267
1618.020508	59.465187
1617.021484	377.425385
1616.023438	-62.633347
1615.025391	-82.164322
1614.026367	3.757848
1613.027344	197.695953
1612.028320	-119.228012
1611.028320	-52.772678
1610.029297	-161.424713
1609.029297	-75.628792
1608.029297	83.984367
1607.028320	-106.960197
1606.028320	84.995987
1605.027344	54.806667
1604.026367	106.248306
1603.025391	-59.068264
1602.023438	-113.972870
1601.022461	-82.071381
1600.020508	-211.887924
1599.018555	-108.506752
1598.016602	-7.352121
1597.013672	-54.795567
1596.010742	-182.804947
1595.007813	-226.756134
1594.004883	-14.332773
1593.001953	-101.906075
1591.998047	-168.179291
1590.994141	-283.644348
1589.990234	-119.474541
1588.986328	91.939957
1587.981445	-90.267128
1586.976563	64.353867
1585.971680	96.691841
1584.966797	150.186462
1583.961914	162.267578
1582.956055	127.739120
1581.950195	150.825287
1580.944336	119.488037
1579.938477	203.004776
1578.931641	101.908920
1577.924805	248.372696
1576.917969	181.632462
1575.911133	195.803497
1574.904297	100.944443
1573.896484	125.965858
1572.888672	39.380623
1571.880859	10.213292
1570.873047	9.831215
1569.864258	212.292267
1568.855469	-11.196001
1567.846680	-50.032684
1566.837891	7.369475
1565.829102	103.825356
1564.819336	161.438705
1563.809570	45.285759
1562.799805	25.285105
1561.790039	186.962830
1560.779297	242.341324
1559.768555	328.893158
1558.757813	148.491348
1557.747070	61.531464
1556.736328	99.035126
1555.724609	338.632904
1554.712891	47.234989
1553.701172	180.650391
1552.689453	399.463654
1551.676758	403.377136
1550.664063	148.527847
1549.651367	162.850235
1548.638672	218.545517
1547.625977	315.576752
1546.612305	394.449493
1545.598633	297.483002
1544.584961	254.792984
1543.571289	217.243393
1542.556641	84.081352
1541.541992	72.304428
1540.527344	388.398987
1539.512695	-34.048820
1538.498047	212.093124
1537.482422	228.384750
1536.466797	213.618561
1535.451172	82.687866
1534.434570	-148.861954
1533.418945	68.194405
1532.402344	58.203873
1531.385742	102.217918
1530.369141	12.102214
1529.351563	14.631754
1528.334961	138.070831
1527.317383	-83.729248
1526.299805	157.811630
1525.281250	0.151087
1524.263672	79.142021
1523.245117	109.057014
1522.226563	-51.549999
1521.208008	116.912560
1520.188477	102.580933
1519.168945	216.603683
1518.150391	47.695679
1517.129883	63.674305
1516.110352	40.922241
1515.089844	46.238850
1514.070313	125.823647
1513.049805	-149.107483
1512.028320	14.782891
1511.007813	-62.820763
1509.986328	-96.985504
1508.964844	-33.873001
1507.943359	-165.904465
1506.921875	-67.337868
1505.899414	-99.768173
1504.876953	3.428515
1503.854492	-208.806168
1502.832031	-277.715027
1501.808594	21.994413
1500.786133	-216.390244
1499.762695	-239.852890
1498.739258	66.651344
1497.714844	-52.009239
1496.691406	-22.454922
1495.666992	-161.973572
1494.642578	30.796509
1493.617188	23.811131
1492.592773	-121.441277
1491.567383	-93.078949
1490.541992	-26.636267
1489.516602	11.442511
1488.491211	13.513047
1487.464844	-71.480202
1486.438477	34.805721
1485.412109	148.469986
1484.385742	98.527893
1483.358398	58.571915
1482.331055	66.867233
1481.303711	82.577919
1480.276367	128.648407
1479.249023	322.324066
1478.220703	288.848145
1477.192383	415.691559
1476.164063	486.207397
1475.135742	640.520264
1474.106445	555.164978
1473.077148	546.003357
1472.047852	763.166199
1471.018555	738.256042
1469.989258	814.913635
1468.958984	1026.134155
1467.928711	1102.260376
1466.898438	989.985107
1465.868164	1281.751099
1464.836914	1263.100952
1463.805664	1307.781006
1462.774414	1400.511597
1461.743164	1449.824707
1460.710938	1544.619019
1459.679688	1347.218750
1458.647461	1515.223022
1457.615234	1411.423584
1456.582031	1401.350586
1455.549805	1644.783813
1454.516602	1723.070557
1453.483398	1507.015015
1452.449219	1605.218262
1451.416016	1703.223389
1450.381836	1501.993774
1449.347656	1759.246704
1448.313477	1628.690796
1447.279297	1796.857788
1446.244141	1678.689087
1445.208984	1641.422241
1444.173828	1583.781616
1443.138672	1520.962402
1442.102539	1475.725952
1441.066406	1652.940186
1440.030273	1516.400269
1438.994141	1321.646973
1437.958008	1460.488037
1436.920898	1328.747681
1435.883789	1078.206055
1434.846680	1062.569458
1433.808594	864.990845
1432.771484	836.571472
1431.733398	749.991577
1430.695313	673.448853
1429.657227	634.695496
1428.618164	507.562073
1427.579102	534.250549
1426.540039	457.462341
1425.500977	327.690857
1424.461914	293.683441
1423.421875	221.808594
1422.381836	306.106476
1421.341797	148.496338
1420.301758	303.175720
1419.260742	412.401642
1418.219727	91.080688
1417.178711	44.179962
1416.137695	140.685120
1415.096680	108.817123
1414.054688	102.068184
1413.012695	47.520828
1411.970703	108.620644
1410.928711	81.705757
1409.885742	24.617908
1408.842773	35.381058
1407.799805	-144.768250
1406.756836	39.304932
1405.712891	27.444262
1404.668945	126.047661
1403.625000	-141.800751
1402.581055	-48.193623
1401.537109	80.514633
1400.492188	58.688183
1399.447266	-50.867050
1398.402344	-29.976246
1397.357422	118.772697
1396.311523	84.545738
1395.265625	-22.280149
1394.219727	36.309582
1393.173828	-75.370758
1392.126953	-39.238113
1391.081055	-188.290146
1390.034180	-39.404537
1388.986328	-153.263977
1387.939453	60.729084
1386.891602	47.085930
1385.843750	-41.493084
1384.795898	-69.952728
1383.748047	-48.324745
1382.699219	-249.044296
1381.651367	-177.240662
1380.602539	-27.953529
1379.552734	-60.955757
1378.503906	-238.645859
1377.454102	-56.702763
1376.404297	-89.365768
1375.354492	-106.933594
1374.303711	-52.047977
1373.253906	224.923462
1372.203125	90.434502
1371.152344	-78.777443
1370.100586	-202.938797
1369.049805	-229.717163
1367.998047	-94.420715
1366.946289	140.587677
1365.894531	-30.302706
1364.841797	-230.871613
1363.789063	21.842714
1362.736328	23.226475
1361.683594	19.779078
1360.630859	98.576057
1359.577148	120.273621
1358.523438	-123.955528
1357.469727	62.171959
1356.415039	59.462975
1355.361328	141.418381
1354.306641	233.426315
1353.251953	129.326385
1352.197266	-39.132549
1351.141602	21.064913
1350.085938	-7.958098
1349.030273	208.901596
1347.974609	118.163155
1346.918945	216.174728
1345.862305	458.162201
1344.805664	541.524902
1343.749023	387.033691
1342.691406	265.002655
1341.634766	376.153168
1340.577148	472.565308
1339.519531	366.007416
1338.460938	603.899414
1337.403320	336.797089
1336.344727	582.393921
1335.286133	627.610535
1334.226563	475.045197
1333.167969	312.848572
1332.108398	326.506378
1331.048828	231.551620
1329.989258	349.436920
1328.928711	442.741516
1327.869141	256.972412
1326.808594	170.294540
1325.748047	204.879333
1324.686523	333.478394
1323.625977	316.555939
1322.564453	309.703003
1321.502930	404.232544
1320.440430	341.001190
1319.378906	137.391388
1318.316406	350.859589
1317.253906	199.502991
1316.190430	489.672821
1315.127930	237.692215
1314.064453	210.246399
1313.000977	91.855415
1311.937500	69.768730
1310.873047	328.609680
1309.809570	476.746124
1308.745117	371.478119
1307.679688	350.116028
1306.615234	176.415070
1305.549805	143.188980
1304.484375	171.650192
1303.418945	126.526237
1302.353516	111.109055
1301.287109	140.121704
1300.220703	36.622433
1299.154297	41.444981
1298.087891	-73.897255
1297.020508	-144.808655
1295.954102	84.007957
1294.886719	-8.633739
1293.818359	-17.622385
1292.750977	245.901505
1291.682617	107.214401
1290.614258	130.618637
1289.545898	9.529586
1288.476563	-50.052906
1287.407227	93.972694
1286.338867	115.595909
1285.268555	2.644719
1284.199219	274.421265
1283.128906	44.283268
1282.058594	0.461160
1280.988281	10.662913
1279.917969	18.572052
1278.846680	48.653278
1277.775391	162.037628
1276.704102	202.163376
1275.632813	-92.520454
1274.560547	13.940481
1273.488281	164.489014
1272.416016	234.490051
1271.343750	292.387573
1270.270508	438.319916
1269.197266	318.190186
1268.124023	176.278198
1267.050781	322.546356
1265.977539	442.040070
1264.903320	478.670563
1263.829102	512.972046
1262.753906	630.290466
1261.679688	469.759369
1260.604492	289.920929
1259.529297	556.211121
1258.454102	764.027771
1257.378906	630.862244
1256.302734	721.904846
1255.226563	649.890747
1254.150391	704.586914
1253.073242	649.850647
1251.997070	495.478516
1250.919922	769.394287
1249.841797	627.418579
1248.764648	551.239990
1247.686523	562.698730
1246.608398	729.780090
1245.530273	491.087769
1244.452148	636.407959
1243.373047	577.727600
1242.293945	693.978943
1241.214844	727.708008
1240.135742	744.499756
1239.055664	615.757324
1237.975586	690.922546
1236.895508	596.326538
1235.815430	618.229004
1234.734375	657.150574
1233.654297	725.187927
1232.573242	563.025818
1231.491211	565.738464
1230.410156	643.578796
1229.328125	593.075317
1228.246094	537.786621
1227.163086	763.363281
1226.081055	572.597046
1224.998047	427.919952
1223.915039	416.382690
1222.832031	400.035156
1221.748047	502.202881
1220.664063	464.126923
1219.580078	467.169678
1218.496094	291.407379
1217.412109	142.305038
1216.327148	198.583862
1215.242188	346.602020
1214.157227	320.726868
1213.071289	297.279266
1211.985352	416.214081
1210.899414	436.168304
1209.813477	333.084503
1208.727539	299.968811
1207.640625	370.530762
1206.553711	178.296692
1205.466797	224.714172
1204.378906	210.854080
1203.291016	192.155945
1202.203125	36.160183
1201.115234	22.262699
1200.027344	-140.914978
1198.938477	-255.916275
1197.849609	-86.975227
1196.760742	40.952614
1195.670898	-141.478928
1194.582031	-95.444069
1193.492188	-6.202100
1192.401367	-39.625591
1191.311523	-61.079788
1190.220703	-142.636688
1189.129883	-84.904778
1188.039063	-149.729980
1186.947266	-236.192047
1185.856445	-188.268829
1184.764648	-73.236786
1183.671875	-203.043472
1182.580078	-119.384033
1181.487305	-71.803780
1180.394531	-38.706348
1179.301758	13.474712
1178.208984	-73.446060
1177.115234	-35.813343
1176.021484	-15.049891
1174.927734	89.442154
1173.833008	263.239868
1172.738281	130.458923
1171.643555	71.839882
1170.548828	135.185837
1169.454102	85.975708
1168.358398	72.569565
1167.262695	195.368851
1166.166992	83.734436
1165.070313	-42.288193
1163.973633	116.000641
1162.876953	20.880882
1161.780273	138.273163
1160.683594	54.921406
1159.585938	210.241913
1158.488281	489.500488
1157.389648	343.762756
1156.291992	460.413696
1155.193359	350.306396
1154.094727	297.368256
1152.996094	461.298645
1151.896484	281.802551
1150.796875	350.111603
1149.697266	170.489700
1148.597656	5.124620
1147.498047	30.233473
1146.397461	76.643059
1145.296875	53.881641
1144.195313	123.825714
1143.094727	-49.072262
1141.993164	106.258560
1140.891602	256.641998
1139.789063	190.465988
1138.687500	147.968231
1137.584961	281.238464
1136.482422	416.702637
1135.379883	314.427032
1134.276367	178.824707
1133.172852	311.476410
1132.069336	311.003235
1130.964844	388.730133
1129.861328	684.600098
1128.756836	783.310791
1127.652344	594.868591
1126.546875	712.276917
1125.442383	563.992432
1124.336914	692.959290
1123.230469	667.719543
1122.125000	654.216003
1121.018555	730.599304
1119.912109	534.506775
1118.805664	603.538513
1117.699219	759.994019
1116.591797	549.468018
1115.484375	435.917664
1114.376953	544.639648
1113.268555	584.614258
1112.160156	532.247375
1111.051758	330.876770
1109.943359	533.580566
1108.833984	691.185425
1107.725586	742.314270
1106.616211	583.127258
1105.505859	511.255157
1104.396484	576.214050
1103.286133	600.912781
1102.175781	486.286865
1101.064453	508.416565
1099.954102	384.218292
1098.842773	634.852295
1097.731445	484.539764
1096.619141	421.388062
1095.507813	607.919006
1094.395508	631.723938
1093.282227	686.032593
1092.169922	580.114502
1091.056641	401.171844
1089.943359	431.674744
1088.830078	323.249908
1087.716797	259.479034
1086.602539	433.179108
1085.488281	228.154663
1084.373047	467.426697
1083.258789	558.445862
1082.143555	447.264038
1081.028320	347.799438
1079.913086	415.052063
1078.796875	508.021179
1077.680664	206.489609
1076.564453	419.013031
1075.448242	352.141296
1074.331055	318.068939
1073.213867	523.172791
1072.096680	381.083923
1070.979492	264.784821
1069.861328	352.378174
1068.743164	236.015518
1067.625000	307.062347
1066.505859	260.910217
1065.386719	430.154327
1064.267578	390.917023
1063.148438	232.283539
1062.029297	328.734711
1060.909180	294.084869
1059.789063	374.016327
1058.667969	395.406952
1057.547852	166.611588
1056.426758	281.461609
1055.305664	178.910080
1054.183594	410.447052
1053.062500	354.570221
1051.940430	275.337433
1050.818359	95.733063
1049.695313	37.555767
1048.572266	175.401367
1047.449219	58.875790
1046.326172	131.317398
1045.203125	208.379990
1044.079102	96.553558
1042.955078	-5.901913
1041.830078	325.109039
1040.706055	329.810974
1039.581055	15.409020
1038.456055	-61.321232
1037.331055	57.552338
1036.205078	99.563728
1035.079102	-7.362082
1033.953125	244.054672
1032.826172	220.904648
1031.700195	355.917084
1030.573242	81.706467
1029.445313	77.263535
1028.318359	-199.029343
1027.190430	-98.803619
1026.062500	-105.439240
1024.934570	-93.460213
1023.805664	-218.432953
1022.676758	-132.090027
1021.547852	-110.722115
1020.418945	-165.881607
1019.289063	13.290972
1018.159180	-97.439125
1017.029297	123.462555
1015.898438	-84.494011
1014.767578	233.729660
1013.636719	195.079102
1012.505859	191.248871
1011.375000	291.686401
1010.243164	243.966263
1009.111328	337.525024
1007.978516	512.095520
1006.846680	628.820801
1005.713867	875.085510
1004.581055	1602.302246
1003.447266	1852.994263
1002.313477	1976.520264
1001.179688	1376.773926
1000.045898	1043.073364
998.912109	728.089355
997.777344	482.610870
996.642578	260.421051
995.506836	239.228775
994.372070	354.289459
993.236328	261.748657
992.100586	197.023880
990.963867	247.721680
989.828125	203.972610
988.691406	199.522385
987.553711	165.215500
986.416992	98.775620
985.279297	143.027008
984.141602	58.406780
983.003906	68.323471
981.865234	184.219009
980.726563	261.049622
979.587891	250.531372
978.448242	171.124863
977.309570	98.769699
976.169922	240.366501
975.030273	140.674530
973.889648	496.130219
972.749023	392.060913
971.608398	297.346375
970.467773	450.795013
969.326172	381.601318
968.184570	296.494354
967.042969	376.765808
965.901367	291.943604
964.758789	234.805511
963.616211	443.815277
962.473633	366.282990
961.330078	245.363434
960.186523	351.480927
959.042969	269.818329
957.899414	426.519501
956.754883	308.491486
955.610352	236.431274
954.465820	109.600731
953.321289	310.174683
952.175781	87.558464
951.030273	73.303925
949.884766	182.661926
948.738281	111.494011
947.591797	113.624992
946.445313	262.121979
945.298828	298.736603
944.151367	36.266144
943.003906	-25.015993
941.856445	103.334038
940.708008	263.701569
939.559570	241.576324
938.411133	267.491821
937.262695	42.640705
936.113281	381.222015
934.964844	193.169479
933.814453	401.893402
932.665039	111.633041
931.514648	-12.072832
930.364258	37.487858
929.213867	180.497635
928.062500	130.065033
926.912109	-38.576260
925.759766	-181.989761
924.608398	18.271286
923.456055	-97.570717
922.303711	-54.085030
921.151367	-49.153931
919.999023	12.699611
918.845703	-175.300262
917.692383	9.435781
916.539063	-17.019640
915.384766	-254.515518
914.230469	-65.041054
913.076172	-186.471039
911.920898	-55.892654
910.766602	-256.467010
909.611328	42.075714
908.455078	-19.928270
907.299805	-147.552826
906.143555	-7.608802
904.987305	-116.871559
903.830078	-17.599905
902.673828	-122.112572
901.516602	74.632523
900.359375	83.487518
899.201172	-122.568985
898.042969	329.930176
896.884766	180.607697
895.726563	-63.556393
894.567383	40.644150
893.408203	52.183926
892.249023	217.449142
891.088867	107.067001
889.929688	-39.349327
888.769531	31.150364
887.608398	61.036289
886.448242	-28.676363
885.287109	181.834854
884.125977	-189.777344
882.963867	-28.858355
881.801758	19.272751
880.639648	112.507790
879.477539	59.224892
878.315430	78.108826
877.152344	92.510529
875.989258	-116.050438
874.825195	89.848160
873.661133	23.264858
872.497070	51.262280
871.333008	5.003630
870.168945	10.521242
869.003906	34.043030
867.838867	53.062977
866.672852	74.330475
865.506836	109.073853
864.340820	-38.210693
863.174805	14.506226
862.008789	80.667091
860.841797	-97.961143
859.674805	185.928986
858.506836	236.260666
857.339844	234.935928
856.171875	130.402588
855.003906	434.077576
853.834961	419.187714
852.666016	184.588547
851.497070	348.996063
850.328125	320.594055
849.158203	200.327148
847.988281	236.845917
846.818359	62.833260
845.647461	204.492493
844.477539	133.420883
843.306641	-4.786780
842.134766	181.374649
840.963867	-37.401501
839.791992	50.185429
838.619141	126.496155
837.447266	84.256638
836.274414	435.208740
835.101563	71.125015
833.928711	64.457314
832.754883	187.219315
831.581055	193.775650
830.407227	166.775604
829.232422	320.431030
828.058594	183.953613
826.883789	156.731094
825.708008	350.162720
824.533203	443.105316
823.357422	27.828178
822.181641	-75.432930
821.004883	93.008331
819.828125	34.132137
818.651367	135.484818
817.474609	43.043442
816.296875	-125.110214
815.119141	120.521233
813.941406	-156.762680
812.763672	-31.527584
811.584961	-130.995438
810.406250	-268.307892
809.226563	67.654854
808.047852	134.532227
806.868164	-65.257431
805.688477	-11.919548
804.507813	-249.539444
803.327148	61.060658
802.146484	-96.804276
800.965820	9.290232
799.784180	-224.119110
798.603516	-113.835030
797.420898	-138.942261
796.239258	-175.235046
795.056641	-337.923950
793.874023	0.011066
792.691406	-41.055664
791.507813	-91.069839
790.324219	-30.486416
789.140625	10.037963
787.956055	105.750008
786.772461	-11.062302
785.586914	53.427582
784.402344	-94.489769
783.216797	-8.121481
782.032227	117.881111
780.845703	95.678879
779.660156	133.027725
778.473633	90.749138
777.287109	-128.247421
776.100586	19.196999
774.913086	56.128113
773.725586	95.151253
772.538086	242.151260
771.349609	-10.181524
770.161133	46.193352
768.972656	256.756744
767.784180	220.309937
766.594727	82.445732
765.405273	76.732635
764.215820	92.967346
763.026367	102.515015
761.835938	393.740112
760.645508	315.043823
759.454102	401.330719
758.262695	516.109802
757.072266	498.828644
755.879883	364.972168
754.688477	521.275391
753.496094	413.746613
752.303711	249.099594
751.110352	315.125031
749.917969	495.275391
748.724609	284.507385
747.530273	332.817108
746.336914	304.272705
745.142578	438.071198
743.948242	352.447571
742.752930	376.495697
741.558594	133.052658
740.363281	209.734573
739.166992	251.318436
737.971680	211.828079
736.775391	165.793823
735.579102	97.898483
734.381836	126.381844
733.185547	-20.224354
731.988281	209.648636
730.790039	47.838760
729.592773	45.813259
728.394531	8.844264
727.196289	133.722076
725.997070	267.336365
724.797852	-165.015793
723.598633	36.453808
722.399414	226.978638
721.199219	327.956390
719.999023	313.261139
718.798828	108.767921
717.598633	157.585129
716.397461	276.284515
715.196289	209.635254
713.994141	27.549990
712.792969	74.565453
711.590820	211.034378
710.388672	68.641388
709.185547	98.541451
707.982422	15.297739
706.779297	167.396057
705.576172	215.064270
704.372070	71.319695
703.167969	25.706133
701.963867	8.544833
700.759766	-241.177063
699.554688	83.430756
698.349609	-37.611423
697.143555	-97.576439
695.938477	116.440697
694.732422	-64.851349
693.525391	-80.818626
692.319336	-252.946243
691.112305	-27.540018
689.905273	-275.204102
688.697266	-69.062439
687.490234	35.202404
686.282227	33.332603
685.073242	101.038490
683.865234	84.350571
682.656250	54.856701
681.447266	53.731857
680.237305	-133.506424
679.028320	-101.725731
677.818359	-193.194870
676.607422	-18.159115
675.397461	24.949396
674.186523	46.583145
672.975586	1.322464
671.763672	-28.600214
670.551758	-66.986656
669.339844	7.224266
668.127930	-123.760345
666.915039	197.084366
665.703125	-7.027512
664.489258	-7.868941
663.276367	105.866341
662.062500	200.254044
660.848633	150.113800
659.634766	-204.139557
658.419922	-171.964340
657.205078	-34.027618
655.990234	-31.919628
654.775391	56.490345
653.559570	-23.192308
652.343750	20.030918
651.126953	54.652493
649.911133	-29.192074
648.694336	-44.087341
647.477539	46.493858
646.259766	145.612640
645.041992	-24.346327
643.824219	143.456558
642.606445	74.495682
641.387695	78.567123
640.168945	76.045784
638.950195	-77.091316
637.730469	-47.690479
636.511719	136.157364
635.291016	3.951720
634.071289	17.551083
632.850586	13.670714
631.629883	-31.322769
630.409180	-108.850533
629.188477	-43.002052
627.966797	28.818172
626.745117	115.142296
625.522461	301.680237
624.300781	189.644028
623.078125	218.500793
621.854492	75.313797
620.631836	308.491394
619.408203	161.796616
618.184570	72.198921
616.960938	-31.027781
615.736328	198.750214
614.511719	-4.686656
613.287109	111.832436
612.061523	-106.360748
610.835938	74.251915
609.610352	78.337387
608.384766	-96.184471
607.158203	-92.459579
605.931641	-36.697124
604.705078	-72.090042
