# Supplementary material for: Raman spectroscopy accurately differentiates mucosal healing from non-healing and biochemical changes following biological therapy in inflammatory bowel disease
Source: PLoS One. 2021 Jun 2;16(6):e0252210. doi: 10.1371/journal.pone.0252210 (PMC8172032; doi:10.1371/journal.pone.0252210)
Supplement: S3 Dataset — (ZIP) [file pone.0252210.s005.zip › Export UC active inflammation/EC039-1_base sub CR removed_1__X_-22252.6__Y_63042.5__Z_-400.4__Time_11.txt]

1714.793945	378.456940
1713.817383	156.978210
1712.840820	-63.065948
1711.864258	28.372078
1710.886719	12.799068
1709.909180	166.470184
1708.931641	-86.859932
1707.953125	-253.987823
1706.975586	85.725990
1705.997070	-83.125427
1705.018555	-29.189703
1704.040039	-199.612762
1703.060547	310.241180
1702.081055	-124.044044
1701.101563	-274.025848
1700.122070	-81.041954
1699.142578	2.830549
1698.162109	-158.714142
1697.181641	-129.809174
1696.201172	121.486954
1695.220703	103.521126
1694.239258	-39.363094
1693.257813	253.714417
1692.276367	8.103773
1691.294922	302.406219
1690.313477	410.491699
1689.331055	505.830170
1688.348633	548.493530
1687.366211	530.521240
1686.383789	646.567383
1685.400391	432.732941
1684.416992	816.607300
1683.433594	825.397278
1682.450195	485.992523
1681.465820	858.410339
1680.482422	659.051086
1679.498047	572.245422
1678.512695	808.154297
1677.528320	1225.648682
1676.542969	1207.401611
1675.558594	1243.127808
1674.572266	1561.282104
1673.586914	1297.929688
1672.601563	1558.946899
1671.615234	1057.962402
1670.628906	1471.694336
1669.642578	1880.629517
1668.655273	1886.448120
1667.668945	1784.158447
1666.681641	1592.318604
1665.694336	1953.145264
1664.706055	1858.160156
1663.718750	1689.657227
1662.730469	2126.414063
1661.742188	1927.373291
1660.753906	2060.366455
1659.764648	2026.952026
1658.775391	2084.250000
1657.787109	1872.010132
1656.796875	1970.218262
1655.807617	1716.896484
1654.818359	1959.248169
1653.828125	1947.982422
1652.837891	1741.499390
1651.846680	2093.763184
1650.856445	1579.025146
1649.865234	1223.657715
1648.874023	1196.753418
1647.882813	1550.945557
1646.891602	911.992310
1645.899414	886.652954
1644.907227	444.513489
1643.915039	811.031006
1642.922852	813.533630
1641.930664	531.435364
1640.937500	511.102814
1639.944336	488.568420
1638.951172	126.203026
1637.957031	328.690704
1636.963867	38.491005
1635.969727	165.238281
1634.975586	-10.763877
1633.981445	364.316223
1632.986328	-16.445034
1631.991211	-183.393600
1630.996094	247.735794
1630.000977	223.575623
1629.005859	262.883392
1628.009766	239.287949
1627.013672	50.238651
1626.017578	19.336853
1625.021484	-232.183197
1624.024414	-138.988403
1623.028320	-158.604309
1622.031250	-101.821304
1621.033203	230.978531
1620.036133	545.456055
1619.038086	80.013680
1618.041016	389.483582
1617.041992	-38.669777
1616.043945	181.742401
1615.045898	173.926224
1614.046875	284.260315
1613.047852	268.770172
1612.048828	179.972366
1611.048828	282.652405
1610.049805	-170.245651
1609.049805	-221.983582
1608.049805	394.405579
1607.048828	-165.467728
1606.048828	-162.030594
1605.047852	365.026520
1604.046875	151.127823
1603.045898	68.173813
1602.044922	469.287811
1601.042969	150.854614
1600.041016	321.587982
1599.039063	-54.239929
1598.037109	-254.798233
1597.034180	7.259342
1596.031250	146.338547
1595.028320	-216.280029
1594.025391	-111.296143
1593.022461	4.012514
1592.018555	-264.608917
1591.014648	-274.808289
1590.010742	-496.480072
1589.006836	-449.436462
1588.001953	-0.853924
1586.997070	142.288589
1585.992188	107.941078
1584.987305	-41.227570
1583.982422	312.518158
1582.976563	14.529269
1581.970703	315.675934
1580.964844	168.553497
1579.958984	-257.293304
1578.952148	134.295242
1577.945313	-101.743088
1576.938477	-20.394300
1575.931641	-196.839523
1574.924805	-113.294907
1573.916992	-214.659378
1572.909180	-134.184875
1571.901367	-124.149521
1570.893555	-33.772659
1569.884766	181.038788
1568.876953	164.351196
1567.868164	352.593506
1566.858398	169.175247
1565.849609	507.426331
1564.839844	211.962357
1563.830078	-117.355888
1562.820313	170.675461
1561.810547	-151.216156
1560.799805	-250.235092
1559.790039	-30.539879
1558.779297	59.162933
1557.767578	-152.094604
1556.756836	188.394165
1555.745117	90.644371
1554.733398	181.727417
1553.721680	143.028275
1552.709961	34.170341
1551.697266	145.053909
1550.685547	343.623962
1549.672852	572.842712
1548.659180	98.095116
1547.646484	409.457062
1546.632813	735.881836
1545.619141	208.854660
1544.605469	255.496185
1543.591797	361.263184
1542.577148	179.922058
1541.562500	414.186218
1540.547852	188.442535
1539.533203	107.074043
1538.518555	-90.692253
1537.502930	44.190670
1536.487305	16.195984
1535.471680	276.816681
1534.456055	-74.145576
1533.439453	350.789337
1532.422852	-98.591354
1531.406250	186.432358
1530.389648	458.170471
1529.373047	129.284698
1528.355469	135.047363
1527.337891	204.903824
1526.320313	-91.112823
1525.302734	238.171280
1524.284180	-325.933014
1523.265625	187.923447
1522.247070	207.426498
1521.228516	625.262146
1520.208984	194.150848
1519.190430	385.076874
1518.170898	-38.607212
1517.151367	195.414551
1516.130859	285.186310
1515.111328	302.792236
1514.090820	-172.916611
1513.070313	54.763710
1512.049805	-102.901863
1511.028320	-160.697968
1510.006836	-85.294739
1508.986328	177.130814
1507.963867	136.525879
1506.942383	-301.666870
1505.919922	11.150881
1504.898438	-363.197388
1503.875977	-120.121834
1502.852539	-174.568405
1501.830078	-24.259167
1500.806641	-40.702854
1499.783203	-390.160706
1498.759766	-348.050507
1497.736328	98.178726
1496.711914	47.639095
1495.687500	122.277321
1494.663086	-56.484375
1493.638672	155.858322
1492.613281	-74.352425
1491.587891	40.401218
1490.563477	60.434563
1489.537109	-305.536041
1488.511719	-150.421112
1487.485352	12.091400
1486.458984	-78.362602
1485.432617	331.369904
1484.406250	365.652893
1483.379883	399.787903
1482.352539	637.807617
1481.325195	314.532166
1480.297852	312.544464
1479.269531	534.732361
1478.241211	481.455566
1477.213867	389.917725
1476.184570	823.034546
1475.156250	912.063904
1474.127930	843.081116
1473.098633	1051.505127
1472.069336	1252.121704
1471.040039	1139.556763
1470.009766	1258.455688
1468.979492	1669.772339
1467.950195	1844.371216
1466.918945	1927.213501
1465.888672	2043.054565
1464.857422	2163.840088
1463.827148	2248.997070
1462.795898	2252.737061
1461.763672	2629.775146
1460.732422	2389.578125
1459.700195	2487.091309
1458.667969	2533.768799
1457.635742	2572.802979
1456.603516	2550.909180
1455.570313	2919.630859
1454.537109	3232.398682
1453.503906	2817.303467
1452.470703	3178.130615
1451.436523	2882.322021
1450.403320	3270.882813
1449.369141	3286.832764
1448.333984	3746.023682
1447.299805	3250.370361
1446.264648	3170.146973
1445.230469	3062.193604
1444.194336	3227.565430
1443.159180	3238.610352
1442.124023	3231.992920
1441.087891	2509.639160
1440.051758	2753.584473
1439.015625	2823.047852
1437.978516	2462.826660
1436.941406	2383.327148
1435.904297	2604.584229
1434.867188	2009.953735
1433.830078	1892.958618
1432.791992	1367.033569
1431.754883	1601.278198
1430.715820	1358.441528
1429.677734	951.844421
1428.639648	1150.960083
1427.600586	790.141541
1426.561523	522.886902
1425.522461	628.973083
1424.482422	682.159302
1423.443359	377.644318
1422.403320	569.673767
1421.363281	723.959778
1420.322266	170.613571
1419.282227	166.559052
1418.241211	447.054504
1417.200195	420.526093
1416.159180	-8.441202
1415.117188	164.123596
1414.076172	-17.830046
1413.034180	11.629227
1411.992188	209.668747
1410.949219	-203.040894
1409.907227	477.764648
1408.864258	-82.736137
1407.821289	246.373184
1406.777344	387.119080
1405.734375	83.596336
1404.690430	222.144684
1403.646484	421.042908
1402.602539	145.789124
1401.557617	196.922165
1400.513672	325.999420
1399.468750	-111.547943
1398.423828	286.123932
1397.377930	565.968445
1396.333008	304.627106
1395.287109	31.020613
1394.241211	-24.351931
1393.195313	18.163273
1392.148438	-56.858692
1391.101563	-46.544498
1390.054688	86.595375
1389.007813	-15.328526
1387.960938	183.188828
1386.913086	374.285675
1385.865234	-87.154297
1384.817383	249.322952
1383.769531	-6.523933
1382.720703	47.779781
1381.671875	14.823727
1380.623047	-90.352417
1379.574219	26.990200
1378.524414	-0.360617
1377.475586	-164.752335
1376.425781	-159.187836
1375.375977	358.108307
1374.325195	102.002632
1373.274414	-126.347153
1372.224609	181.770432
1371.172852	1.260265
1370.122070	-495.485687
1369.070313	-54.838905
1368.019531	-122.405197
1366.967773	-117.520164
1365.915039	24.511824
1364.863281	-161.939926
1363.810547	-196.280243
1362.757813	207.630157
1361.705078	74.111038
1360.651367	-138.777771
1359.598633	-189.669373
1358.544922	172.423798
1357.491211	-91.930618
1356.436523	-8.015952
1355.382813	371.817932
1354.328125	510.665497
1353.273438	674.499512
1352.217773	222.545151
1351.163086	409.122467
1350.107422	551.108582
1349.051758	52.920635
1347.996094	584.885376
1346.939453	799.252014
1345.883789	1043.510376
1344.827148	524.093811
1343.769531	1152.907715
1342.712891	1685.003052
1341.655273	1069.689331
1340.598633	1381.453979
1339.540039	2168.800537
1338.482422	1653.401855
1337.423828	1133.431763
1336.366211	1413.446533
1335.307617	1384.136475
1334.248047	1622.223022
1333.189453	1051.479614
1332.129883	1351.714966
1331.070313	1513.521606
1330.010742	1509.795898
1328.950195	1204.676025
1327.890625	1226.062744
1326.830078	1371.113647
1325.768555	1372.975342
1324.708008	962.617737
1323.646484	1234.004028
1322.585938	1675.771240
1321.523438	1537.501587
1320.461914	1177.404663
1319.400391	1335.643066
1318.337891	1592.590576
1317.275391	1642.446533
1316.211914	1867.428833
1315.149414	1170.687866
1314.085938	1807.458862
1313.022461	1384.741211
1311.958984	1474.657227
1310.894531	2030.057983
1309.831055	1617.799683
1308.766602	1651.344971
1307.701172	1313.379028
1306.636719	1962.311646
1305.571289	1673.852539
1304.505859	2111.128906
1303.440430	1680.375977
1302.375000	1896.434692
1301.308594	1702.043823
1300.242188	1586.466797
1299.175781	1927.973877
1298.109375	1412.249634
1297.041992	1908.509644
1295.975586	1550.313965
1294.908203	1715.147461
1293.839844	1443.171387
1292.772461	1406.937378
1291.704102	1719.087158
1290.635742	1270.949585
1289.567383	1693.466797
1288.498047	1500.581665
1287.428711	1476.947021
1286.360352	1727.824585
1285.290039	1503.377319
1284.220703	1007.248779
1283.150391	1718.530884
1282.080078	1736.751343
1281.009766	1353.613770
1279.939453	1416.037231
1278.868164	1431.976563
1277.796875	1196.017700
1276.725586	1410.141846
1275.654297	1675.549072
1274.582031	1962.846924
1273.509766	1629.328125
1272.437500	1349.723999
1271.365234	1715.140747
1270.291992	1736.045654
1269.218750	1717.891235
1268.145508	1626.518311
1267.072266	1235.006104
1265.999023	1602.519287
1264.924805	1974.728516
1263.850586	1766.305054
1262.776367	1809.125000
1261.701172	1725.132080
1260.625977	1892.208862
1259.550781	1927.614014
1258.475586	1775.395508
1257.400391	2207.796875
1256.324219	1242.167847
1255.248047	1708.520142
1254.171875	1261.843140
1253.094727	1547.822998
1252.018555	1938.282349
1250.941406	1939.314941
1249.864258	1424.733276
1248.786133	1566.801514
1247.708008	1502.140869
1246.630859	1515.251221
1245.551758	1350.895752
1244.473633	1798.759399
1243.394531	1457.006226
1242.316406	1562.158813
1241.236328	1504.518921
1240.157227	1235.694092
1239.077148	1495.910522
1237.998047	1738.980469
1236.917969	1639.856689
1235.836914	1511.587402
1234.756836	1582.125977
1233.675781	1739.799805
1232.594727	1533.820923
1231.512695	1558.004150
1230.431641	1843.725098
1229.349609	1545.564941
1228.267578	1249.876709
1227.185547	1515.834106
1226.102539	1314.470703
1225.019531	1234.088989
1223.936523	853.679382
1222.853516	1036.872925
1221.769531	997.406067
1220.686523	829.753784
1219.602539	1024.593994
1218.517578	711.784363
1217.433594	812.140076
1216.348633	1204.584839
1215.263672	828.840271
1214.178711	880.482910
1213.092773	874.038208
1212.007813	809.592041
1210.921875	757.106567
1209.834961	718.978821
1208.749023	1266.791382
1207.662109	1247.627197
1206.575195	1103.009521
1205.488281	1334.288940
1204.400391	1030.431885
1203.313477	830.193970
1202.225586	601.005127
1201.136719	323.614319
1200.048828	657.699707
1198.959961	512.546326
1197.871094	25.651171
1196.782227	238.896545
1195.692383	103.158623
1194.603516	-8.582318
1193.513672	148.836838
1192.423828	183.476456
1191.333008	451.040649
1190.242188	-233.011444
1189.151367	-371.656677
1188.060547	27.542301
1186.969727	30.292374
1185.877930	-418.366608
1184.786133	-223.814667
1183.694336	-204.625977
1182.601563	-183.198349
1181.509766	25.166365
1180.416992	144.574799
1179.323242	177.480011
1178.230469	-82.110481
1177.136719	-178.809250
1176.042969	74.141655
1174.949219	470.547363
1173.854492	83.658142
1172.760742	96.611618
1171.666016	209.927322
1170.570313	308.683746
1169.475586	-44.836205
1168.379883	65.640488
1167.284180	-414.677795
1166.188477	-55.790241
1165.091797	-337.755554
1163.996094	-218.250504
1162.899414	343.024506
1161.801758	184.968704
1160.705078	100.913811
1159.607422	635.092651
1158.509766	321.574097
1157.412109	232.398499
1156.313477	474.745056
1155.215820	184.985657
1154.117188	300.614227
1153.017578	418.440552
1151.918945	-372.033936
1150.819336	-6.483627
1149.719727	339.731720
1148.620117	149.730896
1147.519531	-121.283684
1146.418945	-11.327656
1145.318359	134.182770
1144.217773	98.659500
1143.116211	265.269684
1142.014648	-143.954971
1140.913086	-8.473473
1139.811523	-60.979210
1138.708984	250.124527
1137.606445	-140.102737
1136.503906	21.012918
1135.401367	146.336884
1134.297852	193.122040
1133.194336	-109.243576
1132.090820	305.378967
1130.987305	444.425476
1129.882813	701.949585
1128.778320	591.574097
1127.673828	1114.449707
1126.569336	1409.379761
1125.463867	800.847229
1124.358398	1199.850464
1123.252930	937.485535
1122.146484	447.724030
1121.041016	446.075745
1119.934570	543.809326
1118.828125	416.540405
1117.720703	402.865509
1116.613281	488.540985
1115.505859	-43.352337
1114.398438	382.914764
1113.291016	-207.904984
1112.182617	151.906097
1111.074219	-84.125885
1109.964844	190.333954
1108.856445	96.100777
1107.747070	235.708801
1106.637695	231.180344
1105.528320	651.619812
1104.417969	670.545898
1103.307617	635.172241
1102.197266	196.353363
1101.086914	628.146912
1099.975586	630.497375
1098.864258	514.962341
1097.752930	809.642334
1096.641602	618.716248
1095.529297	665.827820
1094.416992	830.714355
1093.304688	498.620972
1092.191406	449.219025
1091.079102	496.397675
1089.965820	291.734833
1088.852539	623.658997
1087.738281	724.904236
1086.624023	367.527771
1085.509766	377.153870
1084.395508	490.254303
1083.280273	1085.110107
1082.166016	857.379333
1081.050781	495.878998
1079.934570	745.205994
1078.819336	649.334412
1077.703125	598.144104
1076.586914	612.754456
1075.469727	162.798492
1074.353516	628.054382
1073.236328	431.742401
1072.119141	577.942505
1071.000977	74.760834
1069.882813	-210.140869
1068.765625	615.883240
1067.646484	502.145905
1066.528320	522.082458
1065.409180	183.812897
1064.290039	86.924210
1063.170898	-89.397049
1062.050781	253.916794
1060.930664	842.815735
1059.810547	556.802734
1058.690430	462.778931
1057.569336	219.269501
1056.449219	15.744513
1055.327148	240.012222
1054.206055	-108.046516
1053.083984	240.182617
1051.961914	126.023544
1050.839844	77.420372
1049.717773	38.309326
1048.594727	300.349152
1047.471680	235.796768
1046.348633	383.662567
1045.224609	449.968842
1044.101563	220.334946
1042.976563	384.815369
1041.852539	171.895645
1040.728516	-17.476046
1039.603516	-85.503357
1038.478516	163.354401
1037.352539	521.663391
1036.227539	2.497528
1035.101563	309.811157
1033.974609	-62.201660
1032.848633	477.926483
1031.721680	92.439850
1030.594727	342.002716
1029.467773	210.437424
1028.340820	216.218628
1027.212891	64.179276
1026.084961	-338.458588
1024.956055	-104.463341
1023.828125	-144.319855
1022.699219	-420.742401
1021.570313	-662.029358
1020.440430	-745.268860
1019.311523	-491.927887
1018.181641	-544.625671
1017.050781	-10.559412
1015.920898	-324.857422
1014.790039	-191.583344
1013.659180	-162.419968
1012.528320	-75.154984
1011.396484	153.519104
1010.265625	-203.422806
1009.132813	257.041351
1008.000977	111.231674
1006.868164	659.747070
1005.736328	868.232605
1004.602539	1553.169434
1003.469727	2811.382813
1002.335938	3227.863770
1001.202148	3219.173096
1000.068359	2062.482910
998.933594	1509.388062
997.799805	414.119781
996.665039	349.252899
995.529297	750.866638
994.394531	658.706909
993.258789	75.392433
992.123047	184.540268
990.986328	312.296509
989.849609	241.949631
988.712891	-298.340027
987.576172	-146.830200
986.439453	329.674530
985.301758	39.172527
984.164063	-227.939682
983.025391	73.945969
981.887695	497.917816
980.749023	-178.046066
979.610352	-25.237772
978.470703	3.509973
977.332031	11.787518
976.192383	-223.417847
975.051758	297.901794
973.912109	442.354858
972.771484	497.359436
971.630859	336.660645
970.490234	72.929573
969.348633	-181.282562
968.207031	7.834972
967.065430	59.402336
965.923828	246.527878
964.781250	812.220459
963.638672	740.399048
962.496094	533.566467
961.352539	400.388153
960.208984	437.063660
959.065430	613.681458
957.921875	-247.115326
956.777344	541.397888
955.632813	436.919708
954.488281	334.991425
953.343750	109.755981
952.198242	685.524414
951.052734	463.009949
949.907227	371.144318
948.760742	62.340542
947.614258	204.139221
946.467773	325.507111
945.321289	424.172668
944.173828	486.443939
943.026367	450.688660
941.878906	538.424194
940.730469	954.955017
939.582031	337.831879
938.433594	606.310181
937.285156	895.371887
936.135742	671.439270
934.987305	406.762268
933.836914	737.225891
932.687500	463.893219
931.537109	493.834167
930.386719	551.265747
929.236328	53.259434
928.084961	381.988129
926.934570	376.175995
925.783203	204.421646
924.630859	269.484314
923.478516	116.341530
922.327148	129.407745
921.173828	408.576172
920.021484	383.228790
918.868164	251.239044
917.714844	378.415619
916.561523	389.845215
915.407227	-143.524841
914.252930	-56.800369
913.098633	45.894276
911.944336	-420.834808
910.789063	106.331131
909.633789	197.941925
908.478516	101.435608
907.322266	111.623337
906.166016	581.964722
905.009766	-78.399239
903.853516	-92.772690
902.696289	-2.871578
901.539063	211.610855
900.381836	27.694510
899.223633	-156.043365
898.065430	-27.390076
896.907227	151.053131
895.749023	220.938934
894.589844	320.258850
893.430664	39.861900
892.271484	306.545258
891.112305	152.934219
889.952148	-90.889687
888.791992	295.500427
887.630859	189.584625
886.470703	180.829346
885.309570	226.280457
884.148438	781.630249
882.986328	393.937073
881.825195	371.772491
880.663086	151.256866
879.500000	456.046844
878.337891	321.295776
877.174805	490.772705
876.011719	531.802551
874.847656	579.584412
873.684570	384.213013
872.520508	722.367737
871.355469	596.822327
870.191406	586.069885
869.026367	447.114075
867.861328	922.096191
866.695313	342.485016
865.530273	347.496460
864.364258	1042.329468
863.197266	38.457218
862.031250	766.677612
860.864258	825.385010
859.697266	641.580322
858.530273	1234.385132
857.362305	882.209656
856.194336	987.797302
855.026367	498.957123
853.857422	1194.201050
852.688477	1010.311523
851.519531	1061.781494
850.350586	1115.408569
849.180664	1211.513306
848.010742	1137.300171
846.840820	946.621826
845.670898	843.268188
844.500000	735.415100
843.329102	468.677765
842.157227	848.458557
840.986328	919.358459
839.814453	408.809937
838.642578	636.081055
837.469727	581.570129
836.296875	728.076660
835.124023	454.473175
833.951172	848.636169
832.777344	711.131897
831.603516	365.998657
830.429688	558.749817
829.255859	626.363708
828.081055	584.531494
826.906250	1055.526489
825.731445	654.436340
824.555664	837.421143
823.379883	672.559143
822.204102	177.922897
821.027344	364.984589
819.851563	-80.596024
818.674805	166.307007
817.497070	239.352051
816.320313	381.219177
815.142578	-424.864471
813.963867	228.408157
812.786133	-206.157059
811.607422	-49.278648
810.428711	-79.313820
809.250000	-60.579914
808.070313	-195.288559
806.890625	-85.745598
805.710938	14.727952
804.531250	-191.352890
803.350586	-184.402985
802.169922	4.362422
800.988281	-126.561409
799.807617	-140.009827
798.625977	-439.644287
797.444336	-360.187012
796.261719	-378.428009
795.079102	-44.487648
793.896484	-273.529785
792.713867	-318.780731
791.530273	-23.155569
790.346680	-126.281654
789.163086	-218.435791
787.979492	56.624805
786.794922	114.621681
785.610352	229.955658
784.425781	358.365875
783.240234	20.136354
782.054688	-6.444793
780.869141	596.572815
779.682617	198.477005
778.496094	507.161987
777.309570	166.426041
776.123047	33.219894
774.935547	581.893860
773.748047	46.827251
772.560547	129.541382
771.373047	181.221710
770.184570	369.448944
768.996094	149.669617
767.806641	178.901917
766.618164	520.881348
765.428711	415.419708
764.239258	182.167313
763.048828	693.095520
761.858398	655.573669
760.667969	864.448181
759.477539	1244.737427
758.286133	518.318909
757.094727	709.187805
755.903320	741.573486
754.710938	1307.986450
753.518555	757.680054
752.326172	385.508972
751.133789	668.007629
749.940430	686.764771
748.747070	380.510712
747.553711	96.276253
746.359375	-75.974915
745.166016	611.828613
743.970703	573.207642
742.776367	315.265839
741.581055	397.212280
740.385742	58.227417
739.190430	-26.438843
737.994141	68.532829
736.797852	-92.840965
735.601563	-59.278866
734.405273	-8.241682
733.208008	-14.171697
732.010742	47.721409
730.813477	400.543365
729.615234	29.199652
728.416992	237.508072
727.218750	375.761963
726.020508	389.364044
724.821289	527.512939
723.622070	626.288208
722.422852	421.432556
721.222656	382.640778
720.022461	269.664368
718.822266	442.695282
717.621094	460.740875
716.420898	598.811340
715.218750	782.646790
714.017578	425.664429
712.815430	404.624786
711.614258	235.451797
710.411133	502.210327
709.208984	455.207520
708.005859	253.645798
706.802734	78.385567
705.599609	184.118637
704.395508	461.817719
703.191406	-4.711730
701.987305	70.764969
700.782227	363.787048
699.577148	326.253387
698.372070	227.972717
697.166992	79.859207
695.960938	12.315520
694.754883	25.298552
693.548828	383.730072
692.341797	442.458191
691.135742	-245.495041
689.927734	-147.330902
688.720703	-114.161339
687.512695	27.589121
686.304688	-238.330948
685.096680	252.780899
683.888672	147.650391
682.679688	-148.014771
681.470703	-155.197418
680.260742	-229.377335
679.050781	23.677023
677.840820	-381.484955
676.630859	-54.575718
675.419922	-9.020379
674.209961	185.994980
672.998047	342.143890
671.787109	249.674515
670.575195	-143.144348
669.363281	182.123657
668.151367	-393.848328
666.938477	454.600464
665.725586	399.827301
664.512695	-37.022552
663.299805	-335.292236
662.085938	126.659294
660.872070	-99.917519
659.658203	221.879654
658.443359	-289.011383
657.228516	401.861786
656.013672	268.889160
654.797852	39.148972
653.583008	-349.791412
652.366211	119.238007
651.150391	-165.775528
649.934570	-183.403046
648.717773	-35.043381
647.500000	96.196098
646.283203	339.473328
645.065430	-64.894333
643.847656	447.556885
642.629883	482.452515
641.411133	263.752258
640.192383	-98.733620
638.973633	435.381195
637.753906	258.126312
636.534180	207.845779
635.314453	252.237610
634.094727	-51.133331
632.874023	133.101547
631.653320	-279.316895
630.432617	478.077606
629.211914	68.133835
627.990234	-131.315735
626.768555	-287.688141
625.545898	-6.549879
624.324219	60.200809
623.101563	499.863861
621.877930	75.981483
620.655273	451.294647
619.431641	147.633835
618.208008	195.270493
616.983398	-54.621811
615.759766	234.895477
614.535156	87.823425
613.310547	109.795265
612.084961	-50.040375
610.859375	-389.429901
609.633789	13.024512
608.408203	-131.853867
607.181641	-9.660223
605.955078	-103.353302
604.728516	136.057007
