# Supplementary material for: Raman spectroscopy accurately differentiates mucosal healing from non-healing and biochemical changes following biological therapy in inflammatory bowel disease
Source: PLoS One. 2021 Jun 2;16(6):e0252210. doi: 10.1371/journal.pone.0252210 (PMC8172032; doi:10.1371/journal.pone.0252210)
Supplement: S3 Dataset — (ZIP) [file pone.0252210.s005.zip › Export UC active inflammation/EC025-1_BL sub CR removed_25__X_-5288.74__Y_1717.38__Z_-2843.42__Time_286.txt]

1714.780273	15.692045
1713.803711	73.115242
1712.827148	-79.575394
1711.849609	-25.503407
1710.873047	44.912052
1709.895508	-157.868256
1708.917969	-52.105957
1707.939453	-23.828646
1706.961914	77.084854
1705.983398	-100.273743
1705.004883	-87.142113
1704.025391	38.706188
1703.046875	79.225983
1702.067383	-53.864445
1701.087891	-34.071735
1700.108398	28.859987
1699.127930	30.608206
1698.148438	-1.995961
1697.167969	11.199744
1696.187500	115.616692
1695.206055	166.925323
1694.225586	85.095016
1693.244141	81.107132
1692.262695	106.886673
1691.281250	229.138351
1690.298828	293.018524
1689.317383	151.891953
1688.334961	413.947327
1687.352539	308.325989
1686.369141	517.721252
1685.386719	532.895935
1684.403320	361.934845
1683.419922	476.526184
1682.435547	628.755798
1681.452148	656.200806
1680.467773	577.543335
1679.483398	565.882935
1678.499023	993.727234
1677.514648	897.679932
1676.529297	961.669067
1675.543945	869.145874
1674.558594	822.275757
1673.573242	1113.419189
1672.586914	1024.801025
1671.600586	1096.046021
1670.614258	1040.159180
1669.627930	1234.340088
1668.641602	1240.317261
1667.654297	1275.874146
1666.666992	1285.268311
1665.679688	1252.593262
1664.692383	1371.528198
1663.704102	1352.864868
1662.715820	1350.498291
1661.727539	1372.365112
1660.739258	1386.641113
1659.750977	1372.126831
1658.761719	1299.686279
1657.772461	1328.284180
1656.783203	1439.311035
1655.793945	1230.287231
1654.803711	1307.556152
1653.813477	1313.677002
1652.823242	1140.215698
1651.833008	1017.415588
1650.841797	921.428894
1649.851563	735.911316
1648.860352	635.368225
1647.869141	664.672180
1646.876953	580.639771
1645.885742	573.551147
1644.893555	579.953125
1643.901367	449.328369
1642.908203	340.151520
1641.916016	162.674866
1640.922852	199.274506
1639.929688	162.247665
1638.936523	78.012398
1637.943359	78.443825
1636.949219	129.204514
1635.955078	40.476742
1634.960938	78.508141
1633.966797	0.818280
1632.971680	-153.013443
1631.977539	-122.218742
1630.982422	-78.071281
1629.986328	-73.234009
1628.991211	-91.891968
1627.995117	-97.202431
1627.000000	18.679619
1626.003906	-65.203606
1625.006836	-91.035591
1624.010742	-161.386353
1623.013672	-147.446045
1622.016602	-38.763081
1621.019531	64.759911
1620.021484	86.948814
1619.024414	-24.670540
1618.026367	81.797737
1617.028320	-13.779310
1616.029297	43.009789
1615.031250	-115.268433
1614.032227	225.030045
1613.033203	158.769531
1612.034180	-43.718830
1611.035156	18.733521
1610.035156	154.623337
1609.035156	149.028137
1608.035156	98.966751
1607.035156	9.701244
1606.034180	82.886040
1605.033203	51.368145
1604.032227	108.903435
1603.031250	140.285461
1602.030273	116.744850
1601.028320	82.783188
1600.026367	-60.977509
1599.024414	124.788780
1598.022461	-118.218788
1597.019531	15.235593
1596.016602	-31.655575
1595.013672	-7.991766
1594.010742	-122.768372
1593.007813	-78.218010
1592.003906	-145.958054
1591.000000	44.714615
1589.996094	-41.329395
1588.992188	10.913451
1587.987305	-116.876175
1586.983398	29.177299
1585.978516	180.344818
1584.972656	29.025133
1583.967773	167.006363
1582.961914	83.402718
1581.956055	244.653610
1580.950195	85.426758
1579.944336	14.739594
1578.937500	95.012299
1577.931641	156.960922
1576.924805	91.302963
1575.916992	215.518845
1574.910156	199.142654
1573.902344	5.855560
1572.894531	38.764782
1571.886719	9.185262
1570.878906	47.097557
1569.870117	-94.382324
1568.862305	107.002884
1567.853516	12.124242
1566.843750	-38.673397
1565.834961	-29.844341
1564.825195	-67.845032
1563.815430	-33.280571
1562.805664	47.856125
1561.795898	113.281708
1560.785156	111.137352
1559.775391	38.873856
1558.764648	101.312279
1557.752930	186.925095
1556.742188	148.009247
1555.730469	119.345268
1554.718750	15.458693
1553.707031	204.086334
1552.695313	177.632065
1551.682617	163.996948
1550.670898	119.184464
1549.658203	193.263199
1548.644531	334.423584
1547.631836	110.759911
1546.618164	313.654694
1545.604492	252.662582
1544.590820	191.557220
1543.577148	143.256851
1542.562500	27.668848
1541.547852	41.123608
1540.533203	28.608429
1539.518555	165.687820
1538.503906	67.691513
1537.488281	-27.830383
1536.472656	77.779243
1535.457031	-10.253690
1534.441406	33.126396
1533.424805	-11.322164
1532.408203	-73.940964
1531.391602	-33.591221
1530.375000	-39.782047
1529.358398	-2.322290
1528.340820	194.653442
1527.323242	20.607300
1526.305664	-9.342155
1525.287109	-101.199867
1524.269531	95.053238
1523.250977	-63.965317
1522.232422	111.328178
1521.213867	13.809932
1520.194336	85.878891
1519.175781	13.832110
1518.156250	111.290459
1517.136719	159.748749
1516.116211	66.752098
1515.096680	7.053904
1514.076172	37.111111
1513.055664	-71.611519
1512.034180	58.275078
1511.013672	39.143162
1509.992188	-51.956402
1508.970703	13.320255
1507.949219	-21.575815
1506.927734	-61.712563
1505.905273	-40.445030
1504.882813	-96.198219
1503.860352	6.812087
1502.837891	-187.509232
1501.815430	-156.480911
1500.791992	-158.882675
1499.768555	-135.800385
1498.745117	-133.320724
1497.720703	-238.444839
1496.697266	-115.923134
1495.672852	-8.921767
1494.648438	-91.322769
1493.623047	53.753307
1492.598633	-77.409821
1491.573242	52.056664
1490.547852	97.043716
1489.522461	141.910721
1488.497070	196.875961
1487.470703	282.354675
1486.444336	273.240173
1485.417969	253.826584
1484.391602	252.194061
1483.364258	327.005615
1482.336914	358.333801
1481.309570	412.516663
1480.282227	532.887390
1479.254883	589.395996
1478.226563	709.508362
1477.198242	714.827759
1476.169922	834.711914
1475.141602	906.079529
1474.112305	1069.010132
1473.083008	1043.403198
1472.053711	1218.828857
1471.024414	1223.610840
1469.995117	1302.115356
1468.964844	1202.452759
1467.934570	1390.161499
1466.904297	1476.028442
1465.874023	1383.856812
1464.842773	1632.238281
1463.811523	1733.085693
1462.780273	1851.627930
1461.749023	1731.319458
1460.717773	1837.031860
1459.685547	1792.854614
1458.653320	1972.035889
1457.621094	1960.771118
1456.587891	2028.124634
1455.555664	2070.063965
1454.522461	2089.121338
1453.489258	2006.721313
1452.455078	2078.964600
1451.421875	2158.771484
1450.387695	2127.019043
1449.353516	2145.935059
1448.319336	2205.356445
1447.285156	2310.324463
1446.250000	2296.231689
1445.214844	2137.854248
1444.179688	2106.078369
1443.144531	1975.636597
1442.108398	1905.951416
1441.072266	1902.057007
1440.036133	1822.311035
1439.000000	1585.866089
1437.963867	1665.473389
1436.926758	1636.385376
1435.889648	1268.780640
1434.852539	1244.871338
1433.814453	1084.610107
1432.777344	1033.015869
1431.739258	718.929504
1430.701172	750.754333
1429.663086	716.988647
1428.624023	690.822937
1427.584961	409.964294
1426.545898	386.460083
1425.506836	415.942139
1424.467773	314.381683
1423.427734	248.171494
1422.387695	378.545197
1421.347656	236.865997
1420.307617	352.162567
1419.266602	230.770752
1418.226563	303.319824
1417.184570	320.497192
1416.143555	272.308960
1415.102539	128.599564
1414.060547	153.508224
1413.018555	113.084297
1411.976563	107.932457
1410.934570	135.518677
1409.891602	60.112606
1408.848633	-15.198131
1407.805664	160.776962
1406.762695	65.517410
1405.718750	95.897041
1404.674805	73.617851
1403.630859	-46.460846
1402.586914	36.828850
1401.542969	-35.379868
1400.498047	27.946222
1399.453125	179.086731
1398.408203	-20.745157
1397.363281	77.861458
1396.317383	91.294006
1395.271484	32.145134
1394.225586	-16.875996
1393.179688	-3.182822
1392.132813	-29.480982
1391.086914	71.995171
1390.040039	-46.735065
1388.992188	74.876930
1387.945313	-123.678230
1386.897461	-139.483826
1385.849609	-37.663589
1384.801758	6.704261
1383.753906	11.154230
1382.705078	78.162834
1381.657227	-99.601868
1380.608398	0.065327
1379.558594	24.857281
1378.509766	-87.582047
1377.459961	-107.519638
1376.410156	-114.870850
1375.360352	87.478653
1374.309570	12.923855
1373.259766	-46.525703
1372.208984	18.824722
1371.158203	84.248100
1370.106445	47.544964
1369.055664	-13.952838
1368.003906	218.664459
1366.952148	227.101929
1365.900391	51.350555
1364.847656	107.328873
1363.794922	205.705902
1362.742188	326.544342
1361.689453	188.657776
1360.636719	172.833923
1359.583008	221.782196
1358.529297	270.815002
1357.475586	203.085678
1356.420898	274.676392
1355.367188	197.246521
1354.312500	465.294006
1353.257813	243.992401
1352.203125	380.503662
1351.147461	350.703766
1350.091797	442.657013
1349.036133	561.975464
1347.980469	562.246704
1346.923828	783.403259
1345.868164	694.548157
1344.811523	682.700867
1343.754883	789.960571
1342.697266	877.445496
1341.640625	851.008789
1340.583008	1072.434326
1339.524414	843.051880
1338.466797	1015.058838
1337.409180	1120.244263
1336.350586	982.893921
1335.291992	1090.713257
1334.232422	862.077087
1333.173828	940.390381
1332.114258	682.406067
1331.054688	765.863464
1329.995117	841.965881
1328.934570	881.055176
1327.875000	781.845886
1326.814453	959.474609
1325.753906	798.727783
1324.692383	783.842102
1323.630859	736.960144
1322.570313	769.182434
1321.507813	1033.458008
1320.446289	858.525391
1319.383789	789.829773
1318.322266	1076.396484
1317.259766	1069.502930
1316.196289	909.855530
1315.133789	986.973145
1314.070313	980.360291
1313.006836	1037.887085
1311.943359	925.522339
1310.878906	970.887024
1309.814453	917.834534
1308.750977	818.119141
1307.685547	1045.823853
1306.621094	1140.647461
1305.555664	1092.835815
1304.490234	951.665588
1303.424805	918.818176
1302.359375	964.720093
1301.292969	1099.150146
1300.226563	882.219604
1299.160156	1019.205566
1298.093750	947.432800
1297.026367	991.167725
1295.958984	1034.950073
1294.891602	1105.776367
1293.824219	842.898438
1292.756836	921.219971
1291.688477	849.943176
1290.620117	685.566345
1289.551758	1036.197510
1288.482422	788.622864
1287.413086	788.735107
1286.343750	918.760315
1285.274414	637.239014
1284.205078	784.488159
1283.134766	669.722839
1282.064453	746.003479
1280.994141	766.004333
1279.923828	693.055969
1278.852539	798.773132
1277.781250	941.174927
1276.709961	775.439514
1275.637695	846.963928
1274.566406	832.943848
1273.494141	765.204102
1272.421875	829.462830
1271.349609	1106.239990
1270.276367	1087.427979
1269.203125	1102.837402
1268.129883	1035.271729
1267.056641	882.343384
1265.982422	1056.470337
1264.909180	1003.673828
1263.834961	943.607300
1262.759766	900.657043
1261.685547	1018.643982
1260.610352	992.796021
1259.535156	945.045715
1258.459961	763.336914
1257.383789	976.309204
1256.308594	819.052002
1255.232422	1012.465149
1254.155273	894.236694
1253.079102	922.081848
1252.001953	1030.213013
1250.924805	994.783630
1249.847656	1051.788208
1248.770508	967.745850
1247.692383	1177.881226
1246.614258	1071.976563
1245.536133	854.344910
1244.458008	1023.061890
1243.378906	1082.406006
1242.299805	1017.879089
1241.220703	926.667419
1240.141602	840.342773
1239.061523	848.682617
1237.981445	1038.962402
1236.901367	702.804749
1235.821289	764.479858
1234.740234	775.198792
1233.659180	819.829834
1232.578125	813.532837
1231.497070	773.297668
1230.415039	614.366638
1229.333984	683.130249
1228.251953	618.671997
1227.168945	568.741577
1226.086914	521.226746
1225.003906	444.669922
1223.920898	310.060730
1222.837891	325.432220
1221.753906	241.627167
1220.669922	358.477203
1219.585938	480.076874
1218.501953	251.208313
1217.416992	256.745483
1216.333008	291.227173
1215.248047	161.450287
1214.162109	328.646149
1213.077148	411.246307
1211.991211	426.200897
1210.905273	363.901520
1209.819336	354.652893
1208.732422	678.161865
1207.646484	540.973816
1206.559570	599.051208
1205.471680	416.060059
1204.384766	430.674927
1203.296875	356.106171
1202.208984	293.562286
1201.121094	211.733887
1200.032227	76.930199
1198.944336	-21.763544
1197.855469	11.874928
1196.765625	16.575724
1195.676758	6.790618
1194.586914	-15.068386
1193.497070	-22.549603
1192.407227	-119.013519
1191.316406	-30.462629
1190.226563	-199.069061
1189.135742	-96.243965
1188.044922	-231.259384
1186.953125	-34.959755
1185.861328	-114.841599
1184.769531	-50.762791
1183.677734	-10.765289
1182.585938	-117.166885
1181.493164	-53.315540
1180.400391	197.458115
1179.307617	-69.709557
1178.213867	87.363670
1177.120117	189.195053
1176.026367	254.985977
1174.932617	38.082893
1173.838867	273.750214
1172.744141	61.598228
1171.649414	256.337463
1170.554688	51.332996
1169.458984	128.636429
1168.364258	47.990372
1167.268555	-82.900810
1166.171875	1.354267
1165.076172	-38.775784
1163.979492	107.428276
1162.882813	110.161018
1161.786133	34.007458
1160.688477	158.406128
1159.590820	222.998642
1158.493164	304.203552
1157.395508	339.967316
1156.297852	318.390686
1155.199219	222.813919
1154.100586	244.065002
1153.000977	19.671158
1151.902344	117.104584
1150.802734	166.766556
1149.703125	182.984970
1148.603516	34.774296
1147.502930	41.359329
1146.402344	64.544739
1145.301758	101.938843
1144.201172	115.456139
1143.099609	45.624992
1141.999023	92.327011
1140.896484	-84.613953
1139.794922	97.499779
1138.692383	25.112038
1137.590820	2.609800
1136.487305	201.026367
1135.384766	225.884323
1134.281250	203.168701
1133.178711	268.264526
1132.074219	473.328125
1130.970703	431.414490
1129.866211	676.575256
1128.761719	852.772034
1127.657227	649.352234
1126.552734	626.184814
1125.447266	749.954041
1124.341797	413.804291
1123.236328	584.855591
1122.130859	518.870605
1121.024414	381.804779
1119.917969	401.042206
1118.811523	323.157043
1117.704102	339.932922
1116.596680	420.546967
1115.489258	240.837128
1114.381836	224.371735
1113.274414	316.649841
1112.166016	527.050720
1111.057617	257.485229
1109.949219	370.833282
1108.839844	373.044434
1107.730469	422.457367
1106.621094	500.149353
1105.511719	438.471161
1104.401367	435.793152
1103.291016	371.725708
1102.180664	645.045349
1101.070313	639.866516
1099.958984	528.531311
1098.847656	617.627686
1097.736328	751.443115
1096.625000	611.796082
1095.512695	573.496460
1094.400391	462.165558
1093.288086	449.777374
1092.174805	745.810547
1091.062500	641.514648
1089.949219	589.018677
1088.835938	475.353302
1087.721680	486.394714
1086.607422	539.747864
1085.493164	595.415100
1084.378906	540.557861
1083.263672	473.959534
1082.149414	447.331879
1081.034180	467.684570
1079.917969	248.459457
1078.802734	383.890686
1077.686523	420.655060
1076.570313	304.845947
1075.453125	343.948883
1074.336914	211.786972
1073.219727	93.755760
1072.101563	362.670105
1070.984375	333.747650
1069.866211	180.620270
1068.748047	402.481964
1067.629883	289.250122
1066.511719	335.343170
1065.392578	233.903015
1064.273438	397.059174
1063.154297	152.906769
1062.034180	86.714745
1060.914063	242.814697
1059.793945	228.123062
1058.673828	82.511375
1057.552734	93.614838
1056.431641	200.564774
1055.310547	347.213165
1054.189453	180.770432
1053.067383	184.928436
1051.945313	-25.716707
1050.823242	29.906679
1049.701172	241.915207
1048.578125	246.171814
1047.455078	89.488251
1046.332031	189.477203
1045.208008	-41.674110
1044.083984	212.236588
1042.959961	111.789734
1041.835938	207.170242
1040.710938	6.671929
1039.585938	64.847450
1038.460938	146.327988
1037.335938	218.504501
1036.209961	6.729488
1035.083984	169.750748
1033.958008	251.319519
1032.832031	302.665588
1031.705078	330.782257
1030.578125	424.036163
1029.451172	103.572128
1028.323242	73.782944
1027.195313	-7.045941
1026.067383	-185.331314
1024.939453	-210.211670
1023.810547	-209.484467
1022.682617	-206.369690
1021.552734	-179.995224
1020.423828	-183.723190
1019.293945	-57.497028
1018.164063	-165.474243
1017.034180	30.375502
1015.904297	142.762222
1014.773438	296.875153
1013.642578	314.297668
1012.511719	375.793457
1011.379883	164.080231
1010.248047	285.921753
1009.116211	403.152985
1007.984375	506.521851
1006.851563	681.636841
1005.718750	1349.417725
1004.585938	1751.033325
1003.452148	2175.659668
1002.319336	1932.181274
1001.185547	1259.078735
1000.050781	662.611694
998.916992	352.919159
997.782227	200.479889
996.647461	168.248932
995.512695	-27.759357
994.376953	27.938103
993.241211	-10.893325
992.105469	-68.070442
990.969727	59.346764
989.833008	27.715624
988.696289	14.628242
987.559570	6.246232
986.421875	-45.815094
985.284180	116.446205
984.146484	11.603789
983.008789	-111.514824
981.870117	-2.014802
980.731445	-30.541109
979.592773	-3.745786
978.454102	4.729838
977.314453	-16.598095
976.174805	-76.904274
975.035156	-54.342800
973.894531	46.431732
972.754883	32.386284
971.613281	-11.416681
970.472656	98.748657
969.331055	96.466805
968.190430	71.328964
967.047852	32.531281
965.906250	48.907848
964.763672	35.556427
963.621094	70.462250
962.478516	75.644737
961.334961	161.140335
960.192383	184.823059
959.048828	153.609711
957.904297	211.831360
956.759766	38.847603
955.616211	21.712933
954.470703	-29.647507
953.326172	15.215510
952.180664	23.549683
951.035156	-73.233238
949.889648	129.669052
948.743164	78.817055
947.596680	146.930756
946.450195	192.254791
945.303711	105.151894
944.156250	6.763815
943.008789	54.650955
941.861328	319.477753
940.713867	182.582397
939.565430	59.534611
938.416992	78.071106
937.267578	352.128845
936.119141	254.475372
934.969727	316.533173
933.820313	383.205597
932.669922	294.993256
931.520508	86.169838
930.370117	59.730579
929.218750	190.499985
928.068359	34.460247
926.916992	-46.317867
925.765625	-54.166080
924.613281	-5.058066
923.461914	82.766998
922.309570	-49.921417
921.156250	142.601410
920.003906	-83.063347
918.850586	-10.895883
917.697266	59.040974
916.543945	-254.790070
915.389648	-161.975632
914.235352	-159.933304
913.081055	5.577900
911.926758	-171.525284
910.771484	-78.538345
909.616211	-137.473877
908.460938	-76.149590
907.304688	-39.721199
906.148438	-37.241577
904.992188	-61.889809
903.835938	-45.693623
902.678711	108.699196
901.521484	77.420082
900.364258	68.848473
899.206055	-147.859619
898.047852	33.785465
896.889648	167.895538
895.731445	313.299194
894.572266	119.554939
893.413086	97.736130
892.253906	155.066879
891.094727	72.339584
889.934570	52.942909
888.774414	51.662941
887.613281	84.293640
886.453125	33.428013
885.291992	50.325459
884.130859	105.604912
882.968750	291.716644
881.807617	238.737823
880.645508	95.639923
879.482422	94.642120
878.320313	260.419037
877.157227	252.677658
875.994141	208.926346
874.830078	399.411407
873.666016	231.874527
872.501953	334.525085
871.337891	212.125076
870.173828	159.539139
869.008789	95.750916
867.843750	301.840942
866.677734	256.064362
865.512695	385.622833
864.346680	476.933594
863.179688	314.361237
862.013672	410.150391
860.846680	492.429230
859.679688	493.856384
858.511719	463.866791
857.344727	454.079041
856.176758	417.379181
855.008789	667.766724
853.839844	599.637512
852.670898	771.394348
851.501953	575.510376
850.333008	639.622681
849.163086	625.293213
847.993164	413.875031
846.823242	350.319824
845.652344	541.972656
844.482422	335.151794
843.311523	110.515572
842.139648	225.981537
840.968750	332.420746
839.796875	353.828522
838.624023	207.555969
837.452148	284.802490
836.279297	386.567230
835.106445	494.956573
833.933594	382.175354
832.759766	419.011963
831.585938	493.744843
830.412109	481.375793
829.238281	386.427032
828.063477	481.090302
826.888672	368.278076
825.712891	380.337311
824.538086	338.853058
823.362305	250.554550
822.186523	226.866211
821.009766	140.784378
819.833008	94.783432
818.656250	59.891754
817.479492	2.713968
816.301758	-18.873709
815.124023	-69.420090
813.946289	-24.347795
812.768555	105.155922
811.589844	-81.138710
810.411133	25.996672
809.232422	93.031654
808.052734	15.584118
806.873047	-124.069023
805.693359	-50.534714
804.512695	-110.285439
803.332031	-145.647049
802.151367	29.757496
800.970703	-167.674194
799.789063	-129.963440
798.608398	-183.241379
797.425781	-147.867813
796.244141	-108.136185
795.061523	-134.950226
793.878906	-113.070175
792.696289	163.442871
791.512695	-3.077480
790.329102	-69.956619
789.145508	99.952484
787.960938	-17.918911
786.777344	7.996709
785.591797	117.892715
784.407227	35.312504
783.221680	27.879133
782.037109	245.818878
780.850586	118.917496
779.665039	-5.771132
778.478516	103.649307
777.291992	-25.496656
776.105469	-6.734373
774.917969	-5.686328
773.730469	-73.088776
772.542969	-78.744751
771.354492	-88.857323
770.166016	17.842899
768.977539	89.174576
767.789063	34.807968
766.599609	77.366692
765.410156	229.996918
764.220703	96.218636
763.030273	154.011429
761.840820	284.371277
760.650391	339.805206
759.458984	375.373810
758.267578	360.292053
757.076172	380.365784
755.884766	321.241760
754.693359	339.042328
753.500977	106.277840
752.308594	143.827194
751.115234	201.096268
749.922852	-3.020499
748.729492	78.345451
747.535156	155.256516
746.341797	293.547302
745.147461	282.560425
743.953125	100.467659
742.757813	258.340424
741.563477	28.062946
740.368164	-22.389936
739.171875	-18.051819
737.976563	-123.275658
736.780273	95.705856
735.583984	102.159477
734.386719	106.410568
733.189453	139.103867
731.992188	95.184906
730.794922	-23.103928
729.596680	293.920166
728.399414	99.097839
727.200195	153.596161
726.001953	197.139603
724.802734	161.999298
723.603516	-23.862604
722.404297	166.042877
721.204102	301.276459
720.003906	226.874969
718.803711	106.683762
717.603516	89.119972
716.402344	217.745743
715.201172	215.462036
713.999023	228.461334
712.797852	261.091736
711.595703	12.566710
710.393555	80.139099
709.190430	106.312325
707.987305	1.816176
706.784180	-19.860775
705.581055	-41.501476
704.376953	23.956949
703.172852	-1.977205
701.968750	46.096031
700.763672	11.530919
699.559570	140.095932
698.353516	-29.192577
697.148438	-70.138451
695.942383	-84.953735
694.736328	-201.830566
693.530273	-75.364655
692.324219	33.707088
691.117188	-137.279633
689.910156	-136.689316
688.702148	-94.833893
687.494141	-63.808128
686.286133	23.629492
685.078125	24.327766
683.870117	-102.842171
682.661133	-76.034050
681.452148	-31.869829
680.242188	-74.343811
679.032227	13.183877
677.822266	72.552849
676.612305	-43.426746
675.401367	-9.983682
674.191406	-106.361046
672.979492	15.830398
671.768555	142.310638
670.556641	95.770004
669.344727	25.489264
668.132813	56.837257
666.919922	79.541908
665.707031	9.351550
664.494141	168.138229
663.281250	76.374336
662.067383	36.464558
660.853516	158.438934
659.639648	-28.218744
658.424805	102.319214
657.209961	55.918446
655.995117	13.826065
654.779297	10.527965
653.563477	-48.843987
652.347656	-121.161285
651.131836	77.946434
649.915039	-3.087658
648.698242	51.508694
647.481445	56.493000
646.264648	220.665375
645.046875	294.299072
643.829102	230.115784
642.610352	426.107056
641.392578	314.392212
640.173828	312.244781
638.955078	-53.276005
637.735352	170.006287
636.515625	111.593063
635.295898	160.427155
634.076172	-61.511456
632.855469	-180.495071
631.634766	-95.729256
630.414063	42.420269
629.192383	133.069733
627.971680	92.585922
626.749023	-31.780272
625.527344	115.902046
624.304688	196.768341
623.082031	225.848389
621.859375	113.178337
620.636719	-27.640823
619.413086	150.304749
618.189453	-81.148979
616.964844	48.826385
615.741211	-61.368900
614.516602	78.346550
613.291016	-4.941567
612.066406	9.680318
610.840820	90.044075
609.615234	-118.748680
608.388672	-37.389526
607.163086	-46.400936
605.936523	35.807030
604.708984	-2.280755
