# Supplementary material for: Raman spectroscopy accurately differentiates mucosal healing from non-healing and biochemical changes following biological therapy in inflammatory bowel disease
Source: PLoS One. 2021 Jun 2;16(6):e0252210. doi: 10.1371/journal.pone.0252210 (PMC8172032; doi:10.1371/journal.pone.0252210)
Supplement: S3 Dataset — (ZIP) [file pone.0252210.s005.zip › Export UC active inflammation/OC035-1 post treatment_base sub CR removed_45__X_-12018.2__Y_76906.1__Z_921.737__Time_508.txt]

1714.774414	-223.822906
1713.797852	-334.691162
1712.820313	-64.683029
1711.843750	203.466171
1710.866211	70.334038
1709.888672	-316.288025
1708.911133	-122.739929
1707.933594	187.162750
1706.955078	83.031494
1705.976563	47.275494
1704.998047	2.274773
1704.019531	68.555908
1703.040039	139.032913
1702.061523	128.211868
1701.082031	94.996124
1700.101563	138.408310
1699.122070	215.742310
1698.141602	562.196716
1697.161133	287.741547
1696.180664	346.712952
1695.200195	624.074585
1694.218750	566.860229
1693.238281	685.407532
1692.256836	437.666443
1691.274414	800.737732
1690.292969	613.631042
1689.310547	885.067139
1688.328125	828.031982
1687.345703	816.092834
1686.363281	1067.862305
1685.379883	1002.132080
1684.396484	856.347107
1683.413086	931.641418
1682.429688	1030.802246
1681.445313	1039.305542
1680.461914	1303.419067
1679.477539	1146.855469
1678.493164	1211.289063
1677.507813	1422.070313
1676.523438	1382.881836
1675.538086	1524.647339
1674.552734	1411.282471
1673.566406	1399.130127
1672.581055	1652.994385
1671.594727	1782.071655
1670.608398	1720.096924
1669.622070	1918.700439
1668.634766	1753.723755
1667.648438	1687.400635
1666.661133	2000.931519
1665.673828	2081.186035
1664.685547	1830.143921
1663.698242	2356.741699
1662.709961	2080.032959
1661.721680	2045.114502
1660.733398	1941.735962
1659.744141	1987.207275
1658.755859	1900.688965
1657.766602	2206.649170
1656.777344	2028.356323
1655.787109	2009.449951
1654.797852	1787.270996
1653.807617	1692.689209
1652.817383	1521.941284
1651.827148	1632.178345
1650.835938	1436.093384
1649.844727	1407.203003
1648.853516	969.136780
1647.862305	830.447815
1646.871094	956.592651
1645.878906	734.508362
1644.886719	684.746826
1643.894531	382.077637
1642.902344	433.849762
1641.910156	282.931335
1640.916992	604.952942
1639.923828	486.820587
1638.930664	187.307236
1637.936523	336.756622
1636.943359	112.351524
1635.949219	-32.342911
1634.955078	87.111511
1633.960938	-40.592510
1632.965820	21.950083
1631.970703	-320.549957
1630.975586	-335.865845
1629.980469	-221.644287
1628.985352	-409.592773
1627.989258	-325.924469
1626.993164	-120.751297
1625.997070	-209.709503
1625.000977	46.355431
1624.003906	3.110211
1623.007813	115.479385
1622.010742	207.267044
1621.012695	241.700409
1620.015625	147.917114
1619.017578	33.637516
1618.020508	148.315247
1617.021484	-1.728047
1616.023438	121.697998
1615.025391	127.456238
1614.026367	-86.698212
1613.027344	-19.702017
1612.028320	-51.938652
1611.028320	222.962997
1610.029297	-52.221882
1609.029297	102.845543
1608.029297	488.782379
1607.028320	267.279144
1606.028320	43.638573
1605.027344	223.641617
1604.026367	204.999084
1603.025391	-17.404037
1602.023438	-119.022461
1601.022461	-81.619926
1600.020508	-96.219070
1599.018555	-269.992096
1598.016602	-213.345322
1597.013672	-4.849463
1596.010742	-36.548855
1595.007813	-141.105850
1594.004883	-143.491440
1593.001953	-466.803528
1591.998047	-92.680031
1590.994141	-248.336700
1589.990234	-273.221100
1588.986328	-0.454686
1587.981445	-17.137358
1586.976563	62.875526
1585.971680	28.318062
1584.966797	186.852097
1583.961914	342.877808
1582.956055	269.698517
1581.950195	183.672989
1580.944336	118.658485
1579.938477	165.768219
1578.931641	119.255455
1577.924805	57.253895
1576.917969	247.792923
1575.911133	170.368790
1574.904297	-26.594437
1573.896484	-17.958025
1572.888672	21.935013
1571.880859	204.831223
1570.873047	49.838539
1569.864258	121.000504
1568.855469	163.577713
1567.846680	338.610016
1566.837891	98.115852
1565.829102	441.834534
1564.819336	170.261230
1563.809570	459.293671
1562.799805	317.505371
1561.790039	129.054031
1560.779297	179.218307
1559.768555	151.529236
1558.757813	292.277618
1557.747070	357.742706
1556.736328	127.725266
1555.724609	281.111664
1554.712891	190.888901
1553.701172	631.422607
1552.689453	339.029724
1551.676758	574.649475
1550.664063	595.269592
1549.651367	434.652893
1548.638672	126.534698
1547.625977	467.498291
1546.612305	143.701630
1545.598633	70.624062
1544.584961	105.960571
1543.571289	-39.749962
1542.556641	67.581963
1541.541992	275.415405
1540.527344	-64.438881
1539.512695	-17.101578
1538.498047	135.843872
1537.482422	92.400803
1536.466797	33.289661
1535.451172	-36.324532
1534.434570	-90.657333
1533.418945	257.026459
1532.402344	217.673615
1531.385742	131.717194
1530.369141	140.897217
1529.351563	54.513390
1528.334961	130.186676
1527.317383	177.250992
1526.299805	136.514359
1525.281250	291.149139
1524.263672	329.665558
1523.245117	-7.724911
1522.226563	169.205261
1521.208008	-83.673660
1520.188477	-105.320663
1519.168945	-173.505096
1518.150391	107.594757
1517.129883	108.209625
1516.110352	36.620136
1515.089844	-315.178009
1514.070313	-17.447344
1513.049805	-69.286674
1512.028320	27.467716
1511.007813	-109.620399
1509.986328	-169.983093
1508.964844	-38.231308
1507.943359	-4.281960
1506.921875	-368.057678
1505.899414	39.605759
1504.876953	-206.732925
1503.854492	-320.025269
1502.832031	-400.261749
1501.808594	-327.098938
1500.786133	-269.618530
1499.762695	-145.911041
1498.739258	-247.796188
1497.714844	-60.776867
1496.691406	-127.414421
1495.666992	-35.740532
1494.642578	68.385712
1493.617188	-103.984520
1492.592773	-33.712570
1491.567383	-109.456841
1490.541992	67.505257
1489.516602	162.348999
1488.491211	118.939209
1487.464844	98.226570
1486.438477	442.318024
1485.412109	380.131500
1484.385742	470.803802
1483.358398	336.615021
1482.331055	498.101379
1481.303711	531.726196
1480.276367	534.464478
1479.249023	656.738831
1478.220703	1038.637085
1477.192383	907.931824
1476.164063	1182.078857
1475.135742	1328.495239
1474.106445	1288.674561
1473.077148	1571.949341
1472.047852	1676.670410
1471.018555	1748.010864
1469.989258	1745.288696
1468.958984	1912.735107
1467.928711	2062.064941
1466.898438	2206.006348
1465.868164	2423.373779
1464.836914	2622.606934
1463.805664	2623.323975
1462.774414	2776.245850
1461.743164	2916.185059
1460.710938	3063.442139
1459.679688	3042.881348
1458.647461	2940.871338
1457.615234	3166.078613
1456.582031	3028.139404
1455.549805	3230.005615
1454.516602	3413.819580
1453.483398	3242.378418
1452.449219	3486.559570
1451.416016	3565.736816
1450.381836	3710.566895
1449.347656	3619.554443
1448.313477	3728.519043
1447.279297	3725.850098
1446.244141	3601.477539
1445.208984	3335.252686
1444.173828	3400.529785
1443.138672	3587.087402
1442.102539	3097.980225
1441.066406	3041.435303
1440.030273	3164.322266
1438.994141	3072.148926
1437.958008	2772.644775
1436.920898	2569.156982
1435.883789	2128.166748
1434.846680	2268.222656
1433.808594	2011.619019
1432.771484	1646.491699
1431.733398	1708.015991
1430.695313	1544.822144
1429.657227	1389.192749
1428.618164	1120.017822
1427.579102	954.300781
1426.540039	854.160400
1425.500977	766.615601
1424.461914	754.675781
1423.421875	919.070313
1422.381836	798.664490
1421.341797	887.346436
1420.301758	668.726990
1419.260742	598.705566
1418.219727	654.561401
1417.178711	675.151489
1416.137695	240.297501
1415.096680	515.043884
1414.054688	626.172791
1413.012695	113.649002
1411.970703	36.290337
1410.928711	348.582520
1409.885742	331.542175
1408.842773	171.335098
1407.799805	3.696961
1406.756836	325.888794
1405.712891	223.638290
1404.668945	349.921539
1403.625000	19.434986
1402.581055	160.884918
1401.537109	344.991180
1400.492188	195.485611
1399.447266	18.541033
1398.402344	408.347931
1397.357422	324.346741
1396.311523	85.080040
1395.265625	459.847137
1394.219727	278.469238
1393.173828	407.818207
1392.126953	-51.195881
1391.081055	-16.724733
1390.034180	365.711182
1388.986328	207.610962
1387.939453	7.204755
1386.891602	-0.415905
1385.843750	67.126892
1384.795898	-112.719154
1383.748047	-169.861893
1382.699219	-4.439246
1381.651367	-151.213348
1380.602539	14.455641
1379.552734	2.884787
1378.503906	-43.445049
1377.454102	239.911499
1376.404297	163.933960
1375.354492	-98.969559
1374.303711	-137.070862
1373.253906	-22.801315
1372.203125	101.565224
1371.152344	16.661360
1370.100586	51.614258
1369.049805	161.539551
1367.998047	5.020156
1366.946289	-34.146343
1365.894531	131.133102
1364.841797	127.228516
1363.789063	76.253059
1362.736328	-91.448494
1361.683594	-268.800964
1360.630859	103.938759
1359.577148	-209.727722
1358.523438	-227.110565
1357.469727	-182.091934
1356.415039	412.441620
1355.361328	82.552238
1354.306641	185.339355
1353.251953	54.838917
1352.197266	567.853943
1351.141602	435.338501
1350.085938	593.571777
1349.030273	615.499023
1347.974609	568.202393
1346.918945	665.072205
1345.862305	987.852661
1344.805664	990.881714
1343.749023	1123.096558
1342.691406	1183.632202
1341.634766	1187.434204
1340.577148	1045.322021
1339.519531	1198.307983
1338.460938	1509.986938
1337.403320	1284.549805
1336.344727	799.562134
1335.286133	1312.427368
1334.226563	1236.457886
1333.167969	1121.236572
1332.108398	652.665161
1331.048828	857.157043
1329.989258	997.572144
1328.928711	836.661499
1327.869141	1029.487183
1326.808594	916.156250
1325.748047	978.537537
1324.686523	984.371033
1323.625977	1081.853027
1322.564453	987.035889
1321.502930	1003.603333
1320.440430	943.958191
1319.378906	1128.851074
1318.316406	956.336121
1317.253906	934.595581
1316.190430	1115.292847
1315.127930	978.265991
1314.064453	950.000427
1313.000977	919.573730
1311.937500	906.688232
1310.873047	1019.676147
1309.809570	995.036377
1308.745117	1012.530212
1307.679688	1017.991333
1306.615234	952.387512
1305.549805	1133.075073
1304.484375	1070.492188
1303.418945	880.359985
1302.353516	978.204285
1301.287109	1218.823975
1300.220703	798.638184
1299.154297	1012.719299
1298.087891	755.411255
1297.020508	741.583984
1295.954102	644.562500
1294.886719	889.022217
1293.818359	848.979309
1292.750977	801.862732
1291.682617	759.929077
1290.614258	627.539917
1289.545898	610.698792
1288.476563	422.530823
1287.407227	739.549011
1286.338867	471.085693
1285.268555	516.539917
1284.199219	520.589417
1283.128906	679.138550
1282.058594	788.899963
1280.988281	685.915833
1279.917969	629.706665
1278.846680	522.379578
1277.775391	562.085571
1276.704102	555.538330
1275.632813	749.693787
1274.560547	946.431091
1273.488281	732.749817
1272.416016	934.724854
1271.343750	1063.542358
1270.270508	1219.378784
1269.197266	1326.520142
1268.124023	1138.445068
1267.050781	1450.964600
1265.977539	1324.338989
1264.903320	1388.243408
1263.829102	1501.089478
1262.753906	1301.955200
1261.679688	1532.154053
1260.604492	1623.503906
1259.529297	1510.296387
1258.454102	1472.834351
1257.378906	1559.777832
1256.302734	1515.350098
1255.226563	1449.189575
1254.150391	1509.786499
1253.073242	1417.198120
1251.997070	1358.856445
1250.919922	1500.153687
1249.841797	1478.594238
1248.764648	1758.669312
1247.686523	1372.694092
1246.608398	1191.166870
1245.530273	1546.835449
1244.452148	1484.629150
1243.373047	1398.282349
1242.293945	1282.946899
1241.214844	1357.130493
1240.135742	1035.758423
1239.055664	1743.514404
1237.975586	1672.284424
1236.895508	1324.663940
1235.815430	1590.808594
1234.734375	1197.470825
1233.654297	1335.218994
1232.573242	1160.366821
1231.491211	1174.652222
1230.410156	1155.075073
1229.328125	1116.201050
1228.246094	1009.605103
1227.163086	1413.883545
1226.081055	1106.494751
1224.998047	1169.495117
1223.915039	961.568726
1222.832031	857.765869
1221.748047	744.376465
1220.664063	735.014160
1219.580078	583.078735
1218.496094	639.038696
1217.412109	615.262756
1216.327148	668.804626
1215.242188	599.172302
1214.157227	411.273682
1213.071289	650.689880
1211.985352	301.174988
1210.899414	562.203369
1209.813477	755.559814
1208.727539	591.896545
1207.640625	785.120728
1206.553711	722.717163
1205.466797	506.070435
1204.378906	489.472626
1203.291016	410.211334
1202.203125	167.169266
1201.115234	109.590500
1200.027344	157.902695
1198.938477	90.618530
1197.849609	-118.661507
1196.760742	25.718895
1195.670898	150.731277
1194.582031	-70.651222
1193.492188	-39.581287
1192.401367	-148.004242
1191.311523	7.860187
1190.220703	-38.230820
1189.129883	-98.806816
1188.039063	-495.642822
1186.947266	252.804642
1185.856445	-350.558075
1184.764648	-257.822083
1183.671875	-244.405136
1182.580078	-252.700958
1181.487305	55.452766
1180.394531	8.502200
1179.301758	95.684402
1178.208984	38.910305
1177.115234	310.289337
1176.021484	248.445969
1174.927734	356.533539
1173.833008	330.352631
1172.738281	131.686478
1171.643555	435.557678
1170.548828	377.838470
1169.454102	418.077026
1168.358398	324.212189
1167.262695	53.289883
1166.166992	193.516571
1165.070313	-44.108517
1163.973633	138.767731
1162.876953	213.891052
1161.780273	279.259186
1160.683594	459.049683
1159.585938	738.856995
1158.488281	521.900513
1157.389648	259.524597
1156.291992	462.313873
1155.193359	576.578064
1154.094727	549.910461
1152.996094	616.051575
1151.896484	417.396027
1150.796875	-100.690681
1149.697266	210.391541
1148.597656	111.436165
1147.498047	536.256287
1146.397461	467.837860
1145.296875	80.279991
1144.195313	135.355499
1143.094727	282.999603
1141.993164	21.227823
1140.891602	125.620728
1139.789063	286.829651
1138.687500	454.894989
1137.584961	320.850708
1136.482422	540.696350
1135.379883	743.609131
1134.276367	1000.849121
1133.172852	889.721497
1132.069336	894.760986
1130.964844	1305.438354
1129.861328	1295.727295
1128.756836	1570.489502
1127.652344	1676.521484
1126.546875	1862.916626
1125.442383	1771.650391
1124.336914	1348.391846
1123.230469	1522.257935
1122.125000	1494.467651
1121.018555	1336.208618
1119.912109	1187.285278
1118.805664	1035.856201
1117.699219	1334.006104
1116.591797	1092.272949
1115.484375	1143.809448
1114.376953	1065.026733
1113.268555	1258.018799
1112.160156	1271.037231
1111.051758	1524.946045
1109.943359	1128.668701
1108.833984	1122.199097
1107.725586	1285.609375
1106.616211	1337.749878
1105.505859	1446.326538
1104.396484	1531.061157
1103.286133	1386.645142
1102.175781	1376.587769
1101.064453	1295.571899
1099.954102	1464.391235
1098.842773	1404.238037
1097.731445	1348.642212
1096.619141	1208.038086
1095.507813	1262.887085
1094.395508	1588.419434
1093.282227	1148.218994
1092.169922	955.279358
1091.056641	1197.736328
1089.943359	1432.851929
1088.830078	1255.931152
1087.716797	1187.135010
1086.602539	1238.143433
1085.488281	1089.107666
1084.373047	1196.207642
1083.258789	1251.406372
1082.143555	1332.263916
1081.028320	1267.289795
1079.913086	1498.123535
1078.796875	1155.771118
1077.680664	1116.264038
1076.564453	1093.068237
1075.448242	1123.716431
1074.331055	1149.518555
1073.213867	609.946594
1072.096680	853.671753
1070.979492	951.816589
1069.861328	951.351318
1068.743164	917.966980
1067.625000	865.747314
1066.505859	871.986389
1065.386719	882.801575
1064.267578	952.038391
1063.148438	908.802185
1062.029297	886.553894
1060.909180	826.784668
1059.789063	820.753174
1058.667969	910.505249
1057.547852	747.664001
1056.426758	711.028381
1055.305664	1029.523193
1054.183594	665.627991
1053.062500	1067.942993
1051.940430	956.280396
1050.818359	555.130005
1049.695313	469.197784
1048.572266	1022.639648
1047.449219	700.926636
1046.326172	864.469238
1045.203125	636.148804
1044.079102	659.681030
1042.955078	594.606812
1041.830078	820.815796
1040.706055	639.217651
1039.581055	469.327454
1038.456055	469.498779
1037.331055	579.091492
1036.205078	670.005005
1035.079102	611.954224
1033.953125	712.144836
1032.826172	451.771179
1031.700195	721.742981
1030.573242	642.874390
1029.445313	313.035126
1028.318359	334.285065
1027.190430	48.885891
1026.062500	86.517143
1024.934570	-59.269852
1023.805664	-249.059631
1022.676758	-259.981354
1021.547852	-233.706360
1020.418945	-195.777145
1019.289063	-7.041699
1018.159180	-138.330627
1017.029297	147.831131
1015.898438	-69.040962
1014.767578	-5.328536
1013.636719	169.652390
1012.505859	374.759583
1011.375000	364.511017
1010.243164	303.430267
1009.111328	760.963257
1007.978516	980.036133
1006.846680	1361.084595
1005.713867	2322.630615
1004.581055	3205.230957
1003.447266	3627.470215
1002.313477	2856.971191
1001.179688	2140.120605
1000.045898	1292.059204
998.912109	814.103333
997.777344	475.066589
996.642578	521.895203
995.506836	534.231079
994.372070	131.360245
993.236328	287.148834
992.100586	359.999329
990.963867	273.868500
989.828125	639.833923
988.691406	173.723694
987.553711	182.713501
986.416992	67.487198
985.279297	249.625626
984.141602	263.771942
983.003906	409.335541
981.865234	103.897079
980.726563	302.757263
979.587891	435.014679
978.448242	422.510162
977.309570	502.213257
976.169922	398.171997
975.030273	471.379089
973.889648	480.425873
972.749023	554.023315
971.608398	756.435547
970.467773	541.055420
969.326172	557.877197
968.184570	540.497375
967.042969	376.504028
965.901367	297.709625
964.758789	489.837341
963.616211	615.619324
962.473633	420.633453
961.330078	853.990051
960.186523	567.875366
959.042969	527.275269
957.899414	322.038818
956.754883	220.192734
955.610352	475.783478
954.465820	406.507416
953.321289	339.806976
952.175781	12.602052
951.030273	406.263947
949.884766	489.021851
948.738281	295.387878
947.591797	374.085876
946.445313	389.032288
945.298828	70.701996
944.151367	351.177917
943.003906	451.399384
941.856445	433.130096
940.708008	458.498260
939.559570	490.967590
938.411133	671.967468
937.262695	499.638184
936.113281	510.069275
934.964844	46.595745
933.814453	233.152008
932.665039	463.173187
931.514648	399.488220
930.364258	306.487854
929.213867	152.313553
928.062500	237.501068
926.912109	86.211609
925.759766	78.608109
924.608398	46.235542
923.456055	16.413441
922.303711	-81.352486
921.151367	-108.351227
919.999023	-212.356247
918.845703	-116.112144
917.692383	-192.307846
916.539063	17.929354
915.384766	-46.416328
914.230469	-44.659756
913.076172	29.954292
911.920898	11.750159
910.766602	-187.690552
909.611328	-71.568031
908.455078	-179.730392
907.299805	-115.349442
906.143555	-111.958504
904.987305	-42.644333
903.830078	205.806702
902.673828	-177.486084
901.516602	48.659885
900.359375	102.875519
899.201172	102.962646
898.042969	60.258652
896.884766	17.771324
895.726563	151.883362
894.567383	-109.524979
893.408203	0.070178
892.249023	21.658701
891.088867	-236.730530
889.929688	101.472366
888.769531	62.569710
887.608398	-235.776657
886.448242	-66.607285
885.287109	190.654160
884.125977	120.811035
882.963867	-18.769516
881.801758	-49.903671
880.639648	191.899658
879.477539	-111.735680
878.315430	103.179321
877.152344	282.076447
875.989258	107.382843
874.825195	7.202209
873.661133	400.201599
872.497070	30.108044
871.333008	-15.685468
870.168945	-38.875824
869.003906	-7.982229
867.838867	9.482075
866.672852	94.460800
865.506836	397.477600
864.340820	-9.648956
863.174805	295.606659
862.008789	351.465302
860.841797	499.413696
859.674805	395.900940
858.506836	510.181335
857.339844	554.861755
856.171875	812.665527
855.003906	603.865906
853.834961	610.439758
852.666016	735.820435
851.497070	574.267639
850.328125	607.719055
849.158203	197.606583
847.988281	322.928070
846.818359	468.312469
845.647461	60.693722
844.477539	416.372253
843.306641	163.258804
842.134766	-40.558704
840.963867	164.911926
839.791992	452.962067
838.619141	237.871170
837.447266	349.077148
836.274414	263.548950
835.101563	175.742142
833.928711	284.411133
832.754883	165.212280
831.581055	280.345703
830.407227	341.759369
829.232422	541.373230
828.058594	660.466797
826.883789	322.232788
825.708008	418.800812
824.533203	348.007935
823.357422	103.302269
822.181641	350.947906
821.004883	-76.563179
819.828125	-183.351257
818.651367	333.137970
817.474609	-7.718808
816.296875	-48.152367
815.119141	18.057821
813.941406	64.046600
812.763672	-70.281532
811.584961	62.069138
810.406250	-390.384888
809.226563	170.494644
808.047852	126.632263
806.868164	-272.764404
805.688477	-130.351471
804.507813	38.444767
803.327148	-59.378849
802.146484	-150.701675
800.965820	-146.793533
799.784180	-269.508514
798.603516	-412.338013
797.420898	-136.307144
796.239258	-241.841370
795.056641	-119.301277
793.874023	-203.060303
792.691406	-116.457359
791.507813	-244.891434
790.324219	104.683067
789.140625	201.566513
787.956055	-38.138119
786.772461	144.567581
785.586914	-159.585236
784.402344	104.438438
783.216797	131.588852
782.032227	381.720215
780.845703	167.517426
779.660156	125.498970
778.473633	78.870369
777.287109	288.175659
776.100586	-167.276611
774.913086	-20.226902
773.725586	75.795845
772.538086	-15.934344
771.349609	20.090317
770.161133	223.463165
768.972656	437.564362
767.784180	151.104416
766.594727	241.355026
765.405273	148.543930
764.215820	216.356888
763.026367	486.517029
761.835938	342.548370
760.645508	572.596130
759.454102	571.352539
758.262695	653.535828
757.072266	682.743958
755.879883	729.381104
754.688477	815.416077
753.496094	626.576050
752.303711	527.774475
751.110352	516.756897
749.917969	301.395782
748.724609	404.373352
747.530273	603.776672
746.336914	730.573059
745.142578	657.569824
743.948242	667.871948
742.752930	322.841278
741.558594	383.503021
740.363281	349.826874
739.166992	118.895538
737.971680	37.010437
736.775391	351.584930
735.579102	210.504929
734.381836	139.537445
733.185547	169.283539
731.988281	76.479309
730.790039	141.251556
729.592773	-10.517071
728.394531	93.667763
727.196289	38.255363
725.997070	444.105530
724.797852	270.757568
723.598633	193.692291
722.399414	308.953125
721.199219	550.910156
719.999023	303.836945
718.798828	327.642303
717.598633	155.172409
716.397461	353.793915
715.196289	419.426544
713.994141	371.796478
712.792969	95.448868
711.590820	255.321991
710.388672	175.616074
709.185547	-78.133766
707.982422	141.072968
706.779297	190.552521
705.576172	235.882721
704.372070	20.253036
703.167969	-40.532707
701.963867	255.743301
700.759766	38.855240
699.554688	137.642914
698.349609	60.574265
697.143555	-205.251282
695.938477	-440.236176
694.732422	-20.906588
693.525391	-148.776688
692.319336	-367.474243
691.112305	82.896645
689.905273	-308.721985
688.697266	-276.692932
687.490234	-23.067951
686.282227	-224.673828
685.073242	-159.125977
683.865234	54.147270
682.656250	-280.659668
681.447266	-192.423477
680.237305	-443.984161
679.028320	-108.142494
677.818359	-40.599419
676.607422	87.883690
675.397461	-190.248245
674.186523	99.021477
672.975586	122.405663
671.763672	-143.699997
670.551758	100.947800
669.339844	218.250580
668.127930	-96.457710
666.915039	21.447300
665.703125	83.401352
664.489258	193.133652
663.276367	149.747513
662.062500	192.982651
660.848633	156.562073
659.634766	-4.793642
658.419922	308.722321
657.205078	361.276794
655.990234	49.524662
654.775391	-130.472656
653.559570	-112.008919
652.343750	-22.399803
651.126953	-42.673500
649.911133	133.027527
648.694336	73.891808
647.477539	167.538406
646.259766	321.283569
645.041992	113.271027
643.824219	414.991913
642.606445	443.143768
641.387695	243.031982
640.168945	158.724197
638.950195	157.841522
637.730469	38.287224
636.511719	75.045624
635.291016	-67.091309
634.071289	-12.309493
632.850586	33.099449
631.629883	-104.799942
630.409180	355.144135
629.188477	277.523376
627.966797	308.238617
626.745117	258.415100
625.522461	359.555237
624.300781	433.550598
623.078125	566.035217
621.854492	463.347046
620.631836	448.969818
619.408203	293.589294
618.184570	129.922134
616.960938	-157.735214
615.736328	-72.959969
614.511719	266.189026
613.287109	-58.235126
612.061523	42.569576
610.835938	18.696175
609.610352	17.564638
608.384766	66.780869
607.158203	-184.281464
605.931641	-113.968895
604.705078	123.554825
