# Supplementary material for: Raman spectroscopy accurately differentiates mucosal healing from non-healing and biochemical changes following biological therapy in inflammatory bowel disease
Source: PLoS One. 2021 Jun 2;16(6):e0252210. doi: 10.1371/journal.pone.0252210 (PMC8172032; doi:10.1371/journal.pone.0252210)
Supplement: S3 Dataset — (ZIP) [file pone.0252210.s005.zip › Export UC active inflammation/OC035 pre treatment-1_base sub cr removed_91__X_-23899.9__Y_33347.7__Z_-436.29__Time_1040.txt]

1714.837891	-28.044344
1713.861328	14.736723
1712.884766	15.364988
1711.907227	39.997665
1710.930664	48.464756
1709.953125	-66.464973
1708.975586	142.860184
1707.997070	-9.661117
1707.019531	-38.897182
1706.041016	1.480058
1705.062500	-41.149895
1704.083984	-6.109856
1703.104492	10.197755
1702.125000	90.763550
1701.145508	-39.963451
1700.166016	-55.556732
1699.186523	-73.727013
1698.206055	-24.981876
1697.225586	61.268948
1696.245117	-28.742855
1695.264648	-38.441841
1694.283203	-69.380363
1693.301758	-22.720472
1692.320313	61.452763
1691.338867	79.035301
1690.357422	142.147278
1689.375000	31.993914
1688.392578	-24.575125
1687.410156	263.059113
1686.427734	214.864838
1685.444336	180.211578
1684.460938	169.771942
1683.477539	183.537415
1682.494141	96.310715
1681.509766	134.493149
1680.526367	154.277893
1679.541992	6.587720
1678.557617	186.526398
1677.572266	-3.199328
1676.587891	70.761627
1675.602539	352.356262
1674.617188	120.942078
1673.630859	341.760864
1672.645508	432.537445
1671.659180	406.613464
1670.672852	349.089355
1669.686523	382.152771
1668.699219	309.245789
1667.712891	308.327637
1666.725586	374.013824
1665.738281	577.917053
1664.750000	590.981567
1663.762695	426.621552
1662.774414	352.746857
1661.786133	467.397949
1660.797852	380.829895
1659.808594	403.200165
1658.820313	420.540466
1657.831055	260.661835
1656.841797	365.929688
1655.851563	436.983398
1654.862305	444.751221
1653.872070	508.337799
1652.881836	331.386078
1651.891602	252.639984
1650.900391	150.370270
1649.910156	154.167068
1648.918945	277.155396
1647.927734	122.834770
1646.935547	95.645432
1645.944336	195.518829
1644.952148	102.775826
1643.959961	73.681137
1642.966797	-13.257061
1641.974609	90.115013
1640.981445	-101.886116
1639.988281	-93.076141
1638.995117	5.627335
1638.001953	149.332001
1637.007813	-39.016590
1636.013672	-76.828056
1635.019531	-72.253670
1634.025391	-101.732864
1633.031250	108.706024
1632.036133	-360.222198
1631.041016	79.627243
1630.045898	-67.559296
1629.049805	-64.490410
1628.054688	28.223303
1627.058594	-210.402435
1626.062500	-93.688812
1625.065430	80.983261
1624.069336	-225.354706
1623.072266	-8.356693
1622.075195	145.630951
1621.078125	100.030693
1620.081055	38.834305
1619.083008	114.357956
1618.084961	92.841560
1617.086914	66.215340
1616.088867	181.444702
1615.089844	44.859978
1614.091797	-41.701641
1613.092773	29.245296
1612.092773	-112.119598
1611.093750	3.594878
1610.093750	-106.042122
1609.094727	-68.790169
1608.093750	78.566261
1607.093750	79.273842
1606.093750	9.362864
1605.092773	169.953842
1604.091797	-51.605389
1603.090820	77.675148
1602.088867	-91.299576
1601.087891	35.452911
1600.085938	81.136429
1599.083984	24.884714
1598.081055	-62.659603
1597.079102	22.378178
1596.076172	-104.227234
1595.073242	-32.193737
1594.070313	0.668160
1593.067383	148.446442
1592.063477	-118.914055
1591.059570	65.423439
1590.055664	-160.000824
1589.051758	32.133743
1588.046875	208.549561
1587.041992	272.761200
1586.037109	193.551315
1585.032227	-8.137289
1584.027344	-58.577541
1583.021484	-38.647339
1582.015625	213.120255
1581.009766	84.512978
1580.003906	80.939758
1578.997070	12.266024
1577.990234	141.419861
1576.984375	18.078520
1575.976563	58.670811
1574.969727	47.197544
1573.961914	48.700474
1572.954102	11.170562
1571.946289	160.780823
1570.938477	169.949463
1569.929688	218.046051
1568.921875	195.940689
1567.913086	407.546173
1566.903320	63.326656
1565.894531	282.557983
1564.884766	236.895035
1563.875000	315.755371
1562.865234	132.487366
1561.855469	63.368145
1560.844727	437.666748
1559.834961	96.147316
1558.824219	159.085495
1557.813477	113.080231
1556.801758	173.255066
1555.790039	215.198456
1554.779297	259.641785
1553.766602	174.514786
1552.754883	148.893173
1551.743164	71.437744
1550.730469	203.536591
1549.717773	234.597336
1548.705078	175.029678
1547.691406	247.287109
1546.677734	104.830345
1545.665039	161.391052
1544.650391	233.337830
1543.636719	258.657227
1542.623047	69.461983
1541.608398	246.999374
1540.593750	83.520050
1539.579102	5.209651
1538.563477	42.980370
1537.547852	52.254189
1536.533203	125.929108
1535.516602	98.868904
1534.500977	2.098195
1533.485352	137.315384
1532.468750	195.038895
1531.452148	-12.814281
1530.435547	49.868755
1529.417969	153.636566
1528.400391	105.301117
1527.383789	203.663116
1526.365234	106.214149
1525.347656	88.500412
1524.329102	-32.247288
1523.311523	-8.964743
1522.292969	11.627401
1521.273438	-14.187867
1520.254883	91.039146
1519.235352	-135.493698
1518.215820	-9.936831
1517.196289	38.379925
1516.176758	-3.339016
1515.156250	-191.546738
1514.136719	123.527206
1513.116211	-26.319597
1512.094727	-147.975632
1511.074219	-72.077934
1510.052734	-142.559845
1509.031250	-84.856689
1508.009766	208.661087
1506.988281	-182.630829
1505.965820	-150.892014
1504.943359	-50.065094
1503.920898	-77.494972
1502.898438	-120.380020
1501.875000	-117.245270
1500.852539	18.957998
1499.829102	-52.369984
1498.805664	24.698053
1497.781250	-16.082842
1496.757813	-100.422905
1495.733398	60.740646
1494.708984	-108.160545
1493.684570	139.694962
1492.659180	83.146950
1491.633789	13.759214
1490.608398	-147.671112
1489.583008	155.839645
1488.557617	-13.378123
1487.531250	134.034622
1486.504883	-196.117523
1485.478516	-5.491436
1484.452148	95.657440
1483.424805	120.136238
1482.398438	62.912003
1481.371094	-30.073324
1480.342773	93.633682
1479.315430	84.667511
1478.287109	152.087967
1477.259766	196.489761
1476.230469	172.003418
1475.202148	391.992737
1474.173828	400.463898
1473.144531	192.454056
1472.115234	391.743591
1471.085938	407.659332
1470.055664	522.732483
1469.025391	462.179199
1467.996094	694.084839
1466.964844	582.554321
1465.934570	618.477295
1464.904297	611.131165
1463.873047	710.457031
1462.841797	573.426270
1461.809570	698.022034
1460.778320	632.074158
1459.746094	715.901672
1458.713867	809.810059
1457.681641	832.582397
1456.649414	893.371704
1455.616211	710.563416
1454.583008	809.322449
1453.549805	849.690613
1452.516602	897.619934
1451.483398	930.295776
1450.449219	1132.704834
1449.415039	785.236023
1448.380859	731.718201
1447.345703	956.762146
1446.311523	872.814636
1445.276367	955.946106
1444.241211	955.512207
1443.205078	863.968323
1442.169922	752.226257
1441.133789	739.152161
1440.097656	680.561646
1439.061523	594.184021
1438.024414	707.506042
1436.988281	654.006592
1435.951172	645.998352
1434.914063	499.068298
1433.875977	352.196289
1432.838867	568.981445
1431.800781	543.337830
1430.762695	129.053619
1429.724609	320.533783
1428.685547	211.733856
1427.646484	148.394043
1426.607422	259.089203
1425.568359	122.689178
1424.529297	263.625214
1423.489258	114.713242
1422.449219	190.119110
1421.409180	227.733047
1420.369141	76.477509
1419.328125	-89.802223
1418.288086	109.036079
1417.247070	119.053474
1416.205078	174.380478
1415.164063	111.490120
1414.122070	292.620392
1413.080078	106.577362
1412.038086	46.355610
1410.996094	-164.613754
1409.953125	-134.213806
1408.910156	-83.684586
1407.867188	172.843414
1406.824219	-7.674354
1405.780273	-117.773193
1404.737305	-252.870728
1403.693359	81.454330
1402.648438	114.570564
1401.604492	79.998482
1400.559570	22.911547
1399.514648	179.050552
1398.469727	109.540672
1397.424805	155.418243
1396.378906	98.577957
1395.333984	162.092239
1394.288086	-54.920555
1393.241211	131.417786
1392.195313	87.393127
1391.148438	233.693466
1390.101563	34.612579
1389.054688	-109.268486
1388.006836	62.184547
1386.959961	96.076126
1385.912109	57.494202
1384.864258	-53.504227
1383.815430	-84.407745
1382.767578	7.233146
1381.718750	-140.956024
1380.669922	18.238577
1379.621094	42.578465
1378.571289	51.993259
1377.522461	-58.337906
1376.472656	71.043114
1375.421875	245.352051
1374.372070	-144.134842
1373.321289	-39.536175
1372.270508	-121.927940
1371.219727	164.775375
1370.168945	107.460045
1369.117188	-19.533680
1368.066406	60.409229
1367.014648	-1.592740
1365.961914	118.307762
1364.910156	-0.782597
1363.857422	47.040230
1362.804688	-27.026268
1361.751953	-188.065750
1360.698242	-5.650595
1359.645508	-91.842079
1358.591797	-140.617310
1357.538086	22.035137
1356.483398	-39.007698
1355.429688	-104.901573
1354.375000	87.702148
1353.320313	19.490248
1352.264648	-65.994965
1351.209961	156.528458
1350.154297	-0.766048
1349.098633	189.552002
1348.042969	270.696472
1346.986328	282.425781
1345.930664	162.790482
1344.874023	147.434448
1343.817383	280.922363
1342.759766	349.989471
1341.703125	290.257782
1340.645508	431.315155
1339.587891	423.776581
1338.529297	468.329742
1337.471680	532.761841
1336.413086	493.279510
1335.354492	357.381134
1334.295898	345.343750
1333.236328	254.230286
1332.176758	472.400177
1331.117188	50.122581
1330.057617	231.327805
1328.998047	274.125763
1327.937500	114.354118
1326.876953	169.674515
1325.816406	173.184128
1324.754883	487.928772
1323.694336	173.034180
1322.632813	221.214554
1321.571289	452.080292
1320.508789	186.982086
1319.447266	272.373138
1318.384766	424.392944
1317.322266	477.796112
1316.259766	242.822144
1315.196289	397.446106
1314.132813	115.925186
1313.069336	246.028198
1312.005859	294.868713
1310.942383	383.163727
1309.877930	321.309448
1308.813477	306.324371
1307.749023	313.567017
1306.683594	475.883026
1305.619141	431.572998
1304.553711	281.599426
1303.488281	365.346588
1302.421875	365.543976
1301.356445	400.220245
1300.290039	378.432037
1299.223633	287.933411
1298.157227	290.872864
1297.089844	227.573929
1296.022461	321.489655
1294.955078	329.519440
1293.887695	163.376236
1292.819336	274.604462
1291.751953	89.044952
1290.683594	269.026886
1289.614258	277.359924
1288.545898	92.095520
1287.476563	370.161743
1286.407227	241.424072
1285.337891	301.424438
1284.268555	305.120758
1283.198242	274.587128
1282.127930	268.598999
1281.057617	284.692322
1279.986328	376.684570
1278.916016	189.787262
1277.844727	384.585541
1276.773438	180.743225
1275.701172	289.979218
1274.629883	264.773254
1273.557617	298.271362
1272.485352	495.495483
1271.413086	419.089081
1270.339844	450.211609
1269.266602	359.276520
1268.193359	278.183105
1267.120117	402.171387
1266.045898	460.257416
1264.972656	508.595062
1263.898438	393.534058
1262.823242	485.820435
1261.749023	480.582428
1260.673828	443.689484
1259.598633	231.390656
1258.523438	396.837158
1257.448242	391.733826
1256.372070	376.916351
1255.295898	401.084839
1254.219727	537.236206
1253.142578	612.507813
1252.066406	364.168243
1250.989258	456.513062
1249.912109	534.242310
1248.833984	568.187927
1247.756836	385.782257
1246.678711	461.092560
1245.599609	550.963440
1244.521484	461.036194
1243.442383	473.169189
1242.364258	657.711670
1241.285156	376.061218
1240.205078	373.668793
1239.125977	572.694153
1238.045898	361.626770
1236.965820	279.211365
1235.884766	589.691223
1234.804688	618.794312
1233.723633	587.286560
1232.642578	429.775085
1231.561523	366.825195
1230.479492	495.266052
1229.397461	529.196045
1228.315430	463.834808
1227.233398	572.789734
1226.150391	454.192657
1225.068359	461.462250
1223.985352	696.117249
1222.901367	567.871521
1221.818359	415.491394
1220.734375	292.178192
1219.650391	197.910339
1218.566406	209.994492
1217.481445	277.624084
1216.396484	137.487564
1215.311523	253.369095
1214.226563	11.866432
1213.141602	224.238403
1212.055664	91.406982
1210.969727	313.278473
1209.883789	202.155701
1208.796875	327.397156
1207.709961	201.808609
1206.623047	273.916595
1205.536133	104.968353
1204.449219	181.835144
1203.361328	509.170288
1202.273438	277.586456
1201.185547	58.117996
1200.096680	19.266891
1199.008789	-17.188843
1197.919922	134.028900
1196.830078	99.908577
1195.741211	-16.003008
1194.651367	-76.588036
1193.561523	64.764481
1192.471680	-41.544727
1191.381836	29.981762
1190.291016	-95.561424
1189.200195	-48.143204
1188.109375	-60.817856
1187.017578	3.304115
1185.926758	-256.682953
1184.834961	-221.417496
1183.742188	-59.046570
1182.650391	-141.454132
1181.557617	-226.263107
1180.464844	-1.778956
1179.372070	-41.115372
1178.279297	60.921566
1177.185547	165.268082
1176.091797	-68.237503
1174.998047	-47.815266
1173.903320	8.470961
1172.808594	119.748718
1171.713867	238.113419
1170.619141	83.602844
1169.524414	75.046822
1168.428711	193.210526
1167.333008	244.324326
1166.237305	-51.273125
1165.140625	-71.920219
1164.044922	-25.693705
1162.948242	87.358742
1161.850586	-52.865665
1160.753906	33.784142
1159.656250	53.501530
1158.558594	173.412811
1157.460938	66.522812
1156.362305	214.913879
1155.263672	74.575806
1154.165039	-37.128159
1153.066406	192.112564
1151.967773	-91.282082
1150.868164	109.176414
1149.768555	30.736906
1148.667969	97.590004
1147.568359	-142.843521
1146.467773	119.166107
1145.367188	-47.464062
1144.266602	-145.046371
1143.165039	145.200516
1142.063477	64.177208
1140.961914	-73.931503
1139.860352	-109.780647
1138.757813	27.874901
1137.655273	-81.747627
1136.552734	129.410675
1135.450195	164.637192
1134.346680	26.425053
1133.244141	61.573185
1132.139648	184.493759
1131.036133	-34.453167
1129.931641	259.197662
1128.827148	177.842636
1127.722656	359.753662
1126.618164	408.750519
1125.512695	196.902344
1124.407227	224.499283
1123.301758	192.803543
1122.196289	296.122284
1121.089844	266.712067
1119.983398	298.846649
1118.876953	120.222839
1117.769531	289.582550
1116.663086	449.365601
1115.555664	116.935043
1114.447266	241.128342
1113.339844	-34.418182
1112.231445	238.633026
1111.123047	90.783607
1110.014648	18.590874
1108.905273	144.858124
1107.795898	358.434753
1106.686523	253.071518
1105.577148	112.310135
1104.466797	37.675541
1103.357422	-65.270523
1102.247070	86.616760
1101.135742	181.791229
1100.025391	234.449570
1098.914063	320.063629
1097.802734	313.681427
1096.690430	278.993835
1095.579102	145.343216
1094.466797	131.866409
1093.353516	158.406982
1092.241211	36.581856
1091.127930	211.394974
1090.014648	94.278297
1088.901367	104.256165
1087.788086	229.480850
1086.673828	197.053360
1085.559570	79.977043
1084.445313	317.910065
1083.330078	261.935822
1082.214844	149.582138
1081.099609	413.134186
1079.984375	291.380951
1078.868164	73.399078
1077.751953	118.434189
1076.635742	46.089806
1075.519531	-91.928009
1074.402344	133.726883
1073.285156	66.099960
1072.167969	209.536957
1071.050781	163.016418
1069.932617	238.388397
1068.814453	161.414246
1067.696289	159.442612
1066.578125	162.157135
1065.458984	-6.067682
1064.339844	99.693558
1063.220703	163.281723
1062.100586	11.562564
1060.980469	110.241730
1059.860352	141.054626
1058.740234	351.916321
1057.619141	24.984638
1056.498047	72.182945
1055.376953	-48.876396
1054.255859	31.048851
1053.133789	148.317688
1052.011719	92.747017
1050.889648	188.967743
1049.767578	-32.272034
1048.644531	208.642593
1047.521484	-10.132676
1046.398438	76.763527
1045.274414	-57.893677
1044.150391	-5.957437
1043.026367	-91.541016
1041.902344	107.234520
1040.778320	-78.464821
1039.653320	-180.203644
1038.528320	55.788773
1037.402344	-52.866600
1036.277344	29.423269
1035.151367	-18.613337
1034.024414	273.072479
1032.898438	43.638966
1031.771484	-18.225464
1030.644531	-35.854809
1029.517578	88.344620
1028.390625	103.302444
1027.262695	34.650581
1026.134766	-208.137512
1025.005859	-116.380043
1023.877930	-84.985779
1022.749023	-74.459190
1021.620117	-94.062363
1020.490234	-150.738403
1019.361328	-149.354416
1018.231445	-41.256420
1017.101563	-185.872711
1015.970703	-253.888474
1014.839844	-83.139320
1013.708984	-118.617661
1012.578125	-110.021957
1011.447266	-59.698154
1010.315430	-20.926977
1009.183594	66.484962
1008.050781	107.622231
1006.918945	121.032654
1005.786133	257.078064
1004.653320	721.486755
1003.519531	697.908813
1002.386719	709.070435
1001.252930	969.854126
1000.118164	620.642639
998.984375	119.205513
997.849609	158.423767
996.714844	-90.907379
995.580078	-60.774712
994.444336	184.012207
993.308594	31.923216
992.172852	-2.400604
991.036133	99.407082
989.900391	122.843506
988.763672	192.427032
987.626953	86.905464
986.489258	-87.621346
985.351563	60.462421
984.213867	-19.435678
983.076172	-25.560446
981.937500	-13.206391
980.798828	180.999802
979.660156	163.521271
978.521484	212.818237
977.381836	-48.284557
976.242188	-54.006859
975.102539	227.648575
973.961914	153.057404
972.822266	198.031296
971.681641	160.364395
970.540039	63.075550
969.399414	170.225006
968.257813	86.884552
967.116211	56.428535
965.973633	218.764130
964.832031	287.051605
963.689453	52.685459
962.545898	251.789780
961.403320	217.081100
960.259766	42.674847
959.116211	163.949677
957.972656	42.451336
956.828125	-39.995724
955.683594	191.302338
954.539063	-37.491608
953.393555	150.353241
952.249023	228.363831
951.103516	-25.238186
949.957031	309.014801
948.811523	252.248978
947.665039	117.866875
946.518555	49.879105
945.371094	144.187607
944.224609	12.402386
943.077148	214.122635
941.929688	150.997330
940.781250	94.813293
939.632813	184.752533
938.484375	14.647530
937.335938	161.704758
936.186523	206.147705
935.038086	93.330444
933.887695	245.007706
932.738281	180.205734
931.587891	147.386902
930.437500	41.760937
929.287109	277.789063
928.135742	12.946884
926.985352	80.566193
925.833984	70.848000
924.681641	-38.901691
923.530273	51.589931
922.377930	12.489941
921.224609	18.926533
920.072266	86.772789
918.918945	161.455734
917.765625	-50.070496
916.612305	81.486145
915.458008	-82.140625
914.303711	74.427948
913.149414	133.382294
911.995117	-159.332275
910.839844	103.897934
909.684570	38.205330
908.529297	-36.482395
907.373047	-136.026108
906.216797	-13.389260
905.060547	-24.447916
903.904297	48.348583
902.747070	14.711711
901.589844	162.255951
900.432617	-63.724892
899.274414	83.840050
898.117188	-49.186600
896.958984	-30.562315
895.799805	-122.725700
894.641602	-2.291872
893.482422	45.782593
892.322266	-98.221230
891.163086	-260.209656
890.002930	-33.583462
888.842773	120.694244
887.682617	-27.611177
886.521484	34.093739
885.360352	168.002075
884.199219	-70.391342
883.038086	167.269608
881.875977	147.763977
880.713867	98.972244
879.551758	-80.513123
878.388672	44.315441
877.225586	-74.217285
876.062500	41.561199
874.899414	281.144714
873.735352	124.394310
872.571289	237.816406
871.407227	-60.604008
870.242188	266.540070
869.077148	251.656326
867.912109	263.764008
866.747070	10.587298
865.581055	24.992220
864.415039	160.728287
863.249023	96.454330
862.083008	263.540131
860.916016	185.789124
859.749023	18.268274
858.581055	187.477310
857.414063	141.181396
856.246094	332.689880
855.077148	140.578613
853.909180	233.306183
852.740234	182.506119
851.571289	288.596069
850.402344	130.216400
849.232422	301.194885
848.062500	290.661194
846.892578	195.025208
845.721680	343.414520
844.551758	-114.797859
843.380859	217.015564
842.208984	-50.857407
841.038086	175.614639
839.866211	46.443840
838.694336	167.663422
837.521484	215.046417
836.348633	226.623184
835.175781	280.602631
834.002930	75.462204
832.829102	194.130142
831.655273	163.145813
830.481445	263.805084
829.307617	243.896042
828.132813	136.964066
826.958008	121.472572
825.783203	172.832733
824.607422	308.829163
823.431641	25.760397
822.255859	148.268173
821.079102	-125.809250
819.903320	23.305218
818.726563	63.210785
817.548828	-41.629532
816.372070	229.607574
815.194336	15.661789
814.016602	-49.208836
812.837891	41.564323
811.659180	-70.071068
810.480469	-92.798187
809.301758	99.980103
808.122070	-18.413734
806.942383	-45.740711
805.762695	77.889366
804.583008	-111.622528
803.402344	47.367313
802.221680	19.828663
801.041016	27.742670
799.859375	93.262772
798.677734	-40.873432
797.496094	17.867073
796.313477	36.627926
795.131836	-0.074894
793.949219	-39.033031
792.765625	-162.192963
791.583008	66.717567
790.399414	224.622559
789.215820	57.049324
788.031250	-39.695454
786.846680	-14.782508
785.662109	65.352814
784.477539	-69.088081
783.291992	-106.255585
782.106445	152.691635
780.920898	20.364313
779.735352	-103.120956
778.548828	248.230927
777.362305	144.510666
776.174805	129.085419
774.988281	80.506653
773.800781	179.729858
772.613281	-3.505466
771.424805	208.059418
770.236328	-23.707867
769.047852	-101.112213
767.859375	182.898956
766.669922	-156.812088
765.480469	149.007355
764.291016	16.381666
763.101563	158.990555
761.911133	206.833023
760.720703	164.378876
759.529297	260.512848
758.338867	446.746185
757.147461	250.195908
755.955078	310.938354
754.763672	167.187180
753.571289	390.466583
752.378906	393.894409
751.186523	324.799164
749.993164	246.918213
748.799805	61.461357
747.606445	165.801193
746.412109	357.842102
745.217773	383.022614
744.023438	215.141190
742.829102	233.713135
741.633789	173.325485
740.438477	-18.568331
739.243164	-0.019350
738.046875	38.221642
736.850586	15.097433
735.654297	103.651833
734.458008	-66.188507
733.260742	55.152828
732.063477	64.823860
730.866211	21.977880
729.667969	29.453079
728.469727	80.657333
727.271484	158.071136
726.073242	23.433794
724.874023	258.163635
723.674805	62.402050
722.474609	6.527355
721.275391	59.872971
720.075195	71.722893
718.875000	175.252670
717.673828	106.360283
716.473633	168.415192
715.272461	-74.896141
714.070313	224.898148
712.869141	120.220108
711.666992	47.252277
710.463867	-23.406485
709.261719	46.081955
708.058594	143.078400
706.855469	91.991287
705.652344	-170.206696
704.448242	-123.179871
703.244141	108.827034
702.040039	68.829651
700.834961	85.445885
699.630859	34.691769
698.424805	177.491470
697.219727	-3.569621
696.013672	89.297127
694.807617	6.205912
693.601563	70.901588
692.395508	-44.605404
691.188477	-21.059444
689.981445	150.123001
688.773438	-15.047559
687.566406	15.168157
686.358398	-56.502411
685.149414	-132.410370
683.941406	-130.172394
682.732422	-12.994576
681.523438	-181.829361
680.313477	22.102144
679.104492	44.076996
677.894531	-39.988701
676.683594	-56.829464
675.473633	149.337952
674.262695	212.671875
673.051758	-132.821320
671.839844	-13.067129
670.628906	-122.502022
669.416992	-69.670799
668.204102	-44.885948
666.992188	148.506119
665.779297	110.729103
664.566406	86.003853
663.352539	11.699200
662.138672	123.161537
660.924805	-73.996941
659.710938	0.892410
658.497070	-155.018524
657.282227	-205.102707
656.066406	66.196793
654.851563	59.330517
653.635742	119.345718
652.419922	-8.077229
651.204102	34.808029
649.987305	-29.963264
648.770508	84.073593
647.553711	-30.095503
646.336914	109.807098
645.119141	23.745491
643.901367	148.590439
642.682617	187.377808
641.464844	43.392548
640.246094	26.339161
639.027344	-76.663803
637.807617	-48.524948
636.587891	35.464462
635.368164	-24.493753
634.148438	121.717926
632.927734	68.189598
631.707031	115.545639
630.486328	-144.014465
629.264648	-34.477940
628.043945	12.758902
626.822266	-62.310356
625.599609	-139.549393
624.376953	98.260719
623.155273	194.443268
621.931641	80.531540
620.708984	159.344315
619.485352	111.659996
618.261719	68.154663
617.037109	-71.790779
615.813477	-27.784445
614.588867	259.945435
613.364258	29.719955
612.138672	158.684082
610.913086	35.091694
609.687500	22.486338
608.461914	-30.954231
607.235352	-97.444382
606.008789	-12.511036
604.782227	-24.008402
