# Supplementary material for: Raman spectroscopy accurately differentiates mucosal healing from non-healing and biochemical changes following biological therapy in inflammatory bowel disease
Source: PLoS One. 2021 Jun 2;16(6):e0252210. doi: 10.1371/journal.pone.0252210 (PMC8172032; doi:10.1371/journal.pone.0252210)
Supplement: S3 Dataset — (ZIP) [file pone.0252210.s005.zip › Export UC active inflammation/OC035-1 post treatment_base sub CR removed_65__X_-12018.2__Y_76908.1__Z_921.745__Time_735.txt]

1714.774414	-294.003845
1713.797852	-53.471519
1712.820313	-81.922249
1711.843750	-174.835159
1710.866211	-29.097301
1709.888672	226.590408
1708.911133	-45.514889
1707.933594	170.462936
1706.955078	231.432465
1705.976563	-154.277832
1704.998047	84.678963
1704.019531	136.929062
1703.040039	107.043686
1702.061523	3.249942
1701.082031	569.267883
1700.101563	456.877167
1699.122070	460.775391
1698.141602	482.005707
1697.161133	448.512970
1696.180664	528.745239
1695.200195	794.830627
1694.218750	733.910156
1693.238281	909.741882
1692.256836	897.716736
1691.274414	874.173889
1690.292969	999.365845
1689.310547	873.025879
1688.328125	1119.525269
1687.345703	1226.708618
1686.363281	1229.388428
1685.379883	1218.270386
1684.396484	1116.183838
1683.413086	1346.834595
1682.429688	1095.025513
1681.445313	1287.772949
1680.461914	1384.467896
1679.477539	951.279053
1678.493164	1250.010986
1677.507813	1237.257690
1676.523438	1309.681274
1675.538086	1706.516846
1674.552734	1672.554565
1673.566406	1691.854126
1672.581055	1740.586182
1671.594727	1762.880859
1670.608398	1926.185181
1669.622070	1624.921021
1668.634766	2080.765869
1667.648438	1995.236450
1666.661133	2008.251465
1665.673828	2005.716309
1664.685547	2149.447510
1663.698242	2137.097900
1662.709961	1992.578491
1661.721680	1885.706055
1660.733398	2176.937988
1659.744141	2253.870361
1658.755859	2161.776123
1657.766602	2117.905518
1656.777344	1992.522339
1655.787109	1968.333984
1654.797852	1934.192749
1653.807617	1760.372681
1652.817383	1608.408691
1651.827148	1533.842529
1650.835938	1142.559570
1649.844727	1222.720947
1648.853516	988.930176
1647.862305	1120.610107
1646.871094	824.852783
1645.878906	672.513367
1644.886719	449.607086
1643.894531	520.573242
1642.902344	249.000732
1641.910156	294.952423
1640.916992	180.580231
1639.923828	-93.979675
1638.930664	170.338455
1637.936523	13.285258
1636.943359	218.205215
1635.949219	30.958818
1634.955078	79.020546
1633.960938	-164.704056
1632.965820	-2.005722
1631.970703	-178.425385
1630.975586	96.146065
1629.980469	7.998889
1628.985352	-163.661087
1627.989258	-134.625641
1626.993164	-110.208939
1625.997070	-87.780647
1625.000977	-230.376877
1624.003906	-222.436874
1623.007813	-3.587725
1622.010742	157.965118
1621.012695	107.248482
1620.015625	314.583710
1619.017578	44.473106
1618.020508	179.408890
1617.021484	167.851974
1616.023438	348.461029
1615.025391	23.166782
1614.026367	0.228100
1613.027344	-82.477089
1612.028320	-350.777740
1611.028320	-154.443375
1610.029297	-256.457245
1609.029297	-43.490051
1608.029297	190.832565
1607.028320	9.078289
1606.028320	212.813965
1605.027344	149.874115
1604.026367	158.081757
1603.025391	88.210052
1602.023438	-41.384632
1601.022461	-0.484117
1600.020508	-79.504044
1599.018555	-121.497032
1598.016602	-262.430542
1597.013672	-355.897919
1596.010742	-386.263641
1595.007813	-400.600769
1594.004883	-281.404297
1593.001953	-383.901611
1591.998047	-363.348694
1590.994141	-204.180130
1589.990234	-154.402664
1588.986328	-182.651917
1587.981445	-166.292130
1586.976563	194.537857
1585.971680	516.331421
1584.966797	-199.275467
1583.961914	62.941154
1582.956055	122.001038
1581.950195	230.711731
1580.944336	253.594193
1579.938477	229.753479
1578.931641	73.298111
1577.924805	10.740299
1576.917969	34.204849
1575.911133	39.552990
1574.904297	55.401928
1573.896484	214.361130
1572.888672	45.727848
1571.880859	-107.175323
1570.873047	174.048538
1569.864258	49.861111
1568.855469	216.700455
1567.846680	175.711929
1566.837891	246.402298
1565.829102	111.971893
1564.819336	135.912323
1563.809570	328.490387
1562.799805	207.027878
1561.790039	44.073322
1560.779297	101.566025
1559.768555	107.113297
1558.757813	1.123499
1557.747070	454.876251
1556.736328	607.782166
1555.724609	219.112991
1554.712891	68.772072
1553.701172	89.274078
1552.689453	257.198273
1551.676758	585.388794
1550.664063	69.703293
1549.651367	319.875824
1548.638672	218.005920
1547.625977	193.587799
1546.612305	393.942200
1545.598633	113.229210
1544.584961	318.302917
1543.571289	241.455185
1542.556641	143.768433
1541.541992	9.749843
1540.527344	182.846100
1539.512695	74.244286
1538.498047	120.321136
1537.482422	217.746796
1536.466797	196.208191
1535.451172	231.174408
1534.434570	124.032227
1533.418945	104.337730
1532.402344	141.090622
1531.385742	-18.307146
1530.369141	314.217957
1529.351563	151.714478
1528.334961	-147.507980
1527.317383	109.298584
1526.299805	-66.801468
1525.281250	94.048592
1524.263672	76.971924
1523.245117	-184.818192
1522.226563	13.619445
1521.208008	149.940140
1520.188477	-17.507738
1519.168945	-7.834296
1518.150391	11.799047
1517.129883	-300.369049
1516.110352	-60.409534
1515.089844	-129.089111
1514.070313	-169.815826
1513.049805	130.580246
1512.028320	-177.799606
1511.007813	-137.376678
1509.986328	-187.113266
1508.964844	-29.393906
1507.943359	-290.094208
1506.921875	-481.795715
1505.899414	-435.363892
1504.876953	-197.078842
1503.854492	-282.086029
1502.832031	-103.533676
1501.808594	-273.734253
1500.786133	-88.257248
1499.762695	-279.548248
1498.739258	-105.074875
1497.714844	-488.896332
1496.691406	-95.096519
1495.666992	37.275448
1494.642578	-106.943436
1493.617188	-274.457550
1492.592773	217.306503
1491.567383	41.463802
1490.541992	138.774979
1489.516602	164.185516
1488.491211	503.418365
1487.464844	548.506348
1486.438477	396.672913
1485.412109	405.391327
1484.385742	161.146805
1483.358398	330.004730
1482.331055	743.360046
1481.303711	717.579224
1480.276367	686.403748
1479.249023	721.221680
1478.220703	855.105408
1477.192383	789.883667
1476.164063	1246.651733
1475.135742	1297.956543
1474.106445	1341.299316
1473.077148	1460.719360
1472.047852	1808.896362
1471.018555	1617.141235
1469.989258	1918.797974
1468.958984	1927.506104
1467.928711	2243.681152
1466.898438	2343.335693
1465.868164	2488.452881
1464.836914	2353.665283
1463.805664	3006.419678
1462.774414	2718.664063
1461.743164	2750.835205
1460.710938	3001.133301
1459.679688	2900.754150
1458.647461	3231.695801
1457.615234	3478.534912
1456.582031	3072.958008
1455.549805	3260.967285
1454.516602	3567.873779
1453.483398	3702.032715
1452.449219	3470.868408
1451.416016	3776.966553
1450.381836	3558.193604
1449.347656	3663.626709
1448.313477	4065.198730
1447.279297	3729.513672
1446.244141	3684.953613
1445.208984	3389.663086
1444.173828	3339.836914
1443.138672	3305.076904
1442.102539	3244.874756
1441.066406	3288.267578
1440.030273	2982.572021
1438.994141	3225.481445
1437.958008	2800.907959
1436.920898	2709.950195
1435.883789	2341.025146
1434.846680	2181.812500
1433.808594	1868.510620
1432.771484	1759.797363
1431.733398	1598.020264
1430.695313	1355.485352
1429.657227	1276.997192
1428.618164	913.398376
1427.579102	1054.330933
1426.540039	779.095886
1425.500977	937.558411
1424.461914	740.527283
1423.421875	697.247070
1422.381836	772.375610
1421.341797	776.928650
1420.301758	715.992126
1419.260742	441.037109
1418.219727	742.658936
1417.178711	523.195496
1416.137695	396.935791
1415.096680	285.846466
1414.054688	46.531536
1413.012695	242.373169
1411.970703	322.521545
1410.928711	3.029251
1409.885742	276.758087
1408.842773	389.627045
1407.799805	150.840897
1406.756836	376.823090
1405.712891	180.937561
1404.668945	153.397797
1403.625000	128.463074
1402.581055	128.714890
1401.537109	-54.071964
1400.492188	495.661987
1399.447266	501.117859
1398.402344	504.171844
1397.357422	199.036011
1396.311523	498.065063
1395.265625	185.762161
1394.219727	322.095093
1393.173828	541.148743
1392.126953	342.082764
1391.081055	180.818817
1390.034180	234.981979
1388.986328	196.671021
1387.939453	163.556503
1386.891602	78.072853
1385.843750	-124.735596
1384.795898	-147.284454
1383.748047	-74.667152
1382.699219	-104.383331
1381.651367	-131.382065
1380.602539	-33.309330
1379.552734	-209.820786
1378.503906	73.379250
1377.454102	2.161342
1376.404297	173.264862
1375.354492	-124.599525
1374.303711	-322.358246
1373.253906	-150.665222
1372.203125	-303.015503
1371.152344	63.479309
1370.100586	18.754644
1369.049805	-58.101334
1367.998047	22.251757
1366.946289	-166.216873
1365.894531	-155.135193
1364.841797	-6.893199
1363.789063	36.977394
1362.736328	-30.921156
1361.683594	-33.846062
1360.630859	135.134842
1359.577148	18.255377
1358.523438	70.773224
1357.469727	-45.526211
1356.415039	283.386322
1355.361328	122.884651
1354.306641	345.316223
1353.251953	68.644089
1352.197266	130.108276
1351.141602	333.324799
1350.085938	422.540802
1349.030273	713.021484
1347.974609	770.414734
1346.918945	646.966064
1345.862305	962.835205
1344.805664	896.978638
1343.749023	883.496887
1342.691406	981.827820
1341.634766	1182.016968
1340.577148	1350.182983
1339.519531	1038.030518
1338.460938	1177.001953
1337.403320	1041.388306
1336.344727	1131.370728
1335.286133	1281.000000
1334.226563	1126.504272
1333.167969	762.107849
1332.108398	630.634155
1331.048828	736.888428
1329.989258	865.638062
1328.928711	799.356567
1327.869141	713.635742
1326.808594	830.819214
1325.748047	1163.136108
1324.686523	1223.949097
1323.625977	1188.746216
1322.564453	1242.702881
1321.502930	1060.011475
1320.440430	1203.369629
1319.378906	1053.411255
1318.316406	1315.664917
1317.253906	1232.890381
1316.190430	1214.527954
1315.127930	1285.191406
1314.064453	1351.175049
1313.000977	900.057251
1311.937500	1092.276123
1310.873047	770.018982
1309.809570	1029.213135
1308.745117	951.350220
1307.679688	1210.939087
1306.615234	1236.955933
1305.549805	1100.880127
1304.484375	1147.123413
1303.418945	987.078308
1302.353516	940.447571
1301.287109	1063.682129
1300.220703	1192.039795
1299.154297	794.883728
1298.087891	872.183899
1297.020508	812.194641
1295.954102	919.427490
1294.886719	1085.770386
1293.818359	965.178467
1292.750977	523.487732
1291.682617	719.981995
1290.614258	602.731018
1289.545898	738.306030
1288.476563	773.554321
1287.407227	703.640625
1286.338867	879.004028
1285.268555	665.023560
1284.199219	554.221985
1283.128906	590.606689
1282.058594	681.049927
1280.988281	818.169495
1279.917969	708.295837
1278.846680	884.914429
1277.775391	714.339844
1276.704102	761.679871
1275.632813	1034.122314
1274.560547	1106.207764
1273.488281	848.544800
1272.416016	1199.545776
1271.343750	1281.878906
1270.270508	1286.212036
1269.197266	1151.545532
1268.124023	1478.475342
1267.050781	1658.995361
1265.977539	1678.562744
1264.903320	1693.404541
1263.829102	1501.088745
1262.753906	1560.168823
1261.679688	1477.972778
1260.604492	1603.133545
1259.529297	1650.405640
1258.454102	1546.743896
1257.378906	1284.937256
1256.302734	1483.633545
1255.226563	1575.239014
1254.150391	1625.546631
1253.073242	1556.708252
1251.997070	1463.676514
1250.919922	1365.935791
1249.841797	1582.069946
1248.764648	1462.665894
1247.686523	1715.343018
1246.608398	1581.571411
1245.530273	1562.147339
1244.452148	1433.498169
1243.373047	1669.302002
1242.293945	1603.977661
1241.214844	1524.184814
1240.135742	1170.225708
1239.055664	1464.395996
1237.975586	1559.553467
1236.895508	1317.572876
1235.815430	1575.297241
1234.734375	1522.628052
1233.654297	1450.620728
1232.573242	1335.068726
1231.491211	1120.268311
1230.410156	1152.657837
1229.328125	1347.323730
1228.246094	1391.803223
1227.163086	1145.798584
1226.081055	1025.755859
1224.998047	934.812195
1223.915039	916.485474
1222.832031	869.138611
1221.748047	771.036499
1220.664063	883.284790
1219.580078	618.426208
1218.496094	539.728149
1217.412109	381.317322
1216.327148	425.845337
1215.242188	298.869232
1214.157227	379.541229
1213.071289	754.618347
1211.985352	663.737976
1210.899414	546.312073
1209.813477	935.430542
1208.727539	603.257568
1207.640625	852.241394
1206.553711	691.263916
1205.466797	727.909241
1204.378906	516.301453
1203.291016	360.117523
1202.203125	218.375381
1201.115234	418.522583
1200.027344	100.930580
1198.938477	166.068954
1197.849609	-103.376877
1196.760742	65.033035
1195.670898	-264.589294
1194.582031	-339.284637
1193.492188	-173.644012
1192.401367	11.047874
1191.311523	-239.401428
1190.220703	-283.241516
1189.129883	-96.596390
1188.039063	-246.349930
1186.947266	-182.482346
1185.856445	-58.770645
1184.764648	-278.404724
1183.671875	-363.715851
1182.580078	-50.948910
1181.487305	170.412689
1180.394531	-42.435371
1179.301758	106.623528
1178.208984	133.245071
1177.115234	399.307861
1176.021484	471.064941
1174.927734	236.082382
1173.833008	276.406494
1172.738281	129.831970
1171.643555	291.897736
1170.548828	451.332153
1169.454102	170.355972
1168.358398	75.893936
1167.262695	179.767197
1166.166992	240.389999
1165.070313	23.565767
1163.973633	427.940521
1162.876953	215.592758
1161.780273	81.979973
1160.683594	437.768677
1159.585938	356.326324
1158.488281	193.581284
1157.389648	479.351990
1156.291992	309.120911
1155.193359	379.688141
1154.094727	359.414703
1152.996094	64.782082
1151.896484	237.280060
1150.796875	106.856277
1149.697266	162.135025
1148.597656	152.879333
1147.498047	-118.528572
1146.397461	212.365463
1145.296875	-30.761187
1144.195313	-28.852995
1143.094727	-341.211609
1141.993164	-127.917107
1140.891602	165.941330
1139.789063	-77.891724
1138.687500	-93.606888
1137.584961	30.706900
1136.482422	610.973145
1135.379883	354.584625
1134.276367	328.486633
1133.172852	663.122864
1132.069336	814.614990
1130.964844	1022.798462
1129.861328	1294.759521
1128.756836	1120.403076
1127.652344	1218.682129
1126.546875	1345.173828
1125.442383	1277.016846
1124.336914	1391.195313
1123.230469	1370.057251
1122.125000	908.088318
1121.018555	1035.902466
1119.912109	1175.307861
1118.805664	1065.875854
1117.699219	975.240967
1116.591797	1121.094849
1115.484375	1120.011963
1114.376953	969.732239
1113.268555	876.087830
1112.160156	1084.927368
1111.051758	1132.758667
1109.943359	1159.124512
1108.833984	1069.526489
1107.725586	1135.699463
1106.616211	1213.469116
1105.505859	1451.577271
1104.396484	1073.333984
1103.286133	924.001770
1102.175781	1052.982056
1101.064453	1101.533691
1099.954102	1329.140137
1098.842773	1327.777710
1097.731445	1045.749023
1096.619141	1173.754272
1095.507813	1195.531860
1094.395508	877.936218
1093.282227	1043.124268
1092.169922	798.413452
1091.056641	925.599121
1089.943359	909.030090
1088.830078	1002.920410
1087.716797	851.991760
1086.602539	1032.603882
1085.488281	808.588562
1084.373047	845.477478
1083.258789	816.433838
1082.143555	846.023315
1081.028320	1063.418335
1079.913086	796.793945
1078.796875	875.341675
1077.680664	756.560425
1076.564453	675.285767
1075.448242	652.614929
1074.331055	939.514648
1073.213867	759.466675
1072.096680	455.140686
1070.979492	497.829468
1069.861328	695.099182
1068.743164	622.734802
1067.625000	442.574036
1066.505859	684.001465
1065.386719	719.196716
1064.267578	1009.491943
1063.148438	620.851929
1062.029297	723.733704
1060.909180	812.474854
1059.789063	433.355072
1058.667969	479.942352
1057.547852	353.483856
1056.426758	404.677948
1055.305664	350.667877
1054.183594	553.632874
1053.062500	396.802856
1051.940430	410.487396
1050.818359	279.409912
1049.695313	643.193176
1048.572266	173.748062
1047.449219	38.135445
1046.326172	259.451263
1045.203125	361.750458
1044.079102	200.567978
1042.955078	204.963165
1041.830078	381.808960
1040.706055	309.333038
1039.581055	255.542679
1038.456055	94.698334
1037.331055	248.261215
1036.205078	315.668793
1035.079102	245.798676
1033.953125	378.416656
1032.826172	648.253357
1031.700195	657.588562
1030.573242	311.271973
1029.445313	341.716034
1028.318359	-139.003021
1027.190430	-394.076172
1026.062500	-328.415497
1024.934570	-265.020874
1023.805664	-282.831116
1022.676758	-572.108276
1021.547852	-496.824921
1020.418945	-504.994720
1019.289063	-369.255432
1018.159180	-395.793365
1017.029297	-396.704285
1015.898438	-191.215576
1014.767578	-78.392815
1013.636719	108.640785
1012.505859	-158.265366
1011.375000	374.001770
1010.243164	225.494492
1009.111328	227.646484
1007.978516	521.510254
1006.846680	789.942688
1005.713867	2073.802979
1004.581055	2957.163086
1003.447266	3474.979980
1002.313477	2927.170654
1001.179688	1778.960938
1000.045898	1121.240967
998.912109	293.078186
997.777344	322.194092
996.642578	176.016342
995.506836	330.141479
994.372070	399.006622
993.236328	145.030396
992.100586	133.549850
990.963867	55.392445
989.828125	25.886253
988.691406	51.908104
987.553711	-44.015457
986.416992	12.370137
985.279297	-0.166788
984.141602	54.293098
983.003906	3.037259
981.865234	221.317917
980.726563	138.262619
979.587891	290.127380
978.448242	216.735107
977.309570	403.453949
976.169922	261.550842
975.030273	501.487885
973.889648	256.680328
972.749023	356.828003
971.608398	512.286072
970.467773	718.427002
969.326172	364.541595
968.184570	226.812943
967.042969	307.384857
965.901367	367.514343
964.758789	260.424286
963.616211	94.007545
962.473633	317.647888
961.330078	672.074341
960.186523	373.516907
959.042969	407.530853
957.899414	244.806229
956.754883	9.135089
955.610352	89.748123
954.465820	463.540161
953.321289	192.124680
952.175781	-83.483063
951.030273	75.850677
949.884766	-112.204231
948.738281	255.602219
947.591797	113.812996
946.445313	111.728554
945.298828	-214.497238
944.151367	163.136124
943.003906	269.121552
941.856445	318.237671
940.708008	137.069305
939.559570	380.649506
938.411133	193.207718
937.262695	364.176483
936.113281	298.176300
934.964844	512.847534
933.814453	242.222504
932.665039	88.172333
931.514648	462.945770
930.364258	47.495251
929.213867	78.764397
928.062500	26.034651
926.912109	139.700699
925.759766	105.663666
924.608398	83.242973
923.456055	120.203186
922.303711	-131.388092
921.151367	242.496094
919.999023	-35.824394
918.845703	-186.545807
917.692383	-164.334061
916.539063	-46.529724
915.384766	-121.553360
914.230469	-153.196701
913.076172	-200.501740
911.920898	-342.863373
910.766602	-283.074982
909.611328	35.428211
908.455078	-69.997131
907.299805	-295.325378
906.143555	-395.703827
904.987305	-412.014130
903.830078	-194.810730
902.673828	-56.798077
901.516602	-34.132286
900.359375	-45.254528
899.201172	-81.084190
898.042969	-354.291382
896.884766	-197.432846
895.726563	-314.121979
894.567383	12.544359
893.408203	-63.134075
892.249023	-127.329475
891.088867	21.031391
889.929688	-94.822075
888.769531	-124.662956
887.608398	28.524141
886.448242	82.440460
885.287109	-204.284256
884.125977	113.872986
882.963867	-64.215393
881.801758	37.510429
880.639648	161.834763
879.477539	31.506750
878.315430	216.810623
877.152344	284.978333
875.989258	177.516357
874.825195	153.514145
873.661133	131.849060
872.497070	69.750488
871.333008	129.260300
870.168945	-29.419502
869.003906	-66.500153
867.838867	-38.305851
866.672852	133.811569
865.506836	157.549301
864.340820	145.359238
863.174805	353.359314
862.008789	226.638153
860.841797	210.037323
859.674805	34.070259
858.506836	363.189880
857.339844	319.668304
856.171875	570.053223
855.003906	679.018250
853.834961	689.276001
852.666016	813.839905
851.497070	454.228394
850.328125	368.121948
849.158203	376.119934
847.988281	169.079681
846.818359	237.500153
845.647461	408.824432
844.477539	190.594894
843.306641	278.956573
842.134766	76.427917
840.963867	341.325195
839.791992	51.541286
838.619141	-43.692394
837.447266	24.167542
836.274414	158.951187
835.101563	159.555984
833.928711	164.534134
832.754883	553.445679
831.581055	180.903305
830.407227	346.254364
829.232422	306.166229
828.058594	350.731018
826.883789	384.016296
825.708008	544.256042
824.533203	387.765930
823.357422	153.232239
822.181641	112.505432
821.004883	-30.792206
819.828125	-4.921116
818.651367	49.734459
817.474609	-136.174454
816.296875	167.427429
815.119141	-20.944008
813.941406	-127.088608
812.763672	15.711508
811.584961	56.021770
810.406250	-208.359711
809.226563	-110.568718
808.047852	-104.091133
806.868164	-113.330704
805.688477	48.238323
804.507813	-152.303131
803.327148	-335.176788
802.146484	-287.370667
800.965820	-339.605072
799.784180	-203.469025
798.603516	-158.505447
797.420898	-355.377319
796.239258	-368.398315
795.056641	-179.954330
793.874023	-514.604553
792.691406	-43.109165
791.507813	-187.586655
790.324219	-66.540504
789.140625	27.695290
787.956055	-112.845345
786.772461	22.998722
785.586914	178.504578
784.402344	94.935349
783.216797	-26.360170
782.032227	179.294800
780.845703	225.586243
779.660156	159.000626
778.473633	253.483780
777.287109	9.914791
776.100586	-48.298252
774.913086	61.068192
773.725586	115.038689
772.538086	-9.870689
771.349609	-92.991013
770.161133	83.925941
768.972656	73.220993
767.784180	-47.839073
766.594727	135.053497
765.405273	156.894287
764.215820	376.770935
763.026367	591.984131
761.835938	463.560577
760.645508	478.096680
759.454102	527.689575
758.262695	522.129700
757.072266	589.006836
755.879883	679.914124
754.688477	836.596436
753.496094	408.532837
752.303711	472.698669
751.110352	468.634857
749.917969	479.842529
748.724609	688.544739
747.530273	442.696411
746.336914	436.076904
745.142578	457.903442
743.948242	468.680359
742.752930	468.423767
741.558594	360.677704
740.363281	327.456329
739.166992	335.842590
737.971680	160.152618
736.775391	37.084293
735.579102	238.141205
734.381836	97.558800
733.185547	318.179169
731.988281	262.971954
730.790039	-6.602220
729.592773	178.908417
728.394531	252.831100
727.196289	446.988403
725.997070	330.723755
724.797852	256.076538
723.598633	399.982391
722.399414	224.992126
721.199219	371.150604
719.999023	488.936615
718.798828	443.053345
717.598633	277.266418
716.397461	251.281113
715.196289	380.273102
713.994141	520.225098
712.792969	104.315895
711.590820	6.948490
710.388672	169.069382
709.185547	272.444580
707.982422	25.262318
706.779297	13.527761
705.576172	-26.336149
704.372070	127.704094
703.167969	153.470398
701.963867	-303.542572
700.759766	207.710403
699.554688	-107.364334
698.349609	143.139557
697.143555	-49.639313
695.938477	-189.964005
694.732422	302.175110
693.525391	-222.136856
692.319336	-276.956024
691.112305	-251.184860
689.905273	-296.811127
688.697266	-146.881012
687.490234	-218.057251
686.282227	-108.931961
685.073242	-95.010780
683.865234	-330.156372
682.656250	-146.636963
681.447266	-58.292763
680.237305	145.081757
679.028320	-309.809631
677.818359	-194.751617
676.607422	-23.211031
675.397461	77.063454
674.186523	-8.551677
672.975586	59.700775
671.763672	-23.237043
670.551758	-198.895111
669.339844	138.094284
668.127930	107.709305
666.915039	187.748581
665.703125	-8.589087
664.489258	147.407745
663.276367	-39.841286
662.062500	-49.821075
660.848633	162.649918
659.634766	6.159730
658.419922	-76.794685
657.205078	-6.488850
655.990234	-71.992752
654.775391	123.434822
653.559570	-43.280659
652.343750	55.122604
651.126953	15.596436
649.911133	-73.508583
648.694336	97.914497
647.477539	68.941658
646.259766	-48.388180
645.041992	298.958649
643.824219	437.263947
642.606445	259.094879
641.387695	78.587929
640.168945	211.719162
638.950195	-12.360213
637.730469	-215.247162
636.511719	-132.771286
635.291016	63.017494
634.071289	-151.988571
632.850586	-107.725594
631.629883	-94.193275
630.409180	-85.679756
629.188477	119.424782
627.966797	66.209602
626.745117	211.536255
625.522461	141.430435
624.300781	-86.167397
623.078125	304.521637
621.854492	391.746429
620.631836	246.317184
619.408203	-93.144485
618.184570	131.311920
616.960938	105.826202
615.736328	138.627594
614.511719	129.031204
613.287109	-218.220032
612.061523	65.740601
610.835938	-35.182686
609.610352	84.085899
608.384766	-14.813205
607.158203	-145.990540
605.931641	77.101593
604.705078	-370.994263
