# Supplementary material for: Raman spectroscopy accurately differentiates mucosal healing from non-healing and biochemical changes following biological therapy in inflammatory bowel disease
Source: PLoS One. 2021 Jun 2;16(6):e0252210. doi: 10.1371/journal.pone.0252210 (PMC8172032; doi:10.1371/journal.pone.0252210)
Supplement: S3 Dataset — (ZIP) [file pone.0252210.s005.zip › Export UC active inflammation/OC034-1 pre treatment_base sub CR removed_59__X_-12274.4__Y_35523.2__Z_0.134959__Time_675.txt]

1714.640625	36.183628
1713.664063	-89.726120
1712.687500	33.777180
1711.709961	28.995245
1710.733398	-66.397392
1709.755859	-91.578110
1708.778320	20.422386
1707.799805	44.438759
1706.821289	-86.406876
1705.843750	10.948097
1704.864258	20.353691
1703.885742	-60.735252
1702.907227	40.671314
1701.927734	62.230152
1700.948242	84.261017
1699.968750	61.297939
1698.988281	151.090454
1698.007813	150.431732
1697.028320	158.278687
1696.046875	257.386688
1695.066406	250.082489
1694.084961	379.419342
1693.104492	306.249359
1692.123047	262.905365
1691.140625	281.390228
1690.159180	364.362427
1689.176758	450.383881
1688.194336	374.112396
1687.211914	514.281860
1686.228516	366.890289
1685.246094	617.114868
1684.262695	638.471436
1683.279297	508.381317
1682.295898	463.984924
1681.311523	569.113892
1680.327148	568.104858
1679.342773	825.666199
1678.358398	694.991272
1677.374023	899.971680
1676.388672	794.027100
1675.403320	866.673401
1674.417969	899.777039
1673.432617	773.747375
1672.446289	1145.066772
1671.459961	1054.282349
1670.473633	1317.171997
1669.487305	1248.329834
1668.500977	1349.784302
1667.513672	1268.359375
1666.526367	1423.499023
1665.539063	1406.429321
1664.550781	1596.592163
1663.563477	1479.346069
1662.575195	1725.715942
1661.586914	1699.233765
1660.598633	1760.525024
1659.609375	1853.875977
1658.620117	2077.285645
1657.631836	1977.756836
1656.641602	1862.653198
1655.652344	1800.829102
1654.662109	1691.653442
1653.672852	1786.557129
1652.681641	1614.456787
1651.691406	1588.170288
1650.701172	1310.916870
1649.709961	1126.563354
1648.718750	1074.696655
1647.727539	914.733826
1646.735352	836.974487
1645.744141	793.816345
1644.751953	682.227051
1643.759766	613.146851
1642.766602	597.100525
1641.774414	475.695923
1640.781250	293.851685
1639.788086	360.261444
1638.794922	476.942993
1637.801758	274.687042
1636.807617	233.514893
1635.813477	108.189537
1634.819336	157.010101
1633.825195	11.011058
1632.830078	83.859467
1631.834961	101.526718
1630.839844	16.652599
1629.844727	34.619610
1628.849609	29.031950
1627.853516	-84.295761
1626.857422	-2.781639
1625.861328	-94.758400
1624.865234	-10.403448
1623.868164	-120.503876
1622.871094	-38.581192
1621.874023	-14.397424
1620.876953	62.419716
1619.879883	60.503780
1618.881836	-85.746094
1617.883789	-27.062471
1616.885742	-41.816071
1615.887695	-1.374891
1614.888672	39.125740
1613.889648	82.302200
1612.890625	73.075195
1611.891602	37.694317
1610.892578	41.707779
1609.892578	19.566702
1608.892578	115.396629
1607.892578	137.878723
1606.892578	113.248138
1605.891602	122.708778
1604.890625	150.524597
1603.889648	2.991447
1602.888672	59.661076
1601.887695	43.072350
1600.885742	-46.728706
1599.883789	-21.410898
1598.881836	-30.082926
1597.879883	-57.042648
1596.876953	-117.959641
1595.874023	-50.820198
1594.871094	-64.695465
1593.868164	-62.901661
1592.864258	-100.284706
1591.861328	-46.297241
1590.857422	-109.799988
1589.853516	-79.355057
1588.848633	8.450523
1587.844727	67.496758
1586.839844	76.941513
1585.834961	83.741501
1584.830078	61.828548
1583.824219	219.707764
1582.819336	252.408661
1581.813477	162.619553
1580.807617	96.260468
1579.800781	170.487671
1578.794922	148.306381
1577.788086	133.888336
1576.781250	205.288040
1575.773438	240.174911
1574.766602	243.768707
1573.758789	210.889343
1572.750977	170.155746
1571.743164	105.974052
1570.735352	179.481415
1569.726563	143.757584
1568.718750	79.395515
1567.708984	100.687500
1566.700195	-96.222664
1565.691406	91.072533
1564.681641	78.354347
1563.671875	34.414715
1562.662109	0.781125
1561.652344	63.038254
1560.641602	73.311699
1559.630859	-15.034755
1558.620117	-67.151619
1557.609375	-15.684480
1556.597656	-47.250332
1555.586914	22.120558
1554.575195	52.510872
1553.563477	51.711800
1552.550781	-44.976360
1551.539063	98.969627
1550.526367	79.724617
1549.513672	94.009865
1548.500977	30.582605
1547.487305	47.234077
1546.473633	79.277077
1545.459961	-74.916267
1544.446289	29.269419
1543.432617	-32.064133
1542.417969	-31.493658
1541.404297	-56.866032
1540.389648	-77.183601
1539.374023	-133.754196
1538.359375	-48.466339
1537.343750	59.886314
1536.328125	8.120617
1535.312500	33.634361
1534.296875	-108.603325
1533.280273	55.900311
1532.263672	32.042595
1531.247070	77.653404
1530.230469	-13.435139
1529.212891	3.580209
1528.196289	71.976089
1527.178711	75.843948
1526.160156	48.690792
1525.142578	-89.244240
1524.124023	-75.426895
1523.106445	0.008257
1522.087891	62.423206
1521.068359	91.253403
1520.049805	-3.457887
1519.030273	66.254517
1518.010742	4.747993
1516.991211	130.709488
1515.971680	-8.094442
1514.951172	102.157494
1513.930664	83.854301
1512.910156	162.990707
1511.889648	149.573914
1510.868164	87.282585
1509.846680	63.381336
1508.826172	108.631134
1507.803711	-15.519409
1506.782227	21.795914
1505.759766	25.649694
1504.737305	-6.492982
1503.714844	-38.737156
1502.692383	-27.532557
1501.668945	57.821274
1500.646484	-184.724808
1499.623047	-20.235998
1498.599609	-86.283485
1497.575195	-101.239105
1496.550781	-13.960146
1495.527344	-62.386471
1494.502930	50.206882
1493.477539	134.515930
1492.453125	95.992912
1491.427734	335.946289
1490.402344	256.303925
1489.376953	222.578247
1488.350586	242.395767
1487.325195	308.077759
1486.298828	279.169189
1485.272461	405.875397
1484.245117	425.248047
1483.218750	431.771759
1482.191406	420.339294
1481.164063	587.339050
1480.136719	562.953369
1479.108398	490.051361
1478.080078	404.352417
1477.052734	647.314392
1476.023438	632.777222
1474.995117	804.103088
1473.965820	819.938049
1472.937500	876.432068
1471.908203	963.363403
1470.877930	1083.258911
1469.848633	1078.372070
1468.818359	1266.730713
1467.788086	1335.412964
1466.757813	1472.650635
1465.727539	1619.933838
1464.696289	1617.132935
1463.665039	1804.846069
1462.633789	1822.211304
1461.602539	1709.977173
1460.570313	1823.729614
1459.539063	1962.777710
1458.506836	2139.780273
1457.473633	2088.252441
1456.441406	2201.626221
1455.408203	2111.964355
1454.375000	2253.083008
1453.341797	2452.417969
1452.308594	2332.214355
1451.274414	2303.256348
1450.241211	2370.574219
1449.207031	2389.685303
1448.171875	2555.652100
1447.137695	2516.409912
1446.102539	2560.695801
1445.067383	2270.813232
1444.032227	2279.652588
1442.997070	2440.274902
1441.960938	2416.137695
1440.924805	2457.747803
1439.888672	2261.642578
1438.852539	2171.782715
1437.816406	1993.487427
1436.779297	1994.660034
1435.742188	1950.348755
1434.705078	1623.157349
1433.666992	1472.862793
1432.629883	1181.253418
1431.591797	1010.920715
1430.553711	906.278503
1429.514648	685.611206
1428.476563	671.905701
1427.437500	655.682434
1426.398438	639.475464
1425.359375	605.640137
1424.320313	534.026550
1423.280273	495.208282
1422.240234	395.959412
1421.200195	397.525024
1420.159180	394.065094
1419.119141	317.625214
1418.078125	334.369690
1417.037109	409.017242
1415.996094	299.984802
1414.954102	258.941711
1413.912109	230.523163
1412.870117	169.463348
1411.828125	188.912521
1410.786133	72.666405
1409.743164	-8.318867
1408.700195	-8.832239
1407.657227	40.933693
1406.614258	-39.862118
1405.570313	77.762451
1404.527344	140.170074
1403.483398	-23.276766
1402.438477	-78.718369
1401.394531	-68.850502
1400.349609	3.761323
1399.304688	119.026817
1398.259766	71.348434
1397.214844	-1.313755
1396.168945	149.133545
1395.123047	-58.685909
1394.077148	-5.850211
1393.031250	-90.706024
1391.984375	22.330383
1390.937500	45.272552
1389.890625	20.725414
1388.843750	-63.790100
1387.796875	-110.671547
1386.749023	-89.936516
1385.701172	-14.122219
1384.653320	-50.761524
1383.604492	-97.310829
1382.556641	3.684139
1381.507813	49.745384
1380.458984	13.442624
1379.410156	-85.192688
1378.360352	50.988319
1377.310547	-22.484503
1376.260742	113.800110
1375.210938	62.978977
1374.161133	37.216724
1373.110352	188.629822
1372.059570	110.665031
1371.008789	60.250587
1369.957031	32.378143
1368.906250	-20.299412
1367.854492	-65.389023
1366.802734	-147.724777
1365.750000	-75.532524
1364.698242	-33.143139
1363.645508	71.553391
1362.592773	44.404610
1361.540039	84.550415
1360.486328	65.072914
1359.433594	78.045403
1358.379883	71.218353
1357.326172	168.912338
1356.271484	80.253227
1355.216797	111.016869
1354.163086	194.051483
1353.107422	85.889732
1352.052734	198.904694
1350.998047	244.943954
1349.942383	320.855499
1348.886719	354.653687
1347.830078	408.393158
1346.774414	459.743561
1345.717773	593.022400
1344.661133	495.752777
1343.604492	730.830444
1342.546875	710.627319
1341.490234	645.944641
1340.432617	871.260071
1339.375000	747.345459
1338.316406	856.373962
1337.258789	834.251648
1336.200195	745.415466
1335.141602	688.902893
1334.082031	808.195374
1333.023438	838.499390
1331.963867	735.349792
1330.904297	642.248718
1329.844727	672.905640
1328.784180	718.489319
1327.723633	648.028564
1326.663086	819.817932
1325.602539	739.711243
1324.541992	874.590088
1323.480469	671.285217
1322.418945	840.899963
1321.357422	813.128296
1320.295898	960.655762
1319.233398	757.953186
1318.170898	945.107666
1317.108398	957.229614
1316.045898	907.828247
1314.982422	969.463074
1313.918945	962.186401
1312.855469	878.652466
1311.791992	957.819153
1310.728516	1061.683350
1309.664063	1005.584717
1308.599609	1129.296143
1307.535156	1043.888306
1306.469727	1059.494873
1305.404297	1131.773193
1304.338867	1184.449097
1303.273438	1205.242310
1302.208008	1373.617554
1301.141602	1247.105713
1300.075195	1152.691650
1299.008789	1102.636353
1297.942383	893.059814
1296.875000	1012.707825
1295.807617	938.459229
1294.740234	1048.419434
1293.672852	942.486023
1292.604492	804.800232
1291.537109	762.925720
1290.468750	679.473694
1289.399414	662.346497
1288.331055	777.679932
1287.261719	613.677795
1286.192383	699.747009
1285.123047	670.734375
1284.052734	810.805847
1282.983398	566.481506
1281.913086	635.689941
1280.841797	673.134338
1279.771484	720.428406
1278.700195	811.817688
1277.628906	729.589966
1276.557617	635.248352
1275.486328	790.389099
1274.414063	771.997314
1273.341797	900.307861
1272.269531	950.452087
1271.197266	888.283020
1270.124023	1024.020874
1269.050781	918.053040
1267.977539	1024.564331
1266.904297	1065.200439
1265.830078	1000.966309
1264.756836	1083.182251
1263.681641	1102.016968
1262.607422	1123.336304
1261.533203	1022.813232
1260.458008	1032.068726
1259.382813	1017.005981
1258.307617	982.512207
1257.231445	1004.106812
1256.155273	1120.709473
1255.079102	1035.238159
1254.002930	1229.764160
1252.926758	1059.222534
1251.849609	1027.480713
1250.772461	1066.333374
1249.695313	978.749634
1248.617188	866.930969
1247.540039	849.995789
1246.461914	1022.667480
1245.382813	1027.646118
1244.304688	971.918640
1243.225586	889.532837
1242.146484	724.653809
1241.067383	809.915588
1239.988281	866.039124
1238.908203	752.305603
1237.828125	803.610107
1236.748047	721.509949
1235.667969	797.083496
1234.586914	761.119751
1233.505859	693.675354
1232.424805	720.781738
1231.343750	689.738892
1230.261719	651.454651
1229.179688	533.277954
1228.097656	470.844788
1227.015625	471.378052
1225.932617	510.637970
1224.850586	428.898163
1223.767578	381.062225
1222.683594	338.083984
1221.600586	333.802460
1220.516602	230.404999
1219.432617	351.813873
1218.347656	270.188812
1217.263672	285.216003
1216.178711	157.724884
1215.093750	341.774506
1214.008789	368.801666
1212.922852	238.913757
1211.836914	297.285675
1210.750977	389.384491
1209.665039	445.237396
1208.579102	426.282654
1207.492188	409.723328
1206.405273	359.395569
1205.318359	352.436920
1204.230469	388.820862
1203.142578	348.071686
1202.054688	292.855286
1200.966797	134.092941
1199.877930	81.282951
1198.790039	131.939240
1197.701172	21.323090
1196.611328	55.052010
1195.522461	83.906815
1194.432617	21.333143
1193.342773	11.627208
1192.252930	-34.175812
1191.162109	47.347431
1190.072266	-3.351804
1188.981445	-46.873657
1187.889648	-40.001881
1186.798828	-13.987011
1185.707031	124.771729
1184.615234	-65.348373
1183.523438	-58.714329
1182.430664	113.361084
1181.337891	129.420898
1180.245117	39.917019
1179.152344	0.724192
1178.059570	167.577072
1176.965820	221.679764
1175.872070	134.361374
1174.778320	190.701324
1173.683594	122.441681
1172.588867	152.284363
1171.494141	69.556404
1170.399414	178.206009
1169.303711	35.555145
1168.208984	120.093002
1167.113281	-32.201481
1166.016602	107.140755
1164.920898	74.257339
1163.824219	213.350006
1162.727539	127.737671
1161.630859	187.772537
1160.533203	142.631180
1159.435547	185.755875
1158.337891	238.321640
1157.240234	350.432739
1156.141602	245.307510
1155.043945	342.879120
1153.944336	266.240967
1152.845703	146.633316
1151.747070	24.605177
1150.647461	233.780411
1149.547852	-5.136043
1148.447266	3.684165
1147.347656	-32.839127
1146.247070	23.414160
1145.146484	-15.665536
1144.044922	-33.403889
1142.944336	-163.053619
1141.842773	-83.414146
1140.741211	-34.823093
1139.638672	30.293056
1138.537109	-16.439690
1137.434570	-96.520531
1136.332031	120.339348
1135.228516	116.083366
1134.125977	152.106873
1133.022461	152.398895
1131.917969	435.081177
1130.814453	435.113129
1129.709961	548.939453
1128.605469	629.403931
1127.500977	667.042786
1126.396484	709.309204
1125.291016	602.106567
1124.185547	703.422241
1123.080078	553.421936
1121.973633	512.363831
1120.868164	457.018250
1119.761719	489.211426
1118.654297	492.881836
1117.547852	337.875702
1116.440430	469.165710
1115.333008	444.158173
1114.225586	369.395935
1113.117188	441.180267
1112.008789	543.571106
1110.900391	655.273987
1109.791992	625.046814
1108.682617	599.461609
1107.573242	710.791199
1106.463867	666.119629
1105.354492	656.790405
1104.244141	826.759583
1103.133789	817.211609
1102.023438	819.374146
1100.913086	804.934631
1099.801758	931.903625
1098.690430	943.198853
1097.579102	857.758118
1096.467773	1102.196167
1095.355469	898.778809
1094.243164	1046.344482
1093.130859	1064.233643
1092.017578	997.267517
1090.905273	1029.118042
1089.791992	1082.049927
1088.677734	965.468872
1087.564453	879.446594
1086.450195	1082.647949
1085.335938	1067.016113
1084.221680	976.093811
1083.106445	1004.992188
1081.991211	883.429199
1080.875977	829.973083
1079.760742	943.215881
1078.644531	793.358459
1077.528320	810.170837
1076.412109	887.927917
1075.295898	794.299011
1074.178711	665.456970
1073.061523	571.790833
1071.944336	663.342163
1070.826172	721.967834
1069.708984	574.270142
1068.590820	632.774170
1067.471680	627.941467
1066.353516	660.534790
1065.234375	650.909180
1064.115234	659.965027
1062.996094	617.477844
1061.875977	724.711548
1060.755859	630.665833
1059.635742	571.701294
1058.515625	545.458313
1057.394531	521.518616
1056.273438	446.132996
1055.152344	384.765717
1054.031250	297.693939
1052.909180	388.127228
1051.787109	368.740479
1050.665039	358.670746
1049.541992	329.900574
1048.418945	336.118622
1047.295898	374.970367
1046.172852	343.811157
1045.048828	238.022415
1043.925781	451.653748
1042.801758	180.372238
1041.676758	272.704742
1040.552734	264.813232
1039.427734	145.111389
1038.302734	169.827209
1037.176758	210.815231
1036.050781	249.451935
1034.924805	241.528854
1033.798828	275.484009
1032.672852	418.740326
1031.545898	413.105988
1030.418945	302.864258
1029.291992	350.729523
1028.164063	159.233658
1027.036133	151.368896
1025.908203	32.034214
1024.780273	114.793175
1023.651367	-127.493172
1022.522461	-26.136869
1021.393555	40.387058
1020.264648	-25.333431
1019.134766	43.521805
1018.004883	1.067384
1016.875000	28.212065
1015.744141	124.903503
1014.613281	26.935925
1013.482422	193.153122
1012.351563	299.111298
1011.219727	224.435013
1010.088867	397.555481
1008.956055	334.544586
1007.824219	294.753876
1006.691406	484.057983
1005.558594	1043.392944
1004.425781	1410.590210
1003.292969	1724.497925
1002.159180	1559.867432
1001.025391	1044.133911
999.891602	630.351135
998.756836	159.075546
997.622070	15.983494
996.487305	-2.310394
995.352539	83.335365
994.216797	28.245127
993.081055	17.085583
991.945313	-19.367065
990.808594	-97.239006
989.672852	30.185974
988.536133	-8.323771
987.398438	1.651164
986.261719	-78.138832
985.124023	-157.812729
983.986328	-64.661057
982.847656	12.414482
981.709961	-25.533188
980.571289	-12.753367
979.432617	32.320419
978.292969	59.063080
977.153320	-10.688609
976.013672	135.788498
974.874023	45.561287
973.734375	19.816216
972.593750	90.668243
971.453125	76.609833
970.311523	87.917671
969.170898	46.528267
968.029297	60.345764
966.886719	37.548923
965.745117	30.933455
964.602539	-60.430984
963.459961	63.901798
962.317383	199.752258
961.173828	138.545532
960.030273	86.648834
958.886719	89.874191
957.743164	127.570717
956.598633	57.747345
955.454102	15.547571
954.309570	115.388268
953.165039	43.691650
952.019531	31.628046
950.874023	120.326233
949.727539	78.773079
948.582031	39.651337
947.435547	30.384752
946.289063	130.926224
945.141602	190.427963
943.995117	188.366089
942.847656	186.433624
941.699219	136.692383
940.551758	244.579620
939.403320	254.432953
938.254883	223.350708
937.105469	94.346886
935.957031	234.587677
934.807617	197.087692
933.658203	180.248825
932.507813	200.006271
931.357422	153.826065
930.207031	189.787323
929.056641	123.404144
927.906250	102.712097
926.754883	77.611542
925.603516	64.032104
924.451172	41.493423
923.298828	-30.934570
922.146484	60.507576
920.994141	61.113445
919.841797	32.306953
918.688477	133.153976
917.535156	41.005386
916.380859	-146.348679
915.227539	-92.818657
914.073242	-75.500969
912.918945	-83.025833
911.763672	-24.619469
910.608398	-120.357712
909.453125	-261.279449
908.297852	-229.698059
907.141602	-127.735504
905.985352	1.497105
904.829102	-64.051025
903.672852	-124.915115
902.515625	-172.038193
901.358398	36.816677
900.201172	32.925171
899.042969	-31.942190
897.884766	50.395912
896.726563	60.431347
895.568359	-10.830879
894.409180	69.532791
893.250000	-55.714848
892.090820	11.287042
890.930664	110.000252
889.771484	48.404942
888.611328	151.794373
887.450195	-40.502266
886.289063	130.785339
885.128906	99.001320
883.966797	58.317837
882.805664	132.776978
881.643555	189.263626
880.481445	133.098724
879.319336	223.555786
878.156250	122.533104
876.993164	23.900633
875.830078	193.423950
874.666016	160.301758
873.502930	143.032471
872.338867	103.351952
871.173828	129.030258
870.009766	109.776726
868.844727	47.881237
867.679688	136.741241
866.513672	133.468262
865.348633	172.962463
864.182617	232.733795
863.015625	162.255219
861.849609	170.472870
860.682617	248.359360
859.515625	308.308136
858.347656	368.290314
857.180664	331.809662
856.012695	452.429382
854.843750	429.514374
853.675781	518.758484
852.506836	469.028900
851.337891	502.285034
850.167969	313.753937
848.999023	226.143402
847.829102	290.901764
846.658203	299.692627
845.488281	216.724960
844.317383	380.000519
843.146484	156.154236
841.975586	57.699165
840.803711	182.948425
839.631836	91.282516
838.459961	89.083618
837.287109	75.729805
836.114258	124.948708
834.941406	225.524384
833.768555	301.490875
832.594727	111.746780
831.420898	263.600800
830.247070	268.095306
829.072266	212.349152
827.898438	285.982788
826.722656	183.414871
825.547852	145.527924
824.372070	-23.857811
823.196289	147.761322
822.020508	96.490791
820.844727	89.767159
819.667969	209.954346
818.491211	-1.660606
817.313477	158.500565
816.136719	13.689342
814.958984	0.174488
813.781250	8.868751
812.602539	28.643347
811.423828	-13.882307
810.245117	-9.758212
809.066406	-1.239412
807.886719	-59.414185
806.707031	-50.982143
805.527344	1.801789
804.346680	-38.727345
803.166992	-132.567261
801.985352	-91.056656
800.804688	-74.034813
799.623047	-65.950394
798.441406	-106.715721
797.259766	-58.855896
796.078125	24.373577
794.895508	74.262772
793.712891	22.155651
792.529297	96.244629
791.346680	201.217743
790.163086	89.131210
788.978516	266.946960
787.794922	314.050873
786.610352	314.603943
785.425781	405.750854
784.241211	474.661987
783.055664	401.989197
781.870117	349.157349
780.684570	331.617798
779.498047	302.960419
778.311523	300.732574
777.125000	243.220810
775.938477	176.819672
774.750977	139.056030
773.563477	70.332825
772.375977	50.082443
771.187500	65.041733
769.999023	46.833813
768.810547	46.179413
767.622070	63.066410
766.432617	31.389891
765.243164	153.828796
764.053711	11.860037
762.863281	169.299622
761.672852	150.486176
760.482422	272.433960
759.291992	433.839966
758.100586	375.129669
756.909180	294.371277
755.717773	319.097504
754.525391	286.583466
753.333008	47.436985
752.140625	179.613358
750.948242	210.610489
749.754883	245.909637
748.561523	228.424896
747.368164	177.949341
746.173828	215.202576
744.979492	368.642120
743.785156	291.635529
742.590820	166.354675
741.395508	297.571014
740.200195	189.753845
739.003906	257.230896
737.808594	140.588654
736.612305	85.272926
735.416016	248.902512
734.218750	147.506882
733.021484	105.204094
731.824219	279.505554
730.626953	217.409103
729.428711	255.911621
728.230469	364.328888
727.032227	387.399139
725.833984	316.442230
724.634766	330.709106
723.435547	292.511017
722.235352	260.860199
721.036133	189.895889
719.835938	252.115555
718.635742	290.282898
717.434570	236.776505
716.233398	248.732208
715.032227	201.789597
713.831055	113.437431
712.628906	171.189621
711.426758	156.997070
710.224609	40.407665
709.021484	65.486656
707.818359	5.629296
706.615234	48.157879
705.412109	1.435198
704.208008	63.582691
703.003906	-52.694916
701.799805	44.303970
700.594727	102.147072
699.389648	-9.599256
698.184570	-79.947899
696.979492	-45.896183
695.773438	27.301254
694.567383	-60.237354
693.361328	-73.837692
692.154297	-28.745712
690.947266	-81.301590
689.740234	-140.281036
688.533203	-34.261600
687.325195	-51.871357
686.117188	-19.520514
684.909180	-41.319294
683.700195	-28.346237
682.491211	-4.466792
681.282227	-13.021694
680.072266	8.836905
678.863281	-47.204372
677.653320	2.962510
676.442383	-0.927687
675.232422	116.462418
674.021484	32.654552
672.810547	96.069977
671.598633	111.960991
670.386719	-25.592216
669.174805	94.246704
667.962891	-40.916710
666.750000	143.853333
665.537109	54.263779
664.324219	-13.613193
663.110352	138.856903
661.897461	38.748978
660.683594	53.140724
659.468750	7.172551
658.254883	10.893236
657.040039	57.799709
655.824219	42.201710
654.609375	-10.003217
653.393555	-68.615005
652.177734	2.107384
650.960938	27.577234
649.745117	-22.343689
648.528320	28.961691
647.311523	17.800093
646.093750	189.564453
644.875977	167.556107
643.658203	121.845711
642.440430	116.959129
641.221680	159.308914
640.002930	66.113228
638.784180	-59.384415
637.564453	21.337910
636.344727	52.471870
635.125000	-15.366350
633.905273	2.539506
632.684570	5.212177
631.463867	87.074554
630.243164	9.864570
629.021484	134.083420
627.799805	-5.863103
626.578125	-10.974019
625.356445	163.651291
624.133789	264.945435
622.911133	307.927307
621.688477	46.232224
620.464844	41.208031
619.241211	-15.716177
618.017578	18.897717
616.793945	40.069805
615.569336	-52.807777
614.344727	-28.639662
613.120117	-95.025902
611.894531	-12.445907
610.668945	22.261368
609.443359	11.218066
608.216797	16.372265
606.991211	12.033216
605.764648	-68.075279
604.537109	4.540981
