# Supplementary material for: Raman spectroscopy accurately differentiates mucosal healing from non-healing and biochemical changes following biological therapy in inflammatory bowel disease
Source: PLoS One. 2021 Jun 2;16(6):e0252210. doi: 10.1371/journal.pone.0252210 (PMC8172032; doi:10.1371/journal.pone.0252210)
Supplement: S3 Dataset — (ZIP) [file pone.0252210.s005.zip › Export UC active inflammation/OC003-2 _BL sub CR removed_69__X_-20089.5__Y_1277.39__Z_-881.052__Time_774.txt]

1714.767578	-194.730072
1713.791016	156.275970
1712.814453	-30.099083
1711.837891	184.158691
1710.860352	-13.622569
1709.882813	9.470836
1708.905273	81.785408
1707.926758	-99.515007
1706.949219	-161.822342
1705.970703	17.852522
1704.992188	51.188457
1704.013672	-77.776283
1703.034180	-152.219070
1702.054688	-105.237709
1701.075195	-265.928894
1700.095703	45.116207
1699.116211	-89.500603
1698.135742	46.858067
1697.155273	39.820007
1696.174805	89.869835
1695.194336	170.252579
1694.212891	280.897369
1693.231445	26.655279
1692.250000	275.345642
1691.268555	265.994568
1690.287109	94.830048
1689.304688	212.750412
1688.322266	195.531189
1687.339844	389.899597
1686.356445	363.798035
1685.374023	543.884644
1684.390625	412.996429
1683.407227	493.530029
1682.423828	598.890259
1681.439453	502.678192
1680.455078	559.137756
1679.470703	698.953430
1678.486328	677.241211
1677.501953	704.279907
1676.516602	710.844116
1675.531250	662.395020
1674.545898	907.252075
1673.560547	847.134949
1672.574219	1027.003418
1671.588867	1048.199829
1670.602539	873.583801
1669.615234	1066.295044
1668.628906	1262.368774
1667.641602	1236.110474
1666.654297	1181.421387
1665.666992	1297.313110
1664.679688	1278.590210
1663.691406	1090.837524
1662.703125	1094.793457
1661.714844	1035.822144
1660.726563	1088.884033
1659.738281	1211.496338
1658.749023	1128.064209
1657.759766	1127.434570
1656.770508	1180.413696
1655.781250	1059.268311
1654.791016	949.376892
1653.800781	906.306152
1652.810547	869.147278
1651.820313	663.307617
1650.829102	725.230347
1649.838867	636.998169
1648.847656	480.624573
1647.856445	409.438354
1646.864258	341.454041
1645.873047	313.657257
1644.880859	373.535461
1643.888672	286.022736
1642.895508	106.638542
1641.903320	336.915344
1640.910156	184.937347
1639.916992	307.854492
1638.923828	251.809616
1637.930664	291.157593
1636.936523	85.724419
1635.942383	54.762863
1634.948242	-70.651451
1633.954102	-103.403755
1632.958984	-38.299126
1631.964844	-38.688229
1630.969727	-230.922516
1629.973633	93.222412
1628.978516	-40.368755
1627.982422	10.613929
1626.987305	-109.100327
1625.991211	-60.128857
1624.994141	91.669899
1623.998047	-234.776260
1623.000977	-103.468460
1622.003906	41.186646
1621.006836	170.271454
1620.008789	173.471939
1619.011719	69.235168
1618.013672	57.165474
1617.015625	-9.805783
1616.016602	-68.664299
1615.018555	-51.216301
1614.019531	13.633765
1613.020508	86.500397
1612.021484	-47.636730
1611.022461	-142.235336
1610.022461	-84.626244
1609.022461	67.429741
1608.022461	-210.088272
1607.022461	104.572334
1606.021484	-73.084366
1605.020508	-14.935526
1604.019531	147.983719
1603.018555	30.910830
1602.017578	63.097996
1601.015625	-38.056232
1600.013672	-207.098846
1599.011719	-172.072220
1598.009766	-118.716873
1597.006836	67.948395
1596.003906	-171.344849
1595.000977	-227.646378
1593.998047	-179.436432
1592.995117	-144.295761
1591.991211	-218.811890
1590.987305	-345.504730
1589.983398	-250.347260
1588.979492	11.722846
1587.974609	-151.513382
1586.969727	-98.263809
1585.964844	30.533251
1584.959961	125.338051
1583.955078	63.678364
1582.949219	304.237915
1581.943359	232.023529
1580.937500	274.363129
1579.931641	238.488068
1578.924805	90.604752
1577.917969	252.423874
1576.911133	159.059967
1575.904297	78.642395
1574.897461	86.588692
1573.889648	99.624855
1572.881836	-27.860565
1571.874023	21.345261
1570.866211	-67.337669
1569.857422	80.333229
1568.848633	157.664444
1567.839844	364.678894
1566.831055	202.738419
1565.822266	258.786133
1564.812500	322.443420
1563.802734	284.712402
1562.792969	189.758148
1561.783203	203.618011
1560.772461	225.083099
1559.761719	261.921295
1558.750977	267.460266
1557.740234	202.842346
1556.729492	283.164978
1555.717773	218.201385
1554.706055	129.765869
1553.694336	173.231613
1552.682617	332.977783
1551.669922	383.751038
1550.657227	255.750549
1549.644531	96.555099
1548.631836	376.937866
1547.619141	416.492493
1546.605469	269.666290
1545.591797	127.859245
1544.578125	192.645813
1543.564453	122.830971
1542.549805	259.485687
1541.535156	199.576630
1540.520508	183.368103
1539.505859	161.780792
1538.490234	160.623474
1537.475586	66.346420
1536.459961	142.156204
1535.444336	3.618085
1534.427734	194.996475
1533.412109	53.469341
1532.395508	125.720451
1531.378906	267.292877
1530.362305	225.633636
1529.344727	3.434179
1528.328125	12.896683
1527.310547	140.566452
1526.292969	33.678604
1525.274414	-6.480174
1524.256836	197.613739
1523.238281	87.508171
1522.219727	80.104492
1521.200195	129.044342
1520.181641	54.324177
1519.162109	-30.882666
1518.142578	127.865486
1517.123047	-63.126816
1516.103516	154.186279
1515.083008	260.733704
1514.062500	-264.669617
1513.041992	31.444283
1512.021484	-62.931179
1511.000977	-44.580818
1509.979492	-254.805878
1508.958008	-21.410114
1507.936523	16.764265
1506.914063	-58.119553
1505.892578	-140.869614
1504.870117	-85.415092
1503.847656	-173.688263
1502.825195	-213.461655
1501.801758	-120.255356
1500.778320	-396.035004
1499.754883	-39.553448
1498.731445	-149.271423
1497.708008	-284.736603
1496.683594	-305.223602
1495.659180	-80.338417
1494.634766	-6.633388
1493.610352	-22.643225
1492.585938	78.751701
1491.560547	-198.348907
1490.535156	-225.109390
1489.509766	-280.144348
1488.483398	-161.670837
1487.458008	-148.112198
1486.431641	123.105515
1485.405273	138.784821
1484.377930	266.558807
1483.351563	337.989990
1482.324219	276.567169
1481.296875	406.278320
1480.269531	798.397827
1479.241211	705.828735
1478.213867	669.228027
1477.185547	742.046143
1476.157227	796.850037
1475.127930	963.540283
1474.099609	1063.820068
1473.070313	1199.546143
1472.041016	1095.810425
1471.011719	1447.512695
1469.981445	1580.108765
1468.952148	1269.919312
1467.921875	1654.022705
1466.891602	1984.445190
1465.860352	1928.188110
1464.830078	2197.178711
1463.798828	2153.379150
1462.767578	2297.486328
1461.735352	2451.573486
1460.704102	2359.182861
1459.671875	2226.096436
1458.639648	2435.646973
1457.607422	2474.984375
1456.575195	2488.843994
1455.541992	2494.987549
1454.508789	2909.369873
1453.475586	2605.914551
1452.442383	2916.005615
1451.408203	2896.386475
1450.375000	2729.750977
1449.340820	2867.122314
1448.305664	2857.448975
1447.271484	2961.695557
1446.236328	2658.201416
1445.202148	2534.524658
1444.166016	2674.020020
1443.130859	2471.849365
1442.095703	2451.862549
1441.059570	2100.513672
1440.023438	2285.343750
1438.986328	1881.013062
1437.950195	1833.224365
1436.913086	1792.997314
1435.875977	1664.343018
1434.838867	1518.046875
1433.801758	1412.206299
1432.763672	1197.817993
1431.725586	1129.923096
1430.687500	938.392273
1429.649414	923.567627
1428.611328	795.234680
1427.572266	762.786804
1426.533203	732.886169
1425.494141	466.034943
1424.454102	673.151917
1423.415039	653.420044
1422.375000	769.753662
1421.334961	546.015869
1420.293945	659.845032
1419.253906	562.178833
1418.212891	582.886658
1417.171875	533.157593
1416.130859	297.293549
1415.088867	345.828552
1414.046875	414.511932
1413.004883	405.266602
1411.962891	391.050537
1410.920898	208.494553
1409.877930	3.445403
1408.834961	160.334595
1407.791992	224.283096
1406.749023	263.159882
1405.706055	334.732300
1404.662109	155.307220
1403.618164	254.614548
1402.574219	236.027939
1401.529297	257.655243
1400.484375	347.077484
1399.440430	416.503326
1398.394531	480.945801
1397.349609	367.506073
1396.303711	424.601837
1395.258789	404.115845
1394.212891	401.259003
1393.166016	320.857147
1392.120117	240.608749
1391.073242	102.911751
1390.026367	265.711090
1388.979492	285.926819
1387.931641	351.263306
1386.884766	229.116928
1385.836914	294.671661
1384.789063	117.812134
1383.740234	146.097443
1382.692383	37.063530
1381.643555	-11.848035
1380.594727	146.714493
1379.544922	60.583012
1378.496094	174.379196
1377.446289	88.542511
1376.396484	92.724800
1375.346680	-127.527489
1374.296875	6.695309
1373.246094	53.693382
1372.195313	-116.131157
1371.144531	-111.227173
1370.092773	-43.879158
1369.041992	-33.719246
1367.990234	-28.412407
1366.938477	9.421068
1365.886719	147.002975
1364.833984	-46.484879
1363.781250	-10.722939
1362.728516	-37.042274
1361.675781	-115.450775
1360.623047	-19.532537
1359.569336	-72.741013
1358.515625	-36.251747
1357.461914	-161.216370
1356.408203	-238.745529
1355.353516	41.750702
1354.298828	-47.902061
1353.244141	-102.582199
1352.189453	86.295723
1351.133789	180.895309
1350.078125	139.087280
1349.022461	251.329956
1347.966797	286.768188
1346.911133	520.810425
1345.854492	588.734985
1344.797852	877.481934
1343.741211	737.379517
1342.683594	617.322693
1341.626953	827.069641
1340.569336	761.878052
1339.511719	738.987671
1338.453125	644.446289
1337.395508	946.262634
1336.336914	569.853638
1335.278320	926.321533
1334.218750	738.447876
1333.160156	496.402222
1332.100586	825.932495
1331.041016	702.981079
1329.981445	689.020081
1328.920898	732.067932
1327.861328	661.595154
1326.800781	845.774841
1325.740234	605.192871
1324.678711	863.704041
1323.618164	793.898560
1322.556641	790.924194
1321.495117	664.715637
1320.432617	686.755127
1319.371094	827.351196
1318.308594	864.455383
1317.246094	867.177490
1316.182617	860.187561
1315.120117	843.499817
1314.056641	757.971252
1312.993164	882.035950
1311.929688	868.265991
1310.865234	692.122070
1309.801758	801.793579
1308.737305	943.560486
1307.671875	866.387695
1306.607422	727.886536
1305.541992	973.319153
1304.476563	749.060730
1303.411133	542.252380
1302.345703	851.898499
1301.279297	842.046448
1300.212891	726.677246
1299.146484	663.082275
1298.080078	648.768677
1297.012695	501.991302
1295.945313	750.665039
1294.877930	633.641724
1293.810547	637.039673
1292.743164	706.801514
1291.674805	732.504761
1290.606445	704.366333
1289.537109	693.522522
1288.468750	788.205017
1287.399414	733.468628
1286.330078	892.036499
1285.260742	587.663574
1284.191406	844.382019
1283.121094	968.872559
1282.050781	877.987732
1280.980469	936.545898
1279.909180	745.591187
1278.838867	819.034912
1277.767578	939.017517
1276.696289	1073.716064
1275.624023	1083.765015
1274.552734	1125.678223
1273.480469	1328.951294
1272.408203	1344.096069
1271.335938	1222.529907
1270.262695	1394.159302
1269.189453	1170.255249
1268.116211	1229.693481
1267.042969	1516.153442
1265.968750	1507.324585
1264.894531	1413.190674
1263.820313	1204.539429
1262.746094	1381.314819
1261.671875	1441.061523
1260.596680	1549.593384
1259.521484	1541.174805
1258.446289	1374.462769
1257.370117	1453.889404
1256.293945	1462.717285
1255.218750	1391.247437
1254.141602	1417.227905
1253.065430	1564.921509
1251.988281	1488.759033
1250.911133	1651.057129
1249.833984	1601.744141
1248.756836	1725.122314
1247.678711	1678.323364
1246.600586	1361.808594
1245.522461	1446.385254
1244.444336	1698.573242
1243.365234	1676.231079
1242.286133	1736.482788
1241.207031	1784.590942
1240.127930	1687.069458
1239.047852	1659.982056
1237.967773	1647.478149
1236.887695	1644.694214
1235.807617	1561.897217
1234.726563	1387.018188
1233.645508	1435.222046
1232.564453	1461.597290
1231.483398	1223.873169
1230.401367	1257.552612
1229.319336	1240.355713
1228.237305	1191.685181
1227.155273	1135.766357
1226.072266	992.738098
1224.990234	1057.845215
1223.907227	999.537659
1222.823242	696.967407
1221.740234	723.359802
1220.656250	631.264343
1219.572266	819.550476
1218.488281	386.713104
1217.403320	451.708435
1216.318359	449.016357
1215.233398	330.382782
1214.148438	530.449158
1213.063477	472.121643
1211.977539	698.538025
1210.891602	485.712585
1209.805664	796.365967
1208.718750	487.064697
1207.631836	406.901276
1206.544922	420.735077
1205.458008	260.993896
1204.371094	378.354553
1203.283203	445.024017
1202.195313	205.746536
1201.107422	224.152145
1200.018555	57.131344
1198.929688	125.983299
1197.840820	252.488495
1196.751953	-34.901672
1195.663086	-156.277756
1194.573242	-27.591206
1193.483398	149.048386
1192.393555	75.571068
1191.302734	-144.528458
1190.211914	-261.299896
1189.121094	-13.008477
1188.030273	-206.757217
1186.939453	-186.827850
1185.847656	-49.373318
1184.755859	-101.644020
1183.664063	-139.581757
1182.571289	-172.789780
1181.479492	-54.989399
1180.386719	-35.631939
1179.292969	77.112206
1178.200195	240.040848
1177.106445	72.157364
1176.012695	62.354820
1174.918945	165.022751
1173.824219	49.659096
1172.730469	118.576317
1171.635742	132.317200
1170.540039	129.202820
1169.445313	23.124413
1168.349609	170.510071
1167.253906	265.121979
1166.158203	27.293358
1165.061523	198.168167
1163.965820	-25.410088
1162.869141	240.748688
1161.771484	246.338867
1160.674805	158.691956
1159.577148	144.983902
1158.479492	271.997437
1157.381836	258.052460
1156.283203	317.961365
1155.184570	349.109924
1154.085938	139.280945
1152.987305	-177.851089
1151.887695	10.372755
1150.789063	-218.636810
1149.689453	-161.752075
1148.588867	-128.827972
1147.489258	-117.460915
1146.388672	-106.215065
1145.288086	-78.424187
1144.186523	-264.947327
1143.085938	-330.151428
1141.984375	-178.974335
1140.882813	-192.075424
1139.781250	-76.889107
1138.678711	16.735060
1137.576172	100.697655
1136.473633	34.816334
1135.371094	116.136345
1134.267578	97.554985
1133.164063	226.085678
1132.060547	155.037445
1130.957031	252.420563
1129.852539	589.302979
1128.748047	292.516083
1127.643555	363.378784
1126.538086	412.754791
1125.433594	518.900085
1124.328125	648.586243
1123.221680	595.642883
1122.116211	530.774780
1121.009766	172.129257
1119.903320	325.026947
1118.796875	323.867188
1117.690430	301.302307
1116.583008	375.661377
1115.475586	203.838852
1114.368164	266.158051
1113.259766	311.790649
1112.151367	506.249634
1111.042969	296.333099
1109.934570	469.246307
1108.825195	594.726196
1107.716797	427.164917
1106.606445	590.190491
1105.497070	639.727356
1104.387695	663.187317
1103.277344	426.951569
1102.166992	620.141663
1101.055664	506.502930
1099.945313	251.340942
1098.833984	441.820892
1097.721680	523.694153
1096.610352	501.762817
1095.498047	616.412476
1094.385742	554.262329
1093.273438	501.486053
1092.161133	585.222046
1091.047852	445.213470
1089.934570	557.016541
1088.821289	593.407410
1087.707031	370.947571
1086.593750	531.880005
1085.479492	476.350128
1084.364258	425.478943
1083.250000	409.831970
1082.134766	335.386597
1081.019531	481.737610
1079.903320	162.941528
1078.788086	309.160034
1077.671875	422.390747
1076.555664	87.250267
1075.439453	287.204590
1074.322266	353.301300
1073.205078	273.915009
1072.087891	86.664108
1070.969727	262.818817
1069.852539	321.678284
1068.734375	368.754395
1067.615234	181.507370
1066.497070	160.615417
1065.377930	242.729034
1064.258789	350.533752
1063.139648	348.264313
1062.019531	221.951614
1060.900391	261.787872
1059.779297	278.187408
1058.659180	280.545288
1057.538086	191.711151
1056.417969	112.267838
1055.295898	-39.596825
1054.174805	100.636299
1053.052734	159.050278
1051.930664	44.643349
1050.808594	110.054642
1049.686523	103.089340
1048.563477	287.475800
1047.440430	119.514961
1046.317383	131.241531
1045.193359	138.309692
1044.069336	418.159058
1042.945313	47.612392
1041.821289	136.320587
1040.696289	155.115677
1039.572266	-114.876808
1038.447266	64.706947
1037.321289	134.813843
1036.195313	139.755341
1035.070313	133.105484
1033.943359	463.825775
1032.817383	389.732056
1031.690430	320.363342
1030.563477	297.573914
1029.436523	35.442337
1028.308594	-80.121780
1027.181641	27.462152
1026.052734	-122.776985
1024.924805	-226.434616
1023.796875	-323.014221
1022.667969	-484.479950
1021.538086	-288.444519
1020.409180	-315.142578
1019.279297	-179.398239
1018.149414	-280.170471
1017.019531	-114.203125
1015.889648	-444.250763
1014.758789	-264.260620
1013.627930	-123.653923
1012.497070	-135.896286
1011.365234	-4.475699
1010.233398	89.934296
1009.101563	186.708878
1007.969727	320.560120
1006.836914	512.280518
1005.704102	900.617004
1004.571289	1513.182983
1003.438477	2456.171875
1002.304688	2074.406494
1001.170898	1586.629761
1000.037109	861.230225
998.902344	353.396240
997.767578	224.625000
996.632813	70.636101
995.498047	59.943027
994.362305	42.448467
993.226563	-145.637177
992.090820	58.598934
990.955078	156.790298
989.818359	-5.455044
988.681641	30.727060
987.544922	-179.542694
986.407227	-311.255646
985.269531	-205.531448
984.131836	-104.326721
982.994141	-247.065826
981.855469	-223.881348
980.716797	-207.468826
979.578125	-119.604317
978.439453	60.365757
977.299805	49.532791
976.160156	206.678116
975.020508	101.875122
973.879883	153.524033
972.739258	120.297295
971.598633	273.280823
970.458008	49.751957
969.316406	163.955994
968.175781	152.025146
967.033203	197.618759
965.891602	245.643494
964.749023	211.231216
963.606445	64.632996
962.463867	147.514465
961.320313	104.456528
960.177734	297.597961
959.033203	199.862350
957.889648	191.659973
956.745117	211.099869
955.600586	148.278473
954.456055	325.968475
953.311523	348.138885
952.166016	393.338074
951.020508	219.114868
949.875000	429.286682
948.728516	358.337738
947.582031	337.868042
946.435547	267.301270
945.289063	324.861938
944.141602	455.645905
942.994141	570.548279
941.846680	571.418335
940.698242	291.728241
939.550781	708.271973
938.402344	454.100586
937.252930	651.793091
936.104492	452.802612
934.955078	497.990509
933.805664	493.177094
932.655273	636.635925
931.504883	308.637024
930.354492	370.401337
929.204102	318.447418
928.052734	134.646774
926.902344	180.948944
925.750977	104.520721
924.598633	198.896545
923.446289	168.296417
922.294922	26.447565
921.141602	200.799057
919.989258	161.583801
918.835938	304.310638
917.682617	279.020935
916.529297	97.186867
915.375000	206.213913
914.220703	-0.193017
913.066406	-24.806072
911.911133	-58.336720
910.756836	-289.066223
909.601563	-331.314240
908.445313	-24.237568
907.290039	-236.265732
906.133789	-223.699310
904.977539	-356.012482
903.820313	-173.273712
902.664063	-155.816910
901.506836	-74.844315
900.348633	8.483027
899.191406	8.152718
898.033203	-35.038979
896.875000	-238.693237
895.716797	-107.448135
894.557617	-227.104095
893.398438	-195.151367
892.239258	-88.533821
891.079102	-155.818329
889.919922	-247.821838
888.759766	-50.624874
887.598633	198.509506
886.438477	142.900452
885.277344	6.178778
884.115234	-31.113054
882.954102	91.834793
881.791992	440.316559
880.629883	274.696136
879.467773	197.136765
878.304688	180.539764
877.141602	321.724823
875.978516	194.885361
874.815430	491.513580
873.651367	265.778564
872.487305	330.558197
871.323242	366.114197
870.158203	196.996567
868.993164	246.179672
867.828125	187.456451
866.663086	234.467407
865.497070	362.420807
864.331055	247.678543
863.165039	431.808868
861.998047	494.615753
860.832031	575.380493
859.664063	424.929474
858.497070	512.469177
857.329102	617.948608
856.161133	642.640686
854.993164	741.348877
853.825195	795.179443
852.656250	799.686584
851.487305	813.164429
850.317383	810.965027
849.148438	701.234619
847.978516	723.697693
846.808594	327.445526
845.637695	302.974518
844.466797	72.611237
843.295898	381.567535
842.125000	144.554260
840.953125	113.389229
839.781250	95.631516
838.609375	283.507690
837.437500	-71.789848
836.264648	-138.720642
835.091797	176.315598
833.917969	64.629768
832.745117	-49.282425
831.571289	89.058197
830.397461	-7.032984
829.222656	135.609436
828.047852	99.687698
826.873047	88.260727
825.698242	241.766403
824.522461	85.321251
823.346680	67.052696
822.170898	108.884094
820.995117	184.040604
819.818359	34.186592
818.641602	111.420578
817.463867	117.326805
816.287109	0.756506
815.109375	173.391174
813.931641	207.961655
812.752930	182.401764
811.574219	-3.298613
810.395508	11.043230
809.216797	7.513407
808.037109	-82.738480
806.857422	-81.973946
805.677734	-392.178955
804.498047	-262.767090
803.317383	-306.624939
802.136719	-102.034874
800.955078	-321.356171
799.774414	-134.799927
798.592773	-112.513962
797.411133	-374.099335
796.228516	-117.033501
795.045898	-325.514832
793.863281	-124.173012
792.680664	-241.957977
791.497070	-193.720184
790.313477	-198.740372
789.129883	-316.739624
787.946289	-40.933159
786.761719	-24.182178
785.577148	-0.913143
784.391602	44.352577
783.207031	85.062843
782.021484	10.727801
780.835938	11.442254
779.649414	9.845012
778.462891	39.059574
777.276367	156.472214
776.089844	35.317959
774.902344	-35.121773
773.714844	-43.853573
772.527344	9.077607
771.338867	77.323357
770.151367	123.381485
768.962891	-15.843202
767.773438	74.097664
766.584961	69.152893
765.395508	370.299377
764.205078	149.281693
763.015625	141.837540
761.825195	156.319595
760.634766	430.384460
759.443359	539.223022
758.252930	441.155090
757.061523	367.243042
755.869141	603.288879
754.677734	388.534943
753.485352	439.713501
752.292969	187.601501
751.100586	396.807129
749.907227	346.718842
748.713867	542.483154
747.520508	345.192932
746.326172	448.577545
745.131836	317.106201
743.937500	113.259720
742.743164	277.866669
741.547852	378.773743
740.352539	60.940945
739.156250	17.140795
737.960938	3.994270
736.764648	249.281281
735.568359	220.698578
734.371094	95.778641
733.174805	170.071594
731.977539	-51.099636
730.779297	-9.649030
729.582031	36.146626
728.383789	114.717758
727.185547	64.265488
725.986328	179.955383
724.787109	4.969110
723.587891	212.393890
722.388672	116.139244
721.188477	255.785873
719.988281	323.348511
718.788086	249.038422
717.587891	207.528793
716.386719	248.977585
715.185547	296.992157
713.983398	83.364288
712.782227	157.651871
711.580078	142.600266
710.377930	46.989403
709.174805	-207.543243
707.971680	2.025221
706.768555	222.454514
705.565430	3.101899
704.361328	66.875313
703.157227	-10.737121
701.953125	-88.229004
700.748047	-6.821454
699.543945	22.451399
698.338867	199.634979
697.132813	-114.357399
695.926758	71.669151
694.720703	-76.837463
693.514648	-225.169785
692.308594	-73.672340
691.101563	-230.397018
689.894531	-248.032196
688.686523	-29.025558
687.478516	-65.990944
686.270508	-65.952759
685.062500	-46.281414
683.854492	-17.831013
682.645508	12.896057
681.436523	9.056483
680.226563	-113.807686
679.016602	-201.844376
677.806641	-16.894789
676.596680	-0.774129
675.386719	54.408012
674.175781	-2.840096
672.963867	-209.218521
671.752930	-207.774078
670.541016	-44.054245
669.329102	-68.392868
668.117188	99.724518
666.904297	99.310425
665.691406	256.676575
664.478516	81.431427
663.265625	-61.279163
662.051758	-173.640244
660.837891	-44.172924
659.623047	-31.244272
658.409180	83.092964
657.194336	74.462288
655.979492	-20.411480
654.763672	-26.856434
653.547852	-80.735367
652.332031	-154.018509
651.116211	5.345464
649.899414	59.039467
648.682617	-18.726650
647.465820	123.027252
646.249023	131.153366
645.031250	156.353653
643.813477	280.341980
642.594727	324.513123
641.376953	157.720734
640.158203	1.526951
638.939453	25.690353
637.719727	195.682144
636.500000	2.212805
635.280273	36.160995
634.060547	-177.226837
632.839844	-296.458740
631.619141	-177.831635
630.398438	13.223711
629.176758	145.754150
627.955078	-127.713715
626.733398	67.972549
625.511719	89.278168
624.289063	137.758026
623.066406	134.060760
621.843750	153.158020
620.620117	175.706772
619.397461	173.818695
618.172852	59.668262
616.949219	-173.134506
615.724609	200.877441
614.500000	85.816200
613.275391	-68.856636
612.050781	-47.186543
610.825195	-180.764801
609.599609	-39.900768
608.373047	-75.782631
607.146484	32.130909
605.919922	-92.283066
604.693359	-128.607986
