# Supplementary material for: Raman spectroscopy accurately differentiates mucosal healing from non-healing and biochemical changes following biological therapy in inflammatory bowel disease
Source: PLoS One. 2021 Jun 2;16(6):e0252210. doi: 10.1371/journal.pone.0252210 (PMC8172032; doi:10.1371/journal.pone.0252210)
Supplement: S3 Dataset — (ZIP) [file pone.0252210.s005.zip › Export UC active inflammation/OC015-1 pre treat_base sub CR removed_52__X_-12093.6__Y_3124.82__Z_-309.28__Time_597.txt]

1714.799805	225.361404
1713.823242	244.291367
1712.846680	-26.581739
1711.869141	-5.034548
1710.892578	-18.253180
1709.915039	-106.471275
1708.937500	57.356373
1707.958984	9.543730
1706.981445	42.291821
1706.002930	-61.422565
1705.024414	22.508287
1704.044922	-147.724335
1703.066406	-17.899778
1702.086914	13.069503
1701.107422	-30.624813
1700.127930	8.868474
1699.147461	-141.248123
1698.167969	-154.643082
1697.187500	-127.676010
1696.207031	9.140673
1695.226563	60.739677
1694.245117	27.156776
1693.263672	-35.436810
1692.282227	-110.993050
1691.300781	142.120453
1690.318359	120.628021
1689.336914	107.558289
1688.354492	142.858246
1687.372070	269.196381
1686.388672	494.484009
1685.406250	397.605743
1684.422852	271.838867
1683.439453	194.496735
1682.456055	306.715790
1681.471680	424.603363
1680.487305	239.361755
1679.502930	238.289185
1678.518555	381.346588
1677.534180	522.110657
1676.548828	205.714249
1675.563477	565.362244
1674.578125	725.880249
1673.592773	729.932373
1672.606445	574.941772
1671.621094	752.598389
1670.634766	795.113831
1669.647461	925.661072
1668.661133	990.227173
1667.673828	763.171082
1666.686523	1051.518921
1665.699219	838.674561
1664.711914	896.936035
1663.723633	1215.492432
1662.736328	1189.634644
1661.748047	1142.977173
1660.758789	1261.064331
1659.770508	1093.342285
1658.781250	1365.862671
1657.791992	1413.526611
1656.802734	1480.104126
1655.813477	1261.114868
1654.823242	1084.946045
1653.833008	1179.168213
1652.842773	1353.101563
1651.852539	948.040344
1650.862305	950.794739
1649.871094	784.681580
1648.879883	915.064880
1647.888672	760.317627
1646.896484	212.278000
1645.905273	436.203217
1644.913086	348.705383
1643.920898	361.916534
1642.928711	148.412384
1641.935547	249.390625
1640.943359	84.134048
1639.950195	32.686279
1638.956055	92.328690
1637.962891	1.938717
1636.968750	19.959047
1635.975586	106.794189
1634.981445	109.524590
1633.986328	-16.588245
1632.992188	-118.669891
1631.997070	-4.511443
1631.001953	54.551613
1630.006836	-9.893965
1629.010742	-63.559643
1628.015625	-138.016907
1627.019531	85.034325
1626.023438	-125.763184
1625.027344	-49.645947
1624.030273	-117.963074
1623.033203	208.197083
1622.036133	74.537514
1621.039063	-56.259315
1620.041992	186.156097
1619.043945	42.592838
1618.045898	43.652164
1617.047852	0.238343
1616.049805	211.549622
1615.050781	257.603821
1614.052734	306.397858
1613.053711	-90.556900
1612.053711	105.358253
1611.054688	33.914074
1610.054688	88.405952
1609.055664	27.681484
1608.054688	87.575592
1607.054688	45.386040
1606.054688	-9.797940
1605.053711	178.590820
1604.052734	84.274628
1603.051758	71.186798
1602.049805	-156.386383
1601.048828	66.109016
1600.046875	-85.428848
1599.044922	-40.764961
1598.041992	-419.574493
1597.040039	-251.962708
1596.037109	-42.600224
1595.034180	-172.923706
1594.031250	-39.386833
1593.027344	-86.083244
1592.024414	-182.360168
1591.020508	39.830135
1590.016602	-106.033638
1589.011719	-178.803589
1588.007813	-35.058968
1587.002930	-66.133614
1585.998047	-193.694916
1584.993164	25.458567
1583.987305	-29.173418
1582.982422	161.104065
1581.976563	176.709259
1580.970703	-34.335110
1579.964844	348.347626
1578.958008	38.306313
1577.951172	118.753494
1576.944336	95.006592
1575.937500	164.856750
1574.930664	245.005386
1573.922852	280.824677
1572.915039	-55.254208
1571.907227	152.004578
1570.899414	52.417103
1569.890625	-34.235222
1568.881836	50.502899
1567.873047	-44.101013
1566.864258	22.223583
1565.855469	49.471947
1564.845703	216.751663
1563.835938	62.073658
1562.826172	-9.631939
1561.816406	48.268211
1560.805664	43.780071
1559.794922	-46.388317
1558.784180	86.284363
1557.773438	-19.653118
1556.762695	32.380318
1555.750977	182.693253
1554.739258	71.227203
1553.727539	120.216858
1552.715820	62.908714
1551.703125	88.304573
1550.690430	162.718887
1549.677734	412.886719
1548.665039	57.543205
1547.652344	167.697998
1546.638672	104.425926
1545.625000	227.151932
1544.611328	-25.053543
1543.597656	185.205261
1542.583008	206.640656
1541.568359	21.302507
1540.553711	205.143433
1539.539063	66.057564
1538.524414	48.190083
1537.508789	130.811630
1536.493164	4.271998
1535.477539	-150.736526
1534.460938	-11.851700
1533.445313	3.075940
1532.428711	-15.674397
1531.412109	94.293068
1530.395508	44.311649
1529.377930	187.397568
1528.361328	0.616120
1527.343750	272.099976
1526.326172	236.962753
1525.307617	309.783905
1524.290039	225.466034
1523.271484	189.907608
1522.252930	120.779686
1521.234375	167.261932
1520.214844	141.576019
1519.196289	20.658426
1518.176758	197.760101
1517.156250	117.685555
1516.136719	255.875153
1515.117188	203.807434
1514.096680	-10.160576
1513.076172	-88.108994
1512.054688	59.697948
1511.034180	17.424835
1510.012695	-71.156509
1508.991211	-136.745590
1507.969727	-35.743088
1506.948242	108.676903
1505.925781	-126.492439
1504.903320	-102.834724
1503.880859	123.113800
1502.858398	18.374556
1501.835938	-283.654053
1500.812500	-132.443069
1499.789063	-163.182724
1498.765625	-206.820221
1497.741211	-76.550385
1496.717773	-174.138504
1495.693359	-156.698029
1494.668945	19.187889
1493.643555	-298.592804
1492.619141	114.781441
1491.593750	-42.071045
1490.568359	59.124535
1489.542969	-85.066986
1488.517578	-24.958677
1487.491211	-332.697144
1486.464844	-63.405556
1485.438477	6.591342
1484.412109	181.104599
1483.384766	51.831188
1482.358398	118.966553
1481.331055	236.988068
1480.302734	155.988892
1479.275391	414.015503
1478.247070	126.429726
1477.218750	70.781990
1476.190430	318.258484
1475.162109	565.568787
1474.132813	545.315857
1473.104492	629.415894
1472.075195	894.135498
1471.044922	927.092346
1470.015625	926.927734
1468.985352	1089.504639
1467.955078	1180.755859
1466.924805	1353.297241
1465.894531	1454.545654
1464.863281	1105.832886
1463.832031	1423.000366
1462.800781	1699.351440
1461.769531	1924.757813
1460.738281	1751.353027
1459.706055	1885.189697
1458.673828	1958.029053
1457.641602	1672.989014
1456.608398	1875.196289
1455.576172	1940.338623
1454.542969	1985.139771
1453.509766	1943.700684
1452.476563	2186.209717
1451.442383	2030.670288
1450.408203	2356.664063
1449.374023	2211.293213
1448.339844	1962.140137
1447.305664	1966.344360
1446.270508	2130.046143
1445.235352	2230.410889
1444.200195	2042.239746
1443.165039	1811.154541
1442.128906	1787.608154
1441.093750	1852.631470
1440.057617	1662.247437
1439.020508	1775.327393
1437.984375	1532.021362
1436.947266	1551.645142
1435.910156	1295.912354
1434.873047	1090.844971
1433.835938	1211.679443
1432.797852	903.265625
1431.759766	978.721130
1430.721680	781.626343
1429.683594	713.350525
1428.644531	408.005188
1427.606445	481.182373
1426.567383	526.628296
1425.528320	446.061859
1424.488281	408.420807
1423.449219	194.476196
1422.409180	371.183716
1421.369141	416.898560
1420.328125	235.992233
1419.288086	95.535950
1418.247070	138.956482
1417.206055	230.249237
1416.165039	132.863235
1415.123047	194.068710
1414.081055	142.145874
1413.040039	-50.478920
1411.997070	66.261726
1410.955078	57.375893
1409.912109	-51.956646
1408.870117	167.989578
1407.826172	-91.871429
1406.783203	-125.493721
1405.740234	-38.491623
1404.696289	-54.367821
1403.652344	-185.593307
1402.608398	-15.561292
1401.563477	-113.944214
1400.519531	13.555844
1399.474609	253.930695
1398.429688	20.468451
1397.383789	100.510620
1396.338867	138.033844
1395.292969	102.973969
1394.247070	22.946665
1393.200195	43.221447
1392.154297	36.066933
1391.107422	176.704803
1390.060547	117.170105
1389.013672	50.266369
1387.966797	18.525614
1386.918945	-298.231445
1385.871094	150.445663
1384.823242	211.532181
1383.775391	67.745529
1382.726563	124.043442
1381.677734	-49.426960
1380.628906	79.543808
1379.580078	355.921051
1378.530273	-89.303986
1377.481445	194.713715
1376.431641	186.712128
1375.380859	24.117676
1374.331055	148.610535
1373.280273	-53.574684
1372.229492	-140.846909
1371.178711	-148.182526
1370.127930	-33.261143
1369.076172	-52.846649
1368.024414	32.338894
1366.972656	15.479086
1365.920898	-160.638992
1364.869141	76.756073
1363.816406	87.633194
1362.763672	240.484390
1361.710938	-196.323334
1360.657227	272.696777
1359.604492	430.746460
1358.550781	-99.964211
1357.496094	50.861652
1356.442383	104.813683
1355.387695	-5.161132
1354.333984	252.745041
1353.279297	-30.852448
1352.223633	249.518906
1351.168945	269.193512
1350.113281	221.943527
1349.057617	293.958252
1348.001953	420.647217
1346.945313	517.619324
1345.888672	733.715698
1344.832031	818.410339
1343.775391	794.100830
1342.718750	698.034485
1341.661133	691.326477
1340.603516	793.744995
1339.545898	901.181702
1338.488281	991.348694
1337.429688	796.847717
1336.371094	966.421021
1335.312500	900.919189
1334.253906	810.808105
1333.195313	560.045593
1332.135742	880.810059
1331.076172	711.942749
1330.016602	973.411255
1328.956055	891.302368
1327.895508	767.322144
1326.834961	744.789734
1325.774414	702.604370
1324.713867	611.143677
1323.652344	579.070984
1322.590820	946.988220
1321.529297	791.649963
1320.467773	757.371338
1319.405273	853.935059
1318.343750	1258.838135
1317.280273	1044.740234
1316.217773	959.019958
1315.155273	740.331238
1314.091797	1046.677612
1313.028320	1027.779419
1311.964844	779.906616
1310.900391	780.932190
1309.835938	1111.945190
1308.771484	1174.592529
1307.707031	853.384399
1306.642578	867.004822
1305.577148	632.243164
1304.511719	968.215332
1303.446289	1232.808350
1302.380859	1013.079407
1301.314453	1063.858887
1300.248047	1267.026123
1299.181641	937.079468
1298.115234	990.491943
1297.047852	717.346252
1295.980469	1036.042847
1294.913086	591.310547
1293.845703	772.587097
1292.778320	897.411926
1291.709961	681.278137
1290.641602	717.884644
1289.573242	688.325500
1288.503906	989.746216
1287.434570	653.888672
1286.365234	967.526489
1285.295898	778.890381
1284.226563	497.308685
1283.156250	1031.270996
1282.085938	884.477905
1281.015625	512.611084
1279.945313	635.235352
1278.874023	701.566956
1277.802734	748.333557
1276.731445	452.756104
1275.660156	731.875854
1274.587891	639.360352
1273.515625	717.974243
1272.443359	659.756836
1271.371094	794.558044
1270.297852	909.781799
1269.224609	985.905579
1268.151367	1091.306641
1267.078125	1052.682495
1266.003906	928.683289
1264.930664	1234.103394
1263.856445	976.000549
1262.781250	896.019714
1261.707031	1089.125122
1260.631836	1040.851318
1259.556641	997.474304
1258.481445	1112.477051
1257.405273	981.415894
1256.330078	1062.276733
1255.253906	1096.838135
1254.177734	1055.921387
1253.100586	903.069275
1252.023438	1176.060059
1250.947266	1237.293091
1249.869141	1128.247803
1248.791992	1143.242554
1247.713867	973.464172
1246.635742	900.962646
1245.557617	923.238342
1244.479492	797.297668
1243.400391	812.259705
1242.321289	1116.152832
1241.242188	987.758972
1240.163086	893.379395
1239.083008	670.402710
1238.002930	993.365295
1236.922852	940.197510
1235.842773	984.024902
1234.761719	821.718506
1233.681641	913.968079
1232.600586	768.645752
1231.518555	792.953308
1230.437500	802.682251
1229.355469	783.304199
1228.273438	591.988892
1227.190430	836.443054
1226.108398	657.222229
1225.025391	836.141663
1223.942383	903.658264
1222.859375	656.688904
1221.775391	617.731445
1220.692383	445.787109
1219.607422	795.925537
1218.523438	411.274323
1217.439453	389.126282
1216.354492	412.824799
1215.269531	540.299927
1214.184570	230.681625
1213.098633	510.098450
1212.012695	478.031433
1210.926758	354.245361
1209.840820	380.009033
1208.754883	692.684875
1207.667969	392.752991
1206.581055	623.210266
1205.494141	328.130310
1204.406250	618.614075
1203.318359	590.932312
1202.230469	341.631134
1201.142578	289.823395
1200.054688	281.309235
1198.965820	-44.960831
1197.876953	-22.247017
1196.788086	89.403328
1195.698242	102.325363
1194.609375	-144.515869
1193.519531	349.134369
1192.428711	49.332169
1191.338867	141.289093
1190.248047	-69.576294
1189.157227	-121.884903
1188.066406	-75.781502
1186.975586	-65.778053
1185.883789	25.757219
1184.791992	-53.196629
1183.700195	-235.352631
1182.607422	-76.883812
1181.514648	-33.666309
1180.421875	28.643549
1179.329102	-69.745300
1178.236328	61.907368
1177.142578	-204.307938
1176.048828	102.043587
1174.955078	-106.719627
1173.860352	149.047531
1172.766602	323.246490
1171.671875	76.069702
1170.576172	123.239838
1169.481445	356.922424
1168.385742	312.989319
1167.290039	-84.883713
1166.194336	-183.817520
1165.097656	-268.440674
1164.001953	-116.520554
1162.905273	161.876801
1161.807617	127.185211
1160.710938	44.690422
1159.613281	296.396454
1158.515625	294.917175
1157.417969	469.962067
1156.319336	527.953064
1155.220703	361.639069
1154.122070	226.338974
1153.023438	462.967407
1151.924805	301.360931
1150.825195	132.609329
1149.725586	156.858337
1148.625000	150.064911
1147.525391	193.231171
1146.424805	329.166870
1145.324219	100.783585
1144.223633	103.291107
1143.122070	250.870865
1142.020508	74.813583
1140.918945	86.661133
1139.817383	179.291290
1138.714844	55.496738
1137.612305	273.937622
1136.509766	237.985947
1135.407227	335.029358
1134.303711	320.346771
1133.200195	367.356384
1132.096680	269.484985
1130.993164	584.583191
1129.888672	553.044983
1128.784180	557.060425
1127.679688	580.003540
1126.575195	690.627380
1125.469727	687.357178
1124.364258	698.267822
1123.258789	536.151550
1122.152344	655.980286
1121.046875	465.446198
1119.940430	542.537170
1118.833008	444.355896
1117.726563	294.121948
1116.619141	399.483307
1115.511719	166.446869
1114.404297	352.146729
1113.295898	287.056793
1112.188477	162.869629
1111.080078	423.986938
1109.970703	401.370941
1108.862305	584.296265
1107.752930	486.018188
1106.643555	616.830933
1105.534180	381.608887
1104.423828	566.628662
1103.313477	340.917084
1102.203125	676.825073
1101.092773	628.070801
1099.981445	555.735535
1098.870117	624.883301
1097.758789	569.056458
1096.647461	857.318909
1095.535156	794.367188
1094.422852	465.251678
1093.310547	529.577209
1092.197266	593.860779
1091.084961	672.242676
1089.971680	388.145874
1088.857422	588.872681
1087.744141	424.895325
1086.629883	703.135010
1085.515625	802.550232
1084.401367	744.423706
1083.286133	792.082947
1082.171875	696.402466
1081.056641	638.356384
1079.940430	960.811218
1078.825195	660.901367
1077.708984	671.009094
1076.592773	549.694275
1075.475586	346.317902
1074.359375	600.513977
1073.242188	615.373962
1072.125000	470.801544
1071.006836	565.427063
1069.888672	413.937469
1068.770508	400.791138
1067.652344	275.229645
1066.534180	313.703583
1065.415039	450.527161
1064.295898	680.959229
1063.176758	347.253143
1062.056641	399.822754
1060.936523	5.571353
1059.816406	310.865540
1058.696289	517.845276
1057.575195	460.588593
1056.454102	349.639282
1055.333008	152.322815
1054.211914	60.269398
1053.089844	292.951691
1051.967773	362.112488
1050.845703	55.419083
1049.723633	215.724213
1048.600586	245.320999
1047.477539	1.998919
1046.354492	232.319687
1045.230469	299.349945
1044.106445	235.845810
1042.982422	67.540787
1041.858398	267.551239
1040.734375	616.630249
1039.609375	-63.903374
1038.484375	-73.411125
1037.358398	-73.548706
1036.232422	-92.244133
1035.107422	147.439560
1033.980469	3.191627
1032.854492	152.150970
1031.727539	31.353088
1030.600586	198.963333
1029.473633	22.560747
1028.345703	-35.181911
1027.218750	-255.451141
1026.090820	-55.140598
1024.961914	-282.137909
1023.833984	-107.309715
1022.705078	-190.135284
1021.576172	-279.809296
1020.446289	-478.414551
1019.317383	-150.322220
1018.187500	-436.831390
1017.056641	-259.454865
1015.926758	-209.558441
1014.795898	-141.073654
1013.665039	45.614662
1012.534180	153.544235
1011.402344	148.029175
1010.270508	-54.188675
1009.138672	51.613880
1008.006836	18.605312
1006.874023	365.113586
1005.741211	658.343079
1004.608398	717.962219
1003.475586	1450.410767
1002.341797	1822.020874
1001.208008	1980.945801
1000.074219	1585.406494
998.939453	966.084778
997.805664	319.434326
996.669922	467.355774
995.535156	-12.519733
994.400391	89.438820
993.264648	170.667480
992.127930	198.895126
990.992188	289.463013
989.855469	-16.465813
988.718750	138.823181
987.582031	234.214798
986.445313	-71.220612
985.307617	144.123260
984.169922	46.278889
983.031250	-88.270340
981.893555	150.211792
980.754883	80.313248
979.616211	111.763336
978.476563	232.988998
977.337891	170.286301
976.198242	96.204636
975.057617	86.601433
973.917969	-14.823537
972.777344	104.434631
971.636719	113.477547
970.496094	180.011902
969.354492	191.500229
968.212891	90.606346
967.071289	205.546616
965.929688	270.049103
964.787109	135.060928
963.644531	36.911522
962.501953	64.985115
961.358398	17.490690
960.214844	224.456589
959.071289	241.263062
957.927734	468.860687
956.783203	231.593399
955.638672	266.948120
954.494141	-24.925428
953.349609	184.542343
952.204102	210.974869
951.058594	239.762985
949.912109	316.633789
948.766602	100.929649
947.620117	239.664124
946.473633	165.903442
945.327148	21.435801
944.179688	365.873260
943.032227	-11.331481
941.884766	36.328468
940.736328	291.730927
939.587891	118.107605
938.439453	257.168488
937.291016	485.182098
936.141602	252.561584
934.993164	389.421021
933.842773	526.283264
932.693359	460.353760
931.542969	191.776489
930.392578	321.952454
929.242188	654.778992
928.090820	559.544556
926.940430	118.479439
925.788086	412.621216
924.636719	222.148788
923.484375	113.696907
922.333008	414.626373
921.179688	440.412720
920.027344	-45.109509
918.874023	55.860794
917.720703	224.981766
916.567383	162.427933
915.413086	158.986130
914.258789	398.484253
913.104492	238.491318
911.950195	146.687683
910.794922	327.178650
909.639648	26.842735
908.483398	-128.197144
907.328125	-174.321671
906.171875	1.708588
905.015625	-69.267120
903.859375	-201.334122
902.702148	-131.746262
901.544922	26.140251
900.387695	45.908062
899.229492	104.172531
898.071289	-251.598404
896.913086	-229.423706
895.754883	-109.990234
894.595703	29.760794
893.436523	137.826508
892.277344	132.875488
891.118164	75.984505
889.958008	30.435104
888.797852	-132.498322
887.636719	63.637691
886.476563	-157.878326
885.315430	99.131432
884.154297	-129.023529
882.992188	-93.157242
881.831055	-246.717850
880.668945	10.123011
879.505859	88.789825
878.343750	-100.729996
877.180664	92.839211
876.017578	34.056927
874.853516	-148.539230
873.690430	-159.950134
872.526367	152.754242
871.361328	152.535583
870.197266	46.576611
869.032227	-205.526566
867.867188	41.682079
866.701172	-30.458971
865.536133	151.403000
864.370117	5.106333
863.203125	65.552231
862.037109	9.167700
860.870117	177.345779
859.703125	163.597336
858.536133	199.218155
857.368164	423.292908
856.200195	393.756348
855.032227	308.146545
853.863281	502.845062
852.694336	484.472260
851.525391	705.896362
850.356445	651.596985
849.186523	586.104004
848.016602	899.112366
846.846680	569.341736
845.676758	597.867615
844.505859	843.446533
843.334961	679.427734
842.163086	732.446716
840.992188	901.706787
839.820313	1061.919189
838.648438	1074.493896
837.475586	859.087952
836.302734	1217.966797
835.129883	1065.116333
833.957031	941.342407
832.783203	730.520935
831.609375	713.970398
830.435547	454.147278
829.261719	511.232849
828.086914	626.257141
826.912109	353.165802
825.737305	296.435028
824.561523	460.370361
823.385742	292.153870
822.209961	308.902496
821.033203	336.745972
819.857422	-165.454742
818.680664	91.735832
817.502930	-80.813362
816.326172	18.170988
815.148438	105.950485
813.969727	-4.301165
812.791992	-221.277176
811.613281	-120.264839
810.434570	-43.786476
809.255859	8.179489
808.076172	220.044067
806.896484	185.232407
805.716797	-53.888123
804.537109	322.020569
803.356445	116.205475
802.175781	94.631020
800.994141	325.940674
799.813477	4.840634
798.631836	40.861691
797.450195	-182.539291
796.267578	-135.470779
795.084961	-314.469940
793.902344	-123.458138
792.719727	-147.401657
791.536133	38.993404
790.352539	-22.669262
789.168945	-73.264046
787.985352	130.596420
786.800781	126.389656
785.616211	31.481268
784.431641	-87.731522
783.246094	-72.064140
782.060547	12.083543
780.875000	7.786560
779.688477	213.325211
778.501953	1.338831
777.315430	140.500183
776.128906	52.208614
774.941406	-60.337570
773.753906	27.934721
772.566406	-55.909077
771.378906	-2.998821
770.190430	19.004454
769.001953	91.683746
767.812500	45.309685
766.624023	-155.284698
765.434570	-316.147064
764.245117	157.307632
763.054688	47.070793
761.864258	101.969704
760.673828	-89.640961
759.483398	35.657955
758.291992	154.295349
757.100586	343.247040
755.909180	294.656830
754.716797	283.455597
753.524414	151.396545
752.332031	74.326614
751.139648	-112.530319
749.946289	23.522327
748.752930	84.870560
747.559570	56.201195
746.365234	308.447144
745.171875	154.701401
743.976563	205.029785
742.782227	121.577995
741.586914	0.907903
740.391602	-73.658974
739.196289	132.320023
738.000000	73.127457
736.803711	38.073078
735.607422	-67.017677
734.411133	-99.790108
733.213867	252.702469
732.016602	176.150543
730.819336	99.658791
729.621094	-147.376892
728.422852	169.909653
727.224609	-22.312485
726.026367	168.080811
724.827148	56.860443
723.627930	65.880699
722.428711	33.429680
721.228516	44.702141
720.028320	145.513123
718.828125	52.056904
717.626953	11.053617
716.426758	162.087128
715.225586	243.294037
714.023438	80.276802
712.822266	93.960762
711.620117	40.115425
710.416992	-65.961578
709.214844	-86.983879
708.011719	35.796600
706.808594	267.436340
705.605469	185.525620
704.401367	105.874367
703.197266	35.007523
701.993164	9.903921
700.788086	-36.890274
699.583008	131.653534
698.377930	-99.841469
697.172852	120.892395
695.966797	204.676590
694.760742	-91.706779
693.554688	-129.449203
692.347656	-58.555496
691.141602	31.889666
689.934570	-10.056832
688.726563	-253.737045
687.518555	-354.080444
686.310547	-159.362885
685.102539	-21.073284
683.894531	71.672478
682.685547	-95.665840
681.476563	-163.207703
680.266602	-46.536388
679.056641	208.732315
677.846680	-10.285476
676.636719	-110.098694
675.426758	-162.214432
674.215820	-73.618599
673.003906	-26.132822
671.792969	237.644211
670.581055	-80.332443
669.369141	354.181885
668.157227	380.031128
666.944336	155.244644
665.731445	4.035474
664.518555	-15.332765
663.305664	88.407364
662.091797	-129.541290
660.877930	114.502655
659.664063	39.093472
658.449219	-75.101395
657.234375	4.878415
656.019531	-96.303719
654.803711	24.615089
653.588867	171.339066
652.373047	197.326202
651.156250	57.413353
649.940430	-175.058807
648.723633	96.443619
647.505859	-60.604156
646.289063	-131.508133
645.071289	-150.756241
643.853516	161.284775
642.635742	236.560532
641.416992	-8.628123
640.198242	17.137037
638.979492	98.734993
637.759766	111.487724
636.541016	-90.649231
635.320313	-58.628159
634.100586	112.899353
632.879883	-42.034557
631.659180	71.333809
630.438477	107.328285
629.217773	70.290199
627.996094	88.958603
626.774414	62.501480
625.551758	220.349030
624.330078	470.197540
623.107422	72.669609
621.883789	255.824799
620.661133	126.064865
619.437500	197.550873
618.213867	20.535084
616.990234	269.436646
615.765625	111.501259
614.541016	62.622089
613.316406	-65.512199
612.090820	3.015676
610.865234	-183.057037
609.639648	43.350975
608.414063	-31.821505
607.187500	-60.116558
605.960938	-97.104897
604.734375	-57.361267
