# Supplementary material for: Raman spectroscopy accurately differentiates mucosal healing from non-healing and biochemical changes following biological therapy in inflammatory bowel disease
Source: PLoS One. 2021 Jun 2;16(6):e0252210. doi: 10.1371/journal.pone.0252210 (PMC8172032; doi:10.1371/journal.pone.0252210)
Supplement: S3 Dataset — (ZIP) [file pone.0252210.s005.zip › Export UC active inflammation/OC034-1 pre treatment_base sub CR removed_87__X_-12267.4__Y_35526.2__Z_-1.27527__Time_995.txt]

1714.640625	104.331177
1713.664063	131.247864
1712.687500	53.753067
1711.709961	-49.765148
1710.733398	8.431188
1709.755859	-26.472391
1708.778320	17.110445
1707.799805	-37.733864
1706.821289	-11.458556
1705.843750	61.085896
1704.864258	-47.793186
1703.885742	60.922977
1702.907227	-78.583900
1701.927734	36.802658
1700.948242	-37.096607
1699.968750	-59.482533
1698.988281	36.417606
1698.007813	-54.186028
1697.028320	-93.309715
1696.046875	9.777138
1695.066406	27.982340
1694.084961	134.900864
1693.104492	114.233322
1692.123047	96.818016
1691.140625	304.155151
1690.159180	237.167725
1689.176758	178.760757
1688.194336	350.298370
1687.211914	335.658173
1686.228516	257.567627
1685.246094	366.620758
1684.262695	428.166870
1683.279297	412.940643
1682.295898	491.442566
1681.311523	567.726501
1680.327148	577.906372
1679.342773	580.572693
1678.358398	642.247864
1677.374023	821.412964
1676.388672	812.088989
1675.403320	800.552185
1674.417969	797.429443
1673.432617	1025.983643
1672.446289	1005.042603
1671.459961	1210.353271
1670.473633	1142.376953
1669.487305	1228.852539
1668.500977	1222.745728
1667.513672	1328.498901
1666.526367	1336.379395
1665.539063	1495.855713
1664.550781	1621.122070
1663.563477	1765.248901
1662.575195	1856.612427
1661.586914	1903.198486
1660.598633	2074.653076
1659.609375	1925.718262
1658.620117	1999.689453
1657.631836	2111.011719
1656.641602	2082.224609
1655.652344	2098.745117
1654.662109	1845.555420
1653.672852	1822.976074
1652.681641	1692.192383
1651.691406	1450.632446
1650.701172	1479.168213
1649.709961	1206.525757
1648.718750	1018.826782
1647.727539	995.290405
1646.735352	934.996094
1645.744141	830.038513
1644.751953	812.488586
1643.759766	668.410095
1642.766602	450.675568
1641.774414	439.089966
1640.781250	443.525238
1639.788086	310.955933
1638.794922	123.228546
1637.801758	72.870064
1636.807617	207.238876
1635.813477	96.575264
1634.819336	181.112732
1633.825195	165.639511
1632.830078	73.923561
1631.834961	98.250717
1630.839844	30.541542
1629.844727	-31.754051
1628.849609	19.255827
1627.853516	-26.998590
1626.857422	-65.238045
1625.861328	67.587280
1624.865234	-51.977367
1623.868164	15.248159
1622.871094	11.563755
1621.874023	13.213612
1620.876953	67.478127
1619.879883	32.483723
1618.881836	139.372910
1617.883789	59.869888
1616.885742	32.951851
1615.887695	55.955235
1614.888672	42.264225
1613.889648	-26.466267
1612.890625	1.902636
1611.891602	48.644402
1610.892578	16.750591
1609.892578	-62.278633
1608.892578	-10.242043
1607.892578	20.828930
1606.892578	67.611679
1605.891602	93.435287
1604.890625	43.328827
1603.889648	95.321945
1602.888672	63.548840
1601.887695	-15.311777
1600.885742	28.790686
1599.883789	-36.977394
1598.881836	127.345856
1597.879883	-16.876747
1596.876953	-100.950882
1595.874023	-49.148792
1594.871094	-114.954880
1593.868164	-44.958202
1592.864258	-118.641808
1591.861328	-51.365395
1590.857422	-78.121208
1589.853516	-86.646965
1588.848633	-129.132675
1587.844727	18.753277
1586.839844	36.133007
1585.834961	27.374475
1584.830078	10.738577
1583.824219	74.837090
1582.819336	162.289383
1581.813477	111.574715
1580.807617	154.569229
1579.800781	33.432545
1578.794922	112.722801
1577.788086	184.094727
1576.781250	169.485535
1575.773438	253.662689
1574.766602	194.662003
1573.758789	133.002304
1572.750977	151.878448
1571.743164	-47.687115
1570.735352	85.385719
1569.726563	65.014862
1568.718750	148.463867
1567.708984	44.791542
1566.700195	8.575534
1565.691406	34.579845
1564.681641	0.778364
1563.671875	-59.058765
1562.662109	62.628036
1561.652344	5.189907
1560.641602	-28.990276
1559.630859	53.406105
1558.620117	-35.417599
1557.609375	13.038646
1556.597656	1.772019
1555.586914	5.942183
1554.575195	2.229194
1553.563477	57.958961
1552.550781	61.776390
1551.539063	-25.107012
1550.526367	-39.615120
1549.513672	-25.774416
1548.500977	18.982491
1547.487305	-45.007175
1546.473633	-54.792858
1545.459961	-59.522106
1544.446289	59.678818
1543.432617	-2.150290
1542.417969	-84.738449
1541.404297	57.280434
1540.389648	-121.058594
1539.374023	-121.317459
1538.359375	-21.035744
1537.343750	1.669437
1536.328125	13.926254
1535.312500	90.541466
1534.296875	9.701275
1533.280273	-63.491451
1532.263672	30.775188
1531.247070	68.187027
1530.230469	-113.541504
1529.212891	-17.106638
1528.196289	-34.146858
1527.178711	108.342178
1526.160156	75.595238
1525.142578	60.765388
1524.124023	130.738754
1523.106445	118.244347
1522.087891	121.069290
1521.068359	164.919495
1520.049805	110.942207
1519.030273	108.279724
1518.010742	269.981140
1516.991211	92.343361
1515.971680	264.031067
1514.951172	73.403168
1513.930664	52.217041
1512.910156	177.260254
1511.889648	104.511528
1510.868164	106.098305
1509.846680	76.791443
1508.826172	62.787537
1507.803711	12.772281
1506.782227	37.033592
1505.759766	35.543297
1504.737305	-58.307968
1503.714844	-67.665009
1502.692383	17.665758
1501.668945	2.971554
1500.646484	49.647888
1499.623047	6.600684
1498.599609	76.096283
1497.575195	-38.782200
1496.550781	94.462753
1495.527344	-5.198798
1494.502930	145.704239
1493.477539	68.895439
1492.453125	150.526016
1491.427734	229.474579
1490.402344	160.107697
1489.376953	238.854828
1488.350586	207.656723
1487.325195	390.893433
1486.298828	356.966400
1485.272461	358.711090
1484.245117	373.132294
1483.218750	448.713226
1482.191406	455.311829
1481.164063	484.789154
1480.136719	580.477844
1479.108398	612.322021
1478.080078	720.545410
1477.052734	619.726074
1476.023438	653.890442
1474.995117	805.147339
1473.965820	874.787476
1472.937500	941.803040
1471.908203	1095.267700
1470.877930	1174.805664
1469.848633	1177.938477
1468.818359	1181.011230
1467.788086	1458.695313
1466.757813	1586.199097
1465.727539	1695.808350
1464.696289	1746.863770
1463.665039	1711.462402
1462.633789	1815.759766
1461.602539	1925.054321
1460.570313	2095.201416
1459.539063	2006.290649
1458.506836	2232.121582
1457.473633	2368.995605
1456.441406	2165.806396
1455.408203	2259.455322
1454.375000	2421.513184
1453.341797	2347.669922
1452.308594	2316.931152
1451.274414	2501.606689
1450.241211	2701.396729
1449.207031	2546.399414
1448.171875	2659.927002
1447.137695	2603.735596
1446.102539	2696.922852
1445.067383	2739.434570
1444.032227	2645.263184
1442.997070	2702.933838
1441.960938	2636.615234
1440.924805	2560.205566
1439.888672	2524.283691
1438.852539	2389.785645
1437.816406	2267.984375
1436.779297	2323.113770
1435.742188	2067.481934
1434.705078	1915.525757
1433.666992	1874.747437
1432.629883	1430.045898
1431.591797	1346.499878
1430.553711	1000.542542
1429.514648	934.807495
1428.476563	818.674927
1427.437500	765.653870
1426.398438	689.982483
1425.359375	430.335205
1424.320313	526.203979
1423.280273	508.653717
1422.240234	476.022095
1421.200195	496.328827
1420.159180	529.239929
1419.119141	396.007050
1418.078125	391.233276
1417.037109	230.464111
1415.996094	278.638550
1414.954102	206.074173
1413.912109	158.731339
1412.870117	154.196487
1411.828125	215.069672
1410.786133	62.319637
1409.743164	150.910065
1408.700195	83.743439
1407.657227	24.190275
1406.614258	-103.092308
1405.570313	50.925446
1404.527344	-111.347076
1403.483398	-15.008902
1402.438477	3.553228
1401.394531	257.978302
1400.349609	20.768152
1399.304688	-50.786213
1398.259766	53.239265
1397.214844	11.908284
1396.168945	-14.313503
1395.123047	-98.083153
1394.077148	-43.986938
1393.031250	72.760429
1391.984375	106.894325
1390.937500	58.476582
1389.890625	27.668413
1388.843750	-18.068222
1387.796875	-3.675190
1386.749023	-59.250866
1385.701172	75.310097
1384.653320	4.890462
1383.604492	-95.422432
1382.556641	-33.180336
1381.507813	-93.312981
1380.458984	-10.964537
1379.410156	-53.436420
1378.360352	-43.383705
1377.310547	24.159500
1376.260742	89.260849
1375.210938	99.523605
1374.161133	142.295654
1373.110352	-31.855625
1372.059570	-18.831560
1371.008789	143.853363
1369.957031	42.348221
1368.906250	135.349899
1367.854492	19.117928
1366.802734	174.527802
1365.750000	63.491062
1364.698242	101.983589
1363.645508	63.378792
1362.592773	201.580032
1361.540039	43.720562
1360.486328	37.762032
1359.433594	94.081184
1358.379883	33.595146
1357.326172	142.278503
1356.271484	226.149826
1355.216797	225.590225
1354.163086	190.347122
1353.107422	329.077637
1352.052734	405.763763
1350.998047	393.130615
1349.942383	400.452576
1348.886719	425.238922
1347.830078	489.806152
1346.774414	554.444519
1345.717773	681.151184
1344.661133	639.286560
1343.604492	706.615356
1342.546875	672.388306
1341.490234	729.960693
1340.432617	745.485168
1339.375000	914.667297
1338.316406	841.185486
1337.258789	832.205627
1336.200195	736.687622
1335.141602	794.742859
1334.082031	763.793640
1333.023438	886.325378
1331.963867	850.614929
1330.904297	782.870972
1329.844727	794.358337
1328.784180	739.202209
1327.723633	755.823242
1326.663086	873.821655
1325.602539	796.737061
1324.541992	900.046082
1323.480469	944.149231
1322.418945	882.187744
1321.357422	988.155762
1320.295898	995.479065
1319.233398	995.489502
1318.170898	1168.224365
1317.108398	1151.119263
1316.045898	1146.437012
1314.982422	1099.947510
1313.918945	927.900818
1312.855469	1014.686035
1311.791992	1084.280518
1310.728516	1109.607666
1309.664063	1154.705322
1308.599609	1185.100830
1307.535156	1289.392700
1306.469727	1445.390503
1305.404297	1419.380859
1304.338867	1400.843262
1303.273438	1483.202393
1302.208008	1570.523193
1301.141602	1527.632080
1300.075195	1531.524414
1299.008789	1429.862183
1297.942383	1338.146362
1296.875000	1234.270752
1295.807617	1157.520996
1294.740234	1029.337036
1293.672852	1043.608398
1292.604492	1107.014282
1291.537109	981.598450
1290.468750	1050.038696
1289.399414	949.350769
1288.331055	988.493530
1287.261719	858.593567
1286.192383	802.320984
1285.123047	797.581055
1284.052734	724.336243
1282.983398	717.295715
1281.913086	840.065613
1280.841797	803.761536
1279.771484	843.387146
1278.700195	870.824219
1277.628906	851.836670
1276.557617	913.609680
1275.486328	884.955627
1274.414063	941.918945
1273.341797	989.135864
1272.269531	999.737366
1271.197266	1115.417480
1270.124023	955.143860
1269.050781	1105.065430
1267.977539	1162.210327
1266.904297	1202.292969
1265.830078	1315.602783
1264.756836	1241.070679
1263.681641	1259.294189
1262.607422	1321.438721
1261.533203	1210.511963
1260.458008	1194.727783
1259.382813	1113.195679
1258.307617	1214.449097
1257.231445	1150.070190
1256.155273	1112.538818
1255.079102	1179.742554
1254.002930	1244.512329
1252.926758	1160.838379
1251.849609	1213.477417
1250.772461	1044.768311
1249.695313	1022.071167
1248.617188	982.390869
1247.540039	891.699219
1246.461914	1065.972656
1245.382813	1065.248047
1244.304688	906.639954
1243.225586	990.988403
1242.146484	854.353271
1241.067383	863.448364
1239.988281	891.967651
1238.908203	918.060852
1237.828125	849.537781
1236.748047	761.648926
1235.667969	734.428040
1234.586914	615.100098
1233.505859	667.921631
1232.424805	740.108032
1231.343750	555.448853
1230.261719	634.897156
1229.179688	716.729980
1228.097656	558.826782
1227.015625	560.750671
1225.932617	562.669373
1224.850586	354.075073
1223.767578	544.705261
1222.683594	326.518524
1221.600586	280.088531
1220.516602	436.730896
1219.432617	254.925903
1218.347656	372.813995
1217.263672	123.428070
1216.178711	219.519119
1215.093750	310.717438
1214.008789	319.771698
1212.922852	241.909225
1211.836914	289.539154
1210.750977	390.199280
1209.665039	326.768677
1208.579102	340.505829
1207.492188	332.511017
1206.405273	322.078827
1205.318359	446.572754
1204.230469	395.097473
1203.142578	268.936371
1202.054688	183.736755
1200.966797	125.023247
1199.877930	3.712424
1198.790039	34.033993
1197.701172	90.770981
1196.611328	72.868896
1195.522461	86.195900
1194.432617	39.361477
1193.342773	-67.597046
1192.252930	-83.223236
1191.162109	-29.204269
1190.072266	-78.561638
1188.981445	-161.570953
1187.889648	2.741723
1186.798828	42.087135
1185.707031	-24.246096
1184.615234	118.169464
1183.523438	75.731293
1182.430664	35.656273
1181.337891	-42.827175
1180.245117	-27.829340
1179.152344	138.113739
1178.059570	40.311745
1176.965820	-0.003483
1175.872070	100.965179
1174.778320	230.564590
1173.683594	103.852150
1172.588867	60.914280
1171.494141	142.378647
1170.399414	92.142952
1169.303711	168.648254
1168.208984	-56.293446
1167.113281	43.986305
1166.016602	50.921726
1164.920898	167.724182
1163.824219	55.015434
1162.727539	147.734650
1161.630859	58.823174
1160.533203	277.913116
1159.435547	339.268677
1158.337891	312.213013
1157.240234	232.598236
1156.141602	391.515289
1155.043945	283.148071
1153.944336	198.600708
1152.845703	311.894775
1151.747070	10.324330
1150.647461	61.499168
1149.547852	143.546524
1148.447266	158.784561
1147.347656	4.859743
1146.247070	3.301244
1145.146484	4.045274
1144.044922	7.090007
1142.944336	52.881840
1141.842773	20.076468
1140.741211	-15.171760
1139.638672	-12.441994
1138.537109	-73.972740
1137.434570	-109.414413
1136.332031	35.657730
1135.228516	152.077438
1134.125977	137.744568
1133.022461	230.185471
1131.917969	227.548965
1130.814453	315.021027
1129.709961	390.509003
1128.605469	484.861206
1127.500977	650.241821
1126.396484	585.465576
1125.291016	598.868225
1124.185547	496.051819
1123.080078	440.594269
1121.973633	359.022644
1120.868164	398.203613
1119.761719	430.183197
1118.654297	341.331177
1117.547852	366.053772
1116.440430	343.359497
1115.333008	481.472321
1114.225586	477.531342
1113.117188	440.408051
1112.008789	559.261658
1110.900391	566.895447
1109.791992	555.547302
1108.682617	633.904480
1107.573242	747.582520
1106.463867	679.303406
1105.354492	816.384094
1104.244141	726.730957
1103.133789	759.759766
1102.023438	740.798889
1100.913086	811.410645
1099.801758	735.708252
1098.690430	862.733765
1097.579102	848.205261
1096.467773	1015.076355
1095.355469	1033.369751
1094.243164	914.968567
1093.130859	933.148315
1092.017578	1043.076538
1090.905273	973.998840
1089.791992	1062.564209
1088.677734	939.269409
1087.564453	1041.796997
1086.450195	1007.813721
1085.335938	1046.677002
1084.221680	977.334595
1083.106445	1046.624023
1081.991211	986.599121
1080.875977	964.134216
1079.760742	894.657654
1078.644531	829.854370
1077.528320	790.853760
1076.412109	770.598022
1075.295898	703.377441
1074.178711	664.288025
1073.061523	711.947632
1071.944336	649.339050
1070.826172	659.383484
1069.708984	674.075012
1068.590820	597.333252
1067.471680	698.622375
1066.353516	729.570618
1065.234375	807.295593
1064.115234	777.266296
1062.996094	651.259949
1061.875977	691.409546
1060.755859	542.022522
1059.635742	621.881042
1058.515625	477.201508
1057.394531	545.292603
1056.273438	349.225464
1055.152344	344.833282
1054.031250	277.346558
1052.909180	324.311249
1051.787109	385.246979
1050.665039	275.719757
1049.541992	271.252106
1048.418945	474.448700
1047.295898	301.945892
1046.172852	337.091949
1045.048828	183.332779
1043.925781	323.382477
1042.801758	141.717728
1041.676758	209.459259
1040.552734	305.128357
1039.427734	221.407257
1038.302734	84.169701
1037.176758	261.278687
1036.050781	352.193390
1034.924805	366.283234
1033.798828	275.687012
1032.672852	231.660370
1031.545898	380.663971
1030.418945	420.346497
1029.291992	295.003998
1028.164063	179.026978
1027.036133	146.756897
1025.908203	105.231575
1024.780273	-17.525816
1023.651367	-19.486084
1022.522461	-19.098835
1021.393555	-46.529865
1020.264648	4.958837
1019.134766	33.255447
1018.004883	114.905373
1016.875000	-39.917835
1015.744141	-25.439199
1014.613281	125.787468
1013.482422	75.429848
1012.351563	178.003738
1011.219727	278.252045
1010.088867	295.159241
1008.956055	365.330780
1007.824219	259.656647
1006.691406	514.977661
1005.558594	915.945679
1004.425781	1471.709229
1003.292969	1479.359375
1002.159180	1579.509766
1001.025391	806.197937
999.891602	560.039612
998.756836	226.284424
997.622070	86.716721
996.487305	-78.117096
995.352539	54.933422
994.216797	3.382266
993.081055	-38.848377
991.945313	-64.843971
990.808594	29.148907
989.672852	40.180046
988.536133	51.277321
987.398438	-32.034725
986.261719	-124.441605
985.124023	-60.110401
983.986328	-41.782673
982.847656	-32.593323
981.709961	-27.925762
980.571289	15.939642
979.432617	18.460194
978.292969	80.864494
977.153320	35.253201
976.013672	28.834064
974.874023	45.493500
973.734375	135.767822
972.593750	118.117340
971.453125	1.808738
970.311523	106.086151
969.170898	132.360580
968.029297	53.141228
966.886719	-19.059893
965.745117	2.931786
964.602539	6.664488
963.459961	136.612610
962.317383	195.536804
961.173828	48.262772
960.030273	43.228897
958.886719	102.446739
957.743164	221.292068
956.598633	271.495148
955.454102	5.868355
954.309570	31.140455
953.165039	177.783279
952.019531	178.059555
950.874023	125.844185
949.727539	201.811661
948.582031	90.403862
947.435547	70.580017
946.289063	192.546112
945.141602	61.000767
943.995117	151.167206
942.847656	108.973572
941.699219	201.601166
940.551758	200.728561
939.403320	193.128128
938.254883	210.741730
937.105469	246.709885
935.957031	237.176529
934.807617	268.798035
933.658203	195.688034
932.507813	195.643112
931.357422	264.055450
930.207031	2.328356
929.056641	146.127808
927.906250	187.543045
926.754883	65.200050
925.603516	186.487900
924.451172	37.144993
923.298828	106.314041
922.146484	157.379532
920.994141	128.979355
919.841797	105.255722
918.688477	-61.476963
917.535156	65.012184
916.380859	75.740814
915.227539	122.905724
914.073242	72.560257
912.918945	-7.147271
911.763672	-9.559332
910.608398	-43.611366
909.453125	-204.528671
908.297852	-99.990181
907.141602	52.215561
905.985352	-62.946045
904.829102	28.230223
903.672852	-20.962069
902.515625	163.231735
901.358398	-44.228367
900.201172	108.412010
899.042969	-42.144554
897.884766	24.668476
896.726563	105.126389
895.568359	201.479523
894.409180	198.418945
893.250000	109.571243
892.090820	90.918106
890.930664	171.783554
889.771484	101.373245
888.611328	279.493713
887.450195	-25.497772
886.289063	112.136993
885.128906	233.998657
883.966797	304.016846
882.805664	173.350311
881.643555	67.644173
880.481445	146.936874
879.319336	372.780060
878.156250	240.325363
876.993164	344.561584
875.830078	221.349854
874.666016	188.351685
873.502930	270.253174
872.338867	221.659271
871.173828	301.426819
870.009766	230.500259
868.844727	269.889130
867.679688	244.121063
866.513672	130.766495
865.348633	311.945557
864.182617	297.624237
863.015625	209.246048
861.849609	201.816010
860.682617	167.509796
859.515625	308.372070
858.347656	352.723938
857.180664	428.513367
856.012695	479.648193
854.843750	488.202148
853.675781	626.837769
852.506836	500.945465
851.337891	390.842529
850.167969	516.098145
848.999023	318.760315
847.829102	448.526794
846.658203	320.789063
845.488281	363.258881
844.317383	190.904236
843.146484	271.483429
841.975586	157.442520
840.803711	200.028091
839.631836	276.151245
838.459961	153.317535
837.287109	218.282898
836.114258	218.439316
834.941406	160.531616
833.768555	305.877380
832.594727	375.258911
831.420898	283.902161
830.247070	346.569519
829.072266	371.286469
827.898438	248.770294
826.722656	202.140411
825.547852	200.108932
824.372070	142.353989
823.196289	204.949249
822.020508	116.006790
820.844727	134.003937
819.667969	117.863022
818.491211	99.433205
817.313477	-51.722263
816.136719	74.460999
814.958984	83.454552
813.781250	54.605427
812.602539	21.299393
811.423828	128.033768
810.245117	103.550697
809.066406	-96.499939
807.886719	54.516594
806.707031	-61.100399
805.527344	-52.356716
804.346680	-12.575171
803.166992	22.697233
801.985352	33.509903
800.804688	8.767863
799.623047	-120.246941
798.441406	39.000137
797.259766	-12.479376
796.078125	75.635635
794.895508	196.893372
793.712891	205.057343
792.529297	131.217697
791.346680	132.627563
790.163086	140.619217
788.978516	261.417633
787.794922	291.369202
786.610352	257.093109
785.425781	375.362762
784.241211	398.430450
783.055664	246.789017
781.870117	397.916901
780.684570	403.073273
779.498047	264.574738
778.311523	227.653961
777.125000	219.376450
775.938477	233.098328
774.750977	171.706436
773.563477	156.597015
772.375977	108.327042
771.187500	112.930779
769.999023	121.860504
768.810547	225.486847
767.622070	165.905121
766.432617	141.524078
765.243164	213.990356
764.053711	286.338409
762.863281	305.732880
761.672852	388.867157
760.482422	293.627502
759.291992	262.152100
758.100586	320.794037
756.909180	335.342987
755.717773	288.241608
754.525391	247.677444
753.333008	319.121216
752.140625	368.478668
750.948242	316.692749
749.754883	212.150146
748.561523	191.001892
747.368164	362.935730
746.173828	277.966827
744.979492	318.010284
743.785156	237.321381
742.590820	250.885559
741.395508	253.408401
740.200195	262.430542
739.003906	159.620468
737.808594	205.756607
736.612305	221.137741
735.416016	212.354797
734.218750	172.860016
733.021484	223.053635
731.824219	376.003174
730.626953	318.798676
729.428711	305.304016
728.230469	427.327606
727.032227	378.715057
725.833984	384.709412
724.634766	390.646759
723.435547	462.066437
722.235352	325.914398
721.036133	469.272125
719.835938	385.478729
718.635742	347.512909
717.434570	318.251740
716.233398	310.778595
715.032227	375.243164
713.831055	304.450500
712.628906	185.698669
711.426758	175.944275
710.224609	174.881119
709.021484	21.301380
707.818359	122.588577
706.615234	130.176315
705.412109	213.933258
704.208008	10.347600
703.003906	-29.964108
701.799805	136.393661
700.594727	133.023575
699.389648	73.113235
698.184570	113.224159
696.979492	16.391695
695.773438	6.519948
694.567383	122.650940
693.361328	-50.123173
692.154297	3.010534
690.947266	-63.267368
689.740234	-29.668592
688.533203	-56.827271
687.325195	-125.173347
686.117188	-32.979420
684.909180	20.161163
683.700195	-74.110207
682.491211	106.929657
681.282227	43.063332
680.072266	46.408516
678.863281	-84.500511
677.653320	48.843628
676.442383	-1.847969
675.232422	36.247005
674.021484	59.210571
672.810547	12.971220
671.598633	27.344257
670.386719	39.580517
669.174805	179.386337
667.962891	61.971992
666.750000	152.076645
665.537109	77.993134
664.324219	103.322151
663.110352	91.963829
661.897461	115.176582
660.683594	52.077888
659.468750	32.189533
658.254883	-41.600449
657.040039	7.599272
655.824219	30.920582
654.609375	54.242126
653.393555	137.911530
652.177734	-13.317848
650.960938	-67.532967
649.745117	1.034357
648.528320	37.265305
647.311523	34.715488
646.093750	118.238808
644.875977	150.054245
643.658203	190.425674
642.440430	116.746811
641.221680	144.115753
640.002930	-32.814030
638.784180	-3.400938
637.564453	-55.731186
636.344727	-65.160248
635.125000	-63.946350
633.905273	-24.193577
632.684570	-53.279663
631.463867	-41.710178
630.243164	4.034897
629.021484	23.849674
627.799805	56.342117
626.578125	-67.915642
625.356445	15.620604
624.133789	38.871056
622.911133	184.000488
621.688477	240.953781
620.464844	119.811073
619.241211	56.225132
618.017578	-1.247545
616.793945	54.384811
615.569336	51.825569
614.344727	-77.372795
613.120117	-35.837734
611.894531	33.006393
610.668945	30.766941
609.443359	-74.599937
608.216797	-9.525505
606.991211	16.470432
605.764648	41.820507
604.537109	-8.256332
