# Supplementary material for: Raman spectroscopy accurately differentiates mucosal healing from non-healing and biochemical changes following biological therapy in inflammatory bowel disease
Source: PLoS One. 2021 Jun 2;16(6):e0252210. doi: 10.1371/journal.pone.0252210 (PMC8172032; doi:10.1371/journal.pone.0252210)
Supplement: S3 Dataset — (ZIP) [file pone.0252210.s005.zip › Export UC active inflammation/OC033-1 pre treatment_base sub CR removed_56__X_-23763.7__Y_38902__Z_-157.111__Time_643.txt]

1714.640625	153.921631
1713.664063	82.190315
1712.687500	-36.260910
1711.709961	-9.402018
1710.733398	-30.296637
1709.755859	51.126156
1708.778320	-6.345330
1707.799805	38.473007
1706.821289	-82.305939
1705.843750	-15.065192
1704.864258	-116.089554
1703.885742	-192.464905
1702.907227	76.889450
1701.927734	65.658043
1700.948242	-1.256844
1699.968750	-158.584381
1698.988281	82.984261
1698.007813	-148.203537
1697.028320	-205.082275
1696.046875	109.872734
1695.066406	53.879673
1694.084961	83.815735
1693.104492	-32.627453
1692.123047	-89.852425
1691.140625	106.920578
1690.159180	-21.442425
1689.176758	218.810684
1688.194336	72.685822
1687.211914	260.367920
1686.228516	160.478134
1685.246094	197.008636
1684.262695	265.908173
1683.279297	204.664108
1682.295898	186.480331
1681.311523	323.145966
1680.327148	351.008148
1679.342773	147.701523
1678.358398	72.613144
1677.374023	394.354584
1676.388672	460.981689
1675.403320	341.816559
1674.417969	475.651184
1673.432617	304.123199
1672.446289	592.763306
1671.459961	626.577271
1670.473633	623.541504
1669.487305	631.478882
1668.500977	679.581482
1667.513672	635.080627
1666.526367	694.432312
1665.539063	671.829407
1664.550781	638.934753
1663.563477	839.763306
1662.575195	815.419739
1661.586914	868.263611
1660.598633	786.209290
1659.609375	797.213135
1658.620117	887.968567
1657.631836	1031.939453
1656.641602	683.568542
1655.652344	907.467529
1654.662109	782.133301
1653.672852	723.267273
1652.681641	836.627014
1651.691406	746.509460
1650.701172	648.728760
1649.709961	659.611084
1648.718750	353.507324
1647.727539	238.029373
1646.735352	268.123932
1645.744141	245.577820
1644.751953	99.103668
1643.759766	193.160034
1642.766602	68.247269
1641.774414	136.233780
1640.781250	151.583817
1639.788086	43.100040
1638.794922	48.234352
1637.801758	53.518776
1636.807617	132.760529
1635.813477	38.147526
1634.819336	22.765640
1633.825195	2.249621
1632.830078	29.275553
1631.834961	-109.500740
1630.839844	-158.586929
1629.844727	-141.738190
1628.849609	-124.796051
1627.853516	-36.727684
1626.857422	-116.964943
1625.861328	-26.132887
1624.865234	-16.773977
1623.868164	82.033356
1622.871094	67.850319
1621.874023	-109.180305
1620.876953	-223.024551
1619.879883	-150.280243
1618.881836	-185.185806
1617.883789	123.895149
1616.885742	-86.836143
1615.887695	33.215172
1614.888672	-12.050273
1613.889648	-36.286480
1612.890625	-21.154242
1611.891602	-24.365049
1610.892578	1.271046
1609.892578	-143.450851
1608.892578	86.589455
1607.892578	-58.086826
1606.892578	98.492790
1605.891602	6.232094
1604.890625	199.357025
1603.889648	-29.021042
1602.888672	61.932980
1601.887695	-22.467224
1600.885742	188.714630
1599.883789	2.271372
1598.881836	-92.615913
1597.879883	139.248596
1596.876953	12.929302
1595.874023	-40.220993
1594.871094	-143.030640
1593.868164	-123.095978
1592.864258	-259.896454
1591.861328	143.700470
1590.857422	-76.737556
1589.853516	115.151314
1588.848633	-55.748035
1587.844727	-10.148956
1586.839844	-29.836535
1585.834961	148.557022
1584.830078	162.579117
1583.824219	-94.519104
1582.819336	62.692654
1581.813477	55.638924
1580.807617	105.798592
1579.800781	140.223511
1578.794922	80.829346
1577.788086	91.638870
1576.781250	89.339615
1575.773438	209.217758
1574.766602	188.494629
1573.758789	29.854698
1572.750977	63.575981
1571.743164	182.958817
1570.735352	39.709885
1569.726563	187.415985
1568.718750	249.233627
1567.708984	92.752792
1566.700195	107.607864
1565.691406	-230.706924
1564.681641	199.254425
1563.671875	73.619102
1562.662109	-54.668373
1561.652344	21.892241
1560.641602	126.825897
1559.630859	-154.700470
1558.620117	22.575289
1557.609375	-18.027960
1556.597656	24.175686
1555.586914	14.441071
1554.575195	216.955841
1553.563477	33.463165
1552.550781	183.872360
1551.539063	33.876888
1550.526367	165.871765
1549.513672	165.752197
1548.500977	85.332664
1547.487305	139.292755
1546.473633	37.988121
1545.459961	19.324249
1544.446289	142.686188
1543.432617	59.179722
1542.417969	184.822037
1541.404297	39.124775
1540.389648	128.334793
1539.374023	26.351688
1538.359375	112.714302
1537.343750	-56.542950
1536.328125	-16.874342
1535.312500	7.187638
1534.296875	64.650581
1533.280273	49.778191
1532.263672	173.993744
1531.247070	233.617462
1530.230469	4.533102
1529.212891	-18.491020
1528.196289	262.295441
1527.178711	117.989708
1526.160156	-46.963112
1525.142578	-31.777779
1524.124023	-73.322411
1523.106445	-102.080849
1522.087891	46.538433
1521.068359	256.703400
1520.049805	-68.087662
1519.030273	-174.355026
1518.010742	-21.112961
1516.991211	90.857681
1515.971680	-31.076450
1514.951172	-176.176178
1513.930664	-43.991425
1512.910156	70.075966
1511.889648	-159.922684
1510.868164	-28.101912
1509.846680	108.706543
1508.826172	-31.637308
1507.803711	-10.462995
1506.782227	41.396236
1505.759766	-155.499649
1504.737305	-178.120575
1503.714844	-200.808594
1502.692383	-228.686005
1501.668945	-33.814144
1500.646484	40.564594
1499.623047	7.308289
1498.599609	-23.442112
1497.575195	-87.523476
1496.550781	-190.018341
1495.527344	-11.157405
1494.502930	-88.175911
1493.477539	100.671959
1492.453125	84.893829
1491.427734	-7.614926
1490.402344	134.934647
1489.376953	147.086380
1488.350586	166.834137
1487.325195	-63.708508
1486.298828	188.298721
1485.272461	258.931152
1484.245117	212.093643
1483.218750	216.272171
1482.191406	353.039154
1481.164063	346.896820
1480.136719	366.217224
1479.108398	584.318115
1478.080078	223.761475
1477.052734	383.143463
1476.023438	476.170319
1474.995117	482.545837
1473.965820	570.367432
1472.937500	696.328552
1471.908203	659.301941
1470.877930	841.112671
1469.848633	748.061829
1468.818359	710.984741
1467.788086	818.870422
1466.757813	774.140503
1465.727539	805.682678
1464.696289	1010.015564
1463.665039	1026.221802
1462.633789	856.964294
1461.602539	1210.995850
1460.570313	1039.215942
1459.539063	997.001953
1458.506836	1173.088379
1457.473633	1135.923462
1456.441406	1215.502441
1455.408203	1191.041504
1454.375000	1377.096802
1453.341797	1357.703125
1452.308594	1181.159180
1451.274414	1227.728638
1450.241211	1286.975952
1449.207031	1323.403442
1448.171875	1316.764893
1447.137695	1224.062866
1446.102539	1171.920044
1445.067383	1210.948853
1444.032227	1394.236694
1442.997070	1299.156372
1441.960938	1135.834961
1440.924805	1000.434509
1439.888672	1249.459351
1438.852539	1174.829956
1437.816406	1039.607422
1436.779297	922.157043
1435.742188	989.219910
1434.705078	738.038452
1433.666992	643.562317
1432.629883	561.802673
1431.591797	543.216858
1430.553711	327.836517
1429.514648	604.594666
1428.476563	523.083984
1427.437500	527.396057
1426.398438	312.384338
1425.359375	339.528564
1424.320313	258.335724
1423.280273	265.415802
1422.240234	179.332047
1421.200195	143.716370
1420.159180	284.442566
1419.119141	112.976166
1418.078125	130.422134
1417.037109	293.886230
1415.996094	87.471947
1414.954102	213.254410
1413.912109	-5.515347
1412.870117	65.040489
1411.828125	57.698151
1410.786133	148.447723
1409.743164	60.800076
1408.700195	61.189388
1407.657227	41.551941
1406.614258	29.525167
1405.570313	266.125977
1404.527344	-31.966406
1403.483398	8.933510
1402.438477	-155.868759
1401.394531	-9.455255
1400.349609	16.573753
1399.304688	37.648640
1398.259766	66.310921
1397.214844	-30.287560
1396.168945	43.622486
1395.123047	172.694672
1394.077148	-88.964172
1393.031250	165.447113
1391.984375	14.211688
1390.937500	166.005219
1389.890625	-32.561657
1388.843750	54.276958
1387.796875	1.067199
1386.749023	-24.537405
1385.701172	-185.080444
1384.653320	-45.477791
1383.604492	-43.333553
1382.556641	8.875440
1381.507813	-126.244736
1380.458984	46.006939
1379.410156	58.437134
1378.360352	-43.917397
1377.310547	-88.733879
1376.260742	190.987656
1375.210938	178.735413
1374.161133	-3.064909
1373.110352	22.294613
1372.059570	65.177254
1371.008789	90.669769
1369.957031	-55.756096
1368.906250	14.765235
1367.854492	8.095446
1366.802734	53.815083
1365.750000	176.787704
1364.698242	5.998310
1363.645508	-97.436028
1362.592773	-158.440033
1361.540039	-89.955498
1360.486328	130.317963
1359.433594	318.246277
1358.379883	202.803635
1357.326172	-14.441051
1356.271484	263.092102
1355.216797	167.837997
1354.163086	239.160980
1353.107422	342.806854
1352.052734	297.486725
1350.998047	252.259995
1349.942383	455.347473
1348.886719	211.706955
1347.830078	300.719543
1346.774414	307.908356
1345.717773	533.411194
1344.661133	337.354462
1343.604492	305.070465
1342.546875	384.398529
1341.490234	605.009460
1340.432617	629.868774
1339.375000	895.044861
1338.316406	664.891846
1337.258789	702.298767
1336.200195	561.528442
1335.141602	408.508270
1334.082031	767.779175
1333.023438	429.377960
1331.963867	276.667572
1330.904297	544.429565
1329.844727	579.758789
1328.784180	753.534241
1327.723633	388.610474
1326.663086	611.876282
1325.602539	555.997681
1324.541992	586.627014
1323.480469	750.613159
1322.418945	778.823181
1321.357422	471.451416
1320.295898	694.726318
1319.233398	589.875793
1318.170898	527.046021
1317.108398	757.704651
1316.045898	667.844727
1314.982422	849.171021
1313.918945	719.993408
1312.855469	549.037354
1311.791992	858.478516
1310.728516	502.967255
1309.664063	676.959351
1308.599609	656.467590
1307.535156	682.779907
1306.469727	925.620789
1305.404297	728.095642
1304.338867	911.872253
1303.273438	734.176147
1302.208008	748.326477
1301.141602	730.551697
1300.075195	936.410217
1299.008789	702.486816
1297.942383	645.528442
1296.875000	615.628845
1295.807617	735.521179
1294.740234	713.031311
1293.672852	560.521423
1292.604492	638.711426
1291.537109	616.328003
1290.468750	616.042603
1289.399414	591.257507
1288.331055	495.420868
1287.261719	649.607605
1286.192383	882.148193
1285.123047	766.761230
1284.052734	673.477295
1282.983398	479.861633
1281.913086	381.810608
1280.841797	653.375854
1279.771484	555.351074
1278.700195	474.499878
1277.628906	611.371399
1276.557617	677.275024
1275.486328	814.054321
1274.414063	694.130798
1273.341797	855.287720
1272.269531	703.652100
1271.197266	776.804688
1270.124023	742.471680
1269.050781	861.968689
1267.977539	915.504700
1266.904297	722.524780
1265.830078	990.771729
1264.756836	639.289185
1263.681641	763.528992
1262.607422	704.833069
1261.533203	899.685364
1260.458008	855.589294
1259.382813	906.532532
1258.307617	816.143982
1257.231445	923.066711
1256.155273	771.806946
1255.079102	812.930115
1254.002930	666.598389
1252.926758	1082.453247
1251.849609	884.997375
1250.772461	704.636353
1249.695313	925.597839
1248.617188	820.637207
1247.540039	458.035858
1246.461914	829.516418
1245.382813	894.658997
1244.304688	760.554749
1243.225586	446.760101
1242.146484	657.557129
1241.067383	863.377563
1239.988281	685.603394
1238.908203	634.056396
1237.828125	541.260742
1236.748047	826.847656
1235.667969	712.164856
1234.586914	709.020447
1233.505859	761.592163
1232.424805	678.402649
1231.343750	597.638794
1230.261719	565.318481
1229.179688	482.120575
1228.097656	507.876495
1227.015625	468.226196
1225.932617	355.951172
1224.850586	425.157410
1223.767578	324.959381
1222.683594	478.703979
1221.600586	264.816833
1220.516602	389.417053
1219.432617	301.236694
1218.347656	261.377533
1217.263672	219.080811
1216.178711	287.859070
1215.093750	274.463104
1214.008789	451.749939
1212.922852	148.593597
1211.836914	159.232376
1210.750977	350.765472
1209.665039	308.199371
1208.579102	415.119598
1207.492188	521.942139
1206.405273	283.978790
1205.318359	453.346405
1204.230469	396.108368
1203.142578	256.947723
1202.054688	141.884720
1200.966797	60.532379
1199.877930	130.818237
1198.790039	51.814278
1197.701172	172.501740
1196.611328	-22.051319
1195.522461	86.475449
1194.432617	-33.529694
1193.342773	-42.948593
1192.252930	-143.743256
1191.162109	-153.237350
1190.072266	-117.127594
1188.981445	-78.687180
1187.889648	134.977280
1186.798828	7.591235
1185.707031	-158.195847
1184.615234	-26.398169
1183.523438	-117.831100
1182.430664	-19.787241
1181.337891	-29.752275
1180.245117	32.164516
1179.152344	-30.642229
1178.059570	-45.540546
1176.965820	-48.507725
1175.872070	140.106598
1174.778320	-236.596832
1173.683594	26.095078
1172.588867	51.635586
1171.494141	184.810074
1170.399414	88.177391
1169.303711	99.181938
1168.208984	-76.410049
1167.113281	-120.465866
1166.016602	-18.732389
1164.920898	-89.167732
1163.824219	55.428024
1162.727539	-55.704239
1161.630859	110.220032
1160.533203	89.764221
1159.435547	152.828552
1158.337891	-3.766231
1157.240234	102.151199
1156.141602	186.499603
1155.043945	17.942793
1153.944336	-176.824478
1152.845703	9.912218
1151.747070	-115.723259
1150.647461	44.610600
1149.547852	40.439484
1148.447266	-85.256454
1147.347656	-58.520832
1146.247070	-84.223015
1145.146484	-36.164280
1144.044922	14.206743
1142.944336	-97.265556
1141.842773	-154.022034
1140.741211	-201.277847
1139.638672	-65.477791
1138.537109	-105.674652
1137.434570	63.241314
1136.332031	-74.460510
1135.228516	-57.733772
1134.125977	-31.543093
1133.022461	-26.773050
1131.917969	108.517441
1130.814453	122.683296
1129.709961	98.839806
1128.605469	115.305458
1127.500977	238.460907
1126.396484	269.055969
1125.291016	456.064636
1124.185547	280.337677
1123.080078	242.097656
1121.973633	142.248154
1120.868164	189.271500
1119.761719	96.535652
1118.654297	148.223038
1117.547852	90.995789
1116.440430	168.645615
1115.333008	352.700317
1114.225586	302.492798
1113.117188	115.130714
1112.008789	107.511101
1110.900391	156.605545
1109.791992	217.476471
1108.682617	342.086975
1107.573242	211.528503
1106.463867	-51.225376
1105.354492	224.419983
1104.244141	79.771461
1103.133789	336.352142
1102.023438	295.533112
1100.913086	351.433441
1099.801758	463.891266
1098.690430	342.878876
1097.579102	306.772308
1096.467773	327.237488
1095.355469	371.241455
1094.243164	177.314209
1093.130859	251.942047
1092.017578	215.868362
1090.905273	405.793823
1089.791992	355.582153
1088.677734	324.209930
1087.564453	309.328003
1086.450195	360.298157
1085.335938	293.688507
1084.221680	368.156250
1083.106445	390.885254
1081.991211	298.481659
1080.875977	147.401489
1079.760742	369.814636
1078.644531	230.540756
1077.528320	232.187866
1076.412109	46.093861
1075.295898	188.589722
1074.178711	237.194382
1073.061523	62.988483
1071.944336	97.561790
1070.826172	47.738960
1069.708984	166.706497
1068.590820	224.709427
1067.471680	132.774139
1066.353516	111.169022
1065.234375	117.687088
1064.115234	215.522034
1062.996094	182.271454
1061.875977	322.206390
1060.755859	3.586858
1059.635742	234.763367
1058.515625	166.559982
1057.394531	156.852371
1056.273438	266.375977
1055.152344	88.468605
1054.031250	134.941574
1052.909180	34.276112
1051.787109	150.848160
1050.665039	134.332352
1049.541992	260.223633
1048.418945	85.079468
1047.295898	-288.243896
1046.172852	-120.254478
1045.048828	24.370869
1043.925781	78.052559
1042.801758	106.104149
1041.676758	64.270615
1040.552734	-222.111877
1039.427734	34.356358
1038.302734	-63.195343
1037.176758	130.338608
1036.050781	-53.228004
1034.924805	54.202171
1033.798828	96.487183
1032.672852	78.324928
1031.545898	113.694191
1030.418945	276.956329
1029.291992	35.769207
1028.164063	113.085289
1027.036133	-58.165829
1025.908203	-208.385956
1024.780273	-177.363602
1023.651367	-157.918610
1022.522461	-208.062042
1021.393555	-346.311005
1020.264648	-201.411118
1019.134766	-228.167419
1018.004883	-215.437897
1016.875000	-177.159637
1015.744141	-115.672737
1014.613281	43.162655
1013.482422	53.710217
1012.351563	-232.162491
1011.219727	-10.729022
1010.088867	-175.957764
1008.956055	-44.800812
1007.824219	86.355705
1006.691406	148.099289
1005.558594	658.579041
1004.425781	780.396790
1003.292969	1133.400391
1002.159180	767.474915
1001.025391	496.519043
999.891602	241.920746
998.756836	135.315079
997.622070	42.673866
996.487305	35.553925
995.352539	-116.912773
994.216797	23.804491
993.081055	9.947796
991.945313	39.979145
990.808594	83.888359
989.672852	220.056412
988.536133	51.977539
987.398438	-143.617615
986.261719	-157.059357
985.124023	-66.793640
983.986328	7.372247
982.847656	-77.287445
981.709961	-187.163116
980.571289	48.232304
979.432617	-54.601166
978.292969	-141.229935
977.153320	128.659363
976.013672	85.829300
974.874023	174.086334
973.734375	142.874664
972.593750	141.599747
971.453125	105.932983
970.311523	173.671524
969.170898	204.707779
968.029297	196.769089
966.886719	-45.159309
965.745117	194.841995
964.602539	24.243765
963.459961	71.619270
962.317383	-98.753479
961.173828	159.599701
960.030273	106.259705
958.886719	-100.483788
957.743164	75.407898
956.598633	-208.973709
955.454102	-87.969849
954.309570	-49.360241
953.165039	53.354679
952.019531	7.379860
950.874023	149.022247
949.727539	87.147972
948.582031	121.370049
947.435547	155.628296
946.289063	233.336838
945.141602	-134.398788
943.995117	162.697067
942.847656	226.803818
941.699219	345.715942
940.551758	1.327982
939.403320	179.663284
938.254883	264.434387
937.105469	276.234406
935.957031	349.640015
934.807617	94.800903
933.658203	-82.385063
932.507813	355.751495
931.357422	26.055605
930.207031	302.354736
929.056641	48.054451
927.906250	128.540802
926.754883	111.171791
925.603516	121.157425
924.451172	62.936832
923.298828	-49.794708
922.146484	255.921066
920.994141	100.087326
919.841797	3.454317
918.688477	40.956413
917.535156	23.962505
916.380859	-72.471893
915.227539	28.705004
914.073242	70.853035
912.918945	33.587040
911.763672	-225.973892
910.608398	117.991066
909.453125	-100.581383
908.297852	-15.208611
907.141602	-0.112261
905.985352	94.322304
904.829102	61.867718
903.672852	-86.062752
902.515625	-170.488495
901.358398	-1.275466
900.201172	36.601894
899.042969	-145.018311
897.884766	-125.173027
896.726563	138.969955
895.568359	185.922531
894.409180	126.617599
893.250000	-138.322693
892.090820	-48.336628
890.930664	93.589783
889.771484	29.929064
888.611328	-47.232327
887.450195	74.331429
886.289063	33.344917
885.128906	-109.149918
883.966797	104.887871
882.805664	163.212616
881.643555	129.070175
880.481445	266.293488
879.319336	171.314362
878.156250	139.486862
876.993164	100.927116
875.830078	195.279861
874.666016	-0.877196
873.502930	-46.101143
872.338867	75.255432
871.173828	-28.452713
870.009766	146.847168
868.844727	286.084808
867.679688	173.424118
866.513672	141.751541
865.348633	307.875153
864.182617	296.414154
863.015625	334.383545
861.849609	349.877563
860.682617	167.775208
859.515625	136.162354
858.347656	378.368835
857.180664	324.282867
856.012695	447.436859
854.843750	247.582123
853.675781	518.674316
852.506836	325.617889
851.337891	291.766418
850.167969	322.904846
848.999023	461.544525
847.829102	149.971817
846.658203	308.728180
845.488281	140.587708
844.317383	-244.556778
843.146484	-99.265717
841.975586	-121.814980
840.803711	14.417377
839.631836	163.991089
838.459961	-48.629459
837.287109	91.931618
836.114258	-71.437759
834.941406	205.295197
833.768555	-45.136482
832.594727	70.687996
831.420898	23.504316
830.247070	179.402939
829.072266	94.263687
827.898438	47.071072
826.722656	93.547211
825.547852	44.120773
824.372070	41.512653
823.196289	112.429390
822.020508	87.499657
820.844727	15.793535
819.667969	44.313927
818.491211	19.374895
817.313477	43.399261
816.136719	-12.710116
814.958984	-124.425758
813.781250	-111.549706
812.602539	114.774475
811.423828	-105.871414
810.245117	-64.162247
809.066406	68.616737
807.886719	-289.642853
806.707031	-65.843483
805.527344	-155.254700
804.346680	-113.661667
803.166992	-196.392532
801.985352	-163.716797
800.804688	-284.141266
799.623047	-107.330971
798.441406	-183.395203
797.259766	-124.214752
796.078125	-36.266071
794.895508	-101.262039
793.712891	24.268234
792.529297	-116.042419
791.346680	-169.947540
790.163086	-37.894463
788.978516	122.851318
787.794922	91.009995
786.610352	14.927178
785.425781	118.002632
784.241211	26.443617
783.055664	-36.348473
781.870117	327.405121
780.684570	191.631393
779.498047	-204.747726
778.311523	10.782897
777.125000	-54.204185
775.938477	99.357735
774.750977	-162.055725
773.563477	92.928085
772.375977	-0.740327
771.187500	-65.706429
769.999023	8.249152
768.810547	73.342583
767.622070	98.727539
766.432617	13.930426
765.243164	48.109142
764.053711	-12.430269
762.863281	125.199913
761.672852	159.303146
760.482422	125.163994
759.291992	102.033821
758.100586	105.302299
756.909180	284.487762
755.717773	157.985138
754.525391	49.121605
753.333008	34.795383
752.140625	79.791061
750.948242	-15.813818
749.754883	90.649704
748.561523	133.392365
747.368164	-98.253387
746.173828	-48.909645
744.979492	-137.806091
743.785156	54.086983
742.590820	248.081467
741.395508	73.672455
740.200195	52.770889
739.003906	119.530045
737.808594	48.239189
736.612305	110.587318
735.416016	-35.119152
734.218750	-86.618568
733.021484	-28.657251
731.824219	-93.261261
730.626953	32.496487
729.428711	-84.579430
728.230469	58.615208
727.032227	197.372665
725.833984	189.630707
724.634766	-1.654748
723.435547	95.520844
722.235352	367.382935
721.036133	86.675613
719.835938	100.817307
718.635742	60.394493
717.434570	222.923584
716.233398	372.292786
715.032227	163.909470
713.831055	215.109680
712.628906	253.210526
711.426758	23.223200
710.224609	67.898727
709.021484	64.632332
707.818359	26.525915
706.615234	138.685928
705.412109	67.936562
704.208008	8.108508
703.003906	111.506714
701.799805	84.337135
700.594727	144.181396
699.389648	112.678345
698.184570	-173.148758
696.979492	182.306381
695.773438	-103.394249
694.567383	-10.967375
693.361328	22.780107
692.154297	-34.680664
690.947266	-178.943466
689.740234	254.168137
688.533203	36.138172
687.325195	-157.926575
686.117188	51.498199
684.909180	130.729446
683.700195	-80.558739
682.491211	-64.181969
681.282227	15.023317
680.072266	-358.559845
678.863281	-227.345566
677.653320	139.820389
676.442383	67.367111
675.232422	-85.132217
674.021484	-32.007858
672.810547	-197.398849
671.598633	-57.770954
670.386719	34.218182
669.174805	5.101069
667.962891	107.826225
666.750000	240.748108
665.537109	-56.288048
664.324219	221.296112
663.110352	101.441910
661.897461	3.220470
660.683594	-56.117672
659.468750	78.755768
658.254883	-90.615387
657.040039	-52.875210
655.824219	34.426636
654.609375	-227.555618
653.393555	-13.126282
652.177734	-9.976201
650.960938	230.120926
649.745117	-83.421738
648.528320	-84.618561
647.311523	204.785004
646.093750	82.955696
644.875977	49.383453
643.658203	131.971863
642.440430	208.048370
641.221680	245.359772
640.002930	192.341522
638.784180	223.143387
637.564453	150.765182
636.344727	59.059483
635.125000	-88.472237
633.905273	-16.939789
632.684570	-183.761261
631.463867	113.067604
630.243164	-154.615585
629.021484	105.543671
627.799805	43.832100
626.578125	121.501602
625.356445	104.778755
624.133789	83.748749
622.911133	197.699692
621.688477	88.765701
620.464844	185.472580
619.241211	230.716278
618.017578	265.208344
616.793945	171.234650
615.569336	-51.116051
614.344727	75.337906
613.120117	71.237305
611.894531	-136.037735
610.668945	186.978149
609.443359	67.370590
608.216797	225.608994
606.991211	86.788353
605.764648	-73.342354
604.537109	-190.699753
