# Supplementary material for: Raman spectroscopy accurately differentiates mucosal healing from non-healing and biochemical changes following biological therapy in inflammatory bowel disease
Source: PLoS One. 2021 Jun 2;16(6):e0252210. doi: 10.1371/journal.pone.0252210 (PMC8172032; doi:10.1371/journal.pone.0252210)
Supplement: S3 Dataset — (ZIP) [file pone.0252210.s005.zip › Export UC active inflammation/OC023-2 _base sub CR removed_31__X_25482.7__Y_6212.9__Z_811.552__Time_356.txt]

1714.862305	-65.087830
1713.885742	-21.783056
1712.909180	46.422615
1711.931641	-33.073776
1710.955078	-91.170532
1709.977539	19.508091
1709.000000	-60.188217
1708.021484	-27.382591
1707.043945	8.118042
1706.065430	-9.964921
1705.086914	-89.568947
1704.107422	-13.841479
1703.128906	19.163027
1702.149414	9.432221
1701.169922	26.597815
1700.190430	281.935760
1699.210938	211.143951
1698.230469	95.110550
1697.250000	48.837170
1696.269531	147.105621
1695.289063	160.100204
1694.307617	221.402206
1693.326172	381.756134
1692.344727	547.676086
1691.363281	452.279785
1690.381836	397.276062
1689.399414	361.280304
1688.416992	621.700806
1687.434570	581.046204
1686.452148	732.726624
1685.468750	591.506775
1684.485352	583.974426
1683.501953	779.316406
1682.518555	809.836853
1681.534180	816.762512
1680.550781	954.583923
1679.566406	927.714966
1678.582031	1084.906494
1677.596680	1189.228638
1676.611328	950.809448
1675.626953	1005.493286
1674.641602	1026.012329
1673.655273	1365.931030
1672.669922	1451.045410
1671.683594	1204.432373
1670.697266	1481.694214
1669.710938	1557.450806
1668.723633	1561.921753
1667.737305	1858.876709
1666.750000	1686.377686
1665.762695	1798.332153
1664.774414	1785.994995
1663.787109	1729.049683
1662.798828	1879.398682
1661.810547	1879.025024
1660.822266	1929.462646
1659.833008	2033.311890
1658.844727	2179.967773
1657.855469	2178.659912
1656.866211	2122.185303
1655.875977	2058.217041
1654.886719	1841.203125
1653.896484	1833.766602
1652.906250	1752.679688
1651.916016	1608.565918
1650.924805	1351.204834
1649.934570	1440.751099
1648.943359	1184.362671
1647.952148	1168.992798
1646.959961	945.278320
1645.968750	914.908997
1644.976563	739.669250
1643.984375	578.090088
1642.992188	630.794983
1641.999023	380.308716
1641.005859	386.260193
1640.012695	471.711029
1639.019531	164.467819
1638.026367	366.653503
1637.032227	234.248123
1636.039063	315.745270
1635.043945	-66.299561
1634.049805	73.823807
1633.055664	24.533810
1632.060547	-37.605404
1631.065430	158.610748
1630.070313	25.973486
1629.074219	-64.220985
1628.079102	43.246048
1627.083008	-222.633514
1626.086914	-9.457521
1625.090820	-269.444763
1624.093750	-124.217911
1623.096680	-83.956703
1622.100586	-11.952220
1621.102539	-65.872742
1620.105469	172.003479
1619.107422	-120.495071
1618.109375	52.046352
1617.111328	208.949905
1616.113281	87.779900
1615.115234	79.657356
1614.116211	34.976181
1613.117188	45.546745
1612.118164	37.905140
1611.118164	145.755341
1610.119141	151.473755
1609.119141	39.398186
1608.119141	100.396057
1607.118164	-61.158127
1606.118164	178.117111
1605.117188	210.553802
1604.116211	284.943939
1603.115234	11.326894
1602.114258	-173.141617
1601.112305	-64.490593
1600.110352	-154.589310
1599.108398	-40.651039
1598.106445	-177.674118
1597.103516	-8.814066
1596.100586	-166.620758
1595.097656	-154.527878
1594.094727	-353.984650
1593.091797	-203.432373
1592.087891	-199.141342
1591.083984	-192.247101
1590.080078	-88.809868
1589.076172	6.738168
1588.071289	-106.454041
1587.067383	-18.818501
1586.062500	-59.015697
1585.057617	132.765732
1584.051758	115.921997
1583.045898	156.355545
1582.041016	84.693741
1581.035156	-98.995377
1580.028320	133.957260
1579.022461	148.047989
1578.015625	279.179688
1577.008789	126.520447
1576.001953	158.556320
1574.994141	185.279495
1573.987305	157.277496
1572.979492	82.379639
1571.971680	17.800838
1570.962891	28.501045
1569.955078	104.033920
1568.946289	36.532036
1567.937500	174.108643
1566.928711	176.465652
1565.918945	12.532670
1564.910156	235.265533
1563.900391	247.560760
1562.890625	88.468330
1561.880859	188.678024
1560.870117	-1.764517
1559.859375	160.328171
1558.848633	99.257545
1557.837891	102.837845
1556.827148	183.977203
1555.815430	145.742477
1554.803711	125.477760
1553.791992	45.485069
1552.780273	146.564575
1551.767578	97.291672
1550.754883	-6.489393
1549.742188	181.935944
1548.729492	248.515762
1547.716797	247.636703
1546.703125	60.400177
1545.689453	134.126495
1544.675781	220.543472
1543.662109	-127.365143
1542.647461	-82.672089
1541.632813	49.610123
1540.618164	-55.931862
1539.603516	91.362907
1538.588867	166.116425
1537.573242	80.629501
1536.557617	64.626495
1535.541992	69.054901
1534.526367	207.368179
1533.509766	20.535692
1532.493164	6.278109
1531.476563	40.779663
1530.459961	108.547928
1529.443359	67.874748
1528.425781	132.593201
1527.408203	-24.381172
1526.390625	104.258408
1525.373047	116.803185
1524.354492	-187.404434
1523.335938	7.425318
1522.317383	-50.123070
1521.298828	110.732246
1520.280273	-106.653557
1519.260742	-38.834160
1518.241211	-35.506622
1517.221680	36.982338
1516.202148	-34.630913
1515.181641	-11.404415
1514.161133	-147.603439
1513.140625	75.468597
1512.120117	-166.343231
1511.099609	-120.844154
1510.078125	19.349596
1509.056641	-30.537603
1508.035156	-116.509010
1507.012695	-77.019081
1505.991211	-201.795486
1504.968750	-42.244041
1503.946289	52.984959
1502.923828	-151.752029
1501.900391	-79.990097
1500.877930	-54.528038
1499.854492	-195.688156
1498.830078	-124.539032
1497.806641	-58.708313
1496.782227	-126.144150
1495.758789	-96.512436
1494.734375	-95.216003
1493.708984	-58.312378
1492.684570	136.910614
1491.659180	104.400940
1490.633789	306.820831
1489.608398	342.934723
1488.583008	215.404541
1487.556641	240.971054
1486.530273	399.131287
1485.503906	546.858826
1484.477539	273.296265
1483.450195	530.386108
1482.423828	496.433838
1481.396484	661.265686
1480.368164	703.482117
1479.340820	579.858154
1478.312500	858.833740
1477.284180	750.238525
1476.255859	784.229980
1475.227539	930.154175
1474.198242	1147.181396
1473.169922	1323.279663
1472.140625	1320.990112
1471.111328	1366.943359
1470.081055	1489.083496
1469.050781	1616.153442
1468.021484	1648.984497
1466.990234	1859.661133
1465.959961	1892.216064
1464.928711	1911.941284
1463.898438	2180.615234
1462.867188	2357.611816
1461.834961	2140.732178
1460.803711	2386.069580
1459.771484	2570.276123
1458.739258	2551.261230
1457.707031	2621.013184
1456.674805	2677.984375
1455.641602	2760.220215
1454.608398	2685.118896
1453.575195	2599.854248
1452.541992	2788.370605
1451.508789	2632.054932
1450.474609	2815.308350
1449.440430	3178.324463
1448.406250	3110.544189
1447.371094	3222.545410
1446.336914	3045.852051
1445.301758	3026.133789
1444.266602	3049.427246
1443.230469	2685.541992
1442.195313	2693.686768
1441.159180	2722.031494
1440.123047	2747.827637
1439.086914	2675.012451
1438.049805	2513.743408
1437.013672	2302.023926
1435.976563	2072.697510
1434.939453	1891.471313
1433.901367	1695.163696
1432.864258	1605.019409
1431.826172	1171.607056
1430.788086	1111.922729
1429.750000	1014.440369
1428.710938	853.944031
1427.671875	728.859375
1426.633789	790.482971
1425.593750	426.019012
1424.554688	475.140686
1423.514648	526.790039
1422.474609	449.971497
1421.434570	476.515167
1420.394531	563.542358
1419.354492	393.769867
1418.313477	239.216446
1417.272461	205.598923
1416.231445	534.400696
1415.189453	254.315353
1414.147461	318.998932
1413.105469	127.239365
1412.063477	51.288464
1411.021484	151.398956
1409.978516	-105.312424
1408.936523	47.720993
1407.892578	215.815872
1406.849609	-5.316782
1405.806641	-168.511490
1404.762695	120.301903
1403.718750	102.898239
1402.674805	163.390305
1401.629883	-29.432825
1400.585938	66.388168
1399.541016	51.926144
1398.496094	110.287285
1397.450195	-79.425583
1396.405273	149.578812
1395.359375	-99.957977
1394.313477	1.425073
1393.267578	-137.534653
1392.220703	-58.488850
1391.173828	-162.093185
1390.126953	89.871994
1389.080078	31.582355
1388.033203	86.026016
1386.985352	288.136688
1385.937500	-62.342796
1384.889648	-160.024048
1383.841797	-10.066610
1382.792969	-317.366516
1381.744141	-62.231403
1380.695313	-59.354195
1379.646484	-113.772537
1378.597656	-58.156956
1377.547852	7.556963
1376.498047	48.434612
1375.448242	-57.772808
1374.397461	-29.079687
1373.347656	107.019951
1372.296875	103.558716
1371.246094	192.501404
1370.194336	9.860403
1369.143555	126.515266
1368.091797	158.556259
1367.040039	-40.915897
1365.988281	-75.771561
1364.935547	145.999252
1363.882813	-10.545379
1362.830078	47.181099
1361.777344	-69.132301
1360.724609	153.103790
1359.670898	256.013184
1358.617188	-8.983800
1357.563477	-35.028416
1356.509766	115.582764
1355.455078	281.198578
1354.400391	183.550064
1353.345703	463.680328
1352.291016	438.393158
1351.235352	520.041809
1350.180664	534.809753
1349.125000	539.803772
1348.068359	636.764526
1347.012695	555.246460
1345.956055	771.552551
1344.899414	782.119873
1343.842773	812.684509
1342.786133	982.208008
1341.728516	1037.826904
1340.670898	1175.349365
1339.613281	1099.955811
1338.555664	1153.540039
1337.497070	1085.939331
1336.438477	1266.077393
1335.379883	1248.311890
1334.321289	1146.592285
1333.262695	1354.308594
1332.203125	1173.787720
1331.143555	1122.091919
1330.083984	949.442993
1329.023438	1182.379272
1327.963867	1000.230713
1326.903320	1053.022949
1325.841797	1108.416748
1324.781250	1188.645264
1323.719727	1261.584595
1322.659180	1295.158813
1321.596680	1363.414551
1320.535156	1382.453125
1319.473633	1288.160889
1318.411133	1423.423828
1317.348633	1110.007080
1316.285156	1319.503540
1315.222656	1309.702271
1314.159180	1258.157471
1313.095703	1406.334595
1312.032227	1271.335327
1310.967773	1338.463623
1309.904297	1388.473633
1308.839844	1214.602173
1307.775391	1225.515991
1306.709961	1347.276978
1305.645508	1353.508423
1304.580078	1340.192017
1303.513672	1349.140015
1302.448242	1505.712891
1301.382813	1426.402466
1300.316406	1366.907715
1299.250000	1209.296509
1298.182617	1378.540649
1297.116211	1123.015015
1296.048828	1420.106567
1294.981445	1167.371704
1293.914063	1341.855347
1292.845703	974.162415
1291.777344	962.413574
1290.708984	938.516724
1289.640625	968.676819
1288.572266	898.425842
1287.502930	845.461914
1286.433594	792.622803
1285.364258	994.672791
1284.293945	900.381592
1283.224609	1009.462097
1282.154297	912.946960
1281.083984	1088.241699
1280.012695	793.719849
1278.942383	959.350342
1277.871094	1014.924194
1276.799805	1114.571289
1275.727539	901.308838
1274.656250	1169.750610
1273.583984	783.208740
1272.511719	993.065674
1271.439453	1180.914673
1270.366211	1173.371704
1269.292969	1390.530029
1268.219727	1134.076416
1267.146484	1163.343628
1266.072266	1351.258179
1264.999023	1134.184937
1263.924805	1405.056152
1262.849609	1429.574585
1261.775391	1576.025269
1260.700195	1481.157471
1259.625000	1271.841797
1258.549805	1396.431274
1257.474609	1257.941040
1256.398438	1472.655640
1255.322266	1477.924316
1254.246094	1617.099976
1253.168945	1366.862793
1252.092773	1333.305054
1251.015625	1455.469116
1249.938477	1271.166138
1248.860352	1140.455078
1247.783203	1119.208496
1246.705078	1080.972778
1245.626953	1251.731812
1244.547852	1300.958862
1243.469727	1192.297607
1242.390625	1071.546875
1241.311523	1283.447021
1240.231445	1109.331909
1239.152344	1151.259277
1238.072266	1037.892090
1236.992188	1273.847900
1235.911133	1325.387207
1234.831055	1090.797363
1233.750000	1241.707275
1232.668945	898.152405
1231.587891	1051.421509
1230.505859	1071.371704
1229.423828	916.916687
1228.341797	1036.106812
1227.259766	988.184143
1226.176758	751.474365
1225.094727	691.469482
1224.011719	953.201416
1222.927734	677.850525
1221.844727	828.158997
1220.760742	690.672241
1219.676758	495.193909
1218.592773	451.991516
1217.507813	502.980560
1216.423828	672.247559
1215.338867	520.212585
1214.252930	522.705505
1213.167969	498.587677
1212.082031	481.660675
1210.996094	614.265930
1209.910156	720.214966
1208.823242	473.956360
1207.737305	632.800293
1206.650391	562.502075
1205.562500	615.075439
1204.475586	730.198120
1203.387695	647.661377
1202.299805	524.143188
1201.211914	220.010986
1200.124023	190.369598
1199.035156	-29.476366
1197.946289	157.348740
1196.857422	108.244728
1195.767578	22.998503
1194.678711	26.674229
1193.588867	68.723206
1192.498047	117.872292
1191.408203	56.368832
1190.317383	-43.642895
1189.226563	65.264404
1188.135742	-97.332443
1187.044922	-36.674919
1185.953125	-175.372055
1184.861328	-179.719727
1183.769531	-45.010113
1182.676758	-23.205908
1181.584961	-85.450493
1180.492188	80.002678
1179.398438	19.944321
1178.305664	31.704388
1177.211914	62.516277
1176.118164	145.906418
1175.024414	229.147415
1173.929688	87.162781
1172.835938	383.211365
1171.741211	358.304077
1170.646484	180.152649
1169.550781	183.778000
1168.455078	189.676239
1167.359375	-270.826050
1166.263672	-162.262604
1165.167969	-101.667137
1164.071289	-177.427216
1162.974609	16.691278
1161.877930	24.299305
1160.780273	251.473938
1159.682617	296.980988
1158.584961	273.127808
1157.487305	366.096802
1156.389648	81.943436
1155.291016	126.961258
1154.192383	288.689270
1153.093750	21.066858
1151.994141	37.095387
1150.894531	310.371887
1149.794922	149.772430
1148.695313	86.788277
1147.594727	-195.393906
1146.495117	41.486713
1145.394531	-131.300247
1144.292969	-244.639603
1143.192383	-124.865501
1142.090820	-169.411926
1140.989258	126.036240
1139.886719	28.896667
1138.785156	-51.672596
1137.682617	176.634995
1136.580078	112.456451
1135.477539	117.079445
1134.374023	90.700600
1133.270508	349.157562
1132.166992	567.022278
1131.063477	514.100159
1129.958984	427.858093
1128.854492	704.511230
1127.750000	696.305481
1126.644531	856.343384
1125.540039	826.543640
1124.434570	727.902222
1123.329102	773.743347
1122.222656	696.252319
1121.117188	505.001038
1120.010742	673.664612
1118.903320	671.676575
1117.796875	541.773560
1116.689453	355.022797
1115.582031	293.644958
1114.474609	459.266266
1113.367188	534.846985
1112.258789	404.593414
1111.150391	510.672913
1110.041016	510.254517
1108.932617	587.715210
1107.823242	785.505920
1106.713867	673.744690
1105.604492	894.849121
1104.494141	893.866821
1103.383789	949.433838
1102.273438	1125.218750
1101.163086	1046.076538
1100.051758	1115.453491
1098.940430	1069.183105
1097.829102	1011.065857
1096.717773	943.468872
1095.605469	1226.887695
1094.493164	1079.016724
1093.380859	1107.771851
1092.268555	1014.003540
1091.155273	1016.714233
1090.041992	1002.878784
1088.928711	876.041260
1087.814453	1019.715515
1086.701172	1137.398071
1085.586914	956.337646
1084.471680	892.830933
1083.357422	942.116943
1082.242188	883.229309
1081.126953	972.312561
1080.011719	758.330627
1078.895508	828.506470
1077.779297	814.092041
1076.663086	757.392334
1075.546875	569.273804
1074.429688	683.817566
1073.312500	603.601074
1072.195313	699.250671
1071.078125	747.935608
1069.959961	700.461487
1068.841797	622.517456
1067.723633	856.162415
1066.604492	459.621948
1065.486328	629.924316
1064.367188	680.723694
1063.247070	588.697144
1062.127930	747.088806
1061.007813	577.858398
1059.887695	694.043884
1058.767578	485.131866
1057.646484	439.948639
1056.525391	359.723541
1055.404297	566.956970
1054.283203	428.332977
1053.161133	558.370239
1052.039063	422.146667
1050.916992	269.652008
1049.794922	294.627899
1048.671875	510.944702
1047.548828	227.916565
1046.425781	325.226624
1045.301758	154.333130
1044.177734	288.950653
1043.053711	302.327698
1041.929688	292.423676
1040.805664	336.138458
1039.680664	135.287903
1038.555664	272.224091
1037.429688	367.217041
1036.304688	152.645065
1035.178711	305.880768
1034.052734	379.988983
1032.925781	402.927338
1031.798828	481.715668
1030.671875	381.501831
1029.544922	132.629929
1028.417969	151.168671
1027.290039	34.998810
1026.162109	165.154480
1025.033203	-278.280396
1023.905273	-13.326159
1022.776367	-57.145313
1021.647461	-163.529190
1020.518555	-197.869141
1019.388672	53.171993
1018.258789	-199.042114
1017.128906	-149.663605
1015.998047	-93.280930
1014.868164	79.036415
1013.737305	193.430664
1012.605469	-18.743299
1011.474609	88.851723
1010.342773	425.686523
1009.210938	533.307556
1008.079102	634.033325
1006.946289	741.743591
1005.813477	1016.044067
1004.680664	1688.069458
1003.546875	2424.614990
1002.414063	2675.531738
1001.280273	2270.141357
1000.145508	1324.422485
999.011719	698.018799
997.876953	404.549133
996.742188	14.366436
995.607422	159.984085
994.471680	102.573700
993.335938	-58.507412
992.200195	71.237465
991.064453	7.341159
989.927734	114.202179
988.791016	-87.723137
987.654297	-17.501678
986.516602	82.762383
985.379883	1.155819
984.242188	-156.276215
983.103516	-232.925598
981.965820	-56.205391
980.827148	33.121574
979.688477	12.114893
978.548828	-109.950096
977.409180	-190.421341
976.270508	-47.700062
975.129883	35.329037
973.990234	72.511734
972.849609	24.816191
971.708984	223.058670
970.568359	-3.465997
969.426758	110.041710
968.285156	44.618221
967.143555	6.913742
966.001953	38.207329
964.859375	99.455093
963.716797	59.932045
962.574219	291.107544
961.430664	116.638161
960.287109	368.626495
959.143555	512.980286
958.000000	329.894226
956.855469	163.080048
955.710938	78.920822
954.566406	125.424667
953.421875	256.731476
952.276367	225.707611
951.130859	21.033255
949.985352	77.295456
948.838867	241.139145
947.692383	80.514488
946.545898	-70.730873
945.399414	54.681305
944.251953	31.739109
943.104492	191.643921
941.957031	194.116211
940.809570	260.655762
939.661133	274.843781
938.512695	191.091812
937.364258	242.104568
936.214844	259.051422
935.065430	39.065086
933.916016	345.824677
932.765625	392.838745
931.616211	148.399139
930.465820	200.311584
929.315430	156.725449
928.164063	10.878120
927.012695	-150.674179
925.861328	154.459274
924.709961	273.067627
923.557617	148.425705
922.405273	130.863434
921.252930	83.911980
920.099609	-103.771706
918.947266	-95.810371
917.793945	-51.354813
916.639648	-56.732059
915.486328	-111.913399
914.332031	-203.239441
913.177734	-101.470551
912.022461	-144.815430
910.868164	-45.088329
909.712891	-407.911285
908.556641	-233.059891
907.401367	-105.756462
906.245117	-182.337296
905.088867	-41.235767
903.931641	-58.626858
902.775391	-254.788681
901.618164	-0.160265
900.460938	-143.915863
899.302734	-219.579788
898.144531	17.147062
896.986328	88.759834
895.828125	101.664757
894.668945	-111.404411
893.509766	93.917274
892.350586	-41.978710
891.191406	52.754158
890.031250	102.385040
888.871094	97.904312
887.710938	224.481644
886.549805	98.306282
885.388672	105.436584
884.227539	259.313629
883.066406	226.003403
881.904297	208.597733
880.742188	65.043198
879.580078	214.666458
878.416992	452.199127
877.253906	187.308151
876.090820	80.294731
874.927734	367.488373
873.763672	143.584747
872.599609	225.971100
871.435547	-51.645195
870.270508	71.398399
869.105469	138.225235
867.940430	79.164688
866.775391	260.746307
865.609375	228.789063
864.443359	221.625900
863.277344	-3.389408
862.110352	135.613892
860.944336	350.942719
859.777344	283.364838
858.609375	370.735962
857.442383	218.009232
856.274414	197.759201
855.105469	343.532013
853.937500	397.331360
852.768555	659.626465
851.599609	554.269409
850.430664	776.129272
849.260742	426.676819
848.090820	328.250183
846.920898	406.776276
845.750000	225.615372
844.580078	474.248383
843.409180	127.607697
842.237305	-30.950089
841.066406	72.228745
839.894531	182.075668
838.722656	30.331198
837.549805	240.707214
836.376953	198.498947
835.204102	102.691902
834.031250	248.109482
832.857422	467.130554
831.683594	295.396179
830.509766	469.633057
829.335938	619.221313
828.161133	489.893402
826.986328	409.660522
825.811523	429.765137
824.635742	137.769699
823.459961	291.576202
822.284180	93.252434
821.107422	275.880280
819.931641	117.653481
818.754883	124.215012
817.577148	-118.565636
816.400391	-65.318634
815.222656	70.173058
814.044922	-32.453655
812.866211	-139.531006
811.687500	57.962826
810.508789	137.498245
809.330078	-89.730682
808.150391	94.092148
806.971680	-66.521675
805.791016	-233.782623
804.611328	22.990198
803.430664	13.225020
802.250000	-140.849487
801.069336	-363.704041
799.887695	-27.602695
798.706055	-361.412201
797.524414	-118.751518
796.342773	-244.214172
795.160156	-72.775345
793.977539	1.016164
792.794922	-93.646904
791.611328	-88.711464
790.427734	84.372696
789.244141	38.165665
788.059570	120.223381
786.875977	22.949415
785.691406	228.624008
784.505859	197.509399
783.321289	385.153381
782.135742	314.024384
780.949219	353.306641
779.763672	403.503784
778.577148	332.102417
777.390625	212.048859
776.204102	264.127533
775.016602	351.385315
773.829102	317.135162
772.641602	174.697891
771.453125	129.256973
770.265625	251.292618
769.077148	77.774879
767.887695	87.146568
766.699219	80.973640
765.509766	134.167191
764.319336	116.750313
763.129883	337.015350
761.939453	411.781281
760.749023	400.568909
759.558594	525.659790
758.367188	320.626801
757.175781	465.244263
755.984375	431.588806
754.791992	498.951996
753.599609	298.061829
752.407227	391.564484
751.214844	311.381622
750.021484	455.126068
748.828125	324.250031
747.634766	228.446899
746.441406	341.058563
745.247070	212.173355
744.052734	394.714874
742.857422	300.755798
741.662109	57.650742
740.466797	97.316147
739.271484	145.626587
738.076172	290.215454
736.879883	296.644623
735.683594	219.761642
734.486328	140.630356
733.289063	131.486328
732.091797	229.482819
730.894531	298.903076
729.697266	217.282318
728.499023	476.749786
727.300781	351.232178
726.101563	640.983704
724.902344	416.991821
723.703125	501.074341
722.503906	473.648712
721.303711	516.043396
720.104492	444.823730
718.903320	294.995392
717.703125	365.569641
716.501953	527.678406
715.300781	388.658600
714.099609	312.885132
712.897461	315.577057
711.695313	470.788452
710.493164	390.539795
709.291016	249.285217
708.087891	57.958565
706.884766	10.401387
705.680664	-24.108671
704.477539	161.195618
703.273438	233.229858
702.069336	161.620926
700.864258	187.895508
699.659180	105.412994
698.454102	53.388439
697.249023	64.404083
696.042969	-102.779045
694.836914	-17.888363
693.630859	-124.171715
692.423828	12.792082
691.217773	-173.773315
690.009766	-19.492481
688.802734	-132.175079
687.594727	-17.006334
686.386719	-81.896393
685.178711	-185.769974
683.970703	-29.427845
682.761719	-107.215530
681.552734	-154.602951
680.342773	-238.769684
679.133789	-153.927246
677.923828	-155.705276
676.712891	-148.785614
675.502930	-29.283464
674.291992	68.566994
673.081055	120.985634
671.869141	119.355103
670.657227	180.481934
669.445313	-43.731377
668.233398	160.159561
667.021484	195.465240
665.808594	-119.164467
664.595703	82.613319
663.381836	77.060631
662.167969	75.890068
660.954102	63.991508
659.740234	-36.307812
658.525391	61.979309
657.310547	-102.847473
656.095703	-6.614767
654.880859	-136.721649
653.665039	19.958223
652.449219	62.427616
651.233398	145.875717
650.016602	-31.262049
648.799805	106.136375
647.583008	67.002647
646.365234	-40.923679
645.148438	421.503357
643.930664	266.338776
642.711914	225.301407
641.494141	281.105438
640.275391	98.302361
639.056641	14.506788
637.836914	18.902828
636.617188	59.864094
635.397461	-204.153351
634.177734	-135.166458
632.957031	-44.709160
631.736328	2.805428
630.515625	80.362167
629.293945	172.919159
628.073242	102.427269
626.851563	49.127953
625.628906	23.721209
624.407227	118.347000
623.184570	146.479797
621.960938	204.567200
620.738281	286.153107
619.514648	149.224091
618.291016	25.147213
617.067383	-83.955124
615.842773	14.498571
614.618164	-24.112434
613.393555	-88.476021
612.167969	35.269558
610.942383	-74.217705
609.716797	4.309990
608.491211	35.630119
607.264648	-163.989365
606.038086	12.252892
604.811523	-40.302208
