# Supplementary material for: Raman spectroscopy accurately differentiates mucosal healing from non-healing and biochemical changes following biological therapy in inflammatory bowel disease
Source: PLoS One. 2021 Jun 2;16(6):e0252210. doi: 10.1371/journal.pone.0252210 (PMC8172032; doi:10.1371/journal.pone.0252210)
Supplement: S3 Dataset — (ZIP) [file pone.0252210.s005.zip › Export UC active inflammation/OC043-1 pre treatment_base sub CR removed_58__X_-16597.3__Y_77868.8__Z_870.751__Time_656.txt]

1714.774414	57.574020
1713.797852	51.509113
1712.820313	87.765938
1711.843750	-46.921581
1710.866211	-41.532589
1709.888672	55.650452
1708.911133	-173.472305
1707.933594	-136.575470
1706.955078	-29.414457
1705.976563	121.237473
1704.998047	10.140618
1704.019531	-60.051697
1703.040039	-62.644356
1702.061523	-93.909210
1701.082031	-38.888866
1700.101563	-52.745655
1699.122070	-7.008694
1698.141602	106.221420
1697.161133	41.073196
1696.180664	78.217239
1695.200195	-44.200157
1694.218750	194.676010
1693.238281	92.445274
1692.256836	97.737671
1691.274414	93.051720
1690.292969	251.902283
1689.310547	213.972046
1688.328125	240.801239
1687.345703	305.679657
1686.363281	315.274231
1685.379883	445.497131
1684.396484	403.182190
1683.413086	572.070068
1682.429688	653.705444
1681.445313	568.229248
1680.461914	584.697021
1679.477539	633.778320
1678.493164	614.352051
1677.507813	499.830109
1676.523438	848.902466
1675.538086	775.652893
1674.552734	926.452698
1673.566406	1099.107178
1672.581055	1107.612427
1671.594727	1185.841064
1670.608398	1320.479004
1669.622070	1328.236572
1668.634766	1312.724365
1667.648438	1327.080444
1666.661133	1315.507568
1665.673828	1596.441895
1664.685547	1599.313232
1663.698242	1552.421875
1662.709961	1890.628052
1661.721680	1958.879150
1660.733398	1730.842773
1659.744141	1765.814087
1658.755859	1811.955933
1657.766602	1702.362305
1656.777344	1720.486694
1655.787109	1786.798950
1654.797852	1578.357422
1653.807617	1267.326538
1652.817383	1332.656372
1651.827148	1308.541870
1650.835938	1070.727661
1649.844727	1018.600464
1648.853516	855.965942
1647.862305	767.886169
1646.871094	651.255676
1645.878906	556.269653
1644.886719	556.861572
1643.894531	444.359802
1642.902344	393.064972
1641.910156	313.189240
1640.916992	294.456360
1639.923828	160.063828
1638.930664	189.663742
1637.936523	174.811981
1636.943359	139.261597
1635.949219	-130.491745
1634.955078	-123.057205
1633.960938	-91.558090
1632.965820	14.029052
1631.970703	-61.806381
1630.975586	-163.609558
1629.980469	116.646660
1628.985352	-118.743980
1627.989258	-180.068863
1626.993164	-67.451424
1625.997070	0.687805
1625.000977	-33.480331
1624.003906	-88.398270
1623.007813	156.593521
1622.010742	257.198883
1621.012695	145.196518
1620.015625	227.840286
1619.017578	32.308254
1618.020508	149.502045
1617.021484	198.605560
1616.023438	14.311587
1615.025391	69.045235
1614.026367	-30.833042
1613.027344	-78.047958
1612.028320	-41.177483
1611.028320	-119.513321
1610.029297	22.479601
1609.029297	201.233505
1608.029297	91.861618
1607.028320	244.579361
1606.028320	206.176025
1605.027344	293.562622
1604.026367	116.638817
1603.025391	55.022728
1602.023438	-45.729050
1601.022461	68.122986
1600.020508	66.924217
1599.018555	5.644678
1598.016602	-47.717693
1597.013672	-218.618774
1596.010742	-0.083512
1595.007813	22.455139
1594.004883	-247.519150
1593.001953	12.718617
1591.998047	-103.082771
1590.994141	-229.275558
1589.990234	25.572599
1588.986328	37.660217
1587.981445	15.818477
1586.976563	121.743423
1585.971680	238.018677
1584.966797	208.227463
1583.961914	87.187523
1582.956055	297.065308
1581.950195	254.105881
1580.944336	187.661972
1579.938477	373.757324
1578.931641	317.592194
1577.924805	297.809845
1576.917969	220.702393
1575.911133	200.774445
1574.904297	230.180679
1573.896484	334.894440
1572.888672	244.459320
1571.880859	343.710480
1570.873047	120.546204
1569.864258	97.432007
1568.855469	144.342529
1567.846680	79.426392
1566.837891	271.470947
1565.829102	237.439026
1564.819336	260.386353
1563.809570	384.382050
1562.799805	435.533783
1561.790039	325.694397
1560.779297	392.091888
1559.768555	313.110352
1558.757813	322.133240
1557.747070	395.777100
1556.736328	241.209320
1555.724609	449.205475
1554.712891	377.225708
1553.701172	325.814667
1552.689453	359.676361
1551.676758	274.282379
1550.664063	439.745789
1549.651367	397.979858
1548.638672	226.712479
1547.625977	399.267761
1546.612305	351.790283
1545.598633	255.023926
1544.584961	217.540710
1543.571289	130.781403
1542.556641	118.771576
1541.541992	196.958420
1540.527344	323.967621
1539.512695	267.422913
1538.498047	94.548851
1537.482422	226.035980
1536.466797	272.119629
1535.451172	173.527496
1534.434570	146.971359
1533.418945	220.768616
1532.402344	247.920135
1531.385742	127.947884
1530.369141	386.575165
1529.351563	498.038574
1528.334961	428.956818
1527.317383	375.135895
1526.299805	364.887268
1525.281250	326.111664
1524.263672	207.368286
1523.245117	379.178070
1522.226563	416.944550
1521.208008	320.754089
1520.188477	352.940430
1519.168945	282.076843
1518.150391	349.815216
1517.129883	301.676025
1516.110352	340.692657
1515.089844	207.396210
1514.070313	230.588043
1513.049805	99.518768
1512.028320	60.691898
1511.007813	-47.605877
1509.986328	-63.708893
1508.964844	94.414024
1507.943359	65.055832
1506.921875	4.740029
1505.899414	-22.434813
1504.876953	-142.060501
1503.854492	-56.848194
1502.832031	-207.551971
1501.808594	-212.404800
1500.786133	-237.926071
1499.762695	-153.550385
1498.739258	-235.773346
1497.714844	-126.229736
1496.691406	-9.234176
1495.666992	17.990433
1494.642578	-180.029572
1493.617188	33.499760
1492.592773	-3.748287
1491.567383	-51.387878
1490.541992	-55.740921
1489.516602	103.235611
1488.491211	144.487137
1487.464844	29.777172
1486.438477	277.483368
1485.412109	154.812958
1484.385742	269.367340
1483.358398	243.380295
1482.331055	334.590576
1481.303711	257.291595
1480.276367	766.323608
1479.249023	571.410706
1478.220703	641.489319
1477.192383	660.436768
1476.164063	905.975403
1475.135742	998.453857
1474.106445	940.507446
1473.077148	1172.697754
1472.047852	1147.578247
1471.018555	1338.662231
1469.989258	1412.508545
1468.958984	1394.619385
1467.928711	1539.393311
1466.898438	1839.102051
1465.868164	1953.000122
1464.836914	2026.068481
1463.805664	2228.601074
1462.774414	2321.708252
1461.743164	2325.785400
1460.710938	2106.287109
1459.679688	2267.644775
1458.647461	2444.067139
1457.615234	2513.747070
1456.582031	2507.189697
1455.549805	2660.389893
1454.516602	2673.951172
1453.483398	2646.870361
1452.449219	2670.426758
1451.416016	2927.106934
1450.381836	2965.682129
1449.347656	2910.449951
1448.313477	2981.838867
1447.279297	2883.481934
1446.244141	2974.998291
1445.208984	2608.270020
1444.173828	2770.593994
1443.138672	2505.206543
1442.102539	2282.895264
1441.066406	2510.840820
1440.030273	2331.561523
1438.994141	2407.675049
1437.958008	2291.649414
1436.920898	2021.500122
1435.883789	1642.819824
1434.846680	1625.501831
1433.808594	1289.978271
1432.771484	1149.025391
1431.733398	1290.843384
1430.695313	761.292480
1429.657227	774.467957
1428.618164	696.822510
1427.579102	551.129639
1426.540039	612.290955
1425.500977	491.934601
1424.461914	396.862610
1423.421875	488.324677
1422.381836	312.722961
1421.341797	237.987305
1420.301758	377.384399
1419.260742	111.382370
1418.219727	210.545639
1417.178711	261.896240
1416.137695	154.757980
1415.096680	-50.390659
1414.054688	11.195876
1413.012695	62.757931
1411.970703	-1.283684
1410.928711	40.336060
1409.885742	84.506889
1408.842773	-187.834442
1407.799805	-35.475254
1406.756836	79.226295
1405.712891	60.873501
1404.668945	2.447603
1403.625000	-35.789051
1402.581055	26.446356
1401.537109	-24.142496
1400.492188	218.820908
1399.447266	145.820618
1398.402344	123.091454
1397.357422	158.123062
1396.311523	75.450424
1395.265625	50.543369
1394.219727	113.427574
1393.173828	-126.632065
1392.126953	131.771759
1391.081055	124.843666
1390.034180	-19.627295
1388.986328	-6.288146
1387.939453	-17.839401
1386.891602	-94.302933
1385.843750	21.938154
1384.795898	-134.250015
1383.748047	-207.757233
1382.699219	-68.698898
1381.651367	-51.981388
1380.602539	-207.501312
1379.552734	-95.610153
1378.503906	111.262344
1377.454102	-113.685051
1376.404297	-228.579163
1375.354492	63.439865
1374.303711	-63.639153
1373.253906	63.895996
1372.203125	66.834106
1371.152344	0.112849
1370.100586	-146.199463
1369.049805	-95.419289
1367.998047	45.175747
1366.946289	-0.954991
1365.894531	-99.209877
1364.841797	84.080475
1363.789063	133.025253
1362.736328	52.690792
1361.683594	201.469513
1360.630859	-15.348731
1359.577148	-0.612571
1358.523438	136.124069
1357.469727	98.938026
1356.415039	119.092293
1355.361328	246.264908
1354.306641	214.534073
1353.251953	351.890778
1352.197266	481.904755
1351.141602	458.083710
1350.085938	538.698242
1349.030273	522.655945
1347.974609	811.984192
1346.918945	632.495850
1345.862305	765.753723
1344.805664	799.935669
1343.749023	1149.121826
1342.691406	1153.795288
1341.634766	967.830566
1340.577148	1309.822144
1339.519531	1139.099121
1338.460938	849.744751
1337.403320	1028.635864
1336.344727	1165.533081
1335.286133	1027.832153
1334.226563	1147.682983
1333.167969	1153.859741
1332.108398	972.232300
1331.048828	946.631042
1329.989258	1106.619995
1328.928711	760.018677
1327.869141	653.432190
1326.808594	957.166565
1325.748047	1085.562866
1324.686523	991.810364
1323.625977	959.989258
1322.564453	977.709351
1321.502930	961.034607
1320.440430	1149.314819
1319.378906	1063.859375
1318.316406	1156.170654
1317.253906	1078.464233
1316.190430	1178.441772
1315.127930	948.269897
1314.064453	1257.994873
1313.000977	1089.803223
1311.937500	1106.566650
1310.873047	919.084229
1309.809570	1005.115479
1308.745117	943.571289
1307.679688	1074.153809
1306.615234	1143.315918
1305.549805	1168.316895
1304.484375	1149.183594
1303.418945	1127.742554
1302.353516	1145.783325
1301.287109	1038.614502
1300.220703	1334.605103
1299.154297	1107.341309
1298.087891	976.099670
1297.020508	953.093628
1295.954102	937.593506
1294.886719	936.958435
1293.818359	808.849060
1292.750977	710.360046
1291.682617	751.855103
1290.614258	594.816101
1289.545898	759.152283
1288.476563	612.227966
1287.407227	720.360596
1286.338867	649.695190
1285.268555	745.756348
1284.199219	667.996765
1283.128906	756.887207
1282.058594	613.280518
1280.988281	981.373779
1279.917969	634.891357
1278.846680	807.310730
1277.775391	891.702026
1276.704102	704.716309
1275.632813	938.419800
1274.560547	905.688538
1273.488281	782.642090
1272.416016	1048.211792
1271.343750	991.316162
1270.270508	1112.810181
1269.197266	1095.160522
1268.124023	1228.944946
1267.050781	1191.909302
1265.977539	1416.046143
1264.903320	1140.068115
1263.829102	1366.704224
1262.753906	1407.992554
1261.679688	1161.656616
1260.604492	1312.780396
1259.529297	1288.449463
1258.454102	1171.610229
1257.378906	1320.371704
1256.302734	1310.838501
1255.226563	1342.749878
1254.150391	1457.455811
1253.073242	1413.979004
1251.997070	1222.144775
1250.919922	1173.959717
1249.841797	1271.757568
1248.764648	1359.817505
1247.686523	1207.219604
1246.608398	1224.845337
1245.530273	1176.886719
1244.452148	1255.300049
1243.373047	1338.564453
1242.293945	1142.568970
1241.214844	1102.051514
1240.135742	1076.131470
1239.055664	839.126953
1237.975586	963.723877
1236.895508	1047.040771
1235.815430	984.828308
1234.734375	990.538086
1233.654297	1161.069946
1232.573242	1014.066101
1231.491211	947.084595
1230.410156	928.568420
1229.328125	820.452576
1228.246094	867.334351
1227.163086	935.973999
1226.081055	689.942444
1224.998047	806.952148
1223.915039	672.305481
1222.832031	866.620178
1221.748047	521.610718
1220.664063	640.886169
1219.580078	781.831909
1218.496094	391.073639
1217.412109	630.998779
1216.327148	324.921265
1215.242188	673.352722
1214.157227	671.521484
1213.071289	604.482544
1211.985352	624.304504
1210.899414	590.992920
1209.813477	784.386597
1208.727539	572.498108
1207.640625	693.380432
1206.553711	671.933350
1205.466797	679.358093
1204.378906	421.688934
1203.291016	330.285950
1202.203125	318.337585
1201.115234	0.536327
1200.027344	294.260132
1198.938477	2.948498
1197.849609	-187.242264
1196.760742	-69.494606
1195.670898	-48.076218
1194.582031	-12.318388
1193.492188	-39.157097
1192.401367	-183.831543
1191.311523	-268.451813
1190.220703	-19.173910
1189.129883	6.530344
1188.039063	-68.721458
1186.947266	-47.990326
1185.856445	-80.167641
1184.764648	-146.014557
1183.671875	-65.569870
1182.580078	-81.204811
1181.487305	10.990928
1180.394531	146.205643
1179.301758	113.466377
1178.208984	-187.769150
1177.115234	105.238365
1176.021484	50.670860
1174.927734	187.618988
1173.833008	120.879509
1172.738281	262.329071
1171.643555	281.549652
1170.548828	362.865448
1169.454102	111.515717
1168.358398	63.464897
1167.262695	132.490707
1166.166992	148.779800
1165.070313	172.120621
1163.973633	264.633118
1162.876953	204.093872
1161.780273	227.061798
1160.683594	531.679810
1159.585938	423.026031
1158.488281	791.673279
1157.389648	833.112671
1156.291992	736.038086
1155.193359	579.258362
1154.094727	524.971008
1152.996094	506.350342
1151.896484	501.918518
1150.796875	344.850830
1149.697266	368.805298
1148.597656	271.145935
1147.498047	154.356003
1146.397461	82.734566
1145.296875	58.630589
1144.195313	98.670151
1143.094727	-47.017250
1141.993164	54.631119
1140.891602	-10.366243
1139.789063	-4.127653
1138.687500	127.977417
1137.584961	74.520760
1136.482422	201.549805
1135.379883	321.271881
1134.276367	535.815430
1133.172852	458.080811
1132.069336	620.027466
1130.964844	947.914490
1129.861328	974.182068
1128.756836	846.114502
1127.652344	924.329712
1126.546875	1161.260376
1125.442383	1028.138672
1124.336914	947.099792
1123.230469	768.822937
1122.125000	645.002930
1121.018555	701.128906
1119.912109	712.121704
1118.805664	701.688171
1117.699219	736.117432
1116.591797	768.048584
1115.484375	674.463440
1114.376953	732.190247
1113.268555	633.701965
1112.160156	724.288391
1111.051758	632.721313
1109.943359	694.694275
1108.833984	829.770874
1107.725586	879.651855
1106.616211	927.040283
1105.505859	820.836670
1104.396484	915.224915
1103.286133	830.112610
1102.175781	825.159973
1101.064453	692.731995
1099.954102	779.596252
1098.842773	819.167786
1097.731445	780.840637
1096.619141	987.531311
1095.507813	887.745544
1094.395508	813.824646
1093.282227	892.926392
1092.169922	764.715210
1091.056641	702.387512
1089.943359	851.818481
1088.830078	888.163391
1087.716797	797.386963
1086.602539	842.978699
1085.488281	695.669678
1084.373047	701.152466
1083.258789	767.673767
1082.143555	765.952759
1081.028320	752.420959
1079.913086	677.769043
1078.796875	617.173706
1077.680664	652.796265
1076.564453	702.427124
1075.448242	498.565399
1074.331055	526.983582
1073.213867	506.085419
1072.096680	438.253143
1070.979492	520.440125
1069.861328	466.603333
1068.743164	361.199524
1067.625000	550.981079
1066.505859	672.711487
1065.386719	576.583069
1064.267578	459.399017
1063.148438	279.044525
1062.029297	468.462433
1060.909180	395.746338
1059.789063	411.918854
1058.667969	257.357727
1057.547852	147.275711
1056.426758	352.756012
1055.305664	277.720734
1054.183594	256.436340
1053.062500	214.140121
1051.940430	132.155502
1050.818359	96.897789
1049.695313	0.965560
1048.572266	154.765350
1047.449219	133.527252
1046.326172	182.279236
1045.203125	109.762131
1044.079102	202.809937
1042.955078	319.139709
1041.830078	377.170471
1040.706055	148.646179
1039.581055	69.312447
1038.456055	267.149933
1037.331055	27.241323
1036.205078	94.707870
1035.079102	227.332932
1033.953125	264.547760
1032.826172	311.082153
1031.700195	436.706940
1030.573242	369.347839
1029.445313	211.412872
1028.318359	-81.174141
1027.190430	-338.729370
1026.062500	-52.596745
1024.934570	-312.250366
1023.805664	-214.197403
1022.676758	-181.117966
1021.547852	-356.838654
1020.418945	-196.008423
1019.289063	-107.092247
1018.159180	-393.812500
1017.029297	-186.505630
1015.898438	-13.990997
1014.767578	-75.526360
1013.636719	117.895531
1012.505859	227.927399
1011.375000	287.049133
1010.243164	505.974823
1009.111328	391.584961
1007.978516	527.257874
1006.846680	1095.602051
1005.713867	1747.042969
1004.581055	2506.967529
1003.447266	2808.875000
1002.313477	2445.068604
1001.179688	1591.639893
1000.045898	766.443665
998.912109	530.734863
997.777344	316.029083
996.642578	313.939972
995.506836	23.447130
994.372070	153.199722
993.236328	243.790924
992.100586	32.307392
990.963867	-40.594131
989.828125	15.776446
988.691406	60.723042
987.553711	89.646164
986.416992	104.870842
985.279297	-112.412666
984.141602	-154.447876
983.003906	-124.953918
981.865234	65.781296
980.726563	77.081169
979.587891	-136.939575
978.448242	12.694119
977.309570	104.918297
976.169922	38.616249
975.030273	36.850780
973.889648	209.878525
972.749023	401.356689
971.608398	232.295166
970.467773	159.912842
969.326172	156.593689
968.184570	135.070313
967.042969	31.108347
965.901367	94.826851
964.758789	71.518333
963.616211	119.468422
962.473633	243.212036
961.330078	270.797852
960.186523	261.871246
959.042969	207.295135
957.899414	262.849396
956.754883	158.255844
955.610352	200.393539
954.465820	132.818527
953.321289	122.649315
952.175781	199.586655
951.030273	194.319321
949.884766	191.510559
948.738281	147.724716
947.591797	83.560074
946.445313	186.400482
945.298828	102.036903
944.151367	102.391441
943.003906	328.971771
941.856445	402.664429
940.708008	401.178864
939.559570	381.610046
938.411133	346.251556
937.262695	466.168427
936.113281	310.298981
934.964844	482.937134
933.814453	322.921539
932.665039	290.744354
931.514648	370.376923
930.364258	135.846207
929.213867	272.735382
928.062500	216.234375
926.912109	180.404221
925.759766	-16.786886
924.608398	88.824654
923.456055	142.243973
922.303711	-4.288477
921.151367	90.366722
919.999023	-130.763367
918.845703	-108.507729
917.692383	-22.501696
916.539063	-111.251564
915.384766	-108.979660
914.230469	-117.904877
913.076172	-110.789536
911.920898	-87.637978
910.766602	-98.381882
909.611328	-208.751923
908.455078	-210.087433
907.299805	-163.683273
906.143555	-99.023453
904.987305	4.262536
903.830078	-152.848709
902.673828	-47.059448
901.516602	9.011282
900.359375	-11.774468
899.201172	51.318920
898.042969	-150.200348
896.884766	-66.491760
895.726563	-109.338913
894.567383	3.963758
893.408203	-99.661087
892.249023	196.867096
891.088867	-19.480360
889.929688	-50.403591
888.769531	-22.481825
887.608398	-23.808245
886.448242	-25.036776
885.287109	118.267426
884.125977	67.580643
882.963867	39.577633
881.801758	-60.478458
880.639648	-4.837557
879.477539	-25.769150
878.315430	174.228729
877.152344	189.487274
875.989258	202.565979
874.825195	265.263885
873.661133	39.841412
872.497070	48.674442
871.333008	140.828217
870.168945	-50.457191
869.003906	161.016769
867.838867	131.846115
866.672852	145.468704
865.506836	107.442307
864.340820	150.375046
863.174805	195.580063
862.008789	263.266022
860.841797	288.304504
859.674805	268.469757
858.506836	493.321869
857.339844	498.192749
856.171875	420.094513
855.003906	391.396973
853.834961	580.238342
852.666016	607.604675
851.497070	513.946716
850.328125	512.209351
849.158203	411.924408
847.988281	233.304367
846.818359	157.764862
845.647461	243.439240
844.477539	118.686615
843.306641	117.052353
842.134766	41.596588
840.963867	185.316269
839.791992	-82.442535
838.619141	146.156693
837.447266	207.000717
836.274414	160.550766
835.101563	42.608509
833.928711	212.772324
832.754883	222.069977
831.581055	418.822815
830.407227	307.471130
829.232422	316.611908
828.058594	278.844666
826.883789	328.021759
825.708008	392.732880
824.533203	457.342499
823.357422	383.702881
822.181641	223.140854
821.004883	111.596138
819.828125	55.704388
818.651367	160.060547
817.474609	26.125788
816.296875	-43.284798
815.119141	-28.204519
813.941406	-24.338535
812.763672	-7.221046
811.584961	-32.435513
810.406250	71.182541
809.226563	-23.106148
808.047852	-35.257179
806.868164	-94.137886
805.688477	-8.757518
804.507813	40.964867
803.327148	-69.247749
802.146484	-250.524704
800.965820	-229.947891
799.784180	-80.845634
798.603516	-211.329239
797.420898	-55.874958
796.239258	-202.044312
795.056641	-102.299034
793.874023	-133.425507
792.691406	-211.169632
791.507813	-125.138702
790.324219	-79.120979
789.140625	-62.022251
787.956055	116.473465
786.772461	144.323715
785.586914	196.372192
784.402344	18.304092
783.216797	209.365417
782.032227	232.234192
780.845703	155.542740
779.660156	96.422768
778.473633	253.637375
777.287109	258.294586
776.100586	148.030136
774.913086	53.138935
773.725586	-96.999405
772.538086	156.479736
771.349609	76.701256
770.161133	16.672899
768.972656	273.965637
767.784180	251.123718
766.594727	433.073792
765.405273	286.596893
764.215820	281.006165
763.026367	288.502533
761.835938	304.679108
760.645508	417.554169
759.454102	512.656921
758.262695	345.835693
757.072266	561.618347
755.879883	568.321716
754.688477	401.253937
753.496094	561.592834
752.303711	583.330383
751.110352	396.280396
749.917969	305.833130
748.724609	505.133392
747.530273	368.408112
746.336914	440.119080
745.142578	509.508575
743.948242	574.384766
742.752930	279.503662
741.558594	425.343201
740.363281	437.326111
739.166992	330.890991
737.971680	272.623444
736.775391	262.498291
735.579102	190.991348
734.381836	242.053177
733.185547	273.325836
731.988281	245.441269
730.790039	235.017426
729.592773	226.730606
728.394531	382.405548
727.196289	255.940857
725.997070	343.695007
724.797852	322.112274
723.598633	398.816956
722.399414	401.196716
721.199219	333.675995
719.999023	530.327332
718.798828	438.764984
717.598633	456.340088
716.397461	602.617371
715.196289	563.431763
713.994141	393.434875
712.792969	282.385284
711.590820	5.755724
710.388672	391.700409
709.185547	245.925766
707.982422	76.287193
706.779297	-32.271847
705.576172	118.318039
704.372070	20.758402
703.167969	251.860474
701.963867	228.372711
700.759766	300.646576
699.554688	75.045135
698.349609	14.829436
697.143555	65.553932
695.938477	103.283867
694.732422	25.932570
693.525391	-40.443821
692.319336	-150.139633
691.112305	-190.229355
689.905273	108.367149
688.697266	66.245415
687.490234	-166.670822
686.282227	-206.349716
685.073242	-72.440269
683.865234	-5.697538
682.656250	45.948757
681.447266	2.335172
680.237305	43.340019
679.028320	149.406342
677.818359	23.846233
676.607422	73.810226
675.397461	-101.230743
674.186523	89.611191
672.975586	172.310562
671.763672	45.293461
670.551758	190.897736
669.339844	237.100662
668.127930	145.067047
666.915039	-39.728954
665.703125	106.187408
664.489258	55.602894
663.276367	44.002556
662.062500	108.063255
660.848633	-104.078735
659.634766	-117.521286
658.419922	-98.514992
657.205078	-31.995846
655.990234	15.151359
654.775391	-86.415352
653.559570	23.339161
652.343750	-34.991192
651.126953	-168.658279
649.911133	-91.174622
648.694336	63.807880
647.477539	16.352652
646.259766	117.419548
645.041992	229.170883
643.824219	358.038544
642.606445	288.913422
641.387695	325.116913
640.168945	126.880928
638.950195	-82.120331
637.730469	-145.028793
636.511719	28.256937
635.291016	-9.190088
634.071289	-89.764702
632.850586	-76.053589
631.629883	-49.713131
630.409180	-113.781174
629.188477	21.405306
627.966797	94.004387
626.745117	-3.192999
625.522461	72.924858
624.300781	137.867508
623.078125	335.188324
621.854492	339.108154
620.631836	310.366058
619.408203	135.449371
618.184570	-1.460906
616.960938	-12.673683
615.736328	-84.500244
614.511719	101.840195
613.287109	-20.715206
612.061523	1.358590
610.835938	46.044487
609.610352	106.860291
608.384766	-79.119095
607.158203	-71.657173
605.931641	-16.193861
604.705078	-34.554718
