# Supplementary material for: Raman spectroscopy accurately differentiates mucosal healing from non-healing and biochemical changes following biological therapy in inflammatory bowel disease
Source: PLoS One. 2021 Jun 2;16(6):e0252210. doi: 10.1371/journal.pone.0252210 (PMC8172032; doi:10.1371/journal.pone.0252210)
Supplement: S3 Dataset — (ZIP) [file pone.0252210.s005.zip › Export UC active inflammation/OC003-2 _BL sub CR removed_26__X_-20092.5__Y_1273.39__Z_-881.4__Time_291.txt]

1714.767578	150.845703
1713.791016	-45.176243
1712.814453	30.685534
1711.837891	-21.320837
1710.860352	176.857208
1709.882813	35.446712
1708.905273	-51.383999
1707.926758	-126.593796
1706.949219	-155.230118
1705.970703	68.756905
1704.992188	-65.164551
1704.013672	-2.662191
1703.034180	-383.514221
1702.054688	-75.613068
1701.075195	-82.509499
1700.095703	-141.906326
1699.116211	-210.984573
1698.135742	55.038715
1697.155273	57.358448
1696.174805	226.326843
1695.194336	193.196915
1694.212891	219.779572
1693.231445	159.234009
1692.250000	398.690430
1691.268555	150.629089
1690.287109	255.880264
1689.304688	460.730896
1688.322266	453.109894
1687.339844	470.473022
1686.356445	694.036560
1685.374023	758.600708
1684.390625	586.908447
1683.407227	589.423401
1682.423828	518.319824
1681.439453	722.439941
1680.455078	820.925781
1679.470703	718.020996
1678.486328	679.961792
1677.501953	959.445313
1676.516602	697.070313
1675.531250	826.641602
1674.545898	879.956665
1673.560547	795.919312
1672.574219	848.309570
1671.588867	1018.486389
1670.602539	1085.828491
1669.615234	1053.054565
1668.628906	983.997253
1667.641602	1167.966309
1666.654297	1050.129272
1665.666992	1148.085083
1664.679688	1116.817627
1663.691406	1266.686523
1662.703125	1255.525269
1661.714844	858.093323
1660.726563	1320.340454
1659.738281	1351.206787
1658.749023	1398.676147
1657.759766	1041.605591
1656.770508	1058.787109
1655.781250	1164.030396
1654.791016	962.861816
1653.800781	939.764893
1652.810547	814.161255
1651.820313	969.652161
1650.829102	594.144165
1649.838867	549.941772
1648.847656	395.339447
1647.856445	524.191406
1646.864258	357.635895
1645.873047	432.131622
1644.880859	314.351654
1643.888672	397.853790
1642.895508	442.251068
1641.903320	410.623627
1640.910156	118.279709
1639.916992	327.816925
1638.923828	7.595971
1637.930664	-37.762657
1636.936523	28.086508
1635.942383	91.719658
1634.948242	63.526894
1633.954102	99.001892
1632.958984	111.161858
1631.964844	-76.429787
1630.969727	-68.719170
1629.973633	5.168592
1628.978516	-154.843872
1627.982422	-25.005951
1626.987305	-100.078873
1625.991211	-56.444321
1624.994141	-367.499695
1623.998047	-110.275421
1623.000977	128.724838
1622.003906	178.694946
1621.006836	-204.581390
1620.008789	155.894623
1619.011719	91.029793
1618.013672	170.822571
1617.015625	-195.436310
1616.016602	162.982742
1615.018555	-5.938603
1614.019531	-22.458595
1613.020508	-120.103271
1612.021484	-149.373108
1611.022461	-154.890518
1610.022461	93.961502
1609.022461	-178.613785
1608.022461	10.121003
1607.022461	70.540054
1606.021484	28.903852
1605.020508	73.765373
1604.019531	21.835154
1603.018555	14.479174
1602.017578	-134.101486
1601.015625	-23.607258
1600.013672	45.029812
1599.011719	-100.735840
1598.009766	-45.139061
1597.006836	-316.242920
1596.003906	50.324703
1595.000977	-84.851250
1593.998047	-186.033356
1592.995117	-135.748672
1591.991211	-218.661194
1590.987305	-317.243652
1589.983398	-222.729691
1588.979492	93.446037
1587.974609	122.495926
1586.969727	-33.700413
1585.964844	70.816399
1584.959961	143.917053
1583.955078	141.309296
1582.949219	130.784943
1581.943359	-17.912893
1580.937500	80.758987
1579.931641	20.425962
1578.924805	92.759888
1577.917969	-150.009705
1576.911133	247.325089
1575.904297	113.602196
1574.897461	169.661682
1573.889648	61.704754
1572.881836	44.626492
1571.874023	76.772301
1570.866211	7.373511
1569.857422	23.565830
1568.848633	255.176285
1567.839844	398.191559
1566.831055	434.488098
1565.822266	234.329269
1564.812500	394.824219
1563.802734	492.762665
1562.792969	442.567535
1561.783203	171.703033
1560.772461	577.573975
1559.761719	124.863037
1558.750977	431.616882
1557.740234	421.835388
1556.729492	163.087006
1555.717773	448.209778
1554.706055	212.398987
1553.694336	157.701965
1552.682617	320.243408
1551.669922	267.641296
1550.657227	295.030792
1549.644531	353.204010
1548.631836	499.042053
1547.619141	416.993530
1546.605469	425.211975
1545.591797	172.092361
1544.578125	265.125641
1543.564453	176.992447
1542.549805	166.128082
1541.535156	46.532520
1540.520508	365.686523
1539.505859	395.302460
1538.490234	212.990921
1537.475586	182.746109
1536.459961	100.643196
1535.444336	196.284958
1534.427734	160.093979
1533.412109	121.079643
1532.395508	53.454235
1531.378906	202.072021
1530.362305	128.772385
1529.344727	52.654961
1528.328125	133.418747
1527.310547	309.147095
1526.292969	-9.746305
1525.274414	83.038788
1524.256836	183.252594
1523.238281	28.450527
1522.219727	-67.383957
1521.200195	-27.149435
1520.181641	30.818766
1519.162109	29.372362
1518.142578	37.953186
1517.123047	15.443927
1516.103516	33.796703
1515.083008	51.880615
1514.062500	-7.325078
1513.041992	64.178871
1512.021484	-134.093552
1511.000977	-199.082397
1509.979492	25.616835
1508.958008	-98.862694
1507.936523	-131.201035
1506.914063	-125.312462
1505.892578	-152.966125
1504.870117	-316.679810
1503.847656	-249.939041
1502.825195	-247.492844
1501.801758	-237.597031
1500.778320	-238.164001
1499.754883	-246.623291
1498.731445	-183.621170
1497.708008	-259.040161
1496.683594	-35.304695
1495.659180	-459.021240
1494.634766	-72.063385
1493.610352	-81.775368
1492.585938	-73.779694
1491.560547	-160.553192
1490.535156	-247.474625
1489.509766	-53.526718
1488.483398	-122.929810
1487.458008	90.986328
1486.431641	304.623993
1485.405273	260.204041
1484.377930	103.337730
1483.351563	234.703491
1482.324219	381.144928
1481.296875	478.915894
1480.269531	614.743958
1479.241211	640.735840
1478.213867	755.797119
1477.185547	562.333679
1476.157227	712.741699
1475.127930	842.562256
1474.099609	931.477295
1473.070313	750.344849
1472.041016	1210.613647
1471.011719	1469.529785
1469.981445	1585.723755
1468.952148	1745.028931
1467.921875	1659.994995
1466.891602	1880.024170
1465.860352	1960.028687
1464.830078	2037.387695
1463.798828	2068.870850
1462.767578	2415.282959
1461.735352	2426.174805
1460.704102	2434.469238
1459.671875	2366.507324
1458.639648	2275.662842
1457.607422	2334.527588
1456.575195	2355.252441
1455.541992	2700.596436
1454.508789	2723.650391
1453.475586	2576.761963
1452.442383	2678.335938
1451.408203	2779.808838
1450.375000	2653.168701
1449.340820	3038.291016
1448.305664	2764.646973
1447.271484	2954.544189
1446.236328	2779.739746
1445.202148	2635.394531
1444.166016	2392.360596
1443.130859	2364.516846
1442.095703	2055.887695
1441.059570	2205.150391
1440.023438	2111.610107
1438.986328	1924.561035
1437.950195	1879.168579
1436.913086	1682.177246
1435.875977	1568.663818
1434.838867	1364.291992
1433.801758	1387.319458
1432.763672	996.280518
1431.725586	1211.273193
1430.687500	686.757874
1429.649414	909.378845
1428.611328	655.168823
1427.572266	751.674133
1426.533203	812.890503
1425.494141	581.698425
1424.454102	494.315948
1423.415039	530.531616
1422.375000	574.340942
1421.334961	618.200256
1420.293945	153.393341
1419.253906	494.577972
1418.212891	415.296082
1417.171875	298.379425
1416.130859	146.374969
1415.088867	112.742462
1414.046875	328.211761
1413.004883	88.548386
1411.962891	178.425064
1410.920898	150.229324
1409.877930	217.625275
1408.834961	96.667244
1407.791992	325.023834
1406.749023	41.080425
1405.706055	174.165665
1404.662109	-24.059900
1403.618164	-154.317169
1402.574219	167.256561
1401.529297	52.295677
1400.484375	268.580719
1399.440430	226.642609
1398.394531	417.971466
1397.349609	77.993462
1396.303711	372.288330
1395.258789	218.141403
1394.212891	184.417953
1393.166016	155.844879
1392.120117	69.854980
1391.073242	139.236084
1390.026367	123.640846
1388.979492	188.274033
1387.931641	205.483078
1386.884766	47.775219
1385.836914	-9.703111
1384.789063	-82.001427
1383.740234	-234.109802
1382.692383	-56.114227
1381.643555	139.437408
1380.594727	-181.995468
1379.544922	-111.056831
1378.496094	-137.345886
1377.446289	138.576889
1376.396484	164.974701
1375.346680	-240.145660
1374.296875	-26.242346
1373.246094	3.158507
1372.195313	-121.885811
1371.144531	-127.038696
1370.092773	-259.148193
1369.041992	-129.358017
1367.990234	100.197639
1366.938477	-233.122299
1365.886719	-217.469788
1364.833984	-126.965782
1363.781250	-43.791077
1362.728516	-60.029434
1361.675781	-158.196304
1360.623047	-19.814980
1359.569336	-224.554672
1358.515625	38.457363
1357.461914	50.435951
1356.408203	-34.349468
1355.353516	-81.657471
1354.298828	72.475594
1353.244141	189.459656
1352.189453	-1.371616
1351.133789	120.885796
1350.078125	188.655594
1349.022461	440.226410
1347.966797	379.224670
1346.911133	492.073669
1345.854492	552.955383
1344.797852	554.475952
1343.741211	600.790955
1342.683594	513.406921
1341.626953	654.222778
1340.569336	909.107788
1339.511719	671.133972
1338.453125	819.749634
1337.395508	770.405029
1336.336914	731.146301
1335.278320	847.983948
1334.218750	833.794678
1333.160156	896.470520
1332.100586	984.007935
1331.041016	641.424561
1329.981445	731.777649
1328.920898	550.368225
1327.861328	764.576782
1326.800781	613.203979
1325.740234	815.264404
1324.678711	772.911072
1323.618164	977.628540
1322.556641	1093.542847
1321.495117	762.874634
1320.432617	1004.916199
1319.371094	1108.865723
1318.308594	978.617554
1317.246094	1070.485718
1316.182617	992.356323
1315.120117	887.295593
1314.056641	669.067993
1312.993164	832.928284
1311.929688	785.032715
1310.865234	899.812927
1309.801758	783.257507
1308.737305	753.028442
1307.671875	813.993286
1306.607422	1044.829224
1305.541992	1042.001709
1304.476563	884.361938
1303.411133	943.286560
1302.345703	719.607544
1301.279297	913.946777
1300.212891	803.631409
1299.146484	757.350525
1298.080078	711.199646
1297.012695	390.154572
1295.945313	820.590637
1294.877930	610.325928
1293.810547	832.147217
1292.743164	1024.532593
1291.674805	851.452454
1290.606445	749.660400
1289.537109	765.691467
1288.468750	798.968811
1287.399414	979.361450
1286.330078	897.591553
1285.260742	801.244507
1284.191406	896.052307
1283.121094	981.102966
1282.050781	848.317383
1280.980469	811.117004
1279.909180	1092.111450
1278.838867	898.445251
1277.767578	1106.056885
1276.696289	797.673706
1275.624023	1205.819580
1274.552734	1083.437134
1273.480469	1198.209961
1272.408203	1090.655640
1271.335938	1330.062866
1270.262695	1645.119873
1269.189453	1530.364014
1268.116211	1244.829834
1267.042969	1286.495239
1265.968750	1584.382813
1264.894531	1286.947632
1263.820313	1543.315918
1262.746094	1560.643555
1261.671875	1746.207397
1260.596680	1463.750610
1259.521484	1766.273071
1258.446289	1793.387695
1257.370117	1801.027100
1256.293945	1523.767456
1255.218750	1594.797852
1254.141602	1643.904297
1253.065430	1722.204224
1251.988281	1569.339233
1250.911133	1363.035645
1249.833984	1650.511963
1248.756836	1736.056641
1247.678711	1906.645752
1246.600586	1783.081787
1245.522461	1890.401489
1244.444336	1499.663086
1243.365234	1662.840820
1242.286133	1864.785889
1241.207031	1886.978516
1240.127930	1455.271973
1239.047852	1530.896118
1237.967773	1579.778809
1236.887695	1415.171631
1235.807617	1502.808838
1234.726563	1539.467285
1233.645508	1307.025879
1232.564453	1651.418091
1231.483398	1271.194702
1230.401367	1348.917480
1229.319336	1487.114380
1228.237305	1264.445190
1227.155273	1361.365112
1226.072266	1162.937988
1224.990234	1136.346680
1223.907227	935.543091
1222.823242	891.986267
1221.740234	838.724426
1220.656250	567.857910
1219.572266	797.364197
1218.488281	683.581238
1217.403320	692.998657
1216.318359	680.613586
1215.233398	438.766235
1214.148438	674.984253
1213.063477	638.281555
1211.977539	495.346893
1210.891602	740.841858
1209.805664	725.649780
1208.718750	797.209167
1207.631836	526.295227
1206.544922	472.371368
1205.458008	502.742950
1204.371094	448.693756
1203.283203	425.904327
1202.195313	434.351563
1201.107422	343.993256
1200.018555	359.511749
1198.929688	90.942909
1197.840820	-50.064034
1196.751953	-152.601944
1195.663086	14.189453
1194.573242	-223.152176
1193.483398	51.581429
1192.393555	-147.388031
1191.302734	-163.737839
1190.211914	-48.038727
1189.121094	-136.646957
1188.030273	-177.284042
1186.939453	-477.286652
1185.847656	22.042709
1184.755859	-244.469604
1183.664063	-112.691399
1182.571289	21.324667
1181.479492	-142.183136
1180.386719	49.123817
1179.292969	180.315125
1178.200195	-31.352758
1177.106445	73.239670
1176.012695	31.560392
1174.918945	200.550507
1173.824219	122.739014
1172.730469	205.248688
1171.635742	141.624130
1170.540039	178.417664
1169.445313	93.090584
1168.349609	-23.396891
1167.253906	-84.939041
1166.158203	221.595016
1165.061523	35.528790
1163.965820	-19.128418
1162.869141	-61.924919
1161.771484	157.920441
1160.674805	67.138290
1159.577148	114.756096
1158.479492	21.425524
1157.381836	52.121521
1156.283203	18.280506
1155.184570	125.081886
1154.085938	60.033909
1152.987305	176.107773
1151.887695	22.677198
1150.789063	179.017715
1149.689453	-7.901064
1148.588867	-121.000656
1147.489258	-284.153320
1146.388672	-275.909424
1145.288086	-148.748581
1144.186523	-378.727051
1143.085938	-282.724152
1141.984375	-194.003571
1140.882813	-174.386307
1139.781250	-97.808907
1138.678711	9.539315
1137.576172	-177.955215
1136.473633	-1.916450
1135.371094	-146.743729
1134.267578	-46.978069
1133.164063	55.029114
1132.060547	237.614929
1130.957031	272.884094
1129.852539	374.482941
1128.748047	675.228455
1127.643555	534.604309
1126.538086	782.836853
1125.433594	504.590729
1124.328125	325.932404
1123.221680	358.165894
1122.116211	366.626190
1121.009766	256.572906
1119.903320	312.257385
1118.796875	341.802246
1117.690430	193.744217
1116.583008	128.500732
1115.475586	179.147705
1114.368164	170.573532
1113.259766	126.459198
1112.151367	23.197304
1111.042969	-39.894032
1109.934570	154.565857
1108.825195	334.697357
1107.716797	623.354858
1106.606445	404.083374
1105.497070	189.589600
1104.387695	227.712723
1103.277344	520.631653
1102.166992	539.682861
1101.055664	693.127380
1099.945313	490.365082
1098.833984	219.273346
1097.721680	158.049377
1096.610352	353.704681
1095.498047	332.462189
1094.385742	431.330658
1093.273438	115.636383
1092.161133	275.668549
1091.047852	494.443817
1089.934570	468.336426
1088.821289	291.633545
1087.707031	507.826599
1086.593750	267.657990
1085.479492	206.274292
1084.364258	180.156174
1083.250000	330.313751
1082.134766	132.631866
1081.019531	188.740723
1079.903320	155.565277
1078.788086	218.678223
1077.671875	199.593307
1076.555664	173.475937
1075.439453	25.361519
1074.322266	62.637997
1073.205078	-78.341751
1072.087891	-139.520813
1070.969727	-24.847132
1069.852539	-18.015741
1068.734375	307.497131
1067.615234	-88.665588
1066.497070	44.701340
1065.377930	180.365967
1064.258789	149.780624
1063.139648	44.342113
1062.019531	-82.084816
1060.900391	271.169617
1059.779297	-53.996082
1058.659180	109.748634
1057.538086	133.180069
1056.417969	44.465702
1055.295898	156.776031
1054.174805	154.618774
1053.052734	-43.692318
1051.930664	222.825897
1050.808594	106.406059
1049.686523	-96.262192
1048.563477	-51.438602
1047.440430	-15.907859
1046.317383	8.009895
1045.193359	157.890976
1044.069336	-25.608084
1042.945313	14.799937
1041.821289	99.537025
1040.696289	-125.550751
1039.572266	64.139732
1038.447266	90.808357
1037.321289	31.396793
1036.195313	121.059021
1035.070313	192.153793
1033.943359	142.309952
1032.817383	274.006012
1031.690430	575.477844
1030.563477	237.566376
1029.436523	197.418060
1028.308594	-130.772736
1027.181641	-159.008392
1026.052734	-247.535355
1024.924805	-345.203217
1023.796875	-194.309830
1022.667969	-354.412415
1021.538086	-484.173065
1020.409180	-479.198914
1019.279297	-615.609802
1018.149414	-390.093384
1017.019531	-347.722290
1015.889648	-240.356323
1014.758789	-121.341255
1013.627930	-18.482410
1012.497070	-142.540070
1011.365234	-4.754309
1010.233398	-17.391804
1009.101563	55.740204
1007.969727	124.336388
1006.836914	415.119873
1005.704102	1073.663208
1004.571289	1810.653320
1003.438477	2221.450684
1002.304688	2075.141846
1001.170898	1679.464966
1000.037109	750.429016
998.902344	209.997818
997.767578	90.233208
996.632813	35.306038
995.498047	-259.503479
994.362305	-348.662659
993.226563	-80.044022
992.090820	-23.607666
990.955078	-47.764935
989.818359	-46.408619
988.681641	-51.825905
987.544922	39.690895
986.407227	-214.266373
985.269531	-313.637756
984.131836	-113.455879
982.994141	-39.843353
981.855469	-122.631783
980.716797	17.980312
979.578125	-156.506714
978.439453	-268.660889
977.299805	37.901344
976.160156	188.138992
975.020508	200.550293
973.879883	137.276886
972.739258	0.669849
971.598633	181.240936
970.458008	341.214783
969.316406	46.704124
968.175781	9.549923
967.033203	112.539917
965.891602	-2.307240
964.749023	41.308609
963.606445	307.485168
962.463867	287.122498
961.320313	-17.283188
960.177734	283.548309
959.033203	197.225555
957.889648	76.740692
956.745117	123.620018
955.600586	431.610413
954.456055	190.301086
953.311523	315.373077
952.166016	337.590820
951.020508	199.844986
949.875000	377.865295
948.728516	498.799225
947.582031	48.437355
946.435547	352.483887
945.289063	651.965210
944.141602	369.048706
942.994141	547.655090
941.846680	308.558777
940.698242	571.825745
939.550781	725.582458
938.402344	852.034363
937.252930	622.780212
936.104492	646.863647
934.955078	641.441833
933.805664	743.276062
932.655273	368.979797
931.504883	564.497559
930.354492	568.745850
929.204102	322.656860
928.052734	441.043488
926.902344	279.564423
925.750977	195.651810
924.598633	73.235962
923.446289	319.430359
922.294922	370.086273
921.141602	395.840302
919.989258	153.523041
918.835938	259.073547
917.682617	157.975693
916.529297	290.954163
915.375000	67.517960
914.220703	173.441574
913.066406	-185.812088
911.911133	95.043480
910.756836	-9.756153
909.601563	-19.151592
908.445313	-291.443481
907.290039	-46.693684
906.133789	43.938839
904.977539	-33.037945
903.820313	-30.602777
902.664063	8.150485
901.506836	103.579041
900.348633	-65.780045
899.191406	-137.673492
898.033203	86.937912
896.875000	-208.723694
895.716797	77.011246
894.557617	50.693680
893.398438	-43.352955
892.239258	70.618988
891.079102	40.016029
889.919922	86.283707
888.759766	-102.254745
887.598633	7.374986
886.438477	227.604416
885.277344	32.577370
884.115234	128.734894
882.954102	188.801178
881.791992	217.326508
880.629883	268.428589
879.467773	441.261169
878.304688	176.901093
877.141602	426.360413
875.978516	448.249969
874.815430	380.092651
873.651367	604.670471
872.487305	250.731659
871.323242	371.779663
870.158203	517.547668
868.993164	350.639374
867.828125	523.368713
866.663086	626.340698
865.497070	533.751526
864.331055	416.501648
863.165039	517.223450
861.998047	692.029175
860.832031	471.558197
859.664063	430.798584
858.497070	645.905945
857.329102	932.718567
856.161133	887.385071
854.993164	871.221497
853.825195	816.938354
852.656250	917.353149
851.487305	838.413391
850.317383	858.090759
849.148438	812.771057
847.978516	740.583557
846.808594	661.690857
845.637695	522.377136
844.466797	479.336273
843.295898	190.167725
842.125000	330.594055
840.953125	57.194405
839.781250	356.268341
838.609375	219.274826
837.437500	147.116211
836.264648	41.443909
835.091797	110.008919
833.917969	162.872772
832.745117	284.869812
831.571289	60.785114
830.397461	450.450073
829.222656	389.205505
828.047852	365.855652
826.873047	302.320770
825.698242	283.349335
824.522461	52.580925
823.346680	-68.941566
822.170898	85.792168
820.995117	71.108879
819.818359	18.517294
818.641602	357.720825
817.463867	207.023132
816.287109	94.153107
815.109375	105.861847
813.931641	-69.344040
812.752930	144.618317
811.574219	358.406128
810.395508	11.911083
809.216797	-114.504402
808.037109	-243.152008
806.857422	-180.799820
805.677734	-43.057915
804.498047	-262.880035
803.317383	-9.919656
802.136719	-225.360443
800.955078	-203.398880
799.774414	-345.658936
798.592773	-186.359283
797.411133	-308.759186
796.228516	-369.119690
795.045898	-358.625519
793.863281	-408.028748
792.680664	-373.329407
791.497070	-216.940811
790.313477	-160.322662
789.129883	-145.863434
787.946289	5.692955
786.761719	-227.811005
785.577148	104.890167
784.391602	-40.239975
783.207031	86.517242
782.021484	87.166718
780.835938	145.185394
779.649414	326.806366
778.462891	157.116180
777.276367	-28.026907
776.089844	58.358433
774.902344	235.114670
773.714844	180.041779
772.527344	32.275581
771.338867	-36.095348
770.151367	201.964203
768.962891	287.747498
767.773438	377.831848
766.584961	192.395569
765.395508	-4.029943
764.205078	171.753906
763.015625	351.795044
761.825195	304.968506
760.634766	308.720062
759.443359	360.818054
758.252930	379.838348
757.061523	249.259323
755.869141	463.871765
754.677734	581.615295
753.485352	554.218140
752.292969	504.814331
751.100586	527.876587
749.907227	346.659637
748.713867	292.826965
747.520508	355.312469
746.326172	343.126709
745.131836	383.564301
743.937500	430.533844
742.743164	378.770050
741.547852	83.652756
740.352539	121.812729
739.156250	120.493080
737.960938	-53.925701
736.764648	-175.709824
735.568359	96.715073
734.371094	-3.177425
733.174805	-72.391380
731.977539	107.883148
730.779297	-81.657936
729.582031	21.975523
728.383789	346.421600
727.185547	266.272339
725.986328	-38.959503
724.787109	136.700958
723.587891	172.471130
722.388672	199.502060
721.188477	187.234207
719.988281	142.243942
718.788086	55.826775
717.587891	148.407089
716.386719	278.058167
715.185547	239.737061
713.983398	192.743637
712.782227	461.911255
711.580078	109.823402
710.377930	30.317806
709.174805	203.602432
707.971680	453.077301
706.768555	-7.382395
705.565430	65.782043
704.361328	226.024597
703.157227	270.916748
701.953125	-10.475163
700.748047	112.861290
699.543945	123.123245
698.338867	-25.256136
697.132813	87.310715
695.926758	-104.324234
694.720703	160.400833
693.514648	197.016373
692.308594	-204.941422
691.101563	-335.280884
689.894531	-281.012207
688.686523	-124.711479
687.478516	-131.117767
686.270508	148.835632
685.062500	-154.558090
683.854492	69.046761
682.645508	-58.490841
681.436523	-166.399368
680.226563	-248.187302
679.016602	-69.972275
677.806641	-17.360659
676.596680	-16.664116
675.386719	-102.475761
674.175781	-196.834137
672.963867	-50.957653
671.752930	-186.258743
670.541016	-57.631889
669.329102	144.488632
668.117188	26.697695
666.904297	274.187958
665.691406	-61.671116
664.478516	164.216492
663.265625	57.505089
662.051758	-111.721123
660.837891	4.054425
659.623047	78.807892
658.409180	99.611259
657.194336	10.426879
655.979492	7.545287
654.763672	-19.043074
653.547852	-88.728096
652.332031	-26.948357
651.116211	-197.881073
649.899414	-127.529594
648.682617	-100.308784
647.465820	101.231812
646.249023	179.946533
645.031250	129.459076
643.813477	371.505341
642.594727	342.358368
641.376953	184.108582
640.158203	101.078964
638.939453	157.677536
637.719727	1.391837
636.500000	21.201323
635.280273	-120.239319
634.060547	-163.004440
632.839844	-261.747864
631.619141	-216.837494
630.398438	179.763885
629.176758	0.993953
627.955078	188.836990
626.733398	18.215158
625.511719	246.157440
624.289063	623.732971
623.066406	381.514069
621.843750	430.436035
620.620117	329.039734
619.397461	178.054001
618.172852	-54.621605
616.949219	106.227036
615.724609	-7.366741
614.500000	-74.315880
613.275391	57.190735
612.050781	-0.077530
610.825195	-27.942184
609.599609	148.828751
608.373047	128.295944
607.146484	-48.834797
605.919922	-207.331390
604.693359	-67.472343
