# Supplementary material for: Raman spectroscopy accurately differentiates mucosal healing from non-healing and biochemical changes following biological therapy in inflammatory bowel disease
Source: PLoS One. 2021 Jun 2;16(6):e0252210. doi: 10.1371/journal.pone.0252210 (PMC8172032; doi:10.1371/journal.pone.0252210)
Supplement: S3 Dataset — (ZIP) [file pone.0252210.s005.zip › Export UC active inflammation/EC033-1_base sub CR removed_53__X_31705.6__Y_-63983.7__Z_2388.7__Time_603.txt]

1714.858398	64.505829
1713.881836	-44.227577
1712.905273	-80.226387
1711.927734	60.217201
1710.950195	66.018356
1709.972656	52.555023
1708.995117	-92.684380
1708.017578	34.976734
1707.039063	1.433661
1706.061523	-67.292389
1705.083008	-117.626556
1704.103516	-165.620010
1703.125000	-74.744698
1702.145508	-32.385540
1701.166016	55.146744
1700.186523	153.075134
1699.206055	274.769684
1698.226563	86.115730
1697.246094	148.548553
1696.265625	122.594360
1695.284180	275.449554
1694.303711	99.598534
1693.322266	54.514809
1692.340820	169.503159
1691.359375	14.775125
1690.376953	70.810776
1689.395508	212.126007
1688.413086	350.635834
1687.430664	355.708313
1686.447266	224.766525
1685.464844	288.440918
1684.481445	232.149063
1683.498047	444.956451
1682.514648	260.812164
1681.530273	430.926025
1680.545898	443.914856
1679.561523	342.481293
1678.577148	352.908722
1677.592773	318.158630
1676.607422	318.053314
1675.622070	384.503174
1674.636719	368.581909
1673.651367	243.768082
1672.666016	390.175659
1671.679688	355.928162
1670.693359	316.488495
1669.707031	237.339676
1668.719727	484.919006
1667.733398	281.238190
1666.746094	454.631073
1665.758789	386.613983
1664.770508	422.208527
1663.783203	548.114563
1662.794922	464.611115
1661.806641	588.072266
1660.818359	234.538849
1659.829102	655.069946
1658.840820	498.027588
1657.851563	486.878540
1656.862305	401.741943
1655.872070	560.364014
1654.882813	457.037140
1653.892578	462.407257
1652.902344	274.793060
1651.912109	399.559570
1650.920898	296.984924
1649.930664	369.136353
1648.939453	303.950317
1647.947266	231.018127
1646.956055	337.966919
1645.964844	83.119278
1644.972656	198.293335
1643.980469	305.658295
1642.987305	230.971786
1641.995117	153.848770
1641.001953	-44.474030
1640.008789	216.498505
1639.015625	-2.534850
1638.022461	16.018127
1637.028320	-41.747837
1636.034180	-51.889557
1635.040039	72.525673
1634.045898	-79.611557
1633.051758	-2.362875
1632.056641	-191.001511
1631.061523	-68.720291
1630.066406	79.973541
1629.070313	76.086235
1628.075195	-161.840378
1627.079102	-223.277771
1626.083008	196.754959
1625.085938	32.967384
1624.089844	-38.602917
1623.092773	105.504051
1622.095703	89.371918
1621.098633	104.891281
1620.101563	70.611893
1619.103516	104.732025
1618.105469	62.806309
1617.107422	39.379482
1616.109375	-99.407074
1615.110352	124.046562
1614.112305	106.166840
1613.113281	46.421452
1612.114258	-44.673870
1611.114258	21.645109
1610.114258	-40.407864
1609.115234	26.049559
1608.115234	-101.313965
1607.114258	-32.109917
1606.114258	89.512451
1605.113281	9.551331
1604.112305	126.004120
1603.111328	111.619446
1602.109375	50.199215
1601.108398	-47.756065
1600.106445	-35.781750
1599.104492	-117.893425
1598.102539	-63.990875
1597.099609	18.674393
1596.096680	-89.404533
1595.093750	-45.882267
1594.090820	-266.143890
1593.087891	-84.143761
1592.083984	-24.903675
1591.080078	-41.362251
1590.076172	-21.260912
1589.072266	9.284924
1588.067383	-1.909429
1587.063477	-7.868568
1586.058594	-256.304413
1585.052734	19.327908
1584.047852	29.012638
1583.041992	59.533100
1582.036133	-102.740608
1581.030273	-142.538879
1580.024414	41.608147
1579.017578	38.215290
1578.011719	24.399878
1577.004883	54.806721
1575.998047	-86.533661
1574.990234	-40.558479
1573.982422	54.781456
1572.975586	66.853851
1571.966797	169.862946
1570.958984	114.263672
1569.951172	-123.230644
1568.942383	18.609856
1567.933594	64.250824
1566.924805	-95.308014
1565.915039	-67.928589
1564.906250	-66.559624
1563.896484	90.453262
1562.886719	-32.851585
1561.875977	116.193222
1560.866211	223.630753
1559.855469	63.905216
1558.844727	101.195030
1557.833984	-9.315070
1556.822266	325.817657
1555.811523	62.337303
1554.799805	249.551041
1553.788086	144.012833
1552.775391	59.155586
1551.763672	85.563965
1550.750977	-33.029381
1549.738281	145.879181
1548.725586	94.424088
1547.711914	146.352631
1546.699219	68.908623
1545.685547	187.870163
1544.671875	53.428032
1543.658203	58.489384
1542.643555	184.874634
1541.628906	163.904831
1540.614258	70.557594
1539.599609	-43.489197
1538.584961	-20.776375
1537.569336	37.960670
1536.553711	-6.615547
1535.538086	95.764847
1534.522461	56.174515
1533.505859	-19.592777
1532.489258	43.780319
1531.472656	194.659576
1530.456055	-84.919258
1529.439453	130.141129
1528.421875	48.820869
1527.404297	-35.132359
1526.386719	94.536140
1525.369141	97.933647
1524.350586	-76.330986
1523.332031	-96.248772
1522.313477	115.251549
1521.294922	28.249134
1520.275391	172.586060
1519.256836	-76.527107
1518.237305	36.742157
1517.217773	-109.651062
1516.197266	147.241592
1515.177734	-209.908508
1514.157227	-40.597454
1513.136719	54.096146
1512.116211	-43.849743
1511.094727	99.368492
1510.074219	121.855888
1509.052734	195.536591
1508.031250	-92.507202
1507.008789	-24.130281
1505.987305	-158.377167
1504.964844	-23.558617
1503.942383	-14.442541
1502.918945	-61.786236
1501.896484	-42.595364
1500.873047	94.284645
1499.849609	-104.361916
1498.826172	6.706080
1497.802734	-84.525108
1496.778320	36.549267
1495.753906	101.213936
1494.729492	96.717949
1493.705078	-97.065590
1492.680664	-134.908081
1491.655273	52.087013
1490.629883	-126.475746
1489.604492	27.072744
1488.578125	-11.090830
1487.552734	-18.659130
1486.526367	162.620407
1485.500000	60.421150
1484.473633	187.873291
1483.446289	126.384743
1482.418945	103.117439
1481.391602	245.566849
1480.364258	109.960869
1479.336914	168.092865
1478.308594	185.347153
1477.280273	263.688751
1476.251953	250.221664
1475.223633	249.438507
1474.194336	218.028122
1473.165039	395.346497
1472.135742	414.717346
1471.106445	327.141235
1470.077148	509.252411
1469.046875	538.597046
1468.016602	438.172028
1466.986328	330.115570
1465.956055	580.508362
1464.924805	535.908081
1463.893555	732.688843
1462.862305	451.719391
1461.831055	531.513000
1460.799805	611.234314
1459.767578	535.999634
1458.735352	757.753479
1457.703125	989.531555
1456.670898	655.359009
1455.637695	623.163513
1454.604492	552.909180
1453.571289	726.083984
1452.538086	790.148621
1451.503906	694.471008
1450.470703	933.319031
1449.436523	792.006165
1448.401367	797.635620
1447.367188	757.673523
1446.332031	636.680359
1445.297852	680.274719
1444.261719	779.492737
1443.226563	676.247742
1442.191406	550.270081
1441.155273	692.420715
1440.119141	528.539124
1439.083008	529.049683
1438.045898	524.490234
1437.009766	593.227478
1435.972656	492.649811
1434.934570	457.779388
1433.897461	354.753265
1432.860352	484.064301
1431.822266	494.671265
1430.784180	288.236664
1429.745117	243.375519
1428.707031	21.967857
1427.667969	189.069305
1426.628906	172.034668
1425.589844	223.092987
1424.550781	145.598267
1423.510742	345.345215
1422.470703	169.626068
1421.430664	64.534035
1420.390625	118.168175
1419.349609	63.524464
1418.308594	197.728928
1417.267578	201.030975
1416.226563	123.841164
1415.185547	-192.277664
1414.143555	133.125641
1413.101563	134.035263
1412.059570	157.605820
1411.017578	-183.262009
1409.974609	-257.580872
1408.931641	-32.845284
1407.888672	78.796539
1406.845703	-63.219608
1405.801758	40.918903
1404.758789	74.777885
1403.714844	71.008774
1402.669922	-103.351982
1401.625977	-1.624676
1400.581055	305.765228
1399.537109	46.359516
1398.491211	-47.437733
1397.446289	182.209763
1396.400391	35.899326
1395.355469	227.953506
1394.309570	104.346733
1393.262695	-91.789001
1392.216797	40.229767
1391.169922	109.656082
1390.123047	-46.139614
1389.076172	-161.774612
1388.029297	40.415970
1386.981445	7.461221
1385.933594	-147.950378
1384.885742	166.785446
1383.837891	29.028820
1382.789063	-48.638275
1381.740234	28.698862
1380.691406	31.128801
1379.642578	-23.817522
1378.592773	-113.638046
1377.543945	-76.031242
1376.494141	-260.508240
1375.444336	99.131271
1374.393555	7.128788
1373.342773	-77.281380
1372.292969	-136.638657
1371.241211	-33.865765
1370.190430	156.183594
1369.139648	2.320279
1368.087891	30.466743
1367.036133	28.782513
1365.983398	-182.033493
1364.931641	-24.171932
1363.878906	-75.418900
1362.826172	-91.726570
1361.773438	-60.674759
1360.720703	-139.022995
1359.666992	33.938690
1358.613281	-103.934654
1357.559570	-169.574509
1356.504883	102.924576
1355.451172	-19.736050
1354.396484	-77.678268
1353.341797	30.909521
1352.287109	-64.118134
1351.231445	24.702084
1350.175781	-82.548996
1349.120117	-75.512009
1348.064453	110.253448
1347.008789	139.725845
1345.952148	127.091400
1344.895508	216.206833
1343.838867	136.776138
1342.782227	280.533539
1341.724609	250.831512
1340.666992	364.917969
1339.609375	67.843529
1338.551758	273.702667
1337.493164	241.849014
1336.434570	274.446167
1335.375977	289.780945
1334.317383	94.863815
1333.257813	384.967560
1332.199219	237.255585
1331.139648	200.949692
1330.079102	60.895386
1329.019531	-27.114492
1327.958984	129.623627
1326.898438	261.661133
1325.837891	324.551331
1324.777344	389.956787
1323.715820	146.775787
1322.654297	-44.389801
1321.592773	184.143066
1320.531250	272.006683
1319.468750	83.609245
1318.406250	65.539604
1317.343750	126.450470
1316.281250	130.702576
1315.218750	171.991562
1314.155273	247.822632
1313.091797	-11.367211
1312.028320	180.368637
1310.963867	111.050140
1309.899414	123.073074
1308.834961	292.689636
1307.770508	292.490936
1306.706055	216.080704
1305.640625	247.996719
1304.575195	604.593384
1303.509766	181.652084
1302.444336	184.236542
1301.377930	103.311455
1300.311523	307.515106
1299.245117	312.697235
1298.178711	305.652954
1297.111328	266.740631
1296.044922	294.191162
1294.977539	265.225159
1293.909180	108.715019
1292.841797	185.406799
1291.773438	68.333008
1290.705078	230.932114
1289.636719	261.110443
1288.567383	131.986526
1287.499023	154.918213
1286.429688	106.826164
1285.360352	156.790161
1284.290039	52.477718
1283.219727	151.490997
1282.150391	206.441711
1281.079102	131.684158
1280.008789	-187.696472
1278.937500	305.331329
1277.866211	323.670319
1276.794922	209.987411
1275.723633	272.423248
1274.651367	327.533325
1273.580078	177.377472
1272.507813	259.431061
1271.434570	404.990021
1270.362305	318.512421
1269.289063	122.227722
1268.215820	70.086075
1267.142578	262.056183
1266.068359	34.279766
1264.994141	182.316238
1263.919922	235.194885
1262.845703	324.653931
1261.771484	460.417908
1260.696289	237.850357
1259.621094	322.444153
1258.545898	75.687569
1257.469727	379.539825
1256.394531	366.701477
1255.318359	407.448486
1254.241211	370.299469
1253.165039	250.444046
1252.087891	286.372223
1251.010742	392.843384
1249.933594	348.497101
1248.856445	306.615631
1247.778320	408.186676
1246.700195	373.621918
1245.622070	127.684052
1244.543945	294.849579
1243.464844	277.359314
1242.385742	352.158020
1241.306641	341.959564
1240.227539	237.110703
1239.147461	554.546509
1238.067383	529.764587
1236.987305	228.479752
1235.907227	358.987000
1234.827148	363.362518
1233.746094	336.222198
1232.665039	224.272552
1231.583008	318.313995
1230.501953	322.685364
1229.419922	256.816559
1228.337891	270.874115
1227.255859	151.778030
1226.172852	204.561218
1225.089844	162.946854
1224.006836	104.408737
1222.923828	229.699905
1221.840820	23.651585
1220.756836	122.289825
1219.672852	216.039078
1218.587891	111.582649
1217.503906	-70.147667
1216.418945	33.200890
1215.333984	288.624115
1214.249023	176.944534
1213.164063	82.193596
1212.078125	173.285080
1210.992188	100.254929
1209.906250	44.122955
1208.819336	176.101730
1207.732422	288.712616
1206.645508	71.008690
1205.558594	214.880875
1204.471680	190.005310
1203.383789	-160.091019
1202.295898	-21.150246
1201.208008	-103.817505
1200.119141	-80.553108
1199.031250	-271.525116
1197.942383	-87.064659
1196.852539	-109.607933
1195.763672	-100.897018
1194.673828	-68.173332
1193.583984	53.459923
1192.494141	184.624329
1191.404297	17.726631
1190.313477	-16.992371
1189.222656	20.333982
1188.131836	-194.534973
1187.040039	-193.262772
1185.949219	-76.802879
1184.857422	61.168434
1183.764648	134.263031
1182.672852	60.973919
1181.580078	-55.485619
1180.487305	-1.691962
1179.394531	164.707123
1178.301758	-172.280838
1177.208008	-128.185699
1176.114258	-55.398125
1175.020508	-212.594131
1173.925781	-96.792870
1172.831055	62.010647
1171.736328	22.061333
1170.641602	87.376587
1169.546875	44.975769
1168.451172	-205.525558
1167.355469	39.026249
1166.259766	-106.243942
1165.163086	-103.301659
1164.067383	-88.445641
1162.970703	-173.975998
1161.873047	-111.420227
1160.776367	-27.434240
1159.678711	-50.959900
1158.581055	-143.731873
1157.483398	111.909027
1156.384766	140.741287
1155.287109	-95.237328
1154.188477	-168.987442
1153.088867	133.958725
1151.990234	176.915527
1150.890625	-87.609001
1149.791016	69.666428
1148.691406	33.888443
1147.590820	124.307091
1146.490234	26.551481
1145.389648	74.011429
1144.289063	176.151001
1143.187500	130.685043
1142.086914	63.798721
1140.984375	53.977894
1139.882813	134.485245
1138.781250	-10.912605
1137.678711	-96.866112
1136.576172	-197.072937
1135.472656	-142.858353
1134.370117	165.432022
1133.266602	-6.105597
1132.163086	-49.405045
1131.058594	92.406578
1129.955078	105.989815
1128.850586	389.978790
1127.746094	529.127319
1126.640625	397.850250
1125.535156	297.422028
1124.430664	441.143524
1123.324219	307.510315
1122.218750	278.154694
1121.112305	-49.662514
1120.005859	-50.569057
1118.899414	126.058601
1117.792969	-2.759484
1116.685547	19.900221
1115.578125	33.059521
1114.470703	181.011932
1113.362305	87.655563
1112.253906	-43.512081
1111.145508	80.639442
1110.037109	60.555058
1108.928711	97.160156
1107.819336	-10.367868
1106.709961	-44.660305
1105.599609	152.418228
1104.490234	99.177940
1103.379883	187.534470
1102.269531	91.796082
1101.159180	203.663635
1100.047852	192.823273
1098.936523	-23.159838
1097.825195	55.597797
1096.713867	148.442566
1095.601563	253.005905
1094.489258	93.673370
1093.376953	184.041382
1092.263672	53.018711
1091.151367	206.886627
1090.038086	228.871140
1088.924805	43.773926
1087.810547	-0.109542
1086.696289	94.778282
1085.582031	300.125641
1084.467773	470.108093
1083.352539	202.852188
1082.238281	281.125641
1081.123047	321.764832
1080.006836	306.006775
1078.891602	297.300903
1077.775391	105.480614
1076.659180	207.122070
1075.541992	219.543243
1074.425781	170.967941
1073.308594	103.645615
1072.191406	19.940504
1071.073242	76.928421
1069.956055	4.989415
1068.837891	176.777252
1067.719727	1.768466
1066.600586	11.870943
1065.481445	82.856133
1064.362305	233.410385
1063.243164	121.760056
1062.124023	19.528019
1061.003906	277.625122
1059.883789	229.211411
1058.762695	-45.998489
1057.642578	1.555916
1056.521484	198.682892
1055.400391	94.287582
1054.278320	-145.553085
1053.157227	72.529900
1052.035156	129.396637
1050.913086	214.267639
1049.790039	114.717941
1048.667969	194.918152
1047.544922	102.452141
1046.420898	12.375404
1045.297852	57.614281
1044.173828	-6.727728
1043.049805	-168.914627
1041.925781	46.502541
1040.800781	203.594055
1039.675781	43.860474
1038.550781	-115.774651
1037.425781	8.720650
1036.299805	61.023151
1035.173828	-12.334483
1034.047852	144.694336
1032.921875	-12.331129
1031.794922	144.675171
1030.667969	13.348300
1029.541016	68.060013
1028.413086	-88.695396
1027.286133	-10.692657
1026.157227	104.461052
1025.029297	-84.612167
1023.901367	-111.047920
1022.772461	-51.561741
1021.643555	-191.639954
1020.513672	-39.296898
1019.384766	-181.563675
1018.254883	-210.103287
1017.124023	-27.620163
1015.994141	-28.295065
1014.863281	70.709175
1013.732422	158.121735
1012.601563	-39.370338
1011.469727	133.782288
1010.338867	119.366211
1009.207031	109.622223
1008.074219	35.124146
1006.942383	236.020615
1005.809570	231.000854
1004.675781	392.521454
1003.542969	879.999390
1002.409180	733.958923
1001.275391	502.526306
1000.141602	185.763321
999.007813	252.618607
997.873047	56.227760
996.738281	-110.013794
995.602539	44.701469
994.467773	363.237000
993.332031	116.424362
992.196289	-21.818783
991.059570	66.036880
989.923828	-2.872148
988.787109	-147.768723
987.650391	-92.066452
986.512695	-142.324783
985.375000	-102.681061
984.237305	1.470348
983.099609	-124.605751
981.960938	-29.612244
980.822266	-51.974796
979.683594	-25.964785
978.544922	0.081944
977.405273	210.127670
976.265625	52.279690
975.125977	128.999954
973.985352	-37.851700
972.845703	-13.888355
971.705078	297.220947
970.563477	-96.746315
969.422852	239.588638
968.281250	77.740585
967.139648	-26.615299
965.997070	217.842926
964.855469	122.776855
963.712891	169.974976
962.569336	-21.229687
961.426758	48.998947
960.283203	39.039440
959.139648	118.479637
957.996094	-230.376938
956.851563	11.766485
955.707031	-59.795383
954.562500	200.602249
953.416992	97.087318
952.272461	-24.630901
951.126953	-22.736753
949.980469	29.507883
948.834961	161.791489
947.688477	10.644766
946.541992	-0.996444
945.395508	78.795242
944.248047	51.246586
943.100586	215.564743
941.953125	338.759064
940.804688	78.501747
939.657227	137.868164
938.507813	30.714537
937.359375	126.642754
936.210938	286.414795
935.061523	95.083794
933.912109	154.589874
932.761719	243.731323
931.611328	253.139572
930.460938	155.540665
929.310547	112.675262
928.160156	110.847496
927.008789	220.578445
925.857422	-54.242893
924.705078	153.369431
923.553711	274.499359
922.401367	79.554008
921.249023	162.072556
920.095703	224.132828
918.942383	106.698769
917.789063	12.070482
916.635742	-30.242928
915.481445	36.482941
914.328125	-103.360931
913.172852	-68.357727
912.018555	-85.524300
910.863281	-27.794857
909.708008	14.061775
908.552734	-73.309631
907.396484	-47.271458
906.241211	-84.672432
905.083984	-42.728065
903.927734	-161.606201
902.770508	-19.965361
901.613281	-195.345123
900.456055	-166.893723
899.298828	-95.434235
898.140625	21.263853
896.982422	-158.390900
895.824219	-238.435455
894.665039	126.978912
893.505859	28.862230
892.346680	-48.851746
891.186523	-65.508621
890.027344	-111.505623
888.867188	23.196394
887.706055	139.789001
886.545898	107.367073
885.384766	178.779388
884.223633	-149.160477
883.061523	-39.350758
881.899414	-13.017940
880.737305	180.146698
879.575195	265.038757
878.413086	239.481628
877.250000	101.297775
876.086914	129.863205
874.922852	25.561951
873.758789	-11.144073
872.595703	379.820343
871.430664	133.781830
870.266602	38.594658
869.101563	177.370514
867.936523	151.929733
866.770508	-33.115147
865.605469	110.075607
864.439453	71.185005
863.273438	153.623199
862.106445	51.848480
860.939453	192.628433
859.772461	63.944656
858.605469	13.871527
857.437500	246.542130
856.269531	216.626434
855.101563	242.785751
853.932617	152.326981
852.764648	319.702271
851.595703	356.996979
850.425781	457.002258
849.256836	169.402802
848.086914	132.765305
846.916992	89.413185
845.746094	196.051788
844.575195	184.009445
843.404297	42.182880
842.233398	72.653427
841.061523	98.619560
839.889648	-52.080528
838.717773	143.756577
837.545898	-22.564129
836.373047	43.543530
835.200195	154.275253
834.027344	146.570831
832.853516	176.804520
831.679688	115.481659
830.505859	67.555771
829.331055	102.180374
828.157227	167.993958
826.982422	293.964294
825.806641	74.267532
824.631836	148.881210
823.456055	25.097240
822.280273	43.934921
821.103516	76.100464
819.926758	-78.836952
818.750000	2.267728
817.573242	-61.374985
816.395508	-98.313782
815.217773	131.713043
814.040039	-74.358368
812.862305	42.081985
811.683594	-59.439434
810.504883	-3.132424
809.326172	113.115005
808.146484	122.636932
806.966797	109.911171
805.787109	-82.709015
804.607422	-115.426003
803.426758	-81.573730
802.246094	-118.778679
801.064453	-224.773239
799.883789	35.214447
798.702148	-84.137627
797.520508	-185.732132
796.337891	-185.358124
795.156250	-171.721970
793.972656	-7.484631
792.790039	-122.424690
791.607422	-71.272552
790.423828	39.591873
789.239258	174.715408
788.055664	119.447777
786.871094	-99.531380
785.686523	-22.076427
784.501953	48.674080
783.316406	28.722031
782.130859	17.585293
780.945313	17.469116
779.759766	165.325836
778.573242	-64.580940
777.386719	140.567612
776.199219	78.478432
775.012695	67.148567
773.825195	71.234818
772.637695	88.523979
771.449219	107.976898
770.260742	52.423420
769.072266	115.901047
767.883789	-16.823219
766.694336	-17.316879
765.504883	109.922958
764.315430	-73.448936
763.125977	269.459503
761.935547	220.355225
760.745117	325.295959
759.553711	234.341125
758.363281	156.603012
757.171875	184.433350
755.979492	218.819031
754.788086	319.109772
753.595703	289.669006
752.403320	295.371185
751.210938	160.467957
750.017578	87.093964
748.824219	195.962631
747.630859	-81.564926
746.436523	141.364685
745.242188	223.754044
744.047852	163.511200
742.853516	177.839111
741.658203	106.637077
740.462891	283.140259
739.267578	-70.775467
738.071289	22.401529
736.875000	38.857658
735.678711	90.332115
734.482422	113.308258
733.285156	20.254784
732.087891	-48.693546
730.890625	-38.857048
729.692383	-0.599993
728.494141	-89.199669
727.295898	169.850800
726.097656	79.056351
724.898438	16.708042
723.699219	-150.480133
722.500000	-125.381134
721.299805	-15.132577
720.099609	-118.885658
718.899414	-196.396103
717.698242	1.082304
716.498047	10.853496
715.296875	-14.274789
714.094727	45.657616
712.893555	194.956589
711.691406	143.669205
710.489258	-9.999228
709.286133	91.306030
708.083008	64.070557
706.879883	54.282890
705.676758	127.243080
704.472656	95.709290
703.268555	-64.175682
702.064453	15.338447
700.860352	-24.789055
699.655273	-12.690550
698.450195	86.385132
697.244141	87.629898
696.039063	-0.188705
694.833008	-7.561162
693.626953	11.162087
692.419922	60.304916
691.212891	-127.176506
690.005859	152.103912
688.798828	-98.171799
687.590820	-44.580048
686.382813	-36.523125
685.174805	84.324547
683.965820	-163.388687
682.756836	126.567627
681.547852	115.233917
680.338867	-162.515381
679.128906	6.078625
677.918945	187.632965
676.708984	-98.460320
675.498047	148.060715
674.287109	-81.529739
673.076172	-16.745872
671.865234	-1.682920
670.653320	-3.870722
669.441406	69.663025
668.229492	45.961777
667.016602	-72.746315
665.803711	141.353729
664.590820	72.480186
663.377930	87.916817
662.164063	105.570740
660.950195	-77.439537
659.736328	166.954956
658.521484	113.595108
657.306641	-23.783468
656.091797	-98.489708
654.875977	-35.112156
653.661133	-55.743206
652.445313	160.747147
651.228516	-70.884323
650.012695	-138.633667
648.795898	-85.678047
647.579102	83.593803
646.361328	-33.386490
645.143555	163.949265
643.925781	199.933975
642.708008	195.132004
641.489258	-31.059746
640.270508	119.179688
639.051758	127.592522
637.833008	-46.551659
636.613281	157.607422
635.393555	127.659134
634.172852	-31.008642
632.953125	5.875926
631.732422	72.907928
630.511719	-74.564613
629.290039	-50.215752
628.068359	272.388428
626.846680	78.159538
625.625000	70.670494
624.402344	333.391418
623.179688	214.677032
621.957031	68.300583
620.733398	192.021851
619.510742	-26.813574
618.286133	-93.388519
617.062500	133.462524
615.837891	5.119549
614.613281	3.223202
613.388672	-133.274857
612.164063	-15.059610
610.938477	7.056286
609.712891	102.010323
608.486328	-25.161016
607.260742	-98.683846
606.034180	54.441010
604.807617	-57.136059
