# Supplementary material for: Raman spectroscopy accurately differentiates mucosal healing from non-healing and biochemical changes following biological therapy in inflammatory bowel disease
Source: PLoS One. 2021 Jun 2;16(6):e0252210. doi: 10.1371/journal.pone.0252210 (PMC8172032; doi:10.1371/journal.pone.0252210)
Supplement: S3 Dataset — (ZIP) [file pone.0252210.s005.zip › Export UC active inflammation/OC028-1 post treatment_CR removed base sub_66__X_2106.28__Y_701.751__Z_1187.35__Time_758.txt]

1714.774414	91.970573
1713.797852	51.182270
1712.820313	7.681881
1711.843750	-26.425711
1710.866211	23.809784
1709.888672	-26.604980
1708.911133	-43.642204
1707.933594	55.700661
1706.955078	-101.037628
1705.976563	43.339813
1704.998047	-78.995796
1704.019531	-28.905403
1703.040039	-157.134750
1702.061523	-35.444263
1701.082031	-94.749168
1700.101563	-43.448315
1699.122070	48.897507
1698.141602	27.144066
1697.161133	-9.745103
1696.180664	101.202225
1695.200195	87.392853
1694.218750	26.317795
1693.238281	40.855289
1692.256836	170.932388
1691.274414	69.499054
1690.292969	369.112701
1689.310547	213.120346
1688.328125	271.266113
1687.345703	319.402161
1686.363281	480.147614
1685.379883	318.951569
1684.396484	416.931366
1683.413086	289.030640
1682.429688	412.149292
1681.445313	498.496155
1680.461914	351.097321
1679.477539	350.689972
1678.493164	587.649841
1677.507813	364.740479
1676.523438	629.204285
1675.538086	590.862122
1674.552734	622.134705
1673.566406	669.789307
1672.581055	739.134644
1671.594727	747.760132
1670.608398	770.080078
1669.622070	673.283813
1668.634766	845.085876
1667.648438	743.775269
1666.661133	945.423462
1665.673828	807.701843
1664.685547	800.366577
1663.698242	721.760986
1662.709961	884.803528
1661.721680	865.161804
1660.733398	1018.106323
1659.744141	763.189819
1658.755859	943.148804
1657.766602	908.748718
1656.777344	803.124634
1655.787109	901.651184
1654.797852	629.808167
1653.807617	667.934875
1652.817383	719.495300
1651.827148	615.181091
1650.835938	564.007813
1649.844727	629.388977
1648.853516	697.573181
1647.862305	736.836487
1646.871094	414.267090
1645.878906	575.428223
1644.886719	514.825195
1643.894531	301.250427
1642.902344	219.908157
1641.910156	368.360168
1640.916992	303.136932
1639.923828	330.401184
1638.930664	165.225403
1637.936523	203.282501
1636.943359	312.610077
1635.949219	240.113922
1634.955078	130.847519
1633.960938	248.299194
1632.965820	131.343658
1631.970703	69.819221
1630.975586	42.619392
1629.980469	102.364845
1628.985352	-58.928089
1627.989258	95.652397
1626.993164	-44.418861
1625.997070	23.391912
1625.000977	54.400356
1624.003906	6.563834
1623.007813	84.939445
1622.010742	-52.169479
1621.012695	133.951157
1620.015625	180.797104
1619.017578	28.057386
1618.020508	-6.459604
1617.021484	43.044899
1616.023438	-49.184128
1615.025391	-20.680944
1614.026367	154.706299
1613.027344	-71.252007
1612.028320	-110.957161
1611.028320	-90.363998
1610.029297	-51.451435
1609.029297	3.146228
1608.029297	-91.629745
1607.028320	143.628845
1606.028320	203.306870
1605.027344	-1.495958
1604.026367	34.564377
1603.025391	-23.637291
1602.023438	25.417305
1601.022461	56.097168
1600.020508	-25.734823
1599.018555	-42.212616
1598.016602	85.041908
1597.013672	-145.861084
1596.010742	-21.357450
1595.007813	-58.931183
1594.004883	172.469437
1593.001953	-186.431442
1591.998047	-245.010437
1590.994141	-60.887421
1589.990234	-25.653976
1588.986328	35.586639
1587.981445	-88.466057
1586.976563	-37.809868
1585.971680	111.829071
1584.966797	47.578178
1583.961914	87.525887
1582.956055	44.000023
1581.950195	10.834946
1580.944336	16.671465
1579.938477	-21.841745
1578.931641	-13.561048
1577.924805	-33.997787
1576.917969	-5.068098
1575.911133	101.812920
1574.904297	-54.149685
1573.896484	-67.103973
1572.888672	112.256729
1571.880859	-75.067490
1570.873047	-5.114571
1569.864258	-8.037148
1568.855469	30.512960
1567.846680	162.451538
1566.837891	47.561123
1565.829102	41.659424
1564.819336	51.236607
1563.809570	97.042366
1562.799805	-25.902334
1561.790039	105.302879
1560.779297	171.520493
1559.768555	-65.735603
1558.757813	39.175301
1557.747070	24.728918
1556.736328	113.830193
1555.724609	62.905273
1554.712891	107.728432
1553.701172	30.732046
1552.689453	-95.519630
1551.676758	57.709835
1550.664063	187.482315
1549.651367	86.842636
1548.638672	193.070480
1547.625977	97.440689
1546.612305	102.580475
1545.598633	-37.140045
1544.584961	32.430523
1543.571289	187.134521
1542.556641	5.842990
1541.541992	144.782043
1540.527344	95.062134
1539.512695	60.751308
1538.498047	-14.943730
1537.482422	110.565018
1536.466797	-11.755036
1535.451172	-12.893874
1534.434570	21.965284
1533.418945	103.121750
1532.402344	39.784931
1531.385742	89.770500
1530.369141	3.072956
1529.351563	-127.485909
1528.334961	-23.711676
1527.317383	43.863503
1526.299805	5.759490
1525.281250	-166.272522
1524.263672	-91.286804
1523.245117	-52.455315
1522.226563	-52.321224
1521.208008	-121.718941
1520.188477	-31.780928
1519.168945	40.028603
1518.150391	-88.742477
1517.129883	113.893074
1516.110352	13.223697
1515.089844	-82.366714
1514.070313	-65.019325
1513.049805	-47.778282
1512.028320	10.423267
1511.007813	-75.189056
1509.986328	13.598930
1508.964844	-25.994307
1507.943359	54.872353
1506.921875	-82.321289
1505.899414	82.931503
1504.876953	73.751945
1503.854492	23.492445
1502.832031	57.707581
1501.808594	-97.714821
1500.786133	-35.489742
1499.762695	54.779625
1498.739258	-3.527615
1497.714844	-77.253853
1496.691406	-33.330208
1495.666992	-30.440002
1494.642578	-117.138832
1493.617188	-4.451938
1492.592773	21.203377
1491.567383	105.546593
1490.541992	-60.632328
1489.516602	-201.267410
1488.491211	61.635586
1487.464844	-51.029488
1486.438477	193.706848
1485.412109	88.578110
1484.385742	185.028763
1483.358398	197.165359
1482.331055	260.247223
1481.303711	180.419571
1480.276367	187.252838
1479.249023	326.579254
1478.220703	307.757111
1477.192383	457.058258
1476.164063	435.547394
1475.135742	472.568481
1474.106445	733.598267
1473.077148	706.767334
1472.047852	847.889282
1471.018555	826.026062
1469.989258	974.587952
1468.958984	993.292358
1467.928711	973.789490
1466.898438	1063.580811
1465.868164	1171.081421
1464.836914	1189.522339
1463.805664	1014.789368
1462.774414	1287.217773
1461.743164	1455.348022
1460.710938	1496.382446
1459.679688	1451.046143
1458.647461	1192.458374
1457.615234	1535.402710
1456.582031	1507.714233
1455.549805	1594.163330
1454.516602	1571.475464
1453.483398	1812.471558
1452.449219	1543.767700
1451.416016	1617.323975
1450.381836	1688.275024
1449.347656	1733.833130
1448.313477	1447.532104
1447.279297	1495.603638
1446.244141	1543.620117
1445.208984	1573.875122
1444.173828	1669.896484
1443.138672	1277.522461
1442.102539	1413.992310
1441.066406	1211.481445
1440.030273	1130.414307
1438.994141	1228.860596
1437.958008	1119.994507
1436.920898	1094.544312
1435.883789	801.291382
1434.846680	988.076843
1433.808594	765.655457
1432.771484	540.808960
1431.733398	747.695862
1430.695313	520.406860
1429.657227	595.998108
1428.618164	507.572906
1427.579102	457.018951
1426.540039	514.915710
1425.500977	429.091675
1424.461914	252.571625
1423.421875	562.476563
1422.381836	428.836700
1421.341797	247.404770
1420.301758	295.230499
1419.260742	521.801575
1418.219727	202.040237
1417.178711	390.810089
1416.137695	290.153442
1415.096680	312.822632
1414.054688	408.429962
1413.012695	217.353058
1411.970703	212.418411
1410.928711	230.129257
1409.885742	132.249374
1408.842773	288.191437
1407.799805	182.857101
1406.756836	286.036682
1405.712891	318.887573
1404.668945	130.851624
1403.625000	211.468140
1402.581055	159.094818
1401.537109	91.726517
1400.492188	102.163826
1399.447266	172.814682
1398.402344	168.260849
1397.357422	133.669510
1396.311523	76.570404
1395.265625	94.698891
1394.219727	200.532684
1393.173828	138.572922
1392.126953	29.102406
1391.081055	150.035492
1390.034180	193.369308
1388.986328	184.177353
1387.939453	157.534805
1386.891602	261.004456
1385.843750	46.904194
1384.795898	-9.547192
1383.748047	-18.430702
1382.699219	35.209663
1381.651367	6.443491
1380.602539	-114.686363
1379.552734	-38.422890
1378.503906	-59.500614
1377.454102	41.799423
1376.404297	-54.048317
1375.354492	197.042038
1374.303711	-120.710434
1373.253906	-59.142513
1372.203125	-59.886269
1371.152344	64.089035
1370.100586	-61.184856
1369.049805	-51.762066
1367.998047	84.782425
1366.946289	-30.248522
1365.894531	-53.015270
1364.841797	-43.342255
1363.789063	90.864159
1362.736328	63.313663
1361.683594	10.963993
1360.630859	107.974022
1359.577148	-16.350517
1358.523438	-56.000431
1357.469727	-70.696770
1356.415039	123.468895
1355.361328	61.676697
1354.306641	203.710693
1353.251953	0.490782
1352.197266	45.779194
1351.141602	175.538361
1350.085938	354.968140
1349.030273	306.073914
1347.974609	319.314117
1346.918945	208.592514
1345.862305	226.964615
1344.805664	314.840729
1343.749023	286.243652
1342.691406	490.723267
1341.634766	439.963257
1340.577148	364.528778
1339.519531	502.231995
1338.460938	558.231323
1337.403320	502.880707
1336.344727	484.764374
1335.286133	446.942139
1334.226563	243.437943
1333.167969	539.815857
1332.108398	573.983032
1331.048828	516.731201
1329.989258	521.396484
1328.928711	407.502136
1327.869141	558.156189
1326.808594	518.593689
1325.748047	380.335388
1324.686523	363.223175
1323.625977	328.928802
1322.564453	600.814819
1321.502930	653.028503
1320.440430	428.960846
1319.378906	594.837585
1318.316406	412.980743
1317.253906	578.959106
1316.190430	547.731323
1315.127930	575.761597
1314.064453	667.928162
1313.000977	587.691101
1311.937500	354.865570
1310.873047	474.364502
1309.809570	460.953979
1308.745117	563.319641
1307.679688	599.277893
1306.615234	536.894897
1305.549805	331.949585
1304.484375	405.079803
1303.418945	559.402283
1302.353516	600.661804
1301.287109	605.119446
1300.220703	459.771088
1299.154297	533.209045
1298.087891	781.079285
1297.020508	368.376617
1295.954102	493.586395
1294.886719	636.001587
1293.818359	456.965576
1292.750977	405.668274
1291.682617	575.228271
1290.614258	347.513489
1289.545898	284.247986
1288.476563	316.683777
1287.407227	476.621246
1286.338867	450.351685
1285.268555	456.011017
1284.199219	373.576050
1283.128906	548.351868
1282.058594	414.668671
1280.988281	447.549042
1279.917969	580.811523
1278.846680	413.173492
1277.775391	473.148376
1276.704102	530.720642
1275.632813	539.440186
1274.560547	467.559723
1273.488281	659.704712
1272.416016	600.178833
1271.343750	555.400085
1270.270508	654.790344
1269.197266	761.526428
1268.124023	714.488220
1267.050781	662.651306
1265.977539	593.817261
1264.903320	695.835022
1263.829102	614.946411
1262.753906	495.134186
1261.679688	543.645569
1260.604492	682.369873
1259.529297	774.789001
1258.454102	913.509277
1257.378906	742.882996
1256.302734	601.604065
1255.226563	630.863098
1254.150391	630.947937
1253.073242	747.890442
1251.997070	514.471069
1250.919922	813.917725
1249.841797	787.391479
1248.764648	700.133362
1247.686523	695.606873
1246.608398	494.262085
1245.530273	747.421875
1244.452148	733.286133
1243.373047	860.060852
1242.293945	709.997437
1241.214844	759.104431
1240.135742	786.377563
1239.055664	750.578552
1237.975586	758.493896
1236.895508	599.073425
1235.815430	626.475037
1234.734375	699.955505
1233.654297	642.535217
1232.573242	524.579895
1231.491211	665.944580
1230.410156	785.466003
1229.328125	776.599731
1228.246094	591.004089
1227.163086	480.550293
1226.081055	387.101196
1224.998047	436.466034
1223.915039	541.460266
1222.832031	392.471222
1221.748047	347.533234
1220.664063	300.205902
1219.580078	335.082520
1218.496094	72.731071
1217.412109	30.345478
1216.327148	236.760910
1215.242188	344.079865
1214.157227	342.709137
1213.071289	331.684143
1211.985352	197.587814
1210.899414	328.939301
1209.813477	503.644440
1208.727539	463.635468
1207.640625	488.733887
1206.553711	349.897644
1205.466797	336.430115
1204.378906	149.478912
1203.291016	232.392715
1202.203125	79.235611
1201.115234	123.571686
1200.027344	4.175970
1198.938477	2.744895
1197.849609	210.634048
1196.760742	-21.828768
1195.670898	-25.722570
1194.582031	88.185844
1193.492188	67.390152
1192.401367	-92.825836
1191.311523	-48.746334
1190.220703	-35.946148
1189.129883	120.930550
1188.039063	-8.056935
1186.947266	55.046452
1185.856445	-117.141823
1184.764648	-8.517097
1183.671875	-41.531822
1182.580078	-2.609322
1181.487305	-64.465401
1180.394531	-23.237076
1179.301758	-37.201847
1178.208984	128.536621
1177.115234	136.021072
1176.021484	-12.248593
1174.927734	-64.700218
1173.833008	-52.527458
1172.738281	215.731659
1171.643555	282.784088
1170.548828	196.618118
1169.454102	232.442673
1168.358398	136.655746
1167.262695	103.027252
1166.166992	90.875557
1165.070313	-110.143623
1163.973633	16.237850
1162.876953	97.114784
1161.780273	235.218735
1160.683594	222.762695
1159.585938	64.620010
1158.488281	130.851135
1157.389648	63.356678
1156.291992	-23.255842
1155.193359	-133.746948
1154.094727	144.453873
1152.996094	88.681877
1151.896484	-17.188902
1150.796875	-37.287888
1149.697266	-19.323734
1148.597656	-68.132027
1147.498047	40.189957
1146.397461	-8.748565
1145.296875	54.142136
1144.195313	-116.292473
1143.094727	58.280426
1141.993164	-43.236771
1140.891602	-82.945404
1139.789063	-39.492344
1138.687500	-79.329338
1137.584961	66.151665
1136.482422	85.559624
1135.379883	95.383461
1134.276367	212.000534
1133.172852	164.650925
1132.069336	176.596085
1130.964844	321.366577
1129.861328	394.812683
1128.756836	430.190033
1127.652344	517.653259
1126.546875	294.365509
1125.442383	459.898438
1124.336914	395.371521
1123.230469	345.012054
1122.125000	313.553253
1121.018555	390.980499
1119.912109	375.944153
1118.805664	389.246063
1117.699219	267.550323
1116.591797	278.346008
1115.484375	109.255493
1114.376953	195.618820
1113.268555	260.578217
1112.160156	299.425354
1111.051758	453.999298
1109.943359	362.657745
1108.833984	219.299667
1107.725586	286.160278
1106.616211	454.456085
1105.505859	521.073975
1104.396484	316.136383
1103.286133	415.643707
1102.175781	401.780945
1101.064453	413.793488
1099.954102	345.549469
1098.842773	477.669006
1097.731445	576.654846
1096.619141	418.639984
1095.507813	510.382751
1094.395508	439.470642
1093.282227	476.849487
1092.169922	288.111176
1091.056641	539.583130
1089.943359	595.534363
1088.830078	543.158020
1087.716797	366.064331
1086.602539	330.091034
1085.488281	357.554291
1084.373047	500.121887
1083.258789	494.502991
1082.143555	397.181580
1081.028320	527.709595
1079.913086	399.770569
1078.796875	447.930573
1077.680664	514.789673
1076.564453	506.457214
1075.448242	439.410889
1074.331055	238.618073
1073.213867	333.379181
1072.096680	500.732483
1070.979492	323.346161
1069.861328	249.110321
1068.743164	170.172363
1067.625000	133.390961
1066.505859	244.125900
1065.386719	389.888031
1064.267578	455.943359
1063.148438	493.837128
1062.029297	285.975006
1060.909180	368.251862
1059.789063	431.739380
1058.667969	499.830475
1057.547852	151.728928
1056.426758	217.442749
1055.305664	357.869049
1054.183594	311.296204
1053.062500	173.629440
1051.940430	220.464539
1050.818359	197.212463
1049.695313	194.945709
1048.572266	461.005981
1047.449219	199.673172
1046.326172	292.965515
1045.203125	295.251740
1044.079102	313.831970
1042.955078	346.371277
1041.830078	173.810349
1040.706055	402.034454
1039.581055	278.428253
1038.456055	434.306305
1037.331055	417.823669
1036.205078	277.973816
1035.079102	201.014679
1033.953125	284.614044
1032.826172	379.796631
1031.700195	381.925415
1030.573242	477.042267
1029.445313	523.302307
1028.318359	269.783325
1027.190430	65.171806
1026.062500	281.073425
1024.934570	90.505630
1023.805664	27.722746
1022.676758	69.432007
1021.547852	48.483841
1020.418945	-86.118019
1019.289063	-79.156235
1018.159180	22.900583
1017.029297	-21.126438
1015.898438	27.600235
1014.767578	215.370712
1013.636719	-6.987043
1012.505859	104.326591
1011.375000	134.572189
1010.243164	354.674347
1009.111328	225.202301
1007.978516	317.974243
1006.846680	436.197021
1005.713867	764.883240
1004.581055	1155.896851
1003.447266	1278.582642
1002.313477	1468.288818
1001.179688	844.536743
1000.045898	523.776245
998.912109	237.863632
997.777344	53.738476
996.642578	-26.354719
995.506836	36.747391
994.372070	-17.805159
993.236328	-215.314270
992.100586	27.878347
990.963867	63.477238
989.828125	-99.139557
988.691406	-47.261841
987.553711	103.744949
986.416992	8.245753
985.279297	-64.109459
984.141602	-129.448059
983.003906	19.424801
981.865234	23.295067
980.726563	142.298782
979.587891	-23.949352
978.448242	0.863138
977.309570	-114.521164
976.169922	167.954910
975.030273	-110.438301
973.889648	20.409731
972.749023	98.445900
971.608398	160.456604
970.467773	135.270248
969.326172	-18.379414
968.184570	-130.549789
967.042969	69.505371
965.901367	-79.148361
964.758789	137.045288
963.616211	-73.275269
962.473633	44.433960
961.330078	155.309494
960.186523	234.154434
959.042969	102.298813
957.899414	206.518890
956.754883	235.226852
955.610352	96.906906
954.465820	-54.974312
953.321289	58.757767
952.175781	245.747955
951.030273	183.459457
949.884766	212.773804
948.738281	276.473663
947.591797	-50.573837
946.445313	59.081051
945.298828	216.769867
944.151367	262.583160
943.003906	198.884567
941.856445	295.129547
940.708008	389.159790
939.559570	458.160797
938.411133	406.337891
937.262695	445.882721
936.113281	321.351013
934.964844	459.152313
933.814453	198.160889
932.665039	320.207642
931.514648	235.012741
930.364258	254.738083
929.213867	240.415787
928.062500	401.500519
926.912109	200.760376
925.759766	104.896645
924.608398	125.209541
923.456055	93.320663
922.303711	93.393860
921.151367	25.386724
919.999023	75.705078
918.845703	230.632095
917.692383	26.689425
916.539063	168.155807
915.384766	32.666119
914.230469	-7.307223
913.076172	32.280964
911.920898	-41.483105
910.766602	-33.441074
909.611328	-7.149250
908.455078	23.774567
907.299805	-97.082268
906.143555	-45.539318
904.987305	89.915733
903.830078	-7.897188
902.673828	-28.563492
901.516602	-175.904160
900.359375	-58.237484
899.201172	14.217566
898.042969	-211.911270
896.884766	-175.447617
895.726563	-41.662346
894.567383	67.289192
893.408203	-214.757751
892.249023	-80.771500
891.088867	-120.718765
889.929688	6.588118
888.769531	9.724049
887.608398	37.783287
886.448242	2.712726
885.287109	6.107101
884.125977	47.936455
882.963867	141.706924
881.801758	32.560207
880.639648	-38.130577
879.477539	82.871902
878.315430	77.699493
877.152344	230.305710
875.989258	168.937256
874.825195	132.437332
873.661133	170.313202
872.497070	208.234589
871.333008	102.185707
870.168945	88.482719
869.003906	106.335167
867.838867	191.693253
866.672852	88.227470
865.506836	106.229652
864.340820	263.586182
863.174805	290.617950
862.008789	310.942719
860.841797	335.793610
859.674805	344.958191
858.506836	497.797516
857.339844	248.949509
856.171875	453.401276
855.003906	357.254761
853.834961	397.960815
852.666016	586.624146
851.497070	378.533356
850.328125	459.603821
849.158203	314.404694
847.988281	243.195801
846.818359	113.817421
845.647461	76.292725
844.477539	108.166397
843.306641	97.522476
842.134766	151.759811
840.963867	154.529480
839.791992	14.203644
838.619141	106.418419
837.447266	57.782955
836.274414	58.318779
835.101563	63.308235
833.928711	12.449989
832.754883	30.814072
831.581055	263.436798
830.407227	112.085213
829.232422	326.683838
828.058594	338.167389
826.883789	53.022049
825.708008	144.771729
824.533203	58.118942
823.357422	87.354477
822.181641	-63.927380
821.004883	138.981995
819.828125	308.346924
818.651367	197.064606
817.474609	-56.666927
816.296875	165.888260
815.119141	-43.321632
813.941406	87.822441
812.763672	107.660255
811.584961	-8.182635
810.406250	38.222801
809.226563	-164.332870
808.047852	-22.512602
806.868164	-91.826111
805.688477	138.599411
804.507813	-119.558784
803.327148	-144.619049
802.146484	-116.486298
800.965820	-285.884674
799.784180	-87.100800
798.603516	-327.539398
797.420898	-299.695221
796.239258	16.176874
795.056641	-106.913971
793.874023	62.389702
792.691406	34.412052
791.507813	-135.347427
790.324219	-46.107025
789.140625	-87.576538
787.956055	-36.179325
786.772461	-53.475185
785.586914	95.024086
784.402344	-19.762583
783.216797	29.000443
782.032227	-6.336533
780.845703	126.180923
779.660156	183.435883
778.473633	101.436569
777.287109	94.454720
776.100586	91.800011
774.913086	-56.603123
773.725586	-77.054718
772.538086	70.058922
771.349609	-12.345551
770.161133	22.055407
768.972656	71.780067
767.784180	-32.873913
766.594727	91.575668
765.405273	63.887611
764.215820	194.688004
763.026367	221.859863
761.835938	213.716568
760.645508	278.116241
759.454102	227.996323
758.262695	149.224106
757.072266	127.587090
755.879883	310.356537
754.688477	218.202377
753.496094	167.772552
752.303711	205.178299
751.110352	148.046814
749.917969	99.659645
748.724609	204.916595
747.530273	340.791687
746.336914	79.345398
745.142578	-2.130887
743.948242	208.104065
742.752930	16.885796
741.558594	71.257935
740.363281	-23.488091
739.166992	-4.280883
737.971680	-72.755051
736.775391	-62.380833
735.579102	35.548725
734.381836	-103.040581
733.185547	18.875362
731.988281	50.993435
730.790039	332.482330
729.592773	86.700432
728.394531	66.255898
727.196289	120.146339
725.997070	292.035248
724.797852	109.846161
723.598633	135.291107
722.399414	180.391754
721.199219	103.200470
719.999023	32.612614
718.798828	241.455597
717.598633	70.540253
716.397461	244.427917
715.196289	80.200493
713.994141	55.644985
712.792969	127.068237
711.590820	100.425797
710.388672	-13.314831
709.185547	-35.446613
707.982422	51.392345
706.779297	44.622147
705.576172	87.994881
704.372070	22.595539
703.167969	-3.528846
701.963867	70.511299
700.759766	72.827141
699.554688	46.962608
698.349609	45.115467
697.143555	17.282711
695.938477	4.772557
694.732422	-209.664856
693.525391	-72.046814
692.319336	54.757217
691.112305	-15.938186
689.905273	-38.738644
688.697266	14.533907
687.490234	33.189117
686.282227	8.577587
685.073242	-172.021515
683.865234	-90.104561
682.656250	17.908316
681.447266	-242.369247
680.237305	-123.288689
679.028320	-79.945091
677.818359	26.300465
676.607422	24.381187
675.397461	31.241289
674.186523	12.257404
672.975586	142.670715
671.763672	13.606211
670.551758	-78.524170
669.339844	-19.173010
668.127930	-56.999466
666.915039	47.910793
665.703125	-52.359833
664.489258	3.021570
663.276367	-90.530914
662.062500	-28.523188
660.848633	-87.334801
659.634766	-29.533548
658.419922	-86.036354
657.205078	6.352026
655.990234	-151.396500
654.775391	145.826904
653.559570	35.575798
652.343750	86.986275
651.126953	67.269264
649.911133	79.837044
648.694336	-2.389246
647.477539	229.670883
646.259766	134.394058
645.041992	211.208298
643.824219	25.405909
642.606445	82.592499
641.387695	212.702148
640.168945	35.137932
638.950195	171.245850
637.730469	8.364710
636.511719	79.459648
635.291016	122.305473
634.071289	-19.871067
632.850586	155.394638
631.629883	25.400278
630.409180	103.185638
629.188477	68.907021
627.966797	188.570023
626.745117	91.044014
625.522461	188.067307
624.300781	275.837463
623.078125	247.166061
621.854492	185.635056
620.631836	155.483215
619.408203	210.163818
618.184570	-42.228958
616.960938	66.286240
615.736328	141.637665
614.511719	160.256470
613.287109	-93.922173
612.061523	29.321653
610.835938	-75.396500
609.610352	-18.957766
608.384766	-4.570173
607.158203	-64.343422
605.931641	-16.731401
604.705078	48.415482
