# Supplementary material for: Raman spectroscopy accurately differentiates mucosal healing from non-healing and biochemical changes following biological therapy in inflammatory bowel disease
Source: PLoS One. 2021 Jun 2;16(6):e0252210. doi: 10.1371/journal.pone.0252210 (PMC8172032; doi:10.1371/journal.pone.0252210)
Supplement: S3 Dataset — (ZIP) [file pone.0252210.s005.zip › Export UC active inflammation/OC028-1 post treatment_CR removed base sub_77__X_2102.28__Y_702.751__Z_1187.05__Time_885.txt]

1714.774414	89.949097
1713.797852	22.368755
1712.820313	231.288330
1711.843750	-30.416410
1710.866211	98.053978
1709.888672	-59.006023
1708.911133	-11.031684
1707.933594	-98.444580
1706.955078	24.314997
1705.976563	19.695745
1704.998047	-112.241577
1704.019531	-18.108109
1703.040039	-32.633495
1702.061523	58.341400
1701.082031	-74.361137
1700.101563	61.461380
1699.122070	-7.579257
1698.141602	-27.485081
1697.161133	47.150883
1696.180664	-21.557421
1695.200195	30.922335
1694.218750	153.718140
1693.238281	285.399139
1692.256836	145.593521
1691.274414	318.950104
1690.292969	316.987915
1689.310547	246.467911
1688.328125	331.472687
1687.345703	361.226501
1686.363281	381.066315
1685.379883	398.957916
1684.396484	305.651978
1683.413086	370.276001
1682.429688	456.868958
1681.445313	445.552582
1680.461914	602.634460
1679.477539	345.045166
1678.493164	492.679016
1677.507813	534.417847
1676.523438	547.479553
1675.538086	635.556030
1674.552734	676.292908
1673.566406	733.490906
1672.581055	735.391418
1671.594727	751.077637
1670.608398	958.510010
1669.622070	956.527710
1668.634766	899.248352
1667.648438	972.530273
1666.661133	889.628540
1665.673828	971.700989
1664.685547	884.366638
1663.698242	871.740051
1662.709961	782.606018
1661.721680	969.595398
1660.733398	944.830505
1659.744141	1108.565063
1658.755859	1031.488403
1657.766602	830.283691
1656.777344	785.723572
1655.787109	857.978088
1654.797852	859.032227
1653.807617	712.174988
1652.817383	692.653259
1651.827148	660.179871
1650.835938	490.455383
1649.844727	773.174805
1648.853516	648.919617
1647.862305	464.160126
1646.871094	385.388275
1645.878906	462.716492
1644.886719	381.744385
1643.894531	520.158813
1642.902344	452.780579
1641.910156	243.080673
1640.916992	400.424774
1639.923828	278.209747
1638.930664	214.224396
1637.936523	255.889557
1636.943359	186.938431
1635.949219	181.405060
1634.955078	189.168793
1633.960938	89.018318
1632.965820	112.821602
1631.970703	-71.337776
1630.975586	71.161819
1629.980469	121.550102
1628.985352	158.835266
1627.989258	75.141304
1626.993164	-63.694519
1625.997070	-128.767120
1625.000977	111.264282
1624.003906	19.996613
1623.007813	52.341442
1622.010742	74.199883
1621.012695	114.473373
1620.015625	99.594185
1619.017578	168.778900
1618.020508	-32.477066
1617.021484	-39.386169
1616.023438	-41.039055
1615.025391	-74.173943
1614.026367	-4.990829
1613.027344	232.003586
1612.028320	-29.305834
1611.028320	-96.525543
1610.029297	-137.528351
1609.029297	10.129076
1608.029297	139.357147
1607.028320	113.967186
1606.028320	-10.956923
1605.027344	-75.647461
1604.026367	-1.624650
1603.025391	9.513898
1602.023438	-8.178498
1601.022461	-91.311882
1600.020508	-30.625340
1599.018555	-51.077374
1598.016602	-97.722633
1597.013672	-209.747406
1596.010742	7.440565
1595.007813	-44.609627
1594.004883	-23.578747
1593.001953	88.761688
1591.998047	-161.906357
1590.994141	-83.670563
1589.990234	-91.665985
1588.986328	-47.561760
1587.981445	-34.862946
1586.976563	71.624634
1585.971680	-114.039902
1584.966797	44.371078
1583.961914	-16.297520
1582.956055	6.343689
1581.950195	104.424248
1580.944336	-89.338165
1579.938477	55.390881
1578.931641	82.804848
1577.924805	8.594472
1576.917969	-39.666836
1575.911133	-67.200050
1574.904297	6.613772
1573.896484	10.071402
1572.888672	21.217916
1571.880859	55.643139
1570.873047	149.714783
1569.864258	61.751385
1568.855469	28.264025
1567.846680	194.658661
1566.837891	5.129898
1565.829102	-15.690612
1564.819336	41.244400
1563.809570	59.112347
1562.799805	123.553345
1561.790039	3.686080
1560.779297	73.057564
1559.768555	98.202301
1558.757813	37.675159
1557.747070	135.140427
1556.736328	266.125702
1555.724609	75.711861
1554.712891	92.451775
1553.701172	46.917622
1552.689453	-3.896002
1551.676758	92.716942
1550.664063	121.885658
1549.651367	-25.005478
1548.638672	53.076851
1547.625977	169.794418
1546.612305	-0.651494
1545.598633	175.232376
1544.584961	-109.097160
1543.571289	48.404659
1542.556641	-65.528030
1541.541992	89.067902
1540.527344	-19.901852
1539.512695	72.418137
1538.498047	159.417023
1537.482422	-9.213448
1536.466797	-35.994743
1535.451172	-6.137234
1534.434570	-97.620300
1533.418945	99.589821
1532.402344	178.018066
1531.385742	-65.849983
1530.369141	-46.914482
1529.351563	177.977112
1528.334961	103.904228
1527.317383	-99.004166
1526.299805	-21.328213
1525.281250	87.082359
1524.263672	-82.576355
1523.245117	-79.904625
1522.226563	-10.466464
1521.208008	35.688313
1520.188477	130.559677
1519.168945	-54.907700
1518.150391	-81.054848
1517.129883	-97.031784
1516.110352	-95.117050
1515.089844	-39.377674
1514.070313	59.894436
1513.049805	-51.498482
1512.028320	26.984486
1511.007813	195.158005
1509.986328	196.389252
1508.964844	102.615295
1507.943359	98.543869
1506.921875	189.246521
1505.899414	-4.730420
1504.876953	-39.818642
1503.854492	73.631096
1502.832031	-35.931675
1501.808594	-104.564919
1500.786133	-104.109795
1499.762695	-111.429192
1498.739258	-1.089932
1497.714844	-41.872894
1496.691406	-108.297272
1495.666992	-72.464798
1494.642578	-59.744183
1493.617188	65.385208
1492.592773	98.366234
1491.567383	11.127884
1490.541992	102.717300
1489.516602	112.445503
1488.491211	-61.798855
1487.464844	236.363907
1486.438477	115.633095
1485.412109	280.765564
1484.385742	195.670975
1483.358398	169.221512
1482.331055	285.567413
1481.303711	261.535889
1480.276367	306.297363
1479.249023	350.981781
1478.220703	393.031403
1477.192383	378.948822
1476.164063	487.101746
1475.135742	523.838928
1474.106445	547.766968
1473.077148	507.986298
1472.047852	834.713379
1471.018555	754.075684
1469.989258	762.478149
1468.958984	1015.026611
1467.928711	1043.620117
1466.898438	1041.648071
1465.868164	1120.986938
1464.836914	1050.289795
1463.805664	1170.165894
1462.774414	1322.983032
1461.743164	1435.061890
1460.710938	1420.080322
1459.679688	1455.861938
1458.647461	1379.902954
1457.615234	1418.150391
1456.582031	1545.150513
1455.549805	1517.343018
1454.516602	1428.645630
1453.483398	1489.568115
1452.449219	1438.889771
1451.416016	1570.714844
1450.381836	1720.194092
1449.347656	1623.848145
1448.313477	1590.853394
1447.279297	1745.258179
1446.244141	1590.689331
1445.208984	1545.025024
1444.173828	1527.211060
1443.138672	1418.310425
1442.102539	1306.911865
1441.066406	1129.800781
1440.030273	1170.223633
1438.994141	1162.596069
1437.958008	1152.445801
1436.920898	993.200623
1435.883789	1046.249146
1434.846680	965.407837
1433.808594	773.481750
1432.771484	576.607544
1431.733398	654.964050
1430.695313	544.018311
1429.657227	594.617493
1428.618164	367.706482
1427.579102	494.005737
1426.540039	584.965942
1425.500977	469.179657
1424.461914	237.519394
1423.421875	341.125336
1422.381836	338.893677
1421.341797	235.930664
1420.301758	319.395355
1419.260742	279.468079
1418.219727	294.965698
1417.178711	83.979393
1416.137695	250.543579
1415.096680	162.986160
1414.054688	198.730728
1413.012695	206.833237
1411.970703	184.799301
1410.928711	205.541229
1409.885742	35.316700
1408.842773	156.645340
1407.799805	54.404282
1406.756836	165.713303
1405.712891	40.991322
1404.668945	139.780228
1403.625000	-9.891559
1402.581055	282.164551
1401.537109	67.393906
1400.492188	163.760574
1399.447266	202.460876
1398.402344	105.814186
1397.357422	262.417694
1396.311523	155.869858
1395.265625	254.866745
1394.219727	166.007935
1393.173828	114.807556
1392.126953	151.310486
1391.081055	-192.635223
1390.034180	176.898209
1388.986328	123.449898
1387.939453	115.123360
1386.891602	9.308580
1385.843750	121.152153
1384.795898	-69.496971
1383.748047	-22.546230
1382.699219	-63.024063
1381.651367	-120.901039
1380.602539	-61.293858
1379.552734	53.288128
1378.503906	28.073610
1377.454102	-27.025940
1376.404297	115.131935
1375.354492	7.775401
1374.303711	27.756296
1373.253906	-22.029003
1372.203125	-124.095680
1371.152344	-81.447701
1370.100586	-135.962051
1369.049805	-80.724403
1367.998047	-15.478480
1366.946289	-179.352142
1365.894531	-91.550964
1364.841797	-123.231926
1363.789063	138.915787
1362.736328	-66.864731
1361.683594	-70.931488
1360.630859	76.830627
1359.577148	95.266396
1358.523438	76.472778
1357.469727	-121.233490
1356.415039	-82.653954
1355.361328	28.060028
1354.306641	86.624947
1353.251953	-8.760649
1352.197266	87.197403
1351.141602	143.462021
1350.085938	184.889160
1349.030273	119.660637
1347.974609	74.391327
1346.918945	386.449036
1345.862305	237.129456
1344.805664	326.003937
1343.749023	355.422119
1342.691406	325.416718
1341.634766	459.064087
1340.577148	312.769531
1339.519531	577.799133
1338.460938	463.894867
1337.403320	369.933136
1336.344727	498.873505
1335.286133	484.298126
1334.226563	296.605377
1333.167969	460.355560
1332.108398	396.574249
1331.048828	285.920288
1329.989258	289.115204
1328.928711	415.966858
1327.869141	283.384338
1326.808594	575.871338
1325.748047	562.029663
1324.686523	370.467224
1323.625977	532.131470
1322.564453	528.418213
1321.502930	643.245300
1320.440430	508.895721
1319.378906	465.958771
1318.316406	548.896240
1317.253906	552.971375
1316.190430	362.369598
1315.127930	526.843689
1314.064453	573.040527
1313.000977	355.691711
1311.937500	421.763458
1310.873047	564.218933
1309.809570	494.959534
1308.745117	371.650299
1307.679688	506.863190
1306.615234	413.278320
1305.549805	432.957703
1304.484375	251.038422
1303.418945	521.684814
1302.353516	494.837769
1301.287109	396.798706
1300.220703	399.616486
1299.154297	348.457428
1298.087891	466.859863
1297.020508	484.600159
1295.954102	291.270020
1294.886719	255.176743
1293.818359	457.196747
1292.750977	509.538452
1291.682617	422.107208
1290.614258	589.820313
1289.545898	583.447327
1288.476563	415.353027
1287.407227	431.200409
1286.338867	425.050873
1285.268555	338.123230
1284.199219	498.656830
1283.128906	654.279480
1282.058594	430.443146
1280.988281	544.519836
1279.917969	665.944214
1278.846680	621.009949
1277.775391	607.946899
1276.704102	636.514954
1275.632813	662.677917
1274.560547	698.656433
1273.488281	676.019897
1272.416016	665.658997
1271.343750	650.465271
1270.270508	552.292297
1269.197266	727.670227
1268.124023	737.022888
1267.050781	607.305176
1265.977539	694.849182
1264.903320	528.691101
1263.829102	738.243835
1262.753906	664.890320
1261.679688	725.691345
1260.604492	606.140747
1259.529297	742.543579
1258.454102	754.673279
1257.378906	761.961182
1256.302734	740.057312
1255.226563	779.062378
1254.150391	723.152161
1253.073242	810.876831
1251.997070	735.579773
1250.919922	743.049133
1249.841797	767.565186
1248.764648	600.014954
1247.686523	899.294189
1246.608398	634.622803
1245.530273	656.809082
1244.452148	669.290344
1243.373047	744.934448
1242.293945	861.843933
1241.214844	774.793945
1240.135742	787.313538
1239.055664	763.442566
1237.975586	720.189636
1236.895508	659.989136
1235.815430	675.002930
1234.734375	585.769897
1233.654297	738.978271
1232.573242	555.276367
1231.491211	601.833801
1230.410156	614.464905
1229.328125	661.000549
1228.246094	499.292969
1227.163086	499.846954
1226.081055	493.140686
1224.998047	430.787384
1223.915039	484.577789
1222.832031	281.974609
1221.748047	311.589020
1220.664063	80.097565
1219.580078	71.062531
1218.496094	257.754242
1217.412109	139.954803
1216.327148	150.212845
1215.242188	121.818222
1214.157227	40.311802
1213.071289	147.100647
1211.985352	217.629898
1210.899414	239.860367
1209.813477	177.641525
1208.727539	185.369736
1207.640625	332.916870
1206.553711	316.464508
1205.466797	338.558441
1204.378906	184.733612
1203.291016	242.937286
1202.203125	211.982849
1201.115234	171.385895
1200.027344	99.487152
1198.938477	-34.980740
1197.849609	138.577591
1196.760742	25.755360
1195.670898	-17.297354
1194.582031	-14.674201
1193.492188	-134.690765
1192.401367	-16.738245
1191.311523	33.845303
1190.220703	45.932133
1189.129883	-6.874279
1188.039063	-11.665175
1186.947266	-69.310661
1185.856445	-52.558594
1184.764648	-146.242538
1183.671875	2.395837
1182.580078	-72.150375
1181.487305	49.942818
1180.394531	-82.208038
1179.301758	34.952396
1178.208984	1.033691
1177.115234	134.804703
1176.021484	119.950523
1174.927734	184.089081
1173.833008	70.965698
1172.738281	89.507355
1171.643555	43.371548
1170.548828	116.844727
1169.454102	-13.104063
1168.358398	91.338760
1167.262695	-7.565566
1166.166992	58.475323
1165.070313	-124.136719
1163.973633	13.478397
1162.876953	225.036423
1161.780273	235.813660
1160.683594	41.168015
1159.585938	106.779015
1158.488281	38.638882
1157.389648	-19.983051
1156.291992	190.958099
1155.193359	32.031712
1154.094727	80.588684
1152.996094	-9.217084
1151.896484	-53.755085
1150.796875	-48.287983
1149.697266	-126.272163
1148.597656	-111.383232
1147.498047	32.037220
1146.397461	-46.096775
1145.296875	-48.084641
1144.195313	-2.538282
1143.094727	-156.934784
1141.993164	-175.736038
1140.891602	-42.383751
1139.789063	-44.685757
1138.687500	-177.790512
1137.584961	-51.849201
1136.482422	109.613747
1135.379883	19.131977
1134.276367	11.750504
1133.172852	-84.710274
1132.069336	189.322662
1130.964844	274.458496
1129.861328	449.099548
1128.756836	434.165222
1127.652344	243.688904
1126.546875	297.470856
1125.442383	355.909088
1124.336914	440.326477
1123.230469	311.372437
1122.125000	279.549866
1121.018555	160.039825
1119.912109	201.546051
1118.805664	233.501419
1117.699219	182.537109
1116.591797	181.223969
1115.484375	125.436028
1114.376953	275.394318
1113.268555	174.554413
1112.160156	208.460449
1111.051758	221.017136
1109.943359	276.045258
1108.833984	323.896698
1107.725586	277.188324
1106.616211	372.131348
1105.505859	516.550354
1104.396484	372.872101
1103.286133	488.790985
1102.175781	526.740479
1101.064453	378.262665
1099.954102	345.360077
1098.842773	416.153503
1097.731445	409.072754
1096.619141	442.000763
1095.507813	394.756775
1094.395508	418.144958
1093.282227	342.554626
1092.169922	377.614929
1091.056641	431.436493
1089.943359	381.632172
1088.830078	329.449890
1087.716797	300.767456
1086.602539	312.027130
1085.488281	349.100830
1084.373047	520.100769
1083.258789	282.044495
1082.143555	340.108643
1081.028320	327.630157
1079.913086	242.309250
1078.796875	164.026535
1077.680664	243.024445
1076.564453	298.476868
1075.448242	199.002029
1074.331055	315.354553
1073.213867	89.195023
1072.096680	310.965912
1070.979492	171.582443
1069.861328	456.443695
1068.743164	211.578568
1067.625000	250.258743
1066.505859	415.361847
1065.386719	229.123886
1064.267578	429.217987
1063.148438	388.122864
1062.029297	464.020447
1060.909180	378.434814
1059.789063	356.017181
1058.667969	265.772095
1057.547852	124.124008
1056.426758	251.303375
1055.305664	123.704712
1054.183594	211.073776
1053.062500	36.800964
1051.940430	117.118645
1050.818359	274.429230
1049.695313	256.599609
1048.572266	215.434586
1047.449219	115.956985
1046.326172	196.117432
1045.203125	208.610687
1044.079102	141.825104
1042.955078	184.617325
1041.830078	187.769272
1040.706055	300.423462
1039.581055	163.800629
1038.456055	136.691925
1037.331055	170.132019
1036.205078	257.091400
1035.079102	262.574188
1033.953125	212.229233
1032.826172	352.641357
1031.700195	367.434418
1030.573242	361.305878
1029.445313	285.461334
1028.318359	244.532318
1027.190430	-37.982777
1026.062500	186.004013
1024.934570	40.684597
1023.805664	-106.870720
1022.676758	-73.287880
1021.547852	-90.746094
1020.418945	-87.287842
1019.289063	-81.488213
1018.159180	-110.443970
1017.029297	-118.488617
1015.898438	105.284294
1014.767578	97.257385
1013.636719	117.072723
1012.505859	46.583298
1011.375000	142.896973
1010.243164	151.226028
1009.111328	-11.688707
1007.978516	144.855331
1006.846680	548.925964
1005.713867	686.854736
1004.581055	1104.575684
1003.447266	1332.568726
1002.313477	1232.290405
1001.179688	799.349304
1000.045898	512.213623
998.912109	102.849602
997.777344	49.349724
996.642578	95.206207
995.506836	-15.857459
994.372070	-36.806831
993.236328	-96.910027
992.100586	117.557289
990.963867	-53.117729
989.828125	-36.900177
988.691406	85.399254
987.553711	-174.820602
986.416992	-133.042847
985.279297	-284.694061
984.141602	-72.365837
983.003906	-25.823679
981.865234	-6.853309
980.726563	-29.236038
979.587891	-5.519643
978.448242	-131.244583
977.309570	-65.967407
976.169922	-127.088402
975.030273	138.280594
973.889648	68.109093
972.749023	78.460854
971.608398	153.203964
970.467773	165.997513
969.326172	105.403000
968.184570	-104.265221
967.042969	-132.468262
965.901367	-36.683842
964.758789	100.427086
963.616211	193.994873
962.473633	76.696991
961.330078	213.955658
960.186523	108.348167
959.042969	94.520660
957.899414	94.535248
956.754883	170.206955
955.610352	122.316750
954.465820	172.961807
953.321289	-41.755836
952.175781	210.412674
951.030273	103.476341
949.884766	60.713890
948.738281	143.803040
947.591797	309.231934
946.445313	189.055573
945.298828	139.854294
944.151367	357.994507
943.003906	277.008820
941.856445	221.272415
940.708008	197.614761
939.559570	288.157928
938.411133	412.978180
937.262695	225.384155
936.113281	566.978943
934.964844	493.621796
933.814453	491.050964
932.665039	367.819031
931.514648	358.648163
930.364258	153.718079
929.213867	292.806915
928.062500	163.313034
926.912109	140.946793
925.759766	123.243912
924.608398	155.695343
923.456055	270.105255
922.303711	86.701370
921.151367	87.612129
919.999023	-31.828966
918.845703	39.744656
917.692383	-4.469073
916.539063	37.735306
915.384766	191.274323
914.230469	101.948082
913.076172	-34.897438
911.920898	82.535286
910.766602	-10.952518
909.611328	-90.694748
908.455078	-118.155891
907.299805	19.960815
906.143555	-152.368607
904.987305	3.999768
903.830078	-14.030779
902.673828	-145.198425
901.516602	-29.427076
900.359375	-167.142578
899.201172	16.644464
898.042969	17.167137
896.884766	53.965279
895.726563	-51.642010
894.567383	-21.461107
893.408203	-122.315956
892.249023	-49.036968
891.088867	94.324463
889.929688	20.852478
888.769531	-18.634436
887.608398	160.968918
886.448242	44.871220
885.287109	59.784782
884.125977	-6.457874
882.963867	15.368441
881.801758	10.190799
880.639648	32.133572
879.477539	162.319153
878.315430	227.156036
877.152344	71.242599
875.989258	172.229141
874.825195	122.357613
873.661133	187.378754
872.497070	268.178497
871.333008	335.489410
870.168945	85.614357
869.003906	207.018051
867.838867	180.001709
866.672852	195.760498
865.506836	267.743011
864.340820	49.866222
863.174805	249.977844
862.008789	259.125702
860.841797	295.253174
859.674805	239.355377
858.506836	315.937195
857.339844	356.605957
856.171875	285.121460
855.003906	592.722839
853.834961	608.715820
852.666016	537.295532
851.497070	486.098541
850.328125	464.072021
849.158203	318.867432
847.988281	395.463959
846.818359	407.101715
845.647461	168.032745
844.477539	90.214531
843.306641	-54.680805
842.134766	207.619080
840.963867	154.458405
839.791992	2.947761
838.619141	119.750107
837.447266	39.823959
836.274414	105.159775
835.101563	221.830521
833.928711	59.282394
832.754883	131.233200
831.581055	102.686607
830.407227	203.570313
829.232422	212.914597
828.058594	101.776894
826.883789	-13.788014
825.708008	20.057688
824.533203	102.892128
823.357422	129.950653
822.181641	103.494087
821.004883	121.567299
819.828125	59.429237
818.651367	-7.168991
817.474609	-29.259455
816.296875	48.761292
815.119141	28.812580
813.941406	59.985474
812.763672	64.413063
811.584961	-4.570778
810.406250	30.893021
809.226563	-135.922226
808.047852	-107.213402
806.868164	-100.779922
805.688477	-136.596390
804.507813	-61.449089
803.327148	-119.566353
802.146484	-35.701473
800.965820	-151.598907
799.784180	-183.219788
798.603516	-257.024506
797.420898	-215.575638
796.239258	-256.221069
795.056641	-181.688538
793.874023	-60.738750
792.691406	-154.750595
791.507813	-226.642273
790.324219	-52.848000
789.140625	-36.346107
787.956055	-53.113396
786.772461	-78.798019
785.586914	-24.920824
784.402344	-30.846865
783.216797	73.685738
782.032227	45.485630
780.845703	15.017786
779.660156	86.099815
778.473633	-1.939283
777.287109	57.920765
776.100586	172.861526
774.913086	84.632736
773.725586	-23.489050
772.538086	5.127143
771.349609	-25.890974
770.161133	35.631969
768.972656	63.984406
767.784180	171.582764
766.594727	179.907349
765.405273	307.102814
764.215820	178.701035
763.026367	314.492798
761.835938	243.233810
760.645508	174.136688
759.454102	199.607574
758.262695	411.965790
757.072266	50.179428
755.879883	180.985413
754.688477	272.094543
753.496094	191.684341
752.303711	185.946884
751.110352	2.228885
749.917969	68.881386
748.724609	168.373795
747.530273	263.370728
746.336914	97.123184
745.142578	108.609253
743.948242	223.126389
742.752930	164.297852
741.558594	105.446541
740.363281	118.907936
739.166992	-62.714329
737.971680	108.432358
736.775391	80.136589
735.579102	104.370377
734.381836	102.285515
733.185547	65.146278
731.988281	95.829117
730.790039	108.967422
729.592773	194.251556
728.394531	150.454483
727.196289	121.960907
725.997070	172.148422
724.797852	93.370621
723.598633	67.049324
722.399414	82.229424
721.199219	200.027908
719.999023	151.848358
718.798828	147.344147
717.598633	101.383522
716.397461	16.181227
715.196289	92.428024
713.994141	68.343575
712.792969	-27.656563
711.590820	124.874641
710.388672	103.031250
709.185547	57.258560
707.982422	0.644722
706.779297	-29.783819
705.576172	55.217117
704.372070	118.448311
703.167969	101.177391
701.963867	-114.010773
700.759766	-105.033287
699.554688	71.420326
698.349609	-2.160989
697.143555	-151.726563
695.938477	-101.256691
694.732422	-65.959419
693.525391	-58.853752
692.319336	6.938799
691.112305	-129.126740
689.905273	-106.624939
688.697266	-5.947905
687.490234	16.653973
686.282227	32.811371
685.073242	-213.336472
683.865234	-218.663834
682.656250	23.166822
681.447266	-81.735085
680.237305	-58.695103
679.028320	51.043991
677.818359	-5.919911
676.607422	-60.613102
675.397461	-199.613464
674.186523	14.233137
672.975586	-165.668213
671.763672	-161.570251
670.551758	-90.369415
669.339844	91.122833
668.127930	-49.434624
666.915039	62.956268
665.703125	-51.475376
664.489258	-53.479816
663.276367	-178.507355
662.062500	16.078970
660.848633	-59.163799
659.634766	-13.491819
658.419922	34.354843
657.205078	116.719711
655.990234	-48.903927
654.775391	-78.617073
653.559570	-86.752739
652.343750	111.977516
651.126953	103.797073
649.911133	149.445251
648.694336	1.248601
647.477539	85.585716
646.259766	100.959366
645.041992	79.683258
643.824219	219.688461
642.606445	185.321274
641.387695	79.904312
640.168945	66.857635
638.950195	-38.742573
637.730469	44.648888
636.511719	11.815808
635.291016	13.171532
634.071289	-9.310321
632.850586	94.648193
631.629883	93.126259
630.409180	-56.742485
629.188477	-43.800106
627.966797	93.205368
626.745117	43.223396
625.522461	37.896423
624.300781	152.184128
623.078125	223.108658
621.854492	267.804657
620.631836	258.416382
619.408203	40.755447
618.184570	-106.743729
616.960938	83.389633
615.736328	112.264603
614.511719	48.416817
613.287109	-26.851854
612.061523	16.865553
610.835938	55.440090
609.610352	-69.352104
608.384766	-77.495491
607.158203	184.701584
605.931641	-75.478569
604.705078	-110.277184
