# Supplementary material for: Raman spectroscopy accurately differentiates mucosal healing from non-healing and biochemical changes following biological therapy in inflammatory bowel disease
Source: PLoS One. 2021 Jun 2;16(6):e0252210. doi: 10.1371/journal.pone.0252210 (PMC8172032; doi:10.1371/journal.pone.0252210)
Supplement: S3 Dataset — (ZIP) [file pone.0252210.s005.zip › Export UC active inflammation/EC023-1 _BL sub CR removed_65__X_-13716.2__Y_2996.54__Z_-794.237__Time_744.txt]

1714.767578	372.691681
1713.791016	5.487282
1712.814453	-185.981781
1711.837891	-7.066722
1710.860352	-181.913269
1709.882813	-112.477478
1708.905273	29.595037
1707.926758	-296.964844
1706.949219	-92.610596
1705.970703	7.540002
1704.992188	-1.722183
1704.013672	37.619957
1703.034180	5.079507
1702.054688	-115.281410
1701.075195	45.752625
1700.095703	1.280888
1699.116211	82.999405
1698.135742	143.764999
1697.155273	95.462990
1696.174805	165.290756
1695.194336	32.624599
1694.212891	79.472710
1693.231445	353.834137
1692.250000	76.078979
1691.268555	351.496490
1690.287109	325.879150
1689.304688	380.869324
1688.322266	476.457581
1687.339844	415.301544
1686.356445	541.369751
1685.374023	580.102417
1684.390625	488.841492
1683.407227	552.778320
1682.423828	691.905334
1681.439453	637.185669
1680.455078	742.873291
1679.470703	777.297058
1678.486328	687.281311
1677.501953	824.097229
1676.516602	918.903870
1675.531250	756.365601
1674.545898	924.226746
1673.560547	744.442261
1672.574219	1155.320435
1671.588867	1077.811401
1670.602539	1115.165161
1669.615234	1485.073120
1668.628906	1382.863159
1667.641602	1849.370239
1666.654297	1429.868286
1665.666992	1815.143311
1664.679688	1792.332397
1663.691406	1706.459351
1662.703125	1854.569824
1661.714844	1881.263184
1660.726563	1993.351074
1659.738281	2190.768066
1658.749023	1948.873779
1657.759766	1877.174194
1656.770508	1890.808472
1655.781250	1674.661255
1654.791016	1655.007568
1653.800781	1889.954102
1652.810547	1209.904541
1651.820313	1678.678467
1650.829102	1618.829590
1649.838867	1178.801392
1648.847656	895.410767
1647.856445	908.633545
1646.864258	917.030396
1645.873047	474.194641
1644.880859	451.931183
1643.888672	390.527649
1642.895508	345.421204
1641.903320	65.888550
1640.910156	251.312042
1639.916992	-3.501370
1638.923828	222.246933
1637.930664	-192.496002
1636.936523	39.242252
1635.942383	12.946435
1634.948242	66.090775
1633.954102	53.706123
1632.958984	-103.212303
1631.964844	-20.056276
1630.969727	-181.483078
1629.973633	-253.029297
1628.978516	83.706184
1627.982422	-176.703461
1626.987305	-299.901276
1625.991211	-38.787495
1624.994141	-29.957399
1623.998047	-191.739227
1623.000977	172.460632
1622.003906	197.759064
1621.006836	-149.783661
1620.008789	438.114624
1619.011719	327.449677
1618.013672	203.899689
1617.015625	-103.147926
1616.016602	46.748219
1615.018555	-34.132309
1614.019531	113.396278
1613.020508	98.412323
1612.021484	-128.802658
1611.022461	150.157944
1610.022461	-87.200676
1609.022461	225.931961
1608.022461	-123.761902
1607.022461	63.726261
1606.021484	300.972717
1605.020508	64.330811
1604.019531	194.311295
1603.018555	133.266846
1602.017578	132.477982
1601.015625	21.869432
1600.013672	-219.410370
1599.011719	-99.736862
1598.009766	-71.584930
1597.006836	189.166046
1596.003906	-253.069626
1595.000977	-214.438354
1593.998047	-460.518066
1592.995117	-147.703033
1591.991211	-101.340775
1590.987305	10.223852
1589.983398	-251.463547
1588.979492	-351.325989
1587.974609	-114.716507
1586.969727	231.258911
1585.964844	178.107376
1584.959961	205.714966
1583.955078	175.897629
1582.949219	-10.334092
1581.943359	188.967560
1580.937500	98.991966
1579.931641	-121.243217
1578.924805	176.567627
1577.917969	448.105591
1576.911133	552.867249
1575.904297	189.161758
1574.897461	-75.674072
1573.889648	426.614655
1572.881836	-36.037815
1571.874023	-74.934944
1570.866211	-20.403534
1569.857422	210.623840
1568.848633	199.807144
1567.839844	-52.705368
1566.831055	310.119415
1565.822266	124.851929
1564.812500	-18.989365
1563.802734	280.784332
1562.792969	105.476227
1561.783203	-7.688411
1560.772461	-43.204918
1559.761719	-1.115706
1558.750977	74.457214
1557.740234	331.210358
1556.729492	-23.827662
1555.717773	398.212860
1554.706055	296.705139
1553.694336	163.961426
1552.682617	-119.086731
1551.669922	27.412491
1550.657227	132.230103
1549.644531	27.229673
1548.631836	165.194824
1547.619141	383.047974
1546.605469	124.849541
1545.591797	91.426880
1544.578125	-89.512054
1543.564453	269.414642
1542.549805	-51.443920
1541.535156	324.934326
1540.520508	83.792969
1539.505859	80.033913
1538.490234	-202.714783
1537.475586	97.627647
1536.459961	69.948479
1535.444336	122.013924
1534.427734	37.133266
1533.412109	129.977325
1532.395508	243.158676
1531.378906	121.540520
1530.362305	-44.054291
1529.344727	70.966209
1528.328125	20.894625
1527.310547	4.076324
1526.292969	144.079208
1525.274414	13.524107
1524.256836	253.373672
1523.238281	207.305984
1522.219727	101.876480
1521.200195	109.404785
1520.181641	155.296967
1519.162109	-43.268211
1518.142578	-74.915764
1517.123047	127.055351
1516.103516	-192.757263
1515.083008	-225.007309
1514.062500	-57.166328
1513.041992	-43.638416
1512.021484	-271.589325
1511.000977	-245.598770
1509.979492	-117.213608
1508.958008	-158.376678
1507.936523	-43.282726
1506.914063	15.140236
1505.892578	-134.267578
1504.870117	-147.989792
1503.847656	119.963615
1502.825195	-91.431862
1501.801758	-390.018799
1500.778320	199.894684
1499.754883	-247.467682
1498.731445	-213.608704
1497.708008	-3.363107
1496.683594	-77.384514
1495.659180	114.486801
1494.634766	-164.441193
1493.610352	-159.598740
1492.585938	21.472603
1491.560547	128.179321
1490.535156	329.234802
1489.509766	259.267578
1488.483398	293.887024
1487.458008	458.609497
1486.431641	130.372864
1485.405273	435.160828
1484.377930	270.115692
1483.351563	577.045898
1482.324219	610.765503
1481.296875	539.791931
1480.269531	448.339996
1479.241211	591.323059
1478.213867	917.667908
1477.185547	741.771667
1476.157227	660.113403
1475.127930	672.614136
1474.099609	641.754028
1473.070313	898.490234
1472.041016	1058.312012
1471.011719	1383.400879
1469.981445	1484.355591
1468.952148	1475.842285
1467.921875	1579.142090
1466.891602	2165.447510
1465.860352	2232.821533
1464.830078	2333.181152
1463.798828	2369.896973
1462.767578	2353.198730
1461.735352	2130.705811
1460.704102	2147.000000
1459.671875	2561.833740
1458.639648	2377.409912
1457.607422	2423.980469
1456.575195	2721.697754
1455.541992	2463.703125
1454.508789	2921.003662
1453.475586	2609.804688
1452.442383	2732.232910
1451.408203	2910.339844
1450.375000	2938.889893
1449.340820	2734.329590
1448.305664	2955.373291
1447.271484	3135.840576
1446.236328	2928.851318
1445.202148	2719.465332
1444.166016	3013.761475
1443.130859	2683.023682
1442.095703	3065.826416
1441.059570	2707.439453
1440.023438	2624.862305
1438.986328	2509.471924
1437.950195	2545.854736
1436.913086	2511.490234
1435.875977	1858.217407
1434.838867	1849.385376
1433.801758	1744.653687
1432.763672	1597.083740
1431.725586	1257.798828
1430.687500	1065.109131
1429.649414	1011.349915
1428.611328	874.444275
1427.572266	530.838562
1426.533203	353.890015
1425.494141	487.191559
1424.454102	497.000214
1423.415039	524.559448
1422.375000	438.807861
1421.334961	212.133240
1420.293945	673.144348
1419.253906	539.886475
1418.212891	497.390564
1417.171875	316.606384
1416.130859	83.173386
1415.088867	73.829613
1414.046875	180.303558
1413.004883	254.164261
1411.962891	189.847870
1410.920898	364.470154
1409.877930	-23.777328
1408.834961	-271.028259
1407.791992	-121.161140
1406.749023	282.423981
1405.706055	-79.817520
1404.662109	-32.609665
1403.618164	-105.743340
1402.574219	144.986664
1401.529297	-0.629699
1400.484375	97.254753
1399.440430	225.363495
1398.394531	37.645088
1397.349609	-129.763306
1396.303711	159.123215
1395.258789	-240.923187
1394.212891	30.653212
1393.166016	282.225616
1392.120117	78.180222
1391.073242	152.235733
1390.026367	228.930557
1388.979492	-47.044498
1387.931641	235.121445
1386.884766	197.214981
1385.836914	96.967911
1384.789063	184.442917
1383.740234	-140.376801
1382.692383	29.934364
1381.643555	-276.867157
1380.594727	-76.280205
1379.544922	-295.172638
1378.496094	-376.444672
1377.446289	96.661240
1376.396484	235.317261
1375.346680	-309.589294
1374.296875	81.426529
1373.246094	30.983921
1372.195313	-173.851410
1371.144531	-161.516586
1370.092773	-66.759193
1369.041992	-231.004776
1367.990234	-228.078918
1366.938477	71.455986
1365.886719	117.031647
1364.833984	215.049545
1363.781250	278.364502
1362.728516	304.513519
1361.675781	-12.536667
1360.623047	91.161011
1359.569336	157.684464
1358.515625	67.711510
1357.461914	-4.631222
1356.408203	154.405884
1355.353516	271.303589
1354.298828	579.646973
1353.244141	418.578033
1352.189453	384.422424
1351.133789	434.876221
1350.078125	433.363434
1349.022461	384.887207
1347.966797	721.212402
1346.911133	955.867371
1345.854492	1111.228760
1344.797852	716.223083
1343.741211	876.892456
1342.683594	1087.236694
1341.626953	1238.210205
1340.569336	891.305908
1339.511719	1181.314697
1338.453125	1426.789795
1337.395508	1268.773682
1336.336914	957.518433
1335.278320	1101.942993
1334.218750	1211.827393
1333.160156	1428.216797
1332.100586	1263.799805
1331.041016	1163.910645
1329.981445	1427.641357
1328.920898	991.946594
1327.861328	1008.822693
1326.800781	1132.078857
1325.740234	991.153748
1324.678711	1322.111816
1323.618164	1258.061035
1322.556641	1142.350952
1321.495117	1263.761230
1320.432617	1582.651733
1319.371094	1242.927856
1318.308594	1233.973511
1317.246094	1368.182617
1316.182617	1280.605103
1315.120117	1331.237061
1314.056641	1167.603638
1312.993164	1521.534058
1311.929688	1574.955688
1310.865234	1630.947998
1309.801758	1285.751953
1308.737305	1361.739624
1307.671875	1489.495117
1306.607422	1290.102173
1305.541992	1346.734253
1304.476563	1489.541626
1303.411133	1733.217041
1302.345703	1354.972900
1301.279297	1409.557739
1300.212891	1171.831909
1299.146484	1499.343506
1298.080078	1527.178223
1297.012695	1407.770142
1295.945313	1595.395142
1294.877930	1395.232422
1293.810547	1396.480469
1292.743164	1069.068604
1291.674805	1325.669434
1290.606445	1175.166016
1289.537109	1213.602295
1288.468750	1122.194824
1287.399414	969.639954
1286.330078	1074.503662
1285.260742	1402.318604
1284.191406	841.036987
1283.121094	987.713257
1282.050781	899.383667
1280.980469	1227.236938
1279.909180	1214.882324
1278.838867	1153.671631
1277.767578	1239.298706
1276.696289	1200.232788
1275.624023	1212.579590
1274.552734	1325.192261
1273.480469	1188.540649
1272.408203	1474.673828
1271.335938	1575.083374
1270.262695	1370.220703
1269.189453	1490.223022
1268.116211	1544.300293
1267.042969	1825.358398
1265.968750	1808.643677
1264.894531	1474.833984
1263.820313	1707.030396
1262.746094	1419.771362
1261.671875	1842.077393
1260.596680	1623.199463
1259.521484	1462.916748
1258.446289	1646.230591
1257.370117	1478.729614
1256.293945	1518.302490
1255.218750	1606.558716
1254.141602	1638.790771
1253.065430	1585.837769
1251.988281	1394.223389
1250.911133	1436.207397
1249.833984	1480.599976
1248.756836	1328.019653
1247.678711	1484.215332
1246.600586	1494.509399
1245.522461	1713.745361
1244.444336	1495.596313
1243.365234	1277.522339
1242.286133	1508.738525
1241.207031	1399.955322
1240.127930	1397.985107
1239.047852	1483.342163
1237.967773	1175.607300
1236.887695	1476.780029
1235.807617	1149.711792
1234.726563	1142.774414
1233.645508	1019.453064
1232.564453	1235.413574
1231.483398	1078.118530
1230.401367	971.709595
1229.319336	1124.427734
1228.237305	1323.030762
1227.155273	1061.561768
1226.072266	1124.450928
1224.990234	1017.884521
1223.907227	947.588501
1222.823242	964.328491
1221.740234	816.576050
1220.656250	818.705627
1219.572266	692.667847
1218.488281	1047.484619
1217.403320	897.152405
1216.318359	623.634155
1215.233398	685.818848
1214.148438	438.878723
1213.063477	759.195068
1211.977539	611.127625
1210.891602	740.503052
1209.805664	852.853088
1208.718750	738.379211
1207.631836	896.320435
1206.544922	709.403931
1205.458008	785.169434
1204.371094	643.965332
1203.283203	647.262573
1202.195313	419.267334
1201.107422	629.503967
1200.018555	464.013519
1198.929688	377.926514
1197.840820	332.685303
1196.751953	-133.619308
1195.663086	76.025475
1194.573242	-87.237930
1193.483398	-65.415146
1192.393555	95.702019
1191.302734	316.714844
1190.211914	-75.092827
1189.121094	-8.065440
1188.030273	-75.646965
1186.939453	-205.722748
1185.847656	-141.428040
1184.755859	-238.050690
1183.664063	-63.624306
1182.571289	-52.497215
1181.479492	-10.298288
1180.386719	-102.499123
1179.292969	116.847000
1178.200195	-128.931107
1177.106445	169.173096
1176.012695	208.329865
1174.918945	130.009796
1173.824219	-3.461951
1172.730469	18.625427
1171.635742	-67.112877
1170.540039	371.086578
1169.445313	330.544708
1168.349609	77.044197
1167.253906	19.623611
1166.158203	186.837875
1165.061523	74.222702
1163.965820	-24.103071
1162.869141	-36.498013
1161.771484	56.090752
1160.674805	189.132355
1159.577148	92.812721
1158.479492	-79.949623
1157.381836	558.603699
1156.283203	278.236572
1155.184570	389.069000
1154.085938	227.892746
1152.987305	-4.838318
1151.887695	-96.942574
1150.789063	-48.497787
1149.689453	-166.959824
1148.588867	-116.357330
1147.489258	-199.230347
1146.388672	-60.746044
1145.288086	-72.386765
1144.186523	-269.754333
1143.085938	3.981093
1141.984375	-17.475058
1140.882813	-379.104645
1139.781250	134.329849
1138.678711	84.044769
1137.576172	-78.007828
1136.473633	9.411669
1135.371094	163.220627
1134.267578	-13.261272
1133.164063	178.293503
1132.060547	348.312164
1130.957031	257.100922
1129.852539	547.867981
1128.748047	769.626831
1127.643555	644.929810
1126.538086	849.803528
1125.433594	954.951599
1124.328125	844.284912
1123.221680	503.734680
1122.116211	765.024597
1121.009766	649.522278
1119.903320	538.739929
1118.796875	176.995789
1117.690430	617.737061
1116.583008	341.195068
1115.475586	379.378510
1114.368164	216.433838
1113.259766	408.215424
1112.151367	228.671585
1111.042969	124.796524
1109.934570	219.424301
1108.825195	373.016693
1107.716797	420.212921
1106.606445	514.552368
1105.497070	790.615173
1104.387695	544.853333
1103.277344	700.341858
1102.166992	572.601807
1101.055664	525.075500
1099.945313	602.541199
1098.833984	1248.150757
1097.721680	1110.834229
1096.610352	737.901184
1095.498047	916.440979
1094.385742	647.318726
1093.273438	858.733887
1092.161133	813.393982
1091.047852	664.479431
1089.934570	543.863220
1088.821289	477.411011
1087.707031	669.734985
1086.593750	723.221375
1085.479492	1211.658691
1084.364258	743.111694
1083.250000	432.257660
1082.134766	596.176208
1081.019531	565.050903
1079.903320	750.009583
1078.788086	934.911072
1077.671875	755.868347
1076.555664	504.170227
1075.439453	534.182556
1074.322266	615.802856
1073.205078	547.310364
1072.087891	162.328476
1070.969727	347.202271
1069.852539	234.383759
1068.734375	437.972687
1067.615234	472.823120
1066.497070	348.447418
1065.377930	526.224854
1064.258789	554.141235
1063.139648	640.605225
1062.019531	429.893768
1060.900391	378.426880
1059.779297	504.771149
1058.659180	130.722107
1057.538086	147.308136
1056.417969	752.948792
1055.295898	112.883080
1054.174805	230.114868
1053.052734	46.053822
1051.930664	536.993652
1050.808594	180.336990
1049.686523	59.658356
1048.563477	345.129852
1047.440430	12.322236
1046.317383	269.850922
1045.193359	-11.324627
1044.069336	-21.846897
1042.945313	-64.905167
1041.821289	281.299530
1040.696289	277.974945
1039.572266	223.516541
1038.447266	52.742107
1037.321289	112.620720
1036.195313	-4.320952
1035.070313	-21.031239
1033.943359	167.086807
1032.817383	483.160767
1031.690430	382.944946
1030.563477	129.451782
1029.436523	259.700592
1028.308594	125.089462
1027.181641	-267.211334
1026.052734	-64.616455
1024.924805	-400.723450
1023.796875	-409.202667
1022.667969	-489.511139
1021.538086	-613.752380
1020.409180	-496.519379
1019.279297	-506.786163
1018.149414	-136.612228
1017.019531	6.324180
1015.889648	-251.659103
1014.758789	-201.188461
1013.627930	18.521702
1012.497070	-48.943340
1011.365234	187.114532
1010.233398	122.238235
1009.101563	342.231689
1007.969727	495.162384
1006.836914	837.871460
1005.704102	1268.463623
1004.571289	2249.367676
1003.438477	2557.197754
1002.304688	2573.797119
1001.170898	1860.319092
1000.037109	1082.637207
998.902344	691.198730
997.767578	89.960655
996.632813	195.613174
995.498047	-47.153610
994.362305	340.322754
993.226563	-204.278854
992.090820	-181.059418
990.955078	303.506897
989.818359	190.891541
988.681641	94.626152
987.544922	123.002129
986.407227	38.637630
985.269531	-20.190130
984.131836	-147.908676
982.994141	-102.736595
981.855469	-68.934235
980.716797	-108.619675
979.578125	40.527412
978.439453	-203.541840
977.299805	148.240768
976.160156	504.621582
975.020508	382.924652
973.879883	222.382477
972.739258	142.487000
971.598633	365.974182
970.458008	224.412033
969.316406	432.031525
968.175781	224.285568
967.033203	198.077209
965.891602	103.221115
964.749023	162.240646
963.606445	67.760956
962.463867	475.548889
961.320313	344.689575
960.177734	92.604355
959.033203	-21.748425
957.889648	386.315704
956.745117	492.087341
955.600586	-47.614414
954.456055	-53.626495
953.311523	36.626171
952.166016	51.496986
951.020508	125.978165
949.875000	67.955215
948.728516	-31.038530
947.582031	-241.825836
946.435547	-157.601410
945.289063	422.457550
944.141602	205.302719
942.994141	419.956299
941.846680	251.131638
940.698242	-4.195966
939.550781	610.090515
938.402344	642.513550
937.252930	700.148071
936.104492	176.448074
934.955078	289.145691
933.805664	417.877106
932.655273	810.993164
931.504883	192.616043
930.354492	55.204742
929.204102	346.046387
928.052734	-127.992310
926.902344	-7.687873
925.750977	285.607330
924.598633	32.934486
923.446289	424.113983
922.294922	-80.629913
921.141602	-180.388916
919.989258	-27.731977
918.835938	56.800045
917.682617	82.337471
916.529297	214.706100
915.375000	81.464760
914.220703	150.413345
913.066406	-279.848999
911.911133	-92.671494
910.756836	189.777695
909.601563	39.029144
908.445313	56.225117
907.290039	-205.320694
906.133789	43.244976
904.977539	10.826641
903.820313	-30.555420
902.664063	-461.363525
901.506836	108.834190
900.348633	411.736389
899.191406	-149.912567
898.033203	114.577225
896.875000	-80.173431
895.716797	5.643324
894.557617	-71.301537
893.398438	-143.637405
892.239258	95.966972
891.079102	-21.454031
889.919922	53.212212
888.759766	-125.027298
887.598633	3.906833
886.438477	-22.931568
885.277344	38.290859
884.115234	-103.524246
882.954102	253.225601
881.791992	-80.192490
880.629883	57.755726
879.467773	211.436676
878.304688	299.720917
877.141602	74.832130
875.978516	291.519562
874.815430	300.948486
873.651367	344.155609
872.487305	214.042252
871.323242	7.484734
870.158203	-174.220505
868.993164	71.492035
867.828125	474.484985
866.663086	-33.187592
865.497070	322.429047
864.331055	208.240295
863.165039	224.386246
861.998047	307.891937
860.832031	458.692078
859.664063	378.188965
858.497070	212.407089
857.329102	686.170532
856.161133	493.424042
854.993164	442.028656
853.825195	455.648071
852.656250	500.615967
851.487305	451.393066
850.317383	269.959473
849.148438	516.424561
847.978516	388.723572
846.808594	200.583054
845.637695	189.328857
844.466797	388.398712
843.295898	330.013336
842.125000	-101.963898
840.953125	441.277283
839.781250	346.981567
838.609375	181.141373
837.437500	144.932800
836.264648	30.486378
835.091797	282.359711
833.917969	161.105255
832.745117	33.137085
831.571289	400.702240
830.397461	288.223969
829.222656	256.049683
828.047852	308.577423
826.873047	193.753372
825.698242	250.578400
824.522461	149.046310
823.346680	16.286217
822.170898	159.771835
820.995117	167.238693
819.818359	-221.756897
818.641602	-96.366562
817.463867	173.565613
816.287109	-35.154865
815.109375	-130.393250
813.931641	-161.167755
812.752930	-160.877182
811.574219	-29.502352
810.395508	-173.885254
809.216797	-120.514267
808.037109	-140.563538
806.857422	-296.175446
805.677734	-32.113548
804.498047	-36.885433
803.317383	-294.757050
802.136719	-348.448273
800.955078	-138.199677
799.774414	-402.771057
798.592773	-290.341064
797.411133	-291.107574
796.228516	-152.322769
795.045898	-144.418533
793.863281	-216.349075
792.680664	-232.955200
791.497070	-21.561310
790.313477	-56.069458
789.129883	-48.585835
787.946289	202.213104
786.761719	200.637787
785.577148	192.355118
784.391602	99.986061
783.207031	193.277618
782.021484	328.450836
780.835938	600.485596
779.649414	423.899567
778.462891	-106.022446
777.276367	73.002815
776.089844	258.506683
774.902344	119.452179
773.714844	-244.644882
772.527344	28.877924
771.338867	-4.321022
770.151367	152.063782
768.962891	-258.178528
767.773438	-121.727203
766.584961	378.159241
765.395508	256.598053
764.205078	284.812561
763.015625	304.173462
761.825195	143.001160
760.634766	206.347748
759.443359	498.457855
758.252930	717.821777
757.061523	90.406410
755.869141	566.970642
754.677734	381.674866
753.485352	249.202881
752.292969	200.275192
751.100586	171.139175
749.907227	510.949951
748.713867	95.357803
747.520508	151.889542
746.326172	375.186676
745.131836	-4.940250
743.937500	73.557114
742.743164	380.102081
741.547852	55.123455
740.352539	-107.476440
739.156250	-2.618366
737.960938	54.028088
736.764648	-272.620300
735.568359	51.303524
734.371094	121.164108
733.174805	182.287628
731.977539	263.130127
730.779297	210.540848
729.582031	-23.504000
728.383789	88.129578
727.185547	94.837532
725.986328	36.045040
724.787109	438.427155
723.587891	296.715485
722.388672	207.571304
721.188477	284.509644
719.988281	387.695282
718.788086	235.556870
717.587891	48.669373
716.386719	167.387680
715.185547	30.961872
713.983398	104.035858
712.782227	227.317444
711.580078	232.953171
710.377930	12.075158
709.174805	253.258804
707.971680	67.549896
706.768555	167.293839
705.565430	45.052738
704.361328	303.870483
703.157227	242.817261
701.953125	186.263229
700.748047	127.683693
699.543945	345.401947
698.338867	428.357666
697.132813	191.906860
695.926758	-7.372285
694.720703	15.148893
693.514648	-3.485138
692.308594	-189.189148
691.101563	-211.865845
689.894531	-99.848907
688.686523	-157.014069
687.478516	-463.514130
686.270508	-90.905914
685.062500	116.845284
683.854492	-273.718353
682.645508	-206.678711
681.436523	-239.245377
680.226563	-126.547691
679.016602	-262.878113
677.806641	-240.987305
676.596680	-54.493393
675.386719	15.117813
674.175781	-166.224091
672.963867	-5.605182
671.752930	269.622681
670.541016	-224.995148
669.329102	-92.415237
668.117188	-204.085022
666.904297	285.035797
665.691406	-293.233612
664.478516	225.952744
663.265625	43.131645
662.051758	151.827606
660.837891	-93.505684
659.623047	49.653103
658.409180	263.885529
657.194336	137.195938
655.979492	-15.382299
654.763672	86.415535
653.547852	-5.909679
652.332031	-208.201660
651.116211	173.281128
649.899414	93.532623
648.682617	220.371567
647.465820	-135.261536
646.249023	294.655090
645.031250	392.775818
643.813477	198.028107
642.594727	633.294739
641.376953	476.728607
640.158203	36.148083
638.939453	248.827728
637.719727	218.229706
636.500000	258.150635
635.280273	-119.045769
634.060547	276.532440
632.839844	181.971191
631.619141	177.095749
630.398438	300.437744
629.176758	202.182114
627.955078	-218.365311
626.733398	-6.762074
625.511719	94.733978
624.289063	311.215393
623.066406	651.137817
621.843750	336.677368
620.620117	349.247375
619.397461	-129.445663
618.172852	223.989105
616.949219	101.125755
615.724609	-63.348099
614.500000	443.001404
613.275391	-76.558754
612.050781	194.219452
610.825195	-10.974822
609.599609	60.549904
608.373047	-82.979240
607.146484	-210.713623
605.919922	-164.652695
604.693359	5.909652
