# Supplementary material for: Raman spectroscopy accurately differentiates mucosal healing from non-healing and biochemical changes following biological therapy in inflammatory bowel disease
Source: PLoS One. 2021 Jun 2;16(6):e0252210. doi: 10.1371/journal.pone.0252210 (PMC8172032; doi:10.1371/journal.pone.0252210)
Supplement: S3 Dataset — (ZIP) [file pone.0252210.s005.zip › Export UC active inflammation/OC039-1 pre treatment_base sub CR removed_25__X_16285.8__Y_9688.86__Z_1748.8__Time_285.txt]

1714.774414	-28.801029
1713.797852	10.516685
1712.820313	-224.268829
1711.843750	-6.658468
1710.866211	124.165298
1709.888672	2.148360
1708.911133	-155.423615
1707.933594	72.148743
1706.955078	-89.480865
1705.976563	166.086517
1704.998047	-90.427216
1704.019531	-15.459632
1703.040039	190.065506
1702.061523	-43.727715
1701.082031	2.991413
1700.101563	-111.190369
1699.122070	-73.247566
1698.141602	-0.921551
1697.161133	132.553726
1696.180664	102.729538
1695.200195	120.782059
1694.218750	245.434952
1693.238281	209.698608
1692.256836	235.217163
1691.274414	169.849930
1690.292969	149.831619
1689.310547	332.487518
1688.328125	485.703339
1687.345703	388.205017
1686.363281	58.847519
1685.379883	220.069397
1684.396484	453.238129
1683.413086	555.857544
1682.429688	544.015381
1681.445313	569.564453
1680.461914	731.062744
1679.477539	589.197510
1678.493164	620.557312
1677.507813	585.566895
1676.523438	646.601868
1675.538086	654.631531
1674.552734	585.807129
1673.566406	804.328796
1672.581055	648.349731
1671.594727	973.610107
1670.608398	781.043518
1669.622070	811.960938
1668.634766	978.578552
1667.648438	898.610474
1666.661133	1129.513916
1665.673828	928.167175
1664.685547	851.930908
1663.698242	1227.001587
1662.709961	873.064575
1661.721680	933.232727
1660.733398	977.863831
1659.744141	988.402832
1658.755859	1084.141235
1657.766602	1016.005249
1656.777344	1035.700928
1655.787109	841.335388
1654.797852	938.660706
1653.807617	639.395569
1652.817383	861.903931
1651.827148	645.645752
1650.835938	675.841492
1649.844727	383.890717
1648.853516	245.821564
1647.862305	557.529114
1646.871094	158.772263
1645.878906	167.426086
1644.886719	263.667450
1643.894531	90.972046
1642.902344	195.978394
1641.910156	106.061981
1640.916992	72.015434
1639.923828	35.777573
1638.930664	28.997446
1637.936523	-14.284776
1636.943359	-210.023193
1635.949219	-91.600822
1634.955078	-12.340075
1633.960938	-285.749390
1632.965820	-139.813126
1631.970703	-48.836098
1630.975586	-149.701416
1629.980469	2.587506
1628.985352	-136.925095
1627.989258	-233.894455
1626.993164	-101.567810
1625.997070	44.234268
1625.000977	-148.855774
1624.003906	-102.264816
1623.007813	-5.379780
1622.010742	97.071213
1621.012695	349.577515
1620.015625	279.255524
1619.017578	293.336823
1618.020508	318.259460
1617.021484	91.499252
1616.023438	77.743408
1615.025391	198.124664
1614.026367	-66.846123
1613.027344	64.621979
1612.028320	-63.248302
1611.028320	-41.348782
1610.029297	41.114174
1609.029297	92.375626
1608.029297	-97.129822
1607.028320	-68.894707
1606.028320	46.006001
1605.027344	-119.023720
1604.026367	14.659442
1603.025391	67.399834
1602.023438	-47.098774
1601.022461	223.200348
1600.020508	15.014907
1599.018555	-59.521862
1598.016602	-24.030558
1597.013672	-22.333788
1596.010742	-57.028469
1595.007813	28.643696
1594.004883	-133.667374
1593.001953	-295.738495
1591.998047	-110.359192
1590.994141	-110.222939
1589.990234	-10.776425
1588.986328	65.285622
1587.981445	-17.664545
1586.976563	136.861725
1585.971680	155.861206
1584.966797	164.537735
1583.961914	264.530762
1582.956055	190.005249
1581.950195	376.105713
1580.944336	111.637703
1579.938477	81.712563
1578.931641	140.386368
1577.924805	311.019287
1576.917969	315.093903
1575.911133	542.960022
1574.904297	370.202881
1573.896484	447.212128
1572.888672	149.822556
1571.880859	26.747538
1570.873047	93.461266
1569.864258	274.485565
1568.855469	177.479614
1567.846680	345.429565
1566.837891	165.353836
1565.829102	174.856888
1564.819336	275.183563
1563.809570	463.671173
1562.799805	353.694946
1561.790039	500.520813
1560.779297	224.543198
1559.768555	251.985641
1558.757813	-0.585863
1557.747070	314.453369
1556.736328	383.148987
1555.724609	236.739426
1554.712891	605.717407
1553.701172	389.263672
1552.689453	108.102997
1551.676758	419.687683
1550.664063	420.524872
1549.651367	366.937256
1548.638672	455.536682
1547.625977	445.725250
1546.612305	381.516754
1545.598633	211.241516
1544.584961	394.982574
1543.571289	309.808319
1542.556641	309.796051
1541.541992	255.418518
1540.527344	265.487640
1539.512695	368.355499
1538.498047	339.409393
1537.482422	232.918854
1536.466797	64.411476
1535.451172	14.480956
1534.434570	160.410370
1533.418945	22.515478
1532.402344	224.781387
1531.385742	40.226204
1530.369141	20.492943
1529.351563	291.696472
1528.334961	142.811813
1527.317383	261.616028
1526.299805	277.221252
1525.281250	171.673752
1524.263672	53.131897
1523.245117	217.464615
1522.226563	173.200150
1521.208008	213.637726
1520.188477	310.437531
1519.168945	288.766266
1518.150391	200.103027
1517.129883	-24.896660
1516.110352	130.212967
1515.089844	110.416054
1514.070313	33.950603
1513.049805	185.808075
1512.028320	70.466713
1511.007813	65.331924
1509.986328	42.042789
1508.964844	82.696510
1507.943359	110.315247
1506.921875	-23.800428
1505.899414	-150.370438
1504.876953	-118.182213
1503.854492	6.040666
1502.832031	-103.105949
1501.808594	-330.224182
1500.786133	-193.817215
1499.762695	-244.558258
1498.739258	-172.613037
1497.714844	-187.906342
1496.691406	-170.118225
1495.666992	-190.907455
1494.642578	20.842579
1493.617188	-210.031601
1492.592773	-159.797150
1491.567383	-260.570984
1490.541992	-118.746231
1489.516602	-35.926170
1488.491211	-129.562668
1487.464844	14.128470
1486.438477	-95.175552
1485.412109	104.234749
1484.385742	150.262314
1483.358398	45.548317
1482.331055	134.564896
1481.303711	151.957352
1480.276367	146.219696
1479.249023	300.912384
1478.220703	251.462250
1477.192383	349.655090
1476.164063	343.186279
1475.135742	474.095062
1474.106445	477.448547
1473.077148	587.568420
1472.047852	735.662170
1471.018555	908.984009
1469.989258	888.708130
1468.958984	1076.865112
1467.928711	1068.963379
1466.898438	1043.116577
1465.868164	1256.097900
1464.836914	1346.834839
1463.805664	1348.454834
1462.774414	1469.341187
1461.743164	1300.482300
1460.710938	1403.269043
1459.679688	1584.600342
1458.647461	1613.412964
1457.615234	1677.617310
1456.582031	1888.820923
1455.549805	1536.675659
1454.516602	1684.179077
1453.483398	1892.362305
1452.449219	2019.208618
1451.416016	1943.143188
1450.381836	2173.607422
1449.347656	2046.651978
1448.313477	1942.449463
1447.279297	1911.634644
1446.244141	1766.794922
1445.208984	1950.997803
1444.173828	1750.359619
1443.138672	1807.807373
1442.102539	1786.717651
1441.066406	1687.155884
1440.030273	1501.592163
1438.994141	1518.283936
1437.958008	1272.038940
1436.920898	1351.801880
1435.883789	1188.933594
1434.846680	1205.416870
1433.808594	1226.875732
1432.771484	978.134827
1431.733398	1062.644775
1430.695313	687.753052
1429.657227	648.568604
1428.618164	710.256409
1427.579102	461.662964
1426.540039	704.855225
1425.500977	536.986938
1424.461914	527.958923
1423.421875	372.741638
1422.381836	618.164307
1421.341797	59.943153
1420.301758	390.928192
1419.260742	112.440460
1418.219727	264.522034
1417.178711	94.396904
1416.137695	148.290054
1415.096680	290.214539
1414.054688	92.532417
1413.012695	50.852039
1411.970703	-88.840927
1410.928711	-12.293270
1409.885742	-207.170227
1408.842773	-2.461261
1407.799805	-6.297961
1406.756836	-160.780716
1405.712891	-16.390114
1404.668945	183.203506
1403.625000	-109.154999
1402.581055	57.841152
1401.537109	-66.191757
1400.492188	75.726730
1399.447266	-63.210777
1398.402344	191.573853
1397.357422	-22.406713
1396.311523	252.416992
1395.265625	11.070236
1394.219727	223.280441
1393.173828	267.680267
1392.126953	61.739735
1391.081055	11.182374
1390.034180	38.297058
1388.986328	17.927502
1387.939453	135.258545
1386.891602	190.084335
1385.843750	22.424280
1384.795898	22.434195
1383.748047	234.998383
1382.699219	-162.194885
1381.651367	35.526169
1380.602539	33.419514
1379.552734	-163.389191
1378.503906	-187.710358
1377.454102	-14.715216
1376.404297	-63.805515
1375.354492	99.334351
1374.303711	-21.886089
1373.253906	123.951904
1372.203125	40.423134
1371.152344	81.708069
1370.100586	-61.359623
1369.049805	7.593700
1367.998047	-117.700096
1366.946289	76.030571
1365.894531	85.521820
1364.841797	92.641899
1363.789063	12.770288
1362.736328	-149.059204
1361.683594	-9.600883
1360.630859	40.381111
1359.577148	-125.910530
1358.523438	-110.460526
1357.469727	138.821335
1356.415039	176.860687
1355.361328	1.329802
1354.306641	131.607971
1353.251953	259.497620
1352.197266	432.185364
1351.141602	172.921570
1350.085938	380.605713
1349.030273	615.656677
1347.974609	605.117432
1346.918945	706.373596
1345.862305	631.641724
1344.805664	745.556702
1343.749023	785.209045
1342.691406	807.647766
1341.634766	855.027954
1340.577148	659.744751
1339.519531	677.730896
1338.460938	718.153870
1337.403320	847.863586
1336.344727	839.055237
1335.286133	788.343140
1334.226563	866.476440
1333.167969	568.736084
1332.108398	585.384766
1331.048828	770.337830
1329.989258	453.527832
1328.928711	554.721069
1327.869141	722.764099
1326.808594	708.074158
1325.748047	535.476746
1324.686523	661.924011
1323.625977	684.793335
1322.564453	725.092834
1321.502930	582.918640
1320.440430	519.922607
1319.378906	449.725739
1318.316406	759.525757
1317.253906	689.633789
1316.190430	829.474487
1315.127930	597.260254
1314.064453	429.373535
1313.000977	505.619629
1311.937500	535.197021
1310.873047	473.807404
1309.809570	658.807800
1308.745117	521.435486
1307.679688	470.411499
1306.615234	517.987549
1305.549805	688.690552
1304.484375	552.063660
1303.418945	462.368469
1302.353516	213.084244
1301.287109	627.637207
1300.220703	843.133301
1299.154297	415.052521
1298.087891	331.161285
1297.020508	267.099030
1295.954102	262.135529
1294.886719	245.047348
1293.818359	100.506241
1292.750977	360.986145
1291.682617	501.304352
1290.614258	384.206635
1289.545898	343.306641
1288.476563	297.659729
1287.407227	477.637146
1286.338867	370.999390
1285.268555	362.527588
1284.199219	417.868713
1283.128906	336.195282
1282.058594	536.212769
1280.988281	322.640076
1279.917969	209.611008
1278.846680	466.168945
1277.775391	209.095993
1276.704102	336.178192
1275.632813	558.671387
1274.560547	573.418152
1273.488281	434.316162
1272.416016	603.232483
1271.343750	672.035095
1270.270508	618.809143
1269.197266	714.650879
1268.124023	568.886353
1267.050781	833.300476
1265.977539	865.895935
1264.903320	935.169189
1263.829102	604.519836
1262.753906	769.107544
1261.679688	826.445007
1260.604492	952.093323
1259.529297	965.680054
1258.454102	828.296570
1257.378906	1022.314636
1256.302734	809.651184
1255.226563	1045.135620
1254.150391	754.821167
1253.073242	970.894470
1251.997070	821.982910
1250.919922	955.379272
1249.841797	1086.351685
1248.764648	1059.283936
1247.686523	842.681152
1246.608398	866.838806
1245.530273	759.829651
1244.452148	949.294739
1243.373047	1029.435791
1242.293945	961.469055
1241.214844	808.608887
1240.135742	692.266785
1239.055664	906.039246
1237.975586	709.749634
1236.895508	904.093750
1235.815430	1008.660950
1234.734375	836.827942
1233.654297	829.922546
1232.573242	1036.308350
1231.491211	758.059143
1230.410156	1104.908691
1229.328125	792.902527
1228.246094	892.662598
1227.163086	927.036560
1226.081055	949.302185
1224.998047	879.624146
1223.915039	539.045288
1222.832031	481.593475
1221.748047	559.580322
1220.664063	668.959900
1219.580078	497.922211
1218.496094	455.024414
1217.412109	518.435974
1216.327148	475.537903
1215.242188	164.603653
1214.157227	488.744202
1213.071289	303.430328
1211.985352	330.539124
1210.899414	333.488220
1209.813477	375.005859
1208.727539	426.124878
1207.640625	535.060242
1206.553711	388.403107
1205.466797	571.944214
1204.378906	384.318359
1203.291016	415.947937
1202.203125	242.813202
1201.115234	185.290009
1200.027344	132.561798
1198.938477	111.103180
1197.849609	-95.672028
1196.760742	-126.792175
1195.670898	-35.284718
1194.582031	-287.732544
1193.492188	-71.329178
1192.401367	-129.079605
1191.311523	-42.688400
1190.220703	55.618446
1189.129883	86.562996
1188.039063	-81.884850
1186.947266	-130.280090
1185.856445	-128.319733
1184.764648	-229.617905
1183.671875	-242.170578
1182.580078	-53.303219
1181.487305	29.886387
1180.394531	38.635674
1179.301758	116.817154
1178.208984	-133.442719
1177.115234	21.252878
1176.021484	377.013885
1174.927734	215.227615
1173.833008	221.035873
1172.738281	212.390717
1171.643555	115.107315
1170.548828	132.630707
1169.454102	4.127689
1168.358398	227.169556
1167.262695	-52.125027
1166.166992	122.827820
1165.070313	-51.346035
1163.973633	-161.020752
1162.876953	8.768549
1161.780273	238.094193
1160.683594	147.232651
1159.585938	228.203110
1158.488281	363.932831
1157.389648	325.298279
1156.291992	410.636047
1155.193359	417.117737
1154.094727	478.340179
1152.996094	408.298828
1151.896484	400.157074
1150.796875	163.135086
1149.697266	123.864250
1148.597656	103.558037
1147.498047	-31.157955
1146.397461	76.932114
1145.296875	-69.838585
1144.195313	140.323807
1143.094727	-232.649643
1141.993164	-158.356552
1140.891602	37.083691
1139.789063	80.149292
1138.687500	39.885559
1137.584961	315.618103
1136.482422	168.171432
1135.379883	319.999786
1134.276367	51.270565
1133.172852	383.292114
1132.069336	363.711151
1130.964844	526.776978
1129.861328	535.425415
1128.756836	750.348145
1127.652344	680.451782
1126.546875	804.916077
1125.442383	874.690613
1124.336914	693.085388
1123.230469	831.351868
1122.125000	531.169617
1121.018555	415.760498
1119.912109	619.977478
1118.805664	490.183685
1117.699219	568.633789
1116.591797	467.094910
1115.484375	469.596436
1114.376953	486.186096
1113.268555	431.719849
1112.160156	157.304520
1111.051758	447.836639
1109.943359	435.653259
1108.833984	465.901093
1107.725586	538.559570
1106.616211	625.254944
1105.505859	574.874084
1104.396484	455.974030
1103.286133	478.627106
1102.175781	546.007629
1101.064453	450.503235
1099.954102	423.349609
1098.842773	502.216217
1097.731445	250.950684
1096.619141	574.742310
1095.507813	405.874329
1094.395508	538.515747
1093.282227	536.772522
1092.169922	238.287766
1091.056641	257.647217
1089.943359	298.104492
1088.830078	467.881134
1087.716797	435.204468
1086.602539	378.951080
1085.488281	461.381805
1084.373047	308.628937
1083.258789	623.580994
1082.143555	609.366882
1081.028320	287.362122
1079.913086	453.956390
1078.796875	298.728210
1077.680664	432.263184
1076.564453	619.664978
1075.448242	323.563690
1074.331055	367.701752
1073.213867	390.666077
1072.096680	286.955902
1070.979492	220.759964
1069.861328	124.081490
1068.743164	409.353271
1067.625000	225.926193
1066.505859	276.758575
1065.386719	343.927887
1064.267578	272.915894
1063.148438	237.019897
1062.029297	116.878914
1060.909180	219.010834
1059.789063	260.267700
1058.667969	224.316833
1057.547852	73.821991
1056.426758	7.521641
1055.305664	184.263062
1054.183594	157.661819
1053.062500	-4.392648
1051.940430	260.945557
1050.818359	-43.474262
1049.695313	296.438080
1048.572266	73.825829
1047.449219	-106.681587
1046.326172	123.411469
1045.203125	141.209991
1044.079102	-34.491604
1042.955078	-28.290356
1041.830078	-206.168182
1040.706055	-4.189929
1039.581055	90.572647
1038.456055	68.886681
1037.331055	14.649170
1036.205078	69.858803
1035.079102	129.733795
1033.953125	-3.480238
1032.826172	230.902985
1031.700195	104.787781
1030.573242	129.888062
1029.445313	282.856781
1028.318359	-73.098358
1027.190430	-40.858879
1026.062500	-233.881775
1024.934570	-155.062134
1023.805664	-317.674316
1022.676758	-180.728241
1021.547852	-76.267456
1020.418945	-389.390259
1019.289063	-444.840576
1018.159180	-80.466461
1017.029297	-145.089920
1015.898438	-348.683197
1014.767578	-65.465767
1013.636719	201.483505
1012.505859	-68.975815
1011.375000	75.287323
1010.243164	224.197388
1009.111328	306.004181
1007.978516	422.571716
1006.846680	668.741638
1005.713867	755.291687
1004.581055	1503.264282
1003.447266	1929.629028
1002.313477	2115.510254
1001.179688	1656.686035
1000.045898	925.564392
998.912109	693.801575
997.777344	261.350983
996.642578	270.174957
995.506836	260.639191
994.372070	57.387524
993.236328	64.288391
992.100586	230.456894
990.963867	122.251175
989.828125	124.883438
988.691406	155.294067
987.553711	174.292404
986.416992	276.348663
985.279297	157.366653
984.141602	112.258293
983.003906	-33.995708
981.865234	128.374496
980.726563	253.985413
979.587891	117.401627
978.448242	31.618759
977.309570	72.488602
976.169922	99.683037
975.030273	235.030640
973.889648	292.325195
972.749023	85.535530
971.608398	214.323547
970.467773	508.527832
969.326172	309.148499
968.184570	247.720108
967.042969	46.489288
965.901367	79.503387
964.758789	114.940552
963.616211	329.367828
962.473633	280.200562
961.330078	183.072205
960.186523	310.700592
959.042969	248.270477
957.899414	53.176445
956.754883	55.250469
955.610352	-68.439735
954.465820	107.905548
953.321289	110.412155
952.175781	-90.537888
951.030273	97.571625
949.884766	173.697403
948.738281	21.329090
947.591797	120.590736
946.445313	105.702538
945.298828	-73.512825
944.151367	64.971687
943.003906	41.416080
941.856445	-118.953827
940.708008	175.080612
939.559570	199.870621
938.411133	40.011982
937.262695	147.213669
936.113281	170.143784
934.964844	170.403503
933.814453	241.462326
932.665039	257.937256
931.514648	74.078949
930.364258	90.863197
929.213867	14.419465
928.062500	-61.851334
926.912109	75.976112
925.759766	-113.772202
924.608398	1.517890
923.456055	-94.620506
922.303711	-106.459892
921.151367	-190.910263
919.999023	-291.107269
918.845703	20.123871
917.692383	-225.212677
916.539063	-368.117920
915.384766	-167.988312
914.230469	50.321533
913.076172	159.705902
911.920898	5.959892
910.766602	-16.046539
909.611328	-264.717072
908.455078	-184.402435
907.299805	-106.296860
906.143555	-302.339783
904.987305	-187.794205
903.830078	-79.998581
902.673828	197.677246
901.516602	-29.576807
900.359375	-39.336750
899.201172	-148.576675
898.042969	-17.861082
896.884766	31.439014
895.726563	-113.690964
894.567383	-32.586353
893.408203	44.027756
892.249023	59.656193
891.088867	192.828903
889.929688	-76.065018
888.769531	39.128132
887.608398	52.731541
886.448242	-3.599471
885.287109	46.211823
884.125977	93.787331
882.963867	-5.221838
881.801758	-4.926333
880.639648	76.566078
879.477539	-8.741054
878.315430	-12.857883
877.152344	93.451668
875.989258	71.347221
874.825195	170.877350
873.661133	40.744587
872.497070	-1.535917
871.333008	-131.546661
870.168945	91.707977
869.003906	56.214031
867.838867	-55.718639
866.672852	-61.936050
865.506836	-124.349045
864.340820	-153.040161
863.174805	-44.696400
862.008789	169.135849
860.841797	120.135880
859.674805	133.991562
858.506836	280.233734
857.339844	285.006348
856.171875	265.070770
855.003906	258.562225
853.834961	462.789795
852.666016	512.196533
851.497070	433.782990
850.328125	476.348663
849.158203	471.802094
847.988281	97.667656
846.818359	52.786865
845.647461	101.885612
844.477539	121.792702
843.306641	27.512859
842.134766	197.166870
840.963867	53.558670
839.791992	99.993469
838.619141	52.442764
837.447266	143.378998
836.274414	149.284836
835.101563	54.576378
833.928711	147.407150
832.754883	173.120911
831.581055	229.970062
830.407227	284.457001
829.232422	66.622581
828.058594	352.887390
826.883789	427.054474
825.708008	175.568542
824.533203	62.278687
823.357422	214.115524
822.181641	176.385483
821.004883	85.098068
819.828125	-35.221188
818.651367	67.026520
817.474609	-4.517941
816.296875	50.688026
815.119141	103.512527
813.941406	11.601604
812.763672	-109.307816
811.584961	-228.069702
810.406250	-166.876633
809.226563	-70.292572
808.047852	-153.848999
806.868164	-184.196136
805.688477	-154.715164
804.507813	-176.447632
803.327148	1.442550
802.146484	-60.545029
800.965820	-115.990730
799.784180	-89.488884
798.603516	-103.059357
797.420898	-41.388226
796.239258	-183.797974
795.056641	-146.800415
793.874023	-344.786072
792.691406	-102.079643
791.507813	0.873057
790.324219	-206.288483
789.140625	-108.069199
787.956055	-69.778183
786.772461	-84.738342
785.586914	-232.524734
784.402344	-168.112244
783.216797	-15.441490
782.032227	-8.840761
780.845703	50.655106
779.660156	87.902191
778.473633	275.182220
777.287109	166.378616
776.100586	-2.097989
774.913086	56.698467
773.725586	144.031067
772.538086	87.824501
771.349609	57.996674
770.161133	41.301590
768.972656	229.510086
767.784180	212.571808
766.594727	173.508392
765.405273	129.961472
764.215820	117.174095
763.026367	339.889435
761.835938	247.640106
760.645508	221.375244
759.454102	503.068024
758.262695	434.811523
757.072266	496.269501
755.879883	676.358765
754.688477	574.950439
753.496094	517.486694
752.303711	275.448303
751.110352	297.064850
749.917969	430.632080
748.724609	276.490875
747.530273	194.829300
746.336914	345.800018
745.142578	373.820282
743.948242	239.504608
742.752930	111.825417
741.558594	-70.600327
740.363281	71.466270
739.166992	160.884933
737.971680	243.712296
736.775391	127.205147
735.579102	122.467796
734.381836	-33.291298
733.185547	119.690582
731.988281	204.816223
730.790039	47.118736
729.592773	40.483761
728.394531	158.566437
727.196289	154.247498
725.997070	139.086639
724.797852	36.619812
723.598633	-61.328899
722.399414	170.683762
721.199219	280.417999
719.999023	91.131081
718.798828	-39.008244
717.598633	68.898209
716.397461	48.180290
715.196289	228.280197
713.994141	70.461472
712.792969	119.982880
711.590820	-70.101730
710.388672	130.124588
709.185547	106.048561
707.982422	-83.359665
706.779297	78.091164
705.576172	-113.010384
704.372070	-27.403513
703.167969	91.011490
701.963867	-53.648083
700.759766	82.548332
699.554688	112.358467
698.349609	-27.184969
697.143555	-31.675941
695.938477	-290.164520
694.732422	-250.667282
693.525391	51.857597
692.319336	-27.682119
691.112305	110.156158
689.905273	-157.680420
688.697266	-140.881531
687.490234	-152.041534
686.282227	-119.559639
685.073242	-379.560852
683.865234	-114.567902
682.656250	-105.185310
681.447266	73.462074
680.237305	26.985399
679.028320	24.093483
677.818359	-69.485779
676.607422	-13.397854
675.397461	-60.986778
674.186523	-23.921930
672.975586	-81.828094
671.763672	-11.867853
670.551758	-97.408112
669.339844	122.118538
668.127930	65.098984
666.915039	105.542854
665.703125	46.770916
664.489258	-33.383312
663.276367	-80.959465
662.062500	-39.845982
660.848633	5.697948
659.634766	144.123840
658.419922	-228.683990
657.205078	-77.131882
655.990234	11.883533
654.775391	-0.419346
653.559570	-161.398117
652.343750	-154.226013
651.126953	-114.755501
649.911133	-99.048698
648.694336	-29.582571
647.477539	211.976746
646.259766	173.500198
645.041992	126.272797
643.824219	169.227646
642.606445	338.832367
641.387695	267.264130
640.168945	21.288136
638.950195	63.094246
637.730469	-15.833190
636.511719	139.011230
635.291016	155.858551
634.071289	101.306923
632.850586	258.752960
631.629883	104.278244
630.409180	-40.074265
629.188477	196.783020
627.966797	306.192474
626.745117	114.478577
625.522461	26.987154
624.300781	99.304695
623.078125	371.969025
621.854492	257.741669
620.631836	193.772583
619.408203	107.137848
618.184570	130.513046
616.960938	92.501633
615.736328	-60.446976
614.511719	5.422886
613.287109	-176.435226
612.061523	-56.358044
610.835938	1.890456
609.610352	-110.763741
608.384766	95.074600
607.158203	16.548340
605.931641	-145.455338
604.705078	-111.233818
