# Supplementary material for: Raman spectroscopy accurately differentiates mucosal healing from non-healing and biochemical changes following biological therapy in inflammatory bowel disease
Source: PLoS One. 2021 Jun 2;16(6):e0252210. doi: 10.1371/journal.pone.0252210 (PMC8172032; doi:10.1371/journal.pone.0252210)
Supplement: S3 Dataset — (ZIP) [file pone.0252210.s005.zip › Export UC active inflammation/OC013 post treatment-2_BL sub CR removed_75__X_13376.7__Y_18529.3__Time_836.txt]

1714.671875	129.568542
1713.695313	50.517006
1712.718750	-54.141289
1711.742188	35.307861
1710.764648	222.162262
1709.787109	21.249763
1708.809570	102.751289
1707.831055	-64.043243
1706.853516	38.055691
1705.875000	-62.536480
1704.896484	-92.572021
1703.916992	-46.795437
1702.938477	-24.210119
1701.958984	-67.693146
1700.979492	-260.096100
1700.000000	-138.686234
1699.019531	98.428162
1698.040039	-35.269741
1697.059570	42.984436
1696.079102	-3.583998
1695.097656	183.012741
1694.117188	9.783762
1693.135742	-47.832123
1692.154297	4.762354
1691.172852	20.696743
1690.190430	69.330917
1689.208008	201.343033
1688.225586	109.955536
1687.243164	205.936874
1686.260742	65.283058
1685.277344	66.579330
1684.293945	127.138313
1683.310547	369.453278
1682.327148	194.120132
1681.343750	323.032684
1680.359375	271.429993
1679.375000	420.055420
1678.390625	603.778564
1677.405273	356.968323
1676.419922	273.067688
1675.435547	538.118103
1674.449219	604.142639
1673.463867	691.932434
1672.478516	793.471069
1671.492188	645.693604
1670.505859	655.182922
1669.519531	797.920654
1668.532227	571.979187
1667.544922	566.910889
1666.557617	830.326660
1665.570313	860.556274
1664.583008	846.091553
1663.594727	980.545654
1662.607422	879.355591
1661.619141	728.214966
1660.629883	975.061584
1659.641602	882.997559
1658.652344	1024.448486
1657.663086	689.427490
1656.673828	924.215393
1655.684570	1074.503174
1654.694336	1031.809570
1653.704102	732.749939
1652.713867	939.444641
1651.723633	717.824280
1650.732422	708.133667
1649.742188	785.969482
1648.750977	610.260742
1647.758789	474.513641
1646.767578	413.053253
1645.775391	454.866943
1644.784180	657.992004
1643.791992	375.395538
1642.798828	388.787292
1641.806641	296.804138
1640.813477	421.418640
1639.820313	226.946564
1638.827148	56.470547
1637.833008	118.281418
1636.839844	132.770706
1635.845703	36.696453
1634.851563	-24.937397
1633.856445	53.222515
1632.862305	-10.762069
1631.867188	-240.510468
1630.872070	67.065155
1629.876953	-51.825550
1628.881836	-57.401516
1627.885742	79.197800
1626.889648	-97.220024
1625.893555	-168.281784
1624.897461	-128.803635
1623.900391	-257.528748
1622.903320	-91.769592
1621.906250	105.501823
1620.909180	63.664143
1619.912109	126.947708
1618.914063	-32.973892
1617.916016	85.498352
1616.917969	1.828508
1615.919922	-115.903023
1614.920898	175.725906
1613.921875	178.689651
1612.922852	5.941977
1611.923828	-46.121826
1610.924805	281.933685
1609.924805	67.316360
1608.924805	85.978607
1607.924805	115.088608
1606.924805	-39.180450
1605.923828	139.141327
1604.922852	97.438477
1603.921875	-41.132092
1602.920898	11.343457
1601.919922	45.434349
1600.917969	-106.261292
1599.916016	58.486526
1598.914063	58.383064
1597.912109	131.408127
1596.909180	-70.080238
1595.906250	-193.165878
1594.903320	-235.290558
1593.900391	-246.133286
1592.896484	-66.439415
1591.893555	-119.248016
1590.889648	-117.313194
1589.885742	-18.917980
1588.880859	-145.028381
1587.876953	2.701359
1586.872070	-0.986102
1585.867188	248.128891
1584.862305	132.100632
1583.856445	227.107605
1582.851563	155.214798
1581.845703	114.500252
1580.839844	84.109375
1579.833008	215.051651
1578.827148	127.150070
1577.820313	-38.916248
1576.813477	10.949061
1575.806641	110.102852
1574.798828	-38.012932
1573.791992	-43.156731
1572.784180	-1.629663
1571.775391	-72.025101
1570.767578	80.983444
1569.759766	2.554888
1568.750977	74.688553
1567.742188	-118.244949
1566.732422	150.953796
1565.723633	-29.198620
1564.713867	226.621323
1563.704102	152.646362
1562.694336	-64.120140
1561.684570	102.948311
1560.673828	179.040054
1559.664063	125.336739
1558.652344	162.229126
1557.641602	64.215645
1556.630859	183.748459
1555.619141	-36.259800
1554.607422	72.600197
1553.595703	214.936905
1552.583984	121.498497
1551.571289	201.364349
1550.558594	61.107624
1549.545898	37.193478
1548.533203	-12.713665
1547.519531	133.788528
1546.506836	326.636841
1545.493164	128.945068
1544.479492	176.711304
1543.464844	27.947947
1542.451172	-2.051525
1541.436523	148.605179
1540.421875	107.988152
1539.407227	77.583603
1538.391602	52.212147
1537.375977	-122.944260
1536.361328	-163.993164
1535.344727	-132.951660
1534.329102	-114.936279
1533.312500	-179.568054
1532.296875	-102.516388
1531.280273	-17.902712
1530.262695	-100.935097
1529.246094	19.460028
1528.228516	170.576706
1527.210938	244.261597
1526.193359	101.550262
1525.175781	-36.069534
1524.157227	-78.547737
1523.138672	239.054688
1522.120117	270.899414
1521.101563	58.316170
1520.082031	-79.736130
1519.063477	44.362541
1518.043945	26.942518
1517.024414	27.410423
1516.003906	120.239594
1514.983398	38.283199
1513.963867	-95.082741
1512.943359	33.351181
1511.921875	5.055255
1510.901367	248.694168
1509.879883	14.930958
1508.858398	6.894875
1507.836914	-42.258869
1506.815430	77.737259
1505.792969	-125.399895
1504.770508	-13.309232
1503.748047	-44.836449
1502.725586	10.666918
1501.702148	-120.910629
1500.678711	39.401733
1499.655273	-125.559006
1498.631836	-195.820114
1497.608398	143.314789
1496.583984	-101.101021
1495.559570	120.056038
1494.535156	98.105400
1493.510742	-248.610992
1492.485352	-73.780273
1491.460938	-111.192871
1490.435547	2.094177
1489.409180	-15.020688
1488.383789	251.333557
1487.357422	313.227509
1486.331055	191.231598
1485.304688	337.246338
1484.278320	279.004364
1483.250977	274.307404
1482.224609	348.661774
1481.197266	257.164978
1480.168945	548.112000
1479.141602	538.114807
1478.113281	316.540222
1477.084961	696.375000
1476.056641	492.635834
1475.028320	462.152039
1473.999023	686.287659
1472.969727	571.701294
1471.940430	780.403931
1470.911133	790.504944
1469.881836	693.727234
1468.851563	858.964966
1467.821289	856.272339
1466.791016	881.540100
1465.759766	919.484741
1464.729492	1236.992798
1463.698242	1312.952271
1462.666992	1404.120483
1461.635742	1327.615479
1460.603516	1190.187134
1459.571289	1347.325928
1458.539063	1585.629517
1457.506836	1504.083374
1456.474609	1539.293823
1455.441406	1549.120728
1454.408203	1485.409424
1453.375000	1487.666382
1452.341797	1619.227539
1451.307617	1477.012451
1450.274414	1514.804810
1449.240234	1603.258179
1448.205078	1625.830566
1447.170898	1258.454712
1446.135742	1407.736572
1445.100586	1503.828613
1444.065430	1362.025146
1443.030273	1313.932617
1441.994141	1331.652466
1440.958984	1331.712280
1439.921875	1046.058838
1438.885742	1020.965393
1437.849609	874.606689
1436.812500	1066.949585
1435.775391	875.244202
1434.738281	991.822266
1433.701172	530.103271
1432.663086	720.008118
1431.625000	647.363037
1430.586914	463.761200
1429.548828	408.972656
1428.509766	308.843292
1427.470703	413.101318
1426.431641	429.120148
1425.392578	203.177460
1424.353516	302.530396
1423.313477	306.134430
1422.273438	289.646088
1421.233398	316.050934
1420.193359	362.655823
1419.152344	295.998444
1418.111328	224.403870
1417.070313	293.842957
1416.029297	167.065781
1414.987305	-60.220829
1413.946289	265.987732
1412.904297	227.514191
1411.862305	113.712395
1410.819336	-87.946014
1409.776367	-2.968776
1408.734375	343.346954
1407.691406	84.232819
1406.647461	149.254333
1405.604492	58.673397
1404.560547	148.937881
1403.516602	53.529606
1402.472656	153.959091
1401.427734	73.800041
1400.382813	6.300586
1399.337891	71.814888
1398.292969	215.103317
1397.248047	-82.716339
1396.202148	30.636959
1395.156250	156.558243
1394.110352	137.233551
1393.064453	-107.380592
1392.018555	-46.341331
1390.971680	127.398308
1389.924805	166.008163
1388.877930	117.118462
1387.830078	100.852577
1386.782227	-80.384666
1385.734375	-38.904510
1384.686523	110.150726
1383.638672	59.279327
1382.589844	115.967270
1381.541016	-59.626328
1380.492188	-62.697598
1379.443359	-115.619461
1378.394531	-36.095928
1377.344727	95.900337
1376.294922	68.209496
1375.245117	157.897980
1374.194336	-59.204918
1373.143555	-213.767212
1372.092773	-161.202042
1371.041992	-180.862991
1369.991211	-252.762878
1368.939453	-37.971481
1367.887695	-152.043137
1366.835938	82.750488
1365.784180	-160.606430
1364.731445	-62.668770
1363.679688	-163.813736
1362.626953	-43.331444
1361.573242	-44.735611
1360.520508	33.565674
1359.466797	-0.000450
1358.413086	61.031147
1357.359375	238.973557
1356.305664	24.220884
1355.250977	130.206177
1354.196289	-39.533611
1353.141602	314.993225
1352.086914	145.468781
1351.031250	288.936737
1349.975586	253.707993
1348.919922	226.029083
1347.864258	233.187469
1346.808594	426.483368
1345.751953	716.501770
1344.695313	364.263977
1343.638672	532.869934
1342.581055	406.537598
1341.523438	344.772430
1340.466797	404.520813
1339.408203	617.885864
1338.350586	709.904602
1337.291992	720.256409
1336.234375	926.242554
1335.174805	728.818604
1334.116211	620.639709
1333.057617	789.643005
1331.998047	468.958130
1330.938477	472.405975
1329.878906	658.864563
1328.818359	706.907166
1327.757813	737.706848
1326.697266	607.985352
1325.636719	500.623596
1324.576172	679.834473
1323.514648	733.121155
1322.453125	658.102722
1321.391602	738.658997
1320.330078	769.903198
1319.267578	687.727478
1318.205078	682.107849
1317.142578	614.914429
1316.080078	796.794617
1315.016602	840.638672
1313.953125	746.538696
1312.889648	470.240601
1311.826172	856.669067
1310.761719	816.981323
1309.698242	688.743469
1308.633789	654.148071
1307.569336	902.623413
1306.503906	742.629822
1305.438477	936.968567
1304.373047	880.433350
1303.307617	664.159851
1302.242188	659.433960
1301.175781	664.588074
1300.109375	748.415466
1299.042969	795.406189
1297.976563	714.710388
1296.909180	720.033752
1295.841797	801.502197
1294.774414	644.900818
1293.707031	611.103271
1292.638672	545.464844
1291.571289	722.726563
1290.502930	782.237854
1289.433594	846.659607
1288.365234	670.875366
1287.295898	769.675049
1286.226563	758.208679
1285.157227	452.827728
1284.086914	742.732239
1283.017578	836.660828
1281.947266	771.454651
1280.876953	791.965637
1279.805664	736.637329
1278.734375	620.199585
1277.663086	816.905212
1276.591797	612.516602
1275.520508	657.606689
1274.448242	705.139709
1273.375977	716.015320
1272.303711	944.346619
1271.231445	781.773926
1270.158203	699.874817
1269.085938	559.431152
1268.011719	1073.251953
1266.938477	830.312073
1265.865234	799.765076
1264.791016	725.330078
1263.716797	794.829651
1262.641602	786.277893
1261.567383	529.082581
1260.492188	847.199768
1259.416992	755.809448
1258.341797	630.354797
1257.265625	492.777740
1256.190430	781.412720
1255.114258	619.517822
1254.037109	769.250122
1252.960938	763.170654
1251.883789	1036.881348
1250.806641	755.869568
1249.729492	922.446838
1248.652344	947.924622
1247.574219	997.690186
1246.496094	887.025085
1245.417969	1002.366699
1244.338867	782.411011
1243.260742	917.132385
1242.181641	757.972351
1241.102539	732.387390
1240.022461	714.078247
1238.943359	642.379822
1237.863281	786.609558
1236.783203	790.079590
1235.702148	844.451538
1234.622070	840.596558
1233.541016	579.791077
1232.459961	629.266174
1231.377930	463.065460
1230.296875	885.527893
1229.214844	578.837158
1228.132813	630.594543
1227.050781	655.676208
1225.967773	458.067017
1224.884766	550.868469
1223.801758	491.200775
1222.718750	363.813263
1221.634766	398.454529
1220.550781	242.072708
1219.466797	341.921051
1218.382813	492.436401
1217.298828	118.621017
1216.213867	314.942169
1215.128906	262.424438
1214.042969	405.443298
1212.958008	167.007690
1211.872070	394.374054
1210.786133	406.883545
1209.700195	373.520935
1208.613281	484.824768
1207.526367	362.176331
1206.439453	384.170868
1205.352539	235.013977
1204.265625	232.856552
1203.177734	151.165726
1202.089844	221.194183
1201.001953	139.462021
1199.913086	4.763479
1198.824219	-89.002136
1197.735352	296.056427
1196.646484	120.393967
1195.557617	-31.182245
1194.467773	62.526253
1193.377930	110.474701
1192.288086	-125.250237
1191.197266	45.178745
1190.106445	95.367432
1189.015625	32.603722
1187.924805	133.112061
1186.833984	-23.350882
1185.742188	-16.575062
1184.650391	-285.812805
1183.557617	-305.465485
1182.465820	94.609138
1181.373047	-45.113182
1180.280273	23.767775
1179.187500	-89.598595
1178.093750	-78.347115
1177.000977	-4.847794
1175.907227	18.266434
1174.812500	-248.456635
1173.718750	-108.065437
1172.624023	-123.383499
1171.529297	40.755478
1170.434570	-77.565369
1169.338867	182.082489
1168.244141	94.786781
1167.148438	-90.554581
1166.051758	42.083874
1164.956055	-50.038921
1163.859375	-70.483246
1162.762695	38.039707
1161.666016	242.007767
1160.568359	111.534836
1159.470703	26.436270
1158.373047	170.467285
1157.275391	118.717094
1156.176758	-9.398684
1155.079102	81.942169
1153.979492	-31.886391
1152.880859	207.146805
1151.782227	114.716194
1150.682617	-144.529282
1149.583008	125.216393
1148.482422	268.552338
1147.382813	-21.627369
1146.282227	4.937481
1145.181641	-44.717392
1144.080078	-177.685318
1142.979492	-65.560204
1141.877930	-129.552704
1140.776367	-157.877884
1139.673828	-53.083244
1138.572266	-124.269226
1137.469727	75.465652
1136.367188	101.628181
1135.263672	89.732353
1134.161133	122.940666
1133.057617	-29.106260
1131.954102	-71.916145
1130.849609	255.498611
1129.745117	302.746582
1128.641602	368.927643
1127.536133	278.507904
1126.431641	271.098999
1125.326172	256.551300
1124.220703	249.094650
1123.115234	187.117523
1122.009766	219.906937
1120.903320	44.226791
1119.796875	129.078522
1118.690430	5.539184
1117.583008	102.150024
1116.475586	-101.825714
1115.368164	30.214432
1114.260742	-19.946392
1113.152344	223.118805
1112.044922	357.311768
1110.936523	-189.304520
1109.827148	126.840263
1108.718750	88.449638
1107.609375	312.243866
1106.500000	479.251007
1105.389648	152.728149
1104.280273	437.697266
1103.169922	179.753647
1102.059570	261.663635
1100.948242	352.959747
1099.837891	425.351563
1098.726563	332.658875
1097.615234	409.724335
1096.502930	277.006256
1095.390625	372.890198
1094.278320	390.996368
1093.166016	281.927368
1092.053711	236.480179
1090.940430	99.249901
1089.827148	376.284210
1088.713867	144.980667
1087.599609	320.736145
1086.485352	390.588593
1085.371094	342.857391
1084.256836	210.531967
1083.141602	195.782684
1082.027344	33.031807
1080.912109	225.074127
1079.795898	325.445953
1078.680664	219.168045
1077.564453	112.950394
1076.448242	382.308289
1075.331055	283.174011
1074.213867	78.542313
1073.096680	270.382080
1071.979492	-105.275330
1070.862305	290.513550
1069.744141	226.775803
1068.625977	48.281487
1067.507813	136.951599
1066.388672	206.869965
1065.270508	124.588997
1064.151367	107.919800
1063.031250	283.201416
1061.912109	144.892349
1060.791992	6.673966
1059.671875	118.811195
1058.550781	226.250336
1057.430664	-0.617780
1056.309570	60.129684
1055.188477	162.947922
1054.066406	139.604630
1052.945313	137.337021
1051.823242	62.720547
1050.700195	137.586411
1049.578125	58.425430
1048.455078	-57.994320
1047.332031	5.320109
1046.208984	-43.301224
1045.084961	-17.237772
1043.960938	-23.775076
1042.836914	-60.558681
1041.712891	103.123276
1040.587891	-36.077255
1039.462891	18.156490
1038.337891	56.119358
1037.212891	-40.907494
1036.086914	78.621597
1034.960938	258.653015
1033.834961	122.263832
1032.708984	-65.171135
1031.582031	212.605865
1030.455078	23.026339
1029.328125	340.289307
1028.200195	-74.512367
1027.072266	-189.367340
1025.944336	97.714424
1024.816406	-307.262451
1023.687500	-233.744980
1022.558594	-183.405670
1021.429688	-193.355179
1020.300781	-226.431656
1019.170898	-180.567337
1018.041016	-308.571716
1016.911133	78.225731
1015.780273	-72.819923
1014.649414	82.154388
1013.518555	-45.508942
1012.387695	-27.123806
1011.255859	234.467773
1010.124023	-45.724949
1008.992188	-20.187807
1007.860352	100.284775
1006.727539	239.284576
1005.594727	739.113464
1004.461914	1215.662476
1003.329102	1472.439941
1002.195313	1255.348267
1001.061523	761.142151
999.927734	267.245789
998.792969	413.444672
997.658203	67.801727
996.523438	4.053636
995.388672	-64.201683
994.252930	202.249207
993.117188	0.332184
991.981445	299.096313
990.844727	161.977829
989.708984	255.546310
988.572266	-91.075928
987.434570	-36.505718
986.297852	41.161964
985.160156	-120.663094
984.022461	53.864189
982.884766	157.027054
981.746094	32.359833
980.607422	-18.529032
979.468750	-9.498919
978.329102	-80.890358
977.190430	98.479622
976.050781	254.857758
974.910156	167.613312
973.770508	80.495163
972.629883	106.068779
971.489258	-68.108925
970.348633	-223.750046
969.207031	-252.972046
968.065430	7.092247
966.923828	-81.664825
965.781250	-229.946518
964.639648	-27.162514
963.496094	38.028324
962.353516	-34.280231
961.210938	28.751516
960.067383	231.611954
958.923828	109.151909
957.779297	305.187988
956.635742	27.224421
955.491211	232.502304
954.345703	261.535034
953.201172	84.693581
952.055664	276.326782
950.910156	310.134399
949.764648	154.221405
948.618164	9.889112
947.471680	171.954254
946.325195	382.006042
945.178711	422.985229
944.031250	176.253906
942.883789	479.995636
941.736328	169.594498
940.587891	288.481018
939.439453	227.125656
938.291016	309.584290
937.142578	296.289673
935.993164	609.127686
934.843750	443.175842
933.694336	286.487976
932.544922	337.283905
931.394531	404.070740
930.244141	425.343658
929.093750	125.629082
927.942383	529.516235
926.791016	352.941467
925.639648	94.603058
924.488281	-6.593727
923.335938	242.547897
922.183594	64.178848
921.031250	108.721954
919.877930	48.764702
918.724609	195.651199
917.571289	194.874512
916.417969	-26.134794
915.263672	34.552711
914.109375	465.263306
912.955078	-127.673096
911.800781	-119.032997
910.645508	143.706894
909.490234	18.581614
908.334961	43.198387
907.178711	206.123566
906.022461	110.671333
904.866211	-97.973000
903.709961	-213.607513
902.552734	-27.954813
901.395508	94.258064
900.238281	-111.756241
899.080078	-12.132381
897.921875	49.021626
896.763672	198.393967
895.605469	-181.427734
894.446289	123.997147
893.287109	-13.708118
892.127930	248.659302
890.967773	266.937561
889.807617	27.746906
888.647461	222.259872
887.487305	105.154869
886.326172	-32.180096
885.165039	49.458145
884.003906	108.518486
882.842773	106.674423
881.680664	116.127525
880.518555	143.628723
879.356445	259.036102
878.193359	214.418427
877.030273	300.499268
875.867188	136.548798
874.703125	168.594833
873.540039	-211.344009
872.375977	68.363434
871.210938	305.194397
870.046875	49.249523
868.881836	148.790863
867.716797	75.149338
866.550781	82.477829
865.385742	202.175797
864.219727	220.706512
863.052734	335.828491
861.886719	273.462708
860.719727	595.084167
859.552734	344.115662
858.384766	528.659302
857.217773	562.770935
856.049805	794.265381
854.880859	642.143372
853.712891	559.583923
852.543945	450.157654
851.375000	484.199615
850.205078	307.601074
849.036133	413.314484
847.866211	572.713257
846.696289	279.739960
845.525391	197.309235
844.354492	298.406647
843.183594	312.177704
842.012695	214.076462
840.840820	-4.760745
839.668945	409.219208
838.497070	210.508514
837.324219	461.056030
836.151367	132.795837
834.978516	262.569855
833.805664	206.901611
832.631836	-56.400673
831.458008	153.599213
830.284180	207.256958
829.110352	243.012222
827.935547	390.245453
826.760742	461.556152
825.584961	222.907806
824.410156	254.037476
823.234375	-13.487597
822.058594	129.008499
820.881836	139.991150
819.705078	204.374664
818.528320	101.719078
817.351563	-89.956566
816.173828	-27.898800
814.996094	-43.775112
813.818359	69.321335
812.639648	-315.773987
811.461914	-58.242863
810.283203	-54.247948
809.103516	3.036564
807.923828	71.361549
806.745117	-151.345184
805.564453	-189.679337
804.384766	-141.460571
803.204102	-164.326324
802.023438	-129.530273
800.842773	-28.240414
799.661133	-73.418175
798.479492	-38.790646
797.297852	-234.770844
796.115234	-277.773315
794.932617	-43.824726
793.750000	-20.476688
792.567383	58.187035
791.383789	59.278271
790.200195	-256.228424
789.016602	-98.010437
787.832031	-136.829987
786.648438	-34.098156
785.463867	218.936737
784.278320	148.999649
783.092773	269.163208
781.908203	194.748322
780.721680	155.688080
779.536133	275.653076
778.349609	-105.790787
777.163086	-80.832207
775.975586	47.831097
774.789063	83.706993
773.601563	128.360352
772.413086	120.022377
771.225586	217.508804
770.037109	125.308296
768.848633	86.023537
767.660156	223.028519
766.470703	214.528931
765.281250	318.344452
764.091797	-35.971172
762.901367	65.602234
761.710938	358.605225
760.520508	382.969543
759.330078	391.897552
758.138672	189.642822
756.947266	249.154312
755.755859	187.697876
754.563477	170.216629
753.371094	91.196739
752.178711	53.942226
750.986328	201.197586
749.792969	49.721394
748.599609	247.381790
747.405273	133.261597
746.211914	133.296021
745.017578	330.775330
743.823242	179.410538
742.627930	153.107758
741.433594	131.198807
740.238281	-188.786804
739.041992	-171.158112
737.846680	56.779999
736.650391	26.163542
735.454102	186.076691
734.256836	35.050629
733.059570	190.525970
731.862305	15.517923
730.665039	-60.949535
729.466797	-205.169388
728.268555	260.776459
727.070313	2.900315
725.872070	-31.900846
724.672852	16.371037
723.473633	226.301971
722.273438	195.907623
721.074219	56.370068
719.874023	122.134171
718.673828	176.982086
717.472656	103.092552
716.271484	105.621666
715.070313	164.887177
713.869141	115.131592
712.666992	-87.165581
711.464844	201.053879
710.262695	116.567543
709.059570	319.719116
707.856445	222.255127
706.653320	177.135590
705.450195	145.138885
704.246094	328.669189
703.041992	111.785210
701.837891	71.255318
700.632813	69.938736
699.428711	-48.750763
698.222656	173.965988
697.017578	-111.948761
695.811523	-45.674911
694.605469	35.821999
693.399414	97.782524
692.192383	22.968904
690.986328	-208.063614
689.778320	-98.192894
688.571289	70.257729
687.363281	8.733191
686.155273	34.037533
684.947266	18.180115
683.738281	-93.004059
682.529297	-290.780762
681.320313	-217.570709
680.111328	24.621319
678.901367	-116.596649
677.691406	75.747200
676.481445	-91.309402
675.270508	-35.324783
674.059570	89.911568
672.848633	-14.178347
671.636719	-118.182549
670.425781	-21.018017
669.213867	56.678928
668.000977	-19.078552
666.789063	116.975456
665.576172	294.036194
664.362305	60.684586
663.149414	-25.716543
661.935547	112.447441
660.721680	-30.016714
659.507813	-19.208742
658.292969	-79.592834
657.078125	276.299103
655.863281	-94.637253
654.647461	71.368416
653.431641	-10.575896
652.215820	-51.567558
651.000000	-8.553816
649.783203	-73.282112
648.566406	98.834908
647.349609	320.335449
646.132813	300.622620
644.915039	317.438782
643.697266	159.920929
642.478516	286.300873
641.259766	259.863495
640.041992	226.888718
638.822266	101.408661
637.603516	85.456673
636.383789	80.127876
635.164063	-41.314804
633.943359	242.992859
632.723633	127.703087
631.502930	280.588196
630.281250	-8.818236
629.060547	-85.899574
627.838867	-40.895489
626.617188	126.094467
625.394531	-3.078457
624.172852	197.636475
622.950195	290.852692
621.726563	203.786804
620.503906	163.586990
619.280273	240.870667
618.056641	315.650391
616.832031	-8.070627
615.608398	100.259995
614.383789	-136.293518
613.158203	-131.440491
611.933594	-152.672394
610.708008	20.216799
609.482422	111.339211
608.255859	210.479599
607.030273	-13.544505
605.803711	-28.669296
604.576172	103.005424
