# Supplementary material for: Raman spectroscopy accurately differentiates mucosal healing from non-healing and biochemical changes following biological therapy in inflammatory bowel disease
Source: PLoS One. 2021 Jun 2;16(6):e0252210. doi: 10.1371/journal.pone.0252210 (PMC8172032; doi:10.1371/journal.pone.0252210)
Supplement: S3 Dataset — (ZIP) [file pone.0252210.s005.zip › Export UC active inflammation/OC023 post treatment-1_base sub cr removed_56__X_-20372.5__Y_49407__Z_923.706__Time_634.txt]

1714.774414	-8.305240
1713.797852	75.005875
1712.820313	71.289818
1711.843750	-7.343931
1710.866211	-37.562256
1709.888672	154.870178
1708.911133	-76.011436
1707.933594	6.865670
1706.955078	-76.190628
1705.976563	-22.418018
1704.998047	-35.376617
1704.019531	61.654221
1703.040039	-49.876038
1702.061523	-5.890651
1701.082031	59.714790
1700.101563	152.283936
1699.122070	82.026718
1698.141602	276.705658
1697.161133	-60.228039
1696.180664	338.068604
1695.200195	250.326920
1694.218750	312.480530
1693.238281	382.968964
1692.256836	264.202179
1691.274414	474.077423
1690.292969	446.749786
1689.310547	617.168762
1688.328125	467.815765
1687.345703	761.522583
1686.363281	719.558777
1685.379883	563.350037
1684.396484	684.706116
1683.413086	654.525940
1682.429688	813.839355
1681.445313	763.069092
1680.461914	856.481689
1679.477539	971.505493
1678.493164	1049.601929
1677.507813	997.661865
1676.523438	1161.597046
1675.538086	1070.529785
1674.552734	1067.622925
1673.566406	1187.357422
1672.581055	1437.656372
1671.594727	1382.660889
1670.608398	1415.731079
1669.622070	1568.675415
1668.634766	1451.089478
1667.648438	1663.114990
1666.661133	1663.089966
1665.673828	1533.422363
1664.685547	1717.203003
1663.698242	1715.631104
1662.709961	1775.402466
1661.721680	1679.102417
1660.733398	1728.982178
1659.744141	1818.936401
1658.755859	1615.151733
1657.766602	1732.290161
1656.777344	1794.118164
1655.787109	1753.004028
1654.797852	1593.150513
1653.807617	1592.479492
1652.817383	1322.278198
1651.827148	1290.594482
1650.835938	1246.022949
1649.844727	1164.779297
1648.853516	1115.614014
1647.862305	992.786987
1646.871094	880.894653
1645.878906	801.052124
1644.886719	716.265503
1643.894531	597.487366
1642.902344	426.256561
1641.910156	313.454224
1640.916992	298.613495
1639.923828	418.603882
1638.930664	309.344360
1637.936523	197.759354
1636.943359	194.583694
1635.949219	78.321609
1634.955078	112.572922
1633.960938	-100.605469
1632.965820	-13.163196
1631.970703	-9.796222
1630.975586	33.293938
1629.980469	84.487289
1628.985352	14.814194
1627.989258	134.831329
1626.993164	-15.953457
1625.997070	149.139526
1625.000977	-1.183151
1624.003906	-124.961761
1623.007813	22.220860
1622.010742	35.501122
1621.012695	-3.596061
1620.015625	-37.253708
1619.017578	120.967354
1618.020508	87.615891
1617.021484	209.299118
1616.023438	118.503082
1615.025391	72.490280
1614.026367	115.819664
1613.027344	67.466805
1612.028320	-4.341168
1611.028320	-36.678699
1610.029297	-19.094246
1609.029297	-38.096004
1608.029297	186.648544
1607.028320	170.424820
1606.028320	31.219803
1605.027344	133.021317
1604.026367	111.833946
1603.025391	-11.331694
1602.023438	-6.174502
1601.022461	-147.443405
1600.020508	-181.369446
1599.018555	-270.138092
1598.016602	-144.468033
1597.013672	-123.351181
1596.010742	-78.691757
1595.007813	-101.943672
1594.004883	-232.245331
1593.001953	60.551514
1591.998047	-7.036345
1590.994141	-82.415009
1589.990234	22.302734
1588.986328	-32.172626
1587.981445	-57.934933
1586.976563	158.835022
1585.971680	49.585728
1584.966797	73.308182
1583.961914	169.970047
1582.956055	29.454229
1581.950195	99.975357
1580.944336	34.996387
1579.938477	165.298203
1578.931641	157.523132
1577.924805	48.193302
1576.917969	-71.551300
1575.911133	1.221374
1574.904297	19.278416
1573.896484	-79.760262
1572.888672	-12.427093
1571.880859	-49.172550
1570.873047	-57.390396
1569.864258	30.452368
1568.855469	94.794571
1567.846680	-79.918457
1566.837891	-65.093849
1565.829102	61.261238
1564.819336	78.454636
1563.809570	170.793152
1562.799805	58.033043
1561.790039	-88.504906
1560.779297	280.970428
1559.768555	61.630322
1558.757813	54.825569
1557.747070	146.386551
1556.736328	25.322912
1555.724609	-62.135941
1554.712891	122.258865
1553.701172	184.746231
1552.689453	104.692047
1551.676758	208.304550
1550.664063	184.940338
1549.651367	42.441132
1548.638672	93.857262
1547.625977	67.530121
1546.612305	-18.396328
1545.598633	94.607925
1544.584961	114.380127
1543.571289	-26.199945
1542.556641	-4.127246
1541.541992	4.871276
1540.527344	21.459335
1539.512695	58.539001
1538.498047	165.134979
1537.482422	101.214348
1536.466797	42.322746
1535.451172	-70.869392
1534.434570	58.232708
1533.418945	53.052513
1532.402344	140.506516
1531.385742	-76.344864
1530.369141	70.035889
1529.351563	69.350060
1528.334961	140.618729
1527.317383	121.563828
1526.299805	-3.199375
1525.281250	54.663864
1524.263672	78.888557
1523.245117	-56.579742
1522.226563	-55.829929
1521.208008	186.488617
1520.188477	73.718483
1519.168945	243.590775
1518.150391	-54.510860
1517.129883	120.115677
1516.110352	32.479408
1515.089844	39.737274
1514.070313	51.968422
1513.049805	-2.725880
1512.028320	75.900612
1511.007813	36.292416
1509.986328	22.186281
1508.964844	-27.987232
1507.943359	-132.156479
1506.921875	143.024170
1505.899414	10.335458
1504.876953	-32.756561
1503.854492	36.753586
1502.832031	-211.583664
1501.808594	-142.387848
1500.786133	-116.900810
1499.762695	-22.464420
1498.739258	-74.117264
1497.714844	-136.145752
1496.691406	-108.742546
1495.666992	-104.531189
1494.642578	-118.371292
1493.617188	-111.906548
1492.592773	-39.116905
1491.567383	186.834122
1490.541992	182.577881
1489.516602	213.947678
1488.491211	97.026848
1487.464844	258.348419
1486.438477	266.284210
1485.412109	314.922516
1484.385742	291.954315
1483.358398	444.901520
1482.331055	401.240112
1481.303711	326.868195
1480.276367	527.778015
1479.249023	496.501556
1478.220703	648.612183
1477.192383	701.162659
1476.164063	779.051331
1475.135742	925.563599
1474.106445	982.762268
1473.077148	1057.649536
1472.047852	1280.031372
1471.018555	1123.029419
1469.989258	1235.690918
1468.958984	1472.837158
1467.928711	1630.943481
1466.898438	1760.918579
1465.868164	1872.949707
1464.836914	2053.454346
1463.805664	1956.817871
1462.774414	2167.540527
1461.743164	2164.731445
1460.710938	2217.698730
1459.679688	2054.772461
1458.647461	2165.969238
1457.615234	2332.877197
1456.582031	2484.407471
1455.549805	2356.779541
1454.516602	2642.525146
1453.483398	2479.278564
1452.449219	2432.643555
1451.416016	2687.595947
1450.381836	2808.069580
1449.347656	2862.570313
1448.313477	2600.381348
1447.279297	2601.627441
1446.244141	2726.876709
1445.208984	2565.993164
1444.173828	2488.655273
1443.138672	2568.189209
1442.102539	2490.802490
1441.066406	2378.010986
1440.030273	2265.240723
1438.994141	2056.426270
1437.958008	2193.951416
1436.920898	1949.809937
1435.883789	1907.871826
1434.846680	1651.236450
1433.808594	1432.566528
1432.771484	1335.186401
1431.733398	1167.149292
1430.695313	1057.227661
1429.657227	924.644775
1428.618164	862.741211
1427.579102	604.143677
1426.540039	577.651855
1425.500977	578.912842
1424.461914	688.567993
1423.421875	536.102417
1422.381836	602.911316
1421.341797	493.389832
1420.301758	482.155853
1419.260742	516.259888
1418.219727	396.824615
1417.178711	368.074219
1416.137695	266.400848
1415.096680	318.263123
1414.054688	264.493896
1413.012695	105.177483
1411.970703	230.060425
1410.928711	123.693977
1409.885742	97.824295
1408.842773	182.563644
1407.799805	217.083359
1406.756836	213.974625
1405.712891	338.963226
1404.668945	190.340805
1403.625000	87.020790
1402.581055	-43.790489
1401.537109	96.458015
1400.492188	3.448342
1399.447266	146.263687
1398.402344	206.360306
1397.357422	128.650436
1396.311523	181.350525
1395.265625	93.805054
1394.219727	28.925249
1393.173828	172.019730
1392.126953	-5.360867
1391.081055	145.365860
1390.034180	98.390076
1388.986328	-43.567341
1387.939453	74.817574
1386.891602	-14.358317
1385.843750	-68.387306
1384.795898	85.211830
1383.748047	-131.081665
1382.699219	-217.240997
1381.651367	-133.352753
1380.602539	-51.902115
1379.552734	9.634302
1378.503906	-88.532013
1377.454102	-46.761658
1376.404297	37.533691
1375.354492	154.345688
1374.303711	-83.031685
1373.253906	36.485802
1372.203125	-75.844322
1371.152344	-105.732323
1370.100586	-8.376091
1369.049805	-5.623149
1367.998047	7.208664
1366.946289	92.399658
1365.894531	80.556389
1364.841797	48.918896
1363.789063	114.508224
1362.736328	85.627106
1361.683594	168.861435
1360.630859	132.782394
1359.577148	263.484985
1358.523438	160.522598
1357.469727	184.532761
1356.415039	315.539429
1355.361328	175.766464
1354.306641	239.913498
1353.251953	388.625854
1352.197266	256.787903
1351.141602	348.598846
1350.085938	455.405731
1349.030273	530.043945
1347.974609	498.096863
1346.918945	563.056152
1345.862305	729.810852
1344.805664	636.271667
1343.749023	847.850891
1342.691406	871.102966
1341.634766	820.153137
1340.577148	1002.251770
1339.519531	1048.181641
1338.460938	1039.749512
1337.403320	917.579407
1336.344727	830.257507
1335.286133	896.559082
1334.226563	990.188843
1333.167969	1017.137512
1332.108398	972.490417
1331.048828	764.810181
1329.989258	824.358276
1328.928711	844.475525
1327.869141	882.030151
1326.808594	830.768799
1325.748047	950.105652
1324.686523	869.502197
1323.625977	961.907349
1322.564453	1180.300171
1321.502930	1184.035522
1320.440430	948.576233
1319.378906	994.579956
1318.316406	1040.701538
1317.253906	990.780518
1316.190430	1061.812256
1315.127930	849.518799
1314.064453	1046.499023
1313.000977	992.245361
1311.937500	940.614136
1310.873047	938.390442
1309.809570	805.820007
1308.745117	951.583191
1307.679688	952.221130
1306.615234	1132.601074
1305.549805	1140.843262
1304.484375	984.438599
1303.418945	1066.732666
1302.353516	972.127747
1301.287109	1074.304810
1300.220703	925.933167
1299.154297	976.739014
1298.087891	985.892822
1297.020508	916.587036
1295.954102	999.643982
1294.886719	918.334473
1293.818359	729.205261
1292.750977	866.579895
1291.682617	903.443726
1290.614258	651.029846
1289.545898	869.584839
1288.476563	615.062378
1287.407227	662.202148
1286.338867	699.628113
1285.268555	830.234314
1284.199219	745.364685
1283.128906	778.169922
1282.058594	784.134155
1280.988281	660.479370
1279.917969	715.607056
1278.846680	680.290894
1277.775391	701.341797
1276.704102	676.015686
1275.632813	1024.853760
1274.560547	879.881897
1273.488281	847.474915
1272.416016	793.180725
1271.343750	1115.170410
1270.270508	1070.780396
1269.197266	865.344299
1268.124023	1026.240967
1267.050781	999.222412
1265.977539	906.411560
1264.903320	1077.179565
1263.829102	930.882874
1262.753906	1048.070435
1261.679688	1170.147949
1260.604492	882.768372
1259.529297	1029.328613
1258.454102	968.804260
1257.378906	996.052551
1256.302734	1037.960693
1255.226563	931.391174
1254.150391	990.443604
1253.073242	1156.600830
1251.997070	943.176819
1250.919922	822.332947
1249.841797	1061.522339
1248.764648	1062.365112
1247.686523	973.309143
1246.608398	845.445129
1245.530273	975.236755
1244.452148	947.100830
1243.373047	962.731445
1242.293945	711.280701
1241.214844	843.543396
1240.135742	1002.472351
1239.055664	1003.628052
1237.975586	851.963318
1236.895508	673.703430
1235.815430	844.739807
1234.734375	947.834106
1233.654297	757.598083
1232.573242	586.847351
1231.491211	694.812134
1230.410156	650.126587
1229.328125	833.116089
1228.246094	766.638672
1227.163086	685.668945
1226.081055	660.394714
1224.998047	659.327087
1223.915039	665.510437
1222.832031	533.825500
1221.748047	298.216705
1220.664063	306.865265
1219.580078	491.933197
1218.496094	244.363663
1217.412109	262.632172
1216.327148	481.347107
1215.242188	332.893005
1214.157227	437.976807
1213.071289	318.512543
1211.985352	515.201233
1210.899414	516.345581
1209.813477	469.214050
1208.727539	651.169067
1207.640625	584.670288
1206.553711	455.489471
1205.466797	263.665588
1204.378906	580.276611
1203.291016	414.923370
1202.203125	252.004379
1201.115234	219.133041
1200.027344	335.476471
1198.938477	40.164238
1197.849609	43.299427
1196.760742	185.906647
1195.670898	-90.098503
1194.582031	-202.530991
1193.492188	19.193096
1192.401367	22.036772
1191.311523	12.796776
1190.220703	-68.577026
1189.129883	-82.728996
1188.039063	8.716243
1186.947266	-94.416809
1185.856445	-17.556255
1184.764648	-271.968536
1183.671875	-48.897537
1182.580078	114.027969
1181.487305	36.987484
1180.394531	34.227985
1179.301758	62.548904
1178.208984	40.446949
1177.115234	200.366348
1176.021484	77.464661
1174.927734	141.334366
1173.833008	257.764282
1172.738281	290.266785
1171.643555	262.831909
1170.548828	120.462440
1169.454102	183.795975
1168.358398	65.239235
1167.262695	1.635195
1166.166992	50.322720
1165.070313	0.896840
1163.973633	58.924530
1162.876953	334.225220
1161.780273	334.627136
1160.683594	413.728088
1159.585938	399.583771
1158.488281	492.750092
1157.389648	380.546234
1156.291992	273.061035
1155.193359	537.613342
1154.094727	475.237061
1152.996094	346.025391
1151.896484	309.723999
1150.796875	368.654358
1149.697266	246.374557
1148.597656	326.512085
1147.498047	251.707169
1146.397461	193.491394
1145.296875	68.540298
1144.195313	424.263275
1143.094727	272.919739
1141.993164	311.834595
1140.891602	172.251312
1139.789063	334.584869
1138.687500	135.405212
1137.584961	211.889130
1136.482422	409.406616
1135.379883	221.881485
1134.276367	485.579041
1133.172852	549.587463
1132.069336	532.739929
1130.964844	598.854187
1129.861328	887.875122
1128.756836	1024.822021
1127.652344	1014.542542
1126.546875	1044.464600
1125.442383	1083.745850
1124.336914	833.735107
1123.230469	808.836670
1122.125000	788.580200
1121.018555	836.906616
1119.912109	612.779724
1118.805664	623.023376
1117.699219	614.218323
1116.591797	427.826080
1115.484375	593.921448
1114.376953	487.822418
1113.268555	421.862610
1112.160156	528.414917
1111.051758	781.362976
1109.943359	736.332764
1108.833984	568.358643
1107.725586	681.450562
1106.616211	697.560303
1105.505859	765.499207
1104.396484	656.276794
1103.286133	877.389404
1102.175781	841.130066
1101.064453	892.062134
1099.954102	1195.217529
1098.842773	889.832336
1097.731445	817.858093
1096.619141	1035.690186
1095.507813	843.367981
1094.395508	990.246216
1093.282227	816.672729
1092.169922	993.921875
1091.056641	1065.068726
1089.943359	768.960205
1088.830078	790.547058
1087.716797	852.032104
1086.602539	805.219299
1085.488281	779.510803
1084.373047	915.932312
1083.258789	838.353271
1082.143555	861.764893
1081.028320	875.697510
1079.913086	868.415649
1078.796875	616.863770
1077.680664	928.764832
1076.564453	771.061218
1075.448242	641.524231
1074.331055	519.016235
1073.213867	438.720581
1072.096680	717.162598
1070.979492	660.188049
1069.861328	511.772400
1068.743164	632.840515
1067.625000	676.496033
1066.505859	581.890076
1065.386719	585.629456
1064.267578	771.923279
1063.148438	635.099731
1062.029297	664.437317
1060.909180	508.900787
1059.789063	545.189819
1058.667969	478.532715
1057.547852	388.505737
1056.426758	511.174713
1055.305664	463.178009
1054.183594	452.551575
1053.062500	451.256561
1051.940430	564.355835
1050.818359	443.926392
1049.695313	482.245361
1048.572266	553.200317
1047.449219	430.477203
1046.326172	585.359558
1045.203125	411.368256
1044.079102	347.018829
1042.955078	550.739929
1041.830078	591.241394
1040.706055	396.432892
1039.581055	448.605804
1038.456055	214.338211
1037.331055	476.075867
1036.205078	369.942780
1035.079102	326.702576
1033.953125	430.069519
1032.826172	526.421631
1031.700195	497.187897
1030.573242	484.257599
1029.445313	292.381317
1028.318359	179.639206
1027.190430	101.822151
1026.062500	116.984612
1024.934570	-0.187445
1023.805664	-12.800165
1022.676758	-67.143929
1021.547852	-107.495667
1020.418945	-152.422333
1019.289063	-153.216476
1018.159180	6.047158
1017.029297	67.918777
1015.898438	41.731945
1014.767578	29.519178
1013.636719	235.149963
1012.505859	248.499649
1011.375000	296.644745
1010.243164	398.077240
1009.111328	578.229675
1007.978516	656.544434
1006.846680	1003.274475
1005.713867	1361.479004
1004.581055	2293.086182
1003.447266	2523.821045
1002.313477	2377.775635
1001.179688	1552.496216
1000.045898	863.997253
998.912109	587.048645
997.777344	335.717255
996.642578	412.431641
995.506836	170.676788
994.372070	358.354126
993.236328	289.955078
992.100586	367.002472
990.963867	243.491379
989.828125	39.459091
988.691406	183.668121
987.553711	270.307098
986.416992	269.477203
985.279297	-23.762711
984.141602	35.574276
983.003906	37.445927
981.865234	232.774551
980.726563	184.211700
979.587891	184.108566
978.448242	59.921894
977.309570	-36.481564
976.169922	-15.465303
975.030273	168.860764
973.889648	199.268097
972.749023	202.226578
971.608398	193.833267
970.467773	314.173431
969.326172	51.198601
968.184570	222.284241
967.042969	152.487198
965.901367	277.868225
964.758789	242.776550
963.616211	278.930817
962.473633	209.756805
961.330078	337.871643
960.186523	149.851791
959.042969	-19.604570
957.899414	264.664520
956.754883	347.442535
955.610352	194.533737
954.465820	-1.637312
953.321289	214.317749
952.175781	27.689528
951.030273	150.070694
949.884766	133.064285
948.738281	-9.513422
947.591797	435.517578
946.445313	192.708420
945.298828	320.254730
944.151367	233.209473
943.003906	105.260674
941.856445	338.222961
940.708008	244.862396
939.559570	240.693634
938.411133	337.061401
937.262695	367.401215
936.113281	208.632782
934.964844	88.851028
933.814453	379.524628
932.665039	198.556473
931.514648	106.676300
930.364258	192.643295
929.213867	119.339859
928.062500	103.142365
926.912109	-40.341927
925.759766	82.618874
924.608398	-146.920242
923.456055	-39.599186
922.303711	38.267677
921.151367	54.875847
919.999023	-137.454239
918.845703	-259.101471
917.692383	-103.404358
916.539063	-56.639332
915.384766	-12.013164
914.230469	-128.426468
913.076172	-128.895065
911.920898	-145.093307
910.766602	-102.163406
909.611328	2.126296
908.455078	-70.333626
907.299805	-20.215574
906.143555	-160.339096
904.987305	55.458252
903.830078	56.107071
902.673828	29.712124
901.516602	105.354019
900.359375	-124.486153
899.201172	-10.100196
898.042969	140.561020
896.884766	1.750466
895.726563	10.125394
894.567383	133.931335
893.408203	156.085938
892.249023	94.738457
891.088867	-27.455236
889.929688	254.835251
888.769531	117.085846
887.608398	49.509430
886.448242	6.897598
885.287109	192.338043
884.125977	195.054886
882.963867	116.680847
881.801758	-6.654953
880.639648	113.650429
879.477539	258.788757
878.315430	340.857086
877.152344	231.490250
875.989258	180.825562
874.825195	24.442327
873.661133	226.169998
872.497070	108.277260
871.333008	42.274025
870.168945	48.366417
869.003906	160.246185
867.838867	139.474701
866.672852	40.104126
865.506836	136.381210
864.340820	345.025604
863.174805	149.260895
862.008789	292.784210
860.841797	187.056992
859.674805	287.958405
858.506836	319.290741
857.339844	364.107208
856.171875	431.383514
855.003906	424.652008
853.834961	377.605621
852.666016	458.388855
851.497070	505.544403
850.328125	593.032959
849.158203	366.893097
847.988281	230.461670
846.818359	228.452179
845.647461	255.563461
844.477539	262.520020
843.306641	61.402397
842.134766	157.901657
840.963867	68.724747
839.791992	109.272491
838.619141	80.505486
837.447266	89.725441
836.274414	168.196426
835.101563	228.742508
833.928711	293.705200
832.754883	421.135742
831.581055	410.084900
830.407227	407.935181
829.232422	537.395081
828.058594	265.245270
826.883789	372.300323
825.708008	399.006226
824.533203	343.172302
823.357422	202.642258
822.181641	13.110752
821.004883	229.009766
819.828125	70.631760
818.651367	28.037313
817.474609	-47.988377
816.296875	-14.998802
815.119141	-15.465773
813.941406	72.963417
812.763672	76.773338
811.584961	11.591078
810.406250	-89.203201
809.226563	61.073196
808.047852	-2.088636
806.868164	67.961510
805.688477	46.844532
804.507813	-96.452316
803.327148	-202.046158
802.146484	-183.425583
800.965820	-36.245136
799.784180	-93.281342
798.603516	-274.575500
797.420898	-209.807510
796.239258	-160.699875
795.056641	-43.030216
793.874023	-51.802174
792.691406	-80.619041
791.507813	-158.246765
790.324219	69.537140
789.140625	7.163767
787.956055	37.634678
786.772461	90.085045
785.586914	118.067146
784.402344	203.393448
783.216797	197.922775
782.032227	59.717274
780.845703	133.573395
779.660156	101.227112
778.473633	282.992798
777.287109	281.278595
776.100586	94.005859
774.913086	100.902443
773.725586	30.436691
772.538086	244.431580
771.349609	23.735088
770.161133	34.517334
768.972656	228.119186
767.784180	152.630600
766.594727	253.308701
765.405273	404.468994
764.215820	229.490860
763.026367	254.818176
761.835938	357.045929
760.645508	410.677979
759.454102	448.753662
758.262695	627.457947
757.072266	634.413818
755.879883	502.728394
754.688477	458.900604
753.496094	289.706177
752.303711	261.078308
751.110352	236.734970
749.917969	295.728424
748.724609	242.604523
747.530273	354.013367
746.336914	346.750305
745.142578	295.498596
743.948242	233.191879
742.752930	308.958435
741.558594	314.424835
740.363281	278.139282
739.166992	219.854263
737.971680	172.451996
736.775391	149.068436
735.579102	259.180542
734.381836	246.549500
733.185547	332.331116
731.988281	315.139557
730.790039	223.491684
729.592773	199.612305
728.394531	324.367432
727.196289	365.916840
725.997070	385.521912
724.797852	354.794861
723.598633	306.545197
722.399414	446.099091
721.199219	399.926147
719.999023	334.078400
718.798828	431.914551
717.598633	387.827423
716.397461	441.897003
715.196289	380.312592
713.994141	403.771362
712.792969	409.757111
711.590820	300.205017
710.388672	151.468597
709.185547	109.539154
707.982422	211.373810
706.779297	167.268127
705.576172	46.992237
704.372070	-42.748631
703.167969	11.180441
701.963867	93.384552
700.759766	105.972710
699.554688	118.581787
698.349609	168.173721
697.143555	-123.451538
695.938477	21.858583
694.732422	91.110649
693.525391	77.846146
692.319336	38.584389
691.112305	-98.292030
689.905273	-113.501534
688.697266	51.461697
687.490234	-26.552715
686.282227	-28.546978
685.073242	-110.694130
683.865234	-47.475372
682.656250	-92.570702
681.447266	14.120466
680.237305	-63.287220
679.028320	115.002113
677.818359	-16.338179
676.607422	53.808666
675.397461	-42.630737
674.186523	-37.224483
672.975586	-51.186516
671.763672	30.126047
670.551758	35.825684
669.339844	-10.253914
668.127930	-146.980545
666.915039	16.816071
665.703125	-113.158943
664.489258	-16.186234
663.276367	26.863632
662.062500	13.869181
660.848633	-52.975746
659.634766	55.093082
658.419922	-95.666496
657.205078	10.396706
655.990234	245.878448
654.775391	112.695290
653.559570	-100.090111
652.343750	-6.719640
651.126953	82.371239
649.911133	20.713331
648.694336	146.480621
647.477539	93.553459
646.259766	6.254643
645.041992	284.835083
643.824219	479.404663
642.606445	284.592133
641.387695	98.471191
640.168945	189.747467
638.950195	154.141907
637.730469	-85.629929
636.511719	-11.693500
635.291016	25.624479
634.071289	-18.768404
632.850586	-41.782490
631.629883	89.623238
630.409180	111.377670
629.188477	147.967178
627.966797	47.073811
626.745117	27.494230
625.522461	-41.629459
624.300781	227.667252
623.078125	166.532562
621.854492	306.486603
620.631836	240.390732
619.408203	163.228210
618.184570	59.985050
616.960938	-11.562883
615.736328	-162.753998
614.511719	-40.554245
613.287109	-105.078278
612.061523	-108.173790
610.835938	-5.026391
609.610352	95.232323
608.384766	68.607613
607.158203	-27.180660
605.931641	106.919754
604.705078	-20.488182
