# Supplementary material for: Raman spectroscopy accurately differentiates mucosal healing from non-healing and biochemical changes following biological therapy in inflammatory bowel disease
Source: PLoS One. 2021 Jun 2;16(6):e0252210. doi: 10.1371/journal.pone.0252210 (PMC8172032; doi:10.1371/journal.pone.0252210)
Supplement: S3 Dataset — (ZIP) [file pone.0252210.s005.zip › Export UC active inflammation/OC031-1 pre treatment_base sub CR removed_69__X_2364.14__Y_35198.7__Z_75.5598__Time_794.txt]

1714.793945	30.790833
1713.817383	-50.480465
1712.840820	133.191406
1711.864258	-61.157238
1710.886719	136.168686
1709.909180	44.103153
1708.931641	-55.774879
1707.953125	42.824646
1706.975586	-0.375508
1705.997070	-38.018986
1705.018555	45.035419
1704.040039	13.155673
1703.060547	43.032768
1702.081055	30.297068
1701.101563	-59.794003
1700.122070	69.663483
1699.142578	-11.945316
1698.162109	-63.908890
1697.181641	-8.729625
1696.201172	-68.246109
1695.220703	-4.634271
1694.239258	136.609268
1693.257813	-5.016088
1692.276367	64.536804
1691.294922	118.270248
1690.313477	60.137089
1689.331055	226.329727
1688.348633	184.641479
1687.366211	215.192917
1686.383789	27.353968
1685.400391	119.668945
1684.416992	134.891571
1683.433594	195.621338
1682.450195	171.315811
1681.465820	216.469086
1680.482422	253.846603
1679.498047	310.050018
1678.512695	283.944733
1677.528320	242.114822
1676.542969	373.406097
1675.558594	326.687164
1674.572266	413.122559
1673.586914	390.755402
1672.601563	512.115295
1671.615234	490.145844
1670.628906	457.766785
1669.642578	510.590088
1668.655273	571.549866
1667.668945	664.543396
1666.681641	587.831055
1665.694336	545.840942
1664.706055	657.918762
1663.718750	756.881470
1662.730469	739.309387
1661.742188	706.023315
1660.753906	683.535522
1659.764648	674.480957
1658.775391	768.928589
1657.787109	746.970215
1656.796875	899.956848
1655.807617	605.618225
1654.818359	626.558777
1653.828125	724.391724
1652.837891	621.262024
1651.846680	542.136230
1650.856445	492.292389
1649.865234	545.732483
1648.874023	535.853027
1647.882813	322.622955
1646.891602	389.705475
1645.899414	319.525391
1644.907227	294.407867
1643.915039	232.465347
1642.922852	175.956635
1641.930664	277.957031
1640.937500	121.431961
1639.944336	228.911484
1638.951172	14.670578
1637.957031	85.430855
1636.963867	135.178558
1635.969727	111.202225
1634.975586	18.819899
1633.981445	45.138115
1632.986328	61.001099
1631.991211	71.681213
1630.996094	3.455916
1630.000977	-14.639021
1629.005859	-53.698669
1628.009766	20.479095
1627.013672	-28.941151
1626.017578	-130.869614
1625.021484	-103.838081
1624.024414	-60.980240
1623.028320	-12.820123
1622.031250	-56.595009
1621.033203	52.083275
1620.036133	39.943588
1619.038086	9.476112
1618.041016	-47.184181
1617.041992	-85.402374
1616.043945	112.629845
1615.045898	8.880137
1614.046875	-47.570835
1613.047852	82.242294
1612.048828	20.618923
1611.048828	63.908916
1610.049805	70.512039
1609.049805	95.476158
1608.049805	-15.779242
1607.048828	-58.870865
1606.048828	-143.827438
1605.047852	-6.201149
1604.046875	136.609436
1603.045898	70.010246
1602.044922	16.525146
1601.042969	15.379972
1600.041016	92.691185
1599.039063	49.690777
1598.037109	30.229929
1597.034180	-122.519821
1596.031250	4.371371
1595.028320	-12.485663
1594.025391	-3.232507
1593.022461	-182.010696
1592.018555	-63.112419
1591.014648	-142.655914
1590.010742	-70.833839
1589.006836	-59.075424
1588.001953	119.590157
1586.997070	99.951431
1585.992188	12.501195
1584.987305	34.538437
1583.982422	-45.108994
1582.976563	-36.167984
1581.970703	19.622034
1580.964844	83.161789
1579.958984	19.040543
1578.952148	-0.838708
1577.945313	-88.426979
1576.938477	52.973511
1575.931641	98.003937
1574.924805	-49.515259
1573.916992	52.630428
1572.909180	14.281928
1571.901367	27.885767
1570.893555	59.621922
1569.884766	148.450974
1568.876953	81.322861
1567.868164	34.942139
1566.858398	6.698748
1565.849609	43.310658
1564.839844	61.677044
1563.830078	67.000023
1562.820313	77.446724
1561.810547	22.980709
1560.799805	54.051189
1559.790039	17.634417
1558.779297	105.590027
1557.767578	100.142799
1556.756836	47.994072
1555.745117	-6.791682
1554.733398	5.716594
1553.721680	67.349480
1552.709961	118.531837
1551.697266	-34.851799
1550.685547	-45.913029
1549.672852	56.792439
1548.659180	159.381302
1547.646484	52.388958
1546.632813	-49.460320
1545.619141	6.344069
1544.605469	64.636948
1543.591797	104.746834
1542.577148	-2.480589
1541.562500	164.033081
1540.547852	23.127190
1539.533203	163.604034
1538.518555	-31.586613
1537.502930	39.021862
1536.487305	73.409241
1535.471680	27.749517
1534.456055	56.824146
1533.439453	127.063950
1532.422852	-14.171010
1531.406250	30.140068
1530.389648	12.522897
1529.373047	-121.080276
1528.355469	-74.413620
1527.337891	-56.161018
1526.320313	119.053452
1525.302734	-32.756077
1524.284180	5.851637
1523.265625	54.666214
1522.247070	-12.357699
1521.228516	72.308784
1520.208984	-12.825376
1519.190430	33.114265
1518.170898	32.704109
1517.151367	-37.145580
1516.130859	59.945107
1515.111328	2.833607
1514.090820	84.341057
1513.070313	-3.687875
1512.049805	-14.738739
1511.028320	-54.077801
1510.006836	-106.288368
1508.986328	33.849201
1507.963867	-23.608784
1506.942383	8.644423
1505.919922	-25.827114
1504.898438	-6.513784
1503.875977	-46.202774
1502.852539	-50.068588
1501.830078	-164.113480
1500.806641	-40.023296
1499.783203	-56.845039
1498.759766	-81.388252
1497.736328	-59.907780
1496.711914	-112.686455
1495.687500	16.124483
1494.663086	-18.839630
1493.638672	20.314838
1492.613281	28.726820
1491.587891	111.209160
1490.563477	-3.131657
1489.537109	92.006996
1488.511719	38.931137
1487.485352	80.315788
1486.458984	111.433022
1485.432617	109.317665
1484.406250	170.966461
1483.379883	127.946960
1482.352539	158.881729
1481.325195	146.415115
1480.297852	70.179138
1479.269531	151.991119
1478.241211	317.846100
1477.213867	157.447189
1476.184570	333.360138
1475.156250	300.320892
1474.127930	297.829865
1473.098633	397.149078
1472.069336	420.041290
1471.040039	554.877380
1470.009766	536.971008
1468.979492	575.016724
1467.950195	671.530273
1466.918945	602.698547
1465.888672	683.874634
1464.857422	648.082214
1463.827148	752.057922
1462.795898	731.485901
1461.763672	809.965576
1460.732422	923.961487
1459.700195	905.871277
1458.667969	903.012939
1457.635742	793.562073
1456.603516	889.672668
1455.570313	942.608521
1454.537109	858.565613
1453.503906	888.661804
1452.470703	1004.939331
1451.436523	903.189758
1450.403320	1004.214050
1449.369141	1067.190674
1448.333984	1049.084961
1447.299805	995.545532
1446.264648	1152.174194
1445.230469	1225.216431
1444.194336	1072.985718
1443.159180	920.836304
1442.124023	885.129272
1441.087891	930.377014
1440.051758	874.474426
1439.015625	909.620483
1437.978516	846.187805
1436.941406	765.109924
1435.904297	833.144775
1434.867188	855.702942
1433.830078	555.023743
1432.791992	595.340271
1431.754883	471.588104
1430.715820	400.897949
1429.677734	340.360687
1428.639648	428.711914
1427.600586	370.761047
1426.561523	269.994446
1425.522461	186.945267
1424.482422	229.980072
1423.443359	283.111511
1422.403320	147.286209
1421.363281	233.213043
1420.322266	205.803070
1419.282227	158.300583
1418.241211	264.399963
1417.200195	156.565277
1416.159180	219.913467
1415.117188	-3.521231
1414.076172	215.843918
1413.034180	55.444294
1411.992188	10.797413
1410.949219	44.122158
1409.907227	9.626868
1408.864258	123.414177
1407.821289	-11.483499
1406.777344	-93.548820
1405.734375	-92.674911
1404.690430	51.321686
1403.646484	-33.085915
1402.602539	5.536933
1401.557617	24.113447
1400.513672	-162.934570
1399.468750	111.534683
1398.423828	92.607323
1397.377930	51.171043
1396.333008	-90.434822
1395.287109	41.155968
1394.241211	-17.634310
1393.195313	-36.281326
1392.148438	-32.341568
1391.101563	11.698359
1390.054688	-14.307674
1389.007813	-50.261677
1387.960938	-6.095951
1386.913086	30.593630
1385.865234	42.312321
1384.817383	74.077965
1383.769531	53.391788
1382.720703	-44.706696
1381.671875	32.181053
1380.623047	26.657286
1379.574219	-76.209457
1378.524414	-74.115860
1377.475586	47.856388
1376.425781	67.499329
1375.375977	-92.469574
1374.325195	-20.312784
1373.274414	36.901394
1372.224609	46.769463
1371.172852	-60.494915
1370.122070	-82.909035
1369.070313	44.257736
1368.019531	9.481708
1366.967773	144.154816
1365.915039	-20.026997
1364.863281	-42.158604
1363.810547	110.022812
1362.757813	63.089859
1361.705078	85.901810
1360.651367	83.877831
1359.598633	111.757912
1358.544922	142.163208
1357.491211	60.734360
1356.436523	118.583046
1355.382813	144.157776
1354.328125	226.915009
1353.273438	150.716309
1352.217773	280.724792
1351.163086	244.378693
1350.107422	151.004486
1349.051758	263.712982
1347.996094	237.473587
1346.939453	325.408569
1345.883789	378.636810
1344.827148	476.524689
1343.769531	460.378204
1342.712891	518.649841
1341.655273	589.334167
1340.598633	677.382568
1339.540039	552.416565
1338.482422	509.279144
1337.423828	520.677124
1336.366211	522.219116
1335.307617	496.582794
1334.248047	480.900177
1333.189453	450.430969
1332.129883	509.056183
1331.070313	466.321136
1330.010742	473.093536
1328.950195	316.778381
1327.890625	452.167572
1326.830078	538.128906
1325.768555	458.603333
1324.708008	431.016235
1323.646484	613.343079
1322.585938	464.866394
1321.523438	491.712799
1320.461914	533.393188
1319.400391	488.758148
1318.337891	473.775452
1317.275391	557.468811
1316.211914	628.836853
1315.149414	522.756348
1314.085938	493.146637
1313.022461	564.593750
1311.958984	542.450073
1310.894531	547.437439
1309.831055	577.078796
1308.766602	572.279663
1307.701172	505.992004
1306.636719	545.563721
1305.571289	609.747620
1304.505859	607.533203
1303.440430	561.092590
1302.375000	443.413361
1301.308594	519.972473
1300.242188	456.468292
1299.175781	530.591003
1298.109375	619.444763
1297.041992	455.363220
1295.975586	659.632507
1294.908203	561.935242
1293.839844	596.817566
1292.772461	469.783234
1291.704102	502.263550
1290.635742	407.229492
1289.567383	447.107971
1288.498047	410.998810
1287.428711	367.573181
1286.360352	233.528427
1285.290039	349.425476
1284.220703	352.629578
1283.150391	412.165497
1282.080078	432.522583
1281.009766	401.488190
1279.939453	407.185455
1278.868164	368.857971
1277.796875	347.680542
1276.725586	580.844299
1275.654297	508.311310
1274.582031	540.925232
1273.509766	561.315491
1272.437500	505.965179
1271.365234	511.714264
1270.291992	532.120850
1269.218750	467.068176
1268.145508	536.309387
1267.072266	666.538452
1265.999023	560.033020
1264.924805	517.003418
1263.850586	581.309570
1262.776367	545.613647
1261.701172	536.750671
1260.625977	569.327026
1259.550781	480.048004
1258.475586	490.693604
1257.400391	506.203979
1256.324219	499.787659
1255.248047	637.015869
1254.171875	499.122742
1253.094727	543.804077
1252.018555	517.901855
1250.941406	645.252319
1249.864258	441.790558
1248.786133	564.223572
1247.708008	499.413635
1246.630859	541.559631
1245.551758	394.149231
1244.473633	465.430176
1243.394531	471.091095
1242.316406	481.593842
1241.236328	552.770264
1240.157227	424.876099
1239.077148	462.033478
1237.998047	336.612610
1236.917969	424.678986
1235.836914	507.839386
1234.756836	503.666199
1233.675781	378.279602
1232.594727	454.072937
1231.512695	413.515839
1230.431641	285.754120
1229.349609	446.220825
1228.267578	473.427551
1227.185547	319.047607
1226.102539	302.663818
1225.019531	201.577454
1223.936523	281.945679
1222.853516	425.137573
1221.769531	345.782867
1220.686523	213.254837
1219.602539	143.600540
1218.517578	192.356049
1217.433594	178.251236
1216.348633	251.077698
1215.263672	82.364471
1214.178711	102.011497
1213.092773	222.998474
1212.007813	232.896423
1210.921875	216.221329
1209.834961	322.542053
1208.749023	127.338478
1207.662109	134.718765
1206.575195	318.032532
1205.488281	245.776520
1204.400391	265.079224
1203.313477	334.929657
1202.225586	195.188156
1201.136719	113.263573
1200.048828	-21.616175
1198.959961	-2.437491
1197.871094	79.260414
1196.782227	257.115936
1195.692383	-50.981789
1194.603516	-15.115987
1193.513672	-70.656601
1192.423828	-37.275948
1191.333008	87.366699
1190.242188	-9.106464
1189.151367	86.580757
1188.060547	-12.321311
1186.969727	30.434727
1185.877930	106.738319
1184.786133	-124.197777
1183.694336	-76.756493
1182.601563	44.985748
1181.509766	49.128731
1180.416992	113.172043
1179.323242	16.544222
1178.230469	-10.575602
1177.136719	113.226547
1176.042969	169.863495
1174.949219	209.673584
1173.854492	65.058754
1172.760742	21.015890
1171.666016	106.192604
1170.570313	64.475067
1169.475586	44.272003
1168.379883	4.905194
1167.284180	39.645226
1166.188477	-202.979980
1165.091797	18.142275
1163.996094	-102.574982
1162.899414	39.514484
1161.801758	66.855042
1160.705078	165.786682
1159.607422	18.733316
1158.509766	160.520096
1157.412109	13.462606
1156.313477	164.655365
1155.215820	182.173599
1154.117188	75.641159
1153.017578	43.027920
1151.918945	98.591438
1150.819336	-115.196899
1149.719727	68.962975
1148.620117	-54.274353
1147.519531	-86.996666
1146.418945	-138.785583
1145.318359	-95.368835
1144.217773	21.770983
1143.116211	-80.076027
1142.014648	10.772324
1140.913086	-102.981949
1139.811523	85.251839
1138.708984	-92.717720
1137.606445	-142.300568
1136.503906	-65.958229
1135.401367	-44.319695
1134.297852	-20.348412
1133.194336	43.948170
1132.090820	-1.015461
1130.987305	46.575592
1129.882813	181.908707
1128.778320	262.589355
1127.673828	146.347015
1126.569336	276.740265
1125.463867	364.371460
1124.358398	210.179230
1123.252930	127.120132
1122.146484	134.095795
1121.041016	131.572540
1119.934570	192.959076
1118.828125	81.468109
1117.720703	22.073982
1116.613281	24.210630
1115.505859	76.007027
1114.398438	16.587772
1113.291016	219.665344
1112.182617	82.175972
1111.074219	122.006340
1109.964844	192.517471
1108.856445	175.563812
1107.747070	113.716408
1106.637695	155.787811
1105.528320	247.403656
1104.417969	249.260345
1103.307617	206.261826
1102.197266	262.361847
1101.086914	266.527374
1099.975586	393.305389
1098.864258	194.639450
1097.752930	257.704987
1096.641602	186.397705
1095.529297	331.874908
1094.416992	319.448395
1093.304688	335.278473
1092.191406	381.697296
1091.079102	197.397583
1089.965820	217.922333
1088.852539	243.135620
1087.738281	256.565826
1086.624023	380.519897
1085.509766	278.687012
1084.395508	155.739761
1083.280273	319.568359
1082.166016	140.268448
1081.050781	273.480652
1079.934570	293.893646
1078.819336	208.636826
1077.703125	149.237961
1076.586914	139.153458
1075.469727	112.646133
1074.353516	278.520599
1073.236328	134.729050
1072.119141	234.868942
1071.000977	74.747063
1069.882813	160.797318
1068.765625	89.821281
1067.646484	180.522049
1066.528320	189.216003
1065.409180	48.048229
1064.290039	148.082001
1063.170898	4.665190
1062.050781	41.498661
1060.930664	73.646629
1059.810547	197.007736
1058.690430	180.022125
1057.569336	78.892166
1056.449219	125.073578
1055.327148	147.873322
1054.206055	137.973083
1053.083984	-84.454918
1051.961914	45.838440
1050.839844	89.708321
1049.717773	63.554314
1048.594727	95.764427
1047.471680	76.652679
1046.348633	69.231430
1045.224609	-141.043869
1044.101563	45.130699
1042.976563	-4.177598
1041.852539	65.405670
1040.728516	-49.069813
1039.603516	104.384674
1038.478516	139.030685
1037.352539	185.322800
1036.227539	150.155945
1035.101563	161.569031
1033.974609	154.387909
1032.848633	68.157234
1031.721680	68.031784
1030.594727	53.984825
1029.467773	60.891418
1028.340820	56.205719
1027.212891	-1.886575
1026.084961	-8.821517
1024.956055	-120.223427
1023.828125	-66.702934
1022.699219	-73.527245
1021.570313	-36.224857
1020.440430	-135.791077
1019.311523	26.826246
1018.181641	-79.597878
1017.050781	-97.841721
1015.920898	-48.821083
1014.790039	-16.012295
1013.659180	-115.239525
1012.528320	-19.819735
1011.396484	89.483849
1010.265625	157.103180
1009.132813	159.914413
1008.000977	-6.163916
1006.868164	156.394730
1005.736328	348.987823
1004.602539	518.401001
1003.469727	750.198914
1002.335938	905.650452
1001.202148	737.549622
1000.068359	548.775635
998.933594	341.649536
997.799805	125.426086
996.665039	64.025909
995.529297	-48.085304
994.394531	-81.641296
993.258789	44.047279
992.123047	26.713972
990.986328	20.959782
989.849609	15.251060
988.712891	48.771576
987.576172	-88.204102
986.439453	-54.587925
985.301758	8.997597
984.164063	-166.891098
983.025391	-50.271008
981.887695	29.512814
980.749023	-141.523407
979.610352	-185.901581
978.470703	137.796494
977.332031	35.974400
976.192383	30.801455
975.051758	73.941864
973.912109	13.701771
972.771484	-53.358673
971.630859	-65.218277
970.490234	-141.324341
969.348633	133.901703
968.207031	138.206955
967.065430	73.713402
965.923828	32.236904
964.781250	32.108547
963.638672	-20.715780
962.496094	45.741829
961.352539	-64.272903
960.208984	16.000454
959.065430	84.825890
957.921875	16.239864
956.777344	43.902752
955.632813	76.175354
954.488281	58.123863
953.343750	49.276875
952.198242	88.518501
951.052734	-2.583145
949.907227	55.031746
948.760742	-33.648151
947.614258	72.028145
946.467773	-66.799530
945.321289	123.444695
944.173828	-6.110749
943.026367	92.776711
941.878906	116.323540
940.730469	60.019066
939.582031	35.726337
938.433594	152.923004
937.285156	160.629684
936.135742	143.290405
934.987305	144.235657
933.836914	122.427795
932.687500	25.475414
931.537109	72.123032
930.386719	-4.198301
929.236328	122.202354
928.084961	100.612930
926.934570	83.621223
925.783203	14.340686
924.630859	22.472078
923.478516	-10.302826
922.327148	-8.922016
921.173828	-34.785511
920.021484	50.756630
918.868164	84.032509
917.714844	8.288648
916.561523	98.399490
915.407227	-4.494761
914.252930	83.369392
913.098633	69.096848
911.944336	143.348145
910.789063	70.149300
909.633789	-200.289047
908.478516	71.315689
907.322266	-56.132477
906.166016	-74.714027
905.009766	-47.946671
903.853516	-152.546371
902.696289	-89.487976
901.539063	55.072742
900.381836	-56.193966
899.223633	172.070114
898.065430	-22.837278
896.907227	-7.268826
895.749023	-91.189552
894.589844	-14.525374
893.430664	-111.925400
892.271484	-64.631012
891.112305	68.512383
889.952148	0.582344
888.791992	56.904297
887.630859	65.805817
886.470703	34.088726
885.309570	-72.064774
884.148438	124.161896
882.986328	40.622234
881.825195	-96.986046
880.663086	31.513494
879.500000	139.680267
878.337891	141.895035
877.174805	-117.213570
876.011719	15.719309
874.847656	141.844116
873.684570	74.306183
872.520508	67.579948
871.355469	-51.645298
870.191406	18.164423
869.026367	-24.508606
867.861328	-62.659439
866.695313	175.729126
865.530273	-17.523306
864.364258	-8.447100
863.197266	90.488365
862.031250	63.604153
860.864258	151.252258
859.697266	232.125610
858.530273	119.945297
857.362305	144.692902
856.194336	19.126343
855.026367	241.247940
853.857422	297.337189
852.688477	214.411743
851.519531	41.875355
850.350586	176.385178
849.180664	154.020004
848.010742	124.942101
846.840820	100.350647
845.670898	1.893552
844.500000	6.425512
843.329102	116.109344
842.157227	6.515084
840.986328	62.457703
839.814453	-31.436852
838.642578	28.942541
837.469727	78.111252
836.296875	127.246841
835.124023	73.595955
833.951172	64.624474
832.777344	98.068481
831.603516	86.841965
830.429688	158.179398
829.255859	21.977379
828.081055	282.871918
826.906250	142.219940
825.731445	17.228174
824.555664	135.244034
823.379883	130.623550
822.204102	-61.155533
821.027344	56.753258
819.851563	67.699654
818.674805	54.136616
817.497070	136.276779
816.320313	-73.153534
815.142578	-88.943581
813.963867	-55.807919
812.786133	39.559479
811.607422	-123.024223
810.428711	-132.183136
809.250000	-59.135166
808.070313	47.187382
806.890625	-66.445976
805.710938	-2.396633
804.531250	-4.995686
803.350586	65.634613
802.169922	-67.932877
800.988281	-70.563568
799.807617	-135.312729
798.625977	-140.177811
797.444336	-23.128267
796.261719	9.628201
795.079102	6.898536
793.896484	-62.305435
792.713867	10.253227
791.530273	-3.594577
790.346680	-108.215126
789.163086	35.077801
787.979492	12.335165
786.794922	97.984566
785.610352	81.842461
784.425781	112.125893
783.240234	71.641373
782.054688	170.396378
780.869141	65.811096
779.682617	58.459160
778.496094	70.973122
777.309570	43.723923
776.123047	-67.408699
774.935547	22.330050
773.748047	52.440987
772.560547	-54.240528
771.373047	-99.132553
770.184570	54.423050
768.996094	-27.968805
767.806641	-134.573807
766.618164	-9.792823
765.428711	48.836971
764.239258	45.767258
763.048828	115.348083
761.858398	41.809010
760.667969	14.511395
759.477539	202.837601
758.286133	107.312508
757.094727	-27.757116
755.903320	160.428116
754.710938	111.125496
753.518555	-6.282951
752.326172	124.628159
751.133789	51.196316
749.940430	-26.595568
748.747070	-1.163296
747.553711	65.960526
746.359375	36.495636
745.166016	110.160133
743.970703	131.148651
742.776367	3.009475
741.581055	85.404144
740.385742	55.975456
739.190430	9.033112
737.994141	-57.600609
736.797852	22.554008
735.601563	34.791023
734.405273	1.052429
733.208008	6.734246
732.010742	104.327866
730.813477	35.612679
729.615234	58.803043
728.416992	121.351738
727.218750	140.155319
726.020508	54.045834
724.821289	68.506203
723.622070	107.001823
722.422852	136.753876
721.222656	205.809708
720.022461	141.673218
718.822266	73.214439
717.621094	89.903061
716.420898	-41.751778
715.218750	186.549210
714.017578	155.268188
712.815430	43.353783
711.614258	138.563980
710.411133	190.164902
709.208984	71.829857
708.005859	114.740387
706.802734	-53.572685
705.599609	-12.798703
704.395508	-122.205498
703.191406	-35.707222
701.987305	-64.533371
700.782227	117.641876
699.577148	-22.071867
698.372070	18.732973
697.166992	-36.097111
695.960938	-145.209091
694.754883	75.953163
693.548828	-43.964207
692.341797	-48.725979
691.135742	111.516464
689.927734	-45.179424
688.720703	123.693222
687.512695	-78.464287
686.304688	90.361694
685.096680	20.598600
683.888672	-23.107946
682.679688	13.407974
681.470703	-103.932129
680.260742	-13.240795
679.050781	21.102524
677.840820	12.126854
676.630859	-37.972855
675.419922	18.004976
674.209961	171.328125
672.998047	-51.838406
671.787109	40.866852
670.575195	155.148376
669.363281	137.498535
668.151367	-122.219460
666.938477	26.566841
665.725586	45.652218
664.512695	-19.519863
663.299805	-41.493351
662.085938	22.875439
660.872070	59.132839
659.658203	69.453773
658.443359	-10.865191
657.228516	-35.102757
656.013672	33.356525
654.797852	43.539204
653.583008	-172.633133
652.366211	-15.968124
651.150391	28.549328
649.934570	12.685883
648.717773	63.524776
647.500000	62.610958
646.283203	42.259659
645.065430	112.223289
643.847656	164.868393
642.629883	152.882965
641.411133	108.561790
640.192383	120.066002
638.973633	2.507392
637.753906	142.761993
636.534180	44.376335
635.314453	175.742416
634.094727	-77.451065
632.874023	115.893890
631.653320	17.108568
630.432617	-40.999821
629.211914	-13.413807
627.990234	46.177212
626.768555	4.791107
625.545898	136.909653
624.324219	71.595947
623.101563	160.415283
621.877930	199.720718
620.655273	48.173229
619.431641	72.080101
618.208008	-39.126396
616.983398	29.284657
615.759766	-35.253387
614.535156	-93.596817
613.310547	-47.362968
612.084961	43.484348
610.859375	33.519550
609.633789	8.303608
608.408203	25.535412
607.181641	3.981044
605.955078	16.285507
604.728516	-97.756477
