# Supplementary material for: Raman spectroscopy accurately differentiates mucosal healing from non-healing and biochemical changes following biological therapy in inflammatory bowel disease
Source: PLoS One. 2021 Jun 2;16(6):e0252210. doi: 10.1371/journal.pone.0252210 (PMC8172032; doi:10.1371/journal.pone.0252210)
Supplement: S3 Dataset — (ZIP) [file pone.0252210.s005.zip › Export UC active inflammation/EC029_base sub CR removed_34__X_-7223.46__Y_-1192.22__Z_-7213.4__Time_389.txt]

1714.705078	45.939106
1713.728516	57.921741
1712.751953	65.128632
1711.774414	112.810593
1710.797852	-37.588486
1709.820313	-284.134735
1708.842773	-88.094460
1707.864258	30.457964
1706.886719	-172.097122
1705.908203	48.863079
1704.929688	98.726982
1703.950195	25.771040
1702.971680	-49.433052
1701.992188	20.215931
1701.012695	-14.108934
1700.033203	179.276855
1699.052734	-76.241295
1698.073242	-15.802007
1697.092773	95.753296
1696.112305	-86.245338
1695.130859	26.050339
1694.150391	29.230209
1693.168945	192.992630
1692.187500	98.154686
1691.206055	190.588654
1690.223633	-44.824734
1689.241211	77.742989
1688.258789	232.674789
1687.276367	262.626770
1686.293945	210.338730
1685.310547	155.799286
1684.327148	218.939728
1683.343750	253.160095
1682.360352	335.716614
1681.375977	280.156097
1680.392578	387.444946
1679.408203	282.138519
1678.423828	318.317383
1677.438477	461.280060
1676.453125	466.264038
1675.468750	365.287170
1674.482422	331.178162
1673.497070	733.416687
1672.511719	484.775665
1671.525391	717.507935
1670.539063	995.670593
1669.552734	586.253540
1668.565430	785.395935
1667.578125	775.106506
1666.591797	696.195007
1665.603516	790.112183
1664.616211	680.091797
1663.627930	888.713318
1662.640625	880.167297
1661.652344	1028.355835
1660.663086	882.603577
1659.674805	1020.784241
1658.685547	963.168701
1657.696289	807.894836
1656.707031	843.659912
1655.717773	673.209045
1654.727539	921.329041
1653.737305	836.198242
1652.747070	838.700073
1651.756836	672.192810
1650.765625	746.677917
1649.775391	580.808655
1648.784180	560.650269
1647.792969	374.262909
1646.800781	595.098206
1645.809570	345.880493
1644.817383	429.772552
1643.825195	286.781616
1642.832031	278.704041
1641.839844	78.188812
1640.846680	292.245361
1639.853516	189.838928
1638.860352	53.389793
1637.867188	107.056580
1636.873047	-28.938404
1635.878906	27.721817
1634.884766	37.099194
1633.890625	-111.437653
1632.895508	-117.512352
1631.900391	24.048849
1630.905273	144.634171
1629.910156	175.812515
1628.915039	-282.392059
1627.918945	-187.720520
1626.922852	-90.332695
1625.926758	51.842426
1624.930664	2.120048
1623.933594	-105.313377
1622.937500	213.193283
1621.940430	260.996704
1620.942383	80.302223
1619.945313	262.244904
1618.947266	136.939941
1617.949219	261.180054
1616.951172	38.951790
1615.953125	68.814949
1614.954102	48.867352
1613.956055	-49.710506
1612.957031	-121.978050
1611.957031	10.339801
1610.958008	11.567986
1609.958008	-57.940353
1608.958984	173.943451
1607.958008	146.387329
1606.958008	221.009247
1605.958008	240.618774
1604.957031	48.162380
1603.956055	198.676254
1602.955078	-53.878429
1601.953125	15.470365
1600.951172	58.619415
1599.950195	67.739059
1598.947266	-51.290150
1597.945313	-31.746033
1596.942383	-161.211853
1595.940430	-274.973877
1594.937500	-174.517670
1593.933594	-170.787689
1592.930664	-138.376373
1591.926758	27.107676
1590.922852	-65.929863
1589.918945	-98.965233
1588.915039	14.053753
1587.910156	59.136887
1586.906250	242.351074
1585.901367	169.901062
1584.895508	126.077454
1583.890625	363.660706
1582.884766	337.895447
1581.878906	197.437653
1580.873047	69.977913
1579.867188	114.338715
1578.860352	155.981125
1577.854492	239.159729
1576.847656	220.715393
1575.839844	-104.815491
1574.833008	-89.564217
1573.825195	276.638824
1572.817383	262.987366
1571.809570	298.620941
1570.801758	134.021027
1569.792969	26.536280
1568.784180	61.856224
1567.775391	213.915710
1566.766602	243.754150
1565.757813	242.308517
1564.748047	7.146060
1563.738281	124.868393
1562.728516	47.841438
1561.718750	167.850143
1560.708008	183.944992
1559.697266	171.387589
1558.686523	-14.964633
1557.675781	130.353271
1556.665039	120.018242
1555.653320	179.491699
1554.641602	228.449265
1553.629883	341.985138
1552.617188	165.390610
1551.605469	141.450623
1550.592773	114.791351
1549.580078	111.292542
1548.567383	79.209846
1547.553711	212.499359
1546.541016	177.553101
1545.527344	217.438675
1544.513672	102.113014
1543.499023	183.058334
1542.485352	188.930634
1541.470703	75.853401
1540.456055	-50.220554
1539.441406	-34.390461
1538.425781	102.596107
1537.410156	146.494247
1536.394531	9.648302
1535.378906	-67.947960
1534.363281	27.135826
1533.346680	-1.718345
1532.331055	330.193512
1531.314453	190.209824
1530.296875	32.108463
1529.280273	64.583572
1528.262695	35.094093
1527.245117	0.341254
1526.227539	294.995087
1525.209961	265.098785
1524.191406	-117.457550
1523.172852	73.741875
1522.154297	-77.359268
1521.135742	262.662201
1520.116211	-45.500053
1519.097656	283.849823
1518.078125	183.748138
1517.058594	147.808777
1516.038086	-75.767067
1515.018555	-152.953400
1513.998047	39.385960
1512.977539	113.442635
1511.956055	110.346283
1510.935547	91.762497
1509.914063	8.931283
1508.892578	41.457905
1507.871094	12.323651
1506.849609	-211.755768
1505.827148	-5.202839
1504.804688	8.954396
1503.782227	-76.915939
1502.759766	-224.323624
1501.736328	-154.070267
1500.713867	-263.165955
1499.690430	-77.904388
1498.666016	-281.869690
1497.642578	-22.637846
1496.618164	-137.144531
1495.594727	-52.149971
1494.569336	124.769920
1493.544922	-263.501038
1492.520508	-30.505892
1491.495117	20.849716
1490.469727	36.343754
1489.444336	-9.545048
1488.417969	16.021711
1487.392578	56.852249
1486.366211	197.158249
1485.339844	140.808838
1484.312500	227.320969
1483.286133	191.292343
1482.258789	356.729218
1481.231445	312.924744
1480.204102	210.449539
1479.175781	194.630920
1478.148438	385.232025
1477.120117	458.484375
1476.091797	518.931274
1475.062500	548.738892
1474.034180	614.165649
1473.004883	480.937958
1471.975586	541.186218
1470.946289	738.803284
1469.916016	1010.081055
1468.885742	866.592346
1467.855469	990.180237
1466.825195	722.129150
1465.794922	962.599426
1464.763672	1113.983643
1463.732422	1161.110352
1462.701172	1203.127197
1461.669922	1293.378296
1460.638672	1073.779785
1459.606445	1097.987671
1458.574219	1137.415527
1457.541992	1258.035400
1456.508789	1310.088135
1455.476563	1202.328491
1454.443359	1178.300781
1453.410156	1415.459595
1452.375977	1391.404419
1451.342773	1438.353394
1450.308594	1371.255493
1449.274414	1486.611938
1448.240234	1422.103271
1447.206055	1580.490356
1446.170898	1313.476074
1445.135742	1325.040039
1444.100586	1551.739746
1443.064453	1287.500977
1442.029297	1372.512085
1440.993164	1480.267090
1439.957031	1304.811646
1438.920898	1356.991333
1437.883789	979.499451
1436.847656	1097.505371
1435.810547	1172.539429
1434.773438	1050.568115
1433.735352	820.091370
1432.698242	819.528992
1431.660156	803.856079
1430.622070	280.976196
1429.583008	656.603333
1428.544922	265.260254
1427.505859	524.822815
1426.466797	211.940262
1425.427734	136.224350
1424.387695	65.626617
1423.348633	58.131973
1422.308594	224.526855
1421.268555	242.301880
1420.227539	-39.558071
1419.187500	18.681259
1418.146484	132.328232
1417.105469	77.376945
1416.064453	75.357872
1415.022461	-27.226341
1413.980469	-31.607458
1412.939453	29.477547
1411.896484	108.183228
1410.854492	164.321884
1409.811523	9.414702
1408.768555	7.907122
1407.725586	54.202381
1406.682617	-70.210381
1405.638672	3.847705
1404.595703	-42.523476
1403.551758	-93.825409
1402.506836	38.134304
1401.462891	-125.883919
1400.417969	-116.703407
1399.373047	45.519661
1398.328125	34.774185
1397.283203	61.716980
1396.237305	156.382858
1395.191406	-137.239304
1394.145508	80.342171
1393.099609	85.051567
1392.052734	-97.946205
1391.006836	-205.668167
1389.959961	67.145805
1388.912109	-62.927540
1387.865234	59.821690
1386.817383	132.575928
1385.769531	-2.155568
1384.721680	-74.237816
1383.673828	113.749245
1382.625000	86.827522
1381.576172	-172.342834
1380.527344	270.591736
1379.478516	-108.193886
1378.429688	-124.688980
1377.379883	-3.801028
1376.330078	-75.042366
1375.280273	-58.830063
1374.229492	77.202003
1373.178711	180.843887
1372.128906	-129.390167
1371.077148	-65.461609
1370.026367	38.419678
1368.974609	-44.557373
1367.923828	-12.793355
1366.871094	-83.095444
1365.819336	-33.730354
1364.767578	-16.663715
1363.714844	304.168488
1362.662109	17.700640
1361.609375	20.076797
1360.555664	52.385578
1359.501953	151.921356
1358.448242	97.333992
1357.394531	149.758667
1356.340820	246.987778
1355.286133	98.239136
1354.231445	421.687408
1353.176758	216.007751
1352.122070	261.322510
1351.066406	190.002075
1350.011719	292.564362
1348.956055	77.492142
1347.899414	413.421570
1346.843750	630.221558
1345.787109	881.722961
1344.730469	562.882690
1343.673828	482.252594
1342.616211	334.807098
1341.559570	474.961060
1340.501953	580.439575
1339.444336	869.241943
1338.385742	766.714966
1337.328125	689.072632
1336.269531	975.404663
1335.210938	640.510071
1334.152344	676.971680
1333.092773	723.376709
1332.033203	730.260010
1330.973633	744.626465
1329.914063	615.672180
1328.853516	523.906433
1327.793945	807.852417
1326.733398	521.044373
1325.672852	609.860474
1324.611328	767.838440
1323.549805	587.568298
1322.489258	397.569275
1321.426758	740.752258
1320.365234	837.119080
1319.302734	694.218384
1318.241211	896.712830
1317.177734	746.568604
1316.115234	914.552307
1315.052734	873.022339
1313.989258	870.980774
1312.925781	920.723816
1311.862305	559.169250
1310.797852	978.418762
1309.733398	794.356384
1308.668945	782.716187
1307.604492	985.218567
1306.540039	656.242981
1305.474609	686.577026
1304.409180	921.054626
1303.343750	1049.742798
1302.277344	964.544434
1301.211914	613.995544
1300.145508	833.680542
1299.079102	864.145081
1298.011719	906.902466
1296.945313	1057.718994
1295.877930	874.616699
1294.810547	571.354126
1293.743164	675.597839
1292.674805	573.732422
1291.606445	560.236816
1290.538086	838.593140
1289.469727	734.373352
1288.400391	659.627991
1287.332031	780.994019
1286.262695	544.595520
1285.193359	597.371460
1284.123047	588.905762
1283.052734	543.729004
1281.982422	655.256836
1280.912109	671.293701
1279.841797	520.939819
1278.770508	497.869019
1277.699219	863.706665
1276.627930	757.440674
1275.556641	783.242676
1274.484375	801.699707
1273.412109	624.651794
1272.339844	455.009918
1271.267578	693.364502
1270.194336	807.060547
1269.121094	683.868774
1268.047852	751.126831
1266.974609	874.481079
1265.900391	619.574097
1264.827148	750.204834
1263.752930	834.425537
1262.677734	964.921631
1261.603516	724.803406
1260.528320	818.681885
1259.453125	851.585693
1258.377930	767.520691
1257.301758	642.064209
1256.226563	648.147949
1255.150391	863.582153
1254.073242	1025.347168
1252.997070	894.999817
1251.919922	934.992920
1250.842773	1030.891479
1249.765625	776.526428
1248.688477	801.857849
1247.610352	742.067566
1246.532227	757.616211
1245.454102	875.180664
1244.375000	691.432007
1243.296875	665.606262
1242.217773	843.722412
1241.138672	878.497131
1240.058594	947.198242
1238.979492	814.435120
1237.899414	994.648315
1236.819336	709.052917
1235.738281	576.315002
1234.658203	795.143982
1233.577148	645.403992
1232.496094	481.150177
1231.415039	750.614197
1230.333008	455.523682
1229.250977	560.109497
1228.168945	766.297852
1227.086914	497.903503
1226.003906	357.846344
1224.920898	544.452271
1223.837891	580.951172
1222.754883	399.721436
1221.670898	542.532471
1220.587891	436.242310
1219.503906	378.285767
1218.418945	465.285370
1217.334961	366.186249
1216.250000	455.470062
1215.165039	52.056000
1214.080078	223.356750
1212.994141	382.458984
1211.908203	490.765503
1210.822266	319.109985
1209.736328	347.684479
1208.649414	258.023834
1207.563477	296.141541
1206.476563	457.120209
1205.388672	360.106995
1204.301758	248.635223
1203.213867	141.972870
1202.125977	280.955902
1201.038086	275.357666
1199.949219	103.603424
1198.861328	-178.827652
1197.772461	-117.110237
1196.682617	23.907848
1195.593750	25.321289
1194.503906	-93.552574
1193.414063	126.540688
1192.324219	58.064987
1191.233398	73.665207
1190.143555	-4.482378
1189.052734	20.627722
1187.960938	271.391998
1186.870117	-90.203369
1185.778320	-204.469498
1184.686523	-292.338959
1183.594727	-219.476532
1182.501953	-144.304901
1181.410156	-45.230961
1180.317383	39.355770
1179.223633	145.419342
1178.130859	-72.134308
1177.037109	50.578529
1175.943359	-68.750175
1174.849609	-68.331955
1173.754883	116.394745
1172.661133	97.523842
1171.566406	243.741501
1170.470703	207.990463
1169.375977	138.724319
1168.280273	-26.230324
1167.184570	16.868776
1166.088867	-62.015930
1164.992188	-93.117958
1163.895508	11.951568
1162.798828	116.928596
1161.702148	183.599884
1160.605469	92.597885
1159.507813	214.060089
1158.410156	60.943047
1157.311523	-3.862871
1156.213867	12.443665
1155.115234	102.634949
1154.016602	52.052475
1152.917969	163.573944
1151.818359	186.807449
1150.718750	62.244026
1149.619141	-76.594032
1148.519531	-265.426636
1147.418945	-113.672081
1146.319336	-12.010825
1145.217773	-372.232697
1144.117188	-1.713154
1143.015625	-14.464498
1141.915039	-34.368111
1140.813477	21.800932
1139.710938	-126.569794
1138.609375	5.606267
1137.506836	-28.672602
1136.404297	-91.475418
1135.300781	12.003055
1134.197266	10.911634
1133.094727	259.120880
1131.990234	79.878540
1130.886719	285.187897
1129.782227	110.724808
1128.677734	434.500549
1127.573242	269.531769
1126.468750	265.862457
1125.363281	67.778328
1124.257813	355.642273
1123.152344	212.097900
1122.045898	286.548126
1120.940430	124.112259
1119.833984	215.102829
1118.726563	156.886124
1117.620117	328.282715
1116.512695	-113.298203
1115.405273	164.522949
1114.297852	338.138855
1113.189453	109.658531
1112.082031	105.886902
1110.972656	-172.086700
1109.864258	173.937775
1108.755859	219.755814
1107.646484	31.705921
1106.537109	155.461655
1105.426758	283.879089
1104.317383	230.497528
1103.207031	630.235046
1102.096680	293.683167
1100.985352	6.819105
1099.875000	429.941833
1098.763672	409.621857
1097.652344	221.962387
1096.540039	142.798111
1095.427734	143.792725
1094.315430	156.580170
1093.203125	386.040497
1092.090820	278.721680
1090.977539	484.538666
1089.864258	325.500671
1088.750977	213.614685
1087.636719	99.442154
1086.522461	279.318451
1085.408203	146.420456
1084.293945	326.253174
1083.179688	-6.307282
1082.064453	194.671692
1080.949219	266.386658
1079.833008	342.787903
1078.717773	311.185120
1077.601563	270.229767
1076.485352	-10.061458
1075.368164	181.429810
1074.251953	260.274689
1073.134766	151.486221
1072.016602	70.917091
1070.899414	140.460464
1069.781250	-24.366554
1068.663086	56.956345
1067.544922	28.178175
1066.426758	292.217865
1065.307617	50.399132
1064.188477	108.382668
1063.068359	283.404327
1061.949219	254.823364
1060.829102	186.526596
1059.708984	370.904968
1058.588867	99.277740
1057.467773	141.080170
1056.346680	98.775291
1055.225586	30.836603
1054.104492	23.723915
1052.982422	-58.080490
1051.860352	-4.356013
1050.738281	119.435234
1049.615234	-48.530991
1048.492188	0.647354
1047.369141	-45.786816
1046.246094	-71.149185
1045.123047	-91.776947
1043.999023	74.162109
1042.875000	37.309891
1041.750000	86.746742
1040.625977	36.054222
1039.500977	141.493927
1038.375977	135.176224
1037.250000	-148.119141
1036.125000	-96.049477
1034.999023	-76.522659
1033.873047	126.850647
1032.746094	-79.169189
1031.619141	112.611710
1030.492188	211.379364
1029.365234	126.550224
1028.237305	-0.003820
1027.110352	-233.292770
1025.982422	-194.655304
1024.853516	32.120071
1023.725586	-182.234894
1022.596680	-361.609344
1021.467773	-229.880447
1020.337891	-179.343994
1019.208008	-314.314850
1018.078125	33.179890
1016.948242	-106.267731
1015.818359	-275.710266
1014.687500	-366.216644
1013.556641	-30.328796
1012.425781	-120.704735
1011.293945	-213.284409
1010.162109	-27.930248
1009.030273	97.230873
1007.898438	233.978317
1006.765625	414.688721
1005.632813	493.618439
1004.500000	748.331970
1003.366211	1278.110352
1002.233398	1363.942139
1001.099609	1186.374023
999.964844	588.490051
998.831055	355.899384
997.696289	335.936127
996.561523	152.141098
995.425781	116.221443
994.291016	126.547485
993.155273	37.738880
992.019531	-110.923691
990.882813	-33.463310
989.747070	-94.285698
988.610352	66.256599
987.472656	118.491600
986.335938	-142.539612
985.198242	8.906466
984.060547	-7.745566
982.921875	284.172913
981.784180	-20.098360
980.645508	53.223587
979.506836	-59.765099
978.367188	98.772354
977.228516	167.627808
976.088867	144.559296
974.948242	38.826233
973.808594	-103.553383
972.667969	36.774487
971.527344	163.321426
970.385742	-56.860634
969.245117	-90.916389
968.103516	95.444176
966.961914	141.810455
965.819336	34.511852
964.677734	119.989113
963.534180	246.761276
962.391602	45.712147
961.249023	-155.180420
960.105469	47.370201
958.961914	55.161888
957.817383	198.139557
956.673828	224.330948
955.529297	110.919685
954.383789	187.584778
953.239258	60.623119
952.093750	55.019402
950.948242	131.811234
949.802734	238.347351
948.656250	239.729187
947.509766	140.599670
946.363281	-10.985518
945.216797	-41.374958
944.069336	83.605209
942.921875	414.078094
941.774414	114.384567
940.625977	122.987602
939.478516	446.514893
938.330078	122.071190
937.180664	-10.600236
936.032227	292.340912
934.882813	111.905846
933.732422	230.154205
932.583008	380.287354
931.432617	70.236633
930.282227	181.696915
929.131836	302.251099
927.980469	272.542236
926.830078	-123.525612
925.677734	19.873411
924.526367	44.950359
923.374023	236.064743
922.221680	-136.754883
921.069336	31.644680
919.916992	-131.811890
918.763672	-36.143501
917.610352	16.346258
916.456055	232.349472
915.302734	323.398560
914.148438	216.945267
912.994141	-39.218449
911.838867	378.617188
910.683594	-129.207062
909.528320	-117.446190
908.373047	-289.320068
907.216797	-182.288834
906.061523	94.673828
904.904297	-188.099243
903.748047	81.967033
902.590820	182.074722
901.433594	82.908234
900.276367	-197.281540
899.118164	29.578562
897.960938	213.352600
896.802734	-21.405706
895.643555	-120.365372
894.484375	361.765442
893.325195	-1.684242
892.166016	32.763031
891.006836	198.231216
889.846680	121.940094
888.686523	122.462746
887.526367	-53.111984
886.365234	166.388809
885.204102	130.790222
884.042969	221.544373
882.880859	199.472641
881.719727	332.999695
880.556641	110.255646
879.394531	282.042084
878.232422	66.158913
877.069336	156.753738
875.905273	188.735779
874.742188	427.856018
873.578125	223.353882
872.414063	250.759720
871.250000	91.373474
870.084961	157.012680
868.920898	323.815186
867.754883	29.563334
866.589844	263.723206
865.423828	403.360413
864.257813	295.743683
863.091797	176.927048
861.924805	-87.838387
860.758789	325.607056
859.590820	285.373627
858.423828	348.377075
857.255859	413.569611
856.087891	279.060089
854.919922	402.502228
853.751953	478.774384
852.583008	559.469421
851.414063	640.098816
850.244141	171.718292
849.075195	209.787003
847.905273	180.624115
846.734375	171.598251
845.564453	79.725311
844.393555	281.037323
843.222656	229.395599
842.051758	186.698196
840.879883	228.971603
839.708008	16.307751
838.536133	192.659439
837.363281	80.607857
836.190430	46.778244
835.017578	227.369583
833.844727	271.617981
832.670898	-7.920801
831.497070	-23.967009
830.323242	368.340515
829.149414	253.980164
827.974609	3.576061
826.799805	252.781174
825.624023	258.819214
824.449219	55.303082
823.273438	121.486954
822.097656	127.455635
820.920898	91.065636
819.744141	-116.807121
818.567383	-73.039543
817.390625	124.253235
816.212891	-25.722679
815.035156	-82.220093
813.857422	-149.844330
812.679688	-72.931168
811.500977	-89.460037
810.322266	-8.216785
809.142578	-191.473831
807.963867	-63.656345
806.784180	86.278496
805.603516	14.059412
804.423828	-91.455345
803.243164	53.847260
802.062500	88.103584
800.881836	-8.572738
799.700195	-94.143623
798.518555	-133.138611
797.336914	-52.436211
796.154297	-133.590149
794.972656	-108.376434
793.789063	-18.961086
792.606445	-195.382248
791.422852	24.595898
790.240234	100.554970
789.055664	10.463538
787.872070	48.723221
786.687500	-149.758423
785.502930	-82.778091
784.317383	68.167030
783.132813	-19.720020
781.947266	120.042450
780.761719	-113.689835
779.575195	189.451187
778.388672	264.954102
777.202148	59.993374
776.015625	274.520782
774.828125	226.304749
773.640625	-27.097675
772.453125	-84.078430
771.264648	-61.658195
770.076172	84.204514
768.887695	75.682228
767.699219	113.427948
766.509766	-36.135685
765.320313	25.819988
764.130859	-24.579378
762.940430	184.831024
761.750977	145.399323
760.559570	132.380325
759.369141	202.963898
758.177734	416.476990
756.986328	273.627228
755.794922	401.262878
754.603516	104.603363
753.411133	335.485260
752.218750	80.711868
751.025391	-24.589190
749.832031	-63.964233
748.638672	173.300232
747.445313	118.523125
746.250977	219.570313
745.057617	-72.139748
743.862305	379.840851
742.667969	55.328941
741.472656	59.823181
740.277344	44.587715
739.082031	-64.869156
737.885742	64.523384
736.689453	349.365387
735.493164	-46.946217
734.296875	-11.784054
733.099609	-55.432835
731.902344	-13.718375
730.705078	6.101880
729.506836	-192.805649
728.308594	98.203835
727.110352	185.763474
725.911133	6.635325
724.712891	238.405472
723.513672	-69.537064
722.313477	57.309921
721.113281	238.692642
719.914063	5.208838
718.712891	199.622589
717.512695	116.830223
716.311523	378.767609
715.110352	56.065533
713.909180	56.241657
712.707031	466.264862
711.504883	-24.036839
710.302734	-137.134186
709.099609	152.845963
707.896484	-66.952072
706.693359	-14.456142
705.490234	118.566055
704.286133	260.237579
703.082031	84.159637
701.877930	212.730484
700.672852	208.573120
699.468750	67.436943
698.262695	22.019487
697.057617	41.831638
695.851563	124.648842
694.645508	140.087784
693.439453	-24.742542
692.232422	-222.064941
691.026367	-158.788406
689.818359	-164.992813
688.611328	-88.737785
687.403320	-12.519436
686.195313	-38.270054
684.987305	-53.165878
683.778320	-85.400513
682.569336	-299.673859
681.360352	95.025307
680.151367	19.448479
678.941406	30.538748
677.731445	30.793467
676.521484	-33.899170
675.310547	65.919563
674.099609	98.610329
672.888672	131.282043
671.677734	248.283890
670.465820	4.123468
669.253906	285.380249
668.041016	190.440765
666.829102	104.181259
665.616211	199.418198
664.403320	400.432343
663.189453	-16.206015
661.975586	122.145294
660.761719	-54.681828
659.547852	-22.130835
658.333008	19.024950
657.118164	-192.187256
655.903320	-116.527130
654.688477	122.931282
653.472656	-29.989378
652.256836	-27.701019
651.040039	-107.285141
649.824219	-48.995358
648.607422	69.553940
647.389648	0.750206
646.172852	106.312813
644.955078	22.463665
643.737305	216.168594
642.519531	65.659332
641.300781	97.994011
640.082031	80.869385
638.863281	-213.499924
637.643555	-13.504493
636.423828	3.801007
635.204102	-64.801865
633.984375	66.339760
632.763672	-47.302536
631.542969	6.541595
630.322266	171.967087
629.100586	-126.053696
627.878906	28.654564
626.657227	103.984459
625.435547	82.844460
624.212891	83.186668
622.990234	105.005829
621.767578	154.719147
620.543945	341.547394
619.320313	-116.213043
618.096680	-62.013004
616.873047	17.923544
615.648438	-124.647713
614.423828	237.848312
613.199219	-73.498581
611.973633	-91.624573
610.748047	138.380554
609.522461	-238.643997
608.296875	32.151215
607.070313	55.131241
605.843750	135.930588
604.617188	-20.187595
