# Supplementary material for: Raman spectroscopy accurately differentiates mucosal healing from non-healing and biochemical changes following biological therapy in inflammatory bowel disease
Source: PLoS One. 2021 Jun 2;16(6):e0252210. doi: 10.1371/journal.pone.0252210 (PMC8172032; doi:10.1371/journal.pone.0252210)
Supplement: S3 Dataset — (ZIP) [file pone.0252210.s005.zip › Export UC active inflammation/OC032-1 pre treatment_base sub CR removed_8__X_-18641.6__Y_36492.6__Z_-127.2__Time_89.txt]

1714.640625	536.735657
1713.664063	311.601990
1712.687500	326.891235
1711.709961	5.391753
1710.733398	-81.523010
1709.755859	87.295082
1708.778320	42.766449
1707.799805	-56.964596
1706.821289	23.885263
1705.843750	-145.899216
1704.864258	-20.169252
1703.885742	79.826370
1702.907227	-233.992401
1701.927734	-228.340149
1700.948242	-109.354088
1699.968750	-323.727722
1698.988281	-408.758514
1698.007813	-182.735153
1697.028320	-102.819221
1696.046875	-235.860138
1695.066406	155.661438
1694.084961	-122.471588
1693.104492	105.063683
1692.123047	45.016716
1691.140625	-16.871389
1690.159180	186.289444
1689.176758	187.392654
1688.194336	298.642883
1687.211914	181.315964
1686.228516	99.430939
1685.246094	250.245148
1684.262695	329.754089
1683.279297	250.113770
1682.295898	-188.337021
1681.311523	-88.040085
1680.327148	148.670380
1679.342773	109.139198
1678.358398	9.078481
1677.374023	79.971931
1676.388672	271.125671
1675.403320	417.602905
1674.417969	320.022369
1673.432617	441.034210
1672.446289	339.314453
1671.459961	381.672302
1670.473633	150.965195
1669.487305	207.710831
1668.500977	405.673126
1667.513672	585.451355
1666.526367	558.643372
1665.539063	619.890381
1664.550781	612.590393
1663.563477	454.602539
1662.575195	726.662048
1661.586914	619.949036
1660.598633	497.804443
1659.609375	680.828186
1658.620117	339.632904
1657.631836	250.611038
1656.641602	246.702896
1655.652344	330.545898
1654.662109	70.595619
1653.672852	642.046204
1652.681641	475.395569
1651.691406	15.550719
1650.701172	352.212555
1649.709961	287.130188
1648.718750	-52.543049
1647.727539	-138.085602
1646.735352	246.965805
1645.744141	455.131531
1644.751953	259.362976
1643.759766	-171.081879
1642.766602	-189.312531
1641.774414	-143.962311
1640.781250	-296.341125
1639.788086	15.849607
1638.794922	1.035877
1637.801758	33.872295
1636.807617	11.483788
1635.813477	155.319092
1634.819336	156.941452
1633.825195	-231.216614
1632.830078	26.252180
1631.834961	-40.182014
1630.839844	-172.293304
1629.844727	-343.720886
1628.849609	-51.791332
1627.853516	-7.238645
1626.857422	-220.416855
1625.861328	-359.786865
1624.865234	-38.875824
1623.868164	245.137726
1622.871094	50.735916
1621.874023	74.565819
1620.876953	72.153542
1619.879883	61.894474
1618.881836	-50.758141
1617.883789	-87.206528
1616.885742	146.732208
1615.887695	236.241104
1614.888672	-282.997467
1613.889648	102.960358
1612.890625	24.546095
1611.891602	32.675735
1610.892578	-103.400604
1609.892578	-113.660164
1608.892578	-61.062630
1607.892578	43.865150
1606.892578	98.938263
1605.891602	114.646637
1604.890625	85.787064
1603.889648	166.809769
1602.888672	-147.411041
1601.887695	-142.379959
1600.885742	-38.042278
1599.883789	68.788345
1598.881836	178.101852
1597.879883	109.528893
1596.876953	25.200537
1595.874023	152.456238
1594.871094	-214.166702
1593.868164	174.056595
1592.864258	-307.527863
1591.861328	-259.048340
1590.857422	-210.715424
1589.853516	-55.532192
1588.848633	31.618889
1587.844727	-259.586395
1586.839844	395.816711
1585.834961	357.288910
1584.830078	16.276865
1583.824219	139.146057
1582.819336	-53.427906
1581.813477	50.894016
1580.807617	160.237778
1579.800781	-58.706997
1578.794922	284.619537
1577.788086	60.245289
1576.781250	-242.245865
1575.773438	-6.246475
1574.766602	226.914200
1573.758789	186.755508
1572.750977	128.260727
1571.743164	475.127838
1570.735352	229.168152
1569.726563	-74.022873
1568.718750	-62.912842
1567.708984	-52.000648
1566.700195	2.900373
1565.691406	-235.729355
1564.681641	-22.835724
1563.671875	119.738586
1562.662109	59.731392
1561.652344	217.458740
1560.641602	-99.619286
1559.630859	-7.094432
1558.620117	56.712860
1557.609375	213.618958
1556.597656	-114.238625
1555.586914	-139.025543
1554.575195	84.634773
1553.563477	207.052368
1552.550781	-53.903130
1551.539063	-131.134171
1550.526367	68.357979
1549.513672	-120.463448
1548.500977	-9.332208
1547.487305	122.251785
1546.473633	300.152832
1545.459961	327.891266
1544.446289	68.600777
1543.432617	93.467827
1542.417969	-23.931746
1541.404297	-38.117836
1540.389648	200.566071
1539.374023	-116.058968
1538.359375	62.859264
1537.343750	99.601608
1536.328125	200.669189
1535.312500	25.551651
1534.296875	146.914490
1533.280273	-67.114479
1532.263672	-13.127150
1531.247070	182.428848
1530.230469	547.805115
1529.212891	-135.570068
1528.196289	-30.690893
1527.178711	-386.925232
1526.160156	353.493958
1525.142578	53.671032
1524.124023	31.725805
1523.106445	-239.871552
1522.087891	-197.710678
1521.068359	101.434685
1520.049805	166.381241
1519.030273	159.175476
1518.010742	200.675125
1516.991211	85.302238
1515.971680	177.930023
1514.951172	3.272722
1513.930664	87.913231
1512.910156	90.252213
1511.889648	-82.053795
1510.868164	194.640808
1509.846680	-234.412628
1508.826172	-188.845123
1507.803711	133.509430
1506.782227	-82.768204
1505.759766	-73.504860
1504.737305	-33.589237
1503.714844	-265.386108
1502.692383	-276.869598
1501.668945	-19.545076
1500.646484	-85.027336
1499.623047	-176.196808
1498.599609	-257.170105
1497.575195	-161.650146
1496.550781	-114.856873
1495.527344	-88.599884
1494.502930	-159.631287
1493.477539	247.387192
1492.453125	-335.070221
1491.427734	-10.105546
1490.402344	120.465897
1489.376953	312.230652
1488.350586	13.450308
1487.325195	-68.183624
1486.298828	-63.064663
1485.272461	135.986298
1484.245117	184.314682
1483.218750	-119.477547
1482.191406	239.989258
1481.164063	244.779114
1480.136719	216.382843
1479.108398	310.296112
1478.080078	707.415039
1477.052734	439.319397
1476.023438	173.805405
1474.995117	198.755722
1473.965820	791.498840
1472.937500	518.394897
1471.908203	749.338745
1470.877930	690.034058
1469.848633	913.178833
1468.818359	525.703003
1467.788086	639.383667
1466.757813	869.971252
1465.727539	953.015015
1464.696289	985.164795
1463.665039	875.004150
1462.633789	935.105774
1461.602539	1117.100952
1460.570313	981.578857
1459.539063	1232.051758
1458.506836	951.904724
1457.473633	1263.157715
1456.441406	1191.203491
1455.408203	1438.892090
1454.375000	1049.931885
1453.341797	1282.375854
1452.308594	1466.581665
1451.274414	1095.658081
1450.241211	1624.497437
1449.207031	1542.569214
1448.171875	1394.828979
1447.137695	1338.379395
1446.102539	1312.346558
1445.067383	1126.898926
1444.032227	1032.677490
1442.997070	943.601929
1441.960938	1234.025513
1440.924805	1157.659790
1439.888672	949.895081
1438.852539	1015.291992
1437.816406	1247.530151
1436.779297	1088.027222
1435.742188	585.064697
1434.705078	638.060181
1433.666992	375.408325
1432.629883	302.313477
1431.591797	239.387314
1430.553711	123.558968
1429.514648	426.662659
1428.476563	343.775146
1427.437500	59.207767
1426.398438	163.149017
1425.359375	224.262497
1424.320313	111.518456
1423.280273	-99.398972
1422.240234	55.159199
1421.200195	98.903328
1420.159180	16.775547
1419.119141	0.251198
1418.078125	235.515945
1417.037109	259.366608
1415.996094	21.620806
1414.954102	-334.193054
1413.912109	-40.880131
1412.870117	-361.140442
1411.828125	-75.306847
1410.786133	-196.675186
1409.743164	-134.478455
1408.700195	91.088898
1407.657227	-150.538559
1406.614258	-78.053246
1405.570313	32.136337
1404.527344	-286.841431
1403.483398	-153.864960
1402.438477	220.008270
1401.394531	-103.537453
1400.349609	-441.911224
1399.304688	-65.396645
1398.259766	-72.504738
1397.214844	18.247562
1396.168945	199.259064
1395.123047	44.581589
1394.077148	496.244965
1393.031250	-73.922173
1391.984375	-110.462082
1390.937500	268.658875
1389.890625	72.111053
1388.843750	158.500290
1387.796875	-127.774620
1386.749023	246.443680
1385.701172	128.012314
1384.653320	104.742119
1383.604492	-105.885101
1382.556641	86.036888
1381.507813	38.125885
1380.458984	-281.916016
1379.410156	-104.742989
1378.360352	-54.888424
1377.310547	134.847397
1376.260742	47.595345
1375.210938	214.997971
1374.161133	142.961456
1373.110352	-46.170174
1372.059570	-235.108093
1371.008789	37.356548
1369.957031	-59.086285
1368.906250	186.038467
1367.854492	-129.410461
1366.802734	-287.686005
1365.750000	-102.132973
1364.698242	-8.652362
1363.645508	-104.298698
1362.592773	-197.304001
1361.540039	269.682892
1360.486328	20.122299
1359.433594	21.996700
1358.379883	120.940071
1357.326172	-33.624043
1356.271484	-205.426422
1355.216797	-163.338730
1354.163086	-59.031921
1353.107422	142.176392
1352.052734	-58.879841
1350.998047	-78.495766
1349.942383	314.043701
1348.886719	123.311356
1347.830078	-79.653328
1346.774414	104.572556
1345.717773	569.062805
1344.661133	277.180786
1343.604492	54.941273
1342.546875	846.598938
1341.490234	148.763123
1340.432617	229.233109
1339.375000	545.074707
1338.316406	541.410217
1337.258789	426.449463
1336.200195	363.599976
1335.141602	533.503296
1334.082031	562.381531
1333.023438	353.881256
1331.963867	227.166504
1330.904297	491.270935
1329.844727	401.845825
1328.784180	581.933960
1327.723633	238.178040
1326.663086	415.932373
1325.602539	462.789612
1324.541992	218.320816
1323.480469	635.688354
1322.418945	388.975769
1321.357422	833.437683
1320.295898	562.281921
1319.233398	399.846802
1318.170898	698.739014
1317.108398	871.832153
1316.045898	882.228638
1314.982422	658.548279
1313.918945	457.215637
1312.855469	364.438446
1311.791992	614.127441
1310.728516	383.601715
1309.664063	702.239258
1308.599609	513.764954
1307.535156	832.370850
1306.469727	720.337524
1305.404297	851.936523
1304.338867	914.680115
1303.273438	707.004456
1302.208008	882.951111
1301.141602	540.308777
1300.075195	578.723633
1299.008789	671.221558
1297.942383	663.037537
1296.875000	765.396057
1295.807617	924.224121
1294.740234	616.698181
1293.672852	827.123413
1292.604492	598.343567
1291.537109	715.569275
1290.468750	668.475891
1289.399414	744.020996
1288.331055	765.661133
1287.261719	537.353027
1286.192383	429.242218
1285.123047	647.012756
1284.052734	499.803680
1282.983398	910.967407
1281.913086	328.096069
1280.841797	433.231293
1279.771484	538.365845
1278.700195	736.431946
1277.628906	570.012146
1276.557617	621.325745
1275.486328	655.527527
1274.414063	327.981567
1273.341797	721.492981
1272.269531	807.015381
1271.197266	770.389221
1270.124023	929.152466
1269.050781	1007.293701
1267.977539	963.368164
1266.904297	912.153870
1265.830078	1153.757202
1264.756836	678.092041
1263.681641	790.392639
1262.607422	778.310791
1261.533203	534.650208
1260.458008	851.661987
1259.382813	1000.406860
1258.307617	717.887451
1257.231445	1041.958496
1256.155273	917.829041
1255.079102	1073.730347
1254.002930	991.026245
1252.926758	845.084717
1251.849609	901.131592
1250.772461	898.768677
1249.695313	762.647034
1248.617188	787.037537
1247.540039	473.535492
1246.461914	728.840027
1245.382813	857.661011
1244.304688	634.189453
1243.225586	913.528809
1242.146484	743.525085
1241.067383	731.376465
1239.988281	942.505554
1238.908203	770.120850
1237.828125	1053.882813
1236.748047	849.979858
1235.667969	752.844543
1234.586914	839.972351
1233.505859	997.332581
1232.424805	900.148804
1231.343750	456.527496
1230.261719	662.225891
1229.179688	584.469177
1228.097656	1041.795410
1227.015625	760.598450
1225.932617	290.717316
1224.850586	566.250244
1223.767578	302.177399
1222.683594	642.798706
1221.600586	248.190903
1220.516602	238.082230
1219.432617	223.110321
1218.347656	-6.955913
1217.263672	217.226212
1216.178711	243.207047
1215.093750	15.595091
1214.008789	145.344757
1212.922852	23.967129
1211.836914	102.891167
1210.750977	531.565430
1209.665039	219.510895
1208.579102	336.801086
1207.492188	261.107300
1206.405273	248.077408
1205.318359	362.734375
1204.230469	412.229828
1203.142578	215.961853
1202.054688	181.090164
1200.966797	-51.247002
1199.877930	-379.825775
1198.790039	194.211456
1197.701172	-54.966400
1196.611328	-17.824669
1195.522461	84.201607
1194.432617	-326.041107
1193.342773	223.042999
1192.252930	19.553288
1191.162109	-203.130219
1190.072266	-401.725342
1188.981445	-119.926857
1187.889648	-169.696014
1186.798828	-176.264008
1185.707031	-343.708588
1184.615234	-259.160004
1183.523438	101.203865
1182.430664	10.403581
1181.337891	-351.388214
1180.245117	10.988589
1179.152344	-446.620300
1178.059570	-74.900406
1176.965820	136.063232
1175.872070	-60.333775
1174.778320	-220.769104
1173.683594	28.230797
1172.588867	-84.391449
1171.494141	-103.674759
1170.399414	-22.507641
1169.303711	264.286499
1168.208984	-82.865669
1167.113281	-391.665833
1166.016602	-62.113869
1164.920898	-459.308228
1163.824219	-184.944855
1162.727539	148.970139
1161.630859	184.136337
1160.533203	-43.435791
1159.435547	96.691193
1158.337891	222.388779
1157.240234	359.913239
1156.141602	265.903900
1155.043945	269.694733
1153.944336	-79.512070
1152.845703	-206.874771
1151.747070	275.966675
1150.647461	-113.651138
1149.547852	-126.706352
1148.447266	-196.977676
1147.347656	197.127213
1146.247070	200.534714
1145.146484	-207.893250
1144.044922	-142.615097
1142.944336	-105.944489
1141.842773	-12.253993
1140.741211	119.404442
1139.638672	77.384857
1138.537109	308.727386
1137.434570	76.487061
1136.332031	96.172653
1135.228516	255.952621
1134.125977	26.150576
1133.022461	152.563599
1131.917969	169.676865
1130.814453	405.107056
1129.709961	353.282135
1128.605469	249.257935
1127.500977	88.332253
1126.396484	413.541138
1125.291016	380.594025
1124.185547	314.451294
1123.080078	535.031799
1121.973633	336.158295
1120.868164	142.098343
1119.761719	-229.501587
1118.654297	-101.451065
1117.547852	99.910118
1116.440430	156.794846
1115.333008	69.327705
1114.225586	272.802704
1113.117188	-131.572601
1112.008789	-13.300551
1110.900391	-133.823410
1109.791992	192.318863
1108.682617	76.488167
1107.573242	137.852158
1106.463867	409.345520
1105.354492	189.629562
1104.244141	347.659912
1103.133789	543.366028
1102.023438	14.667005
1100.913086	80.614769
1099.801758	394.129883
1098.690430	318.481628
1097.579102	-35.281952
1096.467773	523.129395
1095.355469	204.812057
1094.243164	404.859528
1093.130859	312.800354
1092.017578	154.848190
1090.905273	171.177002
1089.791992	359.291046
1088.677734	119.093910
1087.564453	271.864960
1086.450195	116.479675
1085.335938	245.679871
1084.221680	-13.033208
1083.106445	576.780823
1081.991211	202.996567
1080.875977	310.962921
1079.760742	541.017029
1078.644531	559.654114
1077.528320	277.830688
1076.412109	-43.737144
1075.295898	291.846344
1074.178711	376.287445
1073.061523	409.112854
1071.944336	-327.125397
1070.826172	52.837605
1069.708984	120.956200
1068.590820	249.981689
1067.471680	238.415421
1066.353516	114.477089
1065.234375	-98.355202
1064.115234	107.976257
1062.996094	96.589851
1061.875977	-90.257011
1060.755859	445.883850
1059.635742	6.529254
1058.515625	208.110077
1057.394531	-32.205986
1056.273438	377.372833
1055.152344	-75.417938
1054.031250	-308.358398
1052.909180	77.774033
1051.787109	260.630249
1050.665039	181.984818
1049.541992	87.079994
1048.418945	223.277420
1047.295898	224.160233
1046.172852	-73.442352
1045.048828	123.477730
1043.925781	-120.232979
1042.801758	242.206223
1041.676758	17.316093
1040.552734	211.942795
1039.427734	-180.409988
1038.302734	144.681274
1037.176758	-345.134369
1036.050781	77.714928
1034.924805	-97.590195
1033.798828	101.806709
1032.672852	217.445633
1031.545898	181.940750
1030.418945	-37.132610
1029.291992	57.738174
1028.164063	59.675240
1027.036133	-270.527588
1025.908203	-417.013947
1024.780273	-189.501770
1023.651367	-224.364792
1022.522461	-396.079041
1021.393555	-259.006989
1020.264648	-217.042435
1019.134766	-267.801025
1018.004883	-17.005255
1016.875000	-185.865356
1015.744141	-461.188232
1014.613281	-490.677124
1013.482422	-255.964203
1012.351563	-174.142532
1011.219727	187.906982
1010.088867	-230.301910
1008.956055	-199.225418
1007.824219	232.253983
1006.691406	339.725800
1005.558594	544.376587
1004.425781	1026.507690
1003.292969	1145.541382
1002.159180	786.159912
1001.025391	526.397034
999.891602	239.124313
998.756836	173.801361
997.622070	-161.573471
996.487305	-131.937286
995.352539	-39.906952
994.216797	-118.588928
993.081055	-199.450150
991.945313	-185.615356
990.808594	54.281853
989.672852	68.240021
988.536133	-46.793468
987.398438	119.439667
986.261719	55.324085
985.124023	55.815456
983.986328	-93.272797
982.847656	-39.616802
981.709961	41.741528
980.571289	171.469406
979.432617	220.719666
978.292969	180.332062
977.153320	64.177933
976.013672	-118.492760
974.874023	46.073818
973.734375	199.174454
972.593750	111.071121
971.453125	491.650208
970.311523	259.044922
969.170898	56.496254
968.029297	150.208298
966.886719	159.063904
965.745117	78.549576
964.602539	126.600311
963.459961	195.363449
962.317383	204.584747
961.173828	-24.469269
960.030273	225.578857
958.886719	88.451370
957.743164	324.804108
956.598633	-366.225067
955.454102	-184.634155
954.309570	312.802917
953.165039	196.870819
952.019531	481.414642
950.874023	-48.282753
949.727539	-289.544098
948.582031	248.938400
947.435547	5.617594
946.289063	-22.712399
945.141602	-76.077179
943.995117	151.595917
942.847656	246.811081
941.699219	102.372490
940.551758	51.664761
939.403320	80.922966
938.254883	301.870178
937.105469	582.090576
935.957031	750.542297
934.807617	301.230469
933.658203	191.791824
932.507813	-31.447056
931.357422	242.095703
930.207031	55.551929
929.056641	-48.860588
927.906250	106.361038
926.754883	432.266296
925.603516	64.135826
924.451172	558.374634
923.298828	42.712433
922.146484	-49.734734
920.994141	119.344536
919.841797	45.245968
918.688477	514.273315
917.535156	415.265106
916.380859	527.572144
915.227539	-222.877777
914.073242	-46.784344
912.918945	99.788383
911.763672	-196.074371
910.608398	36.781925
909.453125	-9.347130
908.297852	-184.626907
907.141602	68.637352
905.985352	43.099907
904.829102	-66.197617
903.672852	-309.030029
902.515625	82.375725
901.358398	29.904089
900.201172	-319.008820
899.042969	-380.316467
897.884766	-434.763428
896.726563	-188.304306
895.568359	-285.639740
894.409180	-120.637085
893.250000	-109.369339
892.090820	236.376877
890.930664	134.671783
889.771484	33.058041
888.611328	-337.193542
887.450195	49.060177
886.289063	98.859222
885.128906	-61.186169
883.966797	94.708328
882.805664	25.017036
881.643555	-31.090452
880.481445	217.203064
879.319336	32.657757
878.156250	120.875328
876.993164	31.098663
875.830078	349.048859
874.666016	-177.539490
873.502930	439.754333
872.338867	1.205692
871.173828	156.910767
870.009766	717.485474
868.844727	434.400665
867.679688	684.367737
866.513672	718.406555
865.348633	565.902527
864.182617	703.326477
863.015625	207.196457
861.849609	584.956421
860.682617	511.217834
859.515625	644.036011
858.347656	853.094727
857.180664	799.529480
856.012695	900.764343
854.843750	921.207825
853.675781	634.452454
852.506836	719.937927
851.337891	679.864014
850.167969	503.121613
848.999023	684.854126
847.829102	152.079300
846.658203	459.155029
845.488281	58.716892
844.317383	609.559998
843.146484	390.462402
841.975586	247.496918
840.803711	339.382599
839.631836	80.182716
838.459961	104.954529
837.287109	205.663162
836.114258	464.926697
834.941406	299.634430
833.768555	246.042908
832.594727	467.054718
831.420898	250.436523
830.247070	413.245697
829.072266	123.041039
827.898438	140.748123
826.722656	160.627838
825.547852	207.213806
824.372070	300.538910
823.196289	-51.903305
822.020508	23.526726
820.844727	89.968544
819.667969	-6.230060
818.491211	224.830978
817.313477	308.831451
816.136719	136.842377
814.958984	18.271196
813.781250	384.576843
812.602539	63.544506
811.423828	191.680115
810.245117	-167.044510
809.066406	32.080750
807.886719	31.114487
806.707031	-43.202724
805.527344	84.519020
804.346680	-123.095337
803.166992	-159.766525
801.985352	-456.106659
800.804688	-224.383774
799.623047	-423.101257
798.441406	-459.920380
797.259766	-598.759583
796.078125	-263.310699
794.895508	176.051010
793.712891	-332.979828
792.529297	-208.426865
791.346680	-4.286891
790.163086	-92.513046
788.978516	-107.734650
787.794922	-277.897278
786.610352	-386.106628
785.425781	-262.116730
784.241211	-155.939423
783.055664	-10.094559
781.870117	111.304718
780.684570	-213.733765
779.498047	243.281830
778.311523	302.492493
777.125000	136.406235
775.938477	49.796604
774.750977	47.018696
773.563477	278.049835
772.375977	264.058319
771.187500	-5.807910
769.999023	-154.352448
768.810547	168.823563
767.622070	26.790897
766.432617	87.451424
765.243164	429.970642
764.053711	303.196777
762.863281	185.227020
761.672852	146.488846
760.482422	103.307198
759.291992	623.311768
758.100586	140.001984
756.909180	340.766724
755.717773	224.786514
754.525391	416.525726
753.333008	289.478882
752.140625	105.318855
750.948242	-39.273560
749.754883	176.279266
748.561523	429.003448
747.368164	154.779099
746.173828	174.676086
744.979492	80.435593
743.785156	225.269913
742.590820	128.778091
741.395508	67.362053
740.200195	238.259415
739.003906	-103.729431
737.808594	-33.724136
736.612305	-44.836304
735.416016	-36.269421
734.218750	13.847302
733.021484	177.720688
731.824219	118.289993
730.626953	411.076599
729.428711	200.642792
728.230469	119.297195
727.032227	-130.368378
725.833984	41.890263
724.634766	-50.356682
723.435547	-160.054230
722.235352	289.406952
721.036133	225.506027
719.835938	-69.782585
718.635742	141.408813
717.434570	-64.279022
716.233398	55.174023
715.032227	-207.108582
713.831055	429.102173
712.628906	212.634644
711.426758	116.145905
710.224609	-65.267792
709.021484	184.745575
707.818359	-125.082672
706.615234	355.668091
705.412109	331.160675
704.208008	-102.483086
703.003906	-18.031824
701.799805	-35.838192
700.594727	229.126022
699.389648	-27.853037
698.184570	195.754883
696.979492	138.929291
695.773438	-185.090378
694.567383	-287.334381
693.361328	101.352699
692.154297	166.378464
690.947266	114.200958
689.740234	-391.485291
688.533203	-378.290344
687.325195	5.908564
686.117188	-115.332924
684.909180	84.461105
683.700195	21.929373
682.491211	-49.165550
681.282227	-247.984375
680.072266	1.791608
678.863281	-198.937408
677.653320	-92.017761
676.442383	-117.105888
675.232422	-105.286346
674.021484	-52.260380
672.810547	-81.355614
671.598633	79.989616
670.386719	-128.368851
669.174805	-185.189117
667.962891	-135.963638
666.750000	313.100220
665.537109	-24.243555
664.324219	59.856403
663.110352	100.861076
661.897461	-13.433152
660.683594	-8.834448
659.468750	263.469940
658.254883	145.346039
657.040039	-4.923671
655.824219	131.817398
654.609375	-285.362305
653.393555	-221.562286
652.177734	172.052414
650.960938	1.252904
649.745117	87.008926
648.528320	-10.113758
647.311523	205.145111
646.093750	360.233063
644.875977	250.781174
643.658203	87.801292
642.440430	-18.975998
641.221680	3.522573
640.002930	36.974384
638.784180	100.723358
637.564453	379.538666
636.344727	102.050308
635.125000	-7.546134
633.905273	-91.090286
632.684570	111.168289
631.463867	122.558189
630.243164	63.384384
629.021484	-212.184067
627.799805	14.520744
626.578125	-60.965691
625.356445	106.106979
624.133789	292.666534
622.911133	209.415298
621.688477	-19.193216
620.464844	-240.984390
619.241211	83.673195
618.017578	-113.903618
616.793945	-39.257286
615.569336	50.647190
614.344727	65.936485
613.120117	-12.580264
611.894531	76.062477
610.668945	137.197754
609.443359	102.447281
608.216797	-64.445198
606.991211	-224.511749
605.764648	-8.222261
604.537109	-109.868134
