# Supplementary material for: Raman spectroscopy accurately differentiates mucosal healing from non-healing and biochemical changes following biological therapy in inflammatory bowel disease
Source: PLoS One. 2021 Jun 2;16(6):e0252210. doi: 10.1371/journal.pone.0252210 (PMC8172032; doi:10.1371/journal.pone.0252210)
Supplement: S3 Dataset — (ZIP) [file pone.0252210.s005.zip › Export UC active inflammation/OC013-1 pre treat_base sub CR removed_54__X_-33327.1__Y_11410.5__Z_-415.351__Time_618.txt]

1714.715820	-73.217117
1713.739258	47.046307
1712.762695	36.680405
1711.785156	-37.998135
1710.808594	-107.175941
1709.831055	30.131695
1708.853516	-46.897713
1707.875000	85.173050
1706.897461	16.447508
1705.918945	14.815651
1704.940430	7.980977
1703.960938	-73.660538
1702.982422	104.509148
1702.002930	-19.575485
1701.023438	19.753468
1700.043945	8.449751
1699.063477	-144.369095
1698.083984	-141.845917
1697.103516	69.326843
1696.123047	18.790693
1695.141602	-68.907738
1694.161133	132.126373
1693.179688	-85.900505
1692.198242	-63.327797
1691.216797	-48.512695
1690.234375	59.925976
1689.251953	5.858004
1688.269531	138.779694
1687.287109	159.927307
1686.304688	48.053383
1685.321289	115.065353
1684.337891	427.481476
1683.354492	201.909882
1682.371094	219.104904
1681.387695	71.490578
1680.403320	129.214691
1679.418945	368.204803
1678.434570	277.416412
1677.449219	378.507233
1676.464844	280.382080
1675.479492	342.145203
1674.494141	491.921661
1673.507813	346.873474
1672.522461	459.988007
1671.536133	440.497162
1670.549805	455.852997
1669.563477	681.308960
1668.576172	532.582214
1667.589844	763.837769
1666.602539	729.885864
1665.615234	590.117554
1664.626953	899.017273
1663.639648	539.743896
1662.651367	817.296936
1661.663086	673.514893
1660.674805	750.075378
1659.685547	938.176514
1658.696289	861.562683
1657.707031	782.622986
1656.717773	833.760193
1655.728516	803.086914
1654.738281	680.057861
1653.748047	660.568665
1652.757813	617.552795
1651.767578	582.765137
1650.777344	542.973877
1649.786133	498.171661
1648.794922	546.171326
1647.803711	493.984955
1646.811523	325.815765
1645.820313	287.420837
1644.828125	307.389801
1643.835938	274.788544
1642.843750	62.934605
1641.850586	1.846414
1640.857422	-0.925664
1639.864258	-24.569221
1638.871094	-0.497483
1637.877930	63.343075
1636.883789	135.280380
1635.889648	-14.005745
1634.895508	-70.779305
1633.901367	-79.896103
1632.906250	-96.710167
1631.912109	-113.312286
1630.916992	-179.740036
1629.920898	-37.994301
1628.925781	-77.712036
1627.929688	-111.969788
1626.934570	-169.705109
1625.937500	-35.252419
1624.941406	-260.921936
1623.945313	-70.962204
1622.948242	92.791924
1621.951172	4.368814
1620.954102	84.275719
1619.956055	106.511253
1618.958984	-52.312023
1617.960938	172.387802
1616.962891	121.514336
1615.963867	243.996414
1614.965820	72.697517
1613.966797	111.447723
1612.967773	110.960670
1611.968750	47.659714
1610.968750	-46.960209
1609.969727	36.785542
1608.969727	65.571037
1607.969727	167.793060
1606.968750	335.543701
1605.968750	39.819420
1604.967773	100.359589
1603.966797	53.639812
1602.965820	-108.126289
1601.963867	-39.514057
1600.962891	107.610023
1599.960938	58.595623
1598.958984	69.799973
1597.956055	78.443031
1596.954102	-236.936737
1595.951172	69.742371
1594.948242	-237.566772
1593.945313	-45.852364
1592.941406	-123.137199
1591.938477	-106.371315
1590.934570	-16.500704
1589.930664	154.252716
1588.925781	-50.732212
1587.921875	-133.015900
1586.916992	42.927715
1585.912109	72.800636
1584.907227	14.042813
1583.901367	-5.590608
1582.896484	154.569565
1581.890625	275.584900
1580.884766	37.133217
1579.877930	-34.574135
1578.872070	151.466263
1577.865234	381.660889
1576.858398	18.440708
1575.851563	-16.835901
1574.843750	-65.124336
1573.836914	-1.595552
1572.829102	-229.314667
1571.821289	-30.667732
1570.812500	204.245392
1569.804688	251.945633
1568.795898	208.668625
1567.787109	126.413429
1566.778320	2.604394
1565.768555	24.180838
1564.758789	17.150879
1563.750000	56.781673
1562.739258	220.872299
1561.729492	58.019791
1560.718750	193.402924
1559.708984	95.329254
1558.698242	124.250862
1557.686523	101.266304
1556.675781	137.820358
1555.664063	163.931351
1554.652344	246.939590
1553.640625	-1.590185
1552.628906	37.268215
1551.616211	94.155258
1550.603516	122.478134
1549.590820	241.262802
1548.578125	111.610443
1547.565430	209.502213
1546.551758	33.216194
1545.538086	221.391678
1544.524414	179.399628
1543.510742	-2.180930
1542.496094	146.883072
1541.481445	78.853554
1540.466797	245.738388
1539.452148	113.003578
1538.437500	122.193245
1537.421875	180.317688
1536.406250	96.432457
1535.390625	-39.093925
1534.374023	243.109085
1533.358398	104.848526
1532.341797	92.860184
1531.325195	176.137787
1530.308594	192.296265
1529.291016	249.568237
1528.274414	268.091980
1527.256836	263.337036
1526.238281	47.388908
1525.220703	101.692223
1524.202148	73.531548
1523.184570	-21.600212
1522.166016	-165.659943
1521.146484	-88.596046
1520.127930	145.177811
1519.108398	239.946564
1518.088867	108.423492
1517.069336	-107.929184
1516.049805	-59.688290
1515.029297	-62.932289
1514.008789	69.824150
1512.988281	7.321719
1511.967773	-106.579704
1510.946289	-69.126732
1509.925781	-185.711273
1508.904297	64.457077
1507.882813	73.367348
1506.860352	20.645813
1505.838867	-137.236328
1504.816406	-105.495018
1503.793945	100.381706
1502.770508	-44.879478
1501.748047	-13.437420
1500.724609	-189.511505
1499.701172	8.179270
1498.677734	-175.669785
1497.654297	-275.075226
1496.629883	-126.355537
1495.605469	-161.949036
1494.581055	14.655156
1493.556641	-8.326952
1492.531250	1.850409
1491.505859	-82.614891
1490.480469	39.850639
1489.455078	95.768776
1488.429688	34.103683
1487.403320	156.242554
1486.376953	117.420837
1485.350586	152.568604
1484.324219	177.425522
1483.296875	-9.562787
1482.270508	58.552551
1481.243164	16.906479
1480.214844	26.206360
1479.187500	55.839943
1478.159180	128.723160
1477.130859	173.489639
1476.102539	393.960297
1475.074219	438.540009
1474.044922	477.948517
1473.015625	433.273865
1471.986328	559.108459
1470.957031	412.543762
1469.927734	647.638123
1468.897461	714.694092
1467.867188	919.009949
1466.836914	769.768127
1465.806641	973.903748
1464.775391	923.749756
1463.744141	972.680786
1462.712891	914.854736
1461.681641	1161.813354
1460.649414	1063.270386
1459.618164	1208.476563
1458.585938	1168.287964
1457.552734	1267.660400
1456.520508	1214.739502
1455.487305	1301.328369
1454.455078	1387.866699
1453.420898	1621.398682
1452.387695	1441.606323
1451.354492	1507.721558
1450.320313	1474.962891
1449.286133	1508.075439
1448.251953	1541.162476
1447.216797	1460.263672
1446.182617	1536.371582
1445.147461	1561.808594
1444.112305	1483.471436
1443.076172	1303.951416
1442.041016	1374.949951
1441.004883	1547.077759
1439.968750	1064.235229
1438.932617	1226.251343
1437.895508	1185.999634
1436.858398	1090.180420
1435.821289	1062.626343
1434.784180	999.732788
1433.747070	699.499451
1432.708984	634.209229
1431.670898	568.963562
1430.632813	488.622528
1429.594727	663.177124
1428.556641	411.354523
1427.517578	394.211090
1426.478516	359.449738
1425.439453	259.184387
1424.399414	295.090576
1423.359375	215.094696
1422.320313	155.327103
1421.279297	-10.186721
1420.239258	250.008438
1419.199219	190.371323
1418.158203	153.447708
1417.117188	31.011360
1416.075195	170.344452
1415.034180	-40.004395
1413.992188	3.798160
1412.950195	-2.661844
1411.908203	-147.341949
1410.866211	122.811028
1409.823242	-197.645172
1408.780273	-206.374771
1407.737305	73.815002
1406.694336	-10.200466
1405.650391	-139.324234
1404.606445	-95.128052
1403.562500	217.646240
1402.518555	41.060429
1401.474609	115.473206
1400.429688	-65.911850
1399.384766	-28.999872
1398.339844	-49.698849
1397.294922	44.975777
1396.249023	-30.732187
1395.203125	31.459282
1394.157227	-71.627426
1393.111328	108.390594
1392.064453	140.674316
1391.018555	25.331757
1389.971680	-72.372810
1388.923828	132.797180
1387.876953	80.293922
1386.829102	-94.668678
1385.781250	58.094856
1384.733398	-164.129440
1383.685547	1.241332
1382.636719	-80.776901
1381.587891	87.162079
1380.539063	-97.087425
1379.490234	98.421623
1378.440430	-38.148129
1377.391602	37.613689
1376.341797	70.997475
1375.291016	229.209229
1374.241211	-4.215307
1373.190430	34.402412
1372.139648	117.977943
1371.088867	-20.273310
1370.038086	-1.347897
1368.986328	47.560909
1367.934570	-194.956955
1366.882813	155.554016
1365.831055	95.097191
1364.778320	189.125046
1363.726563	131.361786
1362.673828	148.378052
1361.620117	-8.697663
1360.567383	122.961761
1359.513672	354.143219
1358.459961	107.891685
1357.406250	-140.644226
1356.352539	6.222219
1355.297852	83.539764
1354.243164	98.807983
1353.188477	-54.740601
1352.133789	151.964401
1351.078125	122.804047
1350.023438	245.175629
1348.966797	250.945084
1347.911133	375.909546
1346.855469	242.923691
1345.798828	410.191162
1344.742188	393.990723
1343.685547	558.868164
1342.627930	503.177734
1341.571289	519.472290
1340.513672	459.052277
1339.456055	606.819885
1338.397461	613.462708
1337.339844	895.021973
1336.281250	641.879822
1335.222656	554.755432
1334.163086	628.591431
1333.104492	665.385315
1332.044922	667.632141
1330.985352	712.007751
1329.925781	635.324036
1328.865234	516.749634
1327.805664	699.788879
1326.745117	606.143677
1325.684570	697.879761
1324.623047	666.196228
1323.561523	881.509216
1322.500977	738.903564
1321.438477	840.768066
1320.376953	885.929382
1319.314453	953.361938
1318.252930	845.750000
1317.189453	913.339783
1316.126953	768.981201
1315.064453	913.133545
1314.000977	596.525696
1312.937500	644.746704
1311.874023	914.703003
1310.809570	790.629517
1309.745117	555.904968
1308.680664	614.272766
1307.616211	731.758240
1306.551758	748.398621
1305.486328	698.697876
1304.420898	494.163971
1303.355469	847.929871
1302.289063	682.939941
1301.223633	680.302490
1300.157227	714.600769
1299.090820	923.375671
1298.023438	854.600159
1296.957031	798.203186
1295.889648	825.373962
1294.822266	607.157898
1293.754883	646.766846
1292.686523	725.683777
1291.618164	632.934326
1290.549805	741.380676
1289.481445	523.759033
1288.413086	561.225403
1287.343750	615.894958
1286.274414	702.455017
1285.205078	725.347717
1284.134766	456.850494
1283.064453	560.710022
1281.995117	627.857483
1280.923828	851.676208
1279.853516	630.104675
1278.782227	709.596375
1277.710938	754.862610
1276.639648	594.751709
1275.568359	530.108215
1274.496094	465.544647
1273.423828	711.410828
1272.351563	925.454468
1271.279297	785.264160
1270.206055	723.329529
1269.132813	949.571472
1268.059570	819.362732
1266.986328	860.086731
1265.913086	930.111328
1264.838867	768.399963
1263.764648	443.387939
1262.689453	813.492920
1261.615234	805.600342
1260.540039	787.998840
1259.464844	672.964539
1258.389648	531.212830
1257.313477	628.252319
1256.238281	669.263977
1255.162109	449.782898
1254.085938	602.836975
1253.008789	651.208252
1251.931641	573.064148
1250.854492	782.005859
1249.777344	869.277161
1248.700195	762.016418
1247.622070	508.971588
1246.543945	564.704529
1245.465820	617.997131
1244.387695	659.132263
1243.308594	518.110901
1242.229492	714.678467
1241.150391	568.869751
1240.071289	755.647400
1238.991211	481.302399
1237.911133	517.617310
1236.831055	488.429657
1235.750977	493.206970
1234.669922	483.441467
1233.588867	623.959656
1232.507813	575.393127
1231.426758	463.851837
1230.344727	652.721741
1229.262695	563.003052
1228.180664	541.110718
1227.098633	436.916412
1226.015625	463.451599
1224.933594	366.561005
1223.849609	618.054016
1222.766602	276.881592
1221.683594	409.770447
1220.599609	375.786072
1219.515625	358.719025
1218.430664	271.571350
1217.346680	293.151947
1216.261719	106.991417
1215.176758	210.664627
1214.091797	290.127472
1213.005859	-6.999822
1211.920898	316.158295
1210.834961	402.714294
1209.748047	124.985489
1208.662109	435.765564
1207.575195	399.198212
1206.488281	413.237427
1205.401367	157.327560
1204.313477	380.973419
1203.225586	257.612579
1202.137695	220.972626
1201.049805	201.169830
1199.961914	51.348812
1198.873047	178.334641
1197.784180	-74.948578
1196.695313	-82.781960
1195.605469	-88.241852
1194.515625	33.703426
1193.425781	-41.575821
1192.335938	-61.582317
1191.246094	-122.472084
1190.155273	-173.763947
1189.064453	-138.609558
1187.973633	-77.099449
1186.881836	-104.487862
1185.790039	-158.312988
1184.698242	-137.768814
1183.606445	103.444801
1182.514648	-3.301618
1181.421875	38.637943
1180.329102	73.317413
1179.236328	-7.125081
1178.142578	-135.509399
1177.049805	-215.969849
1175.956055	-56.899540
1174.861328	23.018303
1173.767578	95.663383
1172.672852	43.748821
1171.578125	243.097610
1170.483398	169.531647
1169.387695	160.537506
1168.291992	177.800705
1167.196289	-3.460328
1166.100586	28.067614
1165.004883	-110.167488
1163.908203	-169.539551
1162.811523	93.570877
1161.714844	65.118683
1160.617188	263.475006
1159.519531	120.293648
1158.421875	199.095032
1157.324219	115.536263
1156.225586	86.834061
1155.127930	86.707062
1154.028320	88.912880
1152.929688	133.972168
1151.831055	-80.856323
1150.731445	145.221115
1149.631836	-179.220108
1148.531250	-67.669533
1147.431641	129.503464
1146.331055	133.679123
1145.230469	-59.772930
1144.129883	-19.971676
1143.028320	-23.070850
1141.926758	85.575768
1140.825195	94.233055
1139.723633	-80.250107
1138.621094	-21.751188
1137.518555	179.262054
1136.416016	75.994034
1135.313477	119.999786
1134.209961	99.807968
1133.106445	195.917908
1132.002930	66.410103
1130.898438	295.285767
1129.794922	222.655029
1128.690430	354.021881
1127.585938	511.365479
1126.480469	393.526825
1125.375977	372.886963
1124.270508	496.783600
1123.164063	319.637115
1122.058594	346.258545
1120.952148	233.077255
1119.845703	295.128479
1118.739258	350.001770
1117.631836	274.622864
1116.525391	123.508438
1115.417969	287.070892
1114.309570	334.614532
1113.202148	214.195404
1112.093750	422.411255
1110.985352	249.939453
1109.876953	337.446808
1108.767578	391.796448
1107.658203	247.668823
1106.548828	368.056000
1105.439453	320.720612
1104.329102	308.773712
1103.218750	386.471161
1102.108398	482.971161
1100.998047	551.085144
1099.886719	520.086304
1098.775391	418.336151
1097.664063	519.317078
1096.552734	422.262573
1095.440430	520.777771
1094.328125	623.928406
1093.215820	347.843506
1092.102539	335.559814
1090.990234	384.458191
1089.876953	440.367859
1088.762695	357.407074
1087.649414	382.669769
1086.535156	346.749725
1085.420898	442.496277
1084.306641	340.718170
1083.191406	422.280243
1082.076172	456.795532
1080.960938	444.295532
1079.845703	377.768677
1078.729492	445.094513
1077.613281	387.959351
1076.497070	417.675964
1075.380859	475.524902
1074.263672	467.652222
1073.146484	398.797119
1072.029297	318.242065
1070.912109	127.539162
1069.793945	161.914520
1068.675781	231.417969
1067.557617	85.365227
1066.438477	295.377014
1065.319336	212.598846
1064.200195	150.929489
1063.081055	26.098755
1061.961914	203.181183
1060.841797	94.780922
1059.721680	187.580627
1058.600586	175.120026
1057.480469	129.946640
1056.359375	199.329071
1055.238281	165.877655
1054.116211	195.530640
1052.995117	241.535660
1051.873047	170.780518
1050.750000	102.410179
1049.627930	43.427040
1048.504883	101.163383
1047.381836	23.585907
1046.258789	188.635376
1045.134766	-54.440266
1044.011719	208.515488
1042.886719	68.153061
1041.762695	70.028732
1040.638672	-163.365417
1039.513672	-98.489342
1038.388672	-73.197853
1037.262695	68.518883
1036.136719	-3.927404
1035.010742	-13.475870
1033.884766	132.890366
1032.758789	162.931351
1031.631836	39.525188
1030.504883	137.075623
1029.377930	67.275276
1028.250000	74.233803
1027.122070	34.770813
1025.994141	-123.083191
1024.866211	-466.587769
1023.737305	-208.590179
1022.608398	-113.136238
1021.479492	-149.945496
1020.350586	-79.965065
1019.220703	-56.352604
1018.090820	-264.585785
1016.960938	-201.418427
1015.830078	0.846425
1014.700195	-204.766754
1013.569336	-102.096603
1012.437500	-126.805023
1011.306641	70.862579
1010.174805	150.431107
1009.042969	-15.320805
1007.910156	27.335291
1006.778320	333.775543
1005.645508	475.919769
1004.512695	738.311951
1003.378906	972.909180
1002.245117	1064.162476
1001.111328	977.512268
999.977539	636.843079
998.843750	257.139191
997.708984	78.588425
996.574219	228.023224
995.438477	31.247713
994.303711	-26.906490
993.167969	7.325328
992.032227	87.749893
990.895508	87.507446
989.758789	188.782471
988.622070	-187.021088
987.485352	91.865944
986.348633	-101.577324
985.210938	-6.937006
984.073242	-48.120865
982.934570	292.963806
981.796875	40.143909
980.658203	-0.768662
979.519531	-53.080509
978.379883	110.922356
977.240234	141.563995
976.100586	123.998100
974.960938	191.568741
973.821289	-9.657338
972.680664	-10.831179
971.540039	137.376663
970.398438	92.718575
969.257813	117.038155
968.116211	88.648590
966.974609	42.002911
965.832031	-50.410931
964.689453	-151.865677
963.546875	58.668018
962.404297	-17.369377
961.261719	218.424469
960.118164	339.629547
958.974609	119.524323
957.830078	140.102936
956.686523	147.018524
955.541992	44.138336
954.396484	97.034691
953.251953	10.410000
952.106445	-16.601528
950.960938	-112.125450
949.815430	7.422900
948.668945	129.294846
947.522461	68.355705
946.375977	76.082649
945.229492	72.470383
944.082031	16.422729
942.934570	163.705978
941.787109	25.654602
940.638672	61.211601
939.491211	115.086067
938.342773	7.059102
937.193359	-0.478094
936.044922	8.027766
934.895508	107.802467
933.745117	-45.358604
932.595703	132.015320
931.445313	120.318298
930.294922	28.997168
929.144531	-5.278979
927.993164	-16.690723
926.842773	28.871534
925.690430	-116.625267
924.539063	-202.838394
923.386719	-29.667032
922.234375	20.716843
921.082031	-22.048153
919.929688	53.454895
918.776367	15.396258
917.623047	-31.661058
916.468750	-76.348480
915.315430	-250.371368
914.161133	-86.015869
913.006836	1.168397
911.851563	-63.632507
910.696289	-58.020126
909.541016	-140.792633
908.385742	53.142418
907.229492	43.046383
906.074219	-152.822281
904.916992	-158.210922
903.760742	-211.116180
902.603516	89.341583
901.446289	-119.702446
900.289063	101.473892
899.131836	62.351532
897.973633	45.928322
896.815430	-20.201828
895.656250	-34.235371
894.498047	-154.486176
893.338867	-145.791885
892.178711	-62.480209
891.019531	197.045883
889.859375	-67.527679
888.699219	4.529350
887.539063	-45.325703
886.377930	-22.888811
885.216797	-74.898582
884.055664	-14.052053
882.893555	1.691756
881.732422	28.721327
880.570313	121.149612
879.407227	-45.635448
878.245117	-27.551170
877.082031	26.597498
875.918945	53.710358
874.754883	301.507111
873.590820	202.509613
872.426758	85.565651
871.262695	83.446838
870.098633	13.847658
868.933594	74.745628
867.768555	-3.793532
866.602539	88.568039
865.436523	151.668503
864.270508	3.522625
863.104492	116.033859
861.938477	-18.564276
860.771484	37.761372
859.604492	94.052109
858.436523	201.933853
857.269531	190.824112
856.101563	381.608337
854.932617	345.777893
853.764648	78.994507
852.595703	97.017601
851.426758	428.771423
850.256836	173.313461
849.087891	88.191399
847.917969	233.765121
846.748047	410.587891
845.577148	72.453484
844.406250	211.132034
843.235352	117.020302
842.064453	76.604881
840.892578	83.142342
839.720703	-6.501256
838.548828	154.212494
837.375977	156.146561
836.204102	50.786037
835.031250	267.093781
833.857422	70.119942
832.684570	203.618423
831.510742	20.050009
830.335938	320.782227
829.162109	366.970764
827.987305	301.563477
826.812500	178.152710
825.637695	139.463654
824.461914	149.780014
823.286133	197.915024
822.110352	14.266874
820.933594	66.750999
819.757813	43.429382
818.580078	131.382675
817.403320	112.385414
816.225586	26.580088
815.048828	-50.359390
813.870117	75.084602
812.692383	-162.066452
811.513672	-36.794407
810.334961	77.233604
809.156250	31.144707
807.976563	73.873650
806.796875	-101.154594
805.617188	-185.132111
804.436523	-122.619293
803.255859	-100.162537
802.075195	-184.302399
800.894531	-232.984665
799.712891	-77.668259
798.531250	-82.153961
797.349609	-179.823944
796.167969	-47.028076
794.985352	-129.300522
793.802734	-167.307816
792.619141	-132.285309
791.436523	-11.007715
790.252930	-20.471003
789.069336	-60.992577
787.884766	-44.041233
786.700195	-11.691936
785.515625	-96.652451
784.331055	12.924212
783.145508	29.532110
781.959961	200.755966
780.774414	241.459564
779.587891	-5.097446
778.402344	44.316277
777.215820	-109.496239
776.028320	-62.430931
774.840820	-37.533169
773.654297	97.595360
772.465820	-142.401794
771.278320	-97.872314
770.089844	39.170044
768.901367	28.391487
767.711914	-11.097710
766.523438	-50.638573
765.333984	158.684631
764.143555	83.761780
762.954102	66.052177
761.763672	147.343491
760.573242	133.908234
759.382813	100.619118
758.191406	199.267181
757.000000	148.275681
755.808594	222.572189
754.616211	138.523956
753.423828	243.453995
752.231445	51.687519
751.039063	37.881866
749.845703	129.449280
748.652344	69.443619
747.458984	156.488220
746.264648	-35.237041
745.070313	198.712616
743.875977	149.570038
742.680664	247.346268
741.486328	103.884979
740.291016	-8.845888
739.094727	97.589783
737.899414	33.067196
736.703125	58.362907
735.506836	-3.960524
734.309570	-46.560810
733.112305	-27.865519
731.915039	-6.997780
730.717773	121.054070
729.519531	74.071899
728.322266	105.830803
727.123047	205.357162
725.924805	105.945992
724.725586	170.481506
723.526367	-5.309317
722.327148	6.834417
721.126953	134.726059
719.926758	101.032066
718.726563	169.961609
717.525391	179.974625
716.325195	307.817780
715.123047	234.985886
713.921875	308.319458
712.719727	324.983429
711.518555	88.858078
710.315430	-31.616207
709.113281	13.581350
707.910156	152.467484
706.707031	95.374275
705.502930	121.095901
704.299805	-1.133575
703.095703	-36.197590
701.891602	85.454369
700.686523	76.630165
699.481445	26.571514
698.276367	-47.299984
697.071289	120.192101
695.865234	66.056786
694.659180	-1.001850
693.453125	-96.175789
692.246094	-191.210938
691.039063	19.982050
689.832031	-231.113327
688.625000	-163.028336
687.416992	22.273226
686.208984	-126.413033
685.000977	39.480854
683.791992	-147.950470
682.583008	-202.982391
681.374023	-138.707520
680.164063	3.635530
678.955078	-94.387329
677.745117	-79.655891
676.534180	-28.016167
675.324219	-116.973656
674.113281	-60.801792
672.902344	-36.995876
671.690430	-60.667374
670.478516	-21.512428
669.266602	58.805912
668.054688	83.000313
666.841797	79.203751
665.628906	107.917900
664.416016	-100.854393
663.203125	191.520279
661.989258	2.456221
660.775391	83.357864
659.561523	-70.883591
658.346680	-71.794083
657.131836	-48.896248
655.916992	40.913895
654.701172	74.713936
653.485352	95.635147
652.269531	-47.152317
651.053711	-105.798553
649.836914	-140.669388
648.620117	110.906967
647.403320	164.347382
646.186523	284.513092
644.968750	159.347443
643.750977	180.538162
642.532227	339.379089
641.314453	126.130470
640.095703	11.860001
638.875977	24.427507
637.657227	69.173569
636.437500	70.884628
635.217773	-34.863106
633.997070	82.685478
632.777344	101.323845
631.556641	-30.395227
630.335938	22.362682
629.114258	122.156067
627.892578	93.051407
626.670898	25.182884
625.449219	42.901672
624.226563	-63.916744
623.003906	0.505724
621.781250	118.198853
620.557617	308.383453
619.333984	221.930756
618.110352	66.675804
616.886719	180.830719
615.662109	-71.378365
614.437500	-182.678909
613.212891	-125.389717
611.987305	-19.408018
610.761719	214.304047
609.536133	-72.038025
608.310547	-33.987930
607.083984	99.590302
605.857422	-6.766063
604.630859	3.709370
