# Supplementary material for: Raman spectroscopy accurately differentiates mucosal healing from non-healing and biochemical changes following biological therapy in inflammatory bowel disease
Source: PLoS One. 2021 Jun 2;16(6):e0252210. doi: 10.1371/journal.pone.0252210 (PMC8172032; doi:10.1371/journal.pone.0252210)
Supplement: S3 Dataset — (ZIP) [file pone.0252210.s005.zip › Export UC active inflammation/EC025-1_BL sub CR removed_50__X_-5284.74__Y_1720.38__Z_-2844.05__Time_574.txt]

1714.780273	79.136406
1713.803711	0.534058
1712.827148	-71.799110
1711.849609	-166.305176
1710.873047	44.176685
1709.895508	-38.268524
1708.917969	-94.495903
1707.939453	-132.535110
1706.961914	-58.585548
1705.983398	-49.457577
1705.004883	79.678406
1704.025391	-3.154213
1703.046875	114.374687
1702.067383	129.798264
1701.087891	19.157404
1700.108398	186.388062
1699.127930	123.312843
1698.148438	65.380501
1697.167969	122.154114
1696.187500	250.848846
1695.206055	232.379318
1694.225586	211.120316
1693.244141	248.475449
1692.262695	325.759033
1691.281250	408.269562
1690.298828	410.623871
1689.317383	367.610718
1688.334961	319.250885
1687.352539	556.230896
1686.369141	574.507568
1685.386719	528.867615
1684.403320	715.114441
1683.419922	717.529236
1682.435547	594.829895
1681.452148	783.863037
1680.467773	773.239197
1679.483398	962.376953
1678.499023	792.323975
1677.514648	917.816650
1676.529297	955.625061
1675.543945	990.933899
1674.558594	1114.151001
1673.573242	1088.654663
1672.586914	1095.249023
1671.600586	1272.098022
1670.614258	1257.833252
1669.627930	1429.706421
1668.641602	1248.602905
1667.654297	1274.864136
1666.666992	1343.826660
1665.679688	1391.785034
1664.692383	1583.232910
1663.704102	1533.495850
1662.715820	1396.545532
1661.727539	1570.099365
1660.739258	1547.719238
1659.750977	1507.078491
1658.761719	1363.404175
1657.772461	1439.918213
1656.783203	1463.722412
1655.793945	1315.716064
1654.803711	1215.697632
1653.813477	1272.146851
1652.823242	1294.467773
1651.833008	1084.296021
1650.841797	1064.907593
1649.851563	900.408997
1648.860352	812.923096
1647.869141	717.837402
1646.876953	572.871216
1645.885742	592.047852
1644.893555	429.260223
1643.901367	493.911072
1642.908203	445.292542
1641.916016	365.311432
1640.922852	251.332932
1639.929688	356.648315
1638.936523	185.243378
1637.943359	111.753708
1636.949219	209.924561
1635.955078	105.355988
1634.960938	45.893494
1633.966797	-36.997944
1632.971680	-16.874874
1631.977539	50.897411
1630.982422	-118.085724
1629.986328	-186.726776
1628.991211	-73.502235
1627.995117	-110.078346
1627.000000	-112.207634
1626.003906	-182.498001
1625.006836	-205.209946
1624.010742	-127.795837
1623.013672	68.067635
1622.016602	-32.888210
1621.019531	26.659645
1620.021484	49.601051
1619.024414	72.724937
1618.026367	40.886555
1617.028320	156.236343
1616.029297	14.524522
1615.031250	48.837246
1614.032227	-58.354755
1613.033203	-42.078152
1612.034180	47.761681
1611.035156	-113.950630
1610.035156	91.475349
1609.035156	40.156780
1608.035156	-24.106688
1607.035156	137.034882
1606.034180	162.058502
1605.033203	22.249750
1604.032227	10.868247
1603.031250	17.914824
1602.030273	45.987988
1601.028320	92.453987
1600.026367	10.843053
1599.024414	120.219078
1598.022461	-3.026864
1597.019531	-154.894806
1596.016602	-105.433876
1595.013672	61.625042
1594.010742	-45.571957
1593.007813	11.837081
1592.003906	1.391145
1591.000000	-144.734863
1589.996094	-97.654930
1588.992188	22.487234
1587.987305	-37.376007
1586.983398	-24.174067
1585.978516	41.186035
1584.972656	124.778130
1583.967773	20.695343
1582.961914	151.165176
1581.956055	57.542946
1580.950195	26.461304
1579.944336	89.122284
1578.937500	112.691216
1577.931641	91.980919
1576.924805	185.753860
1575.916992	237.831406
1574.910156	92.169334
1573.902344	151.975922
1572.894531	89.516464
1571.886719	-27.548918
1570.878906	-6.873973
1569.870117	125.466225
1568.862305	-15.069629
1567.853516	-140.021866
1566.843750	67.383156
1565.834961	-112.181427
1564.825195	-78.908890
1563.815430	84.021873
1562.805664	91.142342
1561.795898	-85.982246
1560.785156	-27.127066
1559.775391	49.764256
1558.764648	74.689415
1557.752930	65.821152
1556.742188	5.040332
1555.730469	-14.365099
1554.718750	51.604218
1553.707031	-4.258269
1552.695313	77.003586
1551.682617	212.475830
1550.670898	151.114777
1549.658203	177.629547
1548.644531	165.218948
1547.631836	163.041367
1546.618164	152.988632
1545.604492	8.404053
1544.590820	137.700516
1543.577148	98.870567
1542.562500	168.426758
1541.547852	124.186836
1540.533203	-10.538030
1539.518555	27.631266
1538.503906	-27.264469
1537.488281	-33.242683
1536.472656	-16.132050
1535.457031	98.852142
1534.441406	123.392136
1533.424805	158.095764
1532.408203	-3.259331
1531.391602	-74.483353
1530.375000	6.204407
1529.358398	-145.127182
1528.340820	33.127972
1527.323242	-74.654289
1526.305664	-22.918053
1525.287109	54.389862
1524.269531	103.220627
1523.250977	54.120239
1522.232422	84.637939
1521.213867	63.567787
1520.194336	142.633560
1519.175781	26.166515
1518.156250	40.674091
1517.136719	98.714821
1516.116211	-54.064430
1515.096680	157.791977
1514.076172	115.200813
1513.055664	-19.932383
1512.034180	-47.350681
1511.013672	68.815460
1509.992188	7.761816
1508.970703	44.069965
1507.949219	-160.836777
1506.927734	-88.882698
1505.905273	-42.733631
1504.882813	-186.388809
1503.860352	-96.944214
1502.837891	-46.094425
1501.815430	-120.895790
1500.791992	-129.222488
1499.768555	-119.751587
1498.745117	-240.949432
1497.720703	-144.708954
1496.697266	-79.326843
1495.672852	-190.599747
1494.648438	-35.975403
1493.623047	113.342438
1492.598633	27.308172
1491.573242	81.754311
1490.547852	67.072601
1489.522461	118.707245
1488.497070	167.655212
1487.470703	242.001907
1486.444336	152.816879
1485.417969	272.868713
1484.391602	494.843964
1483.364258	351.766235
1482.336914	402.515259
1481.309570	363.885040
1480.282227	539.356689
1479.254883	837.022766
1478.226563	754.710205
1477.198242	797.202698
1476.169922	951.684448
1475.141602	805.465454
1474.112305	847.658081
1473.083008	976.315430
1472.053711	1232.109741
1471.024414	1113.625732
1469.995117	1175.765259
1468.964844	1357.355347
1467.934570	1322.624756
1466.904297	1414.977295
1465.874023	1486.889404
1464.842773	1662.904785
1463.811523	1620.255127
1462.780273	1796.051025
1461.749023	1903.138184
1460.717773	1913.629028
1459.685547	1863.122803
1458.653320	1954.738281
1457.621094	1835.631836
1456.587891	1990.548096
1455.555664	2028.679077
1454.522461	2071.818604
1453.489258	1871.483643
1452.455078	2061.595215
1451.421875	2132.482666
1450.387695	2251.447266
1449.353516	2190.459229
1448.319336	2159.870361
1447.285156	2334.396240
1446.250000	2258.167236
1445.214844	2169.297852
1444.179688	2123.476318
1443.144531	2016.939209
1442.108398	1829.477783
1441.072266	1857.067871
1440.036133	1763.269897
1439.000000	1851.531250
1437.963867	1735.026489
1436.926758	1451.784180
1435.889648	1396.048584
1434.852539	1289.826904
1433.814453	1085.161499
1432.777344	1059.869629
1431.739258	931.097595
1430.701172	724.162170
1429.663086	693.959167
1428.624023	575.487305
1427.584961	628.594666
1426.545898	568.234985
1425.506836	389.440369
1424.467773	387.188477
1423.427734	256.441925
1422.387695	221.524658
1421.347656	443.586151
1420.307617	381.018127
1419.266602	248.009872
1418.226563	188.112732
1417.184570	228.936035
1416.143555	216.959335
1415.102539	247.803024
1414.060547	203.221451
1413.018555	196.430939
1411.976563	325.456268
1410.934570	-13.027418
1409.891602	98.502922
1408.848633	102.012283
1407.805664	105.581985
1406.762695	-38.954754
1405.718750	143.031693
1404.674805	-109.268478
1403.630859	100.398796
1402.586914	229.752853
1401.542969	2.895301
1400.498047	24.502840
1399.453125	18.593792
1398.408203	138.115875
1397.363281	14.534854
1396.317383	129.144272
1395.271484	30.824345
1394.225586	-27.291813
1393.179688	-117.856247
1392.132813	137.221664
1391.086914	44.329815
1390.040039	-60.956715
1388.992188	46.569984
1387.945313	64.089203
1386.897461	-80.889511
1385.849609	26.845976
1384.801758	37.127216
1383.753906	-37.485771
1382.705078	-17.017607
1381.657227	-141.363556
1380.608398	-73.228012
1379.558594	-147.380432
1378.509766	-14.158157
1377.459961	149.055176
1376.410156	25.286964
1375.360352	-70.879158
1374.309570	45.139130
1373.259766	56.462791
1372.208984	-29.372570
1371.158203	69.420021
1370.106445	31.178976
1369.055664	-74.218353
1368.003906	109.538216
1366.952148	186.212158
1365.900391	121.006920
1364.847656	195.362305
1363.794922	187.644897
1362.742188	117.819237
1361.689453	257.143311
1360.636719	314.420502
1359.583008	346.903931
1358.529297	197.957001
1357.475586	223.209183
1356.420898	238.612015
1355.367188	301.336639
1354.312500	324.385803
1353.257813	253.142838
1352.203125	340.978119
1351.147461	386.669800
1350.091797	380.320435
1349.036133	488.244690
1347.980469	621.043396
1346.923828	781.175476
1345.868164	750.374451
1344.811523	536.194458
1343.754883	763.497925
1342.697266	780.125488
1341.640625	720.035767
1340.583008	942.510620
1339.524414	840.505798
1338.466797	909.528015
1337.409180	934.058044
1336.350586	891.841797
1335.291992	975.963806
1334.232422	921.587585
1333.173828	884.655090
1332.114258	865.149841
1331.054688	754.263306
1329.995117	767.131836
1328.934570	814.694092
1327.875000	815.385315
1326.814453	855.699341
1325.753906	839.281738
1324.692383	872.354126
1323.630859	866.003601
1322.570313	852.345886
1321.507813	888.140442
1320.446289	1074.520630
1319.383789	925.423401
1318.322266	852.936890
1317.259766	847.142761
1316.196289	925.254028
1315.133789	1087.217529
1314.070313	960.892395
1313.006836	1049.038330
1311.943359	903.238831
1310.878906	870.859131
1309.814453	895.200012
1308.750977	803.921997
1307.685547	961.312500
1306.621094	1042.439819
1305.555664	968.637878
1304.490234	917.075806
1303.424805	1197.541870
1302.359375	964.187866
1301.292969	1087.371582
1300.226563	1048.397095
1299.160156	1080.749878
1298.093750	1100.873779
1297.026367	968.809143
1295.958984	1055.362427
1294.891602	874.400757
1293.824219	1029.769287
1292.756836	983.949402
1291.688477	894.055054
1290.620117	831.232056
1289.551758	842.044739
1288.482422	833.296143
1287.413086	726.573792
1286.343750	1024.229126
1285.274414	721.637573
1284.205078	784.143677
1283.134766	871.154602
1282.064453	901.865540
1280.994141	900.787598
1279.923828	997.629639
1278.852539	906.093323
1277.781250	956.496765
1276.709961	781.940369
1275.637695	873.981934
1274.566406	978.236328
1273.494141	965.176331
1272.421875	1023.005432
1271.349609	968.472595
1270.276367	782.114746
1269.203125	1042.679199
1268.129883	851.552673
1267.056641	948.515198
1265.982422	842.935303
1264.909180	930.136963
1263.834961	985.611877
1262.759766	1055.708496
1261.685547	950.261047
1260.610352	1003.298340
1259.535156	949.103821
1258.459961	1053.297974
1257.383789	935.804199
1256.308594	937.689941
1255.232422	954.188171
1254.155273	956.077209
1253.079102	999.335693
1252.001953	1001.213745
1250.924805	981.196045
1249.847656	983.071045
1248.770508	1130.825073
1247.692383	1113.206543
1246.614258	1000.804443
1245.536133	1075.536987
1244.458008	929.160583
1243.378906	940.705078
1242.299805	1095.494995
1241.220703	978.299988
1240.141602	953.370544
1239.061523	935.714478
1237.981445	726.386536
1236.901367	796.065063
1235.821289	734.740234
1234.740234	818.885864
1233.659180	822.979553
1232.578125	722.838379
1231.497070	571.833008
1230.415039	730.921082
1229.333984	642.886230
1228.251953	767.927002
1227.168945	553.981567
1226.086914	514.346985
1225.003906	501.310181
1223.920898	686.606934
1222.837891	475.140381
1221.753906	432.989075
1220.669922	337.631226
1219.585938	377.622375
1218.501953	325.728516
1217.416992	360.785889
1216.333008	345.059265
1215.248047	445.204071
1214.162109	308.659180
1213.077148	396.602692
1211.991211	315.534668
1210.905273	567.397705
1209.819336	524.819336
1208.732422	708.895874
1207.646484	704.775757
1206.559570	604.183350
1205.471680	452.971069
1204.384766	569.216980
1203.296875	275.842926
1202.208984	264.319427
1201.121094	163.653122
1200.032227	207.409348
1198.944336	41.700405
1197.855469	-6.091312
1196.765625	-77.980247
1195.676758	71.373344
1194.586914	25.825722
1193.497070	-38.996666
1192.407227	-14.923922
1191.316406	-53.404091
1190.226563	-137.577225
1189.135742	-77.664131
1188.044922	-46.659554
1186.953125	-195.798279
1185.861328	-164.914703
1184.769531	-134.111206
1183.677734	-53.005772
1182.585938	73.571754
1181.493164	-61.374809
1180.400391	-57.267342
1179.307617	-34.053291
1178.213867	96.924385
1177.120117	-93.288643
1176.026367	116.556053
1174.932617	96.325096
1173.838867	171.809952
1172.744141	311.823242
1171.649414	92.708916
1170.554688	74.616440
1169.458984	42.107376
1168.364258	93.255028
1167.268555	-85.242355
1166.171875	-58.137745
1165.076172	-38.282188
1163.979492	-59.129086
1162.882813	111.085175
1161.786133	102.019035
1160.688477	102.438385
1159.590820	45.491856
1158.493164	332.209564
1157.395508	222.603073
1156.297852	186.937424
1155.199219	296.718079
1154.100586	246.607803
1153.000977	263.207672
1151.902344	50.910038
1150.802734	14.987505
1149.703125	179.150482
1148.603516	219.311142
1147.502930	11.714008
1146.402344	8.907140
1145.301758	-62.992134
1144.201172	64.986572
1143.099609	138.118408
1141.999023	177.857025
1140.896484	55.791077
1139.794922	16.943724
1138.692383	11.331740
1137.590820	195.797913
1136.487305	247.055435
1135.384766	207.966507
1134.281250	254.336166
1133.178711	293.510132
1132.074219	356.344666
1130.970703	599.478516
1129.866211	510.247650
1128.761719	670.098328
1127.657227	464.572998
1126.552734	683.542786
1125.447266	627.360107
1124.341797	436.056854
1123.236328	552.844055
1122.130859	311.802429
1121.024414	352.678253
1119.917969	339.028137
1118.811523	247.215988
1117.704102	392.093109
1116.596680	314.423737
1115.489258	276.970764
1114.381836	407.434601
1113.274414	450.305725
1112.166016	221.231766
1111.057617	436.601654
1109.949219	450.973358
1108.839844	396.786377
1107.730469	337.869812
1106.621094	293.120453
1105.511719	441.965851
1104.401367	477.410004
1103.291016	503.373932
1102.180664	479.754944
1101.070313	625.960632
1099.958984	623.500854
1098.847656	602.161011
1097.736328	472.379883
1096.625000	479.328857
1095.512695	436.775513
1094.400391	535.563965
1093.288086	391.722443
1092.174805	535.183105
1091.062500	666.803223
1089.949219	490.047699
1088.835938	454.540985
1087.721680	381.401794
1086.607422	505.846344
1085.493164	463.289154
1084.378906	437.205841
1083.263672	540.391357
1082.149414	570.696167
1081.034180	504.671234
1079.917969	328.292175
1078.802734	393.855133
1077.686523	393.660675
1076.570313	362.964050
1075.453125	243.123367
1074.336914	325.101685
1073.219727	357.798248
1072.101563	95.043243
1070.984375	212.203918
1069.866211	305.886658
1068.748047	237.864716
1067.629883	291.713745
1066.511719	282.323425
1065.392578	287.005554
1064.273438	179.341415
1063.154297	237.929581
1062.034180	301.194763
1060.914063	249.828461
1059.793945	317.800354
1058.673828	107.510323
1057.552734	121.776688
1056.431641	-6.501171
1055.310547	-1.489353
1054.189453	26.920458
1053.067383	39.003757
1051.945313	69.803284
1050.823242	77.285233
1049.701172	159.497330
1048.578125	80.701515
1047.455078	204.955963
1046.332031	263.893311
1045.208008	217.914276
1044.083984	69.429413
1042.959961	46.927750
1041.835938	113.039459
1040.710938	20.751326
1039.585938	96.262215
1038.460938	204.396576
1037.335938	96.025703
1036.209961	-51.806812
1035.083984	314.761200
1033.958008	157.763092
1032.832031	245.125275
1031.705078	409.246002
1030.578125	152.555969
1029.451172	109.889748
1028.323242	-113.947075
1027.195313	66.632729
1026.067383	-61.720425
1024.939453	-217.809265
1023.810547	-188.025772
1022.682617	-69.979538
1021.552734	-183.974274
1020.423828	-311.758148
1019.293945	-235.296051
1018.164063	-26.613731
1017.034180	-214.394913
1015.904297	-93.736473
1014.773438	54.750740
1013.642578	82.777420
1012.511719	247.529846
1011.379883	407.654114
1010.248047	285.337738
1009.116211	302.038849
1007.984375	355.841095
1006.851563	664.190613
1005.718750	979.421448
1004.585938	1761.708008
1003.452148	1984.229858
1002.319336	1649.694824
1001.185547	1151.330811
1000.050781	660.218689
998.916992	215.620300
997.782227	235.471985
996.647461	63.783707
995.512695	16.905441
994.376953	13.984051
993.241211	11.154681
992.105469	-5.420786
990.969727	3.469308
989.833008	-121.269661
988.696289	-1.536667
987.559570	-105.292015
986.421875	62.946976
985.284180	-59.015869
984.146484	-35.754219
983.008789	-139.032211
981.870117	80.066650
980.731445	55.235390
979.592773	-17.803389
978.454102	10.488314
977.314453	107.846527
976.174805	94.900848
975.035156	194.678940
973.894531	-34.098141
972.754883	-106.453613
971.613281	80.861687
970.472656	50.032631
969.331055	-3.646168
968.190430	87.390694
967.047852	146.352676
965.906250	-58.448471
964.763672	53.456192
963.621094	78.262955
962.478516	98.563126
961.334961	199.165207
960.192383	160.029785
959.048828	15.620615
957.904297	185.151672
956.759766	144.026108
955.616211	73.244423
954.470703	-18.012451
953.326172	-35.918533
952.180664	133.861740
951.035156	136.685120
949.889648	29.834023
948.743164	-79.167198
947.596680	19.950016
946.450195	59.692131
945.303711	101.781395
944.156250	189.611954
943.008789	261.496918
941.861328	248.961227
940.713867	236.508728
939.565430	340.512756
938.416992	207.293900
937.267578	368.426697
936.119141	317.498596
934.969727	248.432816
933.820313	184.029495
932.669922	74.159279
931.520508	233.213257
930.370117	337.604736
929.218750	202.937653
928.068359	95.713531
926.916992	161.574463
925.765625	127.353294
924.613281	193.305664
923.461914	52.326130
922.309570	107.017601
921.156250	-6.471219
920.003906	-85.762703
918.850586	32.717472
917.697266	-139.566498
916.543945	28.941616
915.389648	-127.257706
914.235352	-106.274651
913.081055	-105.676590
911.926758	-12.006485
910.771484	13.619081
909.616211	-164.828278
908.460938	-23.458445
907.304688	-111.052010
906.148438	-39.928017
904.992188	8.544327
903.835938	-112.855255
902.678711	82.889618
901.521484	-20.282946
900.364258	98.454597
899.206055	110.810104
898.047852	193.326538
896.889648	146.901276
895.731445	206.811050
894.572266	119.765236
893.413086	159.363846
892.253906	287.098450
891.094727	182.087112
889.934570	172.016785
888.774414	200.358017
887.613281	158.718201
886.453125	112.594101
885.291992	192.878876
884.130859	336.307190
882.968750	145.861450
881.807617	153.950027
880.645508	295.059875
879.482422	323.415558
878.320313	243.593307
877.157227	179.585068
875.994141	262.009766
874.830078	303.866486
873.666016	53.034882
872.501953	187.194641
871.337891	303.283203
870.173828	34.615486
869.008789	101.193062
867.843750	203.706711
866.677734	283.683899
865.512695	440.021912
864.346680	522.124756
863.179688	393.008118
862.013672	706.382874
860.846680	559.284363
859.679688	569.377136
858.511719	682.688721
857.344727	643.339417
856.176758	669.044617
855.008789	775.451538
853.839844	774.158875
852.670898	698.862732
851.501953	511.514587
850.333008	530.363708
849.163086	537.975586
847.993164	509.718475
846.823242	456.811371
845.652344	596.410706
844.482422	406.919708
843.311523	400.957397
842.139648	278.643219
840.968750	308.418915
839.796875	329.201141
838.624023	432.643646
837.452148	283.457977
836.279297	389.011841
835.106445	389.485626
833.933594	416.713470
832.759766	448.352112
831.585938	540.197876
830.412109	466.812561
829.238281	469.272156
828.063477	369.079590
826.888672	407.148621
825.712891	520.957214
824.538086	467.484375
823.362305	213.428223
822.186523	344.873810
821.009766	242.331314
819.833008	215.499649
818.656250	30.557711
817.479492	61.555489
816.301758	145.896194
815.124023	3.217574
813.946289	247.570724
812.768555	69.249466
811.589844	42.138416
810.411133	39.436218
809.232422	87.790314
808.052734	-81.647102
806.873047	-97.803123
805.693359	-62.932522
804.512695	-3.709289
803.332031	-77.737503
802.151367	43.486000
800.970703	38.147034
799.789063	6.145322
798.608398	-121.243912
797.425781	-142.210861
796.244141	-141.057663
795.061523	-208.645401
793.878906	-41.429539
792.696289	-73.673172
791.512695	-94.877968
790.329102	187.159073
789.145508	44.078766
787.960938	-61.364204
786.777344	94.228210
785.591797	187.778748
784.407227	26.959560
783.221680	31.967730
782.037109	341.917114
780.850586	46.265270
779.665039	135.079025
778.478516	-120.714226
777.291992	-164.460922
776.105469	-31.629696
774.917969	17.239212
773.730469	-48.685295
772.542969	-44.026051
771.354492	-81.303749
770.166016	-149.465012
768.977539	49.097385
767.789063	108.695305
766.599609	71.292442
765.410156	148.423355
764.220703	97.760826
763.030273	295.892578
761.840820	249.572189
760.650391	205.453262
759.458984	209.739349
758.267578	363.579559
757.076172	400.775177
755.884766	191.693054
754.693359	167.334213
753.500977	263.840637
752.308594	87.855728
751.115234	190.904282
749.922852	252.170502
748.729492	111.415787
747.535156	40.963043
746.341797	95.623009
745.147461	27.395342
743.953125	222.410858
742.757813	55.506390
741.563477	162.731461
740.368164	39.764950
739.171875	72.450287
737.976563	-129.293884
736.780273	100.562866
735.583984	-33.186584
734.386719	19.231129
733.189453	113.225540
731.992188	126.225456
730.794922	285.816437
729.596680	93.206841
728.399414	62.525002
727.200195	230.827148
726.001953	47.175186
724.802734	51.562031
723.603516	237.300217
722.404297	66.961403
721.204102	180.607422
720.003906	174.157578
718.803711	93.533508
717.603516	272.650940
716.402344	111.390938
715.201172	57.114918
713.999023	35.610653
712.797852	129.695251
711.595703	77.745392
710.393555	-28.617123
709.190430	115.642410
707.987305	-14.555104
706.784180	-3.112384
705.581055	38.844154
704.376953	104.766541
703.172852	-170.927231
701.968750	-76.620171
700.763672	-34.510811
699.559570	-1.078062
698.353516	60.647945
697.148438	-160.159698
695.942383	40.727978
694.736328	-162.504364
693.530273	-187.503159
692.324219	-84.335861
691.117188	-172.211365
689.910156	-84.204407
688.702148	-65.632980
687.494141	-44.862190
686.286133	-130.337585
685.078125	-146.350052
683.870117	128.172165
682.661133	-74.214493
681.452148	-1.286648
680.242188	-144.994949
679.032227	-130.502625
677.822266	-20.718227
676.612305	-198.883453
675.401367	-41.473476
674.191406	63.945709
672.979492	119.579475
671.768555	-6.480007
670.556641	-43.816410
669.344727	78.842926
668.132813	268.445404
666.919922	107.909576
665.707031	16.569935
664.494141	-5.626240
663.281250	-32.146954
662.067383	109.711029
660.853516	83.130020
659.639648	2.584208
658.424805	165.814606
657.209961	-22.631420
655.995117	-157.132462
654.779297	12.342650
653.563477	86.843544
652.347656	57.810181
651.131836	123.503059
649.915039	92.162483
648.698242	71.511528
647.481445	46.464661
646.264648	135.393555
645.046875	237.078049
643.829102	317.076813
642.610352	143.108765
641.392578	48.637569
640.173828	50.799393
638.955078	61.393295
637.735352	-7.698023
636.515625	-40.421028
635.295898	21.179596
634.076172	-125.749763
632.855469	-152.606705
631.634766	-20.852594
630.414063	-9.572548
629.192383	119.441124
627.971680	-43.580536
626.749023	-142.481216
625.527344	116.397873
624.304688	-8.826931
623.082031	172.115295
621.859375	99.824890
620.636719	70.048302
619.413086	74.171753
618.189453	114.298203
616.964844	12.725024
615.741211	-102.063675
614.516602	-133.805984
613.291016	-61.187160
612.066406	64.386215
610.840820	-56.472889
609.615234	-28.166906
608.388672	57.283466
607.163086	78.046928
605.936523	-85.486343
604.708984	-27.449158
