# Supplementary material for: Raman spectroscopy accurately differentiates mucosal healing from non-healing and biochemical changes following biological therapy in inflammatory bowel disease
Source: PLoS One. 2021 Jun 2;16(6):e0252210. doi: 10.1371/journal.pone.0252210 (PMC8172032; doi:10.1371/journal.pone.0252210)
Supplement: S3 Dataset — (ZIP) [file pone.0252210.s005.zip › Export UC active inflammation/OC039-1 pre treatment_base sub CR removed_14__X_16285.8__Y_9687.86__Z_1748.82__Time_160.txt]

1714.774414	-225.041443
1713.797852	-139.194824
1712.820313	-296.000793
1711.843750	66.711800
1710.866211	-35.167225
1709.888672	101.049042
1708.911133	76.033569
1707.933594	72.204216
1706.955078	215.558884
1705.976563	128.513626
1704.998047	71.042923
1704.019531	348.381989
1703.040039	104.044380
1702.061523	422.087463
1701.082031	451.592285
1700.101563	462.952545
1699.122070	606.030457
1698.141602	533.299927
1697.161133	482.864716
1696.180664	363.954468
1695.200195	654.864624
1694.218750	551.502380
1693.238281	849.946838
1692.256836	858.562256
1691.274414	716.402222
1690.292969	903.986450
1689.310547	967.606323
1688.328125	1059.466064
1687.345703	1296.943726
1686.363281	1106.842529
1685.379883	955.908508
1684.396484	1286.545776
1683.413086	1056.837036
1682.429688	1055.609253
1681.445313	1237.462891
1680.461914	1184.420898
1679.477539	1040.356323
1678.493164	1199.259399
1677.507813	1336.360229
1676.523438	1590.111084
1675.538086	1641.288940
1674.552734	1410.352417
1673.566406	1421.144165
1672.581055	1492.911987
1671.594727	1622.921509
1670.608398	1519.013916
1669.622070	1646.140503
1668.634766	1542.146729
1667.648438	1512.575439
1666.661133	1501.599854
1665.673828	1639.296021
1664.685547	1641.705688
1663.698242	1638.986938
1662.709961	1530.332397
1661.721680	1501.450928
1660.733398	1724.595093
1659.744141	1833.904907
1658.755859	1633.506592
1657.766602	1478.482056
1656.777344	1736.944092
1655.787109	1526.979370
1654.797852	1505.431152
1653.807617	1497.462646
1652.817383	1344.371460
1651.827148	1297.563599
1650.835938	1306.701172
1649.844727	977.842102
1648.853516	861.054932
1647.862305	792.355164
1646.871094	880.056213
1645.878906	516.451904
1644.886719	488.923798
1643.894531	467.199036
1642.902344	717.914001
1641.910156	459.652679
1640.916992	252.145844
1639.923828	322.279572
1638.930664	81.693253
1637.936523	213.556702
1636.943359	119.212814
1635.949219	122.971214
1634.955078	64.046867
1633.960938	8.349364
1632.965820	37.513107
1631.970703	-148.714249
1630.975586	-142.081085
1629.980469	-100.656609
1628.985352	-34.991035
1627.989258	-181.933167
1626.993164	-62.542572
1625.997070	-37.316216
1625.000977	30.539499
1624.003906	96.284576
1623.007813	307.141907
1622.010742	121.655441
1621.012695	354.514313
1620.015625	351.446625
1619.017578	180.845245
1618.020508	252.423676
1617.021484	277.229523
1616.023438	-17.593737
1615.025391	-133.342728
1614.026367	50.510002
1613.027344	-124.498672
1612.028320	-52.446896
1611.028320	-71.688354
1610.029297	-100.895164
1609.029297	-121.749985
1608.029297	46.509762
1607.028320	8.244282
1606.028320	-45.238873
1605.027344	-45.888939
1604.026367	-90.584686
1603.025391	111.171959
1602.023438	-45.173485
1601.022461	-104.233788
1600.020508	-126.246597
1599.018555	82.246223
1598.016602	-116.749138
1597.013672	-286.527039
1596.010742	-374.849640
1595.007813	-345.206146
1594.004883	-158.506821
1593.001953	-81.208771
1591.998047	-230.735901
1590.994141	-160.617218
1589.990234	-27.577631
1588.986328	-269.976868
1587.981445	14.928261
1586.976563	271.317230
1585.971680	-32.690277
1584.966797	299.748077
1583.961914	155.376984
1582.956055	136.388107
1581.950195	201.012222
1580.944336	57.481342
1579.938477	166.816528
1578.931641	193.006302
1577.924805	214.184860
1576.917969	222.533524
1575.911133	236.266861
1574.904297	109.707893
1573.896484	-138.859863
1572.888672	62.629684
1571.880859	-50.352818
1570.873047	-61.796619
1569.864258	155.537643
1568.855469	118.317299
1567.846680	366.907837
1566.837891	72.793884
1565.829102	-28.997749
1564.819336	352.095428
1563.809570	242.648834
1562.799805	174.820389
1561.790039	205.636261
1560.779297	156.092133
1559.768555	106.600540
1558.757813	28.641062
1557.747070	285.046967
1556.736328	453.255096
1555.724609	447.828247
1554.712891	307.718353
1553.701172	281.585358
1552.689453	242.493576
1551.676758	190.445587
1550.664063	270.350983
1549.651367	404.502960
1548.638672	486.812073
1547.625977	636.257385
1546.612305	555.462952
1545.598633	270.417419
1544.584961	489.359985
1543.571289	124.178421
1542.556641	472.032196
1541.541992	124.887367
1540.527344	193.505188
1539.512695	112.245750
1538.498047	79.937035
1537.482422	70.736687
1536.466797	53.666698
1535.451172	-177.625168
1534.434570	235.741440
1533.418945	207.895920
1532.402344	252.081039
1531.385742	167.226471
1530.369141	167.270782
1529.351563	79.556198
1528.334961	61.242760
1527.317383	68.505035
1526.299805	194.001755
1525.281250	177.693222
1524.263672	192.078415
1523.245117	152.230469
1522.226563	220.232300
1521.208008	53.979919
1520.188477	147.268372
1519.168945	132.344681
1518.150391	289.406006
1517.129883	-54.868645
1516.110352	-52.409821
1515.089844	-11.653166
1514.070313	-48.169445
1513.049805	184.659851
1512.028320	78.349564
1511.007813	161.754501
1509.986328	1.149533
1508.964844	-223.748001
1507.943359	-97.448364
1506.921875	-240.658981
1505.899414	-178.981247
1504.876953	-56.062584
1503.854492	-138.426376
1502.832031	-187.694504
1501.808594	-209.020523
1500.786133	-286.910919
1499.762695	-541.670166
1498.739258	-125.956131
1497.714844	-401.614197
1496.691406	-255.243225
1495.666992	-203.834534
1494.642578	-247.319000
1493.617188	36.236900
1492.592773	-38.449852
1491.567383	-62.245003
1490.541992	-22.394423
1489.516602	-51.783970
1488.491211	-119.715401
1487.464844	44.502926
1486.438477	167.560120
1485.412109	-186.990768
1484.385742	-235.398285
1483.358398	213.485794
1482.331055	-116.068047
1481.303711	324.476135
1480.276367	88.909271
1479.249023	375.801636
1478.220703	341.195404
1477.192383	372.626404
1476.164063	475.149567
1475.135742	414.392212
1474.106445	684.470337
1473.077148	635.969727
1472.047852	862.176270
1471.018555	1032.082764
1469.989258	972.717346
1468.958984	1154.810791
1467.928711	1196.741211
1466.898438	1271.503906
1465.868164	1780.740601
1464.836914	1455.900269
1463.805664	1814.547607
1462.774414	2038.203735
1461.743164	1700.239014
1460.710938	1786.303223
1459.679688	1910.245728
1458.647461	2120.245361
1457.615234	2109.188721
1456.582031	1963.475220
1455.549805	2081.488770
1454.516602	2153.620117
1453.483398	2182.454102
1452.449219	2383.487305
1451.416016	2328.306152
1450.381836	2278.050537
1449.347656	2242.870361
1448.313477	2281.017822
1447.279297	2415.242920
1446.244141	2341.645508
1445.208984	2007.225464
1444.173828	2017.005005
1443.138672	2226.548584
1442.102539	2132.301514
1441.066406	2002.574707
1440.030273	1984.052612
1438.994141	2015.993286
1437.958008	1787.485107
1436.920898	1518.527344
1435.883789	1694.246582
1434.846680	1382.303345
1433.808594	908.767334
1432.771484	978.209839
1431.733398	1007.140503
1430.695313	970.371765
1429.657227	552.548706
1428.618164	548.541382
1427.579102	879.920166
1426.540039	689.136963
1425.500977	574.016479
1424.461914	494.190094
1423.421875	424.418488
1422.381836	488.172546
1421.341797	481.337677
1420.301758	318.344116
1419.260742	157.895660
1418.219727	289.502441
1417.178711	197.051743
1416.137695	376.381927
1415.096680	354.376312
1414.054688	78.336327
1413.012695	134.342361
1411.970703	31.949535
1410.928711	10.044989
1409.885742	-77.187035
1408.842773	3.972389
1407.799805	152.943512
1406.756836	-132.581924
1405.712891	-212.083710
1404.668945	-53.034542
1403.625000	123.556023
1402.581055	149.567093
1401.537109	225.791809
1400.492188	111.402832
1399.447266	52.290333
1398.402344	-61.889389
1397.357422	34.592186
1396.311523	38.366879
1395.265625	175.002151
1394.219727	188.917816
1393.173828	-80.081589
1392.126953	-98.514465
1391.081055	-16.700033
1390.034180	72.663002
1388.986328	92.008186
1387.939453	133.976532
1386.891602	-4.065757
1385.843750	125.623344
1384.795898	0.361669
1383.748047	-414.673645
1382.699219	-169.699677
1381.651367	-102.079041
1380.602539	-226.719864
1379.552734	-66.495613
1378.503906	-175.847931
1377.454102	51.964081
1376.404297	72.667244
1375.354492	13.655060
1374.303711	57.080193
1373.253906	-29.049488
1372.203125	-242.181427
1371.152344	158.228561
1370.100586	-129.336426
1369.049805	-65.233231
1367.998047	-30.910288
1366.946289	-302.822296
1365.894531	110.406067
1364.841797	62.983047
1363.789063	-4.161987
1362.736328	-81.062065
1361.683594	36.329803
1360.630859	91.654282
1359.577148	112.297821
1358.523438	53.542171
1357.469727	-62.187042
1356.415039	311.961823
1355.361328	455.040771
1354.306641	210.651779
1353.251953	190.112534
1352.197266	390.799438
1351.141602	484.816711
1350.085938	204.151108
1349.030273	422.647675
1347.974609	388.157166
1346.918945	785.528442
1345.862305	662.073181
1344.805664	967.853210
1343.749023	653.920166
1342.691406	878.172180
1341.634766	777.913269
1340.577148	814.157715
1339.519531	1123.057739
1338.460938	1018.455200
1337.403320	768.035278
1336.344727	961.012634
1335.286133	1030.374268
1334.226563	1107.328125
1333.167969	702.080688
1332.108398	979.820740
1331.048828	829.874023
1329.989258	509.623444
1328.928711	424.515717
1327.869141	646.081299
1326.808594	857.867981
1325.748047	835.122192
1324.686523	731.095764
1323.625977	639.674805
1322.564453	960.722839
1321.502930	1062.198120
1320.440430	773.989929
1319.378906	737.738159
1318.316406	728.831238
1317.253906	927.257568
1316.190430	558.803406
1315.127930	777.310059
1314.064453	636.159424
1313.000977	608.598633
1311.937500	830.023132
1310.873047	514.717834
1309.809570	650.301270
1308.745117	640.795410
1307.679688	597.035583
1306.615234	787.232727
1305.549805	325.683258
1304.484375	720.368774
1303.418945	827.399109
1302.353516	617.466125
1301.287109	737.142822
1300.220703	650.556458
1299.154297	660.005981
1298.087891	512.446777
1297.020508	780.124268
1295.954102	637.883972
1294.886719	294.617249
1293.818359	452.283539
1292.750977	453.041687
1291.682617	449.069031
1290.614258	317.752380
1289.545898	483.333710
1288.476563	359.760681
1287.407227	243.763229
1286.338867	605.771790
1285.268555	406.814117
1284.199219	494.652710
1283.128906	494.461304
1282.058594	259.416107
1280.988281	115.186539
1279.917969	685.692017
1278.846680	502.592010
1277.775391	393.099182
1276.704102	501.435516
1275.632813	592.754700
1274.560547	469.077911
1273.488281	521.542908
1272.416016	742.701721
1271.343750	553.526123
1270.270508	872.531860
1269.197266	859.465515
1268.124023	1220.015625
1267.050781	889.853088
1265.977539	962.555176
1264.903320	823.110779
1263.829102	761.886719
1262.753906	805.653320
1261.679688	1122.548706
1260.604492	1098.184937
1259.529297	1017.887146
1258.454102	1027.865356
1257.378906	1072.034424
1256.302734	1035.919189
1255.226563	863.568909
1254.150391	1080.841919
1253.073242	1047.444824
1251.997070	1366.933838
1250.919922	1126.885254
1249.841797	1254.249390
1248.764648	875.886841
1247.686523	1127.366333
1246.608398	1126.043335
1245.530273	818.625732
1244.452148	1232.901367
1243.373047	881.997131
1242.293945	980.522156
1241.214844	1263.557251
1240.135742	930.021240
1239.055664	914.564575
1237.975586	819.094910
1236.895508	1039.027222
1235.815430	858.770508
1234.734375	799.854248
1233.654297	765.225647
1232.573242	1002.064209
1231.491211	780.903931
1230.410156	765.752502
1229.328125	1014.603943
1228.246094	943.754517
1227.163086	1020.612854
1226.081055	884.465820
1224.998047	905.665039
1223.915039	871.215698
1222.832031	643.296448
1221.748047	819.284851
1220.664063	661.576660
1219.580078	646.526489
1218.496094	851.363770
1217.412109	396.560181
1216.327148	606.161255
1215.242188	308.539612
1214.157227	522.846680
1213.071289	546.352539
1211.985352	446.742462
1210.899414	627.013672
1209.813477	657.616516
1208.727539	623.052307
1207.640625	552.301941
1206.553711	385.119354
1205.466797	538.488220
1204.378906	506.217682
1203.291016	459.454315
1202.203125	147.740585
1201.115234	11.878680
1200.027344	109.524376
1198.938477	139.678040
1197.849609	78.318802
1196.760742	-423.319366
1195.670898	126.244331
1194.582031	-110.814064
1193.492188	-100.218170
1192.401367	-236.318039
1191.311523	-197.017166
1190.220703	-95.350021
1189.129883	-193.168732
1188.039063	-233.395248
1186.947266	-244.879089
1185.856445	-174.837311
1184.764648	-234.504120
1183.671875	27.262941
1182.580078	-130.953735
1181.487305	-166.888702
1180.394531	-152.557190
1179.301758	58.230522
1178.208984	7.597841
1177.115234	141.378448
1176.021484	193.549835
1174.927734	200.087097
1173.833008	134.683151
1172.738281	157.770996
1171.643555	163.984055
1170.548828	95.907005
1169.454102	118.651901
1168.358398	31.255165
1167.262695	68.121223
1166.166992	23.573233
1165.070313	-61.704109
1163.973633	101.447998
1162.876953	-53.328793
1161.780273	188.325989
1160.683594	276.925201
1159.585938	200.627869
1158.488281	415.439301
1157.389648	405.713745
1156.291992	696.476990
1155.193359	385.901123
1154.094727	616.665894
1152.996094	465.731720
1151.896484	638.911621
1150.796875	70.745224
1149.697266	26.866995
1148.597656	106.743515
1147.498047	91.196884
1146.397461	-41.139935
1145.296875	-147.361252
1144.195313	-132.295135
1143.094727	-26.947628
1141.993164	-228.642853
1140.891602	-7.050616
1139.789063	-163.745346
1138.687500	356.996582
1137.584961	314.110138
1136.482422	180.822601
1135.379883	-26.176094
1134.276367	234.666275
1133.172852	580.741638
1132.069336	610.800537
1130.964844	541.033691
1129.861328	905.407288
1128.756836	958.712219
1127.652344	686.934998
1126.546875	680.731018
1125.442383	989.713867
1124.336914	682.187622
1123.230469	618.744690
1122.125000	837.136292
1121.018555	636.072144
1119.912109	631.524231
1118.805664	581.880493
1117.699219	596.048401
1116.591797	416.046143
1115.484375	527.010376
1114.376953	353.975616
1113.268555	474.133820
1112.160156	459.366150
1111.051758	288.492462
1109.943359	212.115952
1108.833984	379.012299
1107.725586	666.201294
1106.616211	639.064880
1105.505859	566.975525
1104.396484	605.768250
1103.286133	382.488464
1102.175781	319.653412
1101.064453	358.179108
1099.954102	493.289948
1098.842773	418.402100
1097.731445	378.820251
1096.619141	567.763062
1095.507813	384.268250
1094.395508	521.134277
1093.282227	417.634674
1092.169922	330.592743
1091.056641	434.181763
1089.943359	290.539185
1088.830078	558.649780
1087.716797	332.572601
1086.602539	426.373688
1085.488281	414.261261
1084.373047	477.311127
1083.258789	314.658295
1082.143555	349.389496
1081.028320	463.922211
1079.913086	493.801941
1078.796875	403.860352
1077.680664	320.956512
1076.564453	219.272766
1075.448242	453.134094
1074.331055	524.977478
1073.213867	404.431854
1072.096680	365.976501
1070.979492	400.182526
1069.861328	296.057281
1068.743164	114.630249
1067.625000	120.677650
1066.505859	185.249832
1065.386719	277.874359
1064.267578	239.345154
1063.148438	432.534210
1062.029297	89.774467
1060.909180	215.044067
1059.789063	1.116796
1058.667969	63.209076
1057.547852	211.781555
1056.426758	189.664612
1055.305664	223.649628
1054.183594	-29.726585
1053.062500	121.105919
1051.940430	192.485474
1050.818359	-41.974335
1049.695313	302.532959
1048.572266	266.548615
1047.449219	13.647896
1046.326172	176.066116
1045.203125	-190.887115
1044.079102	32.188557
1042.955078	43.101826
1041.830078	-213.932388
1040.706055	6.803537
1039.581055	-270.964600
1038.456055	-38.576809
1037.331055	40.106552
1036.205078	95.531067
1035.079102	-72.399284
1033.953125	73.888657
1032.826172	64.332825
1031.700195	89.741646
1030.573242	124.507729
1029.445313	326.678986
1028.318359	-100.903442
1027.190430	-110.024292
1026.062500	-260.739227
1024.934570	-701.567078
1023.805664	-396.860413
1022.676758	-491.429199
1021.547852	-377.007080
1020.418945	-408.698944
1019.289063	-370.695068
1018.159180	-446.231537
1017.029297	71.883583
1015.898438	-200.526123
1014.767578	97.365364
1013.636719	-3.254021
1012.505859	-221.835037
1011.375000	321.669525
1010.243164	473.775085
1009.111328	366.699493
1007.978516	437.981720
1006.846680	648.175537
1005.713867	1004.118408
1004.581055	1868.771729
1003.447266	2411.795898
1002.313477	2217.372803
1001.179688	1477.822632
1000.045898	939.754822
998.912109	827.079346
997.777344	153.458954
996.642578	288.340240
995.506836	404.843109
994.372070	166.072830
993.236328	190.570282
992.100586	26.076244
990.963867	76.273499
989.828125	82.803085
988.691406	91.792740
987.553711	114.763756
986.416992	248.475342
985.279297	18.364473
984.141602	-54.884079
983.003906	104.592140
981.865234	-83.392548
980.726563	71.752266
979.587891	169.478699
978.448242	-63.879105
977.309570	91.667648
976.169922	47.300041
975.030273	-24.451170
973.889648	195.842255
972.749023	214.038788
971.608398	147.420181
970.467773	145.307236
969.326172	288.007446
968.184570	192.114746
967.042969	277.729004
965.901367	88.182487
964.758789	192.488113
963.616211	388.649078
962.473633	268.528717
961.330078	160.105026
960.186523	67.954819
959.042969	244.064194
957.899414	-69.869820
956.754883	120.293297
955.610352	255.602051
954.465820	-18.662748
953.321289	80.363594
952.175781	213.839523
951.030273	31.802916
949.884766	60.399513
948.738281	13.723566
947.591797	113.519302
946.445313	112.904938
945.298828	117.033760
944.151367	249.240570
943.003906	-68.272285
941.856445	36.865082
940.708008	235.704514
939.559570	471.127380
938.411133	31.360807
937.262695	184.952133
936.113281	78.701561
934.964844	177.828384
933.814453	334.058777
932.665039	93.901428
931.514648	166.112976
930.364258	227.061432
929.213867	301.797607
928.062500	158.124069
926.912109	119.353561
925.759766	-39.828426
924.608398	-137.373428
923.456055	-5.017599
922.303711	-140.880600
921.151367	-69.677696
919.999023	-171.090988
918.845703	-31.465824
917.692383	-59.869850
916.539063	-47.249027
915.384766	-150.294250
914.230469	-239.542419
913.076172	-392.168182
911.920898	-254.172806
910.766602	-84.372696
909.611328	-2.972685
908.455078	-213.975464
907.299805	-130.092636
906.143555	-349.811859
904.987305	-263.450592
903.830078	-167.960968
902.673828	-190.186386
901.516602	-15.322959
900.359375	-41.905445
899.201172	-59.325348
898.042969	-112.852028
896.884766	-26.027969
895.726563	76.662910
894.567383	-39.916885
893.408203	114.873016
892.249023	-96.431892
891.088867	87.810257
889.929688	-93.898125
888.769531	88.118927
887.608398	-246.894089
886.448242	-89.651917
885.287109	-47.513557
884.125977	294.707581
882.963867	-71.426628
881.801758	-42.725792
880.639648	96.464485
879.477539	95.872795
878.315430	63.757027
877.152344	22.675158
875.989258	-76.930656
874.825195	-45.863777
873.661133	115.774940
872.497070	63.518711
871.333008	-60.716423
870.168945	44.571514
869.003906	46.350616
867.838867	295.467285
866.672852	70.116119
865.506836	148.272461
864.340820	53.348454
863.174805	120.191803
862.008789	108.367035
860.841797	125.711288
859.674805	160.971512
858.506836	402.662567
857.339844	347.999237
856.171875	490.733734
855.003906	404.585907
853.834961	352.064636
852.666016	483.327393
851.497070	381.382294
850.328125	389.210114
849.158203	388.012970
847.988281	527.833496
846.818359	273.437683
845.647461	406.353790
844.477539	40.040447
843.306641	333.871979
842.134766	189.042130
840.963867	220.853851
839.791992	185.483917
838.619141	132.155502
837.447266	69.799179
836.274414	393.901917
835.101563	201.746017
833.928711	295.418427
832.754883	201.390366
831.581055	372.915314
830.407227	88.982765
829.232422	170.968170
828.058594	123.405792
826.883789	274.217102
825.708008	545.225586
824.533203	318.898041
823.357422	391.161377
822.181641	289.471710
821.004883	-28.364073
819.828125	103.635918
818.651367	88.487450
817.474609	-251.770218
816.296875	39.972363
815.119141	-40.110577
813.941406	24.266623
812.763672	-140.582916
811.584961	-189.899475
810.406250	91.828049
809.226563	-273.373108
808.047852	-325.318298
806.868164	-84.211723
805.688477	-154.258087
804.507813	33.095184
803.327148	31.540329
802.146484	25.383669
800.965820	-351.414063
799.784180	-84.993713
798.603516	56.959377
797.420898	-293.457825
796.239258	-78.705109
795.056641	40.504097
793.874023	-305.717896
792.691406	-96.028648
791.507813	-278.520172
790.324219	-175.514969
789.140625	-176.738464
787.956055	-153.778854
786.772461	-188.504959
785.586914	-243.271713
784.402344	-85.900764
783.216797	27.033772
782.032227	203.852127
780.845703	51.219906
779.660156	42.096821
778.473633	333.191528
777.287109	118.379807
776.100586	179.459198
774.913086	-48.732487
773.725586	137.853180
772.538086	119.072746
771.349609	186.180115
770.161133	118.636612
768.972656	315.521851
767.784180	84.655762
766.594727	186.479965
765.405273	166.993805
764.215820	283.947388
763.026367	438.172913
761.835938	475.561371
760.645508	567.855225
759.454102	653.412354
758.262695	494.684692
757.072266	736.190796
755.879883	746.651672
754.688477	842.760559
753.496094	382.773834
752.303711	450.234100
751.110352	497.835693
749.917969	207.180725
748.724609	812.379150
747.530273	403.170929
746.336914	292.568878
745.142578	322.403748
743.948242	490.387207
742.752930	184.606659
741.558594	288.938690
740.363281	252.936996
739.166992	227.912552
737.971680	400.084015
736.775391	278.684937
735.579102	214.300690
734.381836	18.614876
733.185547	-80.636124
731.988281	264.422272
730.790039	130.244110
729.592773	-80.365959
728.394531	35.006039
727.196289	115.414238
725.997070	38.488182
724.797852	55.645199
723.598633	295.720184
722.399414	199.417206
721.199219	-3.735531
719.999023	347.833313
718.798828	256.282745
717.598633	236.906525
716.397461	252.576889
715.196289	45.905613
713.994141	439.132233
712.792969	309.109558
711.590820	107.380455
710.388672	178.288345
709.185547	273.297485
707.982422	242.110168
706.779297	56.517342
705.576172	-33.014431
704.372070	125.811203
703.167969	-48.166019
701.963867	189.305115
700.759766	-310.436493
699.554688	68.749146
698.349609	65.360443
697.143555	127.404465
695.938477	-149.335159
694.732422	-160.677002
693.525391	-67.525307
692.319336	-141.379684
691.112305	-258.372955
689.905273	-60.361523
688.697266	-276.641907
687.490234	56.275558
686.282227	-207.150070
685.073242	-149.278610
683.865234	-175.736130
682.656250	153.522278
681.447266	-167.176575
680.237305	-43.369087
679.028320	28.641333
677.818359	-135.147690
676.607422	-95.116997
675.397461	7.897820
674.186523	98.126266
672.975586	-42.928497
671.763672	49.903404
670.551758	-10.608990
669.339844	257.721313
668.127930	104.684082
666.915039	-48.072487
665.703125	-284.823944
664.489258	-171.372955
663.276367	-103.153313
662.062500	122.798721
660.848633	7.789443
659.634766	56.966110
658.419922	-103.002869
657.205078	-23.382769
655.990234	-55.830059
654.775391	88.593452
653.559570	148.962479
652.343750	-204.375626
651.126953	6.909404
649.911133	63.013187
648.694336	97.545731
647.477539	205.212769
646.259766	60.946949
645.041992	336.254150
643.824219	480.079193
642.606445	369.887024
641.387695	244.514404
640.168945	91.036133
638.950195	100.725197
637.730469	82.196335
636.511719	194.393921
635.291016	91.406181
634.071289	-306.130981
632.850586	60.357258
631.629883	149.306778
630.409180	432.955292
629.188477	-129.390991
627.966797	161.560791
626.745117	67.845978
625.522461	179.254166
624.300781	379.836731
623.078125	534.475159
621.854492	287.496368
620.631836	266.699341
619.408203	356.227814
618.184570	194.112152
616.960938	-99.673508
615.736328	-73.581062
614.511719	-65.942398
613.287109	23.711039
612.061523	-102.019348
610.835938	-340.435120
609.610352	195.533585
608.384766	62.756607
607.158203	9.385146
605.931641	-65.115265
604.705078	-73.266434
