# Supplementary material for: Raman spectroscopy accurately differentiates mucosal healing from non-healing and biochemical changes following biological therapy in inflammatory bowel disease
Source: PLoS One. 2021 Jun 2;16(6):e0252210. doi: 10.1371/journal.pone.0252210 (PMC8172032; doi:10.1371/journal.pone.0252210)
Supplement: S3 Dataset — (ZIP) [file pone.0252210.s005.zip › Export UC active inflammation/EC025-1_BL sub CR removed_18__X_-5292.74__Y_1716.38__Z_-2844.31__Time_206.txt]

1714.780273	-60.068542
1713.803711	-38.181820
1712.827148	65.490532
1711.849609	-34.627075
1710.873047	-64.850456
1709.895508	17.617865
1708.917969	68.043442
1707.939453	-42.162922
1706.961914	-23.528261
1705.983398	-111.843498
1705.004883	-183.831406
1704.025391	-38.761673
1703.046875	71.737007
1702.067383	48.648960
1701.087891	178.323639
1700.108398	107.661873
1699.127930	2.553457
1698.148438	100.995064
1697.167969	127.536522
1696.187500	199.829041
1695.206055	-0.059104
1694.225586	70.267746
1693.244141	164.934509
1692.262695	107.774590
1691.281250	187.135345
1690.298828	432.257904
1689.317383	418.927216
1688.334961	251.288925
1687.352539	580.097107
1686.369141	530.591492
1685.386719	425.577118
1684.403320	515.528198
1683.419922	595.205933
1682.435547	408.904175
1681.452148	574.637085
1680.467773	708.758057
1679.483398	654.271362
1678.499023	767.891907
1677.514648	895.199219
1676.529297	836.671021
1675.543945	938.163879
1674.558594	1050.681763
1673.573242	1131.686035
1672.586914	1104.112427
1671.600586	1045.101563
1670.614258	1103.427002
1669.627930	1209.959595
1668.641602	1229.252686
1667.654297	1254.255249
1666.666992	1221.283081
1665.679688	1209.971680
1664.692383	1153.985474
1663.704102	1302.644409
1662.715820	1213.001709
1661.727539	1534.714478
1660.739258	1374.306763
1659.750977	1312.413574
1658.761719	1470.817749
1657.772461	1417.648560
1656.783203	1478.754639
1655.793945	1368.125732
1654.803711	1371.728027
1653.813477	1256.613647
1652.823242	1184.246460
1651.833008	1175.754517
1650.841797	1075.050293
1649.851563	813.462280
1648.860352	877.462891
1647.869141	624.632446
1646.876953	528.127258
1645.885742	455.770142
1644.893555	544.860657
1643.901367	338.488342
1642.908203	169.463226
1641.916016	193.487534
1640.922852	238.896790
1639.929688	-26.733273
1638.936523	29.817440
1637.943359	41.784611
1636.949219	3.914721
1635.955078	90.203568
1634.960938	31.765615
1633.966797	-105.444336
1632.971680	47.391830
1631.977539	87.152298
1630.982422	37.593918
1629.986328	-48.582802
1628.991211	-2.920475
1627.995117	-264.931976
1627.000000	-137.295456
1626.003906	-164.703644
1625.006836	-194.550873
1624.010742	-158.486084
1623.013672	-132.785370
1622.016602	-106.936020
1621.019531	-10.010536
1620.021484	21.351727
1619.024414	155.256714
1618.026367	76.570618
1617.028320	202.787018
1616.029297	113.871193
1615.031250	164.165558
1614.032227	143.717133
1613.033203	57.810699
1612.034180	-41.076542
1611.035156	-34.976105
1610.035156	-60.250450
1609.035156	53.436806
1608.035156	-89.596558
1607.035156	97.510780
1606.034180	-19.169552
1605.033203	120.817459
1604.032227	108.971031
1603.031250	5.572685
1602.030273	80.160378
1601.028320	118.118271
1600.026367	-160.363083
1599.024414	-12.524808
1598.022461	-113.081551
1597.019531	50.370247
1596.016602	-31.869717
1595.013672	-74.899147
1594.010742	12.664807
1593.007813	-90.450661
1592.003906	-78.677582
1591.000000	-103.482361
1589.996094	51.746250
1588.992188	37.282669
1587.987305	142.766388
1586.983398	57.781116
1585.978516	121.392487
1584.972656	109.321899
1583.967773	149.314835
1582.961914	173.588699
1581.956055	338.450775
1580.950195	175.001434
1579.944336	-40.536224
1578.937500	170.881821
1577.931641	246.775467
1576.924805	189.830063
1575.916992	125.007545
1574.910156	60.113319
1573.902344	112.166939
1572.894531	91.292259
1571.886719	163.894775
1570.878906	38.840069
1569.870117	-99.269249
1568.862305	35.324276
1567.853516	154.153198
1566.843750	106.620712
1565.834961	71.963310
1564.825195	128.030487
1563.815430	41.219494
1562.805664	81.434769
1561.795898	139.652145
1560.785156	75.819244
1559.775391	1.503290
1558.764648	85.193436
1557.752930	166.107681
1556.742188	226.113708
1555.730469	140.875397
1554.718750	371.492249
1553.707031	221.220673
1552.695313	73.449471
1551.682617	176.641937
1550.670898	194.243729
1549.658203	56.448322
1548.644531	257.390533
1547.631836	333.961029
1546.618164	247.449326
1545.604492	308.152893
1544.590820	236.866013
1543.577148	85.348488
1542.562500	62.889656
1541.547852	-6.212546
1540.533203	-49.627808
1539.518555	2.328762
1538.503906	-62.048012
1537.488281	-2.704955
1536.472656	-18.371271
1535.457031	-13.560967
1534.441406	11.713000
1533.424805	-9.604909
1532.408203	123.584679
1531.391602	107.077141
1530.375000	82.683075
1529.358398	-42.330811
1528.340820	-136.555618
1527.323242	-66.105186
1526.305664	166.340637
1525.287109	-28.741617
1524.269531	33.437302
1523.250977	49.112747
1522.232422	-112.858780
1521.213867	10.534601
1520.194336	92.572708
1519.175781	-41.497337
1518.156250	-93.432556
1517.136719	18.946362
1516.116211	-5.035197
1515.096680	-77.946121
1514.076172	82.686134
1513.055664	-11.055492
1512.034180	64.489502
1511.013672	16.692993
1509.992188	-74.850800
1508.970703	-225.493240
1507.949219	-6.920453
1506.927734	129.374817
1505.905273	144.985229
1504.882813	-100.956490
1503.860352	-11.261304
1502.837891	-70.316772
1501.815430	-134.596863
1500.791992	-278.367218
1499.768555	-255.791199
1498.745117	-51.616539
1497.720703	-80.531509
1496.697266	-206.761780
1495.672852	-69.597282
1494.648438	118.544022
1493.623047	84.037575
1492.598633	220.721619
1491.573242	-61.914181
1490.547852	117.960777
1489.522461	121.385132
1488.497070	188.563538
1487.470703	230.069305
1486.444336	251.040131
1485.417969	284.672943
1484.391602	285.027954
1483.364258	389.891113
1482.336914	308.414215
1481.309570	604.336243
1480.282227	438.548523
1479.254883	591.407288
1478.226563	603.937500
1477.198242	669.903625
1476.169922	730.678467
1475.141602	811.738464
1474.112305	1050.572266
1473.083008	1121.210205
1472.053711	1064.491943
1471.024414	1239.326538
1469.995117	1302.083862
1468.964844	1588.604980
1467.934570	1508.733032
1466.904297	1614.466797
1465.874023	1537.081665
1464.842773	1480.011108
1463.811523	1961.633545
1462.780273	1929.833740
1461.749023	2002.156372
1460.717773	1972.844360
1459.685547	1966.357544
1458.653320	2104.536621
1457.621094	2047.227661
1456.587891	2012.748291
1455.555664	2094.972900
1454.522461	2151.775635
1453.489258	2102.049316
1452.455078	2209.502197
1451.421875	2131.896240
1450.387695	2310.245117
1449.353516	2303.576904
1448.319336	2299.449463
1447.285156	2186.438965
1446.250000	2313.998291
1445.214844	2203.572998
1444.179688	2085.617920
1443.144531	2066.409180
1442.108398	1923.261475
1441.072266	1861.129761
1440.036133	2008.924561
1439.000000	1782.531006
1437.963867	1844.400635
1436.926758	1699.051147
1435.889648	1440.108276
1434.852539	1224.254150
1433.814453	1056.499512
1432.777344	896.447083
1431.739258	819.795532
1430.701172	725.556274
1429.663086	707.101624
1428.624023	623.104492
1427.584961	569.461731
1426.545898	387.295654
1425.506836	296.022339
1424.467773	434.214142
1423.427734	486.715912
1422.387695	395.651764
1421.347656	458.343872
1420.307617	397.677032
1419.266602	100.419022
1418.226563	211.169693
1417.184570	352.122589
1416.143555	208.772278
1415.102539	266.812347
1414.060547	181.532333
1413.018555	-9.243457
1411.976563	172.221970
1410.934570	89.774895
1409.891602	163.241211
1408.848633	55.867599
1407.805664	3.889910
1406.762695	105.216805
1405.718750	38.355999
1404.674805	122.232399
1403.630859	63.111977
1402.586914	127.062416
1401.542969	-42.221687
1400.498047	31.940533
1399.453125	40.973312
1398.408203	-25.108547
1397.363281	-40.930916
1396.317383	-81.713081
1395.271484	78.059464
1394.225586	110.120110
1393.179688	-78.111267
1392.132813	19.271294
1391.086914	29.113865
1390.040039	-16.008816
1388.992188	106.635788
1387.945313	-25.822842
1386.897461	4.451311
1385.849609	37.323997
1384.801758	-12.206128
1383.753906	-151.583817
1382.705078	-78.383911
1381.657227	-145.004868
1380.608398	-39.134975
1379.558594	-8.125059
1378.509766	50.460625
1377.459961	91.656006
1376.410156	-31.770218
1375.360352	79.524979
1374.309570	58.663605
1373.259766	-71.805664
1372.208984	-112.339172
1371.158203	-10.631875
1370.106445	-98.289970
1369.055664	23.543715
1368.003906	-16.509256
1366.952148	190.174896
1365.900391	65.667351
1364.847656	53.368164
1363.794922	212.955338
1362.742188	-87.832092
1361.689453	246.130646
1360.636719	351.198730
1359.583008	274.768677
1358.529297	360.120270
1357.475586	301.359589
1356.420898	267.589417
1355.367188	204.137146
1354.312500	260.077972
1353.257813	403.048370
1352.203125	548.555603
1351.147461	391.196991
1350.091797	363.103699
1349.036133	429.445007
1347.980469	381.731873
1346.923828	604.546387
1345.868164	648.807312
1344.811523	809.699951
1343.754883	878.904480
1342.697266	821.776550
1341.640625	1029.939209
1340.583008	1096.895752
1339.524414	1201.081177
1338.466797	1119.598267
1337.409180	973.881714
1336.350586	1041.211670
1335.291992	1108.615723
1334.232422	992.990295
1333.173828	939.363708
1332.114258	843.813049
1331.054688	881.928894
1329.995117	878.098816
1328.934570	1030.076782
1327.875000	796.598328
1326.814453	1062.364136
1325.753906	913.144958
1324.692383	956.699097
1323.630859	995.387939
1322.570313	1004.532410
1321.507813	1053.240479
1320.446289	956.445313
1319.383789	1032.451416
1318.322266	1034.523560
1317.259766	1078.592529
1316.196289	1130.117065
1315.133789	1159.520508
1314.070313	1139.704834
1313.006836	1124.902466
1311.943359	1068.310913
1310.878906	1302.393311
1309.814453	1039.126099
1308.750977	1051.729370
1307.685547	1059.470947
1306.621094	1015.612000
1305.555664	1205.521118
1304.490234	1171.616577
1303.424805	1189.425171
1302.359375	1315.449951
1301.292969	1266.981812
1300.226563	1162.079224
1299.160156	1384.010986
1298.093750	1293.977661
1297.026367	1154.925293
1295.958984	1155.922119
1294.891602	1193.785645
1293.824219	1013.280884
1292.756836	985.013367
1291.688477	1094.162964
1290.620117	1002.217407
1289.551758	1084.432739
1288.482422	1029.379395
1287.413086	922.923950
1286.343750	985.615479
1285.274414	1065.462891
1284.205078	1027.749634
1283.134766	1051.299194
1282.064453	810.479919
1280.994141	819.439514
1279.923828	865.127258
1278.852539	954.854248
1277.781250	1054.348999
1276.709961	1056.007080
1275.637695	942.775452
1274.566406	1086.264038
1273.494141	960.890564
1272.421875	1209.400146
1271.349609	1145.149414
1270.276367	980.808899
1269.203125	1111.985840
1268.129883	1042.943359
1267.056641	1222.872803
1265.982422	1073.325928
1264.909180	1101.928833
1263.834961	1313.439697
1262.759766	1168.849854
1261.685547	1092.580688
1260.610352	1104.085327
1259.535156	1125.325806
1258.459961	1222.072876
1257.383789	1189.674805
1256.308594	1176.761230
1255.232422	1141.929688
1254.155273	1260.447266
1253.079102	1172.044067
1252.001953	1200.447754
1250.924805	1060.976685
1249.847656	1286.342285
1248.770508	1331.661133
1247.692383	1197.049194
1246.614258	1193.711792
1245.536133	1175.769409
1244.458008	1140.802612
1243.378906	1215.114990
1242.299805	1063.539673
1241.220703	1038.238403
1240.141602	927.964661
1239.061523	1140.441895
1237.981445	971.896912
1236.901367	982.877441
1235.821289	988.964111
1234.740234	1125.927002
1233.659180	1059.178955
1232.578125	975.453186
1231.497070	826.304016
1230.415039	776.487854
1229.333984	947.030396
1228.251953	754.262817
1227.168945	757.606873
1226.086914	746.379395
1225.003906	568.149902
1223.920898	627.018188
1222.837891	364.138611
1221.753906	553.488953
1220.669922	542.049194
1219.585938	477.384766
1218.501953	289.453796
1217.416992	509.829651
1216.333008	244.566757
1215.248047	406.778778
1214.162109	663.011597
1213.077148	520.805359
1211.991211	648.874023
1210.905273	786.472717
1209.819336	752.685669
1208.732422	689.907410
1207.646484	848.908203
1206.559570	708.866516
1205.471680	520.617432
1204.384766	505.866302
1203.296875	281.475861
1202.208984	449.678436
1201.121094	473.265442
1200.032227	128.456406
1198.944336	139.929993
1197.855469	189.822891
1196.765625	23.109104
1195.676758	-150.815384
1194.586914	-28.973402
1193.497070	92.740181
1192.407227	24.448105
1191.316406	-140.009354
1190.226563	10.254780
1189.135742	-130.256424
1188.044922	36.595810
1186.953125	-113.614998
1185.861328	-194.225479
1184.769531	63.489872
1183.677734	-2.880157
1182.585938	-66.897133
1181.493164	202.376556
1180.400391	56.668221
1179.307617	11.626345
1178.213867	-2.320372
1177.120117	247.222656
1176.026367	206.727264
1174.932617	82.352753
1173.838867	154.297577
1172.744141	56.167015
1171.649414	154.257477
1170.554688	15.343655
1169.458984	175.442825
1168.364258	-40.096874
1167.268555	-109.756813
1166.171875	-43.199890
1165.076172	-38.883163
1163.979492	146.958755
1162.882813	10.128899
1161.786133	353.368958
1160.688477	254.611923
1159.590820	327.718719
1158.493164	393.561951
1157.395508	292.263336
1156.297852	348.400635
1155.199219	301.873505
1154.100586	171.835220
1153.000977	275.428558
1151.902344	288.335907
1150.802734	341.677002
1149.703125	8.957033
1148.603516	52.678780
1147.502930	29.629354
1146.402344	4.145253
1145.301758	-9.487502
1144.201172	100.575729
1143.099609	17.797731
1141.999023	177.637466
1140.896484	66.214783
1139.794922	87.942032
1138.692383	130.988861
1137.590820	295.174072
1136.487305	228.737122
1135.384766	273.932861
1134.281250	269.172791
1133.178711	592.044739
1132.074219	254.754517
1130.970703	499.052673
1129.866211	574.712769
1128.761719	863.799011
1127.657227	659.377991
1126.552734	808.317078
1125.447266	741.404968
1124.341797	522.789063
1123.236328	598.063293
1122.130859	497.950745
1121.024414	449.944946
1119.917969	269.314606
1118.811523	420.174347
1117.704102	400.504089
1116.596680	324.015015
1115.489258	351.625488
1114.381836	395.748993
1113.274414	257.733643
1112.166016	540.578796
1111.057617	367.074921
1109.949219	255.066269
1108.839844	438.403778
1107.730469	364.168030
1106.621094	431.635956
1105.511719	624.185913
1104.401367	412.983276
1103.291016	470.890045
1102.180664	498.083527
1101.070313	445.048615
1099.958984	637.280701
1098.847656	588.923157
1097.736328	495.789032
1096.625000	440.396423
1095.512695	528.739868
1094.400391	525.168701
1093.288086	467.429626
1092.174805	671.059143
1091.062500	582.707703
1089.949219	390.838287
1088.835938	556.701721
1087.721680	548.410706
1086.607422	441.351807
1085.493164	520.100769
1084.378906	568.262695
1083.263672	611.706177
1082.149414	344.990662
1081.034180	428.425140
1079.917969	298.106873
1078.802734	559.997620
1077.686523	591.721802
1076.570313	414.571075
1075.453125	387.687683
1074.336914	349.117096
1073.219727	207.386276
1072.101563	274.428497
1070.984375	170.341827
1069.866211	256.168060
1068.748047	304.494507
1067.629883	359.858887
1066.511719	302.809570
1065.392578	152.151031
1064.273438	504.924622
1063.154297	277.127899
1062.034180	299.845764
1060.914063	250.072525
1059.793945	314.970764
1058.673828	162.416931
1057.552734	115.173759
1056.431641	229.271500
1055.310547	109.693016
1054.189453	205.148682
1053.067383	153.459961
1051.945313	108.853180
1050.823242	75.994720
1049.701172	274.276550
1048.578125	297.505676
1047.455078	239.129791
1046.332031	348.774261
1045.208008	64.336937
1044.083984	174.089615
1042.959961	106.714211
1041.835938	374.993195
1040.710938	209.881287
1039.585938	89.167526
1038.460938	166.513245
1037.335938	174.051437
1036.209961	328.286835
1035.083984	289.382141
1033.958008	48.164650
1032.832031	307.212585
1031.705078	305.765228
1030.578125	318.345306
1029.451172	-57.163349
1028.323242	-128.008591
1027.195313	-147.627930
1026.067383	-48.699139
1024.939453	-263.226135
1023.810547	-166.476151
1022.682617	-67.362190
1021.552734	-105.128853
1020.423828	-119.587463
1019.293945	-131.636276
1018.164063	2.501235
1017.034180	-74.308907
1015.904297	-51.324760
1014.773438	1.859787
1013.642578	210.335327
1012.511719	43.575161
1011.379883	173.391830
1010.248047	456.041626
1009.116211	421.551483
1007.984375	526.017700
1006.851563	868.820374
1005.718750	1156.049316
1004.585938	1822.483521
1003.452148	2262.132813
1002.319336	1710.095825
1001.185547	1144.545532
1000.050781	685.629211
998.916992	224.719849
997.782227	20.446220
996.647461	121.114059
995.512695	-66.682632
994.376953	-182.757385
993.241211	116.595558
992.105469	109.141983
990.969727	94.874245
989.833008	108.379417
988.696289	13.648937
987.559570	-90.152107
986.421875	-186.893463
985.284180	-129.166122
984.146484	-6.885111
983.008789	37.165310
981.870117	171.061920
980.731445	-51.679283
979.592773	91.582161
978.454102	-31.928316
977.314453	-10.409091
976.174805	43.387764
975.035156	129.439529
973.894531	-23.430485
972.754883	-160.045456
971.613281	61.810387
970.472656	47.146152
969.331055	184.108063
968.190430	-62.195251
967.047852	148.359177
965.906250	212.088867
964.763672	110.748024
963.621094	87.518860
962.478516	7.085368
961.334961	-36.541004
960.192383	114.724525
959.048828	137.724777
957.904297	172.262085
956.759766	-6.075799
955.616211	46.984100
954.470703	-30.344885
953.326172	80.090546
952.180664	21.278587
951.035156	70.081863
949.889648	45.782726
948.743164	92.455719
947.596680	77.486588
946.450195	101.458389
945.303711	40.981514
944.156250	24.016443
943.008789	77.931923
941.861328	298.555084
940.713867	231.586975
939.565430	98.563545
938.416992	282.778900
937.267578	264.007324
936.119141	211.120850
934.969727	311.075378
933.820313	354.084595
932.669922	287.781372
931.520508	251.198257
930.370117	98.557228
929.218750	-15.227741
928.068359	112.410645
926.916992	-71.732086
925.765625	8.221253
924.613281	124.604980
923.461914	-4.621594
922.309570	-92.791435
921.156250	-144.480927
920.003906	85.724922
918.850586	-72.645241
917.697266	46.253998
916.543945	-16.527979
915.389648	-54.242496
914.235352	-82.803116
913.081055	-122.640961
911.926758	-26.272146
910.771484	-13.821877
909.616211	-137.397308
908.460938	-47.737213
907.304688	-134.875900
906.148438	-169.803482
904.992188	80.808609
903.835938	-148.867325
902.678711	-6.989468
901.521484	-48.529575
900.364258	-99.064377
899.206055	-34.120148
898.047852	141.691589
896.889648	61.855637
895.731445	16.012024
894.572266	352.315247
893.413086	55.592121
892.253906	14.396781
891.094727	97.508911
889.934570	289.032288
888.774414	105.625717
887.613281	87.142990
886.453125	165.742920
885.291992	-21.949240
884.130859	-31.305067
882.968750	112.741249
881.807617	141.725357
880.645508	402.924011
879.482422	289.861115
878.320313	226.434540
877.157227	282.452393
875.994141	252.863358
874.830078	239.060486
873.666016	214.013000
872.501953	238.496765
871.337891	253.970291
870.173828	402.167480
869.008789	338.877899
867.843750	230.644089
866.677734	466.417755
865.512695	468.326385
864.346680	510.676208
863.179688	528.292053
862.013672	667.166626
860.846680	379.339691
859.679688	700.001282
858.511719	603.051453
857.344727	788.850281
856.176758	664.975525
855.008789	700.378113
853.839844	785.079163
852.670898	706.075623
851.501953	703.288208
850.333008	787.865112
849.163086	661.812805
847.993164	452.932129
846.823242	425.486603
845.652344	223.428040
844.482422	298.943390
843.311523	204.352356
842.139648	179.124557
840.968750	288.057556
839.796875	251.580322
838.624023	384.976074
837.452148	321.609924
836.279297	271.648132
835.106445	402.607849
833.933594	457.541016
832.759766	465.527313
831.585938	672.134827
830.412109	610.810181
829.238281	379.911957
828.063477	410.062866
826.888672	326.427917
825.712891	521.483337
824.538086	604.952637
823.362305	387.500763
822.186523	236.947281
821.009766	331.438232
819.833008	4.962315
818.656250	-20.847082
817.479492	28.989143
816.301758	47.606281
815.124023	103.989395
813.946289	9.051292
812.768555	23.074923
811.589844	59.280510
810.411133	-42.383698
809.232422	22.614374
808.052734	107.532036
806.873047	-174.116806
805.693359	57.269341
804.512695	126.439003
803.332031	-37.518528
802.151367	-8.395182
800.970703	-70.288536
799.789063	14.184665
798.608398	60.873501
797.425781	-129.707336
796.244141	-38.770370
795.061523	-244.841293
793.878906	-12.231567
792.696289	-36.691864
791.512695	29.600479
790.329102	111.312714
789.145508	259.336853
787.960938	183.767990
786.777344	251.979752
785.591797	-69.129227
784.407227	63.147949
783.221680	126.792000
782.037109	121.851753
780.850586	63.845646
779.665039	151.620789
778.478516	-49.997562
777.291992	-244.936142
776.105469	-245.565292
774.917969	-80.709923
773.730469	-90.277054
772.542969	-33.699471
771.354492	-65.396790
770.166016	37.381344
768.977539	-34.065357
767.789063	-81.268219
766.599609	25.749611
765.410156	0.519939
764.220703	144.844513
763.030273	9.453097
761.840820	323.143036
760.650391	288.950012
759.458984	450.562500
758.267578	447.100433
757.076172	415.026855
755.884766	209.254944
754.693359	478.345337
753.500977	178.118561
752.308594	108.703575
751.115234	171.095688
749.922852	33.602524
748.729492	100.339615
747.535156	70.452583
746.341797	253.425934
745.147461	315.634888
743.953125	224.262177
742.757813	253.532639
741.563477	113.964989
740.368164	103.775208
739.171875	-200.057053
737.976563	-21.768867
736.780273	-31.936308
735.583984	27.971092
734.386719	24.358711
733.189453	3.236504
731.992188	119.984482
730.794922	179.796127
729.596680	355.506470
728.399414	456.786560
727.200195	190.741806
726.001953	71.267944
724.802734	141.967422
723.603516	112.145981
722.404297	364.102417
721.204102	246.913849
720.003906	116.692528
718.803711	150.238159
717.603516	92.131676
716.402344	138.782120
715.201172	279.209808
713.999023	223.336456
712.797852	54.138245
711.595703	126.966560
710.393555	-48.634064
709.190430	215.927872
707.987305	38.245632
706.784180	-13.040634
705.581055	40.212105
704.376953	84.752449
703.172852	-66.546310
701.968750	86.810272
700.763672	50.893925
699.559570	110.688843
698.353516	116.130363
697.148438	-54.460777
695.942383	-18.522570
694.736328	-8.650015
693.530273	46.847210
692.324219	-175.599442
691.117188	-98.339485
689.910156	-77.525887
688.702148	-110.948708
687.494141	-107.458344
686.286133	-210.225235
685.078125	64.367188
683.870117	-34.022579
682.661133	-320.908539
681.452148	35.907272
680.242188	13.463444
679.032227	-76.097893
677.822266	148.367676
676.612305	169.245697
675.401367	-132.358185
674.191406	-61.637642
672.979492	32.855530
671.768555	62.425030
670.556641	11.980349
669.344727	106.403084
668.132813	32.200211
666.919922	59.590038
665.707031	-88.021713
664.494141	146.714417
663.281250	-74.277962
662.067383	166.806915
660.853516	94.813850
659.639648	-78.577995
658.424805	-14.601270
657.209961	118.341492
655.995117	44.195751
654.779297	-96.769547
653.563477	204.137543
652.347656	9.269382
651.131836	-2.428949
649.915039	91.378365
648.698242	154.953262
647.481445	108.660431
646.264648	213.002151
645.046875	267.751190
643.829102	257.880188
642.610352	174.825668
641.392578	173.455750
640.173828	-88.109726
638.955078	-76.662956
637.735352	-67.445755
636.515625	102.811127
635.295898	47.379631
634.076172	-46.770130
632.855469	28.631113
631.634766	-54.933601
630.414063	140.399155
629.192383	93.104187
627.971680	118.643021
626.749023	-10.347540
625.527344	370.847015
624.304688	370.207733
623.082031	277.288116
621.859375	77.149315
620.636719	168.258743
619.413086	156.385757
618.189453	45.877052
616.964844	-43.341141
615.741211	147.653351
614.516602	-115.188034
613.291016	66.823135
612.066406	218.629318
610.840820	13.122447
609.615234	117.455627
608.388672	-9.263439
607.163086	-10.074475
605.936523	-102.951042
604.708984	-65.736046
