# Supplementary material for: Raman spectroscopy accurately differentiates mucosal healing from non-healing and biochemical changes following biological therapy in inflammatory bowel disease
Source: PLoS One. 2021 Jun 2;16(6):e0252210. doi: 10.1371/journal.pone.0252210 (PMC8172032; doi:10.1371/journal.pone.0252210)
Supplement: S3 Dataset — (ZIP) [file pone.0252210.s005.zip › Export UC active inflammation/OC020-1 pre treatment_base sub CR removed_92__X_-9658.2__Y_46888.7__Z_36.1693__Time_1050.txt]

1714.640625	98.809433
1713.664063	35.536705
1712.687500	7.323031
1711.709961	44.887550
1710.733398	-7.218104
1709.755859	-141.028244
1708.778320	-53.649975
1707.799805	77.870384
1706.821289	31.218876
1705.843750	-118.478279
1704.864258	-52.725033
1703.885742	-15.122202
1702.907227	77.235428
1701.927734	-59.351376
1700.948242	-189.318466
1699.968750	0.192094
1698.988281	38.343880
1698.007813	-77.412140
1697.028320	112.699272
1696.046875	108.708649
1695.066406	47.071457
1694.084961	290.936279
1693.104492	36.474922
1692.123047	271.615204
1691.140625	219.389542
1690.159180	477.711426
1689.176758	270.020386
1688.194336	327.399750
1687.211914	463.004944
1686.228516	524.786865
1685.246094	574.131104
1684.262695	704.236389
1683.279297	741.897461
1682.295898	655.197632
1681.311523	846.264648
1680.327148	825.071960
1679.342773	972.356506
1678.358398	1093.733765
1677.374023	1010.955811
1676.388672	1381.102539
1675.403320	1328.987305
1674.417969	1405.214355
1673.432617	1285.400269
1672.446289	1384.208740
1671.459961	1473.004272
1670.473633	1538.497803
1669.487305	1928.583374
1668.500977	1774.816895
1667.513672	1868.573364
1666.526367	1787.715820
1665.539063	1850.744507
1664.550781	2182.217285
1663.563477	2164.015869
1662.575195	2369.072266
1661.586914	2388.988037
1660.598633	2316.635986
1659.609375	2305.743408
1658.620117	2607.938477
1657.631836	2378.103760
1656.641602	2291.802002
1655.652344	2372.773193
1654.662109	2207.975586
1653.672852	2194.509033
1652.681641	1882.480713
1651.691406	1851.367798
1650.701172	1593.223755
1649.709961	1602.593140
1648.718750	1509.228271
1647.727539	1344.897949
1646.735352	1136.056396
1645.744141	1033.299072
1644.751953	959.950562
1643.759766	826.209473
1642.766602	653.221252
1641.774414	723.407654
1640.781250	582.741272
1639.788086	434.486481
1638.794922	579.315369
1637.801758	392.071533
1636.807617	268.416687
1635.813477	319.002808
1634.819336	193.225754
1633.825195	130.941437
1632.830078	224.291885
1631.834961	133.448318
1630.839844	42.825199
1629.844727	-131.819641
1628.849609	25.373863
1627.853516	-138.346298
1626.857422	-33.528351
1625.861328	-89.047707
1624.865234	-55.011082
1623.868164	-175.966797
1622.871094	60.691151
1621.874023	0.423313
1620.876953	-4.547905
1619.879883	103.517601
1618.881836	30.431013
1617.883789	217.370193
1616.885742	105.068787
1615.887695	68.984177
1614.888672	85.449272
1613.889648	301.314972
1612.890625	139.485291
1611.891602	38.069477
1610.892578	62.556763
1609.892578	108.027870
1608.892578	-19.437925
1607.892578	117.753441
1606.892578	34.886585
1605.891602	276.759979
1604.890625	214.838531
1603.889648	186.960907
1602.888672	156.463394
1601.887695	89.330872
1600.885742	58.823700
1599.883789	-44.924660
1598.881836	-20.550127
1597.879883	-132.155792
1596.876953	-162.739822
1595.874023	-112.362556
1594.871094	-171.779129
1593.868164	-45.796822
1592.864258	-84.435593
1591.861328	-70.915848
1590.857422	-161.875015
1589.853516	-41.505314
1588.848633	-122.152809
1587.844727	-197.636505
1586.839844	-90.630714
1585.834961	94.451851
1584.830078	177.697861
1583.824219	206.081100
1582.819336	249.979248
1581.813477	249.467529
1580.807617	147.273315
1579.800781	242.901077
1578.794922	239.445053
1577.788086	316.554169
1576.781250	292.022522
1575.773438	249.163986
1574.766602	172.380295
1573.758789	217.719635
1572.750977	286.303101
1571.743164	206.556885
1570.735352	235.853119
1569.726563	161.065475
1568.718750	208.255463
1567.708984	153.989471
1566.700195	97.001060
1565.691406	84.017143
1564.681641	-51.100140
1563.671875	3.109195
1562.662109	132.372879
1561.652344	136.921158
1560.641602	-58.370449
1559.630859	-80.034706
1558.620117	-21.500299
1557.609375	75.715759
1556.597656	48.354382
1555.586914	225.479584
1554.575195	-27.557390
1553.563477	112.914253
1552.550781	294.569611
1551.539063	103.279503
1550.526367	111.140221
1549.513672	38.623302
1548.500977	43.556145
1547.487305	74.165131
1546.473633	-16.930525
1545.459961	-149.522858
1544.446289	79.562019
1543.432617	-4.262723
1542.417969	-31.406477
1541.404297	78.164795
1540.389648	14.504158
1539.374023	-178.390991
1538.359375	-126.188499
1537.343750	-38.070049
1536.328125	-63.684578
1535.312500	-1.773664
1534.296875	108.924591
1533.280273	31.179972
1532.263672	2.261463
1531.247070	-55.173355
1530.230469	119.123001
1529.212891	-113.848190
1528.196289	21.393744
1527.178711	-41.875252
1526.160156	85.196518
1525.142578	116.812111
1524.124023	71.031273
1523.106445	76.553955
1522.087891	-5.563605
1521.068359	164.184372
1520.049805	45.737259
1519.030273	140.507401
1518.010742	157.965134
1516.991211	144.409882
1515.971680	343.901398
1514.951172	60.291424
1513.930664	154.089188
1512.910156	-3.905653
1511.889648	-64.468163
1510.868164	177.616714
1509.846680	206.493835
1508.826172	-18.727928
1507.803711	2.149211
1506.782227	-10.463544
1505.759766	-153.970810
1504.737305	9.959728
1503.714844	-3.130698
1502.692383	139.893387
1501.668945	-180.876480
1500.646484	-91.953224
1499.623047	-41.629707
1498.599609	-122.010971
1497.575195	-46.419456
1496.550781	-96.367577
1495.527344	-44.109871
1494.502930	-9.929122
1493.477539	95.675323
1492.453125	34.955132
1491.427734	78.896378
1490.402344	102.243973
1489.376953	317.045471
1488.350586	388.585449
1487.325195	472.748840
1486.298828	628.221802
1485.272461	666.093750
1484.245117	499.667053
1483.218750	539.862244
1482.191406	783.973083
1481.164063	635.129639
1480.136719	641.769714
1479.108398	755.346741
1478.080078	799.955872
1477.052734	938.732727
1476.023438	1000.895386
1474.995117	999.270691
1473.965820	1135.041748
1472.937500	1285.948730
1471.908203	1255.965210
1470.877930	1360.763428
1469.848633	1406.925903
1468.818359	1557.260742
1467.788086	1735.422119
1466.757813	2012.589111
1465.727539	2226.008545
1464.696289	2180.009766
1463.665039	2266.088867
1462.633789	2595.943848
1461.602539	2333.794189
1460.570313	2546.535156
1459.539063	2589.037109
1458.506836	2725.362061
1457.473633	2818.414551
1456.441406	2733.784912
1455.408203	2836.835693
1454.375000	2975.298584
1453.341797	2974.199951
1452.308594	3087.133057
1451.274414	3253.185791
1450.241211	3297.515137
1449.207031	3313.906006
1448.171875	3439.153809
1447.137695	3209.809326
1446.102539	3276.736572
1445.067383	3381.577881
1444.032227	3271.242920
1442.997070	2844.666504
1441.960938	3017.756348
1440.924805	2897.386230
1439.888672	2893.368408
1438.852539	2636.543701
1437.816406	2622.457275
1436.779297	2340.504883
1435.742188	2061.198486
1434.705078	2009.337158
1433.666992	1780.717163
1432.629883	1726.424438
1431.591797	1487.881226
1430.553711	1098.032837
1429.514648	1104.481323
1428.476563	952.036987
1427.437500	809.750366
1426.398438	672.589844
1425.359375	727.107788
1424.320313	698.456177
1423.280273	657.231445
1422.240234	611.020081
1421.200195	370.914368
1420.159180	599.333130
1419.119141	691.752014
1418.078125	572.715088
1417.037109	725.574097
1415.996094	500.997498
1414.954102	460.189453
1413.912109	228.309158
1412.870117	366.216370
1411.828125	16.411539
1410.786133	254.959473
1409.743164	310.011810
1408.700195	267.123779
1407.657227	171.574081
1406.614258	184.118835
1405.570313	108.839569
1404.527344	51.253822
1403.483398	-74.006882
1402.438477	-113.839577
1401.394531	97.298164
1400.349609	-105.413902
1399.304688	105.785675
1398.259766	-54.049297
1397.214844	44.435757
1396.168945	-27.444702
1395.123047	6.024419
1394.077148	19.535498
1393.031250	-11.937866
1391.984375	-5.755730
1390.937500	160.730103
1389.890625	152.061493
1388.843750	3.381874
1387.796875	19.979132
1386.749023	-88.388245
1385.701172	-6.558067
1384.653320	-242.147797
1383.604492	-215.094025
1382.556641	-32.990208
1381.507813	-8.257025
1380.458984	4.096101
1379.410156	-3.413681
1378.360352	-118.170769
1377.310547	71.785667
1376.260742	-47.678692
1375.210938	82.549858
1374.161133	133.023453
1373.110352	51.407936
1372.059570	-109.834671
1371.008789	-91.377922
1369.957031	263.676758
1368.906250	5.710753
1367.854492	84.318909
1366.802734	55.925293
1365.750000	-29.605324
1364.698242	51.867046
1363.645508	-3.472025
1362.592773	-11.360268
1361.540039	75.449341
1360.486328	102.653145
1359.433594	77.772377
1358.379883	194.772141
1357.326172	103.042717
1356.271484	178.020142
1355.216797	310.269135
1354.163086	387.962280
1353.107422	483.141205
1352.052734	677.774292
1350.998047	649.022278
1349.942383	518.653748
1348.886719	713.601624
1347.830078	519.063416
1346.774414	788.656189
1345.717773	939.233704
1344.661133	1134.533691
1343.604492	1191.078003
1342.546875	1106.470947
1341.490234	1530.051514
1340.432617	1430.856567
1339.375000	1284.801392
1338.316406	1386.596436
1337.258789	1206.265747
1336.200195	1169.732910
1335.141602	1269.485962
1334.082031	1391.615601
1333.023438	1219.486206
1331.963867	1233.070313
1330.904297	1194.881592
1329.844727	1216.197144
1328.784180	1452.681396
1327.723633	1133.242920
1326.663086	1305.725220
1325.602539	1157.197144
1324.541992	1070.625244
1323.480469	1142.251587
1322.418945	1381.849976
1321.357422	1364.848755
1320.295898	1308.534302
1319.233398	1353.531250
1318.170898	1376.468018
1317.108398	1273.799194
1316.045898	1440.027832
1314.982422	1335.229004
1313.918945	1518.922363
1312.855469	1414.456543
1311.791992	1219.056274
1310.728516	1481.906372
1309.664063	1306.568726
1308.599609	1414.514038
1307.535156	1662.827148
1306.469727	1409.276489
1305.404297	1738.946533
1304.338867	1515.291138
1303.273438	1510.701904
1302.208008	1621.790039
1301.141602	1494.582031
1300.075195	1416.711304
1299.008789	1407.797729
1297.942383	1271.314819
1296.875000	1245.524658
1295.807617	1406.457520
1294.740234	1322.014526
1293.672852	1340.804565
1292.604492	1021.157776
1291.537109	1074.609009
1290.468750	998.195801
1289.399414	1027.368286
1288.331055	1024.790527
1287.261719	965.974182
1286.192383	944.059570
1285.123047	1096.198364
1284.052734	993.690186
1282.983398	964.801086
1281.913086	1051.098755
1280.841797	1110.553467
1279.771484	1094.243164
1278.700195	950.841370
1277.628906	1017.956055
1276.557617	1102.267944
1275.486328	986.180542
1274.414063	1065.789917
1273.341797	1204.116577
1272.269531	1247.202393
1271.197266	1116.943970
1270.124023	1318.966064
1269.050781	1396.478149
1267.977539	1220.186035
1266.904297	1356.444458
1265.830078	1153.585083
1264.756836	1416.827759
1263.681641	1387.382690
1262.607422	1423.868408
1261.533203	1543.305542
1260.458008	1207.006714
1259.382813	1158.467651
1258.307617	1438.911743
1257.231445	1327.171387
1256.155273	1556.467773
1255.079102	1349.944824
1254.002930	1501.384766
1252.926758	1390.007080
1251.849609	1470.949097
1250.772461	1315.971313
1249.695313	1219.486572
1248.617188	1247.105225
1247.540039	1301.502197
1246.461914	1331.628906
1245.382813	1293.763306
1244.304688	1219.521851
1243.225586	1325.084473
1242.146484	1197.543213
1241.067383	1201.190674
1239.988281	1175.750244
1238.908203	1016.903564
1237.828125	1236.616577
1236.748047	1075.468140
1235.667969	1125.389404
1234.586914	1221.383545
1233.505859	1053.160522
1232.424805	901.999207
1231.343750	983.511536
1230.261719	931.786682
1229.179688	821.980835
1228.097656	930.142395
1227.015625	842.196716
1225.932617	860.786743
1224.850586	789.848145
1223.767578	723.787292
1222.683594	766.592957
1221.600586	596.597351
1220.516602	549.966614
1219.432617	401.842194
1218.347656	420.507629
1217.263672	492.300018
1216.178711	399.814178
1215.093750	336.332245
1214.008789	441.854858
1212.922852	448.356934
1211.836914	570.663696
1210.750977	586.740601
1209.665039	675.145020
1208.579102	833.416687
1207.492188	854.166199
1206.405273	725.427856
1205.318359	620.810913
1204.230469	586.079102
1203.142578	520.009094
1202.054688	381.678864
1200.966797	197.620407
1199.877930	90.632660
1198.790039	185.802795
1197.701172	64.331352
1196.611328	-64.351234
1195.522461	66.713593
1194.432617	36.564068
1193.342773	20.793741
1192.252930	-163.270279
1191.162109	-116.632027
1190.072266	-12.424115
1188.981445	-81.259148
1187.889648	-128.516144
1186.798828	-74.992348
1185.707031	122.451317
1184.615234	-71.415199
1183.523438	-114.124939
1182.430664	20.606766
1181.337891	100.043312
1180.245117	40.306999
1179.152344	-9.898808
1178.059570	119.568748
1176.965820	227.331024
1175.872070	315.793518
1174.778320	320.306183
1173.683594	111.634758
1172.588867	348.205566
1171.494141	244.735855
1170.399414	19.188984
1169.303711	59.177147
1168.208984	-22.925877
1167.113281	114.888908
1166.016602	118.669685
1164.920898	177.314301
1163.824219	56.619408
1162.727539	119.819984
1161.630859	197.214630
1160.533203	229.097672
1159.435547	208.335342
1158.337891	399.894318
1157.240234	371.720764
1156.141602	519.987671
1155.043945	458.179871
1153.944336	279.436340
1152.845703	315.225586
1151.747070	195.950134
1150.647461	186.227921
1149.547852	157.330734
1148.447266	52.103931
1147.347656	73.018425
1146.247070	0.946363
1145.146484	-225.936600
1144.044922	-41.138905
1142.944336	-111.127075
1141.842773	-133.636124
1140.741211	-34.973213
1139.638672	-86.274010
1138.537109	-80.626068
1137.434570	148.285645
1136.332031	68.085251
1135.228516	11.544998
1134.125977	294.520752
1133.022461	313.678406
1131.917969	308.957855
1130.814453	648.243103
1129.709961	633.698547
1128.605469	875.232544
1127.500977	917.304077
1126.396484	1144.177734
1125.291016	1027.073486
1124.185547	1030.767578
1123.080078	802.113464
1121.973633	651.608276
1120.868164	643.153137
1119.761719	570.634216
1118.654297	838.919800
1117.547852	560.214478
1116.440430	653.015320
1115.333008	483.044098
1114.225586	504.606018
1113.117188	516.566650
1112.008789	651.331848
1110.900391	580.273254
1109.791992	698.167969
1108.682617	645.774780
1107.573242	1016.079285
1106.463867	1017.702393
1105.354492	896.433044
1104.244141	1129.148926
1103.133789	1267.241333
1102.023438	1183.375610
1100.913086	1396.632446
1099.801758	1543.636719
1098.690430	1367.451172
1097.579102	1365.657959
1096.467773	1439.160767
1095.355469	1488.947876
1094.243164	1430.244141
1093.130859	1404.422852
1092.017578	1354.951904
1090.905273	1359.538940
1089.791992	1286.347046
1088.677734	1255.425171
1087.564453	1290.281616
1086.450195	1181.553589
1085.335938	1166.820190
1084.221680	1086.172729
1083.106445	1256.919800
1081.991211	1070.349854
1080.875977	1146.862915
1079.760742	1016.575012
1078.644531	766.498474
1077.528320	877.951538
1076.412109	857.835510
1075.295898	800.097534
1074.178711	873.658997
1073.061523	773.550415
1071.944336	417.825592
1070.826172	791.226074
1069.708984	716.741516
1068.590820	815.598145
1067.471680	911.983398
1066.353516	839.631592
1065.234375	615.034302
1064.115234	802.484619
1062.996094	664.460388
1061.875977	800.195007
1060.755859	713.565979
1059.635742	652.642883
1058.515625	537.910522
1057.394531	556.417664
1056.273438	649.654419
1055.152344	621.290161
1054.031250	646.621155
1052.909180	585.469727
1051.787109	601.359314
1050.665039	537.827515
1049.541992	537.294250
1048.418945	651.063416
1047.295898	554.785950
1046.172852	367.561127
1045.048828	455.538330
1043.925781	457.201019
1042.801758	456.499664
1041.676758	423.147736
1040.552734	329.230499
1039.427734	400.699280
1038.302734	451.164978
1037.176758	287.409760
1036.050781	526.379517
1034.924805	448.768372
1033.798828	522.408203
1032.672852	502.979431
1031.545898	669.581787
1030.418945	647.804688
1029.291992	737.610901
1028.164063	462.556152
1027.036133	236.431168
1025.908203	38.299229
1024.780273	-210.805588
1023.651367	-44.220978
1022.522461	38.754795
1021.393555	-101.044411
1020.264648	-96.910721
1019.134766	-20.850620
1018.004883	-23.630262
1016.875000	177.644745
1015.744141	151.717072
1014.613281	100.358528
1013.482422	14.322865
1012.351563	201.685135
1011.219727	201.441116
1010.088867	541.581299
1008.956055	555.255493
1007.824219	740.230469
1006.691406	883.534424
1005.558594	1524.121216
1004.425781	2273.162354
1003.292969	3162.950928
1002.159180	3310.462402
1001.025391	2408.893799
999.891602	1445.450562
998.756836	833.607849
997.622070	543.111877
996.487305	303.631317
995.352539	237.461761
994.216797	192.179886
993.081055	133.175201
991.945313	81.218788
990.808594	123.926636
989.672852	189.781372
988.536133	338.681458
987.398438	52.103249
986.261719	109.040428
985.124023	34.777721
983.986328	-30.121510
982.847656	-138.615952
981.709961	96.010773
980.571289	-207.803543
979.432617	33.878906
978.292969	119.173988
977.153320	220.658890
976.013672	99.235138
974.874023	233.127457
973.734375	247.607422
972.593750	230.054993
971.453125	355.054382
970.311523	273.475983
969.170898	13.023347
968.029297	83.341621
966.886719	245.557999
965.745117	116.508949
964.602539	251.429123
963.459961	228.225769
962.317383	464.240356
961.173828	267.128143
960.030273	242.125961
958.886719	242.497940
957.743164	133.101013
956.598633	188.783218
955.454102	251.475906
954.309570	186.142258
953.165039	228.554993
952.019531	154.448318
950.874023	334.418762
949.727539	155.489792
948.582031	150.560226
947.435547	342.359528
946.289063	294.329102
945.141602	230.510406
943.995117	399.856445
942.847656	283.888733
941.699219	414.698303
940.551758	356.204773
939.403320	455.359161
938.254883	693.804504
937.105469	544.614258
935.957031	553.008301
934.807617	438.487488
933.658203	474.624664
932.507813	645.362732
931.357422	315.059357
930.207031	32.924503
929.056641	213.318588
927.906250	193.498398
926.754883	333.182739
925.603516	118.048416
924.451172	60.162052
923.298828	113.927521
922.146484	263.349365
920.994141	28.731829
919.841797	-16.963612
918.688477	-71.535072
917.535156	96.714142
916.380859	-132.347870
915.227539	36.209721
914.073242	-253.646683
912.918945	-182.350204
911.763672	-188.040176
910.608398	-191.277100
909.453125	-223.810089
908.297852	-147.319931
907.141602	10.920590
905.985352	101.279778
904.829102	-98.225113
903.672852	-123.047615
902.515625	-43.508007
901.358398	-4.583564
900.201172	-46.990692
899.042969	10.368529
897.884766	113.118744
896.726563	78.015038
895.568359	-97.110413
894.409180	15.142386
893.250000	59.696087
892.090820	-216.493286
890.930664	-130.913239
889.771484	88.039932
888.611328	92.528046
887.450195	61.051235
886.289063	7.170643
885.128906	-91.672272
883.966797	39.803947
882.805664	-92.534653
881.643555	-60.050453
880.481445	78.515038
879.319336	136.013718
878.156250	-15.934765
876.993164	95.900261
875.830078	160.514084
874.666016	92.379074
873.502930	136.953262
872.338867	192.889267
871.173828	59.912960
870.009766	293.794128
868.844727	-81.815102
867.679688	-68.137436
866.513672	127.736351
865.348633	125.835922
864.182617	119.551216
863.015625	162.796249
861.849609	129.747498
860.682617	357.273834
859.515625	454.581360
858.347656	336.483887
857.180664	398.016632
856.012695	544.848572
854.843750	642.355469
853.675781	605.349243
852.506836	667.067749
851.337891	838.636230
850.167969	709.956726
848.999023	294.661072
847.829102	213.312424
846.658203	282.072388
845.488281	453.806915
844.317383	218.210266
843.146484	-19.471510
841.975586	172.470840
840.803711	-60.538151
839.631836	162.694717
838.459961	191.378693
837.287109	188.793777
836.114258	161.650711
834.941406	183.676315
833.768555	328.525116
832.594727	33.494781
831.420898	318.952240
830.247070	338.717133
829.072266	487.878113
827.898438	302.375946
826.722656	297.597107
825.547852	332.926300
824.372070	399.435059
823.196289	312.131165
822.020508	149.095123
820.844727	-7.209745
819.667969	70.351128
818.491211	138.935135
817.313477	102.845764
816.136719	37.793076
814.958984	-71.758018
813.781250	-5.597122
812.602539	-172.993988
811.423828	64.240479
810.245117	-9.858743
809.066406	-10.657007
807.886719	117.338623
806.707031	-34.641354
805.527344	-42.288280
804.346680	-249.793823
803.166992	-75.542885
801.985352	-7.944726
800.804688	46.220993
799.623047	-165.858917
798.441406	-236.015549
797.259766	-188.737640
796.078125	-15.245293
794.895508	80.525665
793.712891	76.470345
792.529297	194.134354
791.346680	302.777649
790.163086	236.393982
788.978516	123.469566
787.794922	293.698730
786.610352	545.593567
785.425781	553.986877
784.241211	369.903656
783.055664	506.327942
781.870117	476.822723
780.684570	458.262817
779.498047	326.945801
778.311523	506.961578
777.125000	446.112091
775.938477	318.949371
774.750977	295.455597
773.563477	104.169785
772.375977	186.375748
771.187500	72.155342
769.999023	59.287476
768.810547	196.192078
767.622070	213.909302
766.432617	209.469330
765.243164	290.815033
764.053711	153.986008
762.863281	237.272232
761.672852	234.553818
760.482422	429.774048
759.291992	428.973938
758.100586	307.086212
756.909180	473.215515
755.717773	298.377899
754.525391	345.514984
753.333008	322.196899
752.140625	237.264374
750.948242	306.017151
749.754883	299.972168
748.561523	309.193665
747.368164	333.673279
746.173828	428.265930
744.979492	268.226990
743.785156	305.571808
742.590820	195.886292
741.395508	53.281418
740.200195	123.264366
739.003906	212.856430
737.808594	170.876221
736.612305	179.218811
735.416016	-42.438961
734.218750	213.194962
733.021484	140.334915
731.824219	367.230896
730.626953	257.059753
729.428711	538.393066
728.230469	423.759338
727.032227	508.073975
725.833984	673.176331
724.634766	394.589417
723.435547	524.621521
722.235352	433.975494
721.036133	476.545868
719.835938	551.826538
718.635742	434.995270
717.434570	398.948517
716.233398	371.642609
715.032227	372.704651
713.831055	131.738388
712.628906	331.258606
711.426758	62.114342
710.224609	95.996361
709.021484	81.967422
707.818359	15.707662
706.615234	21.372696
705.412109	72.794884
704.208008	24.129877
703.003906	-15.753860
701.799805	-118.646111
700.594727	61.313892
699.389648	128.191620
698.184570	64.680519
696.979492	-35.668617
695.773438	-111.981392
694.567383	-129.515152
693.361328	-262.054382
692.154297	-166.438629
690.947266	-281.335022
689.740234	-163.845856
688.533203	-172.148758
687.325195	-158.636337
686.117188	-36.570461
684.909180	-144.277832
683.700195	79.867195
682.491211	-21.056473
681.282227	73.209702
680.072266	57.090675
678.863281	49.773777
677.653320	5.794495
676.442383	16.099901
675.232422	123.927422
674.021484	-29.961302
672.810547	108.402725
671.598633	58.690773
670.386719	93.471336
669.174805	-44.561310
667.962891	85.603027
666.750000	55.956402
665.537109	110.708397
664.324219	87.816795
663.110352	15.408011
661.897461	128.802444
660.683594	-51.249420
659.468750	47.249935
658.254883	-80.703941
657.040039	41.688625
655.824219	-126.966766
654.609375	-47.556240
653.393555	-93.105347
652.177734	23.036850
650.960938	61.632465
649.745117	-44.056244
648.528320	106.574661
647.311523	-39.928474
646.093750	69.757950
644.875977	198.742538
643.658203	334.084961
642.440430	473.613190
641.221680	163.604126
640.002930	247.050339
638.784180	108.966492
637.564453	0.892807
636.344727	-85.814766
635.125000	-142.607635
633.905273	-17.076347
632.684570	-35.683369
631.463867	-106.077248
630.243164	-30.839621
629.021484	7.547654
627.799805	34.804649
626.578125	102.364983
625.356445	85.819626
624.133789	233.814667
622.911133	295.474030
621.688477	360.791016
620.464844	189.825958
619.241211	183.128448
618.017578	171.400101
616.793945	235.925232
615.569336	66.306351
614.344727	49.879978
613.120117	-23.139347
611.894531	-110.009628
610.668945	35.076637
609.443359	25.006733
608.216797	62.823093
606.991211	60.828842
605.764648	-96.383194
604.537109	-73.516968
