# Supplementary material for: Raman spectroscopy accurately differentiates mucosal healing from non-healing and biochemical changes following biological therapy in inflammatory bowel disease
Source: PLoS One. 2021 Jun 2;16(6):e0252210. doi: 10.1371/journal.pone.0252210 (PMC8172032; doi:10.1371/journal.pone.0252210)
Supplement: S3 Dataset — (ZIP) [file pone.0252210.s005.zip › Export UC active inflammation/OC041-1 pre treatment_base sub CR removed_7__X_-24363.2__Y_79456.2__Z_936.838__Time_80.txt]

1714.774414	23.737198
1713.797852	2.242643
1712.820313	13.709104
1711.843750	18.318508
1710.866211	-40.359238
1709.888672	76.322044
1708.911133	-17.657881
1707.933594	-99.797729
1706.955078	-4.099690
1705.976563	-76.097832
1704.998047	-272.854309
1704.019531	-125.866844
1703.040039	32.728012
1702.061523	-59.190868
1701.082031	53.171417
1700.101563	134.328094
1699.122070	-16.145844
1698.141602	-34.657429
1697.161133	126.842819
1696.180664	96.829071
1695.200195	321.521637
1694.218750	68.928658
1693.238281	87.065979
1692.256836	135.404282
1691.274414	243.271179
1690.292969	327.973145
1689.310547	200.035080
1688.328125	80.993538
1687.345703	173.481216
1686.363281	464.014618
1685.379883	621.921448
1684.396484	468.777985
1683.413086	705.436768
1682.429688	303.517120
1681.445313	456.382141
1680.461914	737.738464
1679.477539	873.275940
1678.493164	743.361389
1677.507813	800.418701
1676.523438	906.049194
1675.538086	1060.157715
1674.552734	1023.440308
1673.566406	865.100281
1672.581055	959.969910
1671.594727	1507.090576
1670.608398	1196.591553
1669.622070	1468.455811
1668.634766	1199.126587
1667.648438	1320.753296
1666.661133	1265.067383
1665.673828	1684.932617
1664.685547	1630.301270
1663.698242	1679.694580
1662.709961	1732.236328
1661.721680	1904.576538
1660.733398	1592.322754
1659.744141	1651.674561
1658.755859	1881.063354
1657.766602	1700.270752
1656.777344	1856.338867
1655.787109	1613.012207
1654.797852	1576.716797
1653.807617	1326.509644
1652.817383	1399.626709
1651.827148	1166.291748
1650.835938	1155.601196
1649.844727	915.289001
1648.853516	934.526306
1647.862305	708.351685
1646.871094	686.099487
1645.878906	632.505493
1644.886719	288.767639
1643.894531	576.599548
1642.902344	471.289154
1641.910156	229.099182
1640.916992	401.604156
1639.923828	120.569153
1638.930664	-125.759521
1637.936523	163.608856
1636.943359	-16.152584
1635.949219	25.835203
1634.955078	17.990551
1633.960938	-145.050156
1632.965820	137.379364
1631.970703	-106.793343
1630.975586	-63.644501
1629.980469	-233.523682
1628.985352	-145.208084
1627.989258	-4.114950
1626.993164	-102.286079
1625.997070	94.333603
1625.000977	117.492653
1624.003906	-140.495605
1623.007813	-187.943268
1622.010742	-14.493472
1621.012695	80.199806
1620.015625	169.734024
1619.017578	306.619476
1618.020508	86.499245
1617.021484	126.444016
1616.023438	148.106415
1615.025391	22.922493
1614.026367	-26.049101
1613.027344	87.683258
1612.028320	175.219971
1611.028320	215.594742
1610.029297	12.271226
1609.029297	194.275253
1608.029297	255.737228
1607.028320	68.385796
1606.028320	-82.185516
1605.027344	-109.619095
1604.026367	310.571136
1603.025391	246.463043
1602.023438	187.622757
1601.022461	-88.297340
1600.020508	-18.894054
1599.018555	-234.526581
1598.016602	-110.249413
1597.013672	42.699360
1596.010742	80.587791
1595.007813	-129.747681
1594.004883	17.790205
1593.001953	-148.126938
1591.998047	46.252365
1590.994141	112.601089
1589.990234	19.681952
1588.986328	472.019470
1587.981445	125.915100
1586.976563	1.558993
1585.971680	127.479881
1584.966797	221.986877
1583.961914	173.030762
1582.956055	290.761719
1581.950195	533.391235
1580.944336	127.306984
1579.938477	380.086090
1578.931641	411.363068
1577.924805	603.891235
1576.917969	382.470703
1575.911133	189.649673
1574.904297	199.677704
1573.896484	290.192169
1572.888672	-1.655201
1571.880859	309.559235
1570.873047	82.544327
1569.864258	427.112183
1568.855469	23.245430
1567.846680	1.196206
1566.837891	-176.783279
1565.829102	327.929413
1564.819336	227.519150
1563.809570	173.709961
1562.799805	329.914581
1561.790039	73.478455
1560.779297	78.906548
1559.768555	53.058571
1558.757813	73.717728
1557.747070	130.485672
1556.736328	144.308075
1555.724609	248.278488
1554.712891	60.502285
1553.701172	164.077148
1552.689453	107.286919
1551.676758	-115.022751
1550.664063	224.115112
1549.651367	263.841644
1548.638672	248.278717
1547.625977	298.088074
1546.612305	51.413864
1545.598633	163.756393
1544.584961	204.248856
1543.571289	144.637955
1542.556641	343.183685
1541.541992	81.738510
1540.527344	26.790209
1539.512695	232.419464
1538.498047	-70.691414
1537.482422	-2.280635
1536.466797	91.712509
1535.451172	100.357269
1534.434570	-164.556549
1533.418945	271.755554
1532.402344	207.603638
1531.385742	-1.031404
1530.369141	171.574341
1529.351563	171.309738
1528.334961	16.337410
1527.317383	28.604650
1526.299805	-23.680836
1525.281250	-29.814184
1524.263672	2.481165
1523.245117	140.046906
1522.226563	-26.151478
1521.208008	177.854660
1520.188477	222.168076
1519.168945	230.293060
1518.150391	235.675049
1517.129883	107.233894
1516.110352	-64.989960
1515.089844	-16.453949
1514.070313	101.227959
1513.049805	-153.582855
1512.028320	-275.006592
1511.007813	-39.842583
1509.986328	-10.214662
1508.964844	-44.897560
1507.943359	-66.913116
1506.921875	157.051834
1505.899414	-134.506882
1504.876953	-105.747948
1503.854492	-61.791641
1502.832031	-174.283585
1501.808594	-284.342590
1500.786133	61.303837
1499.762695	112.213966
1498.739258	139.912888
1497.714844	36.917114
1496.691406	95.018074
1495.666992	22.473242
1494.642578	139.059418
1493.617188	94.353310
1492.592773	-50.155174
1491.567383	119.599136
1490.541992	25.954281
1489.516602	177.463409
1488.491211	443.708984
1487.464844	352.191071
1486.438477	692.045166
1485.412109	623.230774
1484.385742	794.203552
1483.358398	648.590271
1482.331055	676.376465
1481.303711	471.959442
1480.276367	489.341797
1479.249023	748.782043
1478.220703	681.754150
1477.192383	479.597961
1476.164063	855.726440
1475.135742	793.501648
1474.106445	945.090759
1473.077148	989.591797
1472.047852	1184.158081
1471.018555	1243.675171
1469.989258	1636.384277
1468.958984	1657.430664
1467.928711	1505.446289
1466.898438	1676.369385
1465.868164	1694.615234
1464.836914	1888.131470
1463.805664	1857.882324
1462.774414	1863.144287
1461.743164	2145.197754
1460.710938	2203.580078
1459.679688	2043.553101
1458.647461	2408.958740
1457.615234	2215.837646
1456.582031	2324.662598
1455.549805	2293.895508
1454.516602	2318.873291
1453.483398	2257.588379
1452.449219	2753.993896
1451.416016	2791.416992
1450.381836	2656.460449
1449.347656	2828.083252
1448.313477	2622.198486
1447.279297	2563.258789
1446.244141	2795.467041
1445.208984	2387.137939
1444.173828	2505.370117
1443.138672	2274.369629
1442.102539	2319.175781
1441.066406	2204.620850
1440.030273	2087.586426
1438.994141	2205.712402
1437.958008	1894.114990
1436.920898	1878.292236
1435.883789	1377.410400
1434.846680	1280.901978
1433.808594	1080.890259
1432.771484	1300.123901
1431.733398	1140.623901
1430.695313	678.366455
1429.657227	776.487366
1428.618164	854.396973
1427.579102	533.809937
1426.540039	465.555267
1425.500977	437.706024
1424.461914	319.175232
1423.421875	266.236725
1422.381836	548.454346
1421.341797	263.852356
1420.301758	500.724487
1419.260742	203.756836
1418.219727	204.011032
1417.178711	297.448730
1416.137695	104.062805
1415.096680	76.861732
1414.054688	-108.729866
1413.012695	-50.254345
1411.970703	-72.179848
1410.928711	114.603554
1409.885742	102.844933
1408.842773	-177.656677
1407.799805	-136.430084
1406.756836	-29.838129
1405.712891	59.202515
1404.668945	-100.216621
1403.625000	39.184128
1402.581055	-67.278488
1401.537109	-193.662750
1400.492188	-119.261963
1399.447266	10.380016
1398.402344	-125.674103
1397.357422	-151.273743
1396.311523	21.200218
1395.265625	-94.407967
1394.219727	20.597092
1393.173828	-54.659557
1392.126953	40.476711
1391.081055	65.620590
1390.034180	-6.748707
1388.986328	141.216751
1387.939453	29.089806
1386.891602	49.684288
1385.843750	35.391888
1384.795898	41.239700
1383.748047	54.719635
1382.699219	-11.655426
1381.651367	-87.839851
1380.602539	18.479622
1379.552734	-99.884521
1378.503906	-73.221588
1377.454102	45.921082
1376.404297	100.269547
1375.354492	94.856415
1374.303711	199.347748
1373.253906	239.110794
1372.203125	-102.529434
1371.152344	142.003754
1370.100586	-181.726654
1369.049805	127.820999
1367.998047	31.269650
1366.946289	-107.427826
1365.894531	45.471752
1364.841797	93.875671
1363.789063	92.634674
1362.736328	44.269135
1361.683594	50.830666
1360.630859	97.357155
1359.577148	-59.932976
1358.523438	93.841255
1357.469727	-80.450371
1356.415039	130.750778
1355.361328	23.958305
1354.306641	369.546722
1353.251953	81.745636
1352.197266	405.162872
1351.141602	368.578369
1350.085938	371.900757
1349.030273	524.300293
1347.974609	592.445190
1346.918945	514.366882
1345.862305	686.986572
1344.805664	948.971680
1343.749023	960.622986
1342.691406	962.520325
1341.634766	840.697693
1340.577148	845.443726
1339.519531	785.961670
1338.460938	996.601379
1337.403320	813.663086
1336.344727	653.246826
1335.286133	686.110046
1334.226563	931.915344
1333.167969	660.778015
1332.108398	812.846069
1331.048828	861.169006
1329.989258	699.508118
1328.928711	795.130249
1327.869141	997.148743
1326.808594	910.185791
1325.748047	759.213623
1324.686523	724.534790
1323.625977	924.597107
1322.564453	796.436035
1321.502930	930.095215
1320.440430	901.012512
1319.378906	931.319763
1318.316406	1085.086792
1317.253906	987.448242
1316.190430	1092.156860
1315.127930	1288.182983
1314.064453	1057.986206
1313.000977	1076.876221
1311.937500	990.006226
1310.873047	994.441895
1309.809570	1095.056274
1308.745117	1030.864746
1307.679688	1180.950806
1306.615234	1023.586548
1305.549805	1250.175049
1304.484375	1152.190674
1303.418945	1442.885864
1302.353516	1138.712280
1301.287109	1087.959473
1300.220703	1369.094849
1299.154297	1085.228516
1298.087891	821.280640
1297.020508	1065.888672
1295.954102	1180.417603
1294.886719	909.681152
1293.818359	955.760071
1292.750977	744.348328
1291.682617	756.375793
1290.614258	807.767578
1289.545898	815.138977
1288.476563	837.341248
1287.407227	634.197510
1286.338867	999.717896
1285.268555	823.823547
1284.199219	777.935120
1283.128906	820.337646
1282.058594	760.023499
1280.988281	756.144897
1279.917969	676.529968
1278.846680	986.046265
1277.775391	845.492249
1276.704102	1005.893127
1275.632813	1129.656982
1274.560547	989.487793
1273.488281	998.554382
1272.416016	1244.713989
1271.343750	1373.614990
1270.270508	1153.328613
1269.197266	1250.644409
1268.124023	1042.876831
1267.050781	1040.296753
1265.977539	1298.890381
1264.903320	1369.616089
1263.829102	1225.768799
1262.753906	1162.535767
1261.679688	1182.297485
1260.604492	1360.557495
1259.529297	1183.040039
1258.454102	1329.697998
1257.378906	1337.526855
1256.302734	1216.356689
1255.226563	966.268921
1254.150391	1198.311890
1253.073242	1510.622437
1251.997070	1180.529053
1250.919922	1140.110718
1249.841797	1221.363037
1248.764648	1258.864380
1247.686523	1323.141113
1246.608398	1251.336426
1245.530273	1179.608154
1244.452148	1168.688354
1243.373047	1274.393555
1242.293945	1057.138672
1241.214844	1138.618530
1240.135742	870.588318
1239.055664	1153.546753
1237.975586	1023.978699
1236.895508	1006.067200
1235.815430	1065.786377
1234.734375	839.416260
1233.654297	1182.786011
1232.573242	1014.686646
1231.491211	776.412537
1230.410156	1182.591797
1229.328125	1082.448975
1228.246094	1030.781250
1227.163086	1025.136353
1226.081055	804.099121
1224.998047	839.642395
1223.915039	708.248901
1222.832031	465.656464
1221.748047	450.457764
1220.664063	449.760498
1219.580078	340.288910
1218.496094	627.144226
1217.412109	761.654175
1216.327148	437.171204
1215.242188	431.566803
1214.157227	604.594543
1213.071289	374.429138
1211.985352	639.041809
1210.899414	519.895081
1209.813477	456.246704
1208.727539	660.277954
1207.640625	683.352905
1206.553711	556.927429
1205.466797	767.911438
1204.378906	530.604492
1203.291016	327.083740
1202.203125	547.475952
1201.115234	187.435394
1200.027344	-189.346603
1198.938477	-41.344078
1197.849609	120.973526
1196.760742	-77.688705
1195.670898	195.083801
1194.582031	109.387772
1193.492188	345.810120
1192.401367	29.251198
1191.311523	-27.711384
1190.220703	-48.680439
1189.129883	-76.915817
1188.039063	98.903008
1186.947266	17.680592
1185.856445	181.249222
1184.764648	-293.670197
1183.671875	-60.686867
1182.580078	11.399166
1181.487305	232.054596
1180.394531	107.270325
1179.301758	61.560501
1178.208984	200.314301
1177.115234	15.459346
1176.021484	233.031876
1174.927734	182.184830
1173.833008	313.238281
1172.738281	130.545181
1171.643555	335.553558
1170.548828	267.598083
1169.454102	144.550705
1168.358398	71.684303
1167.262695	-135.155334
1166.166992	-153.145050
1165.070313	-104.308960
1163.973633	-151.181778
1162.876953	9.706268
1161.780273	98.758560
1160.683594	-29.635153
1159.585938	274.033966
1158.488281	422.311920
1157.389648	-88.210564
1156.291992	506.001495
1155.193359	224.450623
1154.094727	317.312256
1152.996094	81.003792
1151.896484	233.215286
1150.796875	166.001495
1149.697266	-89.518883
1148.597656	183.766998
1147.498047	-76.635414
1146.397461	8.194146
1145.296875	59.545517
1144.195313	98.850533
1143.094727	123.750534
1141.993164	22.441471
1140.891602	-17.104597
1139.789063	88.284164
1138.687500	-46.581970
1137.584961	172.607559
1136.482422	130.210129
1135.379883	586.577393
1134.276367	389.486328
1133.172852	472.556549
1132.069336	517.485413
1130.964844	474.456116
1129.861328	576.077698
1128.756836	872.059875
1127.652344	947.214233
1126.546875	974.788147
1125.442383	928.745178
1124.336914	787.794373
1123.230469	940.619568
1122.125000	835.036621
1121.018555	627.531433
1119.912109	680.487061
1118.805664	435.003693
1117.699219	459.349701
1116.591797	807.760193
1115.484375	576.267151
1114.376953	593.127258
1113.268555	706.817627
1112.160156	806.159729
1111.051758	765.892822
1109.943359	869.687866
1108.833984	942.607666
1107.725586	772.101929
1106.616211	915.645020
1105.505859	697.782654
1104.396484	1036.990601
1103.286133	1014.867798
1102.175781	1129.500366
1101.064453	1225.103394
1099.954102	1136.623901
1098.842773	1104.668091
1097.731445	950.055237
1096.619141	1057.005859
1095.507813	1276.919067
1094.395508	1235.158569
1093.282227	969.590759
1092.169922	1134.943604
1091.056641	1135.345947
1089.943359	1046.234863
1088.830078	982.963562
1087.716797	1053.725342
1086.602539	1124.367310
1085.488281	931.553650
1084.373047	1114.867798
1083.258789	882.042847
1082.143555	811.370911
1081.028320	954.434448
1079.913086	1033.952148
1078.796875	1118.054199
1077.680664	903.917236
1076.564453	762.574402
1075.448242	947.391174
1074.331055	855.239807
1073.213867	650.498291
1072.096680	940.555481
1070.979492	686.552185
1069.861328	674.013123
1068.743164	959.019592
1067.625000	815.142212
1066.505859	795.411377
1065.386719	916.145020
1064.267578	788.634399
1063.148438	881.153442
1062.029297	875.317688
1060.909180	644.858887
1059.789063	709.177063
1058.667969	909.054565
1057.547852	634.250305
1056.426758	640.014099
1055.305664	444.795135
1054.183594	431.865967
1053.062500	603.454346
1051.940430	555.441101
1050.818359	596.154175
1049.695313	506.126038
1048.572266	609.817627
1047.449219	496.493195
1046.326172	677.106445
1045.203125	423.911896
1044.079102	343.350281
1042.955078	339.749695
1041.830078	303.529480
1040.706055	742.612671
1039.581055	520.013000
1038.456055	427.937500
1037.331055	617.628967
1036.205078	355.698212
1035.079102	361.526001
1033.953125	330.155945
1032.826172	456.988007
1031.700195	534.970215
1030.573242	364.185242
1029.445313	314.375916
1028.318359	176.337753
1027.190430	240.520721
1026.062500	98.002533
1024.934570	-7.245513
1023.805664	-77.573112
1022.676758	-92.109779
1021.547852	-143.706497
1020.418945	-204.501404
1019.289063	-88.931854
1018.159180	-128.719452
1017.029297	42.556252
1015.898438	285.666992
1014.767578	232.121475
1013.636719	116.123245
1012.505859	180.924728
1011.375000	169.360336
1010.243164	310.676697
1009.111328	419.606659
1007.978516	621.131348
1006.846680	623.695862
1005.713867	1373.443848
1004.581055	2074.375244
1003.447266	2081.494873
1002.313477	1987.007813
1001.179688	1439.742065
1000.045898	883.594543
998.912109	274.688324
997.777344	248.095016
996.642578	436.331390
995.506836	132.951569
994.372070	346.740143
993.236328	371.360016
992.100586	412.231750
990.963867	70.405830
989.828125	-24.447418
988.691406	-24.635035
987.553711	81.300171
986.416992	196.537491
985.279297	83.817329
984.141602	-93.194740
983.003906	-53.579124
981.865234	69.008301
980.726563	129.545120
979.587891	312.126617
978.448242	340.653748
977.309570	169.254776
976.169922	221.079880
975.030273	351.172241
973.889648	304.405823
972.749023	241.729752
971.608398	91.951820
970.467773	80.174728
969.326172	236.139999
968.184570	256.768646
967.042969	440.463989
965.901367	445.287506
964.758789	-109.382210
963.616211	116.013786
962.473633	192.445023
961.330078	216.282516
960.186523	118.820984
959.042969	193.387207
957.899414	274.950500
956.754883	290.229889
955.610352	-124.726776
954.465820	259.457825
953.321289	238.610245
952.175781	-132.085342
951.030273	12.172048
949.884766	174.818115
948.738281	266.681854
947.591797	4.411306
946.445313	69.184166
945.298828	102.111710
944.151367	110.064308
943.003906	182.114929
941.856445	286.259430
940.708008	175.979767
939.559570	248.461563
938.411133	343.886047
937.262695	236.448074
936.113281	238.674820
934.964844	261.578705
933.814453	95.473206
932.665039	130.121597
931.514648	137.581238
930.364258	199.858429
929.213867	212.174927
928.062500	147.247925
926.912109	-10.801186
925.759766	2.036897
924.608398	55.971355
923.456055	216.930191
922.303711	111.941757
921.151367	-149.694489
919.999023	-20.155689
918.845703	-6.403742
917.692383	-49.295822
916.539063	5.635274
915.384766	-73.269409
914.230469	65.927322
913.076172	-135.213760
911.920898	-36.617020
910.766602	-194.257324
909.611328	74.676559
908.455078	60.208424
907.299805	-201.196030
906.143555	-251.580536
904.987305	-2.737798
903.830078	-168.404297
902.673828	-87.021683
901.516602	21.618946
900.359375	-16.797262
899.201172	42.237583
898.042969	-161.083878
896.884766	9.030849
895.726563	-10.780119
894.567383	220.493271
893.408203	-27.427624
892.249023	-19.766127
891.088867	37.706688
889.929688	194.632446
888.769531	87.377914
887.608398	167.663208
886.448242	-149.257370
885.287109	161.405197
884.125977	-35.609241
882.963867	259.270325
881.801758	114.363655
880.639648	53.023205
879.477539	142.802597
878.315430	185.290573
877.152344	79.144234
875.989258	31.676975
874.825195	2.319390
873.661133	191.408142
872.497070	-78.684929
871.333008	-2.060688
870.168945	-26.657890
869.003906	189.469788
867.838867	270.625488
866.672852	513.652100
865.506836	423.965851
864.340820	73.704132
863.174805	287.508179
862.008789	220.497772
860.841797	315.220856
859.674805	221.353394
858.506836	356.478546
857.339844	473.601654
856.171875	370.843628
855.003906	467.751373
853.834961	481.662018
852.666016	302.784607
851.497070	410.861938
850.328125	359.798981
849.158203	599.973877
847.988281	468.255951
846.818359	343.304016
845.647461	372.859558
844.477539	373.281647
843.306641	15.693177
842.134766	116.827271
840.963867	112.765869
839.791992	-36.649464
838.619141	-4.958952
837.447266	82.540695
836.274414	42.612854
835.101563	-77.757477
833.928711	156.965912
832.754883	279.901428
831.581055	277.723846
830.407227	324.588593
829.232422	596.719604
828.058594	357.856293
826.883789	442.404388
825.708008	352.949066
824.533203	234.486160
823.357422	144.985596
822.181641	169.078033
821.004883	5.987362
819.828125	78.946068
818.651367	62.737194
817.474609	-49.256523
816.296875	-132.348267
815.119141	-113.144836
813.941406	-96.263275
812.763672	269.644318
811.584961	35.032368
810.406250	-184.004135
809.226563	25.846680
808.047852	144.411819
806.868164	-92.544777
805.688477	110.183914
804.507813	-186.785507
803.327148	0.137118
802.146484	-265.802979
800.965820	-90.245232
799.784180	-167.715546
798.603516	36.355461
797.420898	-112.251228
796.239258	144.698257
795.056641	361.537537
793.874023	11.053657
792.691406	-122.321739
791.507813	9.973515
790.324219	117.752464
789.140625	247.505722
787.956055	253.188110
786.772461	300.791901
785.586914	164.709854
784.402344	327.085968
783.216797	120.120506
782.032227	262.338135
780.845703	313.805023
779.660156	413.744720
778.473633	372.201172
777.287109	235.636215
776.100586	17.370005
774.913086	13.187971
773.725586	6.712784
772.538086	28.831390
771.349609	83.936844
770.161133	-136.673737
768.972656	-88.331757
767.784180	45.860046
766.594727	21.277411
765.405273	340.267090
764.215820	40.205273
763.026367	134.329559
761.835938	311.992584
760.645508	212.229340
759.454102	171.863373
758.262695	454.812836
757.072266	473.683746
755.879883	189.097687
754.688477	335.431427
753.496094	341.016266
752.303711	293.839508
751.110352	360.879669
749.917969	555.234436
748.724609	310.381744
747.530273	256.596008
746.336914	218.190170
745.142578	258.783112
743.948242	327.872864
742.752930	344.311615
741.558594	384.869781
740.363281	52.811180
739.166992	295.071045
737.971680	206.427734
736.775391	133.194260
735.579102	57.849632
734.381836	286.901093
733.185547	119.726616
731.988281	261.237396
730.790039	83.335999
729.592773	209.615112
728.394531	220.017593
727.196289	519.079102
725.997070	341.608429
724.797852	164.316864
723.598633	137.954651
722.399414	351.969238
721.199219	111.802498
719.999023	243.001358
718.798828	214.933151
717.598633	346.304962
716.397461	135.246429
715.196289	-12.317183
713.994141	206.677444
712.792969	118.335777
711.590820	-37.367825
710.388672	134.026215
709.185547	-23.440142
707.982422	78.528099
706.779297	-117.685112
705.576172	4.223918
704.372070	-121.845467
703.167969	43.923908
701.963867	-12.080855
700.759766	99.618912
699.554688	33.180157
698.349609	97.420441
697.143555	-101.128464
695.938477	-140.746933
694.732422	-75.839973
693.525391	-104.121506
692.319336	-110.454041
691.112305	-205.553101
689.905273	62.080853
688.697266	-58.580181
687.490234	83.537643
686.282227	-160.228683
685.073242	-197.646729
683.865234	81.688759
682.656250	-159.034058
681.447266	170.466812
680.237305	-9.042038
679.028320	60.821404
677.818359	-133.288834
676.607422	82.066475
675.397461	-139.667282
674.186523	2.436296
672.975586	-15.413110
671.763672	-180.126419
670.551758	57.611519
669.339844	161.379364
668.127930	36.165058
666.915039	382.226593
665.703125	-66.732056
664.489258	117.487862
663.276367	5.902833
662.062500	239.885956
660.848633	106.933075
659.634766	194.204651
658.419922	-16.214294
657.205078	21.523825
655.990234	229.601166
654.775391	19.341190
653.559570	16.058098
652.343750	-189.837555
651.126953	60.994701
649.911133	-134.255844
648.694336	47.275223
647.477539	226.391068
646.259766	250.255402
645.041992	306.138977
643.824219	148.732147
642.606445	464.260651
641.387695	205.151581
640.168945	177.940643
638.950195	141.697418
637.730469	74.902458
636.511719	188.048782
635.291016	289.825897
634.071289	335.074951
632.850586	-6.829614
631.629883	129.309341
630.409180	341.817352
629.188477	175.761658
627.966797	266.228302
626.745117	548.635376
625.522461	255.264893
624.300781	719.639160
623.078125	411.115845
621.854492	465.635193
620.631836	385.935394
619.408203	334.768890
618.184570	269.211334
616.960938	223.429977
615.736328	118.124260
614.511719	2.453333
613.287109	-44.533314
612.061523	-74.329330
610.835938	148.137817
609.610352	-59.292713
608.384766	117.772995
607.158203	27.277323
605.931641	-72.241364
604.705078	-227.889709
