# Supplementary material for: Raman spectroscopy accurately differentiates mucosal healing from non-healing and biochemical changes following biological therapy in inflammatory bowel disease
Source: PLoS One. 2021 Jun 2;16(6):e0252210. doi: 10.1371/journal.pone.0252210 (PMC8172032; doi:10.1371/journal.pone.0252210)
Supplement: S3 Dataset — (ZIP) [file pone.0252210.s005.zip › Export UC active inflammation/OC043-1 pre treatment_base sub CR removed_13__X_-16592.3__Y_77864.8__Z_870.864__Time_145.txt]

1714.774414	-55.039242
1713.797852	-66.473595
1712.820313	-10.124440
1711.843750	-76.948982
1710.866211	-4.188993
1709.888672	-38.475578
1708.911133	-123.440964
1707.933594	-39.340149
1706.955078	77.078064
1705.976563	27.682854
1704.998047	144.594193
1704.019531	-27.331301
1703.040039	-260.454071
1702.061523	60.735153
1701.082031	141.340271
1700.101563	72.465599
1699.122070	116.327415
1698.141602	16.164877
1697.161133	66.099503
1696.180664	20.226374
1695.200195	46.912483
1694.218750	260.917908
1693.238281	96.144073
1692.256836	225.490189
1691.274414	373.872375
1690.292969	303.879303
1689.310547	474.435883
1688.328125	589.375854
1687.345703	595.412964
1686.363281	367.330719
1685.379883	584.905762
1684.396484	645.656616
1683.413086	701.547302
1682.429688	840.478699
1681.445313	710.868530
1680.461914	698.993469
1679.477539	937.800720
1678.493164	886.950928
1677.507813	844.590881
1676.523438	975.686951
1675.538086	1117.848389
1674.552734	1263.122803
1673.566406	1055.292603
1672.581055	1281.278564
1671.594727	1218.049194
1670.608398	1341.310181
1669.622070	1255.230225
1668.634766	1613.093018
1667.648438	1506.786133
1666.661133	1401.017212
1665.673828	1476.238892
1664.685547	1504.166138
1663.698242	1808.441406
1662.709961	1765.704956
1661.721680	1946.177979
1660.733398	1925.638306
1659.744141	2093.726318
1658.755859	1811.877808
1657.766602	1885.550781
1656.777344	1673.684204
1655.787109	2076.600098
1654.797852	1561.353027
1653.807617	1396.109741
1652.817383	1403.383911
1651.827148	1307.960571
1650.835938	1239.471924
1649.844727	1234.926514
1648.853516	929.486938
1647.862305	836.054871
1646.871094	661.195801
1645.878906	795.911560
1644.886719	569.170837
1643.894531	593.801453
1642.902344	254.531525
1641.910156	306.445587
1640.916992	139.714935
1639.923828	224.085785
1638.930664	163.745850
1637.936523	177.646591
1636.943359	255.207016
1635.949219	143.317459
1634.955078	37.115318
1633.960938	-89.755074
1632.965820	-97.688461
1631.970703	223.921951
1630.975586	-238.890030
1629.980469	-145.731262
1628.985352	-297.044617
1627.989258	-126.968559
1626.993164	-148.691208
1625.997070	-122.758064
1625.000977	87.528496
1624.003906	-22.719950
1623.007813	75.008125
1622.010742	115.154518
1621.012695	273.772095
1620.015625	172.551300
1619.017578	61.121082
1618.020508	241.419907
1617.021484	80.634079
1616.023438	74.990883
1615.025391	9.229366
1614.026367	-342.217163
1613.027344	-121.567184
1612.028320	-55.511780
1611.028320	-28.613129
1610.029297	105.922241
1609.029297	-50.279140
1608.029297	89.795799
1607.028320	133.064178
1606.028320	121.484192
1605.027344	81.261963
1604.026367	75.230324
1603.025391	-171.417801
1602.023438	-148.343521
1601.022461	102.417976
1600.020508	-60.016457
1599.018555	-112.456078
1598.016602	156.762985
1597.013672	-180.374084
1596.010742	-336.982391
1595.007813	-177.342209
1594.004883	-213.580490
1593.001953	-155.730347
1591.998047	19.638399
1590.994141	-50.363876
1589.990234	-209.010330
1588.986328	-148.391418
1587.981445	-132.103912
1586.976563	58.932365
1585.971680	-89.036903
1584.966797	83.702774
1583.961914	29.642372
1582.956055	158.004898
1581.950195	150.849289
1580.944336	65.556381
1579.938477	1.119379
1578.931641	-24.256969
1577.924805	-78.276108
1576.917969	-176.538315
1575.911133	-95.278572
1574.904297	160.180374
1573.896484	150.229050
1572.888672	166.231934
1571.880859	91.191750
1570.873047	203.241150
1569.864258	304.784454
1568.855469	-4.230299
1567.846680	219.234146
1566.837891	216.616486
1565.829102	34.787144
1564.819336	26.844830
1563.809570	382.103668
1562.799805	218.235138
1561.790039	238.495804
1560.779297	160.095673
1559.768555	283.850586
1558.757813	0.469540
1557.747070	307.974091
1556.736328	174.748215
1555.724609	56.995026
1554.712891	50.529419
1553.701172	129.381180
1552.689453	125.220787
1551.676758	32.920166
1550.664063	152.705261
1549.651367	52.386505
1548.638672	417.544952
1547.625977	360.871094
1546.612305	231.671204
1545.598633	128.217331
1544.584961	97.008850
1543.571289	207.759155
1542.556641	78.049614
1541.541992	185.835907
1540.527344	122.983047
1539.512695	155.502655
1538.498047	20.065580
1537.482422	121.910110
1536.466797	50.676785
1535.451172	64.411766
1534.434570	28.955627
1533.418945	42.321583
1532.402344	68.379875
1531.385742	89.084877
1530.369141	253.882629
1529.351563	281.882813
1528.334961	75.313766
1527.317383	293.503387
1526.299805	405.854675
1525.281250	345.508148
1524.263672	102.294586
1523.245117	157.421631
1522.226563	286.922272
1521.208008	405.882996
1520.188477	172.347153
1519.168945	72.380814
1518.150391	121.326195
1517.129883	95.523201
1516.110352	51.556660
1515.089844	-18.281162
1514.070313	73.490570
1513.049805	54.624462
1512.028320	74.059731
1511.007813	39.406517
1509.986328	55.873569
1508.964844	-181.805374
1507.943359	-99.017349
1506.921875	-167.734314
1505.899414	-198.177063
1504.876953	-210.862762
1503.854492	-154.555130
1502.832031	-190.689651
1501.808594	-173.226852
1500.786133	-219.970139
1499.762695	-167.049637
1498.739258	-209.046417
1497.714844	-74.651878
1496.691406	-375.434357
1495.666992	-131.443085
1494.642578	-74.431999
1493.617188	-196.620270
1492.592773	-219.229874
1491.567383	-121.901978
1490.541992	-42.680607
1489.516602	171.727097
1488.491211	74.265442
1487.464844	63.481220
1486.438477	44.870354
1485.412109	243.058945
1484.385742	402.716095
1483.358398	271.267151
1482.331055	501.931488
1481.303711	566.566895
1480.276367	373.488159
1479.249023	565.267029
1478.220703	552.901550
1477.192383	728.950989
1476.164063	716.252869
1475.135742	828.218811
1474.106445	901.779236
1473.077148	1168.657227
1472.047852	1221.467651
1471.018555	1202.861816
1469.989258	1481.813965
1468.958984	1501.034424
1467.928711	1698.144531
1466.898438	1765.365845
1465.868164	2099.359619
1464.836914	2054.375488
1463.805664	2329.465088
1462.774414	2449.350342
1461.743164	2043.296997
1460.710938	2157.874756
1459.679688	2330.707764
1458.647461	2201.283691
1457.615234	2513.392578
1456.582031	2500.483643
1455.549805	2609.265137
1454.516602	2654.487061
1453.483398	2755.386475
1452.449219	2919.517578
1451.416016	2878.213379
1450.381836	2900.182373
1449.347656	3074.073975
1448.313477	2847.615234
1447.279297	2613.585938
1446.244141	2660.609863
1445.208984	2849.303955
1444.173828	2693.672607
1443.138672	2624.079346
1442.102539	2488.674316
1441.066406	2459.500488
1440.030273	2326.619629
1438.994141	2302.459229
1437.958008	2207.498047
1436.920898	2039.241455
1435.883789	1921.552002
1434.846680	1611.913452
1433.808594	1390.751343
1432.771484	1250.472778
1431.733398	1304.585327
1430.695313	995.239685
1429.657227	943.378540
1428.618164	725.017090
1427.579102	595.015930
1426.540039	767.657654
1425.500977	773.835205
1424.461914	633.824341
1423.421875	415.742645
1422.381836	416.954620
1421.341797	269.564087
1420.301758	180.173904
1419.260742	330.016937
1418.219727	185.296463
1417.178711	380.423828
1416.137695	316.326996
1415.096680	83.741524
1414.054688	-70.758781
1413.012695	79.109169
1411.970703	-178.319534
1410.928711	14.323390
1409.885742	-268.036560
1408.842773	-128.137100
1407.799805	54.457394
1406.756836	31.100443
1405.712891	-160.428802
1404.668945	-75.682823
1403.625000	-131.453659
1402.581055	68.806473
1401.537109	-79.651573
1400.492188	113.115623
1399.447266	343.490662
1398.402344	-17.815725
1397.357422	92.337830
1396.311523	167.430130
1395.265625	172.426315
1394.219727	177.510635
1393.173828	-180.446182
1392.126953	85.281975
1391.081055	28.086458
1390.034180	76.116219
1388.986328	36.636681
1387.939453	-40.230068
1386.891602	98.126366
1385.843750	-106.046844
1384.795898	117.489876
1383.748047	11.109841
1382.699219	-145.101776
1381.651367	-118.724686
1380.602539	-92.251839
1379.552734	-98.145645
1378.503906	-156.330383
1377.454102	-77.078705
1376.404297	-92.569626
1375.354492	-10.607907
1374.303711	9.072960
1373.253906	-33.458672
1372.203125	118.654564
1371.152344	-25.832670
1370.100586	54.199032
1369.049805	96.973007
1367.998047	-12.118267
1366.946289	-1.450751
1365.894531	-65.351074
1364.841797	109.940323
1363.789063	1.525430
1362.736328	164.589203
1361.683594	34.123180
1360.630859	147.665741
1359.577148	37.459377
1358.523438	104.010376
1357.469727	96.109901
1356.415039	225.070114
1355.361328	296.991699
1354.306641	190.151276
1353.251953	426.308044
1352.197266	419.152313
1351.141602	618.236084
1350.085938	534.414551
1349.030273	671.677734
1347.974609	660.174805
1346.918945	864.670959
1345.862305	1089.082031
1344.805664	889.544495
1343.749023	933.218994
1342.691406	1113.362427
1341.634766	1055.715332
1340.577148	1008.168091
1339.519531	1181.268311
1338.460938	1304.929688
1337.403320	928.587219
1336.344727	1265.482422
1335.286133	1379.672485
1334.226563	877.877380
1333.167969	977.609741
1332.108398	1070.048584
1331.048828	720.009094
1329.989258	990.810608
1328.928711	848.901978
1327.869141	820.908386
1326.808594	924.034546
1325.748047	1148.322144
1324.686523	1155.368286
1323.625977	950.262207
1322.564453	812.060425
1321.502930	745.662292
1320.440430	963.205139
1319.378906	941.552368
1318.316406	962.003723
1317.253906	1088.645142
1316.190430	993.529663
1315.127930	918.349976
1314.064453	1018.321228
1313.000977	1049.438721
1311.937500	1016.672058
1310.873047	1318.986084
1309.809570	1239.732788
1308.745117	1222.212646
1307.679688	1086.737549
1306.615234	1131.098022
1305.549805	941.913635
1304.484375	1092.358765
1303.418945	1181.430176
1302.353516	1086.255371
1301.287109	883.139038
1300.220703	925.986023
1299.154297	1104.084106
1298.087891	825.427856
1297.020508	917.832947
1295.954102	752.575867
1294.886719	639.083374
1293.818359	810.446106
1292.750977	655.580200
1291.682617	822.253052
1290.614258	537.768372
1289.545898	618.869568
1288.476563	467.205170
1287.407227	649.047180
1286.338867	590.829224
1285.268555	674.851440
1284.199219	416.096100
1283.128906	737.900696
1282.058594	658.216125
1280.988281	573.800171
1279.917969	577.639160
1278.846680	632.977966
1277.775391	548.998535
1276.704102	677.925171
1275.632813	745.793945
1274.560547	713.533691
1273.488281	752.273010
1272.416016	803.324036
1271.343750	830.036194
1270.270508	861.731262
1269.197266	1000.951233
1268.124023	952.249573
1267.050781	1067.189331
1265.977539	955.257385
1264.903320	1099.617798
1263.829102	926.948669
1262.753906	1300.652466
1261.679688	1001.429871
1260.604492	1136.273682
1259.529297	1025.027832
1258.454102	1120.997192
1257.378906	995.354309
1256.302734	1101.190308
1255.226563	1345.830933
1254.150391	1186.375488
1253.073242	1148.742188
1251.997070	875.188171
1250.919922	1377.792358
1249.841797	1194.425293
1248.764648	999.041870
1247.686523	1119.822876
1246.608398	900.356140
1245.530273	975.049255
1244.452148	1282.971924
1243.373047	1005.481445
1242.293945	1262.366821
1241.214844	1067.634033
1240.135742	994.385132
1239.055664	768.334961
1237.975586	998.520325
1236.895508	913.319336
1235.815430	905.786133
1234.734375	920.107361
1233.654297	939.292419
1232.573242	839.749573
1231.491211	752.387390
1230.410156	977.557922
1229.328125	730.400085
1228.246094	950.664124
1227.163086	1081.277344
1226.081055	877.854065
1224.998047	698.724915
1223.915039	848.674377
1222.832031	655.121704
1221.748047	568.047852
1220.664063	333.540955
1219.580078	536.597534
1218.496094	432.669159
1217.412109	365.012115
1216.327148	147.621887
1215.242188	418.099518
1214.157227	473.567505
1213.071289	299.686401
1211.985352	475.770203
1210.899414	733.776428
1209.813477	581.579651
1208.727539	682.632507
1207.640625	491.871857
1206.553711	563.902893
1205.466797	556.333679
1204.378906	355.974060
1203.291016	439.907867
1202.203125	186.586975
1201.115234	376.369446
1200.027344	127.889755
1198.938477	11.840478
1197.849609	-231.741058
1196.760742	-1.356061
1195.670898	-208.866730
1194.582031	-231.194733
1193.492188	-239.151230
1192.401367	125.376778
1191.311523	-178.359085
1190.220703	-234.575546
1189.129883	-156.333267
1188.039063	20.255449
1186.947266	-93.811531
1185.856445	-325.522034
1184.764648	-209.243683
1183.671875	-160.277328
1182.580078	-80.235291
1181.487305	14.075032
1180.394531	-73.964836
1179.301758	22.520378
1178.208984	-44.095009
1177.115234	102.471611
1176.021484	-55.346020
1174.927734	90.965202
1173.833008	186.830307
1172.738281	103.015442
1171.643555	86.148064
1170.548828	432.885956
1169.454102	255.466003
1168.358398	269.355011
1167.262695	142.052139
1166.166992	294.399902
1165.070313	123.908813
1163.973633	285.529663
1162.876953	341.849182
1161.780273	326.375122
1160.683594	200.949142
1159.585938	507.580536
1158.488281	591.979553
1157.389648	752.584045
1156.291992	512.187378
1155.193359	445.901428
1154.094727	503.527893
1152.996094	243.913696
1151.896484	430.029541
1150.796875	172.685333
1149.697266	222.681244
1148.597656	189.160263
1147.498047	-61.184814
1146.397461	152.736557
1145.296875	68.886421
1144.195313	-36.473953
1143.094727	112.674576
1141.993164	133.172348
1140.891602	134.506439
1139.789063	76.265984
1138.687500	255.642105
1137.584961	370.635529
1136.482422	83.890259
1135.379883	262.751923
1134.276367	515.025146
1133.172852	769.429626
1132.069336	631.890198
1130.964844	1040.159546
1129.861328	762.363647
1128.756836	1146.436279
1127.652344	996.554932
1126.546875	995.997498
1125.442383	1035.617310
1124.336914	958.948364
1123.230469	808.724121
1122.125000	743.731445
1121.018555	780.484131
1119.912109	753.157837
1118.805664	571.831299
1117.699219	572.715149
1116.591797	672.858154
1115.484375	593.026367
1114.376953	671.583008
1113.268555	489.850922
1112.160156	662.714905
1111.051758	778.649475
1109.943359	854.237732
1108.833984	728.844421
1107.725586	1064.000977
1106.616211	765.989563
1105.505859	883.527771
1104.396484	892.321716
1103.286133	1094.506470
1102.175781	845.843201
1101.064453	1106.686279
1099.954102	1001.769165
1098.842773	892.070190
1097.731445	1046.322510
1096.619141	811.538757
1095.507813	864.214905
1094.395508	888.489807
1093.282227	837.282776
1092.169922	929.633484
1091.056641	894.720398
1089.943359	944.451477
1088.830078	761.127319
1087.716797	805.974487
1086.602539	787.202332
1085.488281	904.725220
1084.373047	1038.554321
1083.258789	798.559692
1082.143555	802.950378
1081.028320	729.736694
1079.913086	651.779236
1078.796875	731.091797
1077.680664	601.363892
1076.564453	685.197327
1075.448242	628.135376
1074.331055	451.381195
1073.213867	504.487030
1072.096680	463.710968
1070.979492	530.728210
1069.861328	335.148285
1068.743164	573.092896
1067.625000	534.438538
1066.505859	523.847290
1065.386719	407.838684
1064.267578	556.373230
1063.148438	812.458252
1062.029297	516.150085
1060.909180	680.796387
1059.789063	459.412964
1058.667969	350.328949
1057.547852	432.971100
1056.426758	274.797821
1055.305664	319.966675
1054.183594	458.528503
1053.062500	316.734528
1051.940430	499.559601
1050.818359	504.856873
1049.695313	269.722992
1048.572266	249.368561
1047.449219	273.341278
1046.326172	385.930115
1045.203125	419.179840
1044.079102	44.421597
1042.955078	89.384613
1041.830078	469.881531
1040.706055	414.561218
1039.581055	328.991486
1038.456055	-40.618992
1037.331055	55.579334
1036.205078	86.574051
1035.079102	454.995667
1033.953125	532.462341
1032.826172	491.290802
1031.700195	457.155060
1030.573242	381.214081
1029.445313	191.446487
1028.318359	148.213501
1027.190430	-262.035553
1026.062500	-288.801300
1024.934570	-194.752716
1023.805664	-216.784592
1022.676758	18.890388
1021.547852	-191.030563
1020.418945	-266.233063
1019.289063	-23.576609
1018.159180	-133.442993
1017.029297	9.516275
1015.898438	-95.536591
1014.767578	-98.503181
1013.636719	2.866349
1012.505859	312.730042
1011.375000	221.918732
1010.243164	274.768768
1009.111328	431.842010
1007.978516	841.162415
1006.846680	1278.156982
1005.713867	1839.941284
1004.581055	2840.931152
1003.447266	3120.232178
1002.313477	2530.427734
1001.179688	1862.438599
1000.045898	892.221130
998.912109	527.729126
997.777344	359.802704
996.642578	291.348083
995.506836	310.749420
994.372070	30.283840
993.236328	79.980949
992.100586	120.558006
990.963867	2.128028
989.828125	-19.277079
988.691406	70.093811
987.553711	35.120201
986.416992	-131.009613
985.279297	-75.806557
984.141602	-57.327908
983.003906	16.543615
981.865234	-217.901505
980.726563	173.827774
979.587891	-122.354492
978.448242	122.270164
977.309570	-26.277403
976.169922	172.548340
975.030273	162.282486
973.889648	260.183960
972.749023	371.989655
971.608398	173.835892
970.467773	51.721298
969.326172	3.296804
968.184570	147.865891
967.042969	260.414307
965.901367	166.612366
964.758789	190.002960
963.616211	266.300903
962.473633	138.706589
961.330078	304.726135
960.186523	129.422333
959.042969	208.677063
957.899414	267.463959
956.754883	223.364716
955.610352	115.372940
954.465820	231.917145
953.321289	247.913101
952.175781	117.677338
951.030273	102.050201
949.884766	429.614288
948.738281	135.401245
947.591797	234.631638
946.445313	224.328308
945.298828	214.222000
944.151367	348.202240
943.003906	34.767017
941.856445	310.650787
940.708008	315.004120
939.559570	554.574280
938.411133	349.381714
937.262695	545.886230
936.113281	366.265198
934.964844	501.512024
933.814453	326.934906
932.665039	164.025711
931.514648	333.980713
930.364258	244.415421
929.213867	171.023605
928.062500	213.959839
926.912109	172.856415
925.759766	118.318443
924.608398	-26.998158
923.456055	-53.790802
922.303711	-18.990479
921.151367	111.455460
919.999023	-112.507828
918.845703	-90.785538
917.692383	-12.097651
916.539063	-198.976746
915.384766	-138.094360
914.230469	-90.677994
913.076172	-111.186172
911.920898	-136.040192
910.766602	38.908375
909.611328	-201.060318
908.455078	-209.470093
907.299805	-102.104233
906.143555	-296.021790
904.987305	-231.388443
903.830078	-51.088821
902.673828	-203.615616
901.516602	105.973999
900.359375	57.936348
899.201172	23.664469
898.042969	-94.145287
896.884766	25.759573
895.726563	1.029907
894.567383	-125.271049
893.408203	-224.239685
892.249023	-24.721401
891.088867	145.481979
889.929688	-59.214546
888.769531	-252.378738
887.608398	-50.215233
886.448242	-37.623383
885.287109	-94.855965
884.125977	26.294931
882.963867	-10.367637
881.801758	0.462555
880.639648	200.780411
879.477539	11.185263
878.315430	198.110413
877.152344	168.787872
875.989258	171.115906
874.825195	67.718201
873.661133	29.754517
872.497070	176.464554
871.333008	21.668087
870.168945	38.009045
869.003906	180.386673
867.838867	-99.960747
866.672852	76.271347
865.506836	14.253662
864.340820	-61.146400
863.174805	214.007874
862.008789	262.252808
860.841797	359.942841
859.674805	284.785431
858.506836	344.386017
857.339844	240.198013
856.171875	510.742828
855.003906	283.305786
853.834961	609.855652
852.666016	517.083862
851.497070	404.214050
850.328125	526.690552
849.158203	351.204895
847.988281	178.058685
846.818359	186.370087
845.647461	76.056168
844.477539	-110.302284
843.306641	97.231468
842.134766	96.639824
840.963867	122.868813
839.791992	343.605164
838.619141	-81.781082
837.447266	158.980469
836.274414	24.256140
835.101563	25.828140
833.928711	199.327377
832.754883	131.589798
831.581055	304.920166
830.407227	344.228821
829.232422	356.708984
828.058594	627.872986
826.883789	361.422668
825.708008	289.020294
824.533203	174.232162
823.357422	302.345917
822.181641	-93.233398
821.004883	79.301598
819.828125	151.471329
818.651367	61.004803
817.474609	63.984570
816.296875	113.617386
815.119141	172.038391
813.941406	-41.018349
812.763672	-194.027649
811.584961	-26.914711
810.406250	-100.030174
809.226563	-384.309052
808.047852	-108.723289
806.868164	53.354267
805.688477	-259.956696
804.507813	-27.099094
803.327148	-171.786896
802.146484	-187.826355
800.965820	-108.588081
799.784180	-359.977020
798.603516	-59.250034
797.420898	-97.963043
796.239258	-205.505844
795.056641	-240.003540
793.874023	132.993530
792.691406	-105.604332
791.507813	105.270386
790.324219	30.330700
789.140625	212.014526
787.956055	167.777985
786.772461	34.921272
785.586914	211.621185
784.402344	264.258118
783.216797	161.983887
782.032227	152.421387
780.845703	270.875244
779.660156	300.753235
778.473633	114.033768
777.287109	-77.169159
776.100586	-12.372462
774.913086	-82.380905
773.725586	160.798218
772.538086	63.997952
771.349609	106.029732
770.161133	28.823549
768.972656	103.595650
767.784180	336.851471
766.594727	144.611389
765.405273	344.399231
764.215820	365.557739
763.026367	567.094788
761.835938	537.262329
760.645508	500.690521
759.454102	556.396973
758.262695	572.335693
757.072266	737.658752
755.879883	740.067627
754.688477	704.962280
753.496094	689.514709
752.303711	392.712585
751.110352	620.887939
749.917969	486.477509
748.724609	718.650085
747.530273	546.709961
746.336914	585.390747
745.142578	490.102264
743.948242	554.860107
742.752930	571.227905
741.558594	357.270905
740.363281	399.756836
739.166992	352.272125
737.971680	333.186554
736.775391	213.257965
735.579102	187.452713
734.381836	183.463654
733.185547	275.693848
731.988281	291.211578
730.790039	293.518097
729.592773	518.847290
728.394531	337.271271
727.196289	293.447998
725.997070	275.814728
724.797852	555.320801
723.598633	380.232880
722.399414	521.887085
721.199219	584.823425
719.999023	405.368591
718.798828	420.221161
717.598633	437.226318
716.397461	386.574554
715.196289	516.964966
713.994141	309.297119
712.792969	387.311646
711.590820	347.598175
710.388672	225.107910
709.185547	139.724869
707.982422	352.789917
706.779297	424.243103
705.576172	227.921951
704.372070	273.319885
703.167969	238.227783
701.963867	296.742828
700.759766	468.382019
699.554688	335.575287
698.349609	126.806534
697.143555	35.569088
695.938477	-22.959166
694.732422	3.342910
693.525391	-91.910370
692.319336	-80.634659
691.112305	-17.168766
689.905273	-29.599421
688.697266	-200.323364
687.490234	-292.767273
686.282227	-133.469315
685.073242	69.235435
683.865234	-161.612137
682.656250	-225.345291
681.447266	-197.919037
680.237305	93.914368
679.028320	169.150970
677.818359	77.754036
676.607422	-123.875221
675.397461	25.339649
674.186523	81.575317
672.975586	166.040649
671.763672	203.020691
670.551758	80.104111
669.339844	50.334885
668.127930	394.615875
666.915039	185.702362
665.703125	-25.150944
664.489258	217.781860
663.276367	24.538769
662.062500	23.638266
660.848633	78.965591
659.634766	-31.777725
658.419922	-174.726761
657.205078	87.962326
655.990234	-39.675125
654.775391	93.675720
653.559570	-122.123009
652.343750	-36.092243
651.126953	-124.547264
649.911133	-116.010223
648.694336	-42.850658
647.477539	92.715271
646.259766	277.720062
645.041992	88.201309
643.824219	230.035767
642.606445	160.967224
641.387695	328.394714
640.168945	46.334793
638.950195	-1.435188
637.730469	-184.696960
636.511719	-331.520264
635.291016	-141.245941
634.071289	-131.658630
632.850586	66.606720
631.629883	69.184898
630.409180	47.850273
629.188477	79.819984
627.966797	70.649368
626.745117	95.381752
625.522461	83.206963
624.300781	100.555214
623.078125	183.795135
621.854492	270.706207
620.631836	262.709595
619.408203	129.842102
618.184570	71.248749
616.960938	61.142643
615.736328	-20.408028
614.511719	79.051323
613.287109	-134.770981
612.061523	35.429131
610.835938	48.406826
609.610352	41.006676
608.384766	-18.883371
607.158203	-135.579605
605.931641	-14.331889
604.705078	-206.363907
