# Supplementary material for: Raman spectroscopy accurately differentiates mucosal healing from non-healing and biochemical changes following biological therapy in inflammatory bowel disease
Source: PLoS One. 2021 Jun 2;16(6):e0252210. doi: 10.1371/journal.pone.0252210 (PMC8172032; doi:10.1371/journal.pone.0252210)
Supplement: S3 Dataset — (ZIP) [file pone.0252210.s005.zip › Export UC active inflammation/OC034-1 pre treatment_base sub CR removed_93__X_-12268.4__Y_35527.2__Z_-1.21657__Time_1063.txt]

1714.640625	24.182970
1713.664063	64.630775
1712.687500	48.635868
1711.709961	89.364388
1710.733398	-49.089981
1709.755859	-58.418964
1708.778320	-53.911533
1707.799805	4.586516
1706.821289	12.602726
1705.843750	-48.550270
1704.864258	35.287014
1703.885742	44.598446
1702.907227	-79.461021
1701.927734	-55.901604
1700.948242	-21.218782
1699.968750	45.972652
1698.988281	1.254278
1698.007813	50.543514
1697.028320	22.759752
1696.046875	209.123917
1695.066406	142.084503
1694.084961	179.635696
1693.104492	273.680206
1692.123047	231.945587
1691.140625	340.084351
1690.159180	320.532593
1689.176758	421.428162
1688.194336	410.674744
1687.211914	389.667480
1686.228516	438.369568
1685.246094	447.486786
1684.262695	377.045166
1683.279297	552.117371
1682.295898	538.399475
1681.311523	543.701355
1680.327148	565.357117
1679.342773	728.447937
1678.358398	665.654053
1677.374023	709.675964
1676.388672	711.476807
1675.403320	849.260315
1674.417969	1000.634033
1673.432617	944.965942
1672.446289	964.071411
1671.459961	996.797791
1670.473633	1157.350586
1669.487305	1174.760986
1668.500977	1298.697266
1667.513672	1274.245239
1666.526367	1313.819214
1665.539063	1449.211060
1664.550781	1489.349487
1663.563477	1537.738892
1662.575195	1777.313110
1661.586914	1844.765259
1660.598633	1880.674316
1659.609375	1908.898560
1658.620117	2056.605225
1657.631836	1923.774414
1656.641602	2045.473755
1655.652344	1844.402100
1654.662109	1905.713135
1653.672852	1673.520508
1652.681641	1563.374634
1651.691406	1585.778564
1650.701172	1431.229614
1649.709961	1224.101440
1648.718750	1049.012817
1647.727539	1030.146118
1646.735352	781.634888
1645.744141	787.039124
1644.751953	779.440979
1643.759766	579.296875
1642.766602	553.665039
1641.774414	475.451172
1640.781250	408.011017
1639.788086	256.361755
1638.794922	363.430298
1637.801758	188.469070
1636.807617	269.475464
1635.813477	271.532257
1634.819336	207.862106
1633.825195	144.368423
1632.830078	73.144737
1631.834961	-32.144432
1630.839844	65.478119
1629.844727	15.776976
1628.849609	16.223808
1627.853516	8.896104
1626.857422	22.729370
1625.861328	31.405090
1624.865234	-57.108334
1623.868164	6.990285
1622.871094	-33.976372
1621.874023	-14.399163
1620.876953	-49.915966
1619.879883	-51.192692
1618.881836	81.532928
1617.883789	67.247910
1616.885742	102.906845
1615.887695	73.004417
1614.888672	114.013519
1613.889648	2.916470
1612.890625	38.777672
1611.891602	82.532692
1610.892578	34.558807
1609.892578	86.234650
1608.892578	98.614807
1607.892578	50.763252
1606.892578	65.814064
1605.891602	-16.007149
1604.890625	33.120693
1603.889648	-40.780712
1602.888672	3.114602
1601.887695	46.993984
1600.885742	-68.702278
1599.883789	-58.825966
1598.881836	-150.930527
1597.879883	-26.044907
1596.876953	-60.645634
1595.874023	-48.218506
1594.871094	-124.637268
1593.868164	-39.120823
1592.864258	-79.003944
1591.861328	-17.090700
1590.857422	-49.198414
1589.853516	56.971325
1588.848633	11.739599
1587.844727	23.864164
1586.839844	-11.001418
1585.834961	175.710953
1584.830078	127.691139
1583.824219	97.881157
1582.819336	65.417969
1581.813477	178.787720
1580.807617	138.385468
1579.800781	155.220627
1578.794922	171.978287
1577.788086	235.508560
1576.781250	213.067139
1575.773438	250.398010
1574.766602	173.188553
1573.758789	129.740204
1572.750977	195.424194
1571.743164	216.807693
1570.735352	243.293610
1569.726563	150.163391
1568.718750	64.775932
1567.708984	36.471748
1566.700195	15.875768
1565.691406	8.173896
1564.681641	104.196762
1563.671875	98.880875
1562.662109	36.393551
1561.652344	51.644611
1560.641602	51.228447
1559.630859	-34.847500
1558.620117	13.796731
1557.609375	49.356834
1556.597656	20.020782
1555.586914	-4.229153
1554.575195	95.734245
1553.563477	-42.669003
1552.550781	64.805031
1551.539063	-37.519730
1550.526367	95.559471
1549.513672	0.807062
1548.500977	110.315727
1547.487305	67.090843
1546.473633	-22.767477
1545.459961	39.802860
1544.446289	-63.163597
1543.432617	30.161467
1542.417969	-13.579901
1541.404297	-26.426279
1540.389648	-75.534973
1539.374023	-80.856369
1538.359375	-34.671398
1537.343750	24.275944
1536.328125	103.718971
1535.312500	-0.119807
1534.296875	4.275624
1533.280273	44.643917
1532.263672	-23.383503
1531.247070	-9.032187
1530.230469	36.114452
1529.212891	11.570444
1528.196289	69.337830
1527.178711	-27.532040
1526.160156	122.656555
1525.142578	92.504356
1524.124023	-9.803799
1523.106445	8.737397
1522.087891	22.009214
1521.068359	225.455154
1520.049805	194.741913
1519.030273	112.516853
1518.010742	81.614441
1516.991211	148.251343
1515.971680	153.098373
1514.951172	83.350533
1513.930664	59.743702
1512.910156	87.383865
1511.889648	263.770844
1510.868164	173.100311
1509.846680	31.053791
1508.826172	114.689194
1507.803711	52.003590
1506.782227	4.632861
1505.759766	23.824249
1504.737305	-8.346790
1503.714844	-38.039143
1502.692383	-80.623093
1501.668945	-49.015804
1500.646484	-117.373161
1499.623047	-27.076033
1498.599609	-16.253103
1497.575195	-31.119877
1496.550781	-0.016970
1495.527344	23.318859
1494.502930	23.537031
1493.477539	41.562416
1492.453125	21.160553
1491.427734	164.243896
1490.402344	72.114021
1489.376953	209.858963
1488.350586	268.286652
1487.325195	341.942230
1486.298828	295.497803
1485.272461	435.327209
1484.245117	452.530609
1483.218750	250.252167
1482.191406	417.848358
1481.164063	488.399323
1480.136719	342.133606
1479.108398	458.422729
1478.080078	503.241577
1477.052734	588.759644
1476.023438	625.766785
1474.995117	616.865662
1473.965820	763.239258
1472.937500	884.048157
1471.908203	989.476318
1470.877930	1194.050537
1469.848633	1248.388550
1468.818359	1155.117432
1467.788086	1461.119141
1466.757813	1370.301514
1465.727539	1526.065552
1464.696289	1437.730957
1463.665039	1783.907593
1462.633789	1865.696899
1461.602539	1843.283813
1460.570313	1884.326660
1459.539063	1859.322998
1458.506836	2123.659180
1457.473633	2215.284424
1456.441406	2266.261475
1455.408203	2210.648193
1454.375000	2137.287842
1453.341797	2216.075195
1452.308594	2233.973877
1451.274414	2396.308594
1450.241211	2345.719727
1449.207031	2371.136963
1448.171875	2462.381348
1447.137695	2404.182617
1446.102539	2447.267334
1445.067383	2353.644531
1444.032227	2300.552002
1442.997070	2583.994141
1441.960938	2424.627441
1440.924805	2434.781982
1439.888672	2369.082275
1438.852539	2343.866699
1437.816406	2126.586182
1436.779297	2114.081299
1435.742188	1914.644531
1434.705078	1879.487183
1433.666992	1528.692383
1432.629883	1344.707764
1431.591797	1188.580688
1430.553711	913.929382
1429.514648	896.770874
1428.476563	740.911072
1427.437500	665.841797
1426.398438	628.656738
1425.359375	445.301239
1424.320313	420.843353
1423.280273	474.537994
1422.240234	404.796448
1421.200195	372.903442
1420.159180	257.951904
1419.119141	450.260071
1418.078125	332.904816
1417.037109	336.441711
1415.996094	168.925140
1414.954102	263.138824
1413.912109	201.426453
1412.870117	51.781139
1411.828125	68.171761
1410.786133	69.525909
1409.743164	-64.771248
1408.700195	2.031142
1407.657227	-86.872276
1406.614258	-55.139923
1405.570313	77.059059
1404.527344	28.533249
1403.483398	-4.860574
1402.438477	92.288857
1401.394531	8.848528
1400.349609	25.822746
1399.304688	-57.445316
1398.259766	72.480721
1397.214844	24.461781
1396.168945	64.231682
1395.123047	-83.847717
1394.077148	21.193581
1393.031250	41.115810
1391.984375	-41.557480
1390.937500	-49.025570
1389.890625	-71.431854
1388.843750	43.863937
1387.796875	6.589458
1386.749023	-28.096481
1385.701172	22.328032
1384.653320	-64.689209
1383.604492	-79.110825
1382.556641	-20.971928
1381.507813	-97.694077
1380.458984	-26.928959
1379.410156	-8.555074
1378.360352	52.334377
1377.310547	48.380116
1376.260742	-2.906047
1375.210938	28.255241
1374.161133	-45.284424
1373.110352	3.498991
1372.059570	147.103104
1371.008789	98.771507
1369.957031	175.168076
1368.906250	174.374619
1367.854492	71.519241
1366.802734	-1.312118
1365.750000	43.018753
1364.698242	-7.186886
1363.645508	116.962822
1362.592773	106.759438
1361.540039	36.935596
1360.486328	24.445251
1359.433594	171.230270
1358.379883	84.303368
1357.326172	191.416000
1356.271484	117.130753
1355.216797	313.829712
1354.163086	204.956589
1353.107422	334.669159
1352.052734	196.220322
1350.998047	303.722504
1349.942383	282.189880
1348.886719	310.393982
1347.830078	504.916443
1346.774414	518.361816
1345.717773	479.809052
1344.661133	602.538513
1343.604492	608.792236
1342.546875	691.967102
1341.490234	869.363953
1340.432617	690.021362
1339.375000	773.400940
1338.316406	740.444275
1337.258789	779.394165
1336.200195	707.027710
1335.141602	850.088257
1334.082031	819.979004
1333.023438	733.079834
1331.963867	708.135132
1330.904297	752.524048
1329.844727	767.317261
1328.784180	745.118225
1327.723633	774.908081
1326.663086	911.003235
1325.602539	889.050049
1324.541992	795.579651
1323.480469	761.487732
1322.418945	850.912598
1321.357422	812.058350
1320.295898	864.593689
1319.233398	998.591125
1318.170898	1080.823120
1317.108398	1005.299561
1316.045898	1040.820557
1314.982422	1167.597168
1313.918945	1104.666382
1312.855469	1128.065063
1311.791992	1117.051147
1310.728516	1037.170532
1309.664063	1110.040527
1308.599609	1192.800659
1307.535156	1253.452393
1306.469727	1242.803955
1305.404297	1315.865967
1304.338867	1588.166504
1303.273438	1420.314087
1302.208008	1240.315186
1301.141602	1463.515259
1300.075195	1472.920776
1299.008789	1322.714478
1297.942383	1224.217163
1296.875000	1194.583496
1295.807617	1216.581543
1294.740234	1120.822998
1293.672852	1177.309326
1292.604492	1140.607544
1291.537109	902.851746
1290.468750	876.156189
1289.399414	954.956909
1288.331055	867.098694
1287.261719	845.504517
1286.192383	858.277405
1285.123047	760.867798
1284.052734	749.272705
1282.983398	769.563965
1281.913086	780.106873
1280.841797	829.855957
1279.771484	791.541931
1278.700195	753.293945
1277.628906	815.388489
1276.557617	887.282166
1275.486328	856.508423
1274.414063	884.453796
1273.341797	905.098022
1272.269531	903.784485
1271.197266	1056.395752
1270.124023	1103.970703
1269.050781	1141.794678
1267.977539	1164.991333
1266.904297	1078.390747
1265.830078	1196.817871
1264.756836	1144.463501
1263.681641	1248.255127
1262.607422	1120.385864
1261.533203	1034.042969
1260.458008	1245.111938
1259.382813	1185.636963
1258.307617	1187.116699
1257.231445	1176.442383
1256.155273	1070.824219
1255.079102	1179.515259
1254.002930	1054.508667
1252.926758	963.643677
1251.849609	1065.041992
1250.772461	1010.733887
1249.695313	966.190735
1248.617188	1018.935852
1247.540039	1006.033997
1246.461914	854.622742
1245.382813	934.115967
1244.304688	862.966492
1243.225586	825.857483
1242.146484	888.323608
1241.067383	795.397766
1239.988281	947.648376
1238.908203	723.721863
1237.828125	829.828674
1236.748047	831.591492
1235.667969	775.151672
1234.586914	818.134460
1233.505859	718.084900
1232.424805	763.470459
1231.343750	631.964661
1230.261719	660.377869
1229.179688	557.994873
1228.097656	511.331512
1227.015625	438.048157
1225.932617	483.369263
1224.850586	475.421387
1223.767578	503.747406
1222.683594	437.723938
1221.600586	340.274139
1220.516602	146.152161
1219.432617	254.203506
1218.347656	282.446960
1217.263672	269.582184
1216.178711	324.327118
1215.093750	412.826691
1214.008789	235.698441
1212.922852	341.019165
1211.836914	340.085815
1210.750977	512.826904
1209.665039	458.726837
1208.579102	366.032990
1207.492188	471.047241
1206.405273	395.196564
1205.318359	338.622009
1204.230469	308.539917
1203.142578	220.621033
1202.054688	231.440582
1200.966797	186.836456
1199.877930	72.402809
1198.790039	80.716034
1197.701172	132.294479
1196.611328	17.820213
1195.522461	42.843079
1194.432617	67.809921
1193.342773	56.658600
1192.252930	23.832600
1191.162109	-71.501633
1190.072266	-15.495662
1188.981445	-77.254013
1187.889648	-50.187283
1186.798828	0.821373
1185.707031	-99.459038
1184.615234	11.423507
1183.523438	64.621849
1182.430664	208.889603
1181.337891	82.053467
1180.245117	-42.384998
1179.152344	104.035225
1178.059570	108.940231
1176.965820	49.095169
1175.872070	44.310986
1174.778320	70.601280
1173.683594	202.169800
1172.588867	158.871689
1171.494141	192.114624
1170.399414	50.613434
1169.303711	88.524872
1168.208984	107.222008
1167.113281	192.797577
1166.016602	146.790527
1164.920898	134.198364
1163.824219	128.715607
1162.727539	163.781021
1161.630859	131.888931
1160.533203	150.089798
1159.435547	237.447662
1158.337891	307.991058
1157.240234	306.848145
1156.141602	339.037048
1155.043945	292.433411
1153.944336	255.319885
1152.845703	258.683990
1151.747070	204.772812
1150.647461	107.922142
1149.547852	170.671341
1148.447266	-50.127789
1147.347656	0.583064
1146.247070	27.391830
1145.146484	-29.192310
1144.044922	-0.149511
1142.944336	-94.909409
1141.842773	-111.199913
1140.741211	29.405975
1139.638672	-34.598923
1138.537109	-77.249626
1137.434570	-36.772743
1136.332031	41.632587
1135.228516	110.429245
1134.125977	62.754646
1133.022461	174.115433
1131.917969	214.139587
1130.814453	344.264038
1129.709961	293.927216
1128.605469	471.280396
1127.500977	539.385925
1126.396484	550.484863
1125.291016	589.956482
1124.185547	513.208130
1123.080078	521.731079
1121.973633	423.576263
1120.868164	550.406006
1119.761719	295.872681
1118.654297	325.474701
1117.547852	359.733612
1116.440430	467.265930
1115.333008	487.151123
1114.225586	388.701233
1113.117188	403.736053
1112.008789	428.157532
1110.900391	495.051270
1109.791992	552.399719
1108.682617	451.368378
1107.573242	593.608398
1106.463867	525.553528
1105.354492	592.042969
1104.244141	623.034851
1103.133789	781.386230
1102.023438	755.581787
1100.913086	807.572021
1099.801758	812.314941
1098.690430	875.942810
1097.579102	920.629883
1096.467773	927.537048
1095.355469	849.566650
1094.243164	938.822388
1093.130859	889.041443
1092.017578	891.027954
1090.905273	928.275940
1089.791992	996.049011
1088.677734	941.391846
1087.564453	853.784241
1086.450195	966.067627
1085.335938	932.478455
1084.221680	948.224792
1083.106445	926.315063
1081.991211	1003.057312
1080.875977	783.740601
1079.760742	773.503662
1078.644531	890.019470
1077.528320	778.741699
1076.412109	824.721191
1075.295898	671.202698
1074.178711	623.278076
1073.061523	739.512451
1071.944336	649.322510
1070.826172	615.400146
1069.708984	518.187744
1068.590820	526.428223
1067.471680	569.771729
1066.353516	664.597839
1065.234375	536.906677
1064.115234	690.166992
1062.996094	639.715515
1061.875977	638.398865
1060.755859	566.881531
1059.635742	600.624329
1058.515625	496.375061
1057.394531	354.748383
1056.273438	395.472961
1055.152344	384.758087
1054.031250	303.950714
1052.909180	412.347137
1051.787109	378.244446
1050.665039	346.483337
1049.541992	373.072906
1048.418945	306.306915
1047.295898	323.549988
1046.172852	191.510910
1045.048828	276.383423
1043.925781	223.674667
1042.801758	233.915817
1041.676758	297.742950
1040.552734	235.746185
1039.427734	329.828339
1038.302734	272.514587
1037.176758	173.324951
1036.050781	251.078522
1034.924805	258.996887
1033.798828	232.025696
1032.672852	356.260529
1031.545898	385.108154
1030.418945	225.648392
1029.291992	291.731689
1028.164063	185.841995
1027.036133	154.361862
1025.908203	90.399025
1024.780273	-61.752201
1023.651367	-48.983292
1022.522461	68.248840
1021.393555	104.235550
1020.264648	10.315549
1019.134766	30.113565
1018.004883	24.424040
1016.875000	41.951397
1015.744141	-0.763550
1014.613281	181.346985
1013.482422	180.387787
1012.351563	172.516891
1011.219727	315.198059
1010.088867	346.731659
1008.956055	336.620392
1007.824219	319.617035
1006.691406	635.799316
1005.558594	847.796814
1004.425781	1378.849976
1003.292969	1636.902710
1002.159180	1395.635620
1001.025391	965.045959
999.891602	472.330292
998.756836	197.003510
997.622070	104.281624
996.487305	30.124777
995.352539	-4.705158
994.216797	64.373283
993.081055	-32.627724
991.945313	101.120552
990.808594	-21.094246
989.672852	6.661260
988.536133	55.205921
987.398438	-29.862377
986.261719	-45.710716
985.124023	-61.489685
983.986328	-28.839008
982.847656	-104.340866
981.709961	29.710663
980.571289	-77.847290
979.432617	1.058142
978.292969	153.595932
977.153320	62.391048
976.013672	-1.111298
974.874023	160.731857
973.734375	200.788055
972.593750	123.736275
971.453125	65.170799
970.311523	126.112991
969.170898	72.321388
968.029297	69.126030
966.886719	31.591347
965.745117	150.153610
964.602539	64.614929
963.459961	135.123154
962.317383	272.162354
961.173828	35.635620
960.030273	191.131500
958.886719	296.240906
957.743164	142.581100
956.598633	7.397234
955.454102	92.130455
954.309570	160.890152
953.165039	179.366287
952.019531	99.553696
950.874023	22.154875
949.727539	130.092041
948.582031	112.338486
947.435547	5.550252
946.289063	115.971924
945.141602	61.956100
943.995117	131.386505
942.847656	203.159439
941.699219	268.142609
940.551758	182.560013
939.403320	204.350830
938.254883	267.286774
937.105469	140.993271
935.957031	263.384521
934.807617	194.328995
933.658203	271.258087
932.507813	150.017242
931.357422	217.998611
930.207031	149.397507
929.056641	133.291550
927.906250	199.236877
926.754883	26.286200
925.603516	8.231043
924.451172	44.873756
923.298828	149.820602
922.146484	-6.659060
920.994141	148.448273
919.841797	124.042282
918.688477	45.214153
917.535156	84.637024
916.380859	44.652172
915.227539	-29.278769
914.073242	-34.981682
912.918945	-65.551933
911.763672	-84.668510
910.608398	-180.805893
909.453125	-43.224785
908.297852	-118.737144
907.141602	-62.651176
905.985352	-24.629736
904.829102	-9.192411
903.672852	-149.963287
902.515625	62.695938
901.358398	-37.091385
900.201172	132.612106
899.042969	10.405320
897.884766	46.713062
896.726563	53.685997
895.568359	164.764328
894.409180	201.271271
893.250000	124.832413
892.090820	100.487511
890.930664	-7.349267
889.771484	149.209091
888.611328	48.350189
887.450195	6.321397
886.289063	52.419144
885.128906	123.392700
883.966797	34.241989
882.805664	118.878754
881.643555	230.615768
880.481445	295.032715
879.319336	282.862457
878.156250	309.082642
876.993164	177.666763
875.830078	341.433044
874.666016	225.980865
873.502930	162.426605
872.338867	204.757172
871.173828	123.381729
870.009766	258.069641
868.844727	176.851990
867.679688	111.476608
866.513672	187.824814
865.348633	248.461838
864.182617	210.269745
863.015625	127.231308
861.849609	360.955841
860.682617	206.185043
859.515625	166.029022
858.347656	422.197937
857.180664	337.242126
856.012695	449.787354
854.843750	461.413422
853.675781	443.930145
852.506836	498.240326
851.337891	366.559723
850.167969	360.463837
848.999023	388.009735
847.829102	303.614685
846.658203	391.707458
845.488281	195.509430
844.317383	144.912613
843.146484	244.281326
841.975586	70.741539
840.803711	199.227402
839.631836	128.698807
838.459961	154.350586
837.287109	166.616928
836.114258	161.031860
834.941406	273.860992
833.768555	241.507080
832.594727	244.919083
831.420898	143.442947
830.247070	343.296844
829.072266	232.966904
827.898438	131.622925
826.722656	199.832611
825.547852	256.871918
824.372070	151.191620
823.196289	159.220551
822.020508	216.269226
820.844727	50.565655
819.667969	109.861107
818.491211	88.987747
817.313477	-40.927639
816.136719	60.638687
814.958984	119.894897
813.781250	36.775719
812.602539	44.869373
811.423828	81.856216
810.245117	27.694759
809.066406	0.218055
807.886719	-11.697098
806.707031	-63.593430
805.527344	-55.522388
804.346680	34.677254
803.166992	-6.131406
801.985352	88.430145
800.804688	-132.085709
799.623047	-4.304628
798.441406	-7.425167
797.259766	-19.431047
796.078125	70.496521
794.895508	29.634947
793.712891	-20.092117
792.529297	-7.803019
791.346680	90.802139
790.163086	226.970825
788.978516	161.655884
787.794922	251.220413
786.610352	172.597824
785.425781	286.386627
784.241211	371.345459
783.055664	328.024445
781.870117	306.788818
780.684570	371.696167
779.498047	281.914185
778.311523	205.386444
777.125000	164.182297
775.938477	191.386795
774.750977	240.610458
773.563477	82.372284
772.375977	54.309635
771.187500	110.022995
769.999023	4.716123
768.810547	113.226898
767.622070	29.914959
766.432617	144.890030
765.243164	206.898132
764.053711	220.380783
762.863281	163.360016
761.672852	233.982468
760.482422	229.700256
759.291992	293.572418
758.100586	212.195679
756.909180	253.953293
755.717773	376.984497
754.525391	205.374710
753.333008	187.618271
752.140625	174.210739
750.948242	253.007523
749.754883	162.629425
748.561523	313.736847
747.368164	240.837921
746.173828	336.891052
744.979492	274.884735
743.785156	138.278381
742.590820	308.679871
741.395508	239.985992
740.200195	215.105804
739.003906	93.768829
737.808594	149.883316
736.612305	219.061905
735.416016	246.547897
734.218750	136.047852
733.021484	244.417068
731.824219	343.928253
730.626953	268.323364
729.428711	380.800415
728.230469	418.824829
727.032227	413.055420
725.833984	306.696472
724.634766	381.702972
723.435547	338.653931
722.235352	356.730865
721.036133	335.440918
719.835938	318.479309
718.635742	273.102448
717.434570	308.435791
716.233398	278.257599
715.032227	344.009888
713.831055	350.810059
712.628906	270.363129
711.426758	174.650940
710.224609	172.633698
709.021484	68.187531
707.818359	124.914070
706.615234	101.005264
705.412109	-33.958256
704.208008	168.446686
703.003906	155.300430
701.799805	35.525455
700.594727	13.639584
699.389648	133.059723
698.184570	26.303329
696.979492	30.401299
695.773438	14.907495
694.567383	-52.750786
693.361328	-63.944263
692.154297	-5.681661
690.947266	-147.195023
689.740234	-13.044049
688.533203	-48.232540
687.325195	-29.200266
686.117188	126.427727
684.909180	114.995247
683.700195	-15.686373
682.491211	-16.297581
681.282227	82.736328
680.072266	-93.416763
678.863281	-74.595932
677.653320	28.638296
676.442383	62.529861
675.232422	70.408920
674.021484	121.537918
672.810547	112.049553
671.598633	117.684044
670.386719	77.886765
669.174805	66.189034
667.962891	197.117249
666.750000	68.676476
665.537109	33.164192
664.324219	179.065094
663.110352	31.223078
661.897461	10.792023
660.683594	14.091151
659.468750	56.208042
658.254883	42.193638
657.040039	-32.223801
655.824219	46.464157
654.609375	0.058021
653.393555	-108.851341
652.177734	-15.190886
650.960938	-33.618862
649.745117	31.928354
648.528320	9.134962
647.311523	100.417336
646.093750	86.167114
644.875977	177.325333
643.658203	171.599869
642.440430	32.492653
641.221680	119.188751
640.002930	57.469002
638.784180	4.330396
637.564453	39.269630
636.344727	-39.715885
635.125000	-28.511810
633.905273	-13.074553
632.684570	2.296176
631.463867	-55.378475
630.243164	45.695396
629.021484	-97.914856
627.799805	-22.763584
626.578125	24.395260
625.356445	-14.307755
624.133789	-12.360528
622.911133	145.917130
621.688477	220.466980
620.464844	89.253143
619.241211	86.467110
618.017578	-34.189774
616.793945	1.328731
615.569336	-1.824736
614.344727	16.272823
613.120117	70.570930
611.894531	49.836514
610.668945	31.079245
609.443359	-28.461212
608.216797	44.328403
606.991211	-51.896816
605.764648	-60.712624
604.537109	17.809927
