# Supplementary material for: Raman spectroscopy accurately differentiates mucosal healing from non-healing and biochemical changes following biological therapy in inflammatory bowel disease
Source: PLoS One. 2021 Jun 2;16(6):e0252210. doi: 10.1371/journal.pone.0252210 (PMC8172032; doi:10.1371/journal.pone.0252210)
Supplement: S3 Dataset — (ZIP) [file pone.0252210.s005.zip › Export UC active inflammation/OC031-1 pre treatment_base sub CR removed_99__X_2355.14__Y_35201.7__Z_75.4__Time_1135.txt]

1714.793945	121.254799
1713.817383	36.539680
1712.840820	23.781479
1711.864258	48.708549
1710.886719	-12.039981
1709.909180	-13.643951
1708.931641	-63.329983
1707.953125	-11.040613
1706.975586	-79.133598
1705.997070	-23.856092
1705.018555	55.663872
1704.040039	-27.958162
1703.060547	-95.319672
1702.081055	24.818699
1701.101563	-76.929939
1700.122070	-79.494194
1699.142578	-89.887390
1698.162109	12.175871
1697.181641	-48.633041
1696.201172	24.378462
1695.220703	20.089537
1694.239258	56.053158
1693.257813	36.132202
1692.276367	3.077811
1691.294922	191.761307
1690.313477	7.006712
1689.331055	145.321976
1688.348633	75.751175
1687.366211	9.086567
1686.383789	51.962078
1685.400391	145.658569
1684.416992	231.528214
1683.433594	221.661041
1682.450195	156.073898
1681.465820	221.197876
1680.482422	257.223602
1679.498047	176.317169
1678.512695	329.822754
1677.528320	252.008728
1676.542969	328.701508
1675.558594	376.318359
1674.572266	317.752655
1673.586914	442.832184
1672.601563	368.739655
1671.615234	456.945190
1670.628906	539.994873
1669.642578	493.069855
1668.655273	555.214600
1667.668945	588.327881
1666.681641	642.841370
1665.694336	493.206177
1664.706055	601.139282
1663.718750	536.817993
1662.730469	615.888489
1661.742188	522.784302
1660.753906	520.012756
1659.764648	700.251526
1658.775391	856.737915
1657.787109	806.729553
1656.796875	677.457947
1655.807617	617.245911
1654.818359	726.624207
1653.828125	515.900452
1652.837891	604.395630
1651.846680	579.258118
1650.856445	522.549011
1649.865234	415.772034
1648.874023	335.620148
1647.882813	353.429138
1646.891602	344.945221
1645.899414	431.697510
1644.907227	315.179230
1643.915039	283.337280
1642.922852	275.394012
1641.930664	249.101471
1640.937500	212.383148
1639.944336	101.928314
1638.951172	76.038498
1637.957031	55.543266
1636.963867	164.350693
1635.969727	78.159599
1634.975586	131.777328
1633.981445	35.291286
1632.986328	17.965136
1631.991211	-30.864271
1630.996094	-32.190090
1630.000977	37.644424
1629.005859	107.530907
1628.009766	-25.139578
1627.013672	68.561234
1626.017578	28.159769
1625.021484	45.695408
1624.024414	-39.238293
1623.028320	-34.706001
1622.031250	-22.231304
1621.033203	-22.840006
1620.036133	-89.058983
1619.038086	-47.528130
1618.041016	112.180840
1617.041992	88.122940
1616.043945	79.864998
1615.045898	24.423197
1614.046875	39.870571
1613.047852	55.346500
1612.048828	34.138958
1611.048828	-91.888329
1610.049805	-68.442497
1609.049805	-10.917516
1608.049805	-115.821953
1607.048828	72.689560
1606.048828	-19.058897
1605.047852	69.893234
1604.046875	-6.084150
1603.045898	51.443451
1602.044922	-48.029114
1601.042969	-82.059296
1600.041016	-76.844963
1599.039063	-40.257862
1598.037109	-24.602575
1597.034180	-24.640259
1596.031250	-3.782027
1595.028320	-79.601135
1594.025391	32.651466
1593.022461	-77.115463
1592.018555	-158.133179
1591.014648	-113.848442
1590.010742	-17.412420
1589.006836	-64.535103
1588.001953	10.934418
1586.997070	55.050835
1585.992188	-59.925488
1584.987305	49.296848
1583.982422	-18.779280
1582.976563	-58.197742
1581.970703	-22.088306
1580.964844	60.848896
1579.958984	78.613731
1578.952148	140.588135
1577.945313	124.409706
1576.938477	66.559425
1575.931641	112.756050
1574.924805	75.651039
1573.916992	51.517174
1572.909180	55.944641
1571.901367	109.708786
1570.893555	-18.522171
1569.884766	-55.810448
1568.876953	99.096901
1567.868164	-5.836407
1566.858398	-82.218285
1565.849609	75.021782
1564.839844	79.000397
1563.830078	2.474567
1562.820313	63.423882
1561.810547	106.129227
1560.799805	70.955246
1559.790039	-62.788803
1558.779297	-22.865459
1557.767578	-27.081509
1556.756836	87.827614
1555.745117	88.639412
1554.733398	99.744110
1553.721680	27.917068
1552.709961	124.326477
1551.697266	3.211277
1550.685547	127.912483
1549.672852	-11.399165
1548.659180	113.110260
1547.646484	-5.589318
1546.632813	118.725540
1545.619141	98.160599
1544.605469	118.883606
1543.591797	10.336053
1542.577148	-5.240468
1541.562500	43.685749
1540.547852	-13.348742
1539.533203	-16.216539
1538.518555	-75.937912
1537.502930	-35.068298
1536.487305	-30.407045
1535.471680	10.292042
1534.456055	-59.987759
1533.439453	21.807091
1532.422852	-27.968540
1531.406250	45.910419
1530.389648	37.234749
1529.373047	175.327957
1528.355469	-16.377943
1527.337891	26.250238
1526.320313	-16.165554
1525.302734	39.173889
1524.284180	-88.288094
1523.265625	38.939240
1522.247070	-8.867040
1521.228516	20.429062
1520.208984	47.070530
1519.190430	140.471344
1518.170898	105.261467
1517.151367	116.251030
1516.130859	80.926277
1515.111328	37.849953
1514.090820	25.538122
1513.070313	38.840050
1512.049805	85.440765
1511.028320	3.646883
1510.006836	16.753960
1508.986328	-31.763239
1507.963867	-41.860371
1506.942383	-5.857301
1505.919922	-23.764378
1504.898438	-34.028969
1503.875977	-3.353499
1502.852539	19.562790
1501.830078	-65.153618
1500.806641	-119.164879
1499.783203	-60.560696
1498.759766	-7.153862
1497.736328	-5.002762
1496.711914	-69.429199
1495.687500	42.619953
1494.663086	-65.364578
1493.638672	61.879436
1492.613281	22.856724
1491.587891	-41.753624
1490.563477	44.381229
1489.537109	117.651665
1488.511719	42.712849
1487.485352	164.384521
1486.458984	137.886566
1485.432617	98.597244
1484.406250	69.492996
1483.379883	142.419388
1482.352539	143.847900
1481.325195	122.287209
1480.297852	258.786285
1479.269531	175.954468
1478.241211	139.001480
1477.213867	221.800247
1476.184570	273.951111
1475.156250	310.773224
1474.127930	362.830292
1473.098633	353.729279
1472.069336	454.059021
1471.040039	411.807739
1470.009766	400.077240
1468.979492	576.569031
1467.950195	417.261139
1466.918945	491.917969
1465.888672	673.299683
1464.857422	625.834534
1463.827148	662.233521
1462.795898	792.595093
1461.763672	745.081421
1460.732422	852.485718
1459.700195	863.348083
1458.667969	884.347168
1457.635742	806.352295
1456.603516	845.096008
1455.570313	866.052368
1454.537109	828.660217
1453.503906	907.917725
1452.470703	817.284546
1451.436523	845.805481
1450.403320	965.541687
1449.369141	950.945435
1448.333984	1052.864502
1447.299805	987.608032
1446.264648	980.607849
1445.230469	910.336731
1444.194336	959.034607
1443.159180	787.591614
1442.124023	1000.741394
1441.087891	773.728455
1440.051758	835.083374
1439.015625	780.128906
1437.978516	664.542114
1436.941406	864.890259
1435.904297	721.567261
1434.867188	666.725647
1433.830078	553.837952
1432.791992	625.320557
1431.754883	441.841187
1430.715820	419.966400
1429.677734	304.765839
1428.639648	229.995911
1427.600586	218.325943
1426.561523	85.645340
1425.522461	273.216949
1424.482422	228.838333
1423.443359	194.587433
1422.403320	215.797974
1421.363281	158.938751
1420.322266	170.120377
1419.282227	136.008682
1418.241211	114.520302
1417.200195	103.136841
1416.159180	192.435715
1415.117188	72.921165
1414.076172	152.188828
1413.034180	35.311352
1411.992188	104.555748
1410.949219	40.582565
1409.907227	4.318442
1408.864258	13.323274
1407.821289	-7.783318
1406.777344	13.843379
1405.734375	15.415546
1404.690430	42.122219
1403.646484	-39.063675
1402.602539	-52.427681
1401.557617	57.173119
1400.513672	-84.041733
1399.468750	113.364418
1398.423828	-35.246845
1397.377930	54.361488
1396.333008	68.798470
1395.287109	53.201702
1394.241211	-90.095291
1393.195313	154.888641
1392.148438	94.340118
1391.101563	159.026566
1390.054688	23.509418
1389.007813	18.210680
1387.960938	-27.067038
1386.913086	-104.798363
1385.865234	-14.910007
1384.817383	-97.517860
1383.769531	-97.559135
1382.720703	-45.078163
1381.671875	-100.005554
1380.623047	-82.422112
1379.574219	35.097195
1378.524414	-7.187400
1377.475586	-141.764923
1376.425781	-34.149761
1375.375977	41.030060
1374.325195	53.855701
1373.274414	46.772270
1372.224609	-55.012638
1371.172852	47.721928
1370.122070	-83.833908
1369.070313	-15.925665
1368.019531	79.412918
1366.967773	-7.081101
1365.915039	-71.077232
1364.863281	118.973961
1363.810547	20.228230
1362.757813	95.790932
1361.705078	81.794350
1360.651367	33.023209
1359.598633	48.992928
1358.544922	92.356010
1357.491211	140.723099
1356.436523	20.097807
1355.382813	83.470207
1354.328125	164.253860
1353.273438	185.437592
1352.217773	159.474350
1351.163086	217.992462
1350.107422	202.062042
1349.051758	233.342102
1347.996094	249.770386
1346.939453	167.008041
1345.883789	322.432831
1344.827148	383.608948
1343.769531	350.597778
1342.712891	421.752350
1341.655273	483.009216
1340.598633	410.502899
1339.540039	447.058319
1338.482422	486.123840
1337.423828	502.933655
1336.366211	443.047180
1335.307617	467.376038
1334.248047	429.880402
1333.189453	439.449493
1332.129883	379.806671
1331.070313	431.506409
1330.010742	332.425232
1328.950195	337.237976
1327.890625	445.879333
1326.830078	470.516327
1325.768555	408.732086
1324.708008	255.647552
1323.646484	428.571075
1322.585938	468.167847
1321.523438	512.720764
1320.461914	404.320374
1319.400391	485.951263
1318.337891	377.681671
1317.275391	503.742645
1316.211914	476.943146
1315.149414	447.729034
1314.085938	416.100189
1313.022461	455.965210
1311.958984	389.937347
1310.894531	548.062500
1309.831055	538.739197
1308.766602	460.532623
1307.701172	488.212250
1306.636719	560.200867
1305.571289	546.094971
1304.505859	512.352295
1303.440430	613.888611
1302.375000	491.711090
1301.308594	534.282410
1300.242188	510.520477
1299.175781	570.323608
1298.109375	340.309235
1297.041992	365.800476
1295.975586	518.968994
1294.908203	593.552490
1293.839844	322.121063
1292.772461	450.740356
1291.704102	432.153961
1290.635742	376.814270
1289.567383	512.762512
1288.498047	371.678955
1287.428711	301.750122
1286.360352	430.338867
1285.290039	321.273346
1284.220703	337.181030
1283.150391	257.604706
1282.080078	302.932068
1281.009766	174.482208
1279.939453	378.896027
1278.868164	331.250793
1277.796875	290.979553
1276.725586	382.791046
1275.654297	513.692871
1274.582031	409.897064
1273.509766	445.453857
1272.437500	397.936707
1271.365234	443.273651
1270.291992	469.062958
1269.218750	472.876343
1268.145508	254.556747
1267.072266	419.508789
1265.999023	437.994415
1264.924805	505.267822
1263.850586	379.840485
1262.776367	395.901672
1261.701172	380.267548
1260.625977	359.769470
1259.550781	587.837402
1258.475586	477.166382
1257.400391	425.002869
1256.324219	406.955994
1255.248047	328.050995
1254.171875	397.662109
1253.094727	552.416626
1252.018555	373.773376
1250.941406	489.540222
1249.864258	554.181824
1248.786133	395.098450
1247.708008	398.951050
1246.630859	385.784790
1245.551758	275.424805
1244.473633	376.455811
1243.394531	292.849884
1242.316406	350.109772
1241.236328	412.191376
1240.157227	343.170776
1239.077148	291.157166
1237.998047	294.956177
1236.917969	359.381042
1235.836914	355.866211
1234.756836	379.009888
1233.675781	339.108215
1232.594727	313.751465
1231.512695	385.306641
1230.431641	321.165527
1229.349609	327.269684
1228.267578	398.729553
1227.185547	346.685181
1226.102539	173.638794
1225.019531	203.901093
1223.936523	139.787933
1222.853516	145.823257
1221.769531	79.295853
1220.686523	116.731606
1219.602539	110.625610
1218.517578	51.340622
1217.433594	178.084793
1216.348633	70.462982
1215.263672	148.807098
1214.178711	46.024418
1213.092773	109.812363
1212.007813	74.608315
1210.921875	196.219147
1209.834961	199.557495
1208.749023	125.700539
1207.662109	194.103012
1206.575195	219.060913
1205.488281	299.411774
1204.400391	198.992554
1203.313477	158.815796
1202.225586	75.279388
1201.136719	71.211090
1200.048828	67.118210
1198.959961	82.253044
1197.871094	68.479233
1196.782227	21.004030
1195.692383	-36.099373
1194.603516	31.834341
1193.513672	-30.111172
1192.423828	83.399582
1191.333008	-38.663765
1190.242188	62.726234
1189.151367	58.356991
1188.060547	-44.496784
1186.969727	-104.119438
1185.877930	-72.535568
1184.786133	9.399660
1183.694336	-158.252625
1182.601563	-4.437204
1181.509766	55.751949
1180.416992	-1.601737
1179.323242	70.480560
1178.230469	-27.654240
1177.136719	-34.729244
1176.042969	-29.855179
1174.949219	-46.569695
1173.854492	-13.026951
1172.760742	-5.862124
1171.666016	82.638962
1170.570313	20.322409
1169.475586	-22.858383
1168.379883	36.789639
1167.284180	-35.134480
1166.188477	-80.761559
1165.091797	-107.280548
1163.996094	28.671453
1162.899414	64.190598
1161.801758	-74.697723
1160.705078	-32.070839
1159.607422	-25.307333
1158.509766	-1.869860
1157.412109	133.682617
1156.313477	121.222549
1155.215820	125.435127
1154.117188	-3.930029
1153.017578	-71.281036
1151.918945	130.719360
1150.819336	139.565750
1149.719727	-51.756443
1148.620117	4.707071
1147.519531	-122.260742
1146.418945	-139.677795
1145.318359	-66.661049
1144.217773	-117.459267
1143.116211	-23.127436
1142.014648	11.663340
1140.913086	-193.792709
1139.811523	-142.392288
1138.708984	27.813982
1137.606445	-75.398102
1136.503906	-55.033596
1135.401367	65.067497
1134.297852	68.709457
1133.194336	74.697517
1132.090820	71.160934
1130.987305	115.068336
1129.882813	158.927567
1128.778320	126.827171
1127.673828	168.242172
1126.569336	100.536224
1125.463867	103.956383
1124.358398	242.450226
1123.252930	110.720299
1122.146484	47.728477
1121.041016	148.174866
1119.934570	70.950523
1118.828125	95.540756
1117.720703	84.592430
1116.613281	52.330658
1115.505859	-74.571251
1114.398438	-57.150894
1113.291016	19.361732
1112.182617	53.261898
1111.074219	30.399328
1109.964844	16.978945
1108.856445	38.989376
1107.747070	160.177368
1106.637695	186.832169
1105.528320	159.155472
1104.417969	355.717438
1103.307617	63.670113
1102.197266	113.852463
1101.086914	312.606323
1099.975586	301.363129
1098.864258	247.672516
1097.752930	403.787476
1096.641602	310.010315
1095.529297	164.426773
1094.416992	306.283783
1093.304688	167.812393
1092.191406	250.717926
1091.079102	267.668121
1089.965820	223.408997
1088.852539	212.103561
1087.738281	339.583618
1086.624023	297.666473
1085.509766	246.357162
1084.395508	152.751953
1083.280273	284.803711
1082.166016	374.499634
1081.050781	161.107620
1079.934570	255.475479
1078.819336	131.430206
1077.703125	230.452148
1076.586914	266.059357
1075.469727	151.473297
1074.353516	29.905729
1073.236328	53.804302
1072.119141	84.728088
1071.000977	185.964951
1069.882813	146.533417
1068.765625	107.125389
1067.646484	41.964046
1066.528320	11.971944
1065.409180	129.516678
1064.290039	183.803802
1063.170898	240.413010
1062.050781	126.181519
1060.930664	252.972534
1059.810547	70.978096
1058.690430	167.340866
1057.569336	93.005516
1056.449219	72.473679
1055.327148	122.058632
1054.206055	-80.674774
1053.083984	32.007927
1051.961914	104.954254
1050.839844	86.830803
1049.717773	-36.302780
1048.594727	111.318069
1047.471680	51.251251
1046.348633	-4.107168
1045.224609	-3.462322
1044.101563	74.135834
1042.976563	25.846205
1041.852539	87.121330
1040.728516	17.921610
1039.603516	39.607880
1038.478516	28.702232
1037.352539	101.630974
1036.227539	155.927856
1035.101563	75.249641
1033.974609	-35.616463
1032.848633	-51.042614
1031.721680	42.852196
1030.594727	108.827667
1029.467773	112.039085
1028.340820	43.234955
1027.212891	7.010186
1026.084961	-119.758926
1024.956055	-9.583907
1023.828125	-31.765520
1022.699219	-79.444923
1021.570313	-89.946632
1020.440430	-100.418320
1019.311523	-129.411469
1018.181641	-72.564629
1017.050781	-99.180061
1015.920898	22.590971
1014.790039	37.736019
1013.659180	-86.103836
1012.528320	-24.556143
1011.396484	-2.375862
1010.265625	167.997833
1009.132813	55.934654
1008.000977	52.719864
1006.868164	149.018585
1005.736328	194.420685
1004.602539	434.078400
1003.469727	675.970459
1002.335938	751.361328
1001.202148	625.706604
1000.068359	414.662292
998.933594	383.911682
997.799805	32.227257
996.665039	54.749180
995.529297	54.212650
994.394531	19.098909
993.258789	-48.263710
992.123047	-78.654289
990.986328	-120.526138
989.849609	-44.763893
988.712891	134.721481
987.576172	19.197739
986.439453	30.476534
985.301758	46.392269
984.164063	-22.864712
983.025391	-140.399902
981.887695	4.551286
980.749023	-7.007402
979.610352	20.587351
978.470703	-18.496431
977.332031	-69.020821
976.192383	98.920967
975.051758	62.257786
973.912109	53.225861
972.771484	-29.280540
971.630859	35.287823
970.490234	86.086212
969.348633	-7.735216
968.207031	-80.817307
967.065430	29.749092
965.923828	-100.584900
964.781250	-38.156349
963.638672	60.970875
962.496094	20.244455
961.352539	80.423080
960.208984	87.907608
959.065430	120.627121
957.921875	-16.120153
956.777344	-74.910400
955.632813	-3.144213
954.488281	4.539586
953.343750	53.446007
952.198242	38.310490
951.052734	4.922204
949.907227	81.344429
948.760742	59.465996
947.614258	1.065196
946.467773	-0.145787
945.321289	64.929489
944.173828	102.603271
943.026367	12.424690
941.878906	-4.624584
940.730469	78.792656
939.582031	41.270348
938.433594	133.832123
937.285156	167.086548
936.135742	106.872406
934.987305	112.830093
933.836914	162.122101
932.687500	81.545708
931.537109	16.986391
930.386719	134.690598
929.236328	172.677979
928.084961	76.370911
926.934570	41.590034
925.783203	81.943199
924.630859	-27.828211
923.478516	-1.060974
922.327148	-178.912766
921.173828	-67.953232
920.021484	47.528507
918.868164	58.467228
917.714844	5.824826
916.561523	-74.017319
915.407227	-58.431061
914.252930	-58.714851
913.098633	-22.660673
911.944336	-41.050251
910.789063	-141.066895
909.633789	-73.189850
908.478516	21.888504
907.322266	-41.727512
906.166016	-73.561653
905.009766	78.164879
903.853516	-37.447380
902.696289	5.543378
901.539063	-23.915520
900.381836	-21.648819
899.223633	-37.465668
898.065430	16.883446
896.907227	5.629915
895.749023	-46.304447
894.589844	-64.280975
893.430664	26.266647
892.271484	39.955544
891.112305	-14.123045
889.952148	83.178375
888.791992	38.181908
887.630859	13.542890
886.470703	-38.156002
885.309570	-31.142605
884.148438	7.466662
882.986328	0.961442
881.825195	-37.098637
880.663086	141.302826
879.500000	73.952385
878.337891	117.061478
877.174805	148.897522
876.011719	106.401627
874.847656	63.936268
873.684570	53.016991
872.520508	-27.660976
871.355469	44.723598
870.191406	-4.403124
869.026367	9.477859
867.861328	12.115721
866.695313	21.503344
865.530273	100.564903
864.364258	107.690056
863.197266	-28.958658
862.031250	65.793900
860.864258	-46.073719
859.697266	107.011871
858.530273	102.921211
857.362305	31.520292
856.194336	209.160324
855.026367	142.254837
853.857422	117.984283
852.688477	190.118347
851.519531	215.152115
850.350586	226.728638
849.180664	224.857483
848.010742	95.328362
846.840820	118.113464
845.670898	-13.574821
844.500000	-28.827499
843.329102	137.156921
842.157227	72.654594
840.986328	64.086426
839.814453	51.045250
838.642578	58.122166
837.469727	11.554290
836.296875	65.544067
835.124023	135.136490
833.951172	81.860924
832.777344	62.093185
831.603516	111.523071
830.429688	118.519341
829.255859	181.279861
828.081055	105.705833
826.906250	210.791809
825.731445	173.126816
824.555664	139.928436
823.379883	46.564831
822.204102	106.961960
821.027344	109.406746
819.851563	16.080780
818.674805	63.047977
817.497070	-3.536689
816.320313	65.639809
815.142578	-12.064703
813.963867	-7.447363
812.786133	-114.033913
811.607422	-84.967529
810.428711	21.863342
809.250000	-2.477029
808.070313	-51.257874
806.890625	-71.156128
805.710938	57.717693
804.531250	-46.589184
803.350586	20.041712
802.169922	-106.426819
800.988281	-108.616066
799.807617	-161.834061
798.625977	-152.954102
797.444336	-243.854126
796.261719	-130.820938
795.079102	-135.296860
793.896484	-11.298986
792.713867	-66.773643
791.530273	3.975750
790.346680	-179.905121
789.163086	65.649193
787.979492	-23.045351
786.794922	58.623337
785.610352	126.967560
784.425781	100.185127
783.240234	26.977509
782.054688	75.342613
780.869141	141.345490
779.682617	81.387291
778.496094	100.948433
777.309570	43.205334
776.123047	58.320255
774.935547	-28.105940
773.748047	-79.203094
772.560547	77.063164
771.373047	43.578781
770.184570	-42.820530
768.996094	-80.697609
767.806641	33.493217
766.618164	37.450844
765.428711	61.218555
764.239258	84.961617
763.048828	84.462036
761.858398	57.535515
760.667969	101.030975
759.477539	133.493652
758.286133	113.137184
757.094727	105.974121
755.903320	63.624924
754.710938	137.784668
753.518555	143.774078
752.326172	33.306396
751.133789	87.621239
749.940430	56.256458
748.747070	62.221321
747.553711	114.269135
746.359375	25.838139
745.166016	-14.292212
743.970703	-41.250340
742.776367	48.022175
741.581055	32.010315
740.385742	33.534946
739.190430	63.540325
737.994141	5.892429
736.797852	-51.733364
735.601563	24.242474
734.405273	-44.315872
733.208008	53.502491
732.010742	192.848557
730.813477	56.468334
729.615234	7.639428
728.416992	63.794563
727.218750	122.107994
726.020508	136.678772
724.821289	129.389923
723.622070	255.369522
722.422852	71.137970
721.222656	179.603210
720.022461	215.974823
718.822266	136.651138
717.621094	186.111389
716.420898	122.106308
715.218750	77.764145
714.017578	63.973515
712.815430	130.855026
711.614258	69.114464
710.411133	44.450851
709.208984	-1.982603
708.005859	-17.897352
706.802734	1.040581
705.599609	17.797310
704.395508	4.080963
703.191406	-59.671013
701.987305	-34.192749
700.782227	41.303940
699.577148	-9.346598
698.372070	-7.792593
697.166992	45.930492
695.960938	-45.951225
694.754883	-76.954559
693.548828	-49.294720
692.341797	-110.668472
691.135742	-46.093601
689.927734	-94.401390
688.720703	-16.825882
687.512695	-93.305229
686.304688	-93.830574
685.096680	-81.337494
683.888672	22.206667
682.679688	-99.694344
681.470703	-69.852104
680.260742	-18.352251
679.050781	35.296299
677.840820	21.800859
676.630859	-28.484320
675.419922	44.627960
674.209961	24.666746
672.998047	123.704391
671.787109	49.675148
670.575195	98.937469
669.363281	-52.867474
668.151367	13.694403
666.938477	-103.439438
665.725586	49.522942
664.512695	62.028690
663.299805	-42.072735
662.085938	-27.389429
660.872070	-45.087646
659.658203	-47.674004
658.443359	18.774515
657.228516	11.858132
656.013672	110.600861
654.797852	58.387970
653.583008	81.629639
652.366211	27.282291
651.150391	-1.196105
649.934570	-12.438533
648.717773	-27.992109
647.500000	-56.465019
646.283203	42.049282
645.065430	73.798859
643.847656	101.216469
642.629883	178.074142
641.411133	175.317032
640.192383	54.301147
638.973633	4.248037
637.753906	27.256973
636.534180	15.857649
635.314453	30.211897
634.094727	-37.067822
632.874023	-48.527557
631.653320	-2.061101
630.432617	-58.651852
629.211914	60.669853
627.990234	38.336140
626.768555	54.571766
625.545898	49.319412
624.324219	86.893127
623.101563	109.402985
621.877930	106.143875
620.655273	100.693085
619.431641	13.815070
618.208008	59.660702
616.983398	-52.969616
615.759766	29.129471
614.535156	-98.545265
613.310547	-87.193092
612.084961	-5.345078
610.859375	18.665232
609.633789	21.213362
608.408203	23.681143
607.181641	-1.710527
605.955078	-3.678460
604.728516	-65.530922
