# Supplementary material for: Raman spectroscopy accurately differentiates mucosal healing from non-healing and biochemical changes following biological therapy in inflammatory bowel disease
Source: PLoS One. 2021 Jun 2;16(6):e0252210. doi: 10.1371/journal.pone.0252210 (PMC8172032; doi:10.1371/journal.pone.0252210)
Supplement: S3 Dataset — (ZIP) [file pone.0252210.s005.zip › Export UC active inflammation/OC028-2 pre treatment base sub cr removed_51__X_347.413__Y_32100.4__Z_108.91__Time_590.txt]

1714.793945	-1.070265
1713.817383	187.338333
1712.840820	122.045654
1711.864258	121.801987
1710.886719	87.324631
1709.909180	96.387856
1708.931641	-6.477366
1707.953125	78.834305
1706.975586	89.738518
1705.997070	-46.083309
1705.018555	-117.005928
1704.040039	-85.608032
1703.060547	-238.341232
1702.081055	-112.200798
1701.101563	-44.425228
1700.122070	-115.215744
1699.142578	-110.591797
1698.162109	-17.269251
1697.181641	-41.080490
1696.201172	-43.016281
1695.220703	-151.323120
1694.239258	-21.439039
1693.257813	28.743448
1692.276367	-46.110664
1691.294922	39.644207
1690.313477	21.728979
1689.331055	-43.789619
1688.348633	-12.849760
1687.366211	58.479774
1686.383789	-67.101135
1685.400391	-56.324467
1684.416992	-10.530981
1683.433594	126.192429
1682.450195	60.793171
1681.465820	120.919106
1680.482422	82.874367
1679.498047	34.524323
1678.512695	76.990677
1677.528320	23.997698
1676.542969	138.904282
1675.558594	315.245178
1674.572266	252.497360
1673.586914	389.442810
1672.601563	345.899231
1671.615234	15.692500
1670.628906	278.270569
1669.642578	195.747208
1668.655273	39.162281
1667.668945	34.218639
1666.681641	114.439117
1665.694336	431.011993
1664.706055	280.771423
1663.718750	475.619873
1662.730469	447.851959
1661.742188	391.146667
1660.753906	324.069763
1659.764648	373.807526
1658.775391	505.842224
1657.787109	484.390808
1656.796875	333.356079
1655.807617	336.126892
1654.818359	347.006561
1653.828125	294.525696
1652.837891	353.347595
1651.846680	182.159637
1650.856445	235.991409
1649.865234	371.898346
1648.874023	447.083466
1647.882813	268.654816
1646.891602	140.633545
1645.899414	126.376312
1644.907227	133.371078
1643.915039	100.865829
1642.922852	113.361572
1641.930664	-32.406239
1640.937500	9.333026
1639.944336	-12.169146
1638.951172	-231.392883
1637.957031	-131.362000
1636.963867	182.261581
1635.969727	-31.354099
1634.975586	-189.463501
1633.981445	-31.271967
1632.986328	126.908379
1631.991211	-49.381992
1630.996094	56.187920
1630.000977	-1.444350
1629.005859	6.791610
1628.009766	-84.924507
1627.013672	-116.054123
1626.017578	107.985107
1625.021484	-130.833771
1624.024414	6.414439
1623.028320	-14.067484
1622.031250	-66.054390
1621.033203	52.764004
1620.036133	19.208668
1619.038086	219.395706
1618.041016	-37.323566
1617.041992	196.926010
1616.043945	24.310204
1615.045898	-187.584900
1614.046875	-40.014946
1613.047852	55.034798
1612.048828	-4.664914
1611.048828	-208.533630
1610.049805	-34.908051
1609.049805	-120.791527
1608.049805	-20.650459
1607.048828	61.089943
1606.048828	137.539581
1605.047852	30.663988
1604.046875	-120.687531
1603.045898	125.769974
1602.044922	162.782440
1601.042969	84.647507
1600.041016	69.276314
1599.039063	-37.635822
1598.037109	-97.487267
1597.034180	59.564598
1596.031250	-18.659559
1595.028320	-141.303070
1594.025391	-162.078568
1593.022461	39.065048
1592.018555	-138.482666
1591.014648	20.702908
1590.010742	49.289242
1589.006836	-29.158701
1588.001953	82.781822
1586.997070	85.088554
1585.992188	-1.311081
1584.987305	-35.598022
1583.982422	-114.235382
1582.976563	-41.779964
1581.970703	100.918358
1580.964844	-121.136612
1579.958984	-4.649984
1578.952148	10.183675
1577.945313	178.508057
1576.938477	141.117188
1575.931641	49.038540
1574.924805	32.362118
1573.916992	2.614930
1572.909180	87.207794
1571.901367	140.499390
1570.893555	-55.795113
1569.884766	38.925404
1568.876953	177.699036
1567.868164	-73.245010
1566.858398	-93.063675
1565.849609	6.476955
1564.839844	77.341156
1563.830078	187.022705
1562.820313	24.169714
1561.810547	102.535751
1560.799805	-44.832081
1559.790039	-127.388245
1558.779297	209.934402
1557.767578	124.595421
1556.756836	59.950443
1555.745117	155.857285
1554.733398	-82.456879
1553.721680	-25.560471
1552.709961	178.795502
1551.697266	10.267175
1550.685547	136.738571
1549.672852	-104.307198
1548.659180	-22.011860
1547.646484	127.412476
1546.632813	106.044266
1545.619141	110.456322
1544.605469	109.617599
1543.591797	51.857437
1542.577148	200.694824
1541.562500	-71.589989
1540.547852	219.072647
1539.533203	300.423279
1538.518555	40.964272
1537.502930	6.032710
1536.487305	-83.139496
1535.471680	95.906082
1534.456055	-127.499023
1533.439453	296.254578
1532.422852	103.675522
1531.406250	52.848320
1530.389648	228.711014
1529.373047	164.851074
1528.355469	-74.200424
1527.337891	101.347801
1526.320313	137.729782
1525.302734	35.036983
1524.284180	-186.065933
1523.265625	-106.131073
1522.247070	58.582493
1521.228516	125.433884
1520.208984	169.037781
1519.190430	258.835938
1518.170898	37.547192
1517.151367	155.455841
1516.130859	75.432243
1515.111328	46.754642
1514.090820	41.126808
1513.070313	17.466156
1512.049805	-106.348526
1511.028320	103.420120
1510.006836	5.163346
1508.986328	-26.408031
1507.963867	-219.611313
1506.942383	130.781815
1505.919922	96.444122
1504.898438	-155.768799
1503.875977	-21.028120
1502.852539	-178.454102
1501.830078	-123.272858
1500.806641	41.930130
1499.783203	-46.442524
1498.759766	-160.423981
1497.736328	-131.100143
1496.711914	-150.459732
1495.687500	-154.511078
1494.663086	-115.132011
1493.638672	-37.463093
1492.613281	188.383774
1491.587891	132.955154
1490.563477	154.176697
1489.537109	-52.042561
1488.511719	-92.183708
1487.485352	199.607269
1486.458984	39.346882
1485.432617	47.582138
1484.406250	211.446960
1483.379883	74.140686
1482.352539	117.957413
1481.325195	146.421646
1480.297852	131.495438
1479.269531	62.998196
1478.241211	121.935966
1477.213867	221.600998
1476.184570	392.504852
1475.156250	413.045471
1474.127930	453.924042
1473.098633	377.634735
1472.069336	324.263763
1471.040039	390.502716
1470.009766	482.123962
1468.979492	393.077118
1467.950195	588.904541
1466.918945	619.332275
1465.888672	499.754761
1464.857422	591.155945
1463.827148	578.330566
1462.795898	601.053589
1461.763672	738.042847
1460.732422	613.411499
1459.700195	793.480286
1458.667969	706.936279
1457.635742	785.379150
1456.603516	739.455566
1455.570313	805.150696
1454.537109	759.221863
1453.503906	1037.872192
1452.470703	710.511230
1451.436523	923.138550
1450.403320	737.846863
1449.369141	610.893372
1448.333984	830.997986
1447.299805	848.430908
1446.264648	911.423096
1445.230469	695.961548
1444.194336	862.721436
1443.159180	783.997375
1442.124023	819.151611
1441.087891	780.943787
1440.051758	838.850708
1439.015625	659.105835
1437.978516	818.127991
1436.941406	689.018982
1435.904297	850.522034
1434.867188	446.168365
1433.830078	387.980469
1432.791992	504.037445
1431.754883	425.704559
1430.715820	314.594147
1429.677734	385.234467
1428.639648	418.025940
1427.600586	428.116028
1426.561523	400.402130
1425.522461	418.102936
1424.482422	105.623840
1423.443359	224.231995
1422.403320	118.576157
1421.363281	249.769333
1420.322266	209.676971
1419.282227	247.695801
1418.241211	-11.321092
1417.200195	-23.554827
1416.159180	82.512024
1415.117188	-35.338943
1414.076172	-4.700677
1413.034180	-16.799843
1411.992188	159.695862
1410.949219	26.980265
1409.907227	27.558681
1408.864258	-208.005234
1407.821289	36.343266
1406.777344	-35.815155
1405.734375	158.256866
1404.690430	108.778549
1403.646484	-73.652611
1402.602539	57.687706
1401.557617	-64.369690
1400.513672	69.508743
1399.468750	85.507454
1398.423828	8.784194
1397.377930	27.376972
1396.333008	-86.797134
1395.287109	-115.700798
1394.241211	113.462166
1393.195313	114.677666
1392.148438	-26.786617
1391.101563	109.725670
1390.054688	-24.068165
1389.007813	-37.646130
1387.960938	-8.638591
1386.913086	82.926422
1385.865234	-45.547020
1384.817383	58.592903
1383.769531	-54.716858
1382.720703	-122.951424
1381.671875	26.262735
1380.623047	38.082256
1379.574219	27.476269
1378.524414	-52.991119
1377.475586	51.368446
1376.425781	-16.477312
1375.375977	50.504864
1374.325195	-57.121716
1373.274414	62.323524
1372.224609	-162.334564
1371.172852	-177.437592
1370.122070	-50.390503
1369.070313	-8.077380
1368.019531	-47.932144
1366.967773	-30.428530
1365.915039	-17.862053
1364.863281	-52.540089
1363.810547	166.760239
1362.757813	30.128941
1361.705078	-126.289322
1360.651367	-135.812485
1359.598633	-38.313053
1358.544922	-107.408417
1357.491211	-69.509941
1356.436523	209.524597
1355.382813	-15.953245
1354.328125	22.076286
1353.273438	94.926147
1352.217773	-120.278839
1351.163086	-15.028476
1350.107422	20.723791
1349.051758	34.186123
1347.996094	65.073318
1346.939453	128.250687
1345.883789	248.514847
1344.827148	-3.170129
1343.769531	119.657784
1342.712891	197.887558
1341.655273	256.311737
1340.598633	252.841507
1339.540039	333.637360
1338.482422	228.731812
1337.423828	279.909119
1336.366211	246.968521
1335.307617	384.861450
1334.248047	441.094696
1333.189453	257.415436
1332.129883	276.674774
1331.070313	209.439972
1330.010742	28.575014
1328.950195	57.930389
1327.890625	324.564117
1326.830078	353.961639
1325.768555	212.965607
1324.708008	274.594574
1323.646484	338.717102
1322.585938	215.276352
1321.523438	420.163147
1320.461914	365.952698
1319.400391	353.758392
1318.337891	358.883392
1317.275391	378.857849
1316.211914	253.425354
1315.149414	492.880737
1314.085938	569.647217
1313.022461	262.114990
1311.958984	437.529785
1310.894531	415.915649
1309.831055	364.824615
1308.766602	530.411804
1307.701172	467.108490
1306.636719	504.766174
1305.571289	365.343933
1304.505859	275.219910
1303.440430	502.368103
1302.375000	540.182556
1301.308594	543.617371
1300.242188	424.240814
1299.175781	420.426361
1298.109375	509.993713
1297.041992	523.441101
1295.975586	514.839661
1294.908203	373.741211
1293.839844	362.804382
1292.772461	266.052185
1291.704102	382.782745
1290.635742	180.701523
1289.567383	299.939697
1288.498047	223.060272
1287.428711	92.340805
1286.360352	172.442505
1285.290039	308.882996
1284.220703	286.114014
1283.150391	268.287781
1282.080078	189.306671
1281.009766	391.863342
1279.939453	349.669922
1278.868164	331.991913
1277.796875	140.698257
1276.725586	404.364380
1275.654297	364.788361
1274.582031	222.599075
1273.509766	75.617447
1272.437500	405.164032
1271.365234	495.213623
1270.291992	270.210663
1269.218750	428.673126
1268.145508	257.548584
1267.072266	298.855713
1265.999023	245.012772
1264.924805	569.336304
1263.850586	317.952576
1262.776367	271.531708
1261.701172	510.384491
1260.625977	281.186951
1259.550781	468.807404
1258.475586	349.398407
1257.400391	395.694489
1256.324219	200.903091
1255.248047	76.823082
1254.171875	327.672424
1253.094727	305.864594
1252.018555	478.732391
1250.941406	420.449280
1249.864258	296.545532
1248.786133	425.578247
1247.708008	236.120575
1246.630859	333.548370
1245.551758	392.062012
1244.473633	399.550354
1243.394531	210.315048
1242.316406	188.725693
1241.236328	269.111694
1240.157227	281.515137
1239.077148	116.775826
1237.998047	274.789642
1236.917969	333.290009
1235.836914	292.342590
1234.756836	67.162560
1233.675781	101.445305
1232.594727	155.103683
1231.512695	358.955750
1230.431641	247.821121
1229.349609	315.946991
1228.267578	275.088043
1227.185547	263.296234
1226.102539	99.034157
1225.019531	43.728344
1223.936523	34.407337
1222.853516	167.784271
1221.769531	141.505356
1220.686523	231.275940
1219.602539	238.823792
1218.517578	-70.192627
1217.433594	125.845116
1216.348633	0.544681
1215.263672	34.669533
1214.178711	117.055885
1213.092773	216.289429
1212.007813	180.334396
1210.921875	170.919510
1209.834961	173.555801
1208.749023	265.410645
1207.662109	159.502823
1206.575195	-33.149235
1205.488281	244.215530
1204.400391	232.306854
1203.313477	381.787354
1202.225586	220.503830
1201.136719	100.205673
1200.048828	73.830978
1198.959961	-193.227585
1197.871094	-190.689697
1196.782227	-202.604797
1195.692383	-272.262207
1194.603516	-48.542030
1193.513672	45.233494
1192.423828	-118.230423
1191.333008	-144.677277
1190.242188	83.525955
1189.151367	-260.051941
1188.060547	-27.168295
1186.969727	-29.694715
1185.877930	-37.049530
1184.786133	164.354492
1183.694336	24.952440
1182.601563	252.582779
1181.509766	24.439207
1180.416992	-210.826218
1179.323242	-19.336092
1178.230469	-26.869181
1177.136719	97.349487
1176.042969	27.451342
1174.949219	27.008251
1173.854492	98.363487
1172.760742	-52.967510
1171.666016	228.925812
1170.570313	27.316462
1169.475586	-150.306305
1168.379883	-67.189270
1167.284180	23.032661
1166.188477	-25.474796
1165.091797	-97.896797
1163.996094	61.471058
1162.899414	75.000931
1161.801758	-40.490124
1160.705078	-158.346344
1159.607422	115.345329
1158.509766	169.289169
1157.412109	273.286713
1156.313477	257.910522
1155.215820	125.634048
1154.117188	210.385803
1153.017578	18.497547
1151.918945	-49.387096
1150.819336	-231.668884
1149.719727	38.782536
1148.620117	16.087193
1147.519531	100.528442
1146.418945	-15.102096
1145.318359	-11.697061
1144.217773	63.067719
1143.116211	-47.830128
1142.014648	14.937325
1140.913086	-57.919003
1139.811523	202.099930
1138.708984	64.973625
1137.606445	-22.217859
1136.503906	7.022582
1135.401367	107.481140
1134.297852	-108.023857
1133.194336	241.658112
1132.090820	73.626740
1130.987305	185.697586
1129.882813	238.354904
1128.778320	345.516022
1127.673828	381.439819
1126.569336	400.712463
1125.463867	227.909927
1124.358398	251.874466
1123.252930	299.489105
1122.146484	174.098404
1121.041016	330.593933
1119.934570	176.768112
1118.828125	162.659683
1117.720703	51.474426
1116.613281	1.832240
1115.505859	68.105469
1114.398438	172.161606
1113.291016	23.106447
1112.182617	174.339081
1111.074219	11.098722
1109.964844	100.753204
1108.856445	395.890137
1107.747070	308.197052
1106.637695	232.321442
1105.528320	64.371140
1104.417969	42.810623
1103.307617	207.664490
1102.197266	186.022049
1101.086914	220.972595
1099.975586	241.724716
1098.864258	278.942780
1097.752930	210.040359
1096.641602	148.213272
1095.529297	199.477646
1094.416992	269.537079
1093.304688	301.858856
1092.191406	209.342926
1091.079102	302.817993
1089.965820	240.890976
1088.852539	263.674774
1087.738281	260.542938
1086.624023	236.223602
1085.509766	334.160767
1084.395508	243.972183
1083.280273	405.271637
1082.166016	329.165497
1081.050781	544.362061
1079.934570	169.936157
1078.819336	277.022614
1077.703125	576.534790
1076.586914	317.309418
1075.469727	281.093079
1074.353516	502.933807
1073.236328	128.928467
1072.119141	106.805534
1071.000977	328.479523
1069.882813	186.757019
1068.765625	312.221100
1067.646484	332.182190
1066.528320	183.497330
1065.409180	126.187172
1064.290039	230.426605
1063.170898	248.011276
1062.050781	136.875259
1060.930664	245.690506
1059.810547	239.844498
1058.690430	222.303833
1057.569336	389.447906
1056.449219	348.499756
1055.327148	253.810867
1054.206055	212.901459
1053.083984	197.696564
1051.961914	135.794907
1050.839844	8.554749
1049.717773	9.746408
1048.594727	209.281555
1047.471680	240.754074
1046.348633	97.283913
1045.224609	51.816956
1044.101563	171.908234
1042.976563	-48.359131
1041.852539	-124.036339
1040.728516	10.006104
1039.603516	118.367462
1038.478516	105.598587
1037.352539	-39.863342
1036.227539	63.810978
1035.101563	169.768539
1033.974609	105.851044
1032.848633	-18.491215
1031.721680	380.449402
1030.594727	216.601578
1029.467773	24.953434
1028.340820	-101.521545
1027.212891	-23.479776
1026.084961	-166.113754
1024.956055	-153.081802
1023.828125	-26.269875
1022.699219	-110.720039
1021.570313	-141.737183
1020.440430	-214.482498
1019.311523	-175.829422
1018.181641	-165.002472
1017.050781	26.674032
1015.920898	-13.492863
1014.790039	-30.446285
1013.659180	66.158096
1012.528320	-145.313705
1011.396484	20.795650
1010.265625	-88.640663
1009.132813	176.964172
1008.000977	261.982819
1006.868164	134.143463
1005.736328	429.682220
1004.602539	412.923615
1003.469727	761.497681
1002.335938	876.489319
1001.202148	871.299011
1000.068359	547.324951
998.933594	373.669067
997.799805	285.580688
996.665039	70.589310
995.529297	77.315781
994.394531	151.005249
993.258789	-45.231571
992.123047	-6.066752
990.986328	-24.532875
989.849609	-135.166367
988.712891	-176.555511
987.576172	116.254395
986.439453	81.827385
985.301758	-28.552570
984.164063	-14.484655
983.025391	167.681381
981.887695	92.025566
980.749023	9.544181
979.610352	-36.038952
978.470703	-136.759003
977.332031	155.844528
976.192383	52.927372
975.051758	389.112183
973.912109	159.905060
972.771484	-133.473587
971.630859	110.799271
970.490234	90.933975
969.348633	16.029402
968.207031	-49.606270
967.065430	-2.717820
965.923828	152.028076
964.781250	36.105415
963.638672	83.100456
962.496094	95.740021
961.352539	147.389816
960.208984	73.040199
959.065430	17.109339
957.921875	236.107208
956.777344	216.911362
955.632813	67.289215
954.488281	197.025085
953.343750	86.493149
952.198242	69.861122
951.052734	-67.924171
949.907227	-116.409538
948.760742	98.083611
947.614258	134.259705
946.467773	65.365799
945.321289	62.813049
944.173828	32.908092
943.026367	51.026936
941.878906	112.569908
940.730469	62.304684
939.582031	-49.487659
938.433594	174.175171
937.285156	258.666107
936.135742	137.957001
934.987305	60.676876
933.836914	364.096375
932.687500	93.233452
931.537109	52.633865
930.386719	-8.386756
929.236328	126.495529
928.084961	79.255775
926.934570	-2.042356
925.783203	-10.437707
924.630859	8.521653
923.478516	-156.688889
922.327148	-178.517990
921.173828	99.775162
920.021484	216.634430
918.868164	-139.113342
917.714844	5.111390
916.561523	56.207520
915.407227	-22.090807
914.252930	8.659997
913.098633	43.986710
911.944336	-111.243095
910.789063	-325.327393
909.633789	-167.334595
908.478516	-104.594444
907.322266	-186.910706
906.166016	-26.652761
905.009766	-160.964859
903.853516	-93.566483
902.696289	-19.361912
901.539063	-189.669968
900.381836	-149.342026
899.223633	-79.571350
898.065430	17.360138
896.907227	-82.503464
895.749023	129.797928
894.589844	-24.225784
893.430664	-49.297134
892.271484	-146.632858
891.112305	-17.954594
889.952148	90.368744
888.791992	6.728656
887.630859	121.839241
886.470703	-22.642731
885.309570	60.894535
884.148438	142.167557
882.986328	90.355316
881.825195	124.289108
880.663086	135.691238
879.500000	84.004051
878.337891	-44.248013
877.174805	113.702400
876.011719	80.153519
874.847656	105.190681
873.684570	22.176935
872.520508	-204.824341
871.355469	-91.914864
870.191406	-123.019798
869.026367	5.597145
867.861328	-18.735739
866.695313	71.609871
865.530273	272.058228
864.364258	119.640671
863.197266	-30.445826
862.031250	17.193638
860.864258	147.899963
859.697266	249.369431
858.530273	108.406456
857.362305	234.530945
856.194336	-11.787416
855.026367	287.006714
853.857422	361.436218
852.688477	189.243179
851.519531	178.496613
850.350586	125.179581
849.180664	71.884239
848.010742	256.005035
846.840820	59.393211
845.670898	57.618706
844.500000	17.789293
843.329102	118.929314
842.157227	27.633825
840.986328	57.134525
839.814453	231.938263
838.642578	53.460045
837.469727	20.311481
836.296875	349.114655
835.124023	67.927788
833.951172	128.536728
832.777344	131.044250
831.603516	111.206284
830.429688	-93.873962
829.255859	62.558105
828.081055	64.977287
826.906250	176.639618
825.731445	330.580963
824.555664	245.913788
823.379883	179.083664
822.204102	54.323784
821.027344	54.323685
819.851563	-83.777847
818.674805	-79.366150
817.497070	-261.963928
816.320313	18.348068
815.142578	-48.578297
813.963867	-15.424895
812.786133	153.317642
811.607422	12.912138
810.428711	157.029297
809.250000	198.813614
808.070313	80.573586
806.890625	-162.040421
805.710938	-15.988333
804.531250	-43.219341
803.350586	-179.245316
802.169922	-199.871689
800.988281	-276.004883
799.807617	-165.846375
798.625977	-89.057747
797.444336	-21.228350
796.261719	-195.072311
795.079102	-91.911232
793.896484	-33.162815
792.713867	191.608810
791.530273	99.573257
790.346680	-5.760711
789.163086	10.621963
787.979492	137.570358
786.794922	151.574341
785.610352	-4.786678
784.425781	159.477097
783.240234	190.961929
782.054688	98.603943
780.869141	322.192841
779.682617	298.198883
778.496094	46.674671
777.309570	-85.563614
776.123047	-178.069824
774.935547	298.792267
773.748047	245.822647
772.560547	239.136551
771.373047	102.272087
770.184570	-116.175613
768.996094	59.991325
767.806641	244.822144
766.618164	184.938522
765.428711	120.609711
764.239258	320.518372
763.048828	245.047668
761.858398	442.500549
760.667969	362.508301
759.477539	229.686646
758.286133	224.442169
757.094727	311.502045
755.903320	106.043617
754.710938	311.662018
753.518555	-47.654575
752.326172	241.271347
751.133789	176.359512
749.940430	412.271454
748.747070	99.139305
747.553711	247.045044
746.359375	307.044739
745.166016	72.974579
743.970703	135.069061
742.776367	221.207230
741.581055	182.283417
740.385742	70.995789
739.190430	-44.669975
737.994141	21.508257
736.797852	43.802189
735.601563	68.230820
734.405273	68.523148
733.208008	-27.537106
732.010742	285.616028
730.813477	75.706802
729.615234	-26.968325
728.416992	-177.739639
727.218750	130.633850
726.020508	95.674408
724.821289	73.808456
723.622070	95.618080
722.422852	19.103216
721.222656	3.739162
720.022461	-9.458220
718.822266	97.376350
717.621094	252.143036
716.420898	328.288849
715.218750	99.021927
714.017578	238.373703
712.815430	-23.486372
711.614258	28.628138
710.411133	21.869785
709.208984	56.508411
708.005859	30.140308
706.802734	-20.166491
705.599609	199.502411
704.395508	173.125519
703.191406	-114.348206
701.987305	-168.901810
700.782227	41.924736
699.577148	380.961243
698.372070	193.759811
697.166992	-36.802204
695.960938	347.702087
694.754883	228.047729
693.548828	195.353241
692.341797	15.043598
691.135742	38.918278
689.927734	28.081728
688.720703	-78.185165
687.512695	93.312057
686.304688	-184.186081
685.096680	-136.257523
683.888672	-14.598399
682.679688	-122.692879
681.470703	18.500057
680.260742	-89.455902
679.050781	53.929291
677.840820	60.886948
676.630859	-289.299927
675.419922	113.917671
674.209961	151.325699
672.998047	-29.725248
671.787109	74.867401
670.575195	-237.855835
669.363281	-165.563156
668.151367	-28.397991
666.938477	115.250870
665.725586	19.108255
664.512695	119.623192
663.299805	-19.521070
662.085938	46.553951
660.872070	82.454155
659.658203	-15.373962
658.443359	61.654812
657.228516	138.719940
656.013672	-1.966012
654.797852	215.346878
653.583008	-334.657288
652.366211	-97.836418
651.150391	93.705452
649.934570	205.535797
648.717773	216.173279
647.500000	15.891644
646.283203	-111.053764
645.065430	166.661453
643.847656	302.318146
642.629883	5.649811
641.411133	236.000916
640.192383	100.822220
638.973633	58.172459
637.753906	125.172615
636.534180	41.792854
635.314453	63.729561
634.094727	34.145569
632.874023	-10.433220
631.653320	-14.195462
630.432617	-17.947268
629.211914	117.756798
627.990234	-70.488670
626.768555	43.701138
625.545898	219.990189
624.324219	183.972198
623.101563	242.220474
621.877930	242.546661
620.655273	352.056824
619.431641	123.094963
618.208008	69.718246
616.983398	-101.453369
615.759766	1.271326
614.535156	242.897507
613.310547	-78.276558
612.084961	21.838861
610.859375	89.678589
609.633789	-47.891972
608.408203	-121.477844
607.181641	-64.911568
605.955078	-85.495010
604.728516	113.652885
