# Supplementary material for: Raman spectroscopy accurately differentiates mucosal healing from non-healing and biochemical changes following biological therapy in inflammatory bowel disease
Source: PLoS One. 2021 Jun 2;16(6):e0252210. doi: 10.1371/journal.pone.0252210 (PMC8172032; doi:10.1371/journal.pone.0252210)
Supplement: S3 Dataset — (ZIP) [file pone.0252210.s005.zip › Export UC active inflammation/OC026-2_base sub CR removed_70__X_-19411.5__Y_37411.5__Z_315.176__Time_795.txt]

1714.793945	-34.641056
1713.817383	177.767899
1712.840820	-12.088996
1711.864258	22.696241
1710.886719	54.103699
1709.909180	-41.061127
1708.931641	13.363890
1707.953125	-93.493767
1706.975586	-50.670666
1705.997070	-37.724911
1705.018555	-30.446177
1704.040039	169.298386
1703.060547	66.295746
1702.081055	24.715153
1701.101563	-19.638638
1700.122070	-39.977097
1699.142578	67.998459
1698.162109	-16.574108
1697.181641	118.083557
1696.201172	-121.299683
1695.220703	157.776062
1694.239258	100.330215
1693.257813	104.512215
1692.276367	47.514183
1691.294922	263.021057
1690.313477	169.192047
1689.331055	211.723114
1688.348633	499.944641
1687.366211	423.091309
1686.383789	458.628021
1685.400391	401.232971
1684.416992	314.988281
1683.433594	636.843811
1682.450195	631.421204
1681.465820	519.942078
1680.482422	462.312500
1679.498047	697.989624
1678.512695	939.392395
1677.528320	875.331787
1676.542969	740.023254
1675.558594	820.808655
1674.572266	753.201599
1673.586914	720.834229
1672.601563	1071.794434
1671.615234	918.382568
1670.628906	1259.769287
1669.642578	1370.609253
1668.655273	1264.308960
1667.668945	1392.361450
1666.681641	1340.533691
1665.694336	1376.975464
1664.706055	1326.518066
1663.718750	1433.286987
1662.730469	1652.045776
1661.742188	1494.959595
1660.753906	1638.148560
1659.764648	1816.401123
1658.775391	1881.362793
1657.787109	1780.159180
1656.796875	1637.290527
1655.807617	1691.131958
1654.818359	1655.659302
1653.828125	1485.921875
1652.837891	1351.357422
1651.846680	1521.728760
1650.856445	1319.854492
1649.865234	1179.557373
1648.874023	971.284607
1647.882813	837.790100
1646.891602	752.597229
1645.899414	538.661560
1644.907227	608.089783
1643.915039	490.677460
1642.922852	384.537170
1641.930664	387.310516
1640.937500	369.608002
1639.944336	278.684601
1638.951172	183.160492
1637.957031	177.951859
1636.963867	207.647766
1635.969727	230.024307
1634.975586	65.887611
1633.981445	-210.876831
1632.986328	-160.310104
1631.991211	-93.388802
1630.996094	-78.589424
1630.000977	97.335930
1629.005859	-102.617943
1628.009766	-25.671967
1627.013672	-24.520327
1626.017578	-67.563240
1625.021484	-31.195194
1624.024414	87.148453
1623.028320	77.139282
1622.031250	296.225281
1621.033203	442.116333
1620.036133	417.668457
1619.038086	446.195282
1618.041016	750.818481
1617.041992	664.616394
1616.043945	308.554016
1615.045898	396.462433
1614.046875	314.213409
1613.047852	363.506348
1612.048828	95.874390
1611.048828	54.160912
1610.049805	170.060135
1609.049805	39.928143
1608.049805	59.498508
1607.048828	299.384369
1606.048828	500.176849
1605.047852	588.592834
1604.046875	499.252380
1603.045898	496.570526
1602.044922	525.534546
1601.042969	489.334442
1600.041016	165.700699
1599.039063	239.850204
1598.037109	316.784088
1597.034180	359.907196
1596.031250	162.800934
1595.028320	-18.377167
1594.025391	182.008087
1593.022461	254.501144
1592.018555	63.426846
1591.014648	162.283127
1590.010742	122.904694
1589.006836	240.185959
1588.001953	271.438843
1586.997070	537.466797
1585.992188	461.895996
1584.987305	772.215942
1583.982422	730.618347
1582.976563	806.339844
1581.970703	671.050293
1580.964844	791.078552
1579.958984	663.693970
1578.952148	749.847473
1577.945313	921.846069
1576.938477	989.663635
1575.931641	745.224365
1574.924805	859.805115
1573.916992	1080.919800
1572.909180	870.287354
1571.901367	854.637146
1570.893555	898.694885
1569.884766	804.949402
1568.876953	843.631836
1567.868164	822.470764
1566.858398	762.270203
1565.849609	899.274170
1564.839844	758.384827
1563.830078	876.919739
1562.820313	808.469055
1561.810547	890.345764
1560.799805	933.140503
1559.790039	913.526489
1558.779297	873.022278
1557.767578	894.566101
1556.756836	718.994690
1555.745117	750.556641
1554.733398	939.896484
1553.721680	668.047180
1552.709961	763.720703
1551.697266	709.026917
1550.685547	871.502197
1549.672852	624.920166
1548.659180	810.180054
1547.646484	847.717590
1546.632813	807.440247
1545.619141	901.352295
1544.605469	615.074158
1543.591797	731.739136
1542.577148	762.852966
1541.562500	721.374695
1540.547852	532.464539
1539.533203	650.576660
1538.518555	435.409637
1537.502930	452.302765
1536.487305	453.427094
1535.471680	531.648682
1534.456055	676.598389
1533.439453	669.077942
1532.422852	650.955322
1531.406250	606.772156
1530.389648	595.805359
1529.373047	342.391632
1528.355469	364.362335
1527.337891	329.368073
1526.320313	479.439331
1525.302734	557.069702
1524.284180	451.646637
1523.265625	250.764801
1522.247070	432.914398
1521.228516	421.796600
1520.208984	284.378265
1519.190430	398.621613
1518.170898	445.674042
1517.151367	376.760864
1516.130859	215.073929
1515.111328	340.797180
1514.090820	245.310486
1513.070313	190.621277
1512.049805	287.072662
1511.028320	329.266724
1510.006836	-62.465496
1508.986328	45.846962
1507.963867	12.731704
1506.942383	107.519447
1505.919922	48.137085
1504.898438	6.412650
1503.875977	-27.929081
1502.852539	111.623245
1501.830078	-174.351181
1500.806641	-68.738365
1499.783203	-35.164024
1498.759766	-63.340057
1497.736328	28.465097
1496.711914	-15.683035
1495.687500	-75.460327
1494.663086	69.079971
1493.638672	26.612228
1492.613281	14.531369
1491.587891	142.731430
1490.563477	247.602753
1489.537109	132.414383
1488.511719	175.361191
1487.485352	274.173370
1486.458984	523.294617
1485.432617	460.630585
1484.406250	714.162170
1483.379883	508.065735
1482.352539	490.540100
1481.325195	554.369629
1480.297852	541.420349
1479.269531	818.818420
1478.241211	759.420410
1477.213867	975.014526
1476.184570	1065.409180
1475.156250	1107.146851
1474.127930	1288.688477
1473.098633	1497.909546
1472.069336	1449.726807
1471.040039	1513.314697
1470.009766	1645.336060
1468.979492	1792.347412
1467.950195	1575.419556
1466.918945	1968.589233
1465.888672	2063.974609
1464.857422	1993.898926
1463.827148	2391.235107
1462.795898	2615.437500
1461.763672	2397.385986
1460.732422	2585.575928
1459.700195	2677.015381
1458.667969	2725.093018
1457.635742	2755.219971
1456.603516	2891.739990
1455.570313	3053.394531
1454.537109	3240.190430
1453.503906	3175.733398
1452.470703	3133.978516
1451.436523	2990.704102
1450.403320	2908.196289
1449.369141	3081.460205
1448.333984	3495.139404
1447.299805	3404.600098
1446.264648	3397.519287
1445.230469	3195.446777
1444.194336	3319.789063
1443.159180	3150.497803
1442.124023	3201.273926
1441.087891	3052.118652
1440.051758	2971.221924
1439.015625	2637.479004
1437.978516	2591.928467
1436.941406	2804.086914
1435.904297	2339.007568
1434.867188	2204.969238
1433.830078	2255.293457
1432.791992	1992.453491
1431.754883	1691.845947
1430.715820	1416.530151
1429.677734	1217.024536
1428.639648	962.083618
1427.600586	951.861084
1426.561523	717.210632
1425.522461	850.730286
1424.482422	573.325745
1423.443359	548.064331
1422.403320	497.607727
1421.363281	590.765625
1420.322266	603.295227
1419.282227	401.850586
1418.241211	429.573944
1417.200195	263.532532
1416.159180	253.606339
1415.117188	243.707962
1414.076172	183.583572
1413.034180	53.110149
1411.992188	237.008820
1410.949219	61.441357
1409.907227	-116.473694
1408.864258	-55.578678
1407.821289	-100.129463
1406.777344	38.731213
1405.734375	185.173813
1404.690430	-19.812447
1403.646484	-184.458542
1402.602539	-12.697560
1401.557617	-126.912178
1400.513672	85.109795
1399.468750	-61.448288
1398.423828	408.910370
1397.377930	29.463495
1396.333008	249.255127
1395.287109	441.506531
1394.241211	378.311401
1393.195313	190.066330
1392.148438	79.646111
1391.101563	279.829468
1390.054688	274.854553
1389.007813	164.944794
1387.960938	17.717176
1386.913086	300.893677
1385.865234	144.011703
1384.817383	239.873566
1383.769531	5.931892
1382.720703	-17.833069
1381.671875	-128.851624
1380.623047	97.580635
1379.574219	-8.046835
1378.524414	101.274033
1377.475586	28.528667
1376.425781	5.911805
1375.375977	-13.999556
1374.325195	73.558037
1373.274414	251.074142
1372.224609	221.768906
1371.172852	112.879242
1370.122070	156.313004
1369.070313	35.457668
1368.019531	198.917496
1366.967773	307.714417
1365.915039	182.577927
1364.863281	142.391983
1363.810547	-79.280334
1362.757813	-39.302818
1361.705078	-78.732124
1360.651367	105.974388
1359.598633	377.903198
1358.544922	63.093891
1357.491211	377.647949
1356.436523	113.160370
1355.382813	328.655975
1354.328125	502.058655
1353.273438	357.686493
1352.217773	439.608765
1351.163086	365.336365
1350.107422	544.537964
1349.051758	579.970764
1347.996094	593.312561
1346.939453	644.106140
1345.883789	1012.612427
1344.827148	892.713196
1343.769531	1244.151978
1342.712891	1223.917603
1341.655273	1295.632324
1340.598633	1104.969238
1339.540039	1345.630127
1338.482422	1264.518433
1337.423828	1183.697510
1336.366211	1405.180054
1335.307617	1319.942261
1334.248047	1175.613892
1333.189453	1214.679565
1332.129883	1093.225098
1331.070313	1078.414673
1330.010742	1115.790771
1328.950195	1183.068115
1327.890625	1057.839844
1326.830078	1071.277100
1325.768555	1178.827271
1324.708008	985.320984
1323.646484	1125.465942
1322.585938	1018.973389
1321.523438	984.349548
1320.461914	1149.860962
1319.400391	1014.608826
1318.337891	1012.850647
1317.275391	1218.472778
1316.211914	1125.970459
1315.149414	1193.970947
1314.085938	1109.419067
1313.022461	1123.700928
1311.958984	1367.294434
1310.894531	1189.939819
1309.831055	1049.843872
1308.766602	981.438782
1307.701172	1238.150024
1306.636719	1184.988770
1305.571289	1257.546387
1304.505859	1072.087524
1303.440430	1312.318115
1302.375000	1179.030273
1301.308594	962.476318
1300.242188	1124.656006
1299.175781	1078.184448
1298.109375	1331.608154
1297.041992	833.750549
1295.975586	822.431091
1294.908203	919.339600
1293.839844	825.023193
1292.772461	910.064636
1291.704102	720.567932
1290.635742	833.008118
1289.567383	786.243958
1288.498047	622.053955
1287.428711	872.318665
1286.360352	605.683411
1285.290039	657.832031
1284.220703	639.129700
1283.150391	593.702759
1282.080078	595.003845
1281.009766	667.475281
1279.939453	514.981201
1278.868164	900.964600
1277.796875	655.916138
1276.725586	919.794739
1275.654297	870.796387
1274.582031	778.000244
1273.509766	839.374817
1272.437500	881.345520
1271.365234	1138.419922
1270.291992	1297.864014
1269.218750	1183.933594
1268.145508	1223.998535
1267.072266	1247.114868
1265.999023	1416.770386
1264.924805	1323.039307
1263.850586	1483.143555
1262.776367	1497.011230
1261.701172	1591.464966
1260.625977	1634.825684
1259.550781	1758.710815
1258.475586	1731.617920
1257.400391	1824.009033
1256.324219	1531.724976
1255.248047	1806.959839
1254.171875	1782.787354
1253.094727	1734.404663
1252.018555	1559.622192
1250.941406	1752.333252
1249.864258	1718.883057
1248.786133	1724.451660
1247.708008	1662.041992
1246.630859	1672.649292
1245.551758	1693.069458
1244.473633	1691.687378
1243.394531	1806.968994
1242.316406	1677.012085
1241.236328	1763.261841
1240.157227	1560.697266
1239.077148	1603.379272
1237.998047	1755.262573
1236.917969	1625.777832
1235.836914	1527.933838
1234.756836	1488.356201
1233.675781	1591.858154
1232.594727	1513.597412
1231.512695	1476.603394
1230.431641	1701.257935
1229.349609	1671.560547
1228.267578	1673.376465
1227.185547	1496.078125
1226.102539	1418.109985
1225.019531	1528.919556
1223.936523	1605.821533
1222.853516	1443.255493
1221.769531	1126.018921
1220.686523	1186.039551
1219.602539	1248.453491
1218.517578	1047.448730
1217.433594	1218.557495
1216.348633	660.148621
1215.263672	930.245667
1214.178711	637.674377
1213.092773	837.615723
1212.007813	723.712769
1210.921875	834.213013
1209.834961	903.628601
1208.749023	842.738525
1207.662109	825.237427
1206.575195	1046.336914
1205.488281	739.502441
1204.400391	748.395508
1203.313477	812.621826
1202.225586	457.712646
1201.136719	468.895081
1200.048828	400.555695
1198.959961	178.153091
1197.871094	285.425995
1196.782227	204.932846
1195.692383	35.412975
1194.603516	96.719597
1193.513672	-10.363967
1192.423828	-107.873894
1191.333008	-34.812286
1190.242188	-197.318604
1189.151367	-28.385826
1188.060547	-87.758873
1186.969727	1.642584
1185.877930	83.704872
1184.786133	-201.541870
1183.694336	110.636131
1182.601563	36.376987
1181.509766	192.251434
1180.416992	24.265684
1179.323242	318.877014
1178.230469	-48.220016
1177.136719	61.533039
1176.042969	343.581573
1174.949219	462.518158
1173.854492	554.935425
1172.760742	544.234436
1171.666016	344.334961
1170.570313	488.951508
1169.475586	365.425476
1168.379883	270.516846
1167.284180	223.328674
1166.188477	317.062317
1165.091797	291.104736
1163.996094	229.159256
1162.899414	243.542435
1161.801758	365.251373
1160.705078	386.451294
1159.607422	395.550934
1158.509766	595.436035
1157.412109	520.644348
1156.313477	524.459534
1155.215820	633.055481
1154.117188	588.821167
1153.017578	422.851654
1151.918945	378.352112
1150.819336	390.901245
1149.719727	338.946960
1148.620117	432.148590
1147.519531	284.610352
1146.418945	191.728104
1145.318359	232.017731
1144.217773	205.479614
1143.116211	76.469559
1142.014648	82.933075
1140.913086	220.022049
1139.811523	147.634537
1138.708984	215.357407
1137.606445	249.599915
1136.503906	209.989777
1135.401367	538.430176
1134.297852	410.541718
1133.194336	565.095947
1132.090820	811.984375
1130.987305	925.672974
1129.882813	1141.163818
1128.778320	1432.291748
1127.673828	1535.738525
1126.569336	1321.212769
1125.463867	1592.600586
1124.358398	1598.229248
1123.252930	1440.172119
1122.146484	1255.948486
1121.041016	1332.173950
1119.934570	1273.210449
1118.828125	1389.291016
1117.720703	1240.044678
1116.613281	1303.667969
1115.505859	1187.283813
1114.398438	969.069946
1113.291016	1060.569336
1112.182617	1291.344116
1111.074219	1278.382813
1109.964844	1149.459229
1108.856445	1065.319336
1107.747070	1264.498657
1106.637695	1491.758057
1105.528320	1331.545288
1104.417969	1640.971680
1103.307617	1577.225342
1102.197266	1303.361572
1101.086914	1543.693481
1099.975586	1406.423706
1098.864258	1615.652588
1097.752930	1525.263428
1096.641602	1576.163452
1095.529297	1622.172241
1094.416992	1649.166016
1093.304688	1313.316650
1092.191406	1443.669922
1091.079102	1545.575562
1089.965820	1468.424072
1088.852539	1499.403198
1087.738281	1389.081055
1086.624023	1346.876953
1085.509766	1290.450439
1084.395508	1196.305664
1083.280273	1233.681519
1082.166016	1484.740112
1081.050781	1117.727173
1079.934570	1227.521729
1078.819336	1013.117859
1077.703125	1315.144409
1076.586914	1081.803589
1075.469727	1134.718140
1074.353516	1271.956665
1073.236328	1099.428467
1072.119141	1217.634033
1071.000977	887.915955
1069.882813	914.499390
1068.765625	952.697998
1067.646484	960.314758
1066.528320	913.974243
1065.409180	951.857361
1064.290039	910.040649
1063.170898	793.263367
1062.050781	779.411560
1060.930664	830.993713
1059.810547	1020.471802
1058.690430	667.293152
1057.569336	856.574280
1056.449219	639.024963
1055.327148	699.569519
1054.206055	678.268372
1053.083984	785.374817
1051.961914	864.356689
1050.839844	723.802185
1049.717773	709.303345
1048.594727	550.083984
1047.471680	645.190308
1046.348633	677.239868
1045.224609	559.992554
1044.101563	580.325989
1042.976563	516.697876
1041.852539	560.275269
1040.728516	482.666656
1039.603516	474.943420
1038.478516	390.364044
1037.352539	352.367004
1036.227539	365.594971
1035.101563	181.006653
1033.974609	266.367065
1032.848633	556.382324
1031.721680	653.252380
1030.594727	587.344116
1029.467773	435.479248
1028.340820	423.127838
1027.212891	415.439453
1026.084961	17.560215
1024.956055	-99.132736
1023.828125	58.218750
1022.699219	80.896904
1021.570313	45.585831
1020.440430	12.643225
1019.311523	-110.694176
1018.181641	32.740883
1017.050781	25.453684
1015.920898	39.090824
1014.790039	52.768024
1013.659180	279.641663
1012.528320	346.650391
1011.396484	209.903214
1010.265625	594.206238
1009.132813	441.393860
1008.000977	753.865295
1006.868164	966.778015
1005.736328	1191.243164
1004.602539	1794.919067
1003.469727	2948.645508
1002.335938	3537.935791
1001.202148	3161.107666
1000.068359	2444.933105
998.933594	1569.810059
997.799805	1154.740601
996.665039	797.678589
995.529297	842.503723
994.394531	799.733521
993.258789	540.223267
992.123047	440.101013
990.986328	635.304871
989.849609	712.959717
988.712891	571.733032
987.576172	621.961304
986.439453	536.366638
985.301758	379.534973
984.164063	282.780792
983.025391	469.377655
981.887695	283.154541
980.749023	267.439484
979.610352	468.131317
978.470703	625.168030
977.332031	529.333313
976.192383	610.710083
975.051758	747.359253
973.912109	677.287231
972.771484	749.837341
971.630859	902.900269
970.490234	938.937683
969.348633	752.425415
968.207031	749.781799
967.065430	777.134521
965.923828	692.226257
964.781250	802.479370
963.638672	711.058655
962.496094	757.403931
961.352539	590.740479
960.208984	804.711121
959.065430	675.117676
957.921875	717.539429
956.777344	547.160156
955.632813	578.499634
954.488281	351.371185
953.343750	156.564819
952.198242	250.281235
951.052734	385.303986
949.907227	284.924744
948.760742	223.638504
947.614258	324.840393
946.467773	371.338562
945.321289	269.511322
944.173828	366.619659
943.026367	249.229752
941.878906	351.238251
940.730469	286.775604
939.582031	459.837952
938.433594	457.350098
937.285156	591.895020
936.135742	553.271423
934.987305	747.377808
933.836914	567.809021
932.687500	431.805573
931.537109	332.502655
930.386719	265.320343
929.236328	405.559937
928.084961	309.174103
926.934570	260.812469
925.783203	285.471863
924.630859	239.788681
923.478516	235.249084
922.327148	294.558289
921.173828	110.794266
920.021484	225.016678
918.868164	137.149582
917.714844	97.208321
916.561523	186.915283
915.407227	-118.309036
914.252930	48.945522
913.098633	32.470509
911.944336	-212.982635
910.789063	-86.127846
909.633789	86.196136
908.478516	-251.535782
907.322266	-165.049042
906.166016	-19.513041
905.009766	-134.436493
903.853516	63.451176
902.696289	-23.931616
901.539063	-74.887886
900.381836	10.151567
899.223633	136.047775
898.065430	237.150482
896.907227	1.324601
895.749023	145.680145
894.589844	0.726850
893.430664	102.365486
892.271484	61.731285
891.112305	-78.152878
889.952148	-93.595352
888.791992	-79.536873
887.630859	97.207489
886.470703	-64.580879
885.309570	279.325073
884.148438	-17.535580
882.986328	256.529205
881.825195	11.921825
880.663086	-45.323349
879.500000	48.595673
878.337891	196.654861
877.174805	117.219078
876.011719	64.954361
874.847656	267.279633
873.684570	23.845829
872.520508	118.243912
871.355469	-57.327930
870.191406	79.972084
869.026367	30.622000
867.861328	-34.361351
866.695313	-110.466957
865.530273	-35.880058
864.364258	189.303604
863.197266	77.485115
862.031250	190.374329
860.864258	-2.094915
859.697266	63.748905
858.530273	116.153320
857.362305	298.738007
856.194336	339.957520
855.026367	352.047638
853.857422	382.123199
852.688477	470.508789
851.519531	410.970367
850.350586	535.226196
849.180664	500.413666
848.010742	340.227264
846.840820	475.693817
845.670898	208.181931
844.500000	124.335892
843.329102	179.265213
842.157227	131.287109
840.986328	161.601593
839.814453	46.581848
838.642578	-23.678177
837.469727	113.936600
836.296875	108.484016
835.124023	123.126747
833.951172	122.114395
832.777344	7.226160
831.603516	260.678223
830.429688	159.155823
829.255859	262.914551
828.081055	228.306885
826.906250	291.803101
825.731445	361.920654
824.555664	345.043243
823.379883	187.736099
822.204102	342.368378
821.027344	189.503433
819.851563	85.642509
818.674805	21.857721
817.497070	29.280935
816.320313	-121.365486
815.142578	21.675016
813.963867	-144.579803
812.786133	193.951340
811.607422	-56.888275
810.428711	25.718740
809.250000	-18.451628
808.070313	39.522415
806.890625	-182.468140
805.710938	-129.087494
804.531250	-44.736153
803.350586	114.959839
802.169922	30.402802
800.988281	32.322147
799.807617	-125.550079
798.625977	-88.302971
797.444336	-62.254276
796.261719	-14.144295
795.079102	-72.516022
793.896484	-37.917637
792.713867	-10.081781
791.530273	-66.497780
790.346680	65.177834
789.163086	139.141388
787.979492	299.260223
786.794922	191.529434
785.610352	404.430908
784.425781	444.656494
783.240234	358.756012
782.054688	334.669922
780.869141	454.106018
779.682617	387.824097
778.496094	447.348267
777.309570	471.406128
776.123047	237.070160
774.935547	137.364883
773.748047	150.124756
772.560547	367.918671
771.373047	120.167191
770.184570	258.279663
768.996094	41.322823
767.806641	53.565414
766.618164	279.410400
765.428711	300.193268
764.239258	259.200317
763.048828	189.507050
761.858398	370.686279
760.667969	439.446686
759.477539	521.279297
758.286133	926.332031
757.094727	697.749756
755.903320	711.032593
754.710938	864.902832
753.518555	899.945313
752.326172	875.565857
751.133789	717.128235
749.940430	620.178162
748.747070	674.688843
747.553711	562.280396
746.359375	735.139160
745.166016	605.080017
743.970703	705.335876
742.776367	665.132385
741.581055	791.516113
740.385742	455.297516
739.190430	531.164673
737.994141	563.133301
736.797852	520.572815
735.601563	381.639313
734.405273	249.302429
733.208008	427.807678
732.010742	571.187927
730.813477	443.193268
729.615234	494.595764
728.416992	322.910980
727.218750	512.021973
726.020508	392.851105
724.821289	546.885315
723.622070	567.582825
722.422852	542.407959
721.222656	709.420166
720.022461	518.332642
718.822266	611.095154
717.621094	734.390198
716.420898	637.310608
715.218750	594.842346
714.017578	628.747681
712.815430	492.636322
711.614258	504.842041
710.411133	198.958572
709.208984	230.942017
708.005859	173.674759
706.802734	403.930145
705.599609	259.700714
704.395508	30.731653
703.191406	261.078186
701.987305	197.709183
700.782227	308.455719
699.577148	247.456543
698.372070	217.013214
697.166992	45.406666
695.960938	71.721703
694.754883	119.850174
693.548828	46.435852
692.341797	-237.457184
691.135742	-69.562515
689.927734	-129.513306
688.720703	-22.242655
687.512695	-231.626740
686.304688	-43.886974
685.096680	46.311321
683.888672	-43.339008
682.679688	44.906696
681.470703	7.560880
680.260742	132.842407
679.050781	149.901581
677.840820	28.500017
676.630859	203.865753
675.419922	89.261620
674.209961	340.518585
672.998047	195.907684
671.787109	96.899307
670.575195	119.154472
669.363281	314.461060
668.151367	256.918182
666.938477	402.634796
665.725586	230.824738
664.512695	305.413635
663.299805	287.213318
662.085938	135.271240
660.872070	238.162842
659.658203	228.876801
658.443359	144.163925
657.228516	150.134613
656.013672	37.555740
654.797852	110.473946
653.583008	-178.710953
652.366211	81.743820
651.150391	44.781151
649.934570	102.593910
648.717773	-35.588810
647.500000	-91.931679
646.283203	202.517715
645.065430	68.553024
643.847656	104.515495
642.629883	284.457397
641.411133	279.265564
640.192383	-9.854532
638.973633	206.082657
637.753906	174.611542
636.534180	-28.934641
635.314453	-47.918648
634.094727	40.199841
632.874023	27.077358
631.653320	-52.911327
630.432617	-101.038475
629.211914	-61.580658
627.990234	-108.363731
626.768555	-35.506783
625.545898	111.852882
624.324219	172.861618
623.101563	284.691132
621.877930	434.407654
620.655273	446.299866
619.431641	215.485519
618.208008	3.281258
616.983398	-57.664234
615.759766	145.911880
614.535156	4.016207
613.310547	47.306961
612.084961	48.911186
610.859375	-53.202133
609.633789	63.747032
608.408203	-79.158722
607.181641	-125.004990
605.955078	90.556633
604.728516	88.902641
