# Supplementary material for: Raman spectroscopy accurately differentiates mucosal healing from non-healing and biochemical changes following biological therapy in inflammatory bowel disease
Source: PLoS One. 2021 Jun 2;16(6):e0252210. doi: 10.1371/journal.pone.0252210 (PMC8172032; doi:10.1371/journal.pone.0252210)
Supplement: S3 Dataset — (ZIP) [file pone.0252210.s005.zip › Export UC active inflammation/OC023 post treatment-1_base sub cr removed_6__X_-20369.5__Y_49402__Z_925.4__Time_67.txt]

1714.774414	74.849228
1713.797852	90.025902
1712.820313	188.890091
1711.843750	144.166840
1710.866211	-1.288979
1709.888672	87.691513
1708.911133	-47.303936
1707.933594	-156.973801
1706.955078	-67.297569
1705.976563	71.671608
1704.998047	-294.323639
1704.019531	-86.227280
1703.040039	77.319313
1702.061523	-146.027161
1701.082031	-108.789970
1700.101563	-233.697281
1699.122070	-95.434052
1698.141602	14.343008
1697.161133	-187.593994
1696.180664	-204.075272
1695.200195	74.281792
1694.218750	-113.922867
1693.238281	11.364186
1692.256836	166.867325
1691.274414	320.530548
1690.292969	293.646545
1689.310547	112.921860
1688.328125	215.888916
1687.345703	197.036621
1686.363281	112.417374
1685.379883	169.920441
1684.396484	382.796265
1683.413086	436.563049
1682.429688	536.404114
1681.445313	485.192474
1680.461914	482.747375
1679.477539	483.712616
1678.493164	477.462585
1677.507813	628.910645
1676.523438	749.138489
1675.538086	574.829285
1674.552734	632.620178
1673.566406	800.042786
1672.581055	1050.489502
1671.594727	801.969727
1670.608398	960.641296
1669.622070	1088.023926
1668.634766	1059.308960
1667.648438	1010.015259
1666.661133	1128.532227
1665.673828	1165.340576
1664.685547	1290.238281
1663.698242	1328.151489
1662.709961	1501.820068
1661.721680	1662.703613
1660.733398	1296.611328
1659.744141	1519.455322
1658.755859	1422.166382
1657.766602	1105.560913
1656.777344	1319.201050
1655.787109	1713.235840
1654.797852	1408.783813
1653.807617	1253.096924
1652.817383	939.171753
1651.827148	1189.232300
1650.835938	831.330444
1649.844727	944.619690
1648.853516	746.328491
1647.862305	826.001648
1646.871094	665.563049
1645.878906	209.676163
1644.886719	517.606445
1643.894531	89.039787
1642.902344	204.806763
1641.910156	157.197037
1640.916992	86.153496
1639.923828	33.899433
1638.930664	192.957245
1637.936523	220.358887
1636.943359	-94.721649
1635.949219	-69.396835
1634.955078	53.663181
1633.960938	-65.491264
1632.965820	-110.627266
1631.970703	-29.122377
1630.975586	-18.543118
1629.980469	-197.309387
1628.985352	-157.374161
1627.989258	-259.377991
1626.993164	-287.515259
1625.997070	-205.023743
1625.000977	-9.353988
1624.003906	-123.852501
1623.007813	-130.405731
1622.010742	212.650314
1621.012695	203.615921
1620.015625	202.573074
1619.017578	120.210205
1618.020508	-85.422089
1617.021484	226.208115
1616.023438	-26.457014
1615.025391	41.149872
1614.026367	-203.382050
1613.027344	-140.916977
1612.028320	97.236816
1611.028320	217.348679
1610.029297	-142.190872
1609.029297	-8.939001
1608.029297	64.012001
1607.028320	40.019939
1606.028320	39.604618
1605.027344	-133.614777
1604.026367	-13.618741
1603.025391	93.219170
1602.023438	-140.150879
1601.022461	-203.423157
1600.020508	-96.726082
1599.018555	-58.101948
1598.016602	-335.853333
1597.013672	39.831600
1596.010742	-284.981506
1595.007813	-37.612423
1594.004883	-98.619141
1593.001953	-285.018463
1591.998047	-53.718983
1590.994141	-31.419743
1589.990234	-212.770004
1588.986328	-28.883768
1587.981445	-267.749573
1586.976563	93.184364
1585.971680	62.755569
1584.966797	-129.393600
1583.961914	332.564880
1582.956055	161.031189
1581.950195	59.778900
1580.944336	164.191071
1579.938477	49.691898
1578.931641	294.359222
1577.924805	-54.659367
1576.917969	166.211060
1575.911133	66.832649
1574.904297	68.788376
1573.896484	101.784828
1572.888672	-114.992043
1571.880859	3.490285
1570.873047	160.737091
1569.864258	73.503616
1568.855469	-65.818077
1567.846680	5.117459
1566.837891	-40.996555
1565.829102	115.222649
1564.819336	-61.034451
1563.809570	253.047424
1562.799805	276.240021
1561.790039	-4.239480
1560.779297	475.035431
1559.768555	64.617416
1558.757813	138.917343
1557.747070	223.363678
1556.736328	227.260040
1555.724609	282.761047
1554.712891	291.424622
1553.701172	183.371109
1552.689453	297.802887
1551.676758	305.862457
1550.664063	223.151917
1549.651367	109.233261
1548.638672	178.811234
1547.625977	214.543777
1546.612305	149.217422
1545.598633	321.531311
1544.584961	-54.313438
1543.571289	40.058254
1542.556641	43.762615
1541.541992	-92.201347
1540.527344	55.731110
1539.512695	128.533035
1538.498047	38.501759
1537.482422	-103.313431
1536.466797	-149.808701
1535.451172	190.424820
1534.434570	50.639233
1533.418945	119.572746
1532.402344	2.670146
1531.385742	94.372467
1530.369141	-200.649338
1529.351563	346.619934
1528.334961	87.342537
1527.317383	147.264481
1526.299805	222.415955
1525.281250	253.577332
1524.263672	-263.560150
1523.245117	-13.999663
1522.226563	-68.249146
1521.208008	11.067990
1520.188477	259.842896
1519.168945	408.081940
1518.150391	157.743423
1517.129883	56.330669
1516.110352	360.687775
1515.089844	102.256592
1514.070313	-35.533360
1513.049805	-140.076675
1512.028320	112.011032
1511.007813	14.845867
1509.986328	-110.684326
1508.964844	45.837128
1507.943359	-215.886368
1506.921875	-157.159195
1505.899414	-29.419792
1504.876953	-206.867935
1503.854492	-133.286377
1502.832031	-318.623901
1501.808594	-294.026337
1500.786133	-218.352905
1499.762695	-301.599060
1498.739258	-8.690038
1497.714844	-312.320953
1496.691406	16.013422
1495.666992	-42.196877
1494.642578	111.754333
1493.617188	7.249764
1492.592773	132.754639
1491.567383	212.058975
1490.541992	51.019917
1489.516602	-199.478897
1488.491211	-38.770615
1487.464844	267.290710
1486.438477	215.689621
1485.412109	143.585251
1484.385742	512.894531
1483.358398	290.003387
1482.331055	347.701447
1481.303711	321.122528
1480.276367	396.453156
1479.249023	591.477539
1478.220703	674.169128
1477.192383	682.847351
1476.164063	637.942993
1475.135742	735.615173
1474.106445	1075.067749
1473.077148	928.028503
1472.047852	976.979065
1471.018555	1229.434204
1469.989258	1456.275635
1468.958984	1161.464966
1467.928711	1268.554321
1466.898438	1657.783325
1465.868164	1581.584473
1464.836914	1622.262695
1463.805664	1873.786743
1462.774414	2089.593262
1461.743164	1873.476074
1460.710938	1944.347412
1459.679688	2012.640015
1458.647461	2370.223877
1457.615234	2324.118896
1456.582031	2138.436035
1455.549805	2269.924561
1454.516602	2566.169434
1453.483398	2469.248779
1452.449219	2410.361572
1451.416016	2610.036621
1450.381836	2543.528564
1449.347656	2768.393799
1448.313477	2499.240723
1447.279297	2602.466797
1446.244141	2457.511719
1445.208984	2424.001709
1444.173828	2511.996826
1443.138672	2321.642090
1442.102539	2235.080078
1441.066406	2353.435547
1440.030273	2006.498413
1438.994141	2140.066406
1437.958008	1881.839111
1436.920898	2083.643066
1435.883789	1471.876099
1434.846680	1638.386597
1433.808594	1443.713501
1432.771484	1135.571777
1431.733398	979.038818
1430.695313	744.381531
1429.657227	926.203857
1428.618164	565.603821
1427.579102	628.927917
1426.540039	455.254700
1425.500977	468.268280
1424.461914	345.232697
1423.421875	154.249939
1422.381836	232.994232
1421.341797	415.047943
1420.301758	244.524658
1419.260742	-84.496948
1418.219727	115.323029
1417.178711	60.945698
1416.137695	155.127090
1415.096680	261.925903
1414.054688	49.323452
1413.012695	161.276245
1411.970703	134.997192
1410.928711	239.519485
1409.885742	-60.517124
1408.842773	-149.289444
1407.799805	86.106697
1406.756836	113.055916
1405.712891	64.749016
1404.668945	56.727398
1403.625000	247.080643
1402.581055	-49.328262
1401.537109	-67.040680
1400.492188	-302.865448
1399.447266	-64.547020
1398.402344	15.837969
1397.357422	-114.246124
1396.311523	139.233978
1395.265625	-273.724609
1394.219727	14.981032
1393.173828	-129.571625
1392.126953	44.022121
1391.081055	280.265381
1390.034180	91.042450
1388.986328	37.128338
1387.939453	-16.623165
1386.891602	79.827202
1385.843750	3.820822
1384.795898	-159.526077
1383.748047	-322.673462
1382.699219	59.139610
1381.651367	166.108917
1380.602539	-238.924179
1379.552734	-119.218269
1378.503906	-301.531586
1377.454102	-4.358055
1376.404297	55.726177
1375.354492	31.085026
1374.303711	171.222382
1373.253906	-47.703587
1372.203125	277.195221
1371.152344	-71.039078
1370.100586	-72.535027
1369.049805	33.280304
1367.998047	22.077219
1366.946289	130.584610
1365.894531	264.091827
1364.841797	-33.078011
1363.789063	83.248795
1362.736328	15.498180
1361.683594	77.308945
1360.630859	64.603035
1359.577148	19.700209
1358.523438	313.140411
1357.469727	181.476395
1356.415039	146.932449
1355.361328	97.653557
1354.306641	423.682281
1353.251953	287.698334
1352.197266	271.119476
1351.141602	249.711533
1350.085938	158.950592
1349.030273	440.642944
1347.974609	709.950317
1346.918945	902.378235
1345.862305	802.191040
1344.805664	635.235046
1343.749023	1043.652344
1342.691406	958.779785
1341.634766	1116.945923
1340.577148	1002.643677
1339.519531	987.610962
1338.460938	982.614929
1337.403320	1156.039307
1336.344727	935.926941
1335.286133	1285.261108
1334.226563	835.366089
1333.167969	1135.366455
1332.108398	784.899841
1331.048828	521.261353
1329.989258	893.217651
1328.928711	634.868774
1327.869141	816.627075
1326.808594	1015.718994
1325.748047	790.011292
1324.686523	895.430481
1323.625977	1035.506958
1322.564453	1131.206421
1321.502930	945.652649
1320.440430	1120.524658
1319.378906	1204.181641
1318.316406	913.041504
1317.253906	982.145325
1316.190430	1194.311035
1315.127930	953.012390
1314.064453	1069.226196
1313.000977	919.436768
1311.937500	1112.189331
1310.873047	1085.800537
1309.809570	867.508057
1308.745117	1050.626099
1307.679688	970.450378
1306.615234	1165.983643
1305.549805	1359.071777
1304.484375	1202.959351
1303.418945	1201.918457
1302.353516	1141.982544
1301.287109	949.449036
1300.220703	978.242126
1299.154297	1026.770142
1298.087891	1063.093994
1297.020508	1293.476196
1295.954102	1111.411987
1294.886719	1135.688110
1293.818359	833.660522
1292.750977	813.999329
1291.682617	1000.466675
1290.614258	993.200317
1289.545898	760.454224
1288.476563	670.056213
1287.407227	618.985596
1286.338867	639.076843
1285.268555	752.307373
1284.199219	887.610046
1283.128906	1066.992188
1282.058594	820.403503
1280.988281	884.824402
1279.917969	707.032288
1278.846680	893.894470
1277.775391	792.119995
1276.704102	692.894470
1275.632813	906.708069
1274.560547	717.168579
1273.488281	796.582397
1272.416016	1000.615540
1271.343750	901.715332
1270.270508	854.188843
1269.197266	1024.031738
1268.124023	1181.638550
1267.050781	1124.450562
1265.977539	1020.967896
1264.903320	844.378662
1263.829102	1038.623657
1262.753906	1245.004395
1261.679688	1227.046509
1260.604492	1177.439331
1259.529297	1135.191650
1258.454102	961.430359
1257.378906	868.149719
1256.302734	882.075134
1255.226563	1266.084717
1254.150391	1150.947876
1253.073242	867.958740
1251.997070	1020.626831
1250.919922	1039.448364
1249.841797	934.238037
1248.764648	940.934937
1247.686523	845.531555
1246.608398	1032.099121
1245.530273	1038.778320
1244.452148	775.807373
1243.373047	665.957092
1242.293945	735.841614
1241.214844	834.824341
1240.135742	848.805725
1239.055664	671.068176
1237.975586	762.690857
1236.895508	907.625000
1235.815430	732.380493
1234.734375	734.181274
1233.654297	815.956909
1232.573242	854.051575
1231.491211	707.967346
1230.410156	712.114502
1229.328125	914.815491
1228.246094	1134.350952
1227.163086	1051.167236
1226.081055	471.860413
1224.998047	635.602600
1223.915039	429.119629
1222.832031	498.407990
1221.748047	289.550842
1220.664063	334.586731
1219.580078	582.586365
1218.496094	424.477844
1217.412109	242.238174
1216.327148	217.028610
1215.242188	302.864502
1214.157227	364.472870
1213.071289	457.378265
1211.985352	448.838318
1210.899414	442.664215
1209.813477	409.907227
1208.727539	425.341400
1207.640625	486.516541
1206.553711	603.050049
1205.466797	562.825439
1204.378906	462.318085
1203.291016	253.393768
1202.203125	162.508270
1201.115234	329.238495
1200.027344	317.690765
1198.938477	-261.915466
1197.849609	27.311255
1196.760742	-34.886017
1195.670898	-106.752724
1194.582031	-200.293350
1193.492188	85.972969
1192.401367	-305.759613
1191.311523	93.196289
1190.220703	-89.499077
1189.129883	20.845247
1188.039063	63.824112
1186.947266	-241.419510
1185.856445	-54.537357
1184.764648	-158.193832
1183.671875	78.797607
1182.580078	-284.059967
1181.487305	-253.548462
1180.394531	7.037476
1179.301758	10.939424
1178.208984	-205.726013
1177.115234	-53.402142
1176.021484	196.983994
1174.927734	63.984634
1173.833008	266.166107
1172.738281	89.943504
1171.643555	-79.107437
1170.548828	110.745354
1169.454102	25.319908
1168.358398	109.649162
1167.262695	153.201416
1166.166992	46.035023
1165.070313	213.682816
1163.973633	34.679798
1162.876953	190.129364
1161.780273	266.601715
1160.683594	82.665115
1159.585938	168.488922
1158.488281	361.593079
1157.389648	165.541306
1156.291992	119.801819
1155.193359	591.580261
1154.094727	-100.677216
1152.996094	-141.835709
1151.896484	52.906628
1150.796875	118.783371
1149.697266	306.050629
1148.597656	-104.738594
1147.498047	65.646515
1146.397461	-11.758035
1145.296875	-260.606812
1144.195313	-233.375610
1143.094727	41.214504
1141.993164	-84.050148
1140.891602	-197.454605
1139.789063	-87.398605
1138.687500	-167.643570
1137.584961	77.653046
1136.482422	-59.797306
1135.379883	289.718933
1134.276367	225.731552
1133.172852	496.489380
1132.069336	425.198303
1130.964844	351.471924
1129.861328	842.450562
1128.756836	880.003235
1127.652344	763.293396
1126.546875	867.075195
1125.442383	1022.895813
1124.336914	725.860168
1123.230469	770.098022
1122.125000	465.996887
1121.018555	313.536438
1119.912109	554.162048
1118.805664	399.239960
1117.699219	686.933533
1116.591797	489.305145
1115.484375	211.259476
1114.376953	328.282074
1113.268555	199.238113
1112.160156	389.360565
1111.051758	399.689789
1109.943359	417.043488
1108.833984	417.778931
1107.725586	300.361420
1106.616211	551.328308
1105.505859	398.382080
1104.396484	896.949341
1103.286133	734.444153
1102.175781	602.633362
1101.064453	628.862366
1099.954102	652.683228
1098.842773	916.927795
1097.731445	737.843506
1096.619141	782.670349
1095.507813	650.736023
1094.395508	704.899536
1093.282227	601.197693
1092.169922	690.587341
1091.056641	593.923523
1089.943359	657.301758
1088.830078	508.856628
1087.716797	689.781250
1086.602539	527.211853
1085.488281	628.033386
1084.373047	930.936707
1083.258789	775.394836
1082.143555	692.731445
1081.028320	621.829346
1079.913086	696.553772
1078.796875	813.478455
1077.680664	575.859558
1076.564453	420.482147
1075.448242	455.225037
1074.331055	567.343811
1073.213867	437.832764
1072.096680	301.338470
1070.979492	110.985863
1069.861328	129.300049
1068.743164	529.548889
1067.625000	674.265625
1066.505859	462.903168
1065.386719	331.256653
1064.267578	592.976624
1063.148438	489.465332
1062.029297	325.176025
1060.909180	589.079224
1059.789063	237.747498
1058.667969	555.352600
1057.547852	206.568741
1056.426758	208.544128
1055.305664	100.718430
1054.183594	144.808472
1053.062500	333.728424
1051.940430	282.062317
1050.818359	120.728203
1049.695313	197.564148
1048.572266	-66.291191
1047.449219	10.625125
1046.326172	190.172501
1045.203125	66.536537
1044.079102	176.123825
1042.955078	213.451736
1041.830078	348.671082
1040.706055	-0.693514
1039.581055	164.895950
1038.456055	456.208557
1037.331055	409.867340
1036.205078	-8.814482
1035.079102	245.267883
1033.953125	199.178848
1032.826172	283.417328
1031.700195	353.743164
1030.573242	254.376953
1029.445313	275.980896
1028.318359	-246.107452
1027.190430	-98.796059
1026.062500	-81.549088
1024.934570	-259.292450
1023.805664	-132.751465
1022.676758	-259.187347
1021.547852	-417.969513
1020.418945	-261.068848
1019.289063	-366.265106
1018.159180	-469.005432
1017.029297	-409.321442
1015.898438	-78.391029
1014.767578	-143.782837
1013.636719	-95.526497
1012.505859	163.580719
1011.375000	239.727859
1010.243164	364.547882
1009.111328	234.805588
1007.978516	482.411407
1006.846680	739.271606
1005.713867	1442.518188
1004.581055	1699.239624
1003.447266	2589.411133
1002.313477	2372.122803
1001.179688	1501.081299
1000.045898	644.420593
998.912109	460.417297
997.777344	50.302818
996.642578	65.297638
995.506836	80.398941
994.372070	298.688171
993.236328	117.867584
992.100586	91.791824
990.963867	342.565826
989.828125	70.014153
988.691406	279.437469
987.553711	-34.209782
986.416992	-303.803070
985.279297	-114.789207
984.141602	-52.386806
983.003906	-185.569702
981.865234	10.574331
980.726563	75.595711
979.587891	122.315437
978.448242	54.138149
977.309570	6.828819
976.169922	578.102417
975.030273	124.133537
973.889648	244.989319
972.749023	322.273743
971.608398	218.211838
970.467773	208.485596
969.326172	148.392914
968.184570	-97.447227
967.042969	157.211487
965.901367	184.769669
964.758789	31.256012
963.616211	171.468506
962.473633	139.817383
961.330078	323.765167
960.186523	258.000031
959.042969	279.461304
957.899414	83.469231
956.754883	-34.439095
955.610352	324.025330
954.465820	208.688446
953.321289	-84.934402
952.175781	-94.608521
951.030273	376.167297
949.884766	380.390717
948.738281	-49.603775
947.591797	457.815430
946.445313	-37.981117
945.298828	183.918106
944.151367	398.998322
943.003906	346.956848
941.856445	183.218765
940.708008	494.416016
939.559570	262.536377
938.411133	596.653320
937.262695	109.691612
936.113281	243.299210
934.964844	215.122940
933.814453	492.489349
932.665039	61.226093
931.514648	356.985626
930.364258	124.358055
929.213867	251.726929
928.062500	96.885117
926.912109	-12.237238
925.759766	-48.374031
924.608398	-118.491325
923.456055	-177.083786
922.303711	37.322327
921.151367	-432.485413
919.999023	-288.334686
918.845703	-207.754425
917.692383	-113.466721
916.539063	-69.072861
915.384766	-144.923828
914.230469	-82.162086
913.076172	-182.719101
911.920898	-201.439835
910.766602	-140.653397
909.611328	-224.932663
908.455078	-188.902328
907.299805	62.553169
906.143555	-37.277302
904.987305	-130.166153
903.830078	343.374023
902.673828	137.395493
901.516602	114.996216
900.359375	-34.063461
899.201172	20.705997
898.042969	-121.300545
896.884766	-36.964249
895.726563	-257.877228
894.567383	192.874023
893.408203	333.820679
892.249023	230.714325
891.088867	37.355259
889.929688	131.018478
888.769531	-30.476131
887.608398	-92.488297
886.448242	-34.784466
885.287109	20.697691
884.125977	247.670319
882.963867	97.916359
881.801758	424.093140
880.639648	211.342590
879.477539	219.626938
878.315430	146.826385
877.152344	585.507141
875.989258	341.558746
874.825195	133.793503
873.661133	122.020699
872.497070	114.786453
871.333008	206.590027
870.168945	95.907211
869.003906	66.269203
867.838867	369.459686
866.672852	83.529419
865.506836	-26.941093
864.340820	172.738754
863.174805	185.876770
862.008789	5.860804
860.841797	266.038513
859.674805	202.830185
858.506836	391.020966
857.339844	493.850677
856.171875	482.216553
855.003906	710.554565
853.834961	595.712341
852.666016	539.192200
851.497070	540.950439
850.328125	600.943359
849.158203	474.957947
847.988281	532.651062
846.818359	536.551208
845.647461	256.127136
844.477539	127.982346
843.306641	214.660339
842.134766	160.332245
840.963867	123.875366
839.791992	333.340820
838.619141	225.241623
837.447266	181.951431
836.274414	35.855202
835.101563	329.823181
833.928711	364.538513
832.754883	220.565384
831.581055	328.830902
830.407227	452.604218
829.232422	263.898712
828.058594	467.792175
826.883789	357.083130
825.708008	460.388397
824.533203	329.522583
823.357422	35.963642
822.181641	96.707794
821.004883	43.742844
819.828125	416.055450
818.651367	-62.364037
817.474609	-28.703030
816.296875	158.399231
815.119141	-99.634537
813.941406	149.488907
812.763672	71.514053
811.584961	66.844528
810.406250	-4.600348
809.226563	-124.999016
808.047852	-94.371964
806.868164	-412.570709
805.688477	-255.524948
804.507813	-225.198395
803.327148	-376.993103
802.146484	-251.451172
800.965820	-88.362625
799.784180	-391.226410
798.603516	-113.098175
797.420898	-325.142975
796.239258	-317.781250
795.056641	-350.420227
793.874023	-400.880676
792.691406	-130.286118
791.507813	-274.002747
790.324219	-194.178940
789.140625	-180.904770
787.956055	-23.929340
786.772461	-106.055710
785.586914	-53.351318
784.402344	30.167370
783.216797	120.162308
782.032227	-50.787605
780.845703	390.268921
779.660156	60.055149
778.473633	81.031479
777.287109	88.635513
776.100586	-47.362545
774.913086	-4.647450
773.725586	57.791210
772.538086	115.677032
771.349609	160.190491
770.161133	-123.948486
768.972656	81.298424
767.784180	326.010651
766.594727	132.044418
765.405273	180.370407
764.215820	76.615158
763.026367	265.637756
761.835938	328.997589
760.645508	577.089844
759.454102	516.940674
758.262695	518.316772
757.072266	515.203857
755.879883	391.072998
754.688477	200.973160
753.496094	107.566109
752.303711	468.912201
751.110352	460.983093
749.917969	158.717972
748.724609	324.157410
747.530273	129.464066
746.336914	437.327789
745.142578	225.011612
743.948242	-53.073498
742.752930	151.348953
741.558594	226.268295
740.363281	200.265854
739.166992	161.073257
737.971680	-112.567757
736.775391	-24.724344
735.579102	161.577713
734.381836	-140.466904
733.185547	1.925066
731.988281	32.612194
730.790039	109.195717
729.592773	-48.312290
728.394531	130.985825
727.196289	218.361710
725.997070	148.309067
724.797852	213.761734
723.598633	436.475525
722.399414	110.856712
721.199219	147.877579
719.999023	195.800232
718.798828	258.991882
717.598633	359.263092
716.397461	673.297241
715.196289	295.803619
713.994141	361.164856
712.792969	348.047516
711.590820	430.867096
710.388672	461.389465
709.185547	-11.305468
707.982422	-91.688339
706.779297	348.439941
705.576172	24.290094
704.372070	37.699856
703.167969	101.211899
701.963867	88.618805
700.759766	202.246277
699.554688	-42.896164
698.349609	177.374252
697.143555	58.561104
695.938477	-34.036469
694.732422	-156.924362
693.525391	-155.871063
692.319336	-139.525497
691.112305	-144.807617
689.905273	-165.186401
688.697266	-339.520020
687.490234	-201.282898
686.282227	-132.412598
685.073242	220.579071
683.865234	-282.789246
682.656250	-176.793121
681.447266	-300.424988
680.237305	-109.774338
679.028320	-51.218735
677.818359	-51.045769
676.607422	-65.921257
675.397461	44.852043
674.186523	-30.408346
672.975586	-189.896652
671.763672	63.891888
670.551758	38.728970
669.339844	-301.946045
668.127930	23.323414
666.915039	240.496002
665.703125	103.372154
664.489258	-152.385849
663.276367	207.462112
662.062500	64.223457
660.848633	-24.914192
659.634766	280.940094
658.419922	140.156281
657.205078	-0.503632
655.990234	-156.140533
654.775391	-221.115646
653.559570	-279.559204
652.343750	161.966019
651.126953	4.406723
649.911133	-23.841433
648.694336	163.250076
647.477539	115.582542
646.259766	343.406494
645.041992	220.340454
643.824219	546.901855
642.606445	189.281097
641.387695	177.944122
640.168945	168.660690
638.950195	-29.877398
637.730469	166.927612
636.511719	-70.479729
635.291016	306.329254
634.071289	-88.130585
632.850586	116.347717
631.629883	9.264315
630.409180	32.864700
629.188477	150.559296
627.966797	-101.042389
626.745117	-37.647011
625.522461	166.840256
624.300781	162.921692
623.078125	578.578369
621.854492	363.696747
620.631836	272.646423
619.408203	-90.869217
618.184570	-67.278564
616.960938	-179.162476
615.736328	46.462048
614.511719	-169.447784
613.287109	-210.598465
612.061523	93.920128
610.835938	59.659695
609.610352	88.664711
608.384766	63.302189
607.158203	-133.961014
605.931641	-50.206364
604.705078	47.373055
