# Supplementary material for: Raman spectroscopy accurately differentiates mucosal healing from non-healing and biochemical changes following biological therapy in inflammatory bowel disease
Source: PLoS One. 2021 Jun 2;16(6):e0252210. doi: 10.1371/journal.pone.0252210 (PMC8172032; doi:10.1371/journal.pone.0252210)
Supplement: S3 Dataset — (ZIP) [file pone.0252210.s005.zip › Export UC active inflammation/OC023 post treatment-1_base sub cr removed_76__X_-20372.5__Y_49409__Z_923.351__Time_863.txt]

1714.774414	79.297928
1713.797852	-83.121277
1712.820313	46.159115
1711.843750	76.614716
1710.866211	-22.016209
1709.888672	-103.755020
1708.911133	-23.046915
1707.933594	-175.357269
1706.955078	69.027893
1705.976563	5.577592
1704.998047	-44.207546
1704.019531	-16.083263
1703.040039	-169.704239
1702.061523	54.299561
1701.082031	80.521820
1700.101563	72.239487
1699.122070	21.514206
1698.141602	-15.532965
1697.161133	-9.481766
1696.180664	74.381035
1695.200195	350.874207
1694.218750	395.211639
1693.238281	314.405914
1692.256836	244.644180
1691.274414	452.813019
1690.292969	218.339264
1689.310547	427.150299
1688.328125	468.213013
1687.345703	501.632172
1686.363281	711.361816
1685.379883	561.545227
1684.396484	790.563721
1683.413086	700.175232
1682.429688	668.811401
1681.445313	680.438538
1680.461914	782.987122
1679.477539	774.071716
1678.493164	879.980713
1677.507813	1023.464539
1676.523438	882.684753
1675.538086	1165.175537
1674.552734	1200.672363
1673.566406	1199.316284
1672.581055	1182.423462
1671.594727	1290.790039
1670.608398	1351.684082
1669.622070	1357.168823
1668.634766	1479.851196
1667.648438	1480.767090
1666.661133	1399.779175
1665.673828	1550.053467
1664.685547	1700.626709
1663.698242	1604.865601
1662.709961	1681.864014
1661.721680	1698.225342
1660.733398	1839.516235
1659.744141	1729.363159
1658.755859	1683.211060
1657.766602	1830.780762
1656.777344	1573.479736
1655.787109	1679.342041
1654.797852	1616.108887
1653.807617	1463.260986
1652.817383	1411.356812
1651.827148	1264.582642
1650.835938	1155.218628
1649.844727	1099.106934
1648.853516	1072.417603
1647.862305	1003.768860
1646.871094	658.024414
1645.878906	555.764465
1644.886719	411.591797
1643.894531	661.211914
1642.902344	322.310333
1641.910156	358.627167
1640.916992	316.040588
1639.923828	31.033844
1638.930664	205.361984
1637.936523	237.473679
1636.943359	98.463387
1635.949219	36.202091
1634.955078	40.096226
1633.960938	-76.968018
1632.965820	103.906746
1631.970703	-12.659029
1630.975586	42.191929
1629.980469	134.088852
1628.985352	-60.711109
1627.989258	-107.872124
1626.993164	-73.263245
1625.997070	37.795975
1625.000977	-85.031616
1624.003906	-2.567685
1623.007813	14.326680
1622.010742	20.871819
1621.012695	27.578726
1620.015625	-10.213502
1619.017578	7.310686
1618.020508	82.732971
1617.021484	37.517895
1616.023438	94.804558
1615.025391	175.808426
1614.026367	-42.144138
1613.027344	-120.885834
1612.028320	102.052498
1611.028320	49.744667
1610.029297	18.524000
1609.029297	-44.032001
1608.029297	29.753830
1607.028320	-84.990517
1606.028320	70.107285
1605.027344	28.856012
1604.026367	134.266632
1603.025391	48.655804
1602.023438	-49.944160
1601.022461	-69.981644
1600.020508	-100.426369
1599.018555	-130.820160
1598.016602	3.517668
1597.013672	-175.794708
1596.010742	-138.133041
1595.007813	-152.719315
1594.004883	-310.937592
1593.001953	-9.501908
1591.998047	-123.291313
1590.994141	-114.359581
1589.990234	-97.611984
1588.986328	-20.878534
1587.981445	-4.187992
1586.976563	90.708405
1585.971680	42.134647
1584.966797	-16.877201
1583.961914	54.408127
1582.956055	0.554826
1581.950195	74.325806
1580.944336	270.425293
1579.938477	57.572212
1578.931641	63.435844
1577.924805	-3.643294
1576.917969	-104.589104
1575.911133	41.595993
1574.904297	-62.061565
1573.896484	104.705162
1572.888672	42.520111
1571.880859	68.656548
1570.873047	151.867310
1569.864258	27.087254
1568.855469	-110.724083
1567.846680	-121.313622
1566.837891	-51.505859
1565.829102	64.894341
1564.819336	2.047303
1563.809570	-27.150513
1562.799805	-27.912924
1561.790039	-36.574268
1560.779297	120.616478
1559.768555	85.755730
1558.757813	118.179810
1557.747070	10.515148
1556.736328	63.409748
1555.724609	196.452301
1554.712891	88.438957
1553.701172	68.371971
1552.689453	167.258560
1551.676758	133.958176
1550.664063	222.149185
1549.651367	87.661308
1548.638672	126.384384
1547.625977	82.187363
1546.612305	97.321976
1545.598633	34.748428
1544.584961	140.030731
1543.571289	12.567921
1542.556641	86.493767
1541.541992	-108.372704
1540.527344	164.051865
1539.512695	-18.161785
1538.498047	-110.124481
1537.482422	11.966102
1536.466797	82.240685
1535.451172	113.628235
1534.434570	-48.579449
1533.418945	204.220428
1532.402344	49.460766
1531.385742	-95.092751
1530.369141	-13.011275
1529.351563	89.469704
1528.334961	62.965679
1527.317383	67.197868
1526.299805	156.213394
1525.281250	-45.830532
1524.263672	-78.115662
1523.245117	28.366287
1522.226563	67.754173
1521.208008	135.243088
1520.188477	89.398956
1519.168945	-0.295897
1518.150391	110.344185
1517.129883	58.880337
1516.110352	61.222260
1515.089844	-39.345974
1514.070313	116.747726
1513.049805	-2.094903
1512.028320	17.541533
1511.007813	-150.319061
1509.986328	107.611000
1508.964844	-96.444023
1507.943359	40.505222
1506.921875	-179.157822
1505.899414	-129.737198
1504.876953	-231.707047
1503.854492	53.118023
1502.832031	-74.781654
1501.808594	-82.414612
1500.786133	-97.872520
1499.762695	-149.328156
1498.739258	-142.043991
1497.714844	-50.474709
1496.691406	-179.115448
1495.666992	-118.570107
1494.642578	-40.295216
1493.617188	99.156029
1492.592773	-4.434840
1491.567383	60.548092
1490.541992	79.369698
1489.516602	167.021179
1488.491211	78.265244
1487.464844	211.564301
1486.438477	168.515442
1485.412109	360.183258
1484.385742	148.434601
1483.358398	505.600739
1482.331055	492.617218
1481.303711	515.221680
1480.276367	461.204437
1479.249023	501.413483
1478.220703	628.133789
1477.192383	764.879272
1476.164063	738.410645
1475.135742	946.172668
1474.106445	1018.763977
1473.077148	956.285034
1472.047852	1140.636230
1471.018555	1245.918701
1469.989258	1429.933838
1468.958984	1567.976685
1467.928711	1593.967041
1466.898438	1617.313843
1465.868164	1737.166138
1464.836914	2011.909546
1463.805664	2083.168457
1462.774414	2050.157471
1461.743164	2001.844116
1460.710938	2151.541504
1459.679688	2219.872559
1458.647461	2237.326172
1457.615234	2602.386475
1456.582031	2203.497314
1455.549805	2479.500977
1454.516602	2491.552734
1453.483398	2430.011230
1452.449219	2563.632813
1451.416016	2446.240967
1450.381836	2579.706055
1449.347656	2555.995117
1448.313477	2542.385498
1447.279297	2622.441162
1446.244141	2659.373535
1445.208984	2443.125244
1444.173828	2495.200195
1443.138672	2448.547363
1442.102539	2366.460693
1441.066406	2431.078857
1440.030273	2116.358398
1438.994141	2208.774658
1437.958008	2207.619629
1436.920898	1817.285889
1435.883789	1790.917603
1434.846680	1517.017578
1433.808594	1245.743896
1432.771484	1062.968994
1431.733398	1213.467651
1430.695313	1050.962891
1429.657227	762.375488
1428.618164	635.359741
1427.579102	581.553772
1426.540039	447.096497
1425.500977	524.483704
1424.461914	453.149689
1423.421875	376.817169
1422.381836	408.879974
1421.341797	448.515015
1420.301758	223.738495
1419.260742	449.768372
1418.219727	300.664764
1417.178711	212.066422
1416.137695	251.874222
1415.096680	193.598938
1414.054688	288.805328
1413.012695	-35.914108
1411.970703	-88.926102
1410.928711	66.759964
1409.885742	222.423355
1408.842773	222.309113
1407.799805	28.841394
1406.756836	3.780266
1405.712891	36.533070
1404.668945	21.644299
1403.625000	164.946701
1402.581055	57.340363
1401.537109	-7.497294
1400.492188	18.049788
1399.447266	98.832741
1398.402344	74.366280
1397.357422	162.786682
1396.311523	45.753685
1395.265625	-31.054884
1394.219727	65.096771
1393.173828	38.585506
1392.126953	52.228531
1391.081055	65.972206
1390.034180	-35.330669
1388.986328	-78.951012
1387.939453	-19.872341
1386.891602	-20.755037
1385.843750	-121.556679
1384.795898	27.797089
1383.748047	-127.747849
1382.699219	-118.194496
1381.651367	-71.046852
1380.602539	-66.282631
1379.552734	-136.337601
1378.503906	123.345505
1377.454102	-36.355515
1376.404297	-153.441010
1375.354492	98.935974
1374.303711	126.794533
1373.253906	129.830688
1372.203125	-76.483971
1371.152344	-58.208206
1370.100586	0.056299
1369.049805	118.239822
1367.998047	-35.077839
1366.946289	58.401348
1365.894531	-79.637138
1364.841797	41.452518
1363.789063	58.070396
1362.736328	72.324715
1361.683594	106.612694
1360.630859	51.463379
1359.577148	-90.586365
1358.523438	237.535568
1357.469727	197.709656
1356.415039	217.684952
1355.361328	165.730698
1354.306641	369.833771
1353.251953	372.787079
1352.197266	524.884033
1351.141602	312.063568
1350.085938	409.770447
1349.030273	440.566437
1347.974609	533.523071
1346.918945	696.040955
1345.862305	652.767517
1344.805664	755.955200
1343.749023	866.678345
1342.691406	803.987976
1341.634766	922.371948
1340.577148	921.919800
1339.519531	787.853821
1338.460938	847.145325
1337.403320	861.992859
1336.344727	1040.347290
1335.286133	889.611694
1334.226563	984.035339
1333.167969	987.035095
1332.108398	1059.422119
1331.048828	906.902710
1329.989258	784.256531
1328.928711	728.534119
1327.869141	677.922363
1326.808594	906.640686
1325.748047	797.007813
1324.686523	899.932861
1323.625977	1017.768616
1322.564453	893.783264
1321.502930	994.565308
1320.440430	986.874878
1319.378906	1033.595703
1318.316406	888.059509
1317.253906	678.611877
1316.190430	883.539551
1315.127930	1044.149292
1314.064453	852.448975
1313.000977	1188.170654
1311.937500	1058.359985
1310.873047	793.293518
1309.809570	939.623169
1308.745117	911.252625
1307.679688	986.376343
1306.615234	1014.846619
1305.549805	974.551147
1304.484375	986.040833
1303.418945	1032.070190
1302.353516	1178.987671
1301.287109	1200.615234
1300.220703	1197.780640
1299.154297	1040.294922
1298.087891	1018.078613
1297.020508	971.428772
1295.954102	858.626648
1294.886719	900.616760
1293.818359	886.257141
1292.750977	592.321655
1291.682617	784.291321
1290.614258	929.686890
1289.545898	783.358337
1288.476563	683.769348
1287.407227	692.156189
1286.338867	759.441223
1285.268555	728.809326
1284.199219	605.218689
1283.128906	606.654541
1282.058594	669.381775
1280.988281	790.912292
1279.917969	525.855591
1278.846680	601.057739
1277.775391	835.295166
1276.704102	582.884216
1275.632813	919.870850
1274.560547	770.373901
1273.488281	706.552124
1272.416016	774.767761
1271.343750	930.963257
1270.270508	855.159912
1269.197266	1194.533691
1268.124023	940.643127
1267.050781	928.543884
1265.977539	1104.395020
1264.903320	938.705383
1263.829102	992.653503
1262.753906	1112.474121
1261.679688	1051.893799
1260.604492	823.219971
1259.529297	996.769470
1258.454102	933.974792
1257.378906	898.048645
1256.302734	886.538330
1255.226563	1145.322021
1254.150391	1102.202515
1253.073242	1032.374390
1251.997070	996.675110
1250.919922	888.053162
1249.841797	944.888367
1248.764648	957.961182
1247.686523	1080.449829
1246.608398	1178.607178
1245.530273	1019.183960
1244.452148	969.171326
1243.373047	805.053345
1242.293945	925.125793
1241.214844	969.904114
1240.135742	779.242676
1239.055664	678.464417
1237.975586	907.686523
1236.895508	794.813965
1235.815430	757.170837
1234.734375	736.522644
1233.654297	754.664124
1232.573242	729.179138
1231.491211	781.235413
1230.410156	755.747009
1229.328125	696.360168
1228.246094	578.880554
1227.163086	693.832275
1226.081055	440.851166
1224.998047	412.995575
1223.915039	614.948120
1222.832031	456.426544
1221.748047	406.767487
1220.664063	398.203491
1219.580078	184.177887
1218.496094	173.197479
1217.412109	340.968353
1216.327148	322.653290
1215.242188	328.461578
1214.157227	312.503632
1213.071289	393.067169
1211.985352	422.878204
1210.899414	566.029602
1209.813477	446.153381
1208.727539	475.803284
1207.640625	556.028809
1206.553711	669.915527
1205.466797	663.203857
1204.378906	516.698059
1203.291016	307.572754
1202.203125	233.352661
1201.115234	231.342743
1200.027344	63.172237
1198.938477	22.576809
1197.849609	116.683662
1196.760742	-53.938454
1195.670898	-104.292244
1194.582031	-27.248079
1193.492188	-48.872314
1192.401367	-56.133404
1191.311523	-97.107330
1190.220703	-75.670326
1189.129883	-212.842941
1188.039063	-138.710526
1186.947266	-19.071012
1185.856445	-62.785709
1184.764648	-70.563408
1183.671875	-102.409470
1182.580078	21.588728
1181.487305	-123.144150
1180.394531	154.082077
1179.301758	90.712555
1178.208984	77.611450
1177.115234	64.428650
1176.021484	242.798141
1174.927734	112.051918
1173.833008	187.189346
1172.738281	41.966824
1171.643555	265.283813
1170.548828	107.955864
1169.454102	98.920616
1168.358398	101.751396
1167.262695	32.748131
1166.166992	174.052658
1165.070313	-31.368269
1163.973633	52.338341
1162.876953	274.467773
1161.780273	35.422729
1160.683594	242.925323
1159.585938	244.915649
1158.488281	411.494415
1157.389648	303.467773
1156.291992	538.936829
1155.193359	368.704773
1154.094727	250.907043
1152.996094	388.161469
1151.896484	391.764191
1150.796875	142.651794
1149.697266	119.887535
1148.597656	37.476139
1147.498047	-78.346191
1146.397461	-75.178123
1145.296875	-48.314869
1144.195313	56.961193
1143.094727	100.222534
1141.993164	55.338959
1140.891602	195.871246
1139.789063	62.793648
1138.687500	77.055489
1137.584961	224.292587
1136.482422	50.582855
1135.379883	228.426559
1134.276367	425.079895
1133.172852	488.567474
1132.069336	459.335907
1130.964844	676.840515
1129.861328	796.858521
1128.756836	750.650574
1127.652344	908.330811
1126.546875	814.481079
1125.442383	1002.687317
1124.336914	728.519958
1123.230469	679.483459
1122.125000	722.766724
1121.018555	495.910583
1119.912109	617.153137
1118.805664	612.765686
1117.699219	494.668030
1116.591797	490.108704
1115.484375	405.014709
1114.376953	426.302032
1113.268555	300.863586
1112.160156	478.009491
1111.051758	548.614929
1109.943359	453.674103
1108.833984	694.171570
1107.725586	792.750000
1106.616211	825.064880
1105.505859	661.309570
1104.396484	780.802185
1103.286133	767.993652
1102.175781	854.199951
1101.064453	687.882935
1099.954102	915.401428
1098.842773	918.742004
1097.731445	775.854980
1096.619141	941.674622
1095.507813	904.719543
1094.395508	1001.970215
1093.282227	682.250183
1092.169922	746.398987
1091.056641	801.026550
1089.943359	664.930420
1088.830078	754.709961
1087.716797	604.440186
1086.602539	804.593079
1085.488281	856.460815
1084.373047	870.626709
1083.258789	722.567993
1082.143555	785.985840
1081.028320	720.116882
1079.913086	710.591980
1078.796875	715.101746
1077.680664	484.808929
1076.564453	597.233032
1075.448242	674.363342
1074.331055	627.075989
1073.213867	643.093567
1072.096680	551.202148
1070.979492	360.856079
1069.861328	583.054443
1068.743164	584.855957
1067.625000	511.660126
1066.505859	576.647766
1065.386719	374.637421
1064.267578	549.603882
1063.148438	612.122559
1062.029297	576.312805
1060.909180	477.330139
1059.789063	467.254822
1058.667969	487.561707
1057.547852	416.678986
1056.426758	259.334259
1055.305664	239.922455
1054.183594	416.746552
1053.062500	341.243530
1051.940430	219.065887
1050.818359	113.288277
1049.695313	336.655090
1048.572266	389.580811
1047.449219	447.156647
1046.326172	318.123138
1045.203125	345.398621
1044.079102	344.693390
1042.955078	124.912178
1041.830078	89.336609
1040.706055	200.579285
1039.581055	39.274471
1038.456055	148.194931
1037.331055	191.906479
1036.205078	640.619568
1035.079102	346.839386
1033.953125	313.797638
1032.826172	338.952057
1031.700195	440.881500
1030.573242	296.364258
1029.445313	189.143997
1028.318359	151.740692
1027.190430	7.530574
1026.062500	-64.555840
1024.934570	-164.420593
1023.805664	-259.543213
1022.676758	-226.902481
1021.547852	-187.253082
1020.418945	-198.597656
1019.289063	-274.821808
1018.159180	-251.226913
1017.029297	-111.652588
1015.898438	-104.194237
1014.767578	111.895386
1013.636719	179.687698
1012.505859	266.058838
1011.375000	162.584061
1010.243164	364.836243
1009.111328	534.676453
1007.978516	429.145386
1006.846680	779.525085
1005.713867	1486.031738
1004.581055	2166.866943
1003.447266	2660.208984
1002.313477	2189.572266
1001.179688	1525.143555
1000.045898	962.779602
998.912109	340.729126
997.777344	90.855675
996.642578	12.049412
995.506836	51.100803
994.372070	2.561060
993.236328	-27.390928
992.100586	-6.470036
990.963867	-38.484142
989.828125	63.355316
988.691406	56.932011
987.553711	105.935249
986.416992	217.244659
985.279297	93.687790
984.141602	76.241211
983.003906	111.880867
981.865234	-29.598957
980.726563	70.737793
979.587891	46.926537
978.448242	-52.644466
977.309570	-25.558636
976.169922	-7.548412
975.030273	130.109589
973.889648	345.968964
972.749023	191.987152
971.608398	212.778397
970.467773	109.700035
969.326172	77.979828
968.184570	259.873383
967.042969	177.937119
965.901367	34.241116
964.758789	106.357201
963.616211	89.156517
962.473633	42.307621
961.330078	211.074966
960.186523	279.087952
959.042969	296.817780
957.899414	204.751099
956.754883	241.108795
955.610352	9.750048
954.465820	25.839151
953.321289	96.989601
952.175781	268.916687
951.030273	118.425186
949.884766	276.851044
948.738281	-3.573537
947.591797	8.837441
946.445313	311.589752
945.298828	148.320953
944.151367	186.267395
943.003906	286.001129
941.856445	70.805046
940.708008	127.459694
939.559570	159.140091
938.411133	190.956116
937.262695	136.242233
936.113281	172.913071
934.964844	107.130913
933.814453	121.302216
932.665039	247.263275
931.514648	54.392227
930.364258	248.932922
929.213867	76.939209
928.062500	112.329140
926.912109	-31.949024
925.759766	110.684311
924.608398	-19.585957
923.456055	-161.020004
922.303711	22.898279
921.151367	-50.002277
919.999023	-204.544250
918.845703	-93.032623
917.692383	-90.473495
916.539063	-140.013779
915.384766	-75.867500
914.230469	-86.527534
913.076172	-110.668320
911.920898	-111.973404
910.766602	9.337450
909.611328	-139.151016
908.455078	-103.786934
907.299805	-145.392410
906.143555	-125.662498
904.987305	107.152809
903.830078	-11.118896
902.673828	-81.665947
901.516602	35.858246
900.359375	24.416975
899.201172	-109.106316
898.042969	-38.835514
896.884766	108.415634
895.726563	-4.362927
894.567383	81.977074
893.408203	87.002625
892.249023	171.217224
891.088867	77.009483
889.929688	73.281509
888.769531	-20.676294
887.608398	-69.341820
886.448242	134.894485
885.287109	228.548935
884.125977	103.399551
882.963867	179.136948
881.801758	42.943233
880.639648	287.891876
879.477539	142.861969
878.315430	245.842957
877.152344	233.950394
875.989258	228.880630
874.825195	431.046112
873.661133	146.895966
872.497070	290.574768
871.333008	152.959518
870.168945	249.422287
869.003906	152.465485
867.838867	100.568199
866.672852	57.732872
865.506836	237.461899
864.340820	156.484741
863.174805	203.624527
862.008789	270.982758
860.841797	268.731873
859.674805	380.992218
858.506836	470.780975
857.339844	455.075256
856.171875	457.341125
855.003906	538.112000
853.834961	529.168640
852.666016	502.298462
851.497070	484.405579
850.328125	542.698914
849.158203	359.033478
847.988281	354.611664
846.818359	258.379700
845.647461	298.733643
844.477539	251.761063
843.306641	157.810760
842.134766	-68.090965
840.963867	191.377060
839.791992	61.659233
838.619141	25.860014
837.447266	188.932648
836.274414	347.427856
835.101563	224.353165
833.928711	262.084656
832.754883	286.361023
831.581055	321.736877
830.407227	448.539551
829.232422	657.784119
828.058594	409.596588
826.883789	471.449127
825.708008	401.674011
824.533203	354.147705
823.357422	395.722076
822.181641	134.205322
821.004883	226.903381
819.828125	125.742821
818.651367	-11.069634
817.474609	32.394478
816.296875	-62.207420
815.119141	152.393524
813.941406	-118.079140
812.763672	-72.745544
811.584961	-3.062606
810.406250	-144.659363
809.226563	-44.065022
808.047852	9.724627
806.868164	-72.089172
805.688477	-49.598755
804.507813	-129.336319
803.327148	-82.627258
802.146484	-36.046192
800.965820	-51.709637
799.784180	19.031796
798.603516	-276.246368
797.420898	-165.794830
796.239258	-44.430328
795.056641	-202.424316
793.874023	-189.878159
792.691406	-99.934196
791.507813	-94.283920
790.324219	-51.118023
789.140625	-92.189873
787.956055	-49.272060
786.772461	121.810410
785.586914	133.464981
784.402344	12.326944
783.216797	81.244934
782.032227	300.293549
780.845703	21.980965
779.660156	112.587646
778.473633	79.362213
777.287109	123.316292
776.100586	103.118484
774.913086	102.681763
773.725586	53.589645
772.538086	8.818663
771.349609	54.381420
770.161133	29.255592
768.972656	21.666065
767.784180	-41.123116
766.594727	45.836269
765.405273	183.312714
764.215820	104.799103
763.026367	182.543289
761.835938	169.901794
760.645508	179.175110
759.454102	390.764709
758.262695	265.613098
757.072266	230.590927
755.879883	296.634583
754.688477	281.227570
753.496094	226.188339
752.303711	267.762970
751.110352	157.677399
749.917969	166.151291
748.724609	121.856461
747.530273	121.411987
746.336914	305.232574
745.142578	135.678421
743.948242	233.740860
742.752930	169.423416
741.558594	118.235275
740.363281	152.505325
739.166992	241.495895
737.971680	124.459862
736.775391	125.718285
735.579102	155.406952
734.381836	49.313831
733.185547	28.604424
731.988281	108.542198
730.790039	194.985733
729.592773	176.384033
728.394531	190.581680
727.196289	318.448456
725.997070	153.369247
724.797852	331.442444
723.598633	269.124634
722.399414	259.264954
721.199219	413.199615
719.999023	324.753662
718.798828	240.737244
717.598633	451.373535
716.397461	216.898346
715.196289	348.993042
713.994141	361.136627
712.792969	229.435242
711.590820	294.006439
710.388672	73.148575
709.185547	116.056488
707.982422	108.913116
706.779297	38.693348
705.576172	-27.068445
704.372070	44.397720
703.167969	81.094589
701.963867	180.945923
700.759766	-28.005510
699.554688	145.937881
698.349609	76.412895
697.143555	22.234169
695.938477	-94.833878
694.732422	-140.050278
693.525391	-74.368950
692.319336	-204.035812
691.112305	-170.709824
689.905273	-78.683243
688.697266	-58.185555
687.490234	-44.089771
686.282227	-58.071163
685.073242	23.487040
683.865234	-35.782711
682.656250	-153.416794
681.447266	-73.688049
680.237305	-193.171997
679.028320	-26.587387
677.818359	-126.290031
676.607422	-150.050232
675.397461	-4.863879
674.186523	-34.890614
672.975586	-49.642467
671.763672	164.989899
670.551758	50.962543
669.339844	252.720932
668.127930	-36.126923
666.915039	-74.083733
665.703125	9.044120
664.489258	29.596048
663.276367	-55.590458
662.062500	94.650887
660.848633	91.650780
659.634766	58.500301
658.419922	51.306946
657.205078	95.918678
655.990234	-70.778282
654.775391	64.430641
653.559570	-39.651848
652.343750	-76.895950
651.126953	15.117441
649.911133	48.893787
648.694336	20.159443
647.477539	101.161690
646.259766	306.876678
645.041992	316.573639
643.824219	289.567596
642.606445	380.720428
641.387695	338.344757
640.168945	110.908882
638.950195	106.890282
637.730469	171.395294
636.511719	100.250282
635.291016	54.617348
634.071289	-87.958443
632.850586	121.257645
631.629883	-2.704126
630.409180	-0.430940
629.188477	91.482681
627.966797	-83.112938
626.745117	-17.997084
625.522461	108.680252
624.300781	172.516953
623.078125	269.940765
621.854492	304.473419
620.631836	383.210541
619.408203	43.512371
618.184570	79.914680
616.960938	-47.293880
615.736328	-42.744820
614.511719	149.045151
613.287109	-126.649437
612.061523	71.369621
610.835938	-189.461609
609.610352	-124.418404
608.384766	129.436020
607.158203	29.198746
605.931641	-72.498245
604.705078	33.556499
