# Supplementary material for: Raman spectroscopy accurately differentiates mucosal healing from non-healing and biochemical changes following biological therapy in inflammatory bowel disease
Source: PLoS One. 2021 Jun 2;16(6):e0252210. doi: 10.1371/journal.pone.0252210 (PMC8172032; doi:10.1371/journal.pone.0252210)
Supplement: S3 Dataset — (ZIP) [file pone.0252210.s005.zip › Export UC active inflammation/OC028-2 pre treatment base sub cr removed_42__X_341.413__Y_32099.4__Z_107.44__Time_487.txt]

1714.793945	149.888809
1713.817383	100.703583
1712.840820	3.910246
1711.864258	172.772018
1710.886719	52.122768
1709.909180	146.101776
1708.931641	49.922626
1707.953125	-166.644684
1706.975586	-152.576630
1705.997070	-76.779228
1705.018555	-43.686562
1704.040039	16.331570
1703.060547	-25.213987
1702.081055	75.242393
1701.101563	-310.997925
1700.122070	-129.920883
1699.142578	24.528311
1698.162109	-2.689475
1697.181641	-112.544853
1696.201172	-43.135025
1695.220703	-53.693123
1694.239258	5.377482
1693.257813	192.791061
1692.276367	174.777756
1691.294922	127.624161
1690.313477	312.843262
1689.331055	367.457642
1688.348633	424.927612
1687.366211	18.618217
1686.383789	111.226295
1685.400391	30.748276
1684.416992	99.745522
1683.433594	310.125366
1682.450195	-52.024284
1681.465820	54.859646
1680.482422	119.330208
1679.498047	186.635803
1678.512695	222.177917
1677.528320	260.594757
1676.542969	269.936493
1675.558594	218.337265
1674.572266	323.811127
1673.586914	469.335968
1672.601563	250.924347
1671.615234	250.675461
1670.628906	356.890015
1669.642578	447.330048
1668.655273	527.302246
1667.668945	498.617126
1666.681641	541.792908
1665.694336	662.098572
1664.706055	551.743408
1663.718750	621.997070
1662.730469	631.416138
1661.742188	609.209839
1660.753906	611.059326
1659.764648	621.035095
1658.775391	567.609070
1657.787109	795.163696
1656.796875	588.488037
1655.807617	901.007568
1654.818359	620.651978
1653.828125	676.670288
1652.837891	455.030029
1651.846680	577.519409
1650.856445	618.148499
1649.865234	494.984802
1648.874023	345.601532
1647.882813	117.155846
1646.891602	343.433807
1645.899414	339.929413
1644.907227	246.778549
1643.915039	182.859970
1642.922852	322.385376
1641.930664	39.695347
1640.937500	245.428009
1639.944336	66.029961
1638.951172	-31.392635
1637.957031	200.973465
1636.963867	483.462891
1635.969727	25.264042
1634.975586	-3.064880
1633.981445	124.180855
1632.986328	159.280838
1631.991211	-42.545986
1630.996094	-4.578300
1630.000977	51.900326
1629.005859	61.080944
1628.009766	17.722170
1627.013672	-9.741776
1626.017578	26.016880
1625.021484	-38.075451
1624.024414	0.465807
1623.028320	60.102238
1622.031250	-22.117485
1621.033203	0.853437
1620.036133	139.463455
1619.038086	-73.819305
1618.041016	91.131073
1617.041992	-72.055809
1616.043945	56.194080
1615.045898	50.629551
1614.046875	-65.061882
1613.047852	-170.162720
1612.048828	131.244873
1611.048828	-57.659206
1610.049805	-55.109089
1609.049805	-167.825806
1608.049805	-118.033394
1607.048828	128.202209
1606.048828	73.220909
1605.047852	-7.898155
1604.046875	-13.051885
1603.045898	-75.757759
1602.044922	-18.068392
1601.042969	-151.347275
1600.041016	-98.877991
1599.039063	32.016434
1598.037109	-43.653976
1597.034180	168.193726
1596.031250	-129.577454
1595.028320	-116.347069
1594.025391	-40.443806
1593.022461	-118.645554
1592.018555	-225.545959
1591.014648	-335.023071
1590.010742	87.881683
1589.006836	147.936447
1588.001953	-45.076363
1586.997070	-71.125404
1585.992188	-86.757828
1584.987305	100.915771
1583.982422	20.043650
1582.976563	-8.716697
1581.970703	-32.287739
1580.964844	-55.883415
1579.958984	149.638824
1578.952148	214.446274
1577.945313	16.304256
1576.938477	-98.524445
1575.931641	75.436867
1574.924805	-109.674896
1573.916992	110.923775
1572.909180	-11.820747
1571.901367	120.179749
1570.893555	148.116028
1569.884766	-8.499875
1568.876953	105.066994
1567.868164	57.494595
1566.858398	129.322342
1565.849609	-222.093216
1564.839844	96.213715
1563.830078	-52.770573
1562.820313	36.929234
1561.810547	9.801176
1560.799805	-71.847954
1559.790039	85.006332
1558.779297	73.226860
1557.767578	-13.781360
1556.756836	-20.496252
1555.745117	40.065838
1554.733398	157.506378
1553.721680	191.961227
1552.709961	171.960800
1551.697266	221.768677
1550.685547	136.923660
1549.672852	67.553352
1548.659180	186.947861
1547.646484	99.336006
1546.632813	164.217117
1545.619141	86.818695
1544.605469	-96.586342
1543.591797	84.321877
1542.577148	133.317383
1541.562500	239.028519
1540.547852	-63.370270
1539.533203	163.505493
1538.518555	147.582291
1537.502930	82.543167
1536.487305	200.623474
1535.471680	50.312302
1534.456055	111.445496
1533.439453	265.276215
1532.422852	-83.700905
1531.406250	-131.084534
1530.389648	94.589256
1529.373047	31.560751
1528.355469	223.442307
1527.337891	124.184158
1526.320313	274.601929
1525.302734	-64.163574
1524.284180	55.171719
1523.265625	14.860249
1522.247070	-15.230486
1521.228516	-6.816942
1520.208984	-39.637711
1519.190430	66.291321
1518.170898	128.392014
1517.151367	-66.562050
1516.130859	141.793900
1515.111328	188.181015
1514.090820	54.711117
1513.070313	-140.396484
1512.049805	-86.530800
1511.028320	-112.328293
1510.006836	87.580093
1508.986328	-120.511459
1507.963867	-25.999269
1506.942383	58.150185
1505.919922	-116.729561
1504.898438	-142.952759
1503.875977	-289.679260
1502.852539	40.063248
1501.830078	113.477608
1500.806641	-69.290695
1499.783203	-182.928329
1498.759766	43.836178
1497.736328	-67.358543
1496.711914	-117.183685
1495.687500	27.350206
1494.663086	77.129906
1493.638672	-29.145311
1492.613281	0.032886
1491.587891	-113.989273
1490.563477	-118.139725
1489.537109	-71.279671
1488.511719	115.988510
1487.485352	47.745552
1486.458984	222.012848
1485.432617	69.428314
1484.406250	103.144493
1483.379883	317.940918
1482.352539	172.908554
1481.325195	308.418762
1480.297852	352.028442
1479.269531	288.489624
1478.241211	258.060516
1477.213867	339.727112
1476.184570	128.314026
1475.156250	276.091980
1474.127930	232.773911
1473.098633	347.268921
1472.069336	387.856049
1471.040039	525.091309
1470.009766	555.354431
1468.979492	524.515381
1467.950195	615.741211
1466.918945	508.537354
1465.888672	645.404968
1464.857422	733.878357
1463.827148	725.734680
1462.795898	778.524658
1461.763672	732.192139
1460.732422	762.047485
1459.700195	786.775146
1458.667969	890.155701
1457.635742	1023.923889
1456.603516	954.630920
1455.570313	946.216797
1454.537109	1183.797974
1453.503906	962.307678
1452.470703	832.159241
1451.436523	963.100342
1450.403320	1025.565674
1449.369141	925.837280
1448.333984	871.721191
1447.299805	1131.650146
1446.264648	1199.025269
1445.230469	1101.843872
1444.194336	718.694519
1443.159180	998.640747
1442.124023	944.545410
1441.087891	728.593628
1440.051758	1000.757324
1439.015625	835.450989
1437.978516	892.628296
1436.941406	904.299255
1435.904297	807.335327
1434.867188	783.670471
1433.830078	636.282593
1432.791992	486.429077
1431.754883	286.179230
1430.715820	416.613159
1429.677734	430.951233
1428.639648	228.348251
1427.600586	141.854691
1426.561523	158.800629
1425.522461	130.380692
1424.482422	298.580933
1423.443359	315.545349
1422.403320	128.438141
1421.363281	100.126320
1420.322266	-11.266307
1419.282227	56.193089
1418.241211	-50.051857
1417.200195	90.417503
1416.159180	162.919708
1415.117188	79.439980
1414.076172	-102.050179
1413.034180	66.087486
1411.992188	5.410047
1410.949219	163.457520
1409.907227	-103.205215
1408.864258	-2.912299
1407.821289	-131.205505
1406.777344	77.107643
1405.734375	-93.749199
1404.690430	-169.110855
1403.646484	-26.049622
1402.602539	84.374947
1401.557617	-194.055664
1400.513672	184.820145
1399.468750	-63.328167
1398.423828	54.708061
1397.377930	77.484871
1396.333008	7.592094
1395.287109	7.921227
1394.241211	-99.408218
1393.195313	-46.359299
1392.148438	79.321495
1391.101563	39.784706
1390.054688	-104.794098
1389.007813	143.592682
1387.960938	174.283646
1386.913086	52.439724
1385.865234	-19.282074
1384.817383	14.089631
1383.769531	-44.975758
1382.720703	-78.975349
1381.671875	84.478012
1380.623047	128.023605
1379.574219	-68.134880
1378.524414	130.344513
1377.475586	-15.677418
1376.425781	-26.811262
1375.375977	64.430222
1374.325195	-38.898926
1373.274414	57.414936
1372.224609	133.815628
1371.172852	-106.391792
1370.122070	-134.551605
1369.070313	-155.165192
1368.019531	-188.148529
1366.967773	0.633950
1365.915039	32.500141
1364.863281	-35.163631
1363.810547	-157.502731
1362.757813	51.290356
1361.705078	78.420929
1360.651367	-76.001633
1359.598633	-155.662140
1358.544922	-344.638916
1357.491211	-118.281197
1356.436523	-85.833885
1355.382813	46.081047
1354.328125	-25.725586
1353.273438	4.413250
1352.217773	171.190338
1351.163086	74.790680
1350.107422	-53.773247
1349.051758	73.417183
1347.996094	138.593399
1346.939453	171.556854
1345.883789	157.462433
1344.827148	473.234375
1343.769531	238.567139
1342.712891	365.956909
1341.655273	379.366425
1340.598633	484.517120
1339.540039	418.767639
1338.482422	177.298080
1337.423828	141.499329
1336.366211	360.759247
1335.307617	245.883987
1334.248047	346.389160
1333.189453	-18.142578
1332.129883	131.983032
1331.070313	405.749512
1330.010742	172.673111
1328.950195	85.586449
1327.890625	307.503021
1326.830078	410.798401
1325.768555	121.377640
1324.708008	276.666901
1323.646484	407.260773
1322.585938	426.794159
1321.523438	475.988281
1320.461914	416.671692
1319.400391	340.179260
1318.337891	285.977875
1317.275391	172.687592
1316.211914	476.126038
1315.149414	274.247253
1314.085938	341.104034
1313.022461	437.559265
1311.958984	324.676849
1310.894531	261.150543
1309.831055	581.790222
1308.766602	353.442108
1307.701172	400.871368
1306.636719	288.422607
1305.571289	385.163055
1304.505859	577.834961
1303.440430	374.617340
1302.375000	589.447937
1301.308594	396.258179
1300.242188	294.124115
1299.175781	462.320313
1298.109375	601.024719
1297.041992	425.406342
1295.975586	330.939392
1294.908203	447.648193
1293.839844	336.135590
1292.772461	379.292450
1291.704102	253.228317
1290.635742	306.290039
1289.567383	450.094910
1288.498047	115.881584
1287.428711	269.559235
1286.360352	369.316071
1285.290039	202.052628
1284.220703	39.809978
1283.150391	161.714981
1282.080078	288.506592
1281.009766	373.676056
1279.939453	241.069199
1278.868164	223.539169
1277.796875	413.958557
1276.725586	325.560791
1275.654297	205.457245
1274.582031	36.552025
1273.509766	219.659882
1272.437500	422.269104
1271.365234	578.412964
1270.291992	519.605957
1269.218750	231.344376
1268.145508	455.869415
1267.072266	460.677185
1265.999023	363.031342
1264.924805	338.637024
1263.850586	275.257874
1262.776367	131.465164
1261.701172	338.811768
1260.625977	416.912781
1259.550781	443.830719
1258.475586	502.430756
1257.400391	346.681641
1256.324219	376.093353
1255.248047	300.821960
1254.171875	189.089996
1253.094727	403.521851
1252.018555	513.258484
1250.941406	472.143219
1249.864258	445.652374
1248.786133	258.708130
1247.708008	193.404861
1246.630859	397.915924
1245.551758	412.814880
1244.473633	330.547638
1243.394531	175.459854
1242.316406	467.243958
1241.236328	370.470673
1240.157227	130.546783
1239.077148	211.043594
1237.998047	318.199371
1236.917969	294.327606
1235.836914	415.965454
1234.756836	159.336502
1233.675781	215.506271
1232.594727	283.766266
1231.512695	228.425629
1230.431641	352.361298
1229.349609	374.520630
1228.267578	416.035980
1227.185547	229.979675
1226.102539	237.610077
1225.019531	56.499027
1223.936523	-95.511597
1222.853516	132.251129
1221.769531	144.694046
1220.686523	108.775246
1219.602539	179.202850
1218.517578	107.014061
1217.433594	-8.638609
1216.348633	124.523232
1215.263672	88.574455
1214.178711	306.123627
1213.092773	79.429115
1212.007813	159.295944
1210.921875	145.013184
1209.834961	60.761646
1208.749023	290.036896
1207.662109	111.718735
1206.575195	56.393978
1205.488281	25.172216
1204.400391	-15.700898
1203.313477	13.283106
1202.225586	-126.360313
1201.136719	-152.802795
1200.048828	-10.744716
1198.959961	-58.914829
1197.871094	-44.528862
1196.782227	-133.620651
1195.692383	109.203804
1194.603516	3.225872
1193.513672	267.489105
1192.423828	34.072845
1191.333008	-100.751953
1190.242188	-189.901947
1189.151367	13.990485
1188.060547	-135.245132
1186.969727	-212.420822
1185.877930	-109.578247
1184.786133	-16.415087
1183.694336	-91.273628
1182.601563	-300.466064
1181.509766	-53.947525
1180.416992	12.599455
1179.323242	-9.616637
1178.230469	-82.183548
1177.136719	84.840111
1176.042969	-59.659039
1174.949219	-74.806351
1173.854492	-49.285221
1172.760742	2.521081
1171.666016	116.487305
1170.570313	-85.489494
1169.475586	-203.682938
1168.379883	15.361622
1167.284180	-153.100616
1166.188477	-111.154861
1165.091797	-33.421173
1163.996094	132.652420
1162.899414	-107.526543
1161.801758	-190.004242
1160.705078	66.603600
1159.607422	-121.006592
1158.509766	109.124878
1157.412109	50.365082
1156.313477	94.172920
1155.215820	168.931107
1154.117188	57.600487
1153.017578	117.931900
1151.918945	-29.177038
1150.819336	62.040028
1149.719727	79.314659
1148.620117	-20.181231
1147.519531	-98.246712
1146.418945	-12.035802
1145.318359	7.441813
1144.217773	-56.428028
1143.116211	8.166866
1142.014648	34.628345
1140.913086	82.439957
1139.811523	-7.720411
1138.708984	-95.510353
1137.606445	109.022957
1136.503906	-83.386879
1135.401367	-0.186879
1134.297852	201.678162
1133.194336	-64.361191
1132.090820	59.004913
1130.987305	20.882236
1129.882813	-48.117432
1128.778320	250.584137
1127.673828	202.830048
1126.569336	562.910706
1125.463867	330.106781
1124.358398	360.457611
1123.252930	305.448944
1122.146484	68.001091
1121.041016	268.810822
1119.934570	0.618710
1118.828125	106.572693
1117.720703	200.600830
1116.613281	157.298431
1115.505859	111.614250
1114.398438	184.181625
1113.291016	-15.269426
1112.182617	217.986908
1111.074219	-45.275108
1109.964844	-29.603127
1108.856445	33.288319
1107.747070	103.197906
1106.637695	175.405899
1105.528320	197.968597
1104.417969	161.473068
1103.307617	228.800278
1102.197266	352.694031
1101.086914	188.722412
1099.975586	454.003693
1098.864258	167.417984
1097.752930	199.163284
1096.641602	162.524475
1095.529297	328.499695
1094.416992	228.190887
1093.304688	167.939606
1092.191406	180.677582
1091.079102	242.827820
1089.965820	464.957123
1088.852539	-70.676231
1087.738281	149.023560
1086.624023	314.512085
1085.509766	120.156403
1084.395508	151.546188
1083.280273	389.717621
1082.166016	371.654572
1081.050781	175.043777
1079.934570	316.701538
1078.819336	324.448669
1077.703125	280.526581
1076.586914	-9.819826
1075.469727	185.664368
1074.353516	282.526611
1073.236328	104.922401
1072.119141	-2.264682
1071.000977	-3.922274
1069.882813	10.820513
1068.765625	330.176361
1067.646484	192.545090
1066.528320	352.433014
1065.409180	69.675362
1064.290039	236.529755
1063.170898	246.492249
1062.050781	99.665504
1060.930664	352.951691
1059.810547	138.342941
1058.690430	117.921272
1057.569336	340.639008
1056.449219	254.744736
1055.327148	161.872833
1054.206055	1.308826
1053.083984	-7.362912
1051.961914	-111.761749
1050.839844	122.413063
1049.717773	183.770874
1048.594727	-137.589401
1047.471680	-10.858515
1046.348633	57.517239
1045.224609	214.480545
1044.101563	191.880310
1042.976563	316.134583
1041.852539	65.183632
1040.728516	96.263138
1039.603516	78.429153
1038.478516	69.938072
1037.352539	105.700470
1036.227539	-198.349106
1035.101563	177.250244
1033.974609	78.090309
1032.848633	60.416019
1031.721680	5.563404
1030.594727	329.717346
1029.467773	84.286980
1028.340820	-44.810856
1027.212891	19.005539
1026.084961	43.335960
1024.956055	93.225029
1023.828125	-172.613129
1022.699219	-312.961212
1021.570313	-262.924652
1020.440430	-270.882568
1019.311523	-114.111343
1018.181641	-103.475494
1017.050781	250.310059
1015.920898	-26.483477
1014.790039	-1.862011
1013.659180	25.103861
1012.528320	15.038910
1011.396484	93.010529
1010.265625	-4.958570
1009.132813	56.859772
1008.000977	111.755402
1006.868164	104.199455
1005.736328	96.696671
1004.602539	565.602600
1003.469727	611.257385
1002.335938	1008.265137
1001.202148	887.504028
1000.068359	547.368103
998.933594	168.169250
997.799805	-19.131432
996.665039	-169.360031
995.529297	61.372829
994.394531	95.907738
993.258789	33.576122
992.123047	98.186172
990.986328	-86.233208
989.849609	135.248123
988.712891	105.444069
987.576172	-18.771893
986.439453	9.179742
985.301758	-101.028419
984.164063	95.138901
983.025391	-1.117302
981.887695	8.610649
980.749023	-75.960159
979.610352	-68.408981
978.470703	-47.007347
977.332031	-117.534599
976.192383	-47.735222
975.051758	1.398982
973.912109	32.190823
972.771484	210.056244
971.630859	194.962326
970.490234	104.156303
969.348633	70.844444
968.207031	37.606915
967.065430	66.402763
965.923828	-170.876358
964.781250	-196.976181
963.638672	72.805222
962.496094	143.069397
961.352539	263.781677
960.208984	169.099777
959.065430	-23.987101
957.921875	135.797302
956.777344	197.100067
955.632813	137.100143
954.488281	-238.661652
953.343750	-83.316353
952.198242	44.561577
951.052734	138.131226
949.907227	131.104248
948.760742	206.437531
947.614258	-182.173935
946.467773	-113.540047
945.321289	-63.155277
944.173828	76.333847
943.026367	-147.244186
941.878906	195.490112
940.730469	-5.076522
939.582031	148.185959
938.433594	159.995834
937.285156	258.522522
936.135742	382.138245
934.987305	150.128281
933.836914	216.840912
932.687500	-69.599670
931.537109	-159.943436
930.386719	95.986900
929.236328	-119.481163
928.084961	65.852898
926.934570	23.563576
925.783203	-20.932735
924.630859	-220.047775
923.478516	-71.054810
922.327148	96.107613
921.173828	42.734383
920.021484	48.524139
918.868164	-91.060432
917.714844	80.673859
916.561523	88.856033
915.407227	-18.721344
914.252930	-126.204117
913.098633	-163.242615
911.944336	-132.154205
910.789063	-69.284904
909.633789	4.934064
908.478516	-190.655518
907.322266	-179.839096
906.166016	32.703918
905.009766	25.407042
903.853516	176.710617
902.696289	-163.450974
901.539063	135.056091
900.381836	-177.709702
899.223633	-58.059086
898.065430	-28.936453
896.907227	47.700993
895.749023	31.609907
894.589844	-36.449100
893.430664	22.129221
892.271484	94.260666
891.112305	8.230173
889.952148	-75.480919
888.791992	-57.512608
887.630859	53.029552
886.470703	118.393990
885.309570	195.026108
884.148438	217.490860
882.986328	102.368279
881.825195	57.219139
880.663086	86.499657
879.500000	75.203690
878.337891	90.963226
877.174805	102.215973
876.011719	246.357819
874.847656	178.764694
873.684570	111.207207
872.520508	144.965851
871.355469	108.952408
870.191406	194.439392
869.026367	-61.988972
867.861328	124.679390
866.695313	234.819427
865.530273	30.243685
864.364258	63.940697
863.197266	34.711857
862.031250	-5.742524
860.864258	274.906860
859.697266	-131.528107
858.530273	342.006989
857.362305	178.053040
856.194336	294.572388
855.026367	285.425140
853.857422	422.007629
852.688477	289.499054
851.519531	325.121826
850.350586	266.596375
849.180664	120.709671
848.010742	-18.413652
846.840820	279.117767
845.670898	3.418008
844.500000	70.232964
843.329102	483.792877
842.157227	286.441254
840.986328	86.916344
839.814453	-14.170790
838.642578	157.467865
837.469727	42.932659
836.296875	55.768528
835.124023	367.884583
833.951172	139.372620
832.777344	82.845619
831.603516	238.360443
830.429688	-7.934439
829.255859	187.603607
828.081055	226.863922
826.906250	181.318634
825.731445	166.962967
824.555664	63.406948
823.379883	20.021318
822.204102	132.564102
821.027344	13.352322
819.851563	9.947027
818.674805	202.411682
817.497070	40.825630
816.320313	195.259033
815.142578	282.823090
813.963867	72.240753
812.786133	-158.306107
811.607422	89.188072
810.428711	-121.359283
809.250000	-65.204422
808.070313	-33.570480
806.890625	-148.599350
805.710938	-81.542290
804.531250	74.228394
803.350586	-127.475311
802.169922	-102.802765
800.988281	-240.148041
799.807617	-166.779053
798.625977	17.365854
797.444336	108.258743
796.261719	-186.597992
795.079102	-137.917633
793.896484	-87.101425
792.713867	-27.506622
791.530273	-151.782181
790.346680	-103.384216
789.163086	-148.020432
787.979492	50.706036
786.794922	107.700890
785.610352	69.513283
784.425781	-65.999863
783.240234	110.189270
782.054688	49.762897
780.869141	64.437477
779.682617	-75.582405
778.496094	56.058586
777.309570	165.507721
776.123047	124.747246
774.935547	-110.257454
773.748047	-120.143860
772.560547	187.576294
771.373047	104.753647
770.184570	169.646545
768.996094	16.235075
767.806641	-75.443092
766.618164	6.943463
765.428711	-5.472370
764.239258	32.730217
763.048828	161.144653
761.858398	119.968262
760.667969	158.000320
759.477539	26.567516
758.286133	269.102203
757.094727	131.041260
755.903320	102.946823
754.710938	305.635132
753.518555	233.504181
752.326172	119.638702
751.133789	-46.912659
749.940430	333.400787
748.747070	197.571014
747.553711	162.758118
746.359375	77.470848
745.166016	270.845856
743.970703	121.934006
742.776367	-72.962952
741.581055	34.772270
740.385742	-107.423706
739.190430	2.452185
737.994141	-303.991486
736.797852	-180.982117
735.601563	-7.662039
734.405273	-42.401169
733.208008	93.605446
732.010742	8.541647
730.813477	85.425270
729.615234	-95.811707
728.416992	51.063389
727.218750	141.045959
726.020508	38.666557
724.821289	288.170746
723.622070	-115.635620
722.422852	-123.889977
721.222656	-7.644547
720.022461	278.863464
718.822266	141.841293
717.621094	131.480942
716.420898	132.075928
715.218750	71.634346
714.017578	22.171879
712.815430	188.600601
711.614258	119.612083
710.411133	11.475479
709.208984	140.905075
708.005859	120.041611
706.802734	16.497726
705.599609	-62.992371
704.395508	-3.094127
703.191406	45.959053
701.987305	-2.845891
700.782227	-3.716453
699.577148	80.283501
698.372070	105.615273
697.166992	41.892422
695.960938	-136.898361
694.754883	-2.706292
693.548828	-61.804871
692.341797	70.278793
691.135742	-149.308838
689.927734	-36.654728
688.720703	-62.847679
687.512695	-245.151962
686.304688	-130.158752
685.096680	73.758842
683.888672	-166.755798
682.679688	30.722660
681.470703	72.169456
680.260742	-137.628021
679.050781	68.589149
677.840820	-34.862778
676.630859	-146.854309
675.419922	70.252914
674.209961	159.661682
672.998047	108.476364
671.787109	29.262087
670.575195	-26.069845
669.363281	87.303551
668.151367	-24.097395
666.938477	175.761627
665.725586	-67.288643
664.512695	113.141350
663.299805	135.897858
662.085938	145.725967
660.872070	47.663937
659.658203	98.560890
658.443359	-87.851807
657.228516	-116.717743
656.013672	-193.001450
654.797852	-187.331116
653.583008	40.327290
652.366211	254.933151
651.150391	17.013052
649.934570	-14.063987
648.717773	-161.448044
647.500000	-59.089314
646.283203	-107.501213
645.065430	244.276489
643.847656	275.260284
642.629883	97.503784
641.411133	362.689301
640.192383	404.047577
638.973633	47.625656
637.753906	170.410278
636.534180	161.925537
635.314453	181.187256
634.094727	129.382446
632.874023	6.539503
631.653320	53.086590
630.432617	11.383389
629.211914	-54.167206
627.990234	81.642036
626.768555	135.592422
625.545898	251.358780
624.324219	276.699158
623.101563	213.787277
621.877930	276.903900
620.655273	121.092422
619.431641	144.778748
618.208008	223.640366
616.983398	4.426345
615.759766	-172.417465
614.535156	-112.267136
613.310547	137.631454
612.084961	-102.944427
610.859375	38.634987
609.633789	-151.866440
608.408203	-63.059971
607.181641	-9.258178
605.955078	-5.419759
604.728516	93.672432
