# Supplementary material for: Raman spectroscopy accurately differentiates mucosal healing from non-healing and biochemical changes following biological therapy in inflammatory bowel disease
Source: PLoS One. 2021 Jun 2;16(6):e0252210. doi: 10.1371/journal.pone.0252210 (PMC8172032; doi:10.1371/journal.pone.0252210)
Supplement: S3 Dataset — (ZIP) [file pone.0252210.s005.zip › Export UC active inflammation/OC009-1 pre treatment_CR removed base sub_76__X_-6525.92__Y_3500.58__Z_-339.144__Time_871.txt]

1714.799805	255.686050
1713.823242	15.602239
1712.846680	13.736588
1711.869141	-24.917168
1710.892578	-52.008873
1709.915039	170.926895
1708.937500	19.357353
1707.958984	-26.930727
1706.981445	-171.521347
1706.002930	-47.542572
1705.024414	-112.979164
1704.044922	-78.653290
1703.066406	-30.215563
1702.086914	2.824078
1701.107422	25.847466
1700.127930	-57.422237
1699.147461	162.128891
1698.167969	24.084270
1697.187500	57.779327
1696.207031	81.426811
1695.226563	25.571144
1694.245117	-77.718315
1693.263672	30.605602
1692.282227	107.467697
1691.300781	262.304504
1690.318359	388.302124
1689.336914	320.117371
1688.354492	337.875000
1687.372070	281.539886
1686.388672	409.725281
1685.406250	303.887085
1684.422852	454.438446
1683.439453	626.777954
1682.456055	447.992767
1681.471680	477.501648
1680.487305	510.177307
1679.502930	580.609802
1678.518555	670.138672
1677.534180	632.413269
1676.548828	627.091858
1675.563477	877.542175
1674.578125	801.322815
1673.592773	770.782715
1672.606445	995.816162
1671.621094	796.090393
1670.634766	1136.113892
1669.647461	1099.280640
1668.661133	1200.958496
1667.673828	1066.731567
1666.686523	1163.860352
1665.699219	1330.325562
1664.711914	1064.691040
1663.723633	1245.113770
1662.736328	1465.606567
1661.748047	1320.507935
1660.758789	1252.679810
1659.770508	1611.861572
1658.781250	1459.900757
1657.791992	1342.768311
1656.802734	1501.411255
1655.813477	1308.175171
1654.823242	1332.371948
1653.833008	1354.208740
1652.842773	1236.099731
1651.852539	1083.937378
1650.862305	1212.443726
1649.871094	1111.126587
1648.879883	967.820251
1647.888672	861.828979
1646.896484	782.549194
1645.905273	597.878906
1644.913086	601.035339
1643.920898	778.687988
1642.928711	444.334076
1641.935547	424.417419
1640.943359	555.124207
1639.950195	493.381195
1638.956055	376.463806
1637.962891	267.694031
1636.968750	335.788971
1635.975586	161.526062
1634.981445	272.113068
1633.986328	156.223083
1632.992188	74.780334
1631.997070	233.170395
1631.001953	123.066559
1630.006836	123.704315
1629.010742	-30.809404
1628.015625	-3.578272
1627.019531	163.180496
1626.023438	-14.566154
1625.027344	-0.177580
1624.030273	58.994591
1623.033203	-0.043253
1622.036133	33.003563
1621.039063	-65.243538
1620.041992	283.156281
1619.043945	174.539658
1618.045898	84.413887
1617.047852	-39.736488
1616.049805	-174.275024
1615.050781	71.742363
1614.052734	57.999344
1613.053711	18.076849
1612.053711	17.538998
1611.054688	-87.828506
1610.054688	-1.797323
1609.055664	-57.281395
1608.054688	-170.358170
1607.054688	-157.652527
1606.054688	101.206749
1605.053711	56.262383
1604.052734	13.954846
1603.051758	144.377655
1602.049805	52.345230
1601.048828	-0.424009
1600.046875	-110.721352
1599.044922	-32.735802
1598.041992	100.087509
1597.040039	65.559258
1596.037109	-23.857317
1595.034180	-105.433365
1594.031250	-14.632780
1593.027344	-83.199326
1592.024414	28.354685
1591.020508	-76.827843
1590.016602	-148.092682
1589.011719	-159.374390
1588.007813	-19.421452
1587.002930	-33.453838
1585.998047	-16.256285
1584.993164	-9.560577
1583.987305	57.004910
1582.982422	50.511574
1581.976563	75.206902
1580.970703	-53.850372
1579.964844	-73.567947
1578.958008	161.769547
1577.951172	-14.320745
1576.944336	127.050110
1575.937500	-62.142010
1574.930664	65.991470
1573.922852	89.953400
1572.915039	108.609879
1571.907227	127.160217
1570.899414	213.173416
1569.890625	13.234275
1568.881836	52.271030
1567.873047	158.712769
1566.864258	207.876312
1565.855469	-20.868195
1564.845703	-34.197392
1563.835938	-96.936104
1562.826172	-14.473784
1561.816406	5.587306
1560.805664	7.370642
1559.794922	-123.191086
1558.784180	7.994369
1557.773438	94.947548
1556.762695	78.103104
1555.750977	43.010540
1554.739258	72.559937
1553.727539	76.081650
1552.715820	95.012032
1551.703125	10.278280
1550.690430	127.298035
1549.677734	114.785667
1548.665039	-16.829075
1547.652344	185.085770
1546.638672	-42.405216
1545.625000	-29.526115
1544.611328	120.192604
1543.597656	176.702957
1542.583008	181.392944
1541.568359	131.717453
1540.553711	-83.322075
1539.539063	-6.675764
1538.524414	87.878181
1537.508789	-42.243271
1536.493164	-61.498474
1535.477539	27.461946
1534.460938	38.887764
1533.445313	-63.257816
1532.428711	-15.981928
1531.412109	-4.933014
1530.395508	72.978279
1529.377930	52.834854
1528.361328	-83.317627
1527.343750	12.206118
1526.326172	-95.813828
1525.307617	-82.944740
1524.290039	122.801048
1523.271484	-16.419292
1522.252930	-9.084315
1521.234375	-22.446579
1520.214844	-156.771011
1519.196289	30.170654
1518.176758	11.306620
1517.156250	-35.936657
1516.136719	27.194271
1515.117188	-94.738899
1514.096680	75.990166
1513.076172	71.959412
1512.054688	-104.158669
1511.034180	-64.746605
1510.012695	79.721474
1508.991211	54.725441
1507.969727	-67.818855
1506.948242	-82.729919
1505.925781	71.438744
1504.903320	10.156759
1503.880859	-212.627686
1502.858398	117.927193
1501.835938	87.107506
1500.812500	-15.504347
1499.789063	-105.367828
1498.765625	-121.060013
1497.741211	-116.375160
1496.717773	-70.839767
1495.693359	-135.415054
1494.668945	-49.164421
1493.643555	-98.561066
1492.619141	15.590914
1491.593750	40.149090
1490.568359	59.503586
1489.542969	63.440784
1488.517578	-149.803696
1487.491211	78.726288
1486.464844	118.157074
1485.438477	129.420120
1484.412109	87.014771
1483.384766	159.360367
1482.358398	162.742752
1481.331055	347.118866
1480.302734	243.216919
1479.275391	208.135193
1478.247070	280.040741
1477.218750	341.663605
1476.190430	219.775208
1475.162109	541.068848
1474.132813	533.661682
1473.104492	518.577454
1472.075195	714.707764
1471.044922	847.073975
1470.015625	1091.297241
1468.985352	1012.300232
1467.955078	968.898865
1466.924805	1111.092163
1465.894531	1291.317627
1464.863281	1219.798096
1463.832031	1374.428833
1462.800781	1503.554443
1461.769531	1304.935913
1460.738281	1474.590454
1459.706055	1557.811401
1458.673828	1572.435425
1457.641602	1576.878540
1456.608398	1560.987427
1455.576172	1821.598022
1454.542969	1541.859619
1453.509766	1594.394287
1452.476563	1908.008667
1451.442383	1894.505493
1450.408203	1979.825073
1449.374023	1761.080566
1448.339844	1785.585693
1447.305664	1817.673096
1446.270508	1773.776489
1445.235352	1765.335083
1444.200195	1708.813843
1443.165039	1842.086548
1442.128906	1729.915894
1441.093750	1711.388672
1440.057617	1680.223633
1439.020508	1530.251465
1437.984375	1478.939941
1436.947266	1425.125977
1435.910156	1138.915527
1434.873047	1173.636841
1433.835938	1210.887329
1432.797852	940.101379
1431.759766	732.562012
1430.721680	742.178101
1429.683594	746.768738
1428.644531	816.964844
1427.606445	526.505798
1426.567383	473.221039
1425.528320	445.201752
1424.488281	482.752777
1423.449219	419.534058
1422.409180	371.487518
1421.369141	514.935608
1420.328125	401.481110
1419.288086	220.146820
1418.247070	310.790039
1417.206055	215.200699
1416.165039	283.253357
1415.123047	114.841942
1414.081055	271.004242
1413.040039	85.177238
1411.997070	158.411133
1410.955078	216.595047
1409.912109	164.230484
1408.870117	79.293159
1407.826172	180.312347
1406.783203	-17.494459
1405.740234	126.316597
1404.696289	-83.830910
1403.652344	160.438950
1402.608398	103.564865
1401.563477	127.049660
1400.519531	92.914757
1399.474609	-18.882271
1398.429688	44.932495
1397.383789	123.822014
1396.338867	95.001381
1395.292969	184.012650
1394.247070	10.045347
1393.200195	21.543119
1392.154297	65.671555
1391.107422	-20.322718
1390.060547	-48.637253
1389.013672	80.779625
1387.966797	17.591867
1386.918945	-78.010475
1385.871094	-98.471474
1384.823242	48.663761
1383.775391	83.341324
1382.726563	-136.815903
1381.677734	-126.936020
1380.628906	47.888905
1379.580078	-109.426399
1378.530273	-94.310577
1377.481445	-198.928772
1376.431641	-101.262909
1375.380859	23.890980
1374.331055	-207.652405
1373.280273	117.185066
1372.229492	-89.167130
1371.178711	-21.099148
1370.127930	44.538857
1369.076172	-6.888230
1368.024414	138.625778
1366.972656	-101.924614
1365.920898	-48.408230
1364.869141	-34.659737
1363.816406	16.513229
1362.763672	-79.080017
1361.710938	34.476768
1360.657227	-93.234222
1359.604492	127.418167
1358.550781	84.481018
1357.496094	21.765263
1356.442383	128.197311
1355.387695	-23.769020
1354.333984	202.077408
1353.279297	206.845001
1352.223633	149.617050
1351.168945	286.181213
1350.113281	216.743057
1349.057617	318.678741
1348.001953	475.254700
1346.945313	470.607758
1345.888672	458.618561
1344.832031	478.967621
1343.775391	434.946655
1342.718750	376.170654
1341.661133	557.883240
1340.603516	628.125549
1339.545898	740.542847
1338.488281	605.360291
1337.429688	722.872559
1336.371094	778.544250
1335.312500	799.638550
1334.253906	655.039795
1333.195313	879.189941
1332.135742	504.808746
1331.076172	667.259583
1330.016602	676.458984
1328.956055	680.800659
1327.895508	564.147705
1326.834961	674.928223
1325.774414	533.809631
1324.713867	573.114441
1323.652344	770.502441
1322.590820	856.814636
1321.529297	691.453674
1320.467773	558.328003
1319.405273	684.360229
1318.343750	534.202942
1317.280273	909.395325
1316.217773	732.304749
1315.155273	831.419373
1314.091797	738.369080
1313.028320	620.806580
1311.964844	904.855042
1310.900391	637.253906
1309.835938	660.363647
1308.771484	560.470337
1307.707031	738.782959
1306.642578	739.947144
1305.577148	682.149963
1304.511719	845.791199
1303.446289	655.371948
1302.380859	833.846191
1301.314453	761.626770
1300.248047	792.712952
1299.181641	578.192505
1298.115234	528.393372
1297.047852	689.861450
1295.980469	667.200195
1294.913086	674.069519
1293.845703	717.810059
1292.778320	724.793701
1291.709961	481.643799
1290.641602	559.918335
1289.573242	635.768433
1288.503906	667.520691
1287.434570	655.205566
1286.365234	642.951721
1285.295898	694.451233
1284.226563	633.322998
1283.156250	702.049988
1282.085938	592.091125
1281.015625	697.614014
1279.945313	555.994385
1278.874023	644.451660
1277.802734	649.755981
1276.731445	682.003723
1275.660156	672.719971
1274.587891	778.366394
1273.515625	595.642761
1272.443359	816.174683
1271.371094	809.477356
1270.297852	866.318359
1269.224609	852.364014
1268.151367	921.448853
1267.078125	839.221863
1266.003906	798.545532
1264.930664	794.509216
1263.856445	829.529602
1262.781250	908.453979
1261.707031	821.596252
1260.631836	863.980591
1259.556641	765.037659
1258.481445	965.821716
1257.405273	767.080139
1256.330078	746.214355
1255.253906	886.065247
1254.177734	724.040955
1253.100586	773.827209
1252.023438	996.353638
1250.947266	875.809387
1249.869141	811.266724
1248.791992	715.154541
1247.713867	847.599915
1246.635742	897.362549
1245.557617	823.187927
1244.479492	804.925354
1243.400391	793.961060
1242.321289	831.569092
1241.242188	1019.677795
1240.163086	656.739929
1239.083008	670.086975
1238.002930	782.893494
1236.922852	759.816406
1235.842773	782.818115
1234.761719	987.639404
1233.681641	913.608398
1232.600586	665.115906
1231.518555	399.764130
1230.437500	679.538513
1229.355469	801.760559
1228.273438	531.670410
1227.190430	634.474548
1226.108398	454.053986
1225.025391	406.776123
1223.942383	386.108673
1222.859375	406.544556
1221.775391	407.605682
1220.692383	350.621490
1219.607422	383.066315
1218.523438	340.561096
1217.439453	288.383606
1216.354492	373.875031
1215.269531	304.752319
1214.184570	317.713593
1213.098633	296.845062
1212.012695	372.480072
1210.926758	291.224945
1209.840820	272.685028
1208.754883	451.867065
1207.667969	532.078857
1206.581055	472.406006
1205.494141	453.689178
1204.406250	225.319183
1203.318359	454.700043
1202.230469	445.507568
1201.142578	241.240723
1200.054688	171.829285
1198.965820	273.281097
1197.876953	179.737717
1196.788086	76.565475
1195.698242	88.837570
1194.609375	153.955704
1193.519531	120.427536
1192.428711	108.494270
1191.338867	-18.829737
1190.248047	-138.942337
1189.157227	-76.510056
1188.066406	41.071846
1186.975586	-115.150482
1185.883789	-103.338463
1184.791992	-259.571411
1183.700195	-156.676193
1182.607422	-101.860176
1181.514648	60.789680
1180.421875	53.076504
1179.329102	-19.415337
1178.236328	142.925919
1177.142578	111.054787
1176.048828	321.078094
1174.955078	59.144733
1173.860352	187.549011
1172.766602	253.593475
1171.671875	216.630829
1170.576172	213.116562
1169.481445	-5.760632
1168.385742	186.765747
1167.290039	125.677124
1166.194336	78.893127
1165.097656	22.501696
1164.001953	-55.435703
1162.905273	86.381142
1161.807617	-53.773746
1160.710938	92.620483
1159.613281	176.806152
1158.515625	167.798553
1157.417969	70.432518
1156.319336	264.105286
1155.220703	85.523804
1154.122070	33.343277
1153.023438	205.228714
1151.924805	112.385193
1150.825195	14.745899
1149.725586	98.155891
1148.625000	14.715278
1147.525391	186.063828
1146.424805	-28.448902
1145.324219	-26.316372
1144.223633	-86.131210
1143.122070	-172.162613
1142.020508	24.852043
1140.918945	88.527245
1139.817383	-263.994171
1138.714844	-107.712029
1137.612305	-79.907303
1136.509766	-2.283778
1135.407227	53.856155
1134.303711	26.776228
1133.200195	68.500465
1132.096680	340.413055
1130.993164	154.069168
1129.888672	345.026306
1128.784180	576.160339
1127.679688	373.089081
1126.575195	464.079559
1125.469727	486.211670
1124.364258	460.866547
1123.258789	504.190247
1122.152344	246.553619
1121.046875	393.998108
1119.940430	157.693420
1118.833008	217.366638
1117.726563	49.730499
1116.619141	260.731812
1115.511719	76.479797
1114.404297	-32.055042
1113.295898	266.141418
1112.188477	119.672188
1111.080078	363.220978
1109.970703	141.057037
1108.862305	171.746582
1107.752930	443.296387
1106.643555	464.347473
1105.534180	346.038422
1104.423828	326.868591
1103.313477	411.494812
1102.203125	498.393616
1101.092773	512.080688
1099.981445	700.226135
1098.870117	560.510437
1097.758789	420.813629
1096.647461	622.857422
1095.535156	534.955444
1094.422852	472.965149
1093.310547	538.135742
1092.197266	431.352081
1091.084961	348.125214
1089.971680	431.990265
1088.857422	438.129028
1087.744141	467.759827
1086.629883	577.302429
1085.515625	355.227966
1084.401367	349.495728
1083.286133	313.178925
1082.171875	577.614319
1081.056641	538.857361
1079.940430	556.453125
1078.825195	461.314819
1077.708984	225.340485
1076.592773	261.702698
1075.475586	286.291046
1074.359375	285.048126
1073.242188	269.711792
1072.125000	228.571915
1071.006836	358.564941
1069.888672	204.889999
1068.770508	391.039673
1067.652344	277.230225
1066.534180	360.203278
1065.415039	337.752777
1064.295898	287.212646
1063.176758	208.605820
1062.056641	406.142212
1060.936523	255.010284
1059.816406	309.769104
1058.696289	240.570541
1057.575195	356.088409
1056.454102	221.468246
1055.333008	178.047424
1054.211914	139.326447
1053.089844	313.170624
1051.967773	155.356262
1050.845703	11.633904
1049.723633	106.062622
1048.600586	39.444302
1047.477539	103.518127
1046.354492	13.640082
1045.230469	231.625763
1044.106445	20.561974
1042.982422	0.744129
1041.858398	-112.252083
1040.734375	49.735947
1039.609375	27.663572
1038.484375	154.662399
1037.358398	46.487629
1036.232422	159.513000
1035.107422	270.195129
1033.980469	276.157257
1032.854492	328.675507
1031.727539	285.858643
1030.600586	375.617310
1029.473633	160.885574
1028.345703	101.984276
1027.218750	5.983926
1026.090820	77.303215
1024.961914	41.809856
1023.833984	-183.991348
1022.705078	-73.084824
1021.576172	-99.093491
1020.446289	-127.364212
1019.317383	-213.552750
1018.187500	-72.396126
1017.056641	-88.905586
1015.926758	-114.619064
1014.795898	-61.478394
1013.665039	-29.154787
1012.534180	58.803196
1011.402344	65.728691
1010.270508	306.544037
1009.138672	77.441811
1008.006836	-14.957641
1006.874023	265.229767
1005.741211	478.276611
1004.608398	756.041504
1003.475586	1218.701294
1002.341797	1734.374634
1001.208008	1725.316284
1000.074219	1272.753784
998.939453	552.539307
997.805664	301.513641
996.669922	154.567398
995.535156	-6.078711
994.400391	105.727272
993.264648	212.943222
992.127930	-69.619186
990.992188	44.666927
989.855469	147.451920
988.718750	1.340134
987.582031	39.731766
986.445313	41.328766
985.307617	-118.224121
984.169922	14.836236
983.031250	28.203510
981.893555	-59.619831
980.754883	-64.474632
979.616211	-20.923374
978.476563	-73.908897
977.337891	-83.085709
976.198242	-112.858597
975.057617	-117.245361
973.917969	73.788361
972.777344	-10.862981
971.636719	53.915108
970.496094	88.904266
969.354492	18.364233
968.212891	-47.456074
967.071289	29.119434
965.929688	153.932816
964.787109	244.378784
963.644531	169.776123
962.501953	150.326187
961.358398	34.716805
960.214844	134.657059
959.071289	97.191925
957.927734	9.452329
956.783203	-57.539700
955.638672	260.201782
954.494141	17.141575
953.349609	115.240524
952.204102	73.841187
951.058594	30.271818
949.912109	231.489319
948.766602	352.695587
947.620117	188.249008
946.473633	229.627716
945.327148	490.393921
944.179688	234.963760
943.032227	370.211548
941.884766	242.962051
940.736328	284.760498
939.587891	194.291351
938.439453	126.771912
937.291016	351.310028
936.141602	518.832886
934.993164	444.727539
933.842773	345.680328
932.693359	376.650055
931.542969	425.922699
930.392578	377.330261
929.242188	199.063400
928.090820	464.874847
926.940430	198.089737
925.788086	202.289368
924.636719	76.907257
923.484375	40.368900
922.333008	276.780945
921.179688	6.244938
920.027344	35.910229
918.874023	79.277924
917.720703	143.152527
916.567383	-33.656551
915.413086	164.337265
914.258789	-66.712227
913.104492	117.733803
911.950195	-97.159874
910.794922	-41.937798
909.639648	-52.435802
908.483398	32.372921
907.328125	-129.868027
906.171875	-35.875172
905.015625	-34.752289
903.859375	-87.927567
902.702148	-120.626976
901.544922	-101.172310
900.387695	26.987667
899.229492	23.894630
898.071289	38.962887
896.913086	56.344177
895.754883	148.401154
894.595703	147.777161
893.436523	-78.829613
892.277344	-117.711838
891.118164	24.217659
889.958008	172.907974
888.797852	93.495514
887.636719	106.734108
886.476563	165.148987
885.315430	31.769062
884.154297	11.296931
882.992188	-22.657078
881.831055	-67.837593
880.668945	166.597977
879.505859	123.724014
878.343750	229.621872
877.180664	321.985809
876.017578	301.715393
874.853516	126.108521
873.690430	87.932846
872.526367	218.607376
871.361328	279.486664
870.197266	198.621445
869.032227	86.325317
867.867188	259.671478
866.701172	109.227448
865.536133	192.606308
864.370117	197.311188
863.203125	17.812824
862.037109	170.801422
860.870117	361.896362
859.703125	288.003784
858.536133	346.562164
857.368164	425.287476
856.200195	391.804565
855.032227	443.555908
853.863281	448.191010
852.694336	358.660980
851.525391	443.971741
850.356445	497.857697
849.186523	468.820953
848.016602	260.613434
846.846680	153.240173
845.676758	97.381935
844.505859	258.615936
843.334961	171.387650
842.163086	55.097534
840.992188	124.450073
839.820313	104.306549
838.648438	84.139961
837.475586	117.587044
836.302734	39.267387
835.129883	164.218399
833.957031	217.607391
832.783203	123.574013
831.609375	74.186317
830.435547	145.284561
829.261719	185.068405
828.086914	249.324921
826.912109	1.293322
825.737305	192.545456
824.561523	203.109558
823.385742	102.191910
822.209961	19.090012
821.033203	167.625061
819.857422	209.139191
818.680664	-94.508141
817.502930	-102.033051
816.326172	-7.254117
815.148438	-37.167507
813.969727	84.123070
812.791992	-50.440735
811.613281	15.086132
810.434570	-86.185730
809.255859	-87.479774
808.076172	-66.622383
806.896484	27.452446
805.716797	-109.525459
804.537109	66.517502
803.356445	-134.909103
802.175781	-87.784729
800.994141	-200.480698
799.813477	-266.621887
798.631836	-144.321518
797.450195	-177.333969
796.267578	-8.712220
795.084961	-55.181087
793.902344	-152.652756
792.719727	-188.137970
791.536133	-174.964127
790.352539	-86.602600
789.168945	-64.753426
787.985352	41.095375
786.800781	137.973862
785.616211	-130.187500
784.431641	21.818762
783.246094	27.783489
782.060547	102.186356
780.875000	152.178406
779.688477	168.942093
778.501953	256.301208
777.315430	120.543777
776.128906	-88.063705
774.941406	-53.873859
773.753906	-33.004757
772.566406	-62.945496
771.378906	-31.185114
770.190430	31.366199
769.001953	87.214897
767.812500	-33.327503
766.624023	13.579187
765.434570	-18.892521
764.245117	-7.358748
763.054688	204.473572
761.864258	79.369392
760.673828	218.356903
759.483398	260.423340
758.291992	245.232971
757.100586	326.766998
755.909180	104.811661
754.716797	228.022537
753.524414	109.403587
752.332031	322.560608
751.139648	247.836670
749.946289	91.864082
748.752930	135.727219
747.559570	192.713715
746.365234	317.677582
745.171875	3.770948
743.976563	172.549881
742.782227	185.535858
741.586914	110.805611
740.391602	77.746758
739.196289	66.609154
738.000000	-86.933594
736.803711	35.576584
735.607422	41.968750
734.411133	-45.777611
733.213867	39.437992
732.016602	61.163582
730.819336	47.887493
729.621094	117.749374
728.422852	113.247467
727.224609	224.639679
726.026367	89.018875
724.827148	106.454498
723.627930	86.772850
722.428711	141.395905
721.228516	6.052325
720.028320	222.298782
718.828125	119.823792
717.626953	71.994728
716.426758	104.957703
715.225586	142.318542
714.023438	5.270615
712.822266	101.612961
711.620117	126.044312
710.416992	93.873116
709.214844	68.317856
708.011719	88.582230
706.808594	158.990448
705.605469	13.915943
704.401367	62.693737
703.197266	-5.976445
701.993164	12.483587
700.788086	133.241730
699.583008	38.755951
698.377930	18.314011
697.172852	0.142002
695.966797	-15.759455
694.760742	107.472008
693.554688	26.576630
692.347656	-145.387650
691.141602	-128.312714
689.934570	-39.527191
688.726563	23.272066
687.518555	-85.245605
686.310547	-206.632248
685.102539	-108.864914
683.894531	-160.633865
682.685547	-181.942947
681.476563	-317.995636
680.266602	18.369783
679.056641	-78.504013
677.846680	-60.486485
676.636719	-174.449387
675.426758	-15.575350
674.215820	32.947300
673.003906	126.950974
671.792969	80.393272
670.581055	-41.757362
669.369141	-70.835594
668.157227	-19.878073
666.944336	191.005692
665.731445	84.267586
664.518555	-15.907818
663.305664	-113.851105
662.091797	-15.275299
660.877930	94.057358
659.664063	-159.170731
658.449219	53.691898
657.234375	-46.299477
656.019531	-1.800229
654.803711	-183.720444
653.588867	-59.557354
652.373047	92.498070
651.156250	-24.882378
649.940430	47.229977
648.723633	41.683525
647.505859	44.629086
646.289063	81.866554
645.071289	-51.065395
643.853516	104.165077
642.635742	224.712524
641.416992	291.230133
640.198242	288.683167
638.979492	133.273071
637.759766	1.288197
636.541016	62.405514
635.320313	73.759842
634.100586	-11.883027
632.879883	24.494745
631.659180	232.149368
630.438477	218.233688
629.217773	-4.258848
627.996094	-40.555630
626.774414	55.571548
625.551758	125.342918
624.330078	48.713634
623.107422	42.177208
621.883789	326.315063
620.661133	273.303864
619.437500	86.762192
618.213867	100.731911
616.990234	-38.148483
615.765625	205.169113
614.541016	79.414047
613.316406	-68.691353
612.090820	90.138527
610.865234	-85.764534
609.639648	-85.351555
608.414063	39.908001
607.187500	35.601864
605.960938	-256.301605
604.734375	22.842331
