# Supplementary material for: Raman spectroscopy accurately differentiates mucosal healing from non-healing and biochemical changes following biological therapy in inflammatory bowel disease
Source: PLoS One. 2021 Jun 2;16(6):e0252210. doi: 10.1371/journal.pone.0252210 (PMC8172032; doi:10.1371/journal.pone.0252210)
Supplement: S3 Dataset — (ZIP) [file pone.0252210.s005.zip › Export UC active inflammation/OC009-1 pre treatment_CR removed base sub_43__X_-6525.92__Y_3497.58__Z_-338.265__Time_493.txt]

1714.799805	254.368561
1713.823242	272.319183
1712.846680	244.291763
1711.869141	301.297058
1710.892578	306.644928
1709.915039	-165.985535
1708.937500	-1.449196
1707.958984	65.626167
1706.981445	8.607063
1706.002930	33.623299
1705.024414	-19.997606
1704.044922	-237.948471
1703.066406	-146.366562
1702.086914	-122.854294
1701.107422	-20.224514
1700.127930	-97.975250
1699.147461	-24.522181
1698.167969	146.630905
1697.187500	-31.014357
1696.207031	9.234798
1695.226563	-144.179520
1694.245117	192.501602
1693.263672	95.103920
1692.282227	111.139366
1691.300781	301.883057
1690.318359	-82.633476
1689.336914	25.093632
1688.354492	157.895828
1687.372070	291.764984
1686.388672	165.386429
1685.406250	317.356354
1684.422852	286.411499
1683.439453	152.601547
1682.456055	310.166687
1681.471680	338.123810
1680.487305	305.781464
1679.502930	476.663361
1678.518555	568.532898
1677.534180	392.523010
1676.548828	648.326965
1675.563477	665.506653
1674.578125	601.062378
1673.592773	795.269348
1672.606445	639.338196
1671.621094	760.557251
1670.634766	760.231934
1669.647461	1190.824707
1668.661133	1024.506348
1667.673828	1007.562256
1666.686523	837.334839
1665.699219	853.541626
1664.711914	1143.581299
1663.723633	1359.801392
1662.736328	1340.506226
1661.748047	1348.266724
1660.758789	1197.514893
1659.770508	1373.285645
1658.781250	1173.267822
1657.791992	1212.198853
1656.802734	1331.018066
1655.813477	1111.348755
1654.823242	1064.250977
1653.833008	1427.771118
1652.842773	1058.656372
1651.852539	965.187561
1650.862305	954.112305
1649.871094	946.036011
1648.879883	673.963745
1647.888672	730.052124
1646.896484	775.855774
1645.905273	734.770691
1644.913086	530.239868
1643.920898	373.603790
1642.928711	594.809753
1641.935547	480.968567
1640.943359	259.229797
1639.950195	269.972870
1638.956055	154.320526
1637.962891	189.235168
1636.968750	263.871674
1635.975586	114.611122
1634.981445	215.937744
1633.986328	6.484067
1632.992188	100.200188
1631.997070	151.877609
1631.001953	193.131638
1630.006836	10.736768
1629.010742	-29.349123
1628.015625	230.647110
1627.019531	35.519249
1626.023438	-138.397232
1625.027344	-188.572845
1624.030273	-162.419403
1623.033203	-41.595238
1622.036133	-317.567352
1621.039063	8.257061
1620.041992	84.446556
1619.043945	3.069014
1618.045898	-80.875999
1617.047852	142.345657
1616.049805	5.944915
1615.050781	69.011879
1614.052734	-156.505142
1613.053711	-69.841736
1612.053711	-54.028526
1611.054688	-35.624454
1610.054688	90.200722
1609.055664	100.641434
1608.054688	74.361092
1607.054688	29.711777
1606.054688	53.116016
1605.053711	71.217003
1604.052734	86.632980
1603.051758	73.189270
1602.049805	-39.740223
1601.048828	38.257774
1600.046875	-38.156898
1599.044922	-64.943092
1598.041992	-8.154397
1597.040039	-100.452530
1596.037109	-140.547882
1595.034180	-167.663101
1594.031250	-335.907166
1593.027344	-188.224091
1592.024414	-314.835510
1591.020508	-175.274490
1590.016602	-48.937294
1589.011719	-84.532600
1588.007813	-44.588287
1587.002930	-49.121197
1585.998047	-74.638069
1584.993164	-45.532925
1583.987305	155.433777
1582.982422	-78.955482
1581.976563	-3.383256
1580.970703	-84.250641
1579.964844	142.038132
1578.958008	21.837692
1577.951172	99.356049
1576.944336	56.992985
1575.937500	19.702074
1574.930664	44.705551
1573.922852	111.151749
1572.915039	94.217644
1571.907227	139.523193
1570.899414	23.525379
1569.890625	115.281471
1568.881836	110.724251
1567.873047	142.372482
1566.864258	127.108253
1565.855469	-15.515328
1564.845703	122.072334
1563.835938	171.211441
1562.826172	147.525604
1561.816406	95.156143
1560.805664	45.234848
1559.794922	246.665329
1558.784180	66.800026
1557.773438	73.444580
1556.762695	38.466209
1555.750977	-92.514435
1554.739258	14.672000
1553.727539	98.345093
1552.715820	54.968025
1551.703125	37.322216
1550.690430	229.126724
1549.677734	231.824402
1548.665039	107.615974
1547.652344	53.124107
1546.638672	-89.419083
1545.625000	-2.003456
1544.611328	123.981110
1543.597656	-220.501694
1542.583008	132.478119
1541.568359	-26.226738
1540.553711	-76.569397
1539.539063	107.878868
1538.524414	85.610313
1537.508789	-99.382111
1536.493164	-106.432205
1535.477539	103.037384
1534.460938	-35.885960
1533.445313	-38.239674
1532.428711	57.202469
1531.412109	-123.300613
1530.395508	95.503426
1529.377930	-54.318058
1528.361328	86.825043
1527.343750	91.282768
1526.326172	41.534622
1525.307617	223.305786
1524.290039	6.008817
1523.271484	74.235054
1522.252930	67.702919
1521.234375	-57.255848
1520.214844	54.238731
1519.196289	119.295921
1518.176758	238.156357
1517.156250	63.909332
1516.136719	12.930531
1515.117188	62.017784
1514.096680	198.254639
1513.076172	154.605927
1512.054688	-258.760986
1511.034180	-169.087357
1510.012695	-41.094158
1508.991211	73.906639
1507.969727	147.714844
1506.948242	-29.886330
1505.925781	59.064896
1504.903320	-131.481262
1503.880859	-50.441742
1502.858398	-31.020567
1501.835938	-185.870972
1500.812500	-25.801098
1499.789063	-132.149261
1498.765625	-113.125282
1497.741211	-186.340271
1496.717773	-157.259232
1495.693359	-123.175812
1494.668945	-219.619263
1493.643555	113.432861
1492.619141	-208.140091
1491.593750	81.158714
1490.568359	-253.216263
1489.542969	-86.806839
1488.517578	-73.788605
1487.491211	135.763855
1486.464844	89.855080
1485.438477	209.810455
1484.412109	250.540359
1483.384766	291.176025
1482.358398	484.800201
1481.331055	364.580475
1480.302734	323.384033
1479.275391	322.953125
1478.247070	383.623962
1477.218750	579.270691
1476.190430	336.600586
1475.162109	572.833496
1474.132813	635.743835
1473.104492	869.180786
1472.075195	987.920471
1471.044922	854.614319
1470.015625	935.068726
1468.985352	1114.648438
1467.955078	1467.061035
1466.924805	1415.004761
1465.894531	1273.968018
1464.863281	1303.239624
1463.832031	1733.965698
1462.800781	1605.570068
1461.769531	1746.449341
1460.738281	1770.437500
1459.706055	1685.211914
1458.673828	1831.001709
1457.641602	1644.263916
1456.608398	1708.771606
1455.576172	1991.420166
1454.542969	1997.482178
1453.509766	1717.011719
1452.476563	2154.093750
1451.442383	1914.247681
1450.408203	2158.503662
1449.374023	2167.047607
1448.339844	2256.647705
1447.305664	2184.145020
1446.270508	2212.943115
1445.235352	2097.455322
1444.200195	2245.232666
1443.165039	2094.394775
1442.128906	2135.879639
1441.093750	2086.332275
1440.057617	1844.637817
1439.020508	1757.267822
1437.984375	1743.272095
1436.947266	1757.091431
1435.910156	1414.703491
1434.873047	1400.859741
1433.835938	1182.498535
1432.797852	1186.433716
1431.759766	1091.955322
1430.721680	1073.266968
1429.683594	653.432800
1428.644531	725.724915
1427.606445	639.147461
1426.567383	613.152649
1425.528320	619.987732
1424.488281	536.112671
1423.449219	369.175598
1422.409180	290.524475
1421.369141	506.668091
1420.328125	423.072296
1419.288086	150.742157
1418.247070	238.540634
1417.206055	399.342468
1416.165039	255.671341
1415.123047	124.684738
1414.081055	154.781540
1413.040039	174.881805
1411.997070	348.365875
1410.955078	371.040314
1409.912109	260.569733
1408.870117	233.135422
1407.826172	389.121307
1406.783203	326.632935
1405.740234	178.872833
1404.696289	66.376839
1403.652344	-103.724655
1402.608398	97.681625
1401.563477	-19.538282
1400.519531	302.300507
1399.474609	160.159576
1398.429688	273.875916
1397.383789	124.422226
1396.338867	143.024628
1395.292969	-46.266834
1394.247070	-7.451554
1393.200195	8.876003
1392.154297	215.579910
1391.107422	234.519348
1390.060547	291.073395
1389.013672	107.475143
1387.966797	26.607016
1386.918945	223.473541
1385.871094	32.747318
1384.823242	117.196465
1383.775391	61.721882
1382.726563	-1.150173
1381.677734	-16.437010
1380.628906	-24.135254
1379.580078	-59.212269
1378.530273	-151.624939
1377.481445	118.068108
1376.431641	-133.891983
1375.380859	-166.083725
1374.331055	-350.336853
1373.280273	-58.045532
1372.229492	34.721153
1371.178711	82.663605
1370.127930	-160.949448
1369.076172	-28.083075
1368.024414	-126.888901
1366.972656	-48.702747
1365.920898	380.689362
1364.869141	85.437843
1363.816406	51.777184
1362.763672	254.658707
1361.710938	-181.936142
1360.657227	-68.472916
1359.604492	-228.545944
1358.550781	24.317078
1357.496094	113.072388
1356.442383	52.756855
1355.387695	96.922379
1354.333984	116.326118
1353.279297	222.743927
1352.223633	123.075264
1351.168945	274.322784
1350.113281	425.588959
1349.057617	259.209381
1348.001953	423.003113
1346.945313	926.672424
1345.888672	609.265442
1344.832031	510.298462
1343.775391	540.379395
1342.718750	858.055725
1341.661133	955.128723
1340.603516	915.984863
1339.545898	772.913696
1338.488281	746.387329
1337.429688	937.833313
1336.371094	928.778259
1335.312500	974.260681
1334.253906	1000.016357
1333.195313	743.835632
1332.135742	878.616089
1331.076172	795.826294
1330.016602	1002.400024
1328.956055	773.953918
1327.895508	572.872131
1326.834961	641.251526
1325.774414	628.171509
1324.713867	597.893066
1323.652344	920.761414
1322.590820	959.702393
1321.529297	875.309753
1320.467773	805.836731
1319.405273	741.399292
1318.343750	975.491333
1317.280273	1224.339966
1316.217773	950.537598
1315.155273	745.939514
1314.091797	911.118164
1313.028320	1017.170349
1311.964844	1012.410461
1310.900391	830.414978
1309.835938	1054.797119
1308.771484	1033.004883
1307.707031	903.010071
1306.642578	1112.669922
1305.577148	921.344543
1304.511719	1003.151367
1303.446289	1084.985840
1302.380859	930.855652
1301.314453	1081.605347
1300.248047	861.316956
1299.181641	1090.747314
1298.115234	1035.229980
1297.047852	1001.888306
1295.980469	902.332214
1294.913086	913.326172
1293.845703	1071.607422
1292.778320	682.759521
1291.709961	826.403931
1290.641602	813.085938
1289.573242	1022.938110
1288.503906	1083.214722
1287.434570	952.352478
1286.365234	983.308167
1285.295898	1077.985840
1284.226563	621.610779
1283.156250	826.594604
1282.085938	825.891418
1281.015625	578.029236
1279.945313	964.082947
1278.874023	931.657654
1277.802734	789.217102
1276.731445	703.116333
1275.660156	773.556213
1274.587891	1034.649780
1273.515625	1087.938721
1272.443359	838.273315
1271.371094	898.968567
1270.297852	715.443237
1269.224609	1074.065063
1268.151367	817.399170
1267.078125	1027.013550
1266.003906	994.993958
1264.930664	894.705811
1263.856445	1333.485229
1262.781250	964.970703
1261.707031	1033.016602
1260.631836	937.745239
1259.556641	805.975342
1258.481445	1127.422485
1257.405273	1032.224243
1256.330078	1321.843384
1255.253906	1080.584106
1254.177734	834.568726
1253.100586	1153.256348
1252.023438	1131.183228
1250.947266	977.768494
1249.869141	1077.342407
1248.791992	1004.243896
1247.713867	1159.679810
1246.635742	928.614990
1245.557617	911.474060
1244.479492	1018.230286
1243.400391	945.201233
1242.321289	1010.607788
1241.242188	903.608826
1240.163086	789.367126
1239.083008	575.670044
1238.002930	820.584167
1236.922852	711.246948
1235.842773	1128.168823
1234.761719	979.986755
1233.681641	926.390015
1232.600586	911.567627
1231.518555	797.392456
1230.437500	831.011963
1229.355469	758.032104
1228.273438	823.073425
1227.190430	783.966125
1226.108398	599.642944
1225.025391	761.380737
1223.942383	630.306946
1222.859375	412.192932
1221.775391	363.404938
1220.692383	640.971802
1219.607422	333.472900
1218.523438	231.476135
1217.439453	424.226685
1216.354492	409.133636
1215.269531	386.765289
1214.184570	308.841278
1213.098633	344.354706
1212.012695	295.350494
1210.926758	241.501465
1209.840820	399.901428
1208.754883	852.401978
1207.667969	436.674774
1206.581055	488.727905
1205.494141	519.022400
1204.406250	489.016937
1203.318359	309.625061
1202.230469	503.560760
1201.142578	300.070251
1200.054688	86.990631
1198.965820	37.609634
1197.876953	178.290237
1196.788086	104.750427
1195.698242	158.658722
1194.609375	-88.082916
1193.519531	-120.811546
1192.428711	74.749359
1191.338867	205.291168
1190.248047	-130.363251
1189.157227	-81.618980
1188.066406	-129.009811
1186.975586	-49.193542
1185.883789	1.719746
1184.791992	165.337952
1183.700195	-110.235916
1182.607422	-23.550505
1181.514648	-61.669575
1180.421875	99.169113
1179.329102	-133.248749
1178.236328	-70.851295
1177.142578	48.954285
1176.048828	113.545990
1174.955078	113.380501
1173.860352	14.975354
1172.766602	76.943901
1171.671875	289.591034
1170.576172	274.757172
1169.481445	204.849014
1168.385742	158.816711
1167.290039	-73.772644
1166.194336	-36.183872
1165.097656	63.457710
1164.001953	22.010670
1162.905273	107.124901
1161.807617	273.336304
1160.710938	238.824142
1159.613281	-67.909393
1158.515625	105.186798
1157.417969	46.663521
1156.319336	119.310242
1155.220703	396.986908
1154.122070	25.831295
1153.023438	374.793732
1151.924805	110.937813
1150.825195	233.187622
1149.725586	-61.631664
1148.625000	186.707687
1147.525391	272.933441
1146.424805	-138.569489
1145.324219	-173.849625
1144.223633	-168.723068
1143.122070	-168.430023
1142.020508	-18.340073
1140.918945	-70.534866
1139.817383	-270.187836
1138.714844	-179.808823
1137.612305	-65.769058
1136.509766	-35.007530
1135.407227	-75.591125
1134.303711	85.649879
1133.200195	2.184411
1132.096680	-33.827789
1130.993164	214.923431
1129.888672	375.696564
1128.784180	635.975464
1127.679688	319.731506
1126.575195	544.215332
1125.469727	403.441254
1124.364258	499.691223
1123.258789	256.983551
1122.152344	350.730865
1121.046875	304.643463
1119.940430	194.578949
1118.833008	209.977493
1117.726563	116.444221
1116.619141	266.631500
1115.511719	26.332653
1114.404297	124.332741
1113.295898	255.336212
1112.188477	244.385223
1111.080078	-5.351524
1109.970703	286.135620
1108.862305	121.463356
1107.752930	228.452515
1106.643555	377.858795
1105.534180	272.161774
1104.423828	364.744507
1103.313477	436.003448
1102.203125	490.672119
1101.092773	349.495850
1099.981445	368.699402
1098.870117	373.712677
1097.758789	524.837646
1096.647461	503.819611
1095.535156	447.426361
1094.422852	442.851593
1093.310547	424.118073
1092.197266	570.171204
1091.084961	541.944275
1089.971680	214.805496
1088.857422	443.070526
1087.744141	393.633759
1086.629883	233.654251
1085.515625	374.691284
1084.401367	445.121216
1083.286133	341.575043
1082.171875	184.025452
1081.056641	153.377594
1079.940430	475.009857
1078.825195	303.398865
1077.708984	514.490845
1076.592773	364.042389
1075.475586	455.327179
1074.359375	506.693024
1073.242188	295.340027
1072.125000	189.597153
1071.006836	-122.406425
1069.888672	304.013733
1068.770508	158.495926
1067.652344	170.004547
1066.534180	52.695484
1065.415039	279.651093
1064.295898	352.001129
1063.176758	246.444443
1062.056641	166.678696
1060.936523	157.144196
1059.816406	63.428486
1058.696289	140.470642
1057.575195	137.997711
1056.454102	219.686295
1055.333008	-9.428803
1054.211914	126.030968
1053.089844	104.952927
1051.967773	102.591705
1050.845703	-79.506165
1049.723633	226.323044
1048.600586	-9.341845
1047.477539	158.738083
1046.354492	291.785126
1045.230469	156.632156
1044.106445	-143.948837
1042.982422	84.739052
1041.858398	1.105635
1040.734375	-7.896316
1039.609375	-184.560730
1038.484375	106.958412
1037.358398	39.851643
1036.232422	-41.140587
1035.107422	187.456360
1033.980469	141.455322
1032.854492	188.575882
1031.727539	275.252502
1030.600586	315.446106
1029.473633	134.867157
1028.345703	151.944855
1027.218750	-105.059311
1026.090820	2.774035
1024.961914	-237.711655
1023.833984	-183.165421
1022.705078	-244.640228
1021.576172	-294.414001
1020.446289	-119.063118
1019.317383	-110.715652
1018.187500	-357.390930
1017.056641	-112.384193
1015.926758	-73.697090
1014.795898	-118.383690
1013.665039	-176.868988
1012.534180	-168.077438
1011.402344	39.934620
1010.270508	-120.178001
1009.138672	78.634804
1008.006836	85.370399
1006.874023	110.693359
1005.741211	455.285461
1004.608398	869.181152
1003.475586	1141.947998
1002.341797	1562.600342
1001.208008	1493.249390
1000.074219	1172.200928
998.939453	763.617920
997.805664	165.972565
996.669922	240.523575
995.535156	215.893188
994.400391	85.222977
993.264648	-63.747494
992.127930	64.232994
990.992188	90.799385
989.855469	179.699585
988.718750	-5.624555
987.582031	104.206703
986.445313	218.700027
985.307617	-134.328369
984.169922	-47.253540
983.031250	-24.577492
981.893555	-57.038120
980.754883	-47.956535
979.616211	-77.878212
978.476563	-132.976761
977.337891	-144.242935
976.198242	-123.206192
975.057617	24.345243
973.917969	-140.572296
972.777344	73.770073
971.636719	65.331833
970.496094	144.273483
969.354492	-118.777222
968.212891	125.660225
967.071289	145.218903
965.929688	8.885374
964.787109	-154.794403
963.644531	53.202534
962.501953	-68.906914
961.358398	-245.850006
960.214844	-19.293663
959.071289	42.328522
957.927734	94.881767
956.783203	140.656647
955.638672	104.114571
954.494141	362.960480
953.349609	122.969612
952.204102	66.223801
951.058594	39.355774
949.912109	314.455353
948.766602	162.045197
947.620117	210.953720
946.473633	40.596260
945.327148	-113.574509
944.179688	11.086226
943.032227	46.753159
941.884766	249.169861
940.736328	232.502823
939.587891	357.428253
938.439453	354.662292
937.291016	383.940521
936.141602	214.943329
934.993164	155.563583
933.842773	390.326599
932.693359	192.162384
931.542969	483.979675
930.392578	208.674255
929.242188	143.086975
928.090820	191.459122
926.940430	221.711258
925.788086	245.227844
924.636719	327.983490
923.484375	53.743397
922.333008	16.204601
921.179688	172.008347
920.027344	157.387741
918.874023	-263.836700
917.720703	-12.370193
916.567383	202.735046
915.413086	233.923996
914.258789	126.723526
913.104492	71.862549
911.950195	30.734055
910.794922	-291.564453
909.639648	-35.323044
908.483398	-78.399178
907.328125	66.772629
906.171875	-16.931095
905.015625	-61.996147
903.859375	-109.225105
902.702148	-15.944035
901.544922	-153.570679
900.387695	57.533695
899.229492	101.146622
898.071289	-262.438995
896.913086	-24.102081
895.754883	-25.520449
894.595703	-54.004341
893.436523	107.459503
892.277344	214.673676
891.118164	145.669235
889.958008	191.954391
888.797852	-30.457909
887.636719	-56.289890
886.476563	-97.861511
885.315430	-31.044718
884.154297	263.649719
882.992188	-111.648788
881.831055	131.145630
880.668945	116.856583
879.505859	300.960297
878.343750	196.569778
877.180664	130.563416
876.017578	114.170303
874.853516	244.183960
873.690430	497.976868
872.526367	452.325989
871.361328	145.695709
870.197266	262.163452
869.032227	54.717167
867.867188	43.013451
866.701172	119.002083
865.536133	379.258423
864.370117	221.454025
863.203125	189.533676
862.037109	92.492577
860.870117	242.496490
859.703125	302.627655
858.536133	187.660950
857.368164	407.073395
856.200195	211.359421
855.032227	540.532104
853.863281	620.644714
852.694336	698.457275
851.525391	641.740723
850.356445	405.771881
849.186523	454.387115
848.016602	554.457886
846.846680	486.520813
845.676758	387.241425
844.505859	207.405243
843.334961	155.151474
842.163086	71.564468
840.992188	468.796478
839.820313	239.750946
838.648438	263.358337
837.475586	121.527115
836.302734	-13.587526
835.129883	105.953545
833.957031	446.470367
832.783203	125.886887
831.609375	225.038315
830.435547	248.201782
829.261719	233.359558
828.086914	106.925758
826.912109	120.972237
825.737305	348.973541
824.561523	331.603516
823.385742	274.049500
822.209961	64.942421
821.033203	100.870102
819.857422	36.485363
818.680664	161.287918
817.502930	-81.317909
816.326172	-81.340813
815.148438	-165.994278
813.969727	-74.985138
812.791992	73.703873
811.613281	-186.840210
810.434570	-113.957985
809.255859	-18.988670
808.076172	-124.106468
806.896484	-138.214050
805.716797	-203.488358
804.537109	-151.174622
803.356445	-81.232269
802.175781	-122.379807
800.994141	29.392029
799.813477	-29.719217
798.631836	-44.563232
797.450195	-312.234833
796.267578	-180.945526
795.084961	-138.461700
793.902344	-295.486908
792.719727	-259.863342
791.536133	-191.156143
790.352539	-286.410248
789.168945	58.698410
787.985352	102.605293
786.800781	-77.051628
785.616211	61.739994
784.431641	-84.882935
783.246094	146.463623
782.060547	293.605042
780.875000	-43.327385
779.688477	116.817947
778.501953	192.855225
777.315430	259.912109
776.128906	114.909302
774.941406	353.875366
773.753906	54.250191
772.566406	211.282898
771.378906	-83.968735
770.190430	70.603943
769.001953	-156.349457
767.812500	262.416443
766.624023	83.792114
765.434570	191.511139
764.245117	149.327332
763.054688	162.109177
761.864258	258.437042
760.673828	343.623413
759.483398	243.863754
758.291992	579.591003
757.100586	415.870636
755.909180	309.306488
754.716797	292.831635
753.524414	172.996338
752.332031	162.996552
751.139648	-27.190451
749.946289	-111.953735
748.752930	112.821991
747.559570	45.491211
746.365234	50.545815
745.171875	290.292358
743.976563	91.177040
742.782227	126.746422
741.586914	135.936417
740.391602	28.906183
739.196289	-75.924805
738.000000	163.212936
736.803711	-213.282837
735.607422	-160.427979
734.411133	109.113235
733.213867	96.145630
732.016602	56.903221
730.819336	131.425064
729.621094	109.656693
728.422852	186.291336
727.224609	90.172852
726.026367	-21.200560
724.827148	-7.969139
723.627930	134.162064
722.428711	88.396385
721.228516	114.726540
720.028320	58.103752
718.828125	226.340805
717.626953	10.471494
716.426758	117.616608
715.225586	122.232155
714.023438	344.941559
712.822266	81.437607
711.620117	171.192123
710.416992	75.736687
709.214844	26.134859
708.011719	248.866409
706.808594	197.192551
705.605469	34.584026
704.401367	327.010315
703.197266	51.445179
701.993164	6.689191
700.788086	101.233276
699.583008	189.298798
698.377930	77.412575
697.172852	0.446990
695.966797	-2.507554
694.760742	46.779270
693.554688	141.755615
692.347656	-32.460976
691.141602	-245.560547
689.934570	-158.935944
688.726563	-59.221489
687.518555	-156.850525
686.310547	-93.817467
685.102539	-195.491928
683.894531	-160.423477
682.685547	4.791605
681.476563	-139.807144
680.266602	-169.400375
679.056641	-168.533279
677.846680	-98.252991
676.636719	-36.540501
675.426758	-20.187735
674.215820	-144.368683
673.003906	114.534462
671.792969	-98.060799
670.581055	-187.187622
669.369141	275.101074
668.157227	-55.916840
666.944336	-291.600922
665.731445	252.798874
664.518555	-256.944916
663.305664	71.453354
662.091797	54.372532
660.877930	-38.160511
659.664063	57.151833
658.449219	-9.313221
657.234375	109.793350
656.019531	75.794563
654.803711	-24.979183
653.588867	-28.691132
652.373047	17.175428
651.156250	22.092966
649.940430	-11.768200
648.723633	113.711739
647.505859	84.092522
646.289063	84.569374
645.071289	-5.398928
643.853516	195.017944
642.635742	218.872223
641.416992	74.867310
640.198242	-11.169291
638.979492	83.215851
637.759766	142.990097
636.541016	39.250244
635.320313	167.293579
634.100586	86.721657
632.879883	-34.891201
631.659180	145.874924
630.438477	-79.361130
629.217773	-10.952570
627.996094	46.288303
626.774414	-87.795311
625.551758	101.431763
624.330078	264.337616
623.107422	276.605194
621.883789	262.554535
620.661133	314.278107
619.437500	155.427628
618.213867	43.023392
616.990234	-50.842686
615.765625	250.403870
614.541016	-12.054435
613.316406	7.028764
612.090820	-199.436386
610.865234	5.791163
609.639648	8.894999
608.414063	-125.937523
607.187500	30.761927
605.960938	42.978996
604.734375	-87.123329
