# Supplementary material for: Raman spectroscopy accurately differentiates mucosal healing from non-healing and biochemical changes following biological therapy in inflammatory bowel disease
Source: PLoS One. 2021 Jun 2;16(6):e0252210. doi: 10.1371/journal.pone.0252210 (PMC8172032; doi:10.1371/journal.pone.0252210)
Supplement: S3 Dataset — (ZIP) [file pone.0252210.s005.zip › Export UC active inflammation/OC023 post treatment-1_base sub cr removed_25__X_-20370.5__Y_49404__Z_924.828__Time_280.txt]

1714.774414	212.515182
1713.797852	18.532784
1712.820313	43.654129
1711.843750	-91.258232
1710.866211	-40.342255
1709.888672	-98.528160
1708.911133	23.666620
1707.933594	18.009729
1706.955078	-110.102989
1705.976563	-103.469177
1704.998047	-53.217442
1704.019531	16.525036
1703.040039	-46.838634
1702.061523	-77.267235
1701.082031	37.481468
1700.101563	-39.657627
1699.122070	180.794754
1698.141602	-55.251690
1697.161133	78.339607
1696.180664	-3.833454
1695.200195	69.677071
1694.218750	101.096382
1693.238281	165.270142
1692.256836	208.718506
1691.274414	314.183350
1690.292969	150.808243
1689.310547	20.156923
1688.328125	420.970917
1687.345703	403.618774
1686.363281	429.570526
1685.379883	565.396912
1684.396484	515.262512
1683.413086	423.144043
1682.429688	555.409973
1681.445313	661.567932
1680.461914	752.321655
1679.477539	620.017822
1678.493164	799.699951
1677.507813	902.697327
1676.523438	976.972534
1675.538086	929.420898
1674.552734	733.548279
1673.566406	902.446960
1672.581055	1138.255737
1671.594727	1100.800049
1670.608398	1215.285645
1669.622070	1356.782104
1668.634766	1219.906738
1667.648438	1317.197388
1666.661133	1282.212158
1665.673828	1428.145752
1664.685547	1412.645386
1663.698242	1601.840210
1662.709961	1438.720703
1661.721680	1498.801025
1660.733398	1538.082153
1659.744141	1545.960205
1658.755859	1591.350586
1657.766602	1568.251465
1656.777344	1625.004639
1655.787109	1568.272583
1654.797852	1469.606201
1653.807617	1241.679688
1652.817383	1297.316040
1651.827148	1197.222778
1650.835938	1007.600159
1649.844727	815.762390
1648.853516	962.700317
1647.862305	813.904724
1646.871094	744.761169
1645.878906	691.803711
1644.886719	346.014984
1643.894531	528.773743
1642.902344	426.629578
1641.910156	382.876465
1640.916992	186.363556
1639.923828	354.271454
1638.930664	-2.517904
1637.936523	223.876816
1636.943359	152.502106
1635.949219	47.124847
1634.955078	-108.047089
1633.960938	40.059860
1632.965820	143.533539
1631.970703	-113.625763
1630.975586	171.917419
1629.980469	33.713451
1628.985352	-109.507576
1627.989258	-57.777691
1626.993164	-158.476196
1625.997070	-3.849354
1625.000977	-4.271320
1624.003906	-214.858215
1623.007813	97.834183
1622.010742	53.150108
1621.012695	48.023689
1620.015625	203.250107
1619.017578	59.155003
1618.020508	33.382847
1617.021484	-170.766479
1616.023438	68.784966
1615.025391	-45.883247
1614.026367	125.513939
1613.027344	110.710518
1612.028320	77.635002
1611.028320	-117.888069
1610.029297	72.009521
1609.029297	62.735981
1608.029297	-32.933678
1607.028320	73.163475
1606.028320	61.415054
1605.027344	13.055148
1604.026367	-6.462430
1603.025391	178.171371
1602.023438	111.576035
1601.022461	-132.851913
1600.020508	38.654427
1599.018555	-72.291679
1598.016602	-102.156181
1597.013672	-147.694199
1596.010742	-159.256149
1595.007813	-58.497200
1594.004883	-140.630051
1593.001953	-128.748215
1591.998047	-67.297928
1590.994141	-206.888885
1589.990234	-35.921974
1588.986328	-86.837036
1587.981445	-25.615343
1586.976563	210.253983
1585.971680	26.190704
1584.966797	-24.909765
1583.961914	-89.082581
1582.956055	115.079773
1581.950195	199.250931
1580.944336	215.593246
1579.938477	117.276955
1578.931641	110.037704
1577.924805	123.537041
1576.917969	100.508919
1575.911133	184.066284
1574.904297	67.205925
1573.896484	155.737671
1572.888672	75.130524
1571.880859	10.048532
1570.873047	98.218307
1569.864258	22.544273
1568.855469	-94.775322
1567.846680	52.750053
1566.837891	228.654938
1565.829102	-21.392237
1564.819336	-4.122015
1563.809570	23.392342
1562.799805	190.861481
1561.790039	184.340836
1560.779297	146.567459
1559.768555	-62.445171
1558.757813	8.445515
1557.747070	55.840199
1556.736328	92.708778
1555.724609	119.051651
1554.712891	129.697784
1553.701172	235.998169
1552.689453	212.663193
1551.676758	127.065094
1550.664063	46.526844
1549.651367	56.419235
1548.638672	22.180527
1547.625977	-58.749008
1546.612305	229.917496
1545.598633	210.696503
1544.584961	59.520676
1543.571289	182.132339
1542.556641	-0.299150
1541.541992	-14.939086
1540.527344	-125.275406
1539.512695	48.246006
1538.498047	-178.532578
1537.482422	-36.374882
1536.466797	4.937752
1535.451172	66.701889
1534.434570	-132.194122
1533.418945	78.778854
1532.402344	127.092056
1531.385742	-59.305264
1530.369141	11.870111
1529.351563	-20.200972
1528.334961	197.405075
1527.317383	10.475631
1526.299805	73.174896
1525.281250	99.639381
1524.263672	244.304932
1523.245117	85.148315
1522.226563	198.547501
1521.208008	172.863373
1520.188477	46.742725
1519.168945	108.160820
1518.150391	251.636597
1517.129883	225.287079
1516.110352	-16.994377
1515.089844	102.794304
1514.070313	81.150215
1513.049805	138.929443
1512.028320	-19.087189
1511.007813	35.803570
1509.986328	-73.695313
1508.964844	-126.872131
1507.943359	-90.424881
1506.921875	-25.945070
1505.899414	-161.601761
1504.876953	-97.450058
1503.854492	-20.665314
1502.832031	-133.633789
1501.808594	-123.774895
1500.786133	-267.697540
1499.762695	-155.701157
1498.739258	-41.337761
1497.714844	-50.010578
1496.691406	-135.563614
1495.666992	-44.733665
1494.642578	-89.620964
1493.617188	28.999855
1492.592773	162.785950
1491.567383	30.571915
1490.541992	-17.394161
1489.516602	46.935566
1488.491211	121.327721
1487.464844	116.389969
1486.438477	292.595612
1485.412109	312.903748
1484.385742	282.044983
1483.358398	437.321045
1482.331055	467.423523
1481.303711	561.157410
1480.276367	555.300171
1479.249023	623.263367
1478.220703	568.741760
1477.192383	539.619141
1476.164063	785.547119
1475.135742	962.498840
1474.106445	764.928589
1473.077148	964.516418
1472.047852	1113.016724
1471.018555	1185.016846
1469.989258	1144.947998
1468.958984	1453.293335
1467.928711	1496.926025
1466.898438	1634.538818
1465.868164	1670.327637
1464.836914	1739.051025
1463.805664	1899.149658
1462.774414	2087.053955
1461.743164	2079.229980
1460.710938	2172.905029
1459.679688	2147.162598
1458.647461	2413.266113
1457.615234	2339.129395
1456.582031	2315.698730
1455.549805	2477.418945
1454.516602	2294.082764
1453.483398	2427.731445
1452.449219	2475.068115
1451.416016	2494.475342
1450.381836	2567.032715
1449.347656	2510.312744
1448.313477	2597.957764
1447.279297	2829.878418
1446.244141	2702.130859
1445.208984	2480.750977
1444.173828	2530.232666
1443.138672	2432.916748
1442.102539	2257.185791
1441.066406	2182.677979
1440.030273	2252.316650
1438.994141	2266.295898
1437.958008	2047.726563
1436.920898	1851.971069
1435.883789	1865.987793
1434.846680	1581.940308
1433.808594	1474.775024
1432.771484	1173.261230
1431.733398	892.060547
1430.695313	893.647705
1429.657227	658.063354
1428.618164	604.208923
1427.579102	613.446777
1426.540039	332.715088
1425.500977	281.539673
1424.461914	497.583160
1423.421875	519.506836
1422.381836	387.763733
1421.341797	465.174652
1420.301758	484.663849
1419.260742	413.523529
1418.219727	319.795441
1417.178711	467.753418
1416.137695	326.328522
1415.096680	147.274002
1414.054688	202.233765
1413.012695	141.549042
1411.970703	35.688900
1410.928711	100.845985
1409.885742	103.192642
1408.842773	188.506348
1407.799805	198.487518
1406.756836	20.176357
1405.712891	83.029572
1404.668945	-85.021416
1403.625000	35.687580
1402.581055	-74.429298
1401.537109	26.300859
1400.492188	-23.437471
1399.447266	-30.448689
1398.402344	70.426361
1397.357422	76.090958
1396.311523	-30.945009
1395.265625	-7.567426
1394.219727	173.695251
1393.173828	34.412212
1392.126953	-47.145683
1391.081055	51.672657
1390.034180	-49.689419
1388.986328	119.313988
1387.939453	43.191711
1386.891602	112.254768
1385.843750	3.847632
1384.795898	100.593925
1383.748047	-112.537079
1382.699219	-33.101997
1381.651367	-93.494797
1380.602539	-71.333092
1379.552734	-273.845673
1378.503906	40.697811
1377.454102	-9.252378
1376.404297	-96.503372
1375.354492	-6.438692
1374.303711	-165.776459
1373.253906	-53.052326
1372.203125	-164.693924
1371.152344	-166.471039
1370.100586	16.312576
1369.049805	42.155369
1367.998047	-76.404648
1366.946289	-132.514847
1365.894531	112.863770
1364.841797	-5.264465
1363.789063	118.249481
1362.736328	92.513840
1361.683594	146.543060
1360.630859	-0.825212
1359.577148	58.429432
1358.523438	80.490364
1357.469727	127.536926
1356.415039	229.371033
1355.361328	281.604584
1354.306641	341.395569
1353.251953	284.550568
1352.197266	252.700882
1351.141602	521.423279
1350.085938	395.473114
1349.030273	418.625092
1347.974609	556.043579
1346.918945	539.735657
1345.862305	632.695618
1344.805664	589.373169
1343.749023	821.392517
1342.691406	1021.222839
1341.634766	1005.522827
1340.577148	975.097046
1339.519531	1061.244019
1338.460938	993.946960
1337.403320	1075.380981
1336.344727	644.510681
1335.286133	919.297913
1334.226563	808.108215
1333.167969	630.321472
1332.108398	667.916931
1331.048828	952.906555
1329.989258	844.838806
1328.928711	892.664673
1327.869141	710.802551
1326.808594	667.503357
1325.748047	821.963745
1324.686523	1043.166260
1323.625977	1032.334961
1322.564453	1019.171509
1321.502930	870.418152
1320.440430	1190.655273
1319.378906	1022.466003
1318.316406	807.622559
1317.253906	997.385803
1316.190430	893.838501
1315.127930	1068.980713
1314.064453	980.513184
1313.000977	956.269348
1311.937500	949.408386
1310.873047	947.601624
1309.809570	881.916870
1308.745117	882.844116
1307.679688	1006.941284
1306.615234	958.887634
1305.549805	1031.509888
1304.484375	1008.311890
1303.418945	909.025024
1302.353516	1065.560181
1301.287109	914.933228
1300.220703	1056.894531
1299.154297	1061.341431
1298.087891	997.133789
1297.020508	847.123840
1295.954102	869.147339
1294.886719	812.730225
1293.818359	685.284424
1292.750977	680.677429
1291.682617	764.484375
1290.614258	956.266113
1289.545898	709.197876
1288.476563	660.895081
1287.407227	828.382019
1286.338867	780.282227
1285.268555	575.523376
1284.199219	686.893433
1283.128906	688.124023
1282.058594	515.640381
1280.988281	849.962219
1279.917969	721.750916
1278.846680	664.635193
1277.775391	781.292664
1276.704102	758.602356
1275.632813	804.462891
1274.560547	757.505188
1273.488281	788.851746
1272.416016	1001.065125
1271.343750	732.053650
1270.270508	902.826355
1269.197266	910.012207
1268.124023	785.450134
1267.050781	768.398987
1265.977539	914.906677
1264.903320	1144.360229
1263.829102	878.675598
1262.753906	1056.962524
1261.679688	1015.825378
1260.604492	1155.129639
1259.529297	1245.697021
1258.454102	831.974548
1257.378906	908.069702
1256.302734	850.249939
1255.226563	792.506531
1254.150391	958.776855
1253.073242	730.781616
1251.997070	991.972839
1250.919922	1245.795776
1249.841797	945.059082
1248.764648	977.599243
1247.686523	1070.935059
1246.608398	1042.747803
1245.530273	871.244568
1244.452148	928.202393
1243.373047	817.580566
1242.293945	923.145203
1241.214844	1031.114990
1240.135742	862.366638
1239.055664	812.617310
1237.975586	889.063721
1236.895508	783.578796
1235.815430	813.953430
1234.734375	980.098145
1233.654297	889.242249
1232.573242	745.122070
1231.491211	758.557739
1230.410156	696.898682
1229.328125	620.738708
1228.246094	629.356384
1227.163086	713.010986
1226.081055	668.353699
1224.998047	311.578888
1223.915039	554.890015
1222.832031	532.040894
1221.748047	364.110107
1220.664063	321.947723
1219.580078	359.547821
1218.496094	430.942596
1217.412109	393.570526
1216.327148	491.452515
1215.242188	391.254150
1214.157227	370.744019
1213.071289	608.484985
1211.985352	361.039246
1210.899414	487.632416
1209.813477	438.050720
1208.727539	407.748413
1207.640625	565.483521
1206.553711	551.963013
1205.466797	545.638245
1204.378906	368.203705
1203.291016	431.692688
1202.203125	413.222595
1201.115234	-2.578418
1200.027344	135.430496
1198.938477	90.414505
1197.849609	50.177666
1196.760742	-117.597092
1195.670898	-35.220299
1194.582031	-90.001572
1193.492188	52.315624
1192.401367	-65.073158
1191.311523	-26.279896
1190.220703	-47.629353
1189.129883	-119.476059
1188.039063	-248.991394
1186.947266	-395.325012
1185.856445	-268.029602
1184.764648	-157.661819
1183.671875	-145.785721
1182.580078	50.707626
1181.487305	62.379383
1180.394531	81.160881
1179.301758	87.869240
1178.208984	-87.643242
1177.115234	218.436325
1176.021484	97.903893
1174.927734	142.590393
1173.833008	148.861282
1172.738281	241.219879
1171.643555	77.366318
1170.548828	52.278130
1169.454102	43.856678
1168.358398	150.147858
1167.262695	43.487579
1166.166992	-122.983452
1165.070313	269.803955
1163.973633	36.259300
1162.876953	-1.377019
1161.780273	316.788818
1160.683594	250.258026
1159.585938	205.144485
1158.488281	250.652191
1157.389648	45.475960
1156.291992	140.901062
1155.193359	66.829414
1154.094727	119.078781
1152.996094	159.281525
1151.896484	235.116547
1150.796875	132.083633
1149.697266	114.764450
1148.597656	-2.693852
1147.498047	75.077576
1146.397461	50.325748
1145.296875	170.685837
1144.195313	21.959408
1143.094727	-95.871330
1141.993164	421.377014
1140.891602	-79.600273
1139.789063	204.181732
1138.687500	19.431686
1137.584961	88.954498
1136.482422	317.537720
1135.379883	341.615082
1134.276367	427.322601
1133.172852	365.667999
1132.069336	462.990356
1130.964844	612.372864
1129.861328	818.535645
1128.756836	929.602722
1127.652344	682.376465
1126.546875	935.485718
1125.442383	953.681641
1124.336914	732.374023
1123.230469	992.093323
1122.125000	839.376709
1121.018555	366.868652
1119.912109	581.195618
1118.805664	610.661926
1117.699219	533.502686
1116.591797	584.059204
1115.484375	497.274811
1114.376953	672.981323
1113.268555	526.895813
1112.160156	527.362488
1111.051758	707.374268
1109.943359	608.357117
1108.833984	643.954590
1107.725586	651.103943
1106.616211	771.505737
1105.505859	653.294556
1104.396484	891.483398
1103.286133	659.843689
1102.175781	808.083740
1101.064453	802.838196
1099.954102	750.349304
1098.842773	792.104736
1097.731445	932.762634
1096.619141	799.891907
1095.507813	782.459229
1094.395508	840.329712
1093.282227	841.567261
1092.169922	746.198425
1091.056641	839.112549
1089.943359	618.901001
1088.830078	681.069214
1087.716797	816.062195
1086.602539	788.641113
1085.488281	702.383911
1084.373047	731.281250
1083.258789	802.412598
1082.143555	831.148132
1081.028320	732.956787
1079.913086	583.083496
1078.796875	759.594971
1077.680664	741.127319
1076.564453	530.161987
1075.448242	598.470276
1074.331055	525.935364
1073.213867	601.144775
1072.096680	683.309448
1070.979492	451.258484
1069.861328	395.046814
1068.743164	601.260254
1067.625000	563.703613
1066.505859	387.936615
1065.386719	575.163452
1064.267578	579.671326
1063.148438	572.445801
1062.029297	614.335693
1060.909180	569.614624
1059.789063	609.092346
1058.667969	480.161713
1057.547852	503.238068
1056.426758	409.417267
1055.305664	245.523880
1054.183594	383.055176
1053.062500	314.984314
1051.940430	242.259628
1050.818359	459.051514
1049.695313	372.308411
1048.572266	399.946838
1047.449219	357.586273
1046.326172	326.911621
1045.203125	237.960419
1044.079102	300.589386
1042.955078	153.429871
1041.830078	404.818146
1040.706055	208.808411
1039.581055	175.942032
1038.456055	536.653015
1037.331055	119.634171
1036.205078	335.924042
1035.079102	461.388245
1033.953125	393.726379
1032.826172	435.440033
1031.700195	528.336853
1030.573242	219.019165
1029.445313	153.930893
1028.318359	202.788635
1027.190430	26.307262
1026.062500	-119.851028
1024.934570	-3.485687
1023.805664	-298.058716
1022.676758	-283.736206
1021.547852	-99.962196
1020.418945	-329.177734
1019.289063	-85.059486
1018.159180	-221.295303
1017.029297	-7.325321
1015.898438	-32.132690
1014.767578	-47.588089
1013.636719	71.409317
1012.505859	352.563843
1011.375000	260.836670
1010.243164	273.407013
1009.111328	443.447693
1007.978516	493.153717
1006.846680	697.937378
1005.713867	1319.047974
1004.581055	1990.832642
1003.447266	2505.180176
1002.313477	2425.356201
1001.179688	1363.556396
1000.045898	986.200623
998.912109	447.438202
997.777344	296.975403
996.642578	252.886292
995.506836	144.291351
994.372070	213.547028
993.236328	89.080925
992.100586	266.941223
990.963867	193.474243
989.828125	53.305046
988.691406	-82.077507
987.553711	3.939852
986.416992	-66.619148
985.279297	51.844265
984.141602	29.907568
983.003906	-26.425804
981.865234	218.911789
980.726563	160.512039
979.587891	116.074547
978.448242	115.486526
977.309570	218.515732
976.169922	146.904007
975.030273	289.218842
973.889648	296.023529
972.749023	296.072754
971.608398	333.010162
970.467773	510.146362
969.326172	179.975632
968.184570	187.500992
967.042969	-11.354776
965.901367	313.094727
964.758789	18.260134
963.616211	170.861542
962.473633	236.422134
961.330078	109.571518
960.186523	198.328110
959.042969	314.683685
957.899414	78.417084
956.754883	135.511765
955.610352	108.027412
954.465820	206.591339
953.321289	115.339607
952.175781	-7.744979
951.030273	-25.409138
949.884766	53.128544
948.738281	225.512238
947.591797	276.836487
946.445313	170.625671
945.298828	39.490105
944.151367	136.964920
943.003906	193.448563
941.856445	188.422256
940.708008	245.177246
939.559570	165.152420
938.411133	263.257538
937.262695	133.400406
936.113281	193.012161
934.964844	163.843307
933.814453	216.890793
932.665039	290.571442
931.514648	56.837414
930.364258	64.778427
929.213867	289.176880
928.062500	-123.775795
926.912109	273.826935
925.759766	0.167849
924.608398	-41.185936
923.456055	-20.966463
922.303711	51.684273
921.151367	-32.405849
919.999023	-129.949036
918.845703	27.177349
917.692383	-194.986771
916.539063	-187.528793
915.384766	24.412422
914.230469	184.180939
913.076172	-89.455322
911.920898	-83.749313
910.766602	-150.505692
909.611328	-87.829308
908.455078	-233.641571
907.299805	-116.317291
906.143555	5.612428
904.987305	-46.849510
903.830078	-155.791626
902.673828	-110.571198
901.516602	-164.871078
900.359375	-19.836403
899.201172	-19.586779
898.042969	-105.199287
896.884766	139.581573
895.726563	-27.224091
894.567383	106.855118
893.408203	8.157585
892.249023	-51.976414
891.088867	16.798660
889.929688	29.163084
888.769531	152.270416
887.608398	90.285217
886.448242	285.726044
885.287109	208.113998
884.125977	99.034515
882.963867	350.978851
881.801758	131.583054
880.639648	27.343254
879.477539	92.268265
878.315430	283.421570
877.152344	111.842361
875.989258	294.023682
874.825195	192.455917
873.661133	97.745201
872.497070	129.174576
871.333008	84.131577
870.168945	43.655045
869.003906	-12.494971
867.838867	208.001175
866.672852	113.704315
865.506836	143.101959
864.340820	343.290466
863.174805	208.685593
862.008789	292.026215
860.841797	260.838074
859.674805	198.254974
858.506836	337.714722
857.339844	306.582794
856.171875	315.859222
855.003906	396.905273
853.834961	468.951691
852.666016	572.346069
851.497070	444.845856
850.328125	489.927246
849.158203	458.818054
847.988281	201.511368
846.818359	121.194389
845.647461	172.971832
844.477539	173.220123
843.306641	126.460579
842.134766	151.278778
840.963867	129.081619
839.791992	236.543640
838.619141	26.501392
837.447266	167.373779
836.274414	361.760956
835.101563	328.163361
833.928711	209.665787
832.754883	417.147247
831.581055	280.717743
830.407227	300.504211
829.232422	282.292786
828.058594	440.231873
826.883789	312.583252
825.708008	367.748230
824.533203	269.003632
823.357422	270.512360
822.181641	20.181093
821.004883	115.136673
819.828125	-30.543060
818.651367	-2.589119
817.474609	-57.097687
816.296875	-33.783840
815.119141	-168.538910
813.941406	-14.177659
812.763672	-109.048935
811.584961	133.950455
810.406250	-5.571209
809.226563	-11.801775
808.047852	-9.258179
806.868164	-151.194977
805.688477	33.241909
804.507813	-44.483128
803.327148	-157.801788
802.146484	-140.267349
800.965820	-313.648773
799.784180	-156.595993
798.603516	-194.876617
797.420898	-98.026772
796.239258	-185.310379
795.056641	-190.691147
793.874023	43.055050
792.691406	-170.824509
791.507813	27.121742
790.324219	-166.986923
789.140625	-51.284748
787.956055	159.378052
786.772461	77.800476
785.586914	20.463701
784.402344	-6.026697
783.216797	7.156428
782.032227	135.121979
780.845703	289.413757
779.660156	136.443756
778.473633	385.364899
777.287109	86.457077
776.100586	43.625355
774.913086	24.962917
773.725586	-22.503563
772.538086	97.572746
771.349609	-113.337975
770.161133	39.525032
768.972656	79.771652
767.784180	-54.224434
766.594727	166.452362
765.405273	272.361542
764.215820	358.283386
763.026367	270.113586
761.835938	340.359619
760.645508	388.454926
759.454102	590.430420
758.262695	504.051147
757.072266	362.631226
755.879883	368.484131
754.688477	361.047333
753.496094	131.565872
752.303711	192.111389
751.110352	349.186829
749.917969	271.130188
748.724609	348.909149
747.530273	264.144287
746.336914	249.567947
745.142578	96.709221
743.948242	384.735718
742.752930	297.573578
741.558594	116.123001
740.363281	79.367149
739.166992	132.423553
737.971680	205.127518
736.775391	78.435875
735.579102	6.512357
734.381836	146.952484
733.185547	66.233727
731.988281	132.143127
730.790039	298.641602
729.592773	182.895477
728.394531	229.014130
727.196289	231.384598
725.997070	209.713165
724.797852	150.912354
723.598633	371.792114
722.399414	249.673187
721.199219	319.796204
719.999023	416.114838
718.798828	425.116852
717.598633	233.402328
716.397461	541.408386
715.196289	221.169678
713.994141	289.278625
712.792969	289.836853
711.590820	364.565948
710.388672	293.337128
709.185547	113.293793
707.982422	175.177994
706.779297	308.979187
705.576172	205.518768
704.372070	221.911743
703.167969	131.778519
701.963867	-32.171177
700.759766	84.638504
699.554688	12.334182
698.349609	142.362534
697.143555	9.470195
695.938477	-12.410818
694.732422	-149.285721
693.525391	55.031933
692.319336	-7.688221
691.112305	-46.354721
689.905273	-28.425398
688.697266	-240.361389
687.490234	-226.432175
686.282227	-153.794464
685.073242	27.385780
683.865234	-25.491705
682.656250	-50.008713
681.447266	-202.198425
680.237305	-92.027351
679.028320	-40.228218
677.818359	93.990623
676.607422	-152.702621
675.397461	-61.491035
674.186523	3.869461
672.975586	4.451946
671.763672	-120.256538
670.551758	-76.101280
669.339844	39.514931
668.127930	-32.820091
666.915039	-197.900604
665.703125	93.040779
664.489258	120.476135
663.276367	143.687225
662.062500	201.534027
660.848633	149.374817
659.634766	13.167252
658.419922	51.840786
657.205078	-88.458092
655.990234	-159.642532
654.775391	146.505188
653.559570	60.269276
652.343750	-32.387516
651.126953	118.426270
649.911133	-66.859108
648.694336	296.989319
647.477539	143.924026
646.259766	197.463425
645.041992	410.097595
643.824219	297.646332
642.606445	262.513062
641.387695	227.207535
640.168945	176.650314
638.950195	-46.078793
637.730469	141.445816
636.511719	223.300476
635.291016	-17.404587
634.071289	209.739120
632.850586	-38.098309
631.629883	-5.108648
630.409180	-71.347733
629.188477	7.783980
627.966797	206.401276
626.745117	337.811188
625.522461	185.473892
624.300781	319.685608
623.078125	215.173553
621.854492	227.689850
620.631836	271.423370
619.408203	55.046417
618.184570	244.517624
616.960938	90.326752
615.736328	131.910294
614.511719	-13.900429
613.287109	-32.617657
612.061523	77.723900
610.835938	-44.363350
609.610352	-31.144253
608.384766	-85.817238
607.158203	37.266273
605.931641	60.213898
604.705078	-166.490799
