# Supplementary material for: Raman spectroscopy accurately differentiates mucosal healing from non-healing and biochemical changes following biological therapy in inflammatory bowel disease
Source: PLoS One. 2021 Jun 2;16(6):e0252210. doi: 10.1371/journal.pone.0252210 (PMC8172032; doi:10.1371/journal.pone.0252210)
Supplement: S3 Dataset — (ZIP) [file pone.0252210.s005.zip › Export UC active inflammation/OC023-2 _base sub CR removed_19__X_25474.7__Y_6210.9__Z_810.646__Time_218.txt]

1714.862305	121.761589
1713.885742	-0.965825
1712.909180	-88.260880
1711.931641	-95.292763
1710.955078	45.005562
1709.977539	-48.119362
1709.000000	-135.940277
1708.021484	81.606964
1707.043945	31.188213
1706.065430	-193.321182
1705.086914	56.182888
1704.107422	3.107105
1703.128906	-55.199467
1702.149414	-9.074219
1701.169922	-88.581223
1700.190430	161.027985
1699.210938	-33.161209
1698.230469	2.770558
1697.250000	49.572418
1696.269531	64.502907
1695.289063	2.189795
1694.307617	87.012878
1693.326172	233.474899
1692.344727	169.256866
1691.363281	289.518524
1690.381836	255.270386
1689.399414	293.357666
1688.416992	526.461487
1687.434570	426.488647
1686.452148	620.168457
1685.468750	606.204224
1684.485352	470.044403
1683.501953	696.650818
1682.518555	817.006958
1681.534180	729.975342
1680.550781	701.987732
1679.566406	911.295105
1678.582031	1163.508057
1677.596680	1032.890747
1676.611328	897.442444
1675.626953	1009.833862
1674.641602	965.723877
1673.655273	1352.676636
1672.669922	1381.151489
1671.683594	1340.958252
1670.697266	1495.150146
1669.710938	1562.082642
1668.723633	1709.074707
1667.737305	1604.286011
1666.750000	1645.949707
1665.762695	1680.089233
1664.774414	1849.943237
1663.787109	2086.498779
1662.798828	1976.015015
1661.810547	1977.376831
1660.822266	2061.351318
1659.833008	2087.419922
1658.844727	1923.187744
1657.855469	1989.892334
1656.866211	1892.820923
1655.875977	1751.205444
1654.886719	2062.729004
1653.896484	1842.605713
1652.906250	1861.125366
1651.916016	1708.117432
1650.924805	1693.100098
1649.934570	1377.090698
1648.943359	1204.361084
1647.952148	992.463745
1646.959961	849.743713
1645.968750	926.746643
1644.976563	703.001648
1643.984375	793.956360
1642.992188	534.127747
1641.999023	340.753601
1641.005859	406.426453
1640.012695	351.064209
1639.019531	121.987099
1638.026367	22.565998
1637.032227	65.882553
1636.039063	122.690659
1635.043945	200.860687
1634.049805	79.073830
1633.055664	110.424377
1632.060547	-113.405350
1631.065430	-65.649521
1630.070313	-38.693821
1629.074219	14.838057
1628.079102	-20.847321
1627.083008	-64.155380
1626.086914	3.270821
1625.090820	-113.157768
1624.093750	-63.679054
1623.096680	-127.017029
1622.100586	-63.968857
1621.102539	-19.134321
1620.105469	-58.167107
1619.107422	57.949768
1618.109375	132.194305
1617.111328	-0.784374
1616.113281	257.498840
1615.115234	143.251694
1614.116211	-44.242348
1613.117188	-129.222916
1612.118164	-114.387466
1611.118164	-233.124924
1610.119141	-71.243637
1609.119141	103.784515
1608.119141	9.004546
1607.118164	76.758568
1606.118164	13.643762
1605.117188	133.908997
1604.116211	241.111755
1603.115234	-12.801465
1602.114258	201.791702
1601.112305	-117.280510
1600.110352	-182.486069
1599.108398	-158.722946
1598.106445	-4.229821
1597.103516	63.975273
1596.100586	-42.900738
1595.097656	-107.917603
1594.094727	-84.098862
1593.091797	-219.580276
1592.087891	-65.220253
1591.083984	-224.161148
1590.080078	-341.300171
1589.076172	-7.055883
1588.071289	-12.090211
1587.067383	-121.478371
1586.062500	37.687988
1585.057617	115.923492
1584.051758	254.008820
1583.045898	272.109283
1582.041016	92.145416
1581.035156	13.758901
1580.028320	133.223236
1579.022461	218.704193
1578.015625	158.296478
1577.008789	-8.876566
1576.001953	143.927979
1574.994141	150.892319
1573.987305	126.534378
1572.979492	-1.934470
1571.971680	277.643433
1570.962891	128.152405
1569.955078	209.846130
1568.946289	-33.356506
1567.937500	170.124939
1566.928711	165.639847
1565.918945	26.007042
1564.910156	86.138359
1563.900391	-58.919228
1562.890625	3.476560
1561.880859	55.304596
1560.870117	-1.981753
1559.859375	23.552588
1558.848633	113.704224
1557.837891	-128.091446
1556.827148	-56.445763
1555.815430	53.838478
1554.803711	161.296417
1553.791992	208.960602
1552.780273	139.911530
1551.767578	119.869606
1550.754883	153.979538
1549.742188	128.368073
1548.729492	330.188446
1547.716797	286.039368
1546.703125	218.425903
1545.689453	189.407440
1544.675781	100.748978
1543.662109	-57.848812
1542.647461	8.148156
1541.632813	146.217438
1540.618164	-7.776884
1539.603516	122.056747
1538.588867	174.183243
1537.573242	-21.671452
1536.557617	-127.365112
1535.541992	29.866304
1534.526367	269.330902
1533.509766	248.051071
1532.493164	236.868546
1531.476563	117.222588
1530.459961	69.550598
1529.443359	-14.391554
1528.425781	-65.048790
1527.408203	61.764923
1526.390625	178.002029
1525.373047	-4.606596
1524.354492	-110.171387
1523.335938	-51.256050
1522.317383	61.428165
1521.298828	81.259964
1520.280273	226.847626
1519.260742	17.398504
1518.241211	126.504662
1517.221680	-39.591572
1516.202148	-2.888988
1515.181641	74.663033
1514.161133	-163.879379
1513.140625	-89.325333
1512.120117	-81.751411
1511.099609	-28.200930
1510.078125	-72.392426
1509.056641	-78.296692
1508.035156	-220.327911
1507.012695	-108.681541
1505.991211	-10.089986
1504.968750	6.230671
1503.946289	-69.900970
1502.923828	-61.658497
1501.900391	-163.764313
1500.877930	-135.408600
1499.854492	-122.633171
1498.830078	38.391033
1497.806641	-82.324745
1496.782227	-128.991135
1495.758789	16.044525
1494.734375	-64.231697
1493.708984	-90.971870
1492.684570	-143.422577
1491.659180	5.869233
1490.633789	200.923416
1489.608398	385.508545
1488.583008	360.409790
1487.556641	312.162079
1486.530273	511.425720
1485.503906	638.978271
1484.477539	258.480011
1483.450195	342.339569
1482.423828	535.723877
1481.396484	660.006348
1480.368164	814.676270
1479.340820	635.209045
1478.312500	516.835876
1477.284180	755.128845
1476.255859	850.525879
1475.227539	1037.454224
1474.198242	931.312927
1473.169922	1311.404175
1472.140625	1240.657104
1471.111328	1299.621338
1470.081055	1452.576294
1469.050781	1595.188843
1468.021484	1811.416138
1466.990234	1648.549561
1465.959961	1877.177002
1464.928711	1968.350830
1463.898438	1960.317383
1462.867188	2196.080566
1461.834961	2264.005127
1460.803711	2395.333252
1459.771484	2640.767578
1458.739258	2515.425049
1457.707031	2544.881592
1456.674805	2520.982910
1455.641602	2601.027344
1454.608398	2680.984619
1453.575195	2519.969482
1452.541992	2640.379639
1451.508789	2775.905029
1450.474609	2832.760010
1449.440430	2866.755127
1448.406250	2852.578613
1447.371094	3104.267090
1446.336914	2978.594727
1445.301758	3027.599121
1444.266602	3127.183838
1443.230469	2748.473389
1442.195313	2848.055420
1441.159180	2707.296387
1440.123047	2503.381348
1439.086914	2496.748291
1438.049805	2442.080322
1437.013672	2235.844482
1435.976563	2330.341553
1434.939453	1856.477417
1433.901367	1771.728271
1432.864258	1515.368530
1431.826172	1213.688232
1430.788086	1109.023071
1429.750000	1047.331543
1428.710938	826.753662
1427.671875	497.858276
1426.633789	693.665466
1425.593750	375.096191
1424.554688	666.705688
1423.514648	328.222809
1422.474609	294.798157
1421.434570	384.876312
1420.394531	336.467224
1419.354492	275.557343
1418.313477	229.827896
1417.272461	292.411499
1416.231445	261.944855
1415.189453	171.173813
1414.147461	279.220825
1413.105469	103.155182
1412.063477	-60.176586
1411.021484	153.683380
1409.978516	-14.450471
1408.936523	154.272873
1407.892578	76.817909
1406.849609	273.256653
1405.806641	93.088020
1404.762695	-46.749165
1403.718750	-55.908226
1402.674805	135.787094
1401.629883	104.222069
1400.585938	-70.159622
1399.541016	16.428791
1398.496094	-37.295700
1397.450195	26.917723
1396.405273	53.656105
1395.359375	5.330060
1394.313477	114.966446
1393.267578	-65.821419
1392.220703	139.181580
1391.173828	68.866974
1390.126953	208.955383
1389.080078	219.007202
1388.033203	144.138412
1386.985352	-25.613152
1385.937500	-80.117630
1384.889648	-114.448616
1383.841797	-221.104568
1382.792969	17.287643
1381.744141	-1.614542
1380.695313	2.127750
1379.646484	-136.328873
1378.597656	-99.787827
1377.547852	-120.534645
1376.498047	-83.709793
1375.448242	160.367538
1374.397461	-72.004883
1373.347656	-52.186901
1372.296875	-29.733358
1371.246094	45.231792
1370.194336	-71.611389
1369.143555	-200.683838
1368.091797	-125.241470
1367.040039	-171.720612
1365.988281	148.084473
1364.935547	14.747901
1363.882813	1.129603
1362.830078	-263.682068
1361.777344	91.376801
1360.724609	45.926682
1359.670898	127.506172
1358.617188	169.437943
1357.563477	82.245651
1356.509766	164.287842
1355.455078	281.248108
1354.400391	38.076141
1353.345703	326.759277
1352.291016	250.424423
1351.235352	320.780029
1350.180664	488.103302
1349.125000	427.189270
1348.068359	560.009888
1347.012695	759.937805
1345.956055	865.695801
1344.899414	731.050842
1343.842773	740.430237
1342.786133	918.525879
1341.728516	1071.929077
1340.670898	1274.989136
1339.613281	1188.321533
1338.555664	1191.017334
1337.497070	1300.340332
1336.438477	1365.229614
1335.379883	1044.178589
1334.321289	923.857178
1333.262695	1197.092651
1332.203125	1119.164795
1331.143555	1031.546021
1330.083984	1067.740967
1329.023438	898.929504
1327.963867	992.301697
1326.903320	1140.142822
1325.841797	1050.949219
1324.781250	994.064392
1323.719727	1078.089722
1322.659180	1162.241943
1321.596680	987.372498
1320.535156	1195.182739
1319.473633	1099.635254
1318.411133	1216.379517
1317.348633	1350.483765
1316.285156	984.230530
1315.222656	1276.366699
1314.159180	1309.779053
1313.095703	1289.121338
1312.032227	1066.642822
1310.967773	1322.135010
1309.904297	1232.977173
1308.839844	1525.522217
1307.775391	1288.971680
1306.709961	1274.092285
1305.645508	1183.099976
1304.580078	1274.266235
1303.513672	1412.235229
1302.448242	1245.449219
1301.382813	1422.943604
1300.316406	1278.588257
1299.250000	1289.186157
1298.182617	995.335632
1297.116211	1092.172363
1296.048828	1184.168945
1294.981445	1133.875854
1293.914063	1515.617798
1292.845703	1099.926514
1291.777344	986.231750
1290.708984	1157.167114
1289.640625	1141.789673
1288.572266	1099.553223
1287.502930	1290.254150
1286.433594	1003.170593
1285.364258	1238.091064
1284.293945	1010.105286
1283.224609	1125.116455
1282.154297	892.531982
1281.083984	953.839355
1280.012695	1017.646057
1278.942383	968.965881
1277.871094	883.692322
1276.799805	815.647278
1275.727539	1124.211914
1274.656250	956.064697
1273.583984	1169.289673
1272.511719	1191.908936
1271.439453	1280.532959
1270.366211	1090.765015
1269.292969	1101.351440
1268.219727	1419.567749
1267.146484	1254.458374
1266.072266	1445.716309
1264.999023	1451.533447
1263.924805	1372.024292
1262.849609	1277.959839
1261.775391	1269.301270
1260.700195	1216.808594
1259.625000	1235.039307
1258.549805	1462.812988
1257.474609	1692.948364
1256.398438	1499.278442
1255.322266	1332.496338
1254.246094	1560.139282
1253.168945	1524.868530
1252.092773	1487.193726
1251.015625	1250.077515
1249.938477	1351.125122
1248.860352	1189.533936
1247.783203	1300.282959
1246.705078	1425.566895
1245.626953	1285.938599
1244.547852	1185.236572
1243.469727	1371.170166
1242.390625	1338.469116
1241.311523	1320.337158
1240.231445	984.237244
1239.152344	1150.585327
1238.072266	1236.778809
1236.992188	1153.122192
1235.911133	1101.003418
1234.831055	1114.343262
1233.750000	1219.758789
1232.668945	1131.220825
1231.587891	948.195496
1230.505859	1201.238647
1229.423828	933.440186
1228.341797	1016.804565
1227.259766	971.789368
1226.176758	982.413330
1225.094727	646.971191
1224.011719	761.586426
1222.927734	733.399292
1221.844727	905.870850
1220.760742	630.965271
1219.676758	457.636230
1218.592773	542.883545
1217.507813	531.390625
1216.423828	580.223755
1215.338867	223.273468
1214.252930	537.586365
1213.167969	603.071838
1212.082031	521.245178
1210.996094	917.092896
1209.910156	755.479309
1208.823242	591.444031
1207.737305	687.797729
1206.650391	571.896912
1205.562500	581.280518
1204.475586	730.324280
1203.387695	498.598175
1202.299805	536.626648
1201.211914	333.758636
1200.124023	263.290405
1199.035156	142.214325
1197.946289	273.749603
1196.857422	51.488518
1195.767578	298.232819
1194.678711	193.690018
1193.588867	65.047081
1192.498047	-56.433929
1191.408203	14.276419
1190.317383	-157.805237
1189.226563	-322.713562
1188.135742	-77.017113
1187.044922	122.841537
1185.953125	-56.758224
1184.861328	-37.207939
1183.769531	94.983543
1182.676758	90.269638
1181.584961	-46.456799
1180.492188	3.773556
1179.398438	27.490770
1178.305664	-61.559036
1177.211914	160.791214
1176.118164	-14.732670
1175.024414	-106.477112
1173.929688	256.632874
1172.835938	277.133728
1171.741211	223.302017
1170.646484	90.407280
1169.550781	242.120880
1168.455078	44.447021
1167.359375	57.158714
1166.263672	7.580780
1165.167969	-44.493168
1164.071289	-197.039536
1162.974609	233.280609
1161.877930	219.014923
1160.780273	252.380127
1159.682617	342.898254
1158.584961	323.449127
1157.487305	325.355896
1156.389648	491.752441
1155.291016	185.652969
1154.192383	48.877136
1153.093750	210.058899
1151.994141	199.406616
1150.894531	136.200394
1149.794922	-58.149349
1148.695313	176.227814
1147.594727	17.413050
1146.495117	-36.689541
1145.394531	80.488235
1144.292969	-100.009521
1143.192383	-180.613846
1142.090820	-56.738548
1140.989258	-54.338470
1139.886719	-25.918863
1138.785156	-19.024971
1137.682617	154.098648
1136.580078	98.910820
1135.477539	228.920166
1134.374023	465.616241
1133.270508	248.551071
1132.166992	278.355499
1131.063477	431.444519
1129.958984	605.690308
1128.854492	774.994080
1127.750000	1110.130371
1126.644531	1034.757202
1125.540039	1198.755249
1124.434570	1002.285156
1123.329102	1014.321106
1122.222656	843.807068
1121.117188	865.123535
1120.010742	443.487244
1118.903320	729.807556
1117.796875	478.599396
1116.689453	404.871063
1115.582031	468.293915
1114.474609	524.488708
1113.367188	481.234283
1112.258789	643.581604
1111.150391	458.286591
1110.041016	613.270142
1108.932617	685.403320
1107.823242	634.570374
1106.713867	666.324402
1105.604492	1011.991455
1104.494141	1081.222900
1103.383789	1105.496826
1102.273438	867.778137
1101.163086	1123.092163
1100.051758	1026.803833
1098.940430	942.269897
1097.829102	1126.424927
1096.717773	1018.186829
1095.605469	1312.822021
1094.493164	690.903137
1093.380859	975.916748
1092.268555	778.045654
1091.155273	1006.268799
1090.041992	916.602722
1088.928711	1161.035889
1087.814453	1101.826538
1086.701172	920.300903
1085.586914	910.440857
1084.471680	1015.710571
1083.357422	1078.589844
1082.242188	1084.987183
1081.126953	957.433350
1080.011719	778.225525
1078.895508	822.117004
1077.779297	786.133728
1076.663086	822.889343
1075.546875	751.655945
1074.429688	724.985474
1073.312500	639.664795
1072.195313	540.287170
1071.078125	497.196960
1069.959961	557.219543
1068.841797	642.970947
1067.723633	714.612000
1066.604492	657.375366
1065.486328	607.190857
1064.367188	758.341797
1063.247070	675.352051
1062.127930	632.188843
1061.007813	668.574707
1059.887695	471.052643
1058.767578	364.823395
1057.646484	546.193970
1056.525391	601.275696
1055.404297	158.613129
1054.283203	293.217621
1053.161133	355.360107
1052.039063	207.329544
1050.916992	318.532837
1049.794922	273.327026
1048.671875	281.828857
1047.548828	89.720779
1046.425781	179.961380
1045.301758	232.873550
1044.177734	414.025360
1043.053711	198.891983
1041.929688	268.197662
1040.805664	307.231049
1039.680664	304.357269
1038.555664	131.542465
1037.429688	282.461456
1036.304688	65.616974
1035.178711	153.766235
1034.052734	134.916199
1032.925781	367.333618
1031.798828	441.580017
1030.671875	478.661713
1029.544922	134.601624
1028.417969	369.408020
1027.290039	-20.792767
1026.162109	-224.914200
1025.033203	-108.405960
1023.905273	10.464540
1022.776367	-88.831306
1021.647461	-99.809921
1020.518555	-363.578430
1019.388672	-202.671127
1018.258789	-238.856750
1017.128906	-353.753174
1015.998047	-123.141670
1014.868164	-114.990364
1013.737305	-234.173340
1012.605469	-72.935333
1011.474609	97.609344
1010.342773	177.882019
1009.210938	198.050568
1008.079102	384.940186
1006.946289	497.815186
1005.813477	929.958313
1004.680664	1697.332275
1003.546875	2344.238770
1002.414063	2678.937500
1001.280273	2043.024170
1000.145508	1361.321045
999.011719	696.243469
997.876953	160.918747
996.742188	136.206650
995.607422	134.723984
994.471680	128.755478
993.335938	-204.680481
992.200195	78.034752
991.064453	-40.490932
989.927734	-61.992954
988.791016	105.666519
987.654297	-35.398895
986.516602	-19.592310
985.379883	-45.097733
984.242188	-86.567337
983.103516	-95.639236
981.965820	95.701836
980.827148	-180.039383
979.688477	-190.920761
978.548828	-95.841866
977.409180	15.448643
976.270508	-245.593460
975.129883	139.513626
973.990234	-29.201487
972.849609	160.715820
971.708984	228.971985
970.568359	118.245369
969.426758	37.574726
968.285156	271.558502
967.143555	124.672745
966.001953	290.032196
964.859375	212.348831
963.716797	155.506424
962.574219	151.588303
961.430664	157.003983
960.287109	178.626938
959.143555	308.082306
958.000000	213.185593
956.855469	143.686600
955.710938	209.461868
954.566406	9.873672
953.421875	110.312515
952.276367	107.923088
951.130859	78.257912
949.985352	282.014008
948.838867	-5.673452
947.692383	109.205505
946.545898	91.667061
945.399414	206.807434
944.251953	47.981934
943.104492	69.791496
941.957031	98.606613
940.809570	230.281113
939.661133	352.930420
938.512695	277.217194
937.364258	197.142609
936.214844	311.087982
935.065430	390.947784
933.916016	238.460342
932.765625	480.403717
931.616211	271.338898
930.465820	155.910049
929.315430	159.098572
928.164063	-49.266296
927.012695	102.218384
925.861328	39.901886
924.709961	164.306274
923.557617	65.924194
922.405273	22.310196
921.252930	144.814331
920.099609	119.685341
918.947266	26.549107
917.793945	-64.123650
916.639648	-93.288353
915.486328	13.935861
914.332031	-210.170105
913.177734	22.135387
912.022461	-265.118103
910.868164	-164.203217
909.712891	-169.789444
908.556641	-313.546417
907.401367	-71.750488
906.245117	-67.894836
905.088867	-84.307266
903.931641	-21.301529
902.775391	-250.348343
901.618164	-173.506622
900.460938	-62.628174
899.302734	39.265488
898.144531	-290.918945
896.986328	-172.961227
895.828125	96.568871
894.668945	-81.582367
893.509766	-78.712875
892.350586	157.022491
891.191406	-4.894443
890.031250	95.384392
888.871094	42.150433
887.710938	390.906891
886.549805	328.785217
885.388672	156.203430
884.227539	85.313148
883.066406	373.175079
881.904297	284.391541
880.742188	227.289383
879.580078	395.686096
878.416992	437.885254
877.253906	527.443970
876.090820	189.072205
874.927734	431.899933
873.763672	273.942780
872.599609	152.129562
871.435547	176.694687
870.270508	-88.909622
869.105469	12.276551
867.940430	178.671143
866.775391	259.600281
865.609375	187.699905
864.443359	225.975632
863.277344	322.675446
862.110352	468.777100
860.944336	504.805389
859.777344	601.458069
858.609375	547.717590
857.442383	348.164185
856.274414	626.555420
855.105469	597.569885
853.937500	496.849365
852.768555	656.230530
851.599609	582.453186
850.430664	920.996704
849.260742	663.503174
848.090820	464.356842
846.920898	325.752106
845.750000	305.849426
844.580078	359.792694
843.409180	346.573792
842.237305	400.455475
841.066406	335.753601
839.894531	208.455139
838.722656	391.906647
837.549805	351.760773
836.376953	117.213722
835.204102	494.799896
834.031250	552.810486
832.857422	398.648224
831.683594	356.123779
830.509766	516.654480
829.335938	665.902710
828.161133	471.518250
826.986328	576.001526
825.811523	479.718231
824.635742	539.456665
823.459961	226.945145
822.284180	103.893150
821.107422	225.856598
819.931641	169.534225
818.754883	106.492218
817.577148	130.218491
816.400391	111.571465
815.222656	37.239189
814.044922	18.468311
812.866211	-147.139511
811.687500	16.283699
810.508789	-44.950424
809.330078	102.641678
808.150391	-54.288609
806.971680	17.535704
805.791016	-35.114410
804.611328	-98.938873
803.430664	-311.534698
802.250000	-220.123642
801.069336	-266.401398
799.887695	-441.398376
798.706055	-108.619064
797.524414	-235.004089
796.342773	-248.397293
795.160156	-159.958069
793.977539	-310.924652
792.794922	-233.800858
791.611328	-43.890648
790.427734	-9.144681
789.244141	-80.760872
788.059570	108.649162
786.875977	143.002243
785.691406	93.185165
784.505859	49.914082
783.321289	52.971863
782.135742	137.691254
780.949219	268.659760
779.763672	470.141510
778.577148	167.868317
777.390625	194.619965
776.204102	232.282379
775.016602	172.708679
773.829102	150.559952
772.641602	64.336708
771.453125	13.330471
770.265625	-2.486416
769.077148	-49.266727
767.887695	55.931488
766.699219	-21.905924
765.509766	175.535736
764.319336	198.796356
763.129883	305.607666
761.939453	121.698158
760.749023	547.372498
759.558594	462.296143
758.367188	451.948120
757.175781	408.517365
755.984375	169.329727
754.791992	121.394524
753.599609	185.466614
752.407227	357.072327
751.214844	398.907959
750.021484	264.950592
748.828125	45.342442
747.634766	148.421661
746.441406	240.397583
745.247070	325.667206
744.052734	452.493469
742.857422	324.801758
741.662109	260.678467
740.466797	172.402618
739.271484	53.422253
738.076172	157.902237
736.879883	23.519979
735.683594	-10.124801
734.486328	91.926575
733.289063	49.414673
732.091797	173.183395
730.894531	18.997574
729.697266	92.316437
728.499023	132.756927
727.300781	120.670441
726.101563	300.898560
724.902344	295.267395
723.703125	409.768616
722.503906	358.193726
721.303711	385.233032
720.104492	501.753510
718.903320	437.040924
717.703125	557.832153
716.501953	580.385193
715.300781	417.527557
714.099609	341.971710
712.897461	427.780090
711.695313	108.151215
710.493164	257.185333
709.291016	236.234543
708.087891	43.244095
706.884766	-114.794571
705.680664	88.652641
704.477539	-23.562988
703.273438	-113.936310
702.069336	-49.771038
700.864258	27.450287
699.659180	-8.395540
698.454102	97.128235
697.249023	0.516881
696.042969	-106.863625
694.836914	31.346502
693.630859	-25.926081
692.423828	-248.143646
691.217773	-263.954498
690.009766	-75.675850
688.802734	-87.050003
687.594727	-78.824753
686.386719	66.109535
685.178711	-168.419922
683.970703	-207.653442
682.761719	-376.835144
681.552734	-157.987091
680.342773	-49.645569
679.133789	-88.551414
677.923828	35.046295
676.712891	-29.673729
675.502930	-213.318573
674.291992	-137.129730
673.081055	177.076828
671.869141	192.750107
670.657227	119.843994
669.445313	109.749428
668.233398	-163.940811
667.021484	163.291595
665.808594	64.866226
664.595703	292.701996
663.381836	-4.210718
662.167969	98.473930
660.954102	-75.084839
659.740234	44.971062
658.525391	11.866136
657.310547	-213.120926
656.095703	53.697819
654.880859	128.574371
653.665039	-126.302422
652.449219	-19.007345
651.233398	64.574493
650.016602	89.992928
648.799805	-13.780528
647.583008	125.779648
646.365234	17.760834
645.148438	174.466034
643.930664	369.810486
642.711914	298.336029
641.494141	142.995377
640.275391	90.877609
639.056641	210.677231
637.836914	31.658859
636.617188	76.074310
635.397461	-51.459293
634.177734	-26.577503
632.957031	21.782921
631.736328	42.076279
630.515625	51.472408
629.293945	30.652924
628.073242	-33.249931
626.851563	67.784340
625.628906	147.098526
624.407227	-41.809490
623.184570	156.967682
621.960938	267.512146
620.738281	142.065475
619.514648	121.259308
618.291016	-51.922760
617.067383	-114.120567
615.842773	-317.962250
614.618164	-171.285843
613.393555	-10.191357
612.167969	-191.862244
610.942383	130.580963
609.716797	-92.791451
608.491211	40.210762
607.264648	104.120155
606.038086	15.640237
604.811523	-45.768108
