# Supplementary material for: Raman spectroscopy accurately differentiates mucosal healing from non-healing and biochemical changes following biological therapy in inflammatory bowel disease
Source: PLoS One. 2021 Jun 2;16(6):e0252210. doi: 10.1371/journal.pone.0252210 (PMC8172032; doi:10.1371/journal.pone.0252210)
Supplement: S3 Dataset — (ZIP) [file pone.0252210.s005.zip › Export UC active inflammation/OC003-2 _BL sub CR removed_71__X_-20090.5__Y_1278.39__Z_-880.814__Time_797.txt]

1714.767578	82.245605
1713.791016	-30.755266
1712.814453	-24.409882
1711.837891	-135.787979
1710.860352	31.953091
1709.882813	14.988674
1708.905273	38.567043
1707.926758	-138.488846
1706.949219	73.351723
1705.970703	-105.529640
1704.992188	69.496193
1704.013672	-33.501171
1703.034180	-98.577751
1702.054688	74.964622
1701.075195	21.546686
1700.095703	137.132355
1699.116211	79.388382
1698.135742	-20.614534
1697.155273	206.009872
1696.174805	264.753357
1695.194336	316.019135
1694.212891	389.159119
1693.231445	257.252411
1692.250000	526.416992
1691.268555	441.101379
1690.287109	508.521851
1689.304688	485.789642
1688.322266	527.699402
1687.339844	516.888550
1686.356445	533.341614
1685.374023	798.328674
1684.390625	592.160645
1683.407227	669.124451
1682.423828	842.589233
1681.439453	643.796936
1680.455078	863.728210
1679.470703	767.479309
1678.486328	820.955566
1677.501953	891.031738
1676.516602	940.432190
1675.531250	979.836121
1674.545898	1022.543701
1673.560547	1113.741333
1672.574219	1200.219116
1671.588867	1337.824707
1670.602539	1197.088501
1669.615234	1280.131226
1668.628906	1395.676392
1667.641602	1294.125610
1666.654297	1251.657471
1665.666992	1416.818115
1664.679688	1404.810303
1663.691406	1409.338989
1662.703125	1390.636719
1661.714844	1356.666382
1660.726563	1363.093506
1659.738281	1449.632324
1658.749023	1128.746582
1657.759766	1298.616211
1656.770508	1363.091797
1655.781250	1290.466431
1654.791016	1305.800049
1653.800781	1046.495117
1652.810547	832.861023
1651.820313	844.732361
1650.829102	798.972107
1649.838867	690.346069
1648.847656	579.664185
1647.856445	535.645691
1646.864258	640.138672
1645.873047	377.934052
1644.880859	464.978333
1643.888672	291.088684
1642.895508	299.926147
1641.903320	351.492950
1640.910156	290.052582
1639.916992	337.284058
1638.923828	84.280869
1637.930664	127.195137
1636.936523	275.996765
1635.942383	195.859482
1634.948242	26.594372
1633.954102	160.819992
1632.958984	63.599472
1631.964844	119.578552
1630.969727	104.840416
1629.973633	-104.298119
1628.978516	-60.310001
1627.982422	-71.225098
1626.987305	-123.862602
1625.991211	42.170898
1624.994141	-4.512136
1623.998047	-318.990845
1623.000977	26.708271
1622.003906	196.510864
1621.006836	166.879898
1620.008789	92.908051
1619.011719	66.522865
1618.013672	250.466537
1617.015625	53.989391
1616.016602	20.568033
1615.018555	-83.433556
1614.019531	-163.536667
1613.020508	-172.562195
1612.021484	-52.882900
1611.022461	-174.217178
1610.022461	-62.032234
1609.022461	37.197971
1608.022461	63.217079
1607.022461	-33.700932
1606.021484	-49.227428
1605.020508	45.369129
1604.019531	30.140247
1603.018555	46.461716
1602.017578	-20.815014
1601.015625	-95.782196
1600.013672	69.997383
1599.011719	-77.945908
1598.009766	72.275841
1597.006836	-247.902603
1596.003906	-11.306824
1595.000977	-200.557480
1593.998047	-125.869873
1592.995117	-205.221878
1591.991211	-255.767822
1590.987305	-222.728714
1589.983398	-207.938629
1588.979492	20.805605
1587.974609	1.674338
1586.969727	157.285675
1585.964844	67.748352
1584.959961	150.285446
1583.955078	188.470764
1582.949219	210.990738
1581.943359	139.693481
1580.937500	42.347462
1579.931641	43.950706
1578.924805	115.802246
1577.917969	203.183365
1576.911133	160.356140
1575.904297	-95.855751
1574.897461	105.760185
1573.889648	138.180923
1572.881836	118.501137
1571.874023	197.515701
1570.866211	37.303764
1569.857422	92.720329
1568.848633	-44.227989
1567.839844	120.038338
1566.831055	268.533508
1565.822266	152.043396
1564.812500	230.137772
1563.802734	199.075439
1562.792969	193.829086
1561.783203	211.783676
1560.772461	346.280426
1559.761719	270.555695
1558.750977	342.455719
1557.740234	222.384491
1556.729492	221.382843
1555.717773	215.032043
1554.706055	335.413574
1553.694336	478.866516
1552.682617	383.904785
1551.669922	130.917099
1550.657227	271.173584
1549.644531	305.103638
1548.631836	237.944351
1547.619141	330.946686
1546.605469	61.742058
1545.591797	206.030914
1544.578125	251.841858
1543.564453	119.140144
1542.549805	229.104767
1541.535156	189.009644
1540.520508	290.727661
1539.505859	291.499878
1538.490234	46.848690
1537.475586	96.250862
1536.459961	117.024506
1535.444336	96.289268
1534.427734	157.852234
1533.412109	268.143555
1532.395508	174.512283
1531.378906	294.590118
1530.362305	48.501053
1529.344727	152.619934
1528.328125	-13.969862
1527.310547	115.387543
1526.292969	398.913452
1525.274414	144.138474
1524.256836	136.270325
1523.238281	130.731995
1522.219727	6.631880
1521.200195	275.798889
1520.181641	27.820944
1519.162109	-140.611862
1518.142578	-88.196465
1517.123047	-172.228439
1516.103516	46.662766
1515.083008	52.038651
1514.062500	93.118629
1513.041992	-225.475494
1512.021484	-220.771271
1511.000977	17.209732
1509.979492	-47.898418
1508.958008	53.510059
1507.936523	-112.071510
1506.914063	65.743462
1505.892578	-113.059784
1504.870117	-135.695679
1503.847656	-138.056885
1502.825195	-217.502228
1501.801758	-243.367477
1500.778320	-110.689926
1499.754883	-106.302742
1498.731445	-56.072231
1497.708008	-111.007217
1496.683594	0.150573
1495.659180	-24.531202
1494.634766	-46.862900
1493.610352	-69.402863
1492.585938	-64.028687
1491.560547	-117.661499
1490.535156	12.493302
1489.509766	-8.341107
1488.483398	-19.166315
1487.458008	243.051727
1486.431641	219.007462
1485.405273	171.803406
1484.377930	272.423767
1483.351563	252.904343
1482.324219	483.172668
1481.296875	338.261902
1480.269531	463.502136
1479.241211	621.633850
1478.213867	746.398926
1477.185547	842.891357
1476.157227	799.054565
1475.127930	765.239929
1474.099609	812.773743
1473.070313	1107.066406
1472.041016	1276.347168
1471.011719	1394.502319
1469.981445	1548.058228
1468.952148	1744.654663
1467.921875	1879.969116
1466.891602	2027.794312
1465.860352	1890.680908
1464.830078	2086.452148
1463.798828	2203.218506
1462.767578	2294.399170
1461.735352	2324.438965
1460.704102	2224.845703
1459.671875	2358.738037
1458.639648	2626.987549
1457.607422	2534.643311
1456.575195	2536.105957
1455.541992	2664.283203
1454.508789	2739.043701
1453.475586	2846.636719
1452.442383	2984.510010
1451.408203	2995.489990
1450.375000	2920.237305
1449.340820	2865.185547
1448.305664	2921.508789
1447.271484	2886.583008
1446.236328	2755.372559
1445.202148	2712.760986
1444.166016	2573.901855
1443.130859	2510.963623
1442.095703	2283.564941
1441.059570	2253.466309
1440.023438	2352.290039
1438.986328	2114.776611
1437.950195	1986.020996
1436.913086	1607.096191
1435.875977	1738.637939
1434.838867	1665.494507
1433.801758	1615.082886
1432.763672	1319.745728
1431.725586	1069.951416
1430.687500	1097.859253
1429.649414	992.013733
1428.611328	949.270203
1427.572266	1065.416626
1426.533203	823.448669
1425.494141	944.615234
1424.454102	788.464905
1423.415039	536.648682
1422.375000	599.864624
1421.334961	539.644470
1420.293945	431.605347
1419.253906	507.452576
1418.212891	638.658752
1417.171875	399.880524
1416.130859	269.434814
1415.088867	393.145691
1414.046875	242.699875
1413.004883	386.566559
1411.962891	226.221771
1410.920898	332.427582
1409.877930	-63.964546
1408.834961	132.801132
1407.791992	131.105743
1406.749023	257.553040
1405.706055	62.631477
1404.662109	-16.679306
1403.618164	242.930573
1402.574219	208.930939
1401.529297	114.803482
1400.484375	324.279633
1399.440430	508.692017
1398.394531	26.212582
1397.349609	138.087173
1396.303711	232.451431
1395.258789	369.479736
1394.212891	351.231873
1393.166016	135.236206
1392.120117	267.483734
1391.073242	404.774963
1390.026367	209.254059
1388.979492	216.609024
1387.931641	199.045975
1386.884766	171.618073
1385.836914	259.336670
1384.789063	289.640076
1383.740234	137.577454
1382.692383	-4.281628
1381.643555	83.893372
1380.594727	74.745125
1379.544922	133.150269
1378.496094	-87.963440
1377.446289	100.535156
1376.396484	-32.858459
1375.346680	-56.261581
1374.296875	0.318806
1373.246094	22.091913
1372.195313	-133.042267
1371.144531	-190.729538
1370.092773	-73.774094
1369.041992	-51.399601
1367.990234	-153.464005
1366.938477	-207.999939
1365.886719	-70.593895
1364.833984	37.022697
1363.781250	-54.389446
1362.728516	-80.892578
1361.675781	9.727377
1360.623047	30.818213
1359.569336	-69.814812
1358.515625	143.078186
1357.461914	-180.948120
1356.408203	-72.177979
1355.353516	163.442352
1354.298828	-28.198437
1353.244141	51.166988
1352.189453	356.661407
1351.133789	108.508904
1350.078125	54.260399
1349.022461	265.764069
1347.966797	303.663971
1346.911133	517.856018
1345.854492	451.862762
1344.797852	849.772095
1343.741211	729.552002
1342.683594	713.655151
1341.626953	745.034485
1340.569336	756.752319
1339.511719	825.614075
1338.453125	738.604126
1337.395508	567.636841
1336.336914	684.059753
1335.278320	726.366943
1334.218750	805.944519
1333.160156	573.979736
1332.100586	597.030334
1331.041016	644.977112
1329.981445	660.944702
1328.920898	644.947815
1327.861328	611.844604
1326.800781	593.750732
1325.740234	733.924011
1324.678711	560.585632
1323.618164	789.939819
1322.556641	710.816345
1321.495117	698.534729
1320.432617	817.198303
1319.371094	570.902466
1318.308594	613.434265
1317.246094	922.418762
1316.182617	851.798828
1315.120117	958.838318
1314.056641	703.772461
1312.993164	687.953186
1311.929688	792.998535
1310.865234	590.347839
1309.801758	555.367737
1308.737305	843.012634
1307.671875	640.973999
1306.607422	522.839966
1305.541992	446.732758
1304.476563	538.049622
1303.411133	671.283142
1302.345703	738.244263
1301.279297	699.647888
1300.212891	467.107269
1299.146484	588.572876
1298.080078	771.538147
1297.012695	699.193909
1295.945313	607.389038
1294.877930	714.581726
1293.810547	448.873627
1292.743164	647.115417
1291.674805	658.992554
1290.606445	570.457642
1289.537109	661.079163
1288.468750	555.694702
1287.399414	386.771515
1286.330078	521.874695
1285.260742	669.297119
1284.191406	721.265198
1283.121094	871.279602
1282.050781	744.723328
1280.980469	743.164368
1279.909180	964.400635
1278.838867	767.315308
1277.767578	910.411499
1276.696289	838.365479
1275.624023	817.803406
1274.552734	1098.004150
1273.480469	1158.250732
1272.408203	1115.959229
1271.335938	1078.672119
1270.262695	1197.799194
1269.189453	1124.082397
1268.116211	1284.835571
1267.042969	1243.044434
1265.968750	1333.123169
1264.894531	1242.728149
1263.820313	1418.301025
1262.746094	1262.256592
1261.671875	1255.068604
1260.596680	1481.946411
1259.521484	1487.051758
1258.446289	1277.836304
1257.370117	1370.812988
1256.293945	1366.409180
1255.218750	1444.845703
1254.141602	1435.688721
1253.065430	1487.430298
1251.988281	1415.124146
1250.911133	1437.771118
1249.833984	1545.577637
1248.756836	1492.912354
1247.678711	1586.173340
1246.600586	1460.704346
1245.522461	1602.612061
1244.444336	1635.178101
1243.365234	1582.763794
1242.286133	1695.523071
1241.207031	1473.246338
1240.127930	1620.018921
1239.047852	1710.944458
1237.967773	1792.148315
1236.887695	1647.763916
1235.807617	1491.335327
1234.726563	1388.333618
1233.645508	1498.693726
1232.564453	1558.125122
1231.483398	1360.715942
1230.401367	1325.697998
1229.319336	1130.860840
1228.237305	955.481140
1227.155273	1048.872925
1226.072266	892.945557
1224.990234	950.002563
1223.907227	1098.954224
1222.823242	851.188538
1221.740234	630.112793
1220.656250	527.577515
1219.572266	485.490723
1218.488281	612.549194
1217.403320	386.814758
1216.318359	366.455139
1215.233398	548.918274
1214.148438	364.302307
1213.063477	495.931213
1211.977539	395.803162
1210.891602	474.217133
1209.805664	347.526276
1208.718750	358.310852
1207.631836	352.168793
1206.544922	456.863495
1205.458008	496.393799
1204.371094	388.879700
1203.283203	500.571198
1202.195313	296.663239
1201.107422	155.390121
1200.018555	216.334778
1198.929688	135.192383
1197.840820	20.334026
1196.751953	105.130836
1195.663086	-144.490372
1194.573242	120.514137
1193.483398	-138.754745
1192.393555	-135.999039
1191.302734	-58.825474
1190.211914	-128.313568
1189.121094	-188.241409
1188.030273	-171.380173
1186.939453	-58.577202
1185.847656	-183.534180
1184.755859	-183.735367
1183.664063	-114.445969
1182.571289	74.657608
1181.479492	-0.211100
1180.386719	104.683472
1179.292969	46.438313
1178.200195	67.208008
1177.106445	66.308777
1176.012695	0.635230
1174.918945	-110.611725
1173.824219	86.966309
1172.730469	186.204651
1171.635742	172.811417
1170.540039	266.996185
1169.445313	128.985611
1168.349609	175.091827
1167.253906	20.212437
1166.158203	-15.174962
1165.061523	-10.023972
1163.965820	224.408798
1162.869141	164.778534
1161.771484	207.766800
1160.674805	126.450714
1159.577148	42.670536
1158.479492	362.189209
1157.381836	254.301071
1156.283203	389.692688
1155.184570	117.033676
1154.085938	68.540398
1152.987305	67.635284
1151.887695	135.736099
1150.789063	32.107719
1149.689453	-107.331940
1148.588867	-91.998474
1147.489258	-38.686787
1146.388672	-95.042946
1145.288086	-49.137222
1144.186523	-93.807159
1143.085938	-293.230438
1141.984375	-250.051849
1140.882813	-185.608627
1139.781250	7.080793
1138.678711	-61.925949
1137.576172	173.183762
1136.473633	113.434601
1135.371094	120.108086
1134.267578	121.906174
1133.164063	-97.240738
1132.060547	72.915802
1130.957031	411.386047
1129.852539	369.927338
1128.748047	525.271423
1127.643555	557.094727
1126.538086	614.867310
1125.433594	783.923279
1124.328125	696.806702
1123.221680	803.919373
1122.116211	515.237732
1121.009766	444.475250
1119.903320	503.871704
1118.796875	245.890900
1117.690430	690.889282
1116.583008	446.956482
1115.475586	531.875854
1114.368164	526.767517
1113.259766	412.770935
1112.151367	494.950958
1111.042969	671.535339
1109.934570	519.458008
1108.825195	421.682220
1107.716797	654.544922
1106.606445	587.277100
1105.497070	633.272583
1104.387695	702.754517
1103.277344	878.299255
1102.166992	565.279602
1101.055664	575.464172
1099.945313	613.857239
1098.833984	501.240784
1097.721680	643.160217
1096.610352	591.686646
1095.498047	773.402588
1094.385742	764.148254
1093.273438	467.498657
1092.161133	653.580627
1091.047852	441.670288
1089.934570	643.986267
1088.821289	453.199463
1087.707031	525.885681
1086.593750	480.882324
1085.479492	398.203491
1084.364258	550.562927
1083.250000	641.688049
1082.134766	460.140625
1081.019531	349.089111
1079.903320	494.018463
1078.788086	535.515930
1077.671875	321.055084
1076.555664	303.785187
1075.439453	366.250427
1074.322266	391.097748
1073.205078	343.180725
1072.087891	163.932251
1070.969727	275.407440
1069.852539	330.548859
1068.734375	312.981964
1067.615234	264.925842
1066.497070	277.761719
1065.377930	131.325912
1064.258789	429.727295
1063.139648	84.329590
1062.019531	228.110672
1060.900391	278.235291
1059.779297	342.337341
1058.659180	378.341553
1057.538086	203.906311
1056.417969	310.017822
1055.295898	184.723022
1054.174805	173.959427
1053.052734	104.799522
1051.930664	164.101440
1050.808594	193.026886
1049.686523	98.240463
1048.563477	325.518005
1047.440430	160.764526
1046.317383	206.014771
1045.193359	129.994812
1044.069336	305.809845
1042.945313	388.330536
1041.821289	226.159042
1040.696289	10.496112
1039.572266	30.212442
1038.447266	261.848694
1037.321289	248.952377
1036.195313	224.458588
1035.070313	204.674316
1033.943359	594.383850
1032.817383	388.522766
1031.690430	580.436768
1030.563477	544.473755
1029.436523	241.279831
1028.308594	300.781647
1027.181641	285.972992
1026.052734	-44.671482
1024.924805	-159.136261
1023.796875	-201.515121
1022.667969	-290.238556
1021.538086	-137.523743
1020.409180	-325.844482
1019.279297	-184.648941
1018.149414	-342.585052
1017.019531	-117.838951
1015.889648	-55.368382
1014.758789	-164.331985
1013.627930	32.651264
1012.497070	-32.104900
1011.365234	-29.593943
1010.233398	153.587341
1009.101563	158.551437
1007.969727	283.938110
1006.836914	742.506104
1005.704102	1337.425781
1004.571289	2068.604492
1003.438477	2600.718750
1002.304688	2522.482910
1001.170898	1829.708496
1000.037109	1072.676392
998.902344	426.973145
997.767578	400.554260
996.632813	78.750717
995.498047	101.127701
994.362305	197.450516
993.226563	-33.753456
992.090820	35.120914
990.955078	-34.273392
989.818359	71.701294
988.681641	-96.531784
987.544922	134.099182
986.407227	-142.094086
985.269531	107.124687
984.131836	-92.677711
982.994141	87.614288
981.855469	-100.313263
980.716797	-30.288197
979.578125	-77.488045
978.439453	98.579544
977.299805	60.848980
976.160156	7.185119
975.020508	135.266693
973.879883	137.046906
972.739258	444.521942
971.598633	267.367462
970.458008	398.147736
969.316406	414.225494
968.175781	285.847412
967.033203	221.928452
965.891602	403.664307
964.749023	296.472412
963.606445	221.584885
962.463867	302.777527
961.320313	374.917480
960.177734	234.072556
959.033203	519.557556
957.889648	477.539642
956.745117	263.959229
955.600586	329.927948
954.456055	263.274017
953.311523	430.205475
952.166016	402.762024
951.020508	233.684372
949.875000	577.042725
948.728516	463.181732
947.582031	408.954773
946.435547	272.648743
945.289063	259.922424
944.141602	441.492828
942.994141	527.231201
941.846680	661.022766
940.698242	379.527161
939.550781	632.250671
938.402344	880.448608
937.252930	699.911682
936.104492	692.903076
934.955078	656.414978
933.805664	490.187347
932.655273	337.860779
931.504883	329.270477
930.354492	339.052094
929.204102	415.007263
928.052734	368.148895
926.902344	282.765076
925.750977	131.583008
924.598633	235.396667
923.446289	441.643555
922.294922	456.936432
921.141602	256.415558
919.989258	442.472778
918.835938	453.629425
917.682617	308.175659
916.529297	176.550217
915.375000	185.892700
914.220703	197.630478
913.066406	-58.303711
911.911133	-43.986897
910.756836	67.981300
909.601563	-137.471191
908.445313	79.014236
907.290039	105.102852
906.133789	38.385151
904.977539	-5.529099
903.820313	-112.730232
902.664063	-106.545151
901.506836	108.045944
900.348633	125.718712
899.191406	5.435631
898.033203	7.490337
896.875000	-103.453644
895.716797	-221.034546
894.557617	-33.241776
893.398438	-254.567429
892.239258	39.535698
891.079102	225.146667
889.919922	189.391495
888.759766	119.866493
887.598633	106.902130
886.438477	200.097549
885.277344	45.103088
884.115234	296.350677
882.954102	310.708557
881.791992	230.421051
880.629883	175.033127
879.467773	200.871918
878.304688	508.435791
877.141602	318.024323
875.978516	517.407043
874.815430	309.166901
873.651367	346.464447
872.487305	584.101929
871.323242	486.384979
870.158203	507.989746
868.993164	561.104187
867.828125	321.904968
866.663086	379.590149
865.497070	432.784271
864.331055	425.304993
863.165039	694.161987
861.998047	556.398621
860.832031	699.379883
859.664063	676.196350
858.497070	724.840149
857.329102	813.859253
856.161133	602.235535
854.993164	949.154236
853.825195	1062.710205
852.656250	1014.808105
851.487305	554.542114
850.317383	885.428345
849.148438	815.153137
847.978516	742.658081
846.808594	589.567688
845.637695	338.034698
844.466797	100.018715
843.295898	298.385101
842.125000	172.267746
840.953125	146.815628
839.781250	320.326416
838.609375	60.057148
837.437500	-19.117832
836.264648	256.951355
835.091797	-1.026154
833.917969	9.055542
832.745117	70.420349
831.571289	64.738785
830.397461	206.284760
829.222656	1.885869
828.047852	225.785965
826.873047	137.305084
825.698242	95.614876
824.522461	96.227493
823.346680	188.130417
822.170898	282.140961
820.995117	313.658600
819.818359	24.418112
818.641602	98.124260
817.463867	109.392677
816.287109	100.535767
815.109375	160.567825
813.931641	73.681503
812.752930	35.671127
811.574219	228.797058
810.395508	26.103895
809.216797	-156.589218
808.037109	36.162395
806.857422	-157.742554
805.677734	-134.041336
804.498047	-12.770952
803.317383	-257.870483
802.136719	-139.044052
800.955078	-104.673119
799.774414	-321.051208
798.592773	-295.730621
797.411133	-241.705734
796.228516	-276.459595
795.045898	-286.928589
793.863281	-197.808090
792.680664	-130.982742
791.497070	-206.000931
790.313477	-234.600113
789.129883	-145.989838
787.946289	-33.186199
786.761719	90.526154
785.577148	-18.144131
784.391602	-104.749229
783.207031	-87.521187
782.021484	-70.398041
780.835938	6.275915
779.649414	1.086300
778.462891	81.933342
777.276367	-33.863125
776.089844	55.594967
774.902344	14.713680
773.714844	128.208450
772.527344	-45.202972
771.338867	-22.338064
770.151367	163.585800
768.962891	113.480675
767.773438	69.932671
766.584961	149.708557
765.395508	242.591385
764.205078	174.596344
763.015625	174.814133
761.825195	265.217224
760.634766	153.050323
759.443359	274.095093
758.252930	315.834686
757.061523	403.683960
755.869141	414.491821
754.677734	473.602386
753.485352	497.481262
752.292969	163.190689
751.100586	246.360352
749.907227	390.948151
748.713867	285.152374
747.520508	249.620590
746.326172	141.669281
745.131836	301.412109
743.937500	202.243912
742.743164	221.529388
741.547852	170.648743
740.352539	235.961075
739.156250	270.570343
737.960938	61.987289
736.764648	-1.919497
735.568359	151.013977
734.371094	47.753273
733.174805	-101.396866
731.977539	265.988098
730.779297	154.124008
729.582031	127.655373
728.383789	22.526508
727.185547	230.128021
725.986328	-14.746979
724.787109	-8.149380
723.587891	96.823128
722.388672	151.582596
721.188477	73.194763
719.988281	163.025467
718.788086	191.788422
717.587891	48.243183
716.386719	426.263245
715.185547	278.568420
713.983398	131.051819
712.782227	-1.028956
711.580078	78.485565
710.377930	-5.345599
709.174805	115.769028
707.971680	171.614609
706.768555	166.594421
705.565430	-34.216549
704.361328	-108.556252
703.157227	-73.919807
701.953125	89.197929
700.748047	108.844971
699.543945	24.257483
698.338867	85.521339
697.132813	53.459591
695.926758	-167.469803
694.720703	-55.757168
693.514648	-148.093307
692.308594	-142.508194
691.101563	-171.489960
689.894531	-219.824936
688.686523	-226.737991
687.478516	-116.335716
686.270508	-313.795288
685.062500	-33.960251
683.854492	-191.994904
682.645508	-115.714294
681.436523	49.533028
680.226563	-92.750282
679.016602	-31.223570
677.806641	-121.144279
676.596680	-113.457870
675.386719	-16.894545
674.175781	49.477936
672.963867	-7.348815
671.752930	-12.121359
670.541016	-196.234299
669.329102	132.197205
668.117188	-30.033476
666.904297	-21.382277
665.691406	17.594755
664.478516	138.700470
663.265625	-29.529690
662.051758	13.937607
660.837891	33.683422
659.623047	-26.385643
658.409180	103.416359
657.194336	-81.730774
655.979492	17.815647
654.763672	15.961227
653.547852	11.892497
652.332031	96.092438
651.116211	132.758774
649.899414	72.372475
648.682617	20.480070
647.465820	-12.183267
646.249023	129.307831
645.031250	51.032318
643.813477	271.571167
642.594727	276.651520
641.376953	309.361847
640.158203	45.041481
638.939453	-107.774460
637.719727	-129.854233
636.500000	13.042696
635.280273	123.161613
634.060547	110.295975
632.839844	-218.727203
631.619141	-63.144352
630.398438	98.135437
629.176758	211.427185
627.955078	-38.586811
626.733398	28.063395
625.511719	-36.968674
624.289063	158.593979
623.066406	387.363525
621.843750	315.038879
620.620117	235.205322
619.397461	47.161236
618.172852	142.694901
616.949219	5.703513
615.724609	32.156029
614.500000	22.900400
613.275391	-39.229855
612.050781	162.221191
610.825195	-42.223598
609.599609	46.611706
608.373047	-7.537031
607.146484	-95.684502
605.919922	-194.407654
604.693359	-53.931896
