# Supplementary material for: Raman spectroscopy accurately differentiates mucosal healing from non-healing and biochemical changes following biological therapy in inflammatory bowel disease
Source: PLoS One. 2021 Jun 2;16(6):e0252210. doi: 10.1371/journal.pone.0252210 (PMC8172032; doi:10.1371/journal.pone.0252210)
Supplement: S3 Dataset — (ZIP) [file pone.0252210.s005.zip › Export UC active inflammation/OC006-1 pre-treatment BL sub CR removed_Copy_17__X_-16941.5__Y_5195.42__Z_-2672.6__Time_190.txt]

1714.780273	124.793388
1713.803711	25.285706
1712.827148	75.289658
1711.849609	64.602547
1710.873047	-38.777744
1709.895508	-55.343170
1708.917969	22.944748
1707.939453	24.482452
1706.961914	-112.165543
1705.983398	148.549805
1705.004883	131.722412
1704.025391	-106.314270
1703.046875	-284.309540
1702.067383	-201.769226
1701.087891	-201.203873
1700.108398	-180.950455
1699.127930	-28.788483
1698.148438	-215.173309
1697.167969	141.929688
1696.187500	267.346130
1695.206055	161.172821
1694.225586	234.942459
1693.244141	55.868610
1692.262695	126.024658
1691.281250	-27.161766
1690.298828	-131.429657
1689.317383	96.039116
1688.334961	313.533051
1687.352539	353.107025
1686.369141	148.181366
1685.386719	290.682404
1684.403320	44.832859
1683.419922	449.912537
1682.435547	538.590881
1681.452148	348.428284
1680.467773	502.497375
1679.483398	686.514099
1678.499023	589.098877
1677.514648	404.645508
1676.529297	619.927368
1675.543945	830.487427
1674.558594	844.885498
1673.573242	705.775146
1672.586914	918.143494
1671.600586	883.966248
1670.614258	1166.541504
1669.627930	889.247620
1668.641602	1207.441284
1667.654297	1141.148071
1666.666992	1473.565063
1665.679688	1734.766113
1664.692383	1396.881470
1663.704102	1412.411621
1662.715820	1462.946411
1661.727539	1585.563354
1660.739258	1483.352051
1659.750977	1262.445190
1658.761719	1487.182007
1657.772461	1595.759155
1656.783203	1487.611938
1655.793945	2036.553101
1654.803711	1473.968750
1653.813477	1354.009033
1652.823242	1358.875366
1651.833008	1197.509399
1650.841797	1142.377686
1649.851563	1114.125122
1648.860352	792.825317
1647.869141	786.534485
1646.876953	719.814636
1645.885742	714.251404
1644.893555	650.906189
1643.901367	484.937408
1642.908203	380.059204
1641.916016	544.765137
1640.922852	535.521851
1639.929688	104.463509
1638.936523	359.644348
1637.943359	235.249619
1636.949219	435.435150
1635.955078	63.799225
1634.960938	-38.636654
1633.966797	222.789734
1632.971680	73.384026
1631.977539	282.430542
1630.982422	-235.123367
1629.986328	-346.887817
1628.991211	189.020218
1627.995117	-3.997243
1627.000000	-338.803741
1626.003906	-144.675980
1625.006836	-32.012737
1624.010742	138.593323
1623.013672	98.974167
1622.016602	175.119415
1621.019531	106.851044
1620.021484	422.196991
1619.024414	78.376427
1618.026367	301.893036
1617.028320	357.400543
1616.029297	147.892578
1615.031250	279.648590
1614.032227	-13.558934
1613.033203	113.037086
1612.034180	145.232391
1611.035156	473.684174
1610.035156	47.193802
1609.035156	-69.879578
1608.035156	82.953651
1607.035156	-141.424240
1606.034180	-137.889023
1605.033203	96.037964
1604.032227	248.719879
1603.031250	-184.860901
1602.030273	51.516460
1601.028320	44.492382
1600.026367	-143.002686
1599.024414	-74.212402
1598.022461	-8.101006
1597.019531	-164.219101
1596.016602	-106.055595
1595.013672	-243.894669
1594.010742	-245.916870
1593.007813	18.349731
1592.003906	-357.191986
1591.000000	-247.159042
1589.996094	-9.379911
1588.992188	-262.270874
1587.987305	-149.967896
1586.983398	1.329920
1585.978516	-92.623726
1584.972656	-74.555443
1583.967773	128.457642
1582.961914	315.635864
1581.956055	23.301390
1580.950195	176.351425
1579.944336	274.542603
1578.937500	289.256714
1577.931641	345.506317
1576.924805	227.247604
1575.916992	-205.895538
1574.910156	-51.116524
1573.902344	77.448608
1572.894531	156.428696
1571.886719	204.048050
1570.878906	-252.664200
1569.870117	-38.972874
1568.862305	195.284195
1567.853516	346.175232
1566.843750	16.469553
1565.834961	-27.657833
1564.825195	-45.973217
1563.815430	-33.289082
1562.805664	173.817078
1561.795898	191.336212
1560.785156	21.964117
1559.775391	129.946365
1558.764648	45.894474
1557.752930	99.061081
1556.742188	167.610825
1555.730469	106.433975
1554.718750	-441.779877
1553.707031	71.722664
1552.695313	144.747833
1551.682617	-7.612566
1550.670898	140.122803
1549.658203	393.688690
1548.644531	212.424377
1547.631836	129.361221
1546.618164	-59.846817
1545.604492	229.073990
1544.590820	277.364075
1543.577148	41.254242
1542.562500	249.388382
1541.547852	-141.913986
1540.533203	9.041007
1539.518555	224.314499
1538.503906	-69.127991
1537.488281	-24.578476
1536.472656	45.592216
1535.457031	-36.605289
1534.441406	-8.033346
1533.424805	40.976677
1532.408203	89.812592
1531.391602	205.479416
1530.375000	472.966583
1529.358398	60.107380
1528.340820	5.251674
1527.323242	37.817562
1526.305664	126.859169
1525.287109	43.249592
1524.269531	139.682449
1523.250977	331.099731
1522.232422	295.941925
1521.213867	363.523163
1520.194336	394.921295
1519.175781	202.552078
1518.156250	516.399475
1517.136719	303.240814
1516.116211	172.223846
1515.096680	269.738220
1514.076172	300.298340
1513.055664	168.980942
1512.034180	412.312500
1511.013672	147.341812
1509.992188	262.049408
1508.970703	302.204010
1507.949219	-101.434410
1506.927734	-105.039413
1505.905273	201.397430
1504.882813	-240.764755
1503.860352	-8.955318
1502.837891	-289.705170
1501.815430	-329.683807
1500.791992	-397.935883
1499.768555	-43.837997
1498.745117	112.924782
1497.720703	-224.391541
1496.697266	-101.104279
1495.672852	-210.754639
1494.648438	-264.183563
1493.623047	-128.490753
1492.598633	-64.488899
1491.573242	-304.754913
1490.547852	29.925343
1489.522461	-133.769836
1488.497070	195.478561
1487.470703	59.740479
1486.444336	-91.324371
1485.417969	-25.430182
1484.391602	91.413933
1483.364258	80.555130
1482.336914	21.176794
1481.309570	349.416321
1480.282227	180.260696
1479.254883	388.411774
1478.226563	468.968536
1477.198242	337.952423
1476.169922	410.756714
1475.141602	761.118408
1474.112305	678.366882
1473.083008	738.189636
1472.053711	945.587463
1471.024414	1165.594238
1469.995117	1181.935059
1468.964844	1063.400391
1467.934570	1336.554565
1466.904297	1408.699097
1465.874023	1640.953979
1464.842773	1962.026978
1463.811523	1764.576660
1462.780273	2037.199341
1461.749023	2030.301758
1460.717773	2135.138428
1459.685547	1879.384399
1458.653320	2273.557129
1457.621094	2198.071289
1456.587891	2282.449463
1455.555664	2064.954834
1454.522461	2106.231445
1453.489258	2507.564453
1452.455078	2553.806396
1451.421875	2534.171387
1450.387695	2664.049805
1449.353516	2588.685791
1448.319336	2538.708252
1447.285156	2544.494873
1446.250000	2195.825928
1445.214844	2523.198975
1444.179688	2706.211914
1443.144531	2165.541016
1442.108398	2045.044922
1441.072266	2276.193604
1440.036133	2155.811279
1439.000000	2235.244141
1437.963867	2016.443237
1436.926758	1694.158203
1435.889648	1922.825439
1434.852539	1469.458618
1433.814453	1172.891357
1432.777344	1199.710571
1431.739258	1461.311768
1430.701172	887.508057
1429.663086	861.547302
1428.624023	752.394104
1427.584961	655.966675
1426.545898	408.356476
1425.506836	380.254852
1424.467773	511.032593
1423.427734	190.730804
1422.387695	316.583405
1421.347656	94.855698
1420.307617	99.955544
1419.266602	326.678131
1418.226563	492.998352
1417.184570	294.359436
1416.143555	-2.214014
1415.102539	139.151260
1414.060547	-174.712112
1413.018555	306.256836
1411.976563	-75.200340
1410.934570	-76.863586
1409.891602	-241.792618
1408.848633	126.076942
1407.805664	255.259933
1406.762695	198.648163
1405.718750	-209.372513
1404.674805	-258.148438
1403.630859	44.561710
1402.586914	-154.592651
1401.542969	-77.602722
1400.498047	84.714630
1399.453125	184.379532
1398.408203	78.533493
1397.363281	140.778900
1396.317383	175.519897
1395.271484	165.260391
1394.225586	69.950348
1393.179688	-348.266968
1392.132813	-135.250748
1391.086914	120.363998
1390.040039	80.641457
1388.992188	-71.567856
1387.945313	39.098301
1386.897461	172.323853
1385.849609	145.572281
1384.801758	-53.552486
1383.753906	69.961647
1382.705078	48.582394
1381.657227	-55.097218
1380.608398	41.199757
1379.558594	-169.619827
1378.509766	4.303781
1377.459961	-68.880737
1376.410156	-151.896851
1375.360352	-25.156572
1374.309570	-3.144604
1373.259766	88.833366
1372.208984	88.610641
1371.158203	-68.554588
1370.106445	-267.920135
1369.055664	-30.962687
1368.003906	98.864777
1366.952148	350.812012
1365.900391	132.089737
1364.847656	-91.416779
1363.794922	255.350311
1362.742188	-156.990128
1361.689453	-81.338814
1360.636719	506.870300
1359.583008	152.290451
1358.529297	218.224884
1357.475586	18.235634
1356.420898	323.005524
1355.367188	324.607025
1354.312500	448.046936
1353.257813	343.030060
1352.203125	692.637817
1351.147461	165.741043
1350.091797	356.585052
1349.036133	693.887939
1347.980469	852.508362
1346.923828	1120.311523
1345.868164	1162.428223
1344.811523	825.238098
1343.754883	917.192749
1342.697266	1212.450684
1341.640625	1232.639648
1340.583008	1198.411743
1339.524414	1347.588501
1338.466797	1489.392578
1337.409180	1430.695801
1336.350586	1179.035767
1335.291992	1454.732422
1334.232422	1252.858887
1333.173828	1009.134705
1332.114258	857.115845
1331.054688	1019.295227
1329.995117	1203.755737
1328.934570	1128.699829
1327.875000	977.185974
1326.814453	1104.993530
1325.753906	1069.819824
1324.692383	1175.504639
1323.630859	1078.784180
1322.570313	1293.230103
1321.507813	1608.833252
1320.446289	1470.410767
1319.383789	1097.778564
1318.322266	1396.233276
1317.259766	1354.360596
1316.196289	1253.415283
1315.133789	1182.185669
1314.070313	1253.976440
1313.006836	1195.247559
1311.943359	1215.440918
1310.878906	1058.393188
1309.814453	1334.798218
1308.750977	1310.874878
1307.685547	1156.583862
1306.621094	1373.961548
1305.555664	1510.130615
1304.490234	1348.735474
1303.424805	1453.024658
1302.359375	1697.455811
1301.292969	1477.332886
1300.226563	1589.083252
1299.160156	1499.406616
1298.093750	1407.375732
1297.026367	1391.554565
1295.958984	1145.028564
1294.891602	1107.297974
1293.824219	1440.183716
1292.756836	1485.930176
1291.688477	1033.765747
1290.620117	1229.265625
1289.551758	868.172607
1288.482422	1036.748169
1287.413086	1215.098877
1286.343750	1212.101929
1285.274414	880.894409
1284.205078	968.676025
1283.134766	1144.597290
1282.064453	595.858032
1280.994141	1280.941162
1279.923828	938.032471
1278.852539	1055.228149
1277.781250	1245.780640
1276.709961	1130.612061
1275.637695	800.367615
1274.566406	883.391174
1273.494141	805.107178
1272.421875	1134.900757
1271.349609	993.133667
1270.276367	1132.290771
1269.203125	1290.938965
1268.129883	1366.539429
1267.056641	1154.139526
1265.982422	1244.400146
1264.909180	1388.313232
1263.834961	1273.639893
1262.759766	1485.765259
1261.685547	937.202637
1260.610352	1146.889038
1259.535156	1012.902527
1258.459961	1100.679199
1257.383789	1171.362671
1256.308594	867.007202
1255.232422	1142.225586
1254.155273	1531.717407
1253.079102	1300.480713
1252.001953	1434.291992
1250.924805	1317.491577
1249.847656	974.562195
1248.770508	741.194031
1247.692383	1329.552246
1246.614258	1392.683838
1245.536133	998.970337
1244.458008	1069.410400
1243.378906	1120.368652
1242.299805	836.194580
1241.220703	1105.639160
1240.141602	1023.013672
1239.061523	831.199951
1237.981445	1224.132080
1236.901367	908.615417
1235.821289	1010.314941
1234.740234	1242.858643
1233.659180	912.922852
1232.578125	624.307190
1231.497070	956.039856
1230.415039	1166.473633
1229.333984	744.712341
1228.251953	1059.153931
1227.168945	819.074707
1226.086914	973.566956
1225.003906	745.647705
1223.920898	810.505188
1222.837891	662.466736
1221.753906	137.236481
1220.669922	661.389648
1219.585938	655.962463
1218.501953	358.114258
1217.416992	413.064880
1216.333008	533.174927
1215.248047	162.978622
1214.162109	396.459595
1213.077148	550.150452
1211.991211	568.583435
1210.905273	410.838135
1209.819336	663.179443
1208.732422	406.510803
1207.646484	885.287170
1206.559570	879.282715
1205.471680	752.723450
1204.384766	614.138794
1203.296875	538.187622
1202.208984	642.846375
1201.121094	453.657501
1200.032227	64.688477
1198.944336	190.894958
1197.855469	-332.691345
1196.765625	12.341187
1195.676758	-436.512360
1194.586914	6.873322
1193.497070	-203.892044
1192.407227	133.384628
1191.316406	333.477661
1190.226563	72.169777
1189.135742	163.996124
1188.044922	-70.859001
1186.953125	-79.994400
1185.861328	-329.210022
1184.769531	-81.617294
1183.677734	-189.274857
1182.585938	-148.219833
1181.493164	127.771133
1180.400391	-35.177734
1179.307617	-107.019516
1178.213867	-15.931266
1177.120117	29.539549
1176.026367	-73.583511
1174.932617	-68.940918
1173.838867	110.434288
1172.744141	344.722412
1171.649414	200.710312
1170.554688	59.101349
1169.458984	-106.428123
1168.364258	211.193832
1167.268555	-145.694016
1166.171875	169.277710
1165.076172	-287.926147
1163.979492	174.982208
1162.882813	312.729614
1161.786133	156.582123
1160.688477	499.518738
1159.590820	486.532074
1158.493164	664.448853
1157.395508	658.490295
1156.297852	759.848328
1155.199219	873.025452
1154.100586	740.479309
1153.000977	338.526764
1151.902344	587.448181
1150.802734	750.409851
1149.703125	539.195862
1148.603516	75.539330
1147.502930	-14.072998
1146.402344	-46.546265
1145.301758	-214.725372
1144.201172	-382.871216
1143.099609	-313.061584
1141.999023	27.869427
1140.896484	-335.373810
1139.794922	33.851860
1138.692383	84.323547
1137.590820	-145.692932
1136.487305	223.110092
1135.384766	42.971832
1134.281250	202.497452
1133.178711	145.853394
1132.074219	203.128418
1130.970703	445.485870
1129.866211	538.200806
1128.761719	751.835510
1127.657227	460.158783
1126.552734	936.868958
1125.447266	685.521057
1124.341797	782.679626
1123.236328	619.111450
1122.130859	467.444611
1121.024414	185.544769
1119.917969	159.498001
1118.811523	209.205933
1117.704102	147.616211
1116.596680	55.279835
1115.489258	29.213711
1114.381836	90.665253
1113.274414	48.026409
1112.166016	180.340607
1111.057617	314.949921
1109.949219	510.931854
1108.839844	78.353386
1107.730469	394.744080
1106.621094	536.236206
1105.511719	354.206146
1104.401367	354.002197
1103.291016	370.319946
1102.180664	749.977295
1101.070313	690.721741
1099.958984	626.770752
1098.847656	848.146179
1097.736328	600.343628
1096.625000	305.528595
1095.512695	472.655029
1094.400391	441.846283
1093.288086	550.017883
1092.174805	382.662933
1091.062500	118.901398
1089.949219	690.745300
1088.835938	295.300232
1087.721680	878.633728
1086.607422	591.548584
1085.493164	328.132294
1084.378906	624.345459
1083.263672	173.069992
1082.149414	504.488007
1081.034180	405.881531
1079.917969	563.338135
1078.802734	431.961578
1077.686523	472.037994
1076.570313	434.684479
1075.453125	71.222786
1074.336914	303.838318
1073.219727	315.917175
1072.101563	391.334137
1070.984375	422.231323
1069.866211	181.278381
1068.748047	212.299072
1067.629883	458.880859
1066.511719	201.845581
1065.392578	443.728333
1064.273438	643.419006
1063.154297	342.206329
1062.034180	366.436005
1060.914063	460.898193
1059.793945	153.092468
1058.673828	-96.050026
1057.552734	-76.175453
1056.431641	128.402557
1055.310547	300.240143
1054.189453	67.907127
1053.067383	370.607178
1051.945313	-1.604522
1050.823242	207.736374
1049.701172	-49.749603
1048.578125	129.315308
1047.455078	0.425431
1046.332031	67.599724
1045.208008	-5.098321
1044.083984	386.257019
1042.959961	444.211945
1041.835938	169.000290
1040.710938	-40.773220
1039.585938	-299.273071
1038.460938	-222.240204
1037.335938	-268.540527
1036.209961	125.175209
1035.083984	195.345551
1033.958008	135.295959
1032.832031	-80.464569
1031.705078	155.091232
1030.578125	302.292145
1029.451172	389.092407
1028.323242	-446.593719
1027.195313	-389.664398
1026.067383	-404.659515
1024.939453	-66.574112
1023.810547	-151.083527
1022.682617	-609.130737
1021.552734	-321.976044
1020.423828	-296.999725
1019.293945	-339.193726
1018.164063	-453.144592
1017.034180	-77.747879
1015.904297	93.618370
1014.773438	-267.968536
1013.642578	63.441406
1012.511719	61.278744
1011.379883	385.742096
1010.248047	152.220551
1009.116211	599.423828
1007.984375	648.518738
1006.851563	861.965942
1005.718750	1454.771118
1004.585938	2026.608887
1003.452148	2658.406738
1002.319336	2712.194336
1001.185547	2174.501953
1000.050781	1295.256714
998.916992	573.615723
997.782227	374.317352
996.647461	57.499123
995.512695	320.302063
994.376953	174.656616
993.241211	-99.983841
992.105469	121.535355
990.969727	98.648117
989.833008	394.048859
988.696289	157.008820
987.559570	12.385614
986.421875	280.342712
985.284180	241.969208
984.146484	21.829727
983.008789	-214.190872
981.870117	-33.368233
980.731445	308.583435
979.592773	194.988358
978.454102	258.686401
977.314453	345.478394
976.174805	413.971832
975.035156	429.701782
973.894531	257.127533
972.754883	344.373108
971.613281	48.133461
970.472656	271.133148
969.331055	193.414444
968.190430	74.553429
967.047852	93.556915
965.906250	190.688889
964.763672	72.304985
963.621094	144.434845
962.478516	283.144470
961.334961	300.444855
960.192383	336.201263
959.048828	605.742981
957.904297	103.429115
956.759766	778.460327
955.616211	31.648123
954.470703	248.883606
953.326172	56.553574
952.180664	408.910400
951.035156	-75.869476
949.889648	363.498322
948.743164	-8.774980
947.596680	485.474884
946.450195	380.944336
945.303711	212.620728
944.156250	215.793686
943.008789	694.031250
941.861328	327.512177
940.713867	693.909180
939.565430	389.406738
938.416992	299.603638
937.267578	558.907104
936.119141	754.360718
934.969727	158.807434
933.820313	637.101379
932.669922	609.441101
931.520508	411.056763
930.370117	615.989258
929.218750	299.516876
928.068359	133.542908
926.916992	49.686951
925.765625	79.743599
924.613281	100.790787
923.461914	1.395023
922.309570	-100.124283
921.156250	-94.655083
920.003906	10.907589
918.850586	61.987106
917.697266	-14.069984
916.543945	-15.050435
915.389648	-65.889519
914.235352	-96.182419
913.081055	-255.727676
911.926758	136.232773
910.771484	-14.042762
909.616211	78.494667
908.460938	-441.098114
907.304688	-19.654436
906.148438	-28.912764
904.992188	-74.339752
903.835938	-74.366920
902.678711	57.031925
901.521484	181.651199
900.364258	170.467545
899.206055	-100.885323
898.047852	-240.820251
896.889648	282.129578
895.731445	-253.446014
894.572266	-74.266640
893.413086	220.164719
892.253906	134.867508
891.094727	-151.408295
889.934570	-44.472046
888.774414	-93.350426
887.613281	-214.397614
886.453125	-251.827393
885.291992	6.423451
884.130859	196.913956
882.968750	-158.479492
881.807617	4.982108
880.645508	112.045830
879.482422	50.051449
878.320313	235.993591
877.157227	327.260132
875.994141	175.261337
874.830078	536.776123
873.666016	-164.457214
872.501953	95.733032
871.337891	153.301712
870.173828	426.830658
869.008789	137.964035
867.843750	202.281891
866.677734	311.545593
865.512695	76.889938
864.346680	280.523468
863.179688	178.551468
862.013672	584.210266
860.846680	601.225952
859.679688	766.395386
858.511719	455.683014
857.344727	667.922913
856.176758	756.677124
855.008789	973.215088
853.839844	862.280701
852.670898	1067.461670
851.501953	981.177979
850.333008	890.439026
849.163086	672.041443
847.993164	675.442261
846.823242	340.721466
845.652344	344.152130
844.482422	589.252197
843.311523	194.298431
842.139648	74.644196
840.968750	435.834991
839.796875	490.508728
838.624023	66.759125
837.452148	141.528336
836.279297	278.784271
835.106445	552.189514
833.933594	515.001892
832.759766	261.215057
831.585938	572.237793
830.412109	409.955078
829.238281	379.329834
828.063477	89.922058
826.888672	382.634949
825.712891	336.266693
824.538086	55.813385
823.362305	147.587906
822.186523	29.827791
821.009766	125.891624
819.833008	-101.055183
818.656250	-51.895069
817.479492	-374.539734
816.301758	319.857605
815.124023	239.632629
813.946289	-83.071609
812.768555	190.257156
811.589844	-50.176987
810.411133	-46.082932
809.232422	-95.403381
808.052734	-258.082825
806.873047	-374.124725
805.693359	-188.202164
804.512695	88.570358
803.332031	-187.531036
802.151367	-148.495712
800.970703	-262.641113
799.789063	-239.310410
798.608398	-287.041046
797.425781	-201.823456
796.244141	-285.186584
795.061523	-282.185089
793.878906	-130.854416
792.696289	-110.363258
791.512695	-116.549164
790.329102	78.621132
789.145508	-22.970161
787.960938	36.915489
786.777344	70.125435
785.591797	350.925110
784.407227	187.056000
783.221680	494.020905
782.037109	336.623138
780.850586	97.447609
779.665039	432.627625
778.478516	350.140167
777.291992	172.646866
776.105469	275.481628
774.917969	95.677536
773.730469	162.972839
772.542969	545.576538
771.354492	151.607681
770.166016	143.568466
768.977539	327.207245
767.789063	484.211761
766.599609	464.777008
765.410156	665.525024
764.220703	297.899567
763.030273	643.703003
761.840820	678.873169
760.650391	432.238861
759.458984	812.669678
758.267578	638.509094
757.076172	879.966919
755.884766	474.825226
754.693359	498.405212
753.500977	319.700470
752.308594	576.002441
751.115234	471.855438
749.922852	220.533401
748.729492	540.067261
747.535156	91.116272
746.341797	796.576111
745.147461	514.338684
743.953125	455.876160
742.757813	478.492493
741.563477	492.248169
740.368164	220.968460
739.171875	118.469284
737.976563	379.622253
736.780273	90.799309
735.583984	-0.878179
734.386719	264.266754
733.189453	-81.456741
731.992188	141.863434
730.794922	89.354340
729.596680	340.827698
728.399414	314.408508
727.200195	447.525787
726.001953	545.555725
724.802734	551.701782
723.603516	439.816864
722.404297	164.122116
721.204102	143.988007
720.003906	444.738464
718.803711	699.467834
717.603516	589.624146
716.402344	639.044556
715.201172	494.289795
713.999023	37.744030
712.797852	159.100342
711.595703	228.058060
710.393555	290.422241
709.190430	230.733505
707.987305	151.451355
706.784180	85.254639
705.581055	149.695313
704.376953	-42.730801
703.172852	-41.413559
701.968750	175.271393
700.763672	309.202789
699.559570	92.992462
698.353516	422.541656
697.148438	117.307480
695.942383	53.421307
694.736328	-77.762268
693.530273	-289.224060
692.324219	-281.251556
691.117188	-229.840485
689.910156	-356.394012
688.702148	-189.921478
687.494141	-56.029102
686.286133	190.626709
685.078125	103.284126
683.870117	-116.203423
682.661133	-131.807800
681.452148	-203.684067
680.242188	-195.311737
679.032227	-204.203369
677.822266	-148.060043
676.612305	-96.198082
675.401367	20.645540
674.191406	-52.896626
672.979492	55.398159
671.768555	-344.526489
670.556641	-134.400024
669.344727	118.965897
668.132813	13.540239
666.919922	-26.905441
665.707031	-73.700584
664.494141	156.098450
663.281250	107.361092
662.067383	-40.533230
660.853516	38.390411
659.639648	158.411636
658.424805	13.166089
657.209961	187.337402
655.995117	-76.152206
654.779297	-26.778027
653.563477	128.338547
652.347656	-188.354828
651.131836	-86.803123
649.915039	36.407574
648.698242	-161.104370
647.481445	27.005152
646.264648	101.136902
645.046875	48.467064
643.829102	357.435699
642.610352	197.578690
641.392578	283.132111
640.173828	386.052277
638.955078	65.714172
637.735352	53.025375
636.515625	-161.383652
635.295898	193.708115
634.076172	57.121243
632.855469	-437.696930
631.634766	72.451698
630.414063	226.389603
629.192383	-228.782990
627.971680	37.183521
626.749023	271.119232
625.527344	207.202179
624.304688	150.008575
623.082031	348.117798
621.859375	580.684204
620.636719	408.592743
619.413086	369.634491
618.189453	215.366486
616.964844	72.162369
615.741211	47.009464
614.516602	169.795837
613.291016	-363.843109
612.066406	208.674194
610.840820	32.932468
609.615234	111.953735
608.388672	-1.074383
607.163086	-237.658279
605.936523	-57.266087
604.708984	-203.367966
