# Supplementary material for: Raman spectroscopy accurately differentiates mucosal healing from non-healing and biochemical changes following biological therapy in inflammatory bowel disease
Source: PLoS One. 2021 Jun 2;16(6):e0252210. doi: 10.1371/journal.pone.0252210 (PMC8172032; doi:10.1371/journal.pone.0252210)
Supplement: S3 Dataset — (ZIP) [file pone.0252210.s005.zip › Export UC active inflammation/OC033-1 pre treatment_base sub CR removed_10__X_-23757.7__Y_38898__Z_-155.682__Time_115.txt]

1714.640625	214.678070
1713.664063	313.388062
1712.687500	253.809113
1711.709961	281.270386
1710.733398	66.048843
1709.755859	28.985411
1708.778320	376.329285
1707.799805	-79.094337
1706.821289	106.994957
1705.843750	-217.298721
1704.864258	-168.300156
1703.885742	29.021799
1702.907227	98.865105
1701.927734	-44.364574
1700.948242	-175.814041
1699.968750	-204.583054
1698.988281	-122.787613
1698.007813	-93.530045
1697.028320	-130.119415
1696.046875	-72.342751
1695.066406	130.590836
1694.084961	112.613297
1693.104492	-78.010872
1692.123047	-22.160147
1691.140625	37.121231
1690.159180	123.894142
1689.176758	-170.085281
1688.194336	27.560314
1687.211914	172.539017
1686.228516	107.555634
1685.246094	147.289459
1684.262695	-1.514117
1683.279297	55.556709
1682.295898	137.236618
1681.311523	51.740810
1680.327148	84.053917
1679.342773	151.567535
1678.358398	240.939117
1677.374023	368.097839
1676.388672	338.815765
1675.403320	421.786469
1674.417969	295.224945
1673.432617	392.518250
1672.446289	564.664124
1671.459961	418.403656
1670.473633	434.722137
1669.487305	432.907959
1668.500977	511.200867
1667.513672	802.236755
1666.526367	469.899811
1665.539063	812.065125
1664.550781	509.847015
1663.563477	712.075134
1662.575195	954.341919
1661.586914	865.491272
1660.598633	999.661133
1659.609375	813.470520
1658.620117	879.358704
1657.631836	746.904419
1656.641602	712.755676
1655.652344	906.606384
1654.662109	632.145752
1653.672852	749.737793
1652.681641	893.962341
1651.691406	953.743286
1650.701172	743.996216
1649.709961	386.497070
1648.718750	618.834534
1647.727539	478.650940
1646.735352	317.575073
1645.744141	299.417877
1644.751953	239.179779
1643.759766	342.843719
1642.766602	454.530121
1641.774414	-69.728119
1640.781250	129.372238
1639.788086	-104.127274
1638.794922	-18.258509
1637.801758	28.138245
1636.807617	311.884460
1635.813477	-158.222336
1634.819336	-222.207504
1633.825195	-4.172359
1632.830078	79.498535
1631.834961	-266.047455
1630.839844	117.934479
1629.844727	70.107315
1628.849609	77.620506
1627.853516	3.600342
1626.857422	171.663345
1625.861328	76.685959
1624.865234	55.402241
1623.868164	299.650146
1622.871094	-63.326473
1621.874023	-10.957178
1620.876953	-61.064007
1619.879883	235.552643
1618.881836	-132.350555
1617.883789	11.847849
1616.885742	90.343971
1615.887695	58.566471
1614.888672	-51.946259
1613.889648	10.681715
1612.890625	-280.798279
1611.891602	-126.455109
1610.892578	219.136642
1609.892578	-51.378693
1608.892578	10.943947
1607.892578	31.266678
1606.892578	-76.816620
1605.891602	-77.569572
1604.890625	2.766085
1603.889648	-32.172462
1602.888672	53.203278
1601.887695	-65.604027
1600.885742	134.659821
1599.883789	122.927765
1598.881836	176.476273
1597.879883	-41.945477
1596.876953	-30.397636
1595.874023	-376.911346
1594.871094	141.296143
1593.868164	306.595490
1592.864258	-40.083134
1591.861328	-78.653549
1590.857422	138.455780
1589.853516	-145.656204
1588.848633	-140.182465
1587.844727	199.056213
1586.839844	-100.886681
1585.834961	386.563202
1584.830078	136.000061
1583.824219	-125.011314
1582.819336	-47.299953
1581.813477	436.614746
1580.807617	-105.936081
1579.800781	328.043884
1578.794922	35.414352
1577.788086	-119.288033
1576.781250	165.712036
1575.773438	-163.530716
1574.766602	147.106400
1573.758789	67.395737
1572.750977	143.580154
1571.743164	6.456108
1570.735352	74.562309
1569.726563	-23.794844
1568.718750	166.112747
1567.708984	-140.271942
1566.700195	-109.091339
1565.691406	30.972822
1564.681641	-104.286995
1563.671875	12.078856
1562.662109	247.599838
1561.652344	13.418769
1560.641602	157.792709
1559.630859	-60.995956
1558.620117	163.422333
1557.609375	53.303913
1556.597656	-67.278038
1555.586914	-156.837570
1554.575195	92.761414
1553.563477	41.767220
1552.550781	143.381683
1551.539063	27.433695
1550.526367	-8.394521
1549.513672	465.317871
1548.500977	67.046402
1547.487305	56.693729
1546.473633	-142.514145
1545.459961	190.718750
1544.446289	179.973541
1543.432617	132.938873
1542.417969	96.116676
1541.404297	20.471294
1540.389648	-1.057074
1539.374023	152.829391
1538.359375	-240.611237
1537.343750	-6.978363
1536.328125	43.269932
1535.312500	44.377228
1534.296875	35.057842
1533.280273	108.113869
1532.263672	-99.931778
1531.247070	86.299355
1530.230469	182.164291
1529.212891	141.337891
1528.196289	-23.177324
1527.178711	-89.896477
1526.160156	232.017746
1525.142578	270.599701
1524.124023	229.277161
1523.106445	133.871979
1522.087891	287.889801
1521.068359	130.568390
1520.049805	55.517281
1519.030273	44.649864
1518.010742	236.724960
1516.991211	146.002182
1515.971680	-119.444412
1514.951172	-174.282562
1513.930664	-170.120285
1512.910156	44.471992
1511.889648	-20.867146
1510.868164	152.370117
1509.846680	-79.890732
1508.826172	41.863941
1507.803711	-5.797629
1506.782227	8.048399
1505.759766	-65.350182
1504.737305	-241.294113
1503.714844	-194.308823
1502.692383	-137.158020
1501.668945	-103.160446
1500.646484	-163.952164
1499.623047	-147.994904
1498.599609	-75.786385
1497.575195	-13.916987
1496.550781	-133.771042
1495.527344	-166.629227
1494.502930	53.634228
1493.477539	-96.994469
1492.453125	386.366821
1491.427734	-193.703232
1490.402344	-216.541870
1489.376953	-1.830774
1488.350586	74.815948
1487.325195	120.778702
1486.298828	123.268738
1485.272461	-55.490562
1484.245117	158.765518
1483.218750	2.985834
1482.191406	250.250641
1481.164063	46.000160
1480.136719	400.199127
1479.108398	422.817230
1478.080078	106.450958
1477.052734	345.700684
1476.023438	531.297913
1474.995117	446.848785
1473.965820	377.683319
1472.937500	532.601990
1471.908203	575.432861
1470.877930	661.482422
1469.848633	719.529480
1468.818359	891.998047
1467.788086	1054.222534
1466.757813	1251.978149
1465.727539	1091.223633
1464.696289	882.233337
1463.665039	1298.425659
1462.633789	1023.450684
1461.602539	1414.058105
1460.570313	1093.471436
1459.539063	1171.652710
1458.506836	1353.865845
1457.473633	982.772583
1456.441406	1271.551392
1455.408203	1319.222290
1454.375000	1481.023560
1453.341797	1399.364990
1452.308594	1165.666016
1451.274414	1446.574097
1450.241211	1456.280884
1449.207031	1465.992188
1448.171875	1427.586426
1447.137695	1619.692505
1446.102539	1393.987061
1445.067383	1477.225464
1444.032227	1461.768555
1442.997070	1461.537476
1441.960938	1327.256104
1440.924805	1137.433594
1439.888672	1021.061401
1438.852539	1203.088013
1437.816406	975.633606
1436.779297	1170.295410
1435.742188	1251.234375
1434.705078	814.393311
1433.666992	973.736328
1432.629883	845.261902
1431.591797	482.120331
1430.553711	507.831726
1429.514648	609.261047
1428.476563	279.359131
1427.437500	554.925232
1426.398438	13.461489
1425.359375	357.146576
1424.320313	282.352417
1423.280273	283.227448
1422.240234	357.222687
1421.200195	174.329163
1420.159180	240.865372
1419.119141	126.179176
1418.078125	520.059082
1417.037109	256.986908
1415.996094	127.447731
1414.954102	45.805164
1413.912109	92.532967
1412.870117	-86.999107
1411.828125	27.748579
1410.786133	74.653549
1409.743164	-69.391052
1408.700195	78.127129
1407.657227	107.597252
1406.614258	36.676029
1405.570313	-197.360367
1404.527344	-177.678116
1403.483398	113.095009
1402.438477	190.520172
1401.394531	-38.042030
1400.349609	-126.002136
1399.304688	74.512619
1398.259766	109.557213
1397.214844	264.969788
1396.168945	312.616882
1395.123047	317.728241
1394.077148	-153.002533
1393.031250	175.411026
1391.984375	-127.203384
1390.937500	-106.698410
1389.890625	46.515884
1388.843750	177.220840
1387.796875	55.285645
1386.749023	18.497269
1385.701172	234.354111
1384.653320	317.694061
1383.604492	36.140209
1382.556641	-440.114197
1381.507813	13.290358
1380.458984	201.804901
1379.410156	48.187119
1378.360352	-25.410301
1377.310547	215.625458
1376.260742	34.860649
1375.210938	263.457184
1374.161133	-366.116425
1373.110352	64.620934
1372.059570	-30.886360
1371.008789	0.865315
1369.957031	2.751768
1368.906250	-152.260666
1367.854492	29.187361
1366.802734	225.578796
1365.750000	-118.456390
1364.698242	-26.540489
1363.645508	-46.624111
1362.592773	-31.783304
1361.540039	-41.758736
1360.486328	-46.697498
1359.433594	249.394470
1358.379883	269.403198
1357.326172	1.097815
1356.271484	11.337367
1355.216797	401.840057
1354.163086	409.657837
1353.107422	333.060455
1352.052734	398.130524
1350.998047	421.033722
1349.942383	158.518082
1348.886719	561.285645
1347.830078	187.317017
1346.774414	314.684387
1345.717773	459.410034
1344.661133	341.297302
1343.604492	394.357208
1342.546875	739.906494
1341.490234	936.706116
1340.432617	459.601257
1339.375000	289.902588
1338.316406	291.190826
1337.258789	406.443054
1336.200195	546.444397
1335.141602	453.813904
1334.082031	564.153870
1333.023438	813.044434
1331.963867	307.556274
1330.904297	440.278839
1329.844727	657.049194
1328.784180	354.739471
1327.723633	1021.253296
1326.663086	459.701111
1325.602539	389.960999
1324.541992	648.735168
1323.480469	621.042542
1322.418945	556.387878
1321.357422	536.227417
1320.295898	780.120789
1319.233398	745.202209
1318.170898	841.050537
1317.108398	710.061340
1316.045898	867.593140
1314.982422	539.561462
1313.918945	862.222778
1312.855469	677.302734
1311.791992	827.466370
1310.728516	645.173645
1309.664063	903.668518
1308.599609	851.953308
1307.535156	598.509399
1306.469727	837.258606
1305.404297	1262.878906
1304.338867	960.418030
1303.273438	749.089966
1302.208008	970.522583
1301.141602	788.827271
1300.075195	720.265808
1299.008789	543.674988
1297.942383	909.968018
1296.875000	1114.053223
1295.807617	439.207825
1294.740234	532.909363
1293.672852	683.031799
1292.604492	774.220032
1291.537109	747.669678
1290.468750	740.755493
1289.399414	424.935608
1288.331055	739.241272
1287.261719	840.207703
1286.192383	274.715210
1285.123047	684.421082
1284.052734	513.525085
1282.983398	751.630676
1281.913086	884.372681
1280.841797	593.648743
1279.771484	677.450806
1278.700195	766.109192
1277.628906	632.166321
1276.557617	630.336060
1275.486328	606.512024
1274.414063	690.237976
1273.341797	720.173340
1272.269531	926.006714
1271.197266	907.032043
1270.124023	704.902588
1269.050781	485.771881
1267.977539	950.221069
1266.904297	992.264893
1265.830078	907.400330
1264.756836	1054.328125
1263.681641	974.349365
1262.607422	857.838989
1261.533203	953.465698
1260.458008	824.802795
1259.382813	754.673828
1258.307617	801.505615
1257.231445	814.199585
1256.155273	678.337036
1255.079102	649.645752
1254.002930	947.119019
1252.926758	906.193604
1251.849609	811.735657
1250.772461	870.553284
1249.695313	729.913147
1248.617188	611.193359
1247.540039	966.534058
1246.461914	403.041595
1245.382813	699.900818
1244.304688	542.361328
1243.225586	630.160400
1242.146484	705.758362
1241.067383	460.863647
1239.988281	536.428650
1238.908203	383.833252
1237.828125	815.950195
1236.748047	573.575684
1235.667969	610.154419
1234.586914	935.183472
1233.505859	688.016113
1232.424805	729.308044
1231.343750	523.433594
1230.261719	576.792236
1229.179688	337.075256
1228.097656	487.246887
1227.015625	346.849609
1225.932617	533.187195
1224.850586	443.597809
1223.767578	673.316467
1222.683594	300.690338
1221.600586	494.012817
1220.516602	409.204437
1219.432617	401.741730
1218.347656	430.487061
1217.263672	232.112976
1216.178711	185.946091
1215.093750	407.801056
1214.008789	460.532959
1212.922852	626.638855
1211.836914	75.939346
1210.750977	357.793488
1209.665039	149.843582
1208.579102	48.058083
1207.492188	175.312881
1206.405273	266.319397
1205.318359	5.405542
1204.230469	537.240112
1203.142578	481.048370
1202.054688	155.121078
1200.966797	14.696349
1199.877930	153.523087
1198.790039	-261.270050
1197.701172	69.975029
1196.611328	-135.425446
1195.522461	-16.077003
1194.432617	47.865860
1193.342773	145.400177
1192.252930	132.293472
1191.162109	-169.205460
1190.072266	93.962257
1188.981445	169.620468
1187.889648	-100.592247
1186.798828	-97.023064
1185.707031	-196.715439
1184.615234	-303.597809
1183.523438	-208.941574
1182.430664	-294.275360
1181.337891	169.552567
1180.245117	-124.486961
1179.152344	75.350311
1178.059570	-7.720653
1176.965820	84.095711
1175.872070	-200.238098
1174.778320	49.567169
1173.683594	-16.835552
1172.588867	98.680435
1171.494141	-173.595596
1170.399414	145.211578
1169.303711	26.059566
1168.208984	-212.639938
1167.113281	22.153019
1166.016602	46.424992
1164.920898	149.533157
1163.824219	92.454895
1162.727539	107.035965
1161.630859	-14.563134
1160.533203	186.206940
1159.435547	45.467430
1158.337891	50.351555
1157.240234	-45.021164
1156.141602	-209.581879
1155.043945	-161.806915
1153.944336	-102.187866
1152.845703	-111.751778
1151.747070	40.740128
1150.647461	76.350807
1149.547852	42.824860
1148.447266	-40.749382
1147.347656	-110.011940
1146.247070	-205.474152
1145.146484	-186.664734
1144.044922	-67.954338
1142.944336	119.687088
1141.842773	-180.429596
1140.741211	40.381851
1139.638672	-216.848862
1138.537109	1.445607
1137.434570	-79.841927
1136.332031	188.158463
1135.228516	109.181572
1134.125977	-24.390694
1133.022461	1.146954
1131.917969	-92.054466
1130.814453	201.631180
1129.709961	-45.842785
1128.605469	259.508942
1127.500977	476.950684
1126.396484	319.633575
1125.291016	162.356857
1124.185547	410.420349
1123.080078	-59.616634
1121.973633	155.176041
1120.868164	298.817261
1119.761719	108.486900
1118.654297	10.547022
1117.547852	73.598595
1116.440430	-144.992966
1115.333008	-323.277374
1114.225586	-73.382759
1113.117188	-5.703143
1112.008789	-169.751114
1110.900391	195.720245
1109.791992	142.752731
1108.682617	26.003139
1107.573242	-107.232506
1106.463867	109.087639
1105.354492	-156.324661
1104.244141	295.927643
1103.133789	158.011688
1102.023438	131.043549
1100.913086	559.332642
1099.801758	294.094452
1098.690430	245.886734
1097.579102	407.491547
1096.467773	19.935171
1095.355469	292.249542
1094.243164	310.045044
1093.130859	106.471054
1092.017578	159.620056
1090.905273	276.323273
1089.791992	105.856735
1088.677734	222.510437
1087.564453	409.705292
1086.450195	140.570984
1085.335938	165.475647
1084.221680	329.072479
1083.106445	266.983490
1081.991211	266.025940
1080.875977	77.161659
1079.760742	273.559479
1078.644531	164.634460
1077.528320	264.701843
1076.412109	-1.376192
1075.295898	49.450050
1074.178711	-2.955047
1073.061523	-34.206047
1071.944336	0.235008
1070.826172	60.457199
1069.708984	247.247833
1068.590820	108.272545
1067.471680	311.391602
1066.353516	308.357025
1065.234375	506.711487
1064.115234	89.328499
1062.996094	93.445168
1061.875977	240.312927
1060.755859	469.021912
1059.635742	384.258453
1058.515625	161.609329
1057.394531	327.148315
1056.273438	270.613831
1055.152344	-187.762894
1054.031250	246.505264
1052.909180	171.443420
1051.787109	192.192123
1050.665039	268.998230
1049.541992	-27.638412
1048.418945	158.922592
1047.295898	63.162426
1046.172852	217.048630
1045.048828	189.014786
1043.925781	219.330643
1042.801758	-44.004463
1041.676758	-276.892059
1040.552734	103.083778
1039.427734	203.426529
1038.302734	52.283928
1037.176758	-156.951202
1036.050781	-240.355850
1034.924805	-65.380585
1033.798828	232.863892
1032.672852	158.884033
1031.545898	29.168615
1030.418945	11.155928
1029.291992	81.528175
1028.164063	-171.087067
1027.036133	-200.505615
1025.908203	-357.599976
1024.780273	72.923332
1023.651367	-121.206383
1022.522461	-71.480988
1021.393555	22.365631
1020.264648	-299.041077
1019.134766	-130.858307
1018.004883	-322.117310
1016.875000	-221.120361
1015.744141	-433.020691
1014.613281	-16.791077
1013.482422	-101.101097
1012.351563	-310.383972
1011.219727	114.963181
1010.088867	-22.381453
1008.956055	-124.902824
1007.824219	-51.437607
1006.691406	769.295959
1005.558594	831.070618
1004.425781	689.388428
1003.292969	1049.509521
1002.159180	1037.394531
1001.025391	634.829529
999.891602	301.824371
998.756836	100.683640
997.622070	-47.189686
996.487305	-42.557171
995.352539	310.657501
994.216797	253.022690
993.081055	375.427429
991.945313	430.953796
990.808594	315.871521
989.672852	-186.383942
988.536133	65.336136
987.398438	-173.819580
986.261719	-71.830154
985.124023	-48.140236
983.986328	175.939285
982.847656	93.785866
981.709961	172.861267
980.571289	-79.397842
979.432617	367.890656
978.292969	30.729446
977.153320	103.096191
976.013672	311.133301
974.874023	332.971497
973.734375	56.143749
972.593750	-13.737657
971.453125	247.216660
970.311523	-107.285255
969.170898	-50.617226
968.029297	412.324615
966.886719	44.454262
965.745117	-153.407272
964.602539	96.121559
963.459961	166.744049
962.317383	599.606262
961.173828	-120.516876
960.030273	190.888107
958.886719	419.736847
957.743164	190.482025
956.598633	64.427917
955.454102	137.660080
954.309570	117.082291
953.165039	126.321014
952.019531	71.557648
950.874023	181.549301
949.727539	-35.434669
948.582031	131.801697
947.435547	173.307480
946.289063	157.732086
945.141602	210.745407
943.995117	373.423767
942.847656	211.841995
941.699219	175.941010
940.551758	192.609222
939.403320	581.238159
938.254883	278.541229
937.105469	366.024445
935.957031	166.232071
934.807617	142.104797
933.658203	115.763908
932.507813	114.539879
931.357422	15.417122
930.207031	66.699509
929.056641	90.683075
927.906250	66.898216
926.754883	125.097443
925.603516	-153.426529
924.451172	2.694082
923.298828	-77.732483
922.146484	-39.845829
920.994141	243.564056
919.841797	356.437622
918.688477	183.011993
917.535156	311.821625
916.380859	145.375168
915.227539	19.920029
914.073242	164.673676
912.918945	-26.472168
911.763672	-167.584961
910.608398	-224.667587
909.453125	-179.642975
908.297852	-34.846165
907.141602	-155.297638
905.985352	-76.240707
904.829102	-316.645203
903.672852	-144.660645
902.515625	-115.403160
901.358398	294.223663
900.201172	13.316327
899.042969	13.167008
897.884766	-36.733490
896.726563	221.025803
895.568359	-215.548431
894.409180	116.773514
893.250000	213.888565
892.090820	3.649109
890.930664	-0.892865
889.771484	-430.044067
888.611328	-88.957092
887.450195	-100.211220
886.289063	186.486847
885.128906	10.471371
883.966797	-27.843256
882.805664	326.323456
881.643555	233.846405
880.481445	-84.020287
879.319336	391.630402
878.156250	55.850601
876.993164	281.181519
875.830078	143.789963
874.666016	245.142090
873.502930	-31.752680
872.338867	-22.687365
871.173828	110.122025
870.009766	195.626282
868.844727	573.458191
867.679688	418.200012
866.513672	283.233917
865.348633	294.413116
864.182617	301.077423
863.015625	523.377991
861.849609	673.695374
860.682617	157.053024
859.515625	350.003876
858.347656	630.369629
857.180664	383.306335
856.012695	430.198608
854.843750	454.615692
853.675781	665.106262
852.506836	696.138977
851.337891	538.882141
850.167969	623.651611
848.999023	340.994202
847.829102	251.038681
846.658203	389.465607
845.488281	366.638397
844.317383	417.638824
843.146484	443.971405
841.975586	195.127335
840.803711	301.939911
839.631836	471.271149
838.459961	282.846710
837.287109	331.351379
836.114258	395.436401
834.941406	260.657501
833.768555	-52.747871
832.594727	26.891369
831.420898	293.951233
830.247070	-19.364048
829.072266	-18.000544
827.898438	-32.289135
826.722656	-13.174040
825.547852	66.088264
824.372070	299.059387
823.196289	-49.733925
822.020508	334.557251
820.844727	-136.675140
819.667969	-75.529640
818.491211	179.223816
817.313477	369.256195
816.136719	16.202337
814.958984	177.164536
813.781250	128.927795
812.602539	-324.044037
811.423828	-165.497070
810.245117	-464.927826
809.066406	-170.979248
807.886719	-219.343811
806.707031	-105.603294
805.527344	76.865028
804.346680	192.587448
803.166992	-11.389872
801.985352	-337.376221
800.804688	-170.775650
799.623047	-68.633018
798.441406	-175.021851
797.259766	-201.608261
796.078125	217.236572
794.895508	177.157974
793.712891	150.334686
792.529297	-53.712959
791.346680	-131.504135
790.163086	65.175682
788.978516	-83.550499
787.794922	86.362984
786.610352	136.683197
785.425781	182.501495
784.241211	-121.101814
783.055664	231.903290
781.870117	284.127930
780.684570	110.908325
779.498047	-20.319216
778.311523	-211.166061
777.125000	143.381912
775.938477	129.075165
774.750977	220.644882
773.563477	109.138199
772.375977	147.631866
771.187500	-45.508194
769.999023	184.710709
768.810547	143.650558
767.622070	-31.865641
766.432617	87.877640
765.243164	95.179993
764.053711	232.364502
762.863281	309.984619
761.672852	154.205338
760.482422	412.172150
759.291992	168.354767
758.100586	454.701141
756.909180	237.286728
755.717773	198.020798
754.525391	319.181458
753.333008	-278.335388
752.140625	-34.159428
750.948242	247.206635
749.754883	54.076080
748.561523	-29.227186
747.368164	153.065704
746.173828	80.684067
744.979492	172.850433
743.785156	172.825958
742.590820	168.389359
741.395508	196.809128
740.200195	244.919266
739.003906	5.917977
737.808594	-136.586594
736.612305	-373.230804
735.416016	-276.938232
734.218750	90.751038
733.021484	83.983826
731.824219	306.968811
730.626953	-60.833336
729.428711	350.152679
728.230469	122.437019
727.032227	-8.986360
725.833984	8.272994
724.634766	-354.693909
723.435547	-282.753784
722.235352	195.389572
721.036133	-73.463921
719.835938	183.928604
718.635742	-104.430382
717.434570	222.685089
716.233398	185.343948
715.032227	158.938736
713.831055	128.203812
712.628906	-170.646469
711.426758	-140.232635
710.224609	173.455063
709.021484	236.490479
707.818359	260.319397
706.615234	177.471176
705.412109	62.039608
704.208008	122.975578
703.003906	-64.134560
701.799805	181.785416
700.594727	12.215792
699.389648	153.703766
698.184570	121.259109
696.979492	-211.047821
695.773438	30.472361
694.567383	28.626442
693.361328	-159.946930
692.154297	-5.314099
690.947266	-30.877459
689.740234	167.171524
688.533203	128.678452
687.325195	-230.801804
686.117188	28.058571
684.909180	-283.400757
683.700195	-315.009613
682.491211	15.401400
681.282227	-117.960991
680.072266	-32.403061
678.863281	-161.215439
677.653320	-112.348320
676.442383	-258.260895
675.232422	221.449020
674.021484	-21.684118
672.810547	200.475006
671.598633	54.942513
670.386719	50.107372
669.174805	118.859474
667.962891	-84.649628
666.750000	-164.819794
665.537109	59.729607
664.324219	5.659678
663.110352	-173.536835
661.897461	133.165009
660.683594	297.366943
659.468750	155.185043
658.254883	-1.932596
657.040039	-299.075470
655.824219	-31.057461
654.609375	105.437912
653.393555	168.682663
652.177734	-198.952225
650.960938	-137.632309
649.745117	-125.776627
648.528320	2.441762
647.311523	94.100098
646.093750	-78.920502
644.875977	79.603294
643.658203	197.274216
642.440430	56.894089
641.221680	404.777374
640.002930	107.660217
638.784180	388.924072
637.564453	-142.093369
636.344727	250.980057
635.125000	-73.400452
633.905273	-75.455627
632.684570	173.743607
631.463867	-21.376835
630.243164	-139.081207
629.021484	438.420532
627.799805	7.660985
626.578125	-17.554392
625.356445	160.974228
624.133789	191.587112
622.911133	196.528671
621.688477	66.554703
620.464844	131.596756
619.241211	-71.017609
618.017578	9.099566
616.793945	168.412155
615.569336	-53.225307
614.344727	76.130814
613.120117	361.590118
611.894531	58.858009
610.668945	177.451447
609.443359	9.569064
608.216797	-145.420517
606.991211	-377.261261
605.764648	-136.961807
604.537109	9.237771
