# Supplementary material for: Raman spectroscopy accurately differentiates mucosal healing from non-healing and biochemical changes following biological therapy in inflammatory bowel disease
Source: PLoS One. 2021 Jun 2;16(6):e0252210. doi: 10.1371/journal.pone.0252210 (PMC8172032; doi:10.1371/journal.pone.0252210)
Supplement: S3 Dataset — (ZIP) [file pone.0252210.s005.zip › Export UC active inflammation/EC029_base sub CR removed_78__X_-7227.46__Y_-1188.22__Z_-7213.6__Time_890.txt]

1714.705078	286.219666
1713.728516	260.493042
1712.751953	317.150208
1711.774414	74.242027
1710.797852	-33.658173
1709.820313	-146.101624
1708.842773	7.587767
1707.864258	17.277643
1706.886719	19.719975
1705.908203	-84.237434
1704.929688	61.574993
1703.950195	-244.345596
1702.971680	-193.471405
1701.992188	-69.714279
1701.012695	-71.049149
1700.033203	29.909224
1699.052734	-154.626419
1698.073242	59.877197
1697.092773	-32.438835
1696.112305	-17.217722
1695.130859	-20.115232
1694.150391	23.009665
1693.168945	-16.091417
1692.187500	180.310364
1691.206055	-116.547905
1690.223633	27.518467
1689.241211	46.682274
1688.258789	114.374336
1687.276367	59.898186
1686.293945	53.939804
1685.310547	104.433731
1684.327148	43.476994
1683.343750	116.226173
1682.360352	72.216896
1681.375977	84.587746
1680.392578	153.320786
1679.408203	158.563889
1678.423828	148.264496
1677.438477	101.125465
1676.453125	91.652672
1675.468750	351.179626
1674.482422	310.522858
1673.497070	278.249298
1672.511719	288.878601
1671.525391	299.851959
1670.539063	319.139984
1669.552734	421.089478
1668.565430	313.561432
1667.578125	355.060883
1666.591797	436.676147
1665.603516	582.225403
1664.616211	576.811707
1663.627930	616.769409
1662.640625	582.757629
1661.652344	665.671692
1660.663086	677.247437
1659.674805	553.946289
1658.685547	473.331543
1657.696289	644.618835
1656.707031	323.529938
1655.717773	521.716553
1654.727539	447.402466
1653.737305	370.691376
1652.747070	466.194275
1651.756836	495.728271
1650.765625	496.348480
1649.775391	269.782440
1648.784180	392.417267
1647.792969	316.964478
1646.800781	334.186340
1645.809570	164.012039
1644.817383	231.758698
1643.825195	138.556976
1642.832031	106.253685
1641.839844	8.124282
1640.846680	52.656956
1639.853516	160.612030
1638.860352	-71.603645
1637.867188	110.402222
1636.873047	28.795618
1635.878906	-94.843414
1634.884766	3.030536
1633.890625	-78.201080
1632.895508	-109.263618
1631.900391	-87.558510
1630.905273	-36.821716
1629.910156	-43.944855
1628.915039	-140.475220
1627.918945	-121.129013
1626.922852	-180.649445
1625.926758	-121.736374
1624.930664	45.009579
1623.933594	-48.532047
1622.937500	52.507324
1621.940430	-12.009028
1620.942383	144.216660
1619.945313	153.318130
1618.947266	138.806076
1617.949219	121.696922
1616.951172	44.242767
1615.953125	-12.167994
1614.954102	101.997513
1613.956055	-9.467551
1612.957031	-36.958515
1611.957031	-64.438698
1610.958008	-2.777827
1609.958008	-93.161514
1608.958984	47.074379
1607.958008	1.232984
1606.958008	44.450432
1605.958008	40.497589
1604.957031	-78.668617
1603.956055	-22.437021
1602.955078	49.445553
1601.953125	71.556274
1600.951172	59.622322
1599.950195	110.426712
1598.947266	9.521170
1597.945313	47.167583
1596.942383	-45.918869
1595.940430	59.575443
1594.937500	50.034126
1593.933594	-262.518158
1592.930664	12.539287
1591.926758	-130.278137
1590.922852	63.612728
1589.918945	-167.985229
1588.915039	-47.332062
1587.910156	-20.694534
1586.906250	-30.634529
1585.901367	42.796661
1584.895508	-92.404610
1583.890625	163.308701
1582.884766	153.075562
1581.878906	-0.496403
1580.873047	12.613521
1579.867188	85.535454
1578.860352	158.352188
1577.854492	56.683189
1576.847656	183.973587
1575.839844	188.853973
1574.833008	79.213455
1573.825195	76.160942
1572.817383	41.831055
1571.809570	-47.148579
1570.801758	-24.420809
1569.792969	94.348930
1568.784180	103.882187
1567.775391	139.301407
1566.766602	130.481979
1565.757813	-34.178131
1564.748047	247.563171
1563.738281	7.525229
1562.728516	99.580704
1561.718750	191.512466
1560.708008	18.806648
1559.697266	14.612158
1558.686523	25.885824
1557.675781	-9.578571
1556.665039	58.525486
1555.653320	9.938800
1554.641602	300.560883
1553.629883	99.000175
1552.617188	96.769753
1551.605469	-58.246414
1550.592773	19.601917
1549.580078	6.780299
1548.567383	110.273285
1547.553711	125.705109
1546.541016	53.146244
1545.527344	32.223846
1544.513672	194.711670
1543.499023	88.326515
1542.485352	-5.175790
1541.470703	-101.312157
1540.456055	-189.745407
1539.441406	28.979525
1538.425781	-103.494522
1537.410156	-161.163040
1536.394531	54.579971
1535.378906	53.483158
1534.363281	60.041260
1533.346680	9.788000
1532.331055	78.056213
1531.314453	9.619730
1530.296875	67.378448
1529.280273	-14.063778
1528.262695	-7.990123
1527.245117	44.351494
1526.227539	91.445274
1525.209961	-129.232376
1524.191406	-198.076874
1523.172852	21.178883
1522.154297	-176.423203
1521.135742	-65.420326
1520.116211	120.016525
1519.097656	76.535774
1518.078125	-13.263144
1517.058594	56.210636
1516.038086	-54.241405
1515.018555	33.054131
1513.998047	261.465790
1512.977539	158.542770
1511.956055	-3.440980
1510.935547	80.937500
1509.914063	-106.741737
1508.892578	-78.939949
1507.871094	41.110558
1506.849609	58.493916
1505.827148	-21.604044
1504.804688	-27.404091
1503.782227	-17.882612
1502.759766	-31.474970
1501.736328	-98.909538
1500.713867	28.250471
1499.690430	-157.035889
1498.666016	-27.477537
1497.642578	91.749359
1496.618164	-134.521408
1495.594727	-92.153343
1494.569336	113.803055
1493.544922	-127.804329
1492.520508	44.762730
1491.495117	-140.594589
1490.469727	-1.406889
1489.444336	38.051708
1488.417969	41.688152
1487.392578	35.082905
1486.366211	-17.518791
1485.339844	113.642700
1484.312500	2.275983
1483.286133	95.042824
1482.258789	146.916763
1481.231445	101.829437
1480.204102	217.365128
1479.175781	230.848526
1478.148438	234.115479
1477.120117	308.693024
1476.091797	136.104691
1475.062500	281.932922
1474.034180	425.140656
1473.004883	440.963745
1471.975586	416.036194
1470.946289	477.625824
1469.916016	310.178284
1468.885742	364.094208
1467.855469	603.625793
1466.825195	751.507751
1465.794922	553.589844
1464.763672	665.807983
1463.732422	597.557922
1462.701172	806.241272
1461.669922	694.798645
1460.638672	717.986206
1459.606445	799.544434
1458.574219	733.843689
1457.541992	947.324585
1456.508789	820.716858
1455.476563	747.444458
1454.443359	930.345642
1453.410156	783.545471
1452.375977	905.518860
1451.342773	986.904541
1450.308594	830.058289
1449.274414	1058.369751
1448.240234	982.645935
1447.206055	1203.250000
1446.170898	919.932434
1445.135742	1112.625732
1444.100586	1006.626038
1443.064453	1186.587769
1442.029297	1085.708008
1440.993164	817.957947
1439.957031	1043.409790
1438.920898	881.996948
1437.883789	748.467102
1436.847656	465.934845
1435.810547	671.132202
1434.773438	611.050232
1433.735352	540.906982
1432.698242	528.898010
1431.660156	698.656921
1430.622070	242.492859
1429.583008	450.133820
1428.544922	236.446854
1427.505859	338.132233
1426.466797	164.956863
1425.427734	246.509537
1424.387695	70.962715
1423.348633	61.849049
1422.308594	95.594650
1421.268555	-21.770098
1420.227539	-83.654671
1419.187500	249.822830
1418.146484	208.120041
1417.105469	219.323746
1416.064453	-18.537958
1415.022461	38.061134
1413.980469	84.616837
1412.939453	-19.670139
1411.896484	26.953386
1410.854492	-142.549576
1409.811523	-115.937653
1408.768555	-64.167465
1407.725586	-40.005966
1406.682617	59.530838
1405.638672	-49.331348
1404.595703	-37.600735
1403.551758	-50.932930
1402.506836	101.385635
1401.462891	-120.089119
1400.417969	-40.458858
1399.373047	36.680561
1398.328125	11.049334
1397.283203	88.244598
1396.237305	52.683781
1395.191406	2.157455
1394.145508	-68.333961
1393.099609	-53.595741
1392.052734	33.790653
1391.006836	13.561580
1389.959961	-64.174759
1388.912109	-36.741104
1387.865234	-9.255976
1386.817383	-39.261276
1385.769531	98.338623
1384.721680	58.434605
1383.673828	48.596252
1382.625000	-118.621796
1381.576172	-95.833199
1380.527344	-182.903961
1379.478516	7.323333
1378.429688	-67.134560
1377.379883	58.190273
1376.330078	-98.497803
1375.280273	181.596252
1374.229492	-7.372042
1373.178711	-1.661420
1372.128906	91.386101
1371.077148	-82.315498
1370.026367	108.025955
1368.974609	-25.617117
1367.923828	-69.446724
1366.871094	48.695889
1365.819336	-27.395926
1364.767578	-43.640636
1363.714844	-72.271935
1362.662109	-13.727042
1361.609375	-17.354677
1360.555664	113.405540
1359.501953	32.761677
1358.448242	93.946030
1357.394531	90.524849
1356.340820	-79.367264
1355.286133	11.790257
1354.231445	199.858429
1353.176758	67.478661
1352.122070	59.382160
1351.066406	215.207825
1350.011719	115.351051
1348.956055	97.486351
1347.899414	77.200523
1346.843750	319.938416
1345.787109	513.018372
1344.730469	175.430679
1343.673828	217.344925
1342.616211	350.997986
1341.559570	420.223694
1340.501953	643.073364
1339.444336	608.278137
1338.385742	553.736145
1337.328125	353.198730
1336.269531	353.298645
1335.210938	341.077301
1334.152344	502.111389
1333.092773	294.538513
1332.033203	126.676323
1330.973633	416.380768
1329.914063	389.578125
1328.853516	409.792877
1327.793945	400.400360
1326.733398	358.939331
1325.672852	433.634277
1324.611328	463.890686
1323.549805	402.831360
1322.489258	571.408936
1321.426758	446.278839
1320.365234	469.291321
1319.302734	378.863678
1318.241211	574.606689
1317.177734	434.967133
1316.115234	453.204956
1315.052734	626.750305
1313.989258	435.573425
1312.925781	545.073914
1311.862305	592.994324
1310.797852	379.906525
1309.733398	457.461975
1308.668945	389.798676
1307.604492	479.700104
1306.540039	532.694824
1305.474609	521.745667
1304.409180	594.452881
1303.343750	581.109802
1302.277344	540.763123
1301.211914	537.336792
1300.145508	506.914307
1299.079102	469.169098
1298.011719	546.903931
1296.945313	536.240601
1295.877930	417.591003
1294.810547	532.194824
1293.743164	310.593353
1292.674805	334.451721
1291.606445	431.912811
1290.538086	416.552063
1289.469727	391.417511
1288.400391	398.183197
1287.332031	348.608032
1286.262695	257.422791
1285.193359	372.069061
1284.123047	312.800018
1283.052734	209.504440
1281.982422	475.925690
1280.912109	370.233826
1279.841797	313.547180
1278.770508	327.845673
1277.699219	545.163452
1276.627930	314.907928
1275.556641	475.936615
1274.484375	419.368195
1273.412109	387.276794
1272.339844	252.600006
1271.267578	523.474792
1270.194336	625.734619
1269.121094	437.412537
1268.047852	554.314392
1266.974609	505.220612
1265.900391	468.355377
1264.827148	446.152649
1263.752930	645.904419
1262.677734	457.873566
1261.603516	503.964691
1260.528320	571.973755
1259.453125	544.923950
1258.377930	439.929657
1257.301758	634.571655
1256.226563	597.792542
1255.150391	517.205750
1254.073242	504.806610
1252.997070	426.708588
1251.919922	703.860107
1250.842773	630.612427
1249.765625	584.144470
1248.688477	571.733887
1247.610352	513.135132
1246.532227	391.368500
1245.454102	539.356079
1244.375000	582.811523
1243.296875	473.234070
1242.217773	616.224487
1241.138672	467.826508
1240.058594	491.806458
1238.979492	438.116791
1237.899414	466.922760
1236.819336	677.616760
1235.738281	606.906494
1234.658203	431.967163
1233.577148	349.196411
1232.496094	489.395844
1231.415039	539.873352
1230.333008	464.352356
1229.250977	369.474304
1228.168945	323.044250
1227.086914	385.546906
1226.003906	348.775848
1224.920898	282.966492
1223.837891	328.442413
1222.754883	47.378822
1221.670898	324.968658
1220.587891	312.323212
1219.503906	309.326111
1218.418945	357.048981
1217.334961	380.570984
1216.250000	256.722931
1215.165039	169.126221
1214.080078	385.735382
1212.994141	240.167130
1211.908203	422.825165
1210.822266	344.813446
1209.736328	421.181335
1208.649414	388.966370
1207.563477	233.778503
1206.476563	334.136688
1205.388672	244.034592
1204.301758	115.395744
1203.213867	278.251740
1202.125977	137.556366
1201.038086	213.593399
1199.949219	77.724541
1198.861328	-132.720108
1197.772461	27.443207
1196.682617	47.972832
1195.593750	85.298683
1194.503906	43.221573
1193.414063	-37.334694
1192.324219	-103.468079
1191.233398	75.490608
1190.143555	-94.010796
1189.052734	140.038254
1187.960938	97.791718
1186.870117	-124.526962
1185.778320	-56.355637
1184.686523	-209.024063
1183.594727	53.397251
1182.501953	-5.756629
1181.410156	-50.528503
1180.317383	-1.815422
1179.223633	15.673388
1178.130859	-240.079254
1177.037109	-52.506695
1175.943359	204.411270
1174.849609	-48.933846
1173.754883	226.944244
1172.661133	169.924240
1171.566406	148.788391
1170.470703	-35.086487
1169.375977	39.444160
1168.280273	-31.991859
1167.184570	-69.957993
1166.088867	40.270393
1164.992188	-184.198471
1163.895508	133.811340
1162.798828	-47.652222
1161.702148	83.811272
1160.605469	-37.939697
1159.507813	59.959854
1158.410156	155.389236
1157.311523	86.080566
1156.213867	226.715454
1155.115234	100.101776
1154.016602	285.898315
1152.917969	142.565216
1151.818359	144.652878
1150.718750	-74.919052
1149.619141	-15.676713
1148.519531	-189.930420
1147.418945	43.078167
1146.319336	56.908264
1145.217773	139.716217
1144.117188	63.008343
1143.015625	-254.011490
1141.915039	178.384186
1140.813477	-41.082314
1139.710938	-20.345287
1138.609375	76.421555
1137.506836	-5.138674
1136.404297	34.483089
1135.300781	-35.224495
1134.197266	99.313148
1133.094727	205.270309
1131.990234	353.866974
1130.886719	205.699478
1129.782227	52.818813
1128.677734	364.941376
1127.573242	264.211182
1126.468750	201.434387
1125.363281	155.247009
1124.257813	215.707336
1123.152344	287.959442
1122.045898	355.406921
1120.940430	202.531296
1119.833984	260.441925
1118.726563	109.960594
1117.620117	132.310226
1116.512695	268.203613
1115.405273	77.529335
1114.297852	-30.298862
1113.189453	10.872496
1112.082031	236.414032
1110.972656	81.272308
1109.864258	58.518642
1108.755859	482.281189
1107.646484	121.628418
1106.537109	174.382813
1105.426758	137.372635
1104.317383	256.154327
1103.207031	263.943298
1102.096680	410.913666
1100.985352	277.096832
1099.875000	402.740753
1098.763672	268.956299
1097.652344	333.223328
1096.540039	117.000954
1095.427734	435.700684
1094.315430	228.951218
1093.203125	227.173233
1092.090820	197.131180
1090.977539	449.562531
1089.864258	158.231339
1088.750977	151.722443
1087.636719	126.385582
1086.522461	162.200714
1085.408203	146.266327
1084.293945	78.618378
1083.179688	206.061401
1082.064453	208.907089
1080.949219	207.051453
1079.833008	125.338440
1078.717773	177.504562
1077.601563	274.243713
1076.485352	230.123764
1075.368164	200.098068
1074.251953	97.372864
1073.134766	208.116684
1072.016602	-39.942078
1070.899414	199.726044
1069.781250	118.197838
1068.663086	83.576332
1067.544922	109.887779
1066.426758	87.011963
1065.307617	345.136688
1064.188477	151.338577
1063.068359	177.640457
1061.949219	-32.385433
1060.829102	206.855453
1059.708984	148.967056
1058.588867	-102.958946
1057.467773	-48.510994
1056.346680	157.848389
1055.225586	163.174728
1054.104492	177.862473
1052.982422	82.783188
1051.860352	190.919586
1050.738281	-125.858345
1049.615234	75.674561
1048.492188	-79.881874
1047.369141	191.580612
1046.246094	54.776733
1045.123047	256.178009
1043.999023	-34.396503
1042.875000	-161.656738
1041.750000	-39.500397
1040.625977	224.742538
1039.500977	116.225975
1038.375977	52.033867
1037.250000	-21.415028
1036.125000	105.374252
1034.999023	139.053909
1033.873047	51.777042
1032.746094	22.718399
1031.619141	26.263443
1030.492188	176.306488
1029.365234	61.349255
1028.237305	-7.046690
1027.110352	-33.551044
1025.982422	-34.457428
1024.853516	-118.925163
1023.725586	-214.916199
1022.596680	-122.820625
1021.467773	-156.032669
1020.337891	-119.591148
1019.208008	-117.914810
1018.078125	-60.541080
1016.948242	-218.756424
1015.818359	121.478859
1014.687500	9.728638
1013.556641	-97.288391
1012.425781	92.265289
1011.293945	1.580609
1010.162109	52.209095
1009.030273	88.976509
1007.898438	183.628510
1006.765625	245.894272
1005.632813	514.035034
1004.500000	573.985840
1003.366211	698.689880
1002.233398	952.827881
1001.099609	827.925171
999.964844	462.863251
998.831055	58.763889
997.696289	130.598099
996.561523	-111.521835
995.425781	-127.281425
994.291016	138.550003
993.155273	12.114694
992.019531	93.381134
990.882813	151.604355
989.747070	175.279236
988.610352	-153.646973
987.472656	-242.712906
986.335938	108.351349
985.198242	-139.540878
984.060547	-5.005534
982.921875	12.113049
981.784180	-193.973343
980.645508	-47.835396
979.506836	29.276873
978.367188	-13.189700
977.228516	89.294518
976.088867	120.522499
974.948242	-78.047501
973.808594	88.902840
972.667969	-120.929916
971.527344	62.149975
970.385742	29.355238
969.245117	-51.570549
968.103516	69.577362
966.961914	-6.608125
965.819336	80.182541
964.677734	100.483444
963.534180	-74.075371
962.391602	81.630714
961.249023	161.690506
960.105469	104.287766
958.961914	97.373276
957.817383	92.811516
956.673828	202.805588
955.529297	35.805374
954.383789	260.315643
953.239258	8.838946
952.093750	-123.502731
950.948242	-29.298157
949.802734	-60.838688
948.656250	56.286320
947.509766	13.429276
946.363281	-1.927792
945.216797	49.028179
944.069336	221.064407
942.921875	196.708801
941.774414	-12.486390
940.625977	168.743225
939.478516	62.444599
938.330078	236.840347
937.180664	112.440811
936.032227	42.878536
934.882813	82.823631
933.732422	111.407486
932.583008	135.475189
931.432617	111.746872
930.282227	110.855179
929.131836	0.724229
927.980469	6.791566
926.830078	10.630260
925.677734	3.139361
924.526367	220.903702
923.374023	-109.477188
922.221680	-116.789070
921.069336	80.532684
919.916992	-19.906286
918.763672	-13.464154
917.610352	62.860966
916.456055	14.899837
915.302734	142.335831
914.148438	35.408295
912.994141	51.121227
911.838867	64.598038
910.683594	32.740871
909.528320	-82.971725
908.373047	-35.348324
907.216797	-94.247879
906.061523	-164.415359
904.904297	121.195496
903.748047	28.428011
902.590820	-7.648508
901.433594	-116.125427
900.276367	-7.222542
899.118164	-59.012562
897.960938	-103.963593
896.802734	104.469475
895.643555	-37.683132
894.484375	93.820007
893.325195	-16.569092
892.166016	-38.750961
891.006836	158.245926
889.846680	-24.290676
888.686523	-14.777709
887.526367	-151.996582
886.365234	-34.078487
885.204102	58.977554
884.042969	43.715302
882.880859	-86.555977
881.719727	153.062180
880.556641	117.539032
879.394531	-93.763046
878.232422	213.321655
877.069336	67.448158
875.905273	169.406296
874.742188	1.108105
873.578125	-124.330536
872.414063	-96.658798
871.250000	-64.497017
870.084961	116.128204
868.920898	211.201111
867.754883	101.609077
866.589844	50.515106
865.423828	64.621063
864.257813	-80.820267
863.091797	77.071777
861.924805	118.095787
860.758789	172.563232
859.590820	94.551849
858.423828	326.281433
857.255859	10.406913
856.087891	89.482925
854.919922	307.556213
853.751953	319.230164
852.583008	425.032806
851.414063	279.761078
850.244141	347.398102
849.075195	199.937302
847.905273	316.791321
846.734375	164.889725
845.564453	53.328651
844.393555	31.315603
843.222656	89.837128
842.051758	7.380547
840.879883	137.391846
839.708008	19.136990
838.536133	64.086746
837.363281	88.874588
836.190430	218.629883
835.017578	232.139862
833.844727	95.987694
832.670898	256.811707
831.497070	76.011002
830.323242	149.663910
829.149414	316.952301
827.974609	-40.050911
826.799805	225.251801
825.624023	209.477264
824.449219	-18.077929
823.273438	-102.944084
822.097656	-203.404297
820.920898	85.932655
819.744141	21.025978
818.567383	-46.116989
817.390625	-30.915655
816.212891	133.329788
815.035156	48.284878
813.857422	-10.070290
812.679688	-121.809280
811.500977	62.140762
810.322266	48.146797
809.142578	-48.102119
807.963867	-153.234756
806.784180	-149.530960
805.603516	-94.800507
804.423828	-2.400376
803.243164	-74.329247
802.062500	-68.605392
800.881836	-293.643829
799.700195	-214.769119
798.518555	-226.888031
797.336914	-108.251350
796.154297	-87.233490
794.972656	-37.462986
793.789063	60.974636
792.606445	-35.573761
791.422852	49.445557
790.240234	-64.848434
789.055664	66.528801
787.872070	122.574127
786.687500	149.792343
785.502930	17.722887
784.317383	29.393780
783.132813	111.759613
781.947266	99.015533
780.761719	156.943466
779.575195	124.237495
778.388672	204.141617
777.202148	118.377403
776.015625	-152.804230
774.828125	145.487167
773.640625	291.364990
772.453125	-61.381596
771.264648	55.743347
770.076172	117.663017
768.887695	272.104187
767.699219	-91.439781
766.509766	-56.050938
765.320313	85.027168
764.130859	98.287086
762.940430	34.457348
761.750977	-44.768497
760.559570	-5.144079
759.369141	21.244398
758.177734	102.592949
756.986328	175.092010
755.794922	113.431671
754.603516	51.788353
753.411133	231.891769
752.218750	82.349541
751.025391	282.113098
749.832031	16.230602
748.638672	220.299515
747.445313	79.664429
746.250977	294.593323
745.057617	298.808716
743.862305	24.463453
742.667969	215.144836
741.472656	-39.305313
740.277344	164.469925
739.082031	-2.172019
737.885742	21.876869
736.689453	2.125859
735.493164	89.701958
734.296875	52.469490
733.099609	-10.989792
731.902344	54.711285
730.705078	78.842323
729.506836	-45.741398
728.308594	28.753481
727.110352	153.528198
725.911133	280.463470
724.712891	86.161354
723.513672	-7.519136
722.313477	1.537373
721.113281	135.099579
719.914063	74.349129
718.712891	-34.344948
717.512695	29.446012
716.311523	56.169254
715.110352	-6.489859
713.909180	37.781948
712.707031	-29.093454
711.504883	-69.725883
710.302734	7.386256
709.099609	176.020294
707.896484	65.856148
706.693359	64.681343
705.490234	-160.654144
704.286133	186.588882
703.082031	-97.286186
701.877930	88.935623
700.672852	-111.996834
699.468750	-43.135921
698.262695	54.025581
697.057617	99.052254
695.851563	-16.660894
694.645508	-99.660217
693.439453	-80.468819
692.232422	-98.124382
691.026367	60.143261
689.818359	250.966690
688.611328	-33.419842
687.403320	72.882423
686.195313	174.870590
684.987305	-237.007843
683.778320	-17.786417
682.569336	-39.167965
681.360352	24.036598
680.151367	-31.866673
678.941406	-126.660919
677.731445	-123.907494
676.521484	17.453878
675.310547	-7.839036
674.099609	-50.373863
672.888672	65.085648
671.677734	-31.409092
670.465820	10.576053
669.253906	123.923828
668.041016	-30.736856
666.829102	91.286308
665.616211	258.651154
664.403320	279.099365
663.189453	-24.329279
661.975586	164.594376
660.761719	98.764519
659.547852	248.742889
658.333008	-149.296524
657.118164	56.728352
655.903320	154.824310
654.688477	-12.312811
653.472656	-54.404411
652.256836	-90.058624
651.040039	87.520676
649.824219	120.647202
648.607422	149.374924
647.389648	223.210022
646.172852	234.493317
644.955078	196.168320
643.737305	108.254456
642.519531	278.336884
641.300781	-113.038551
640.082031	0.799375
638.863281	-98.380524
637.643555	62.290443
636.423828	321.492615
635.204102	217.358948
633.984375	82.958328
632.763672	-4.423321
631.542969	-10.495557
630.322266	-49.066826
629.100586	57.928928
627.878906	20.813623
626.657227	150.595703
625.435547	164.145035
624.212891	245.846283
622.990234	52.766079
621.767578	24.256950
620.543945	222.291351
619.320313	214.120651
618.096680	124.030952
616.873047	95.457779
615.648438	61.981888
614.423828	164.782898
613.199219	-71.117088
611.973633	-121.601303
610.748047	-27.449011
609.522461	-117.971664
608.296875	19.361858
607.070313	68.140366
605.843750	32.662216
604.617188	-91.327522
