# Supplementary material for: Raman spectroscopy accurately differentiates mucosal healing from non-healing and biochemical changes following biological therapy in inflammatory bowel disease
Source: PLoS One. 2021 Jun 2;16(6):e0252210. doi: 10.1371/journal.pone.0252210 (PMC8172032; doi:10.1371/journal.pone.0252210)
Supplement: S3 Dataset — (ZIP) [file pone.0252210.s005.zip › Export UC active inflammation/OC009-1 post treatment_BL sub CR removed_17__X_-17941.5__Y_1123.72__Z_-5784.25__Time_195.txt]

1714.715820	218.620743
1713.739258	158.313202
1712.762695	-8.369939
1711.785156	21.852329
1710.808594	-78.120201
1709.831055	-115.343002
1708.853516	-143.405441
1707.875000	27.837967
1706.897461	165.321518
1705.918945	30.612631
1704.940430	-76.201279
1703.960938	-256.916016
1702.982422	-21.665865
1702.002930	-210.947342
1701.023438	127.824333
1700.043945	-150.310516
1699.063477	-109.207275
1698.083984	61.211788
1697.103516	-104.252739
1696.123047	41.251007
1695.141602	96.769775
1694.161133	-84.447937
1693.179688	141.144318
1692.198242	65.898293
1691.216797	84.994637
1690.234375	70.243362
1689.251953	293.794159
1688.269531	275.406738
1687.287109	473.860321
1686.304688	291.848206
1685.321289	347.918030
1684.337891	354.148682
1683.354492	816.731506
1682.371094	518.151794
1681.387695	319.010101
1680.403320	456.137451
1679.418945	503.463135
1678.434570	748.427612
1677.449219	549.689331
1676.464844	761.404968
1675.479492	723.734863
1674.494141	649.554932
1673.507813	892.380127
1672.522461	1212.858643
1671.536133	1090.128052
1670.549805	1047.788452
1669.563477	1223.873169
1668.576172	1365.965088
1667.589844	1129.028320
1666.602539	1237.790405
1665.615234	1455.880249
1664.626953	1318.960327
1663.639648	1596.425903
1662.651367	1762.939087
1661.663086	1919.316040
1660.674805	1591.129883
1659.685547	1867.753296
1658.696289	1638.759888
1657.707031	1654.040283
1656.717773	1579.767578
1655.728516	1633.081543
1654.738281	1358.608521
1653.748047	1362.572266
1652.757813	1422.536865
1651.767578	1305.683350
1650.777344	1191.946899
1649.786133	777.247437
1648.794922	1021.331360
1647.803711	1004.059875
1646.811523	841.843445
1645.820313	611.395630
1644.828125	619.089722
1643.835938	497.746857
1642.843750	508.789185
1641.850586	274.689911
1640.857422	360.296722
1639.864258	150.702972
1638.871094	65.464043
1637.877930	14.830709
1636.883789	46.220463
1635.889648	143.760223
1634.895508	-16.736450
1633.901367	44.399601
1632.906250	-52.301411
1631.912109	25.088655
1630.916992	184.282684
1629.920898	169.880569
1628.925781	53.055527
1627.929688	-239.816849
1626.934570	-240.369598
1625.937500	-46.129391
1624.941406	-167.335922
1623.945313	148.069534
1622.948242	8.787128
1621.951172	121.974342
1620.954102	-58.992249
1619.956055	127.969055
1618.958984	-57.920952
1617.960938	-109.721901
1616.962891	-1.276453
1615.963867	36.360260
1614.965820	-101.713478
1613.966797	166.942978
1612.967773	-73.222954
1611.968750	156.125244
1610.968750	70.861130
1609.969727	-276.394775
1608.969727	5.418556
1607.969727	51.374725
1606.968750	-15.280078
1605.968750	35.963448
1604.967773	-25.370987
1603.966797	172.464294
1602.965820	53.582245
1601.963867	44.636917
1600.962891	140.327454
1599.960938	29.365740
1598.958984	-10.966854
1597.956055	-148.022705
1596.954102	-321.630493
1595.951172	-53.615086
1594.948242	-198.500320
1593.945313	-95.246445
1592.941406	-161.813873
1591.938477	-87.425896
1590.934570	-75.770515
1589.930664	-189.438202
1588.925781	-391.829559
1587.921875	-59.481487
1586.916992	82.274429
1585.912109	93.527092
1584.907227	0.424642
1583.901367	29.758976
1582.896484	27.725969
1581.890625	77.693939
1580.884766	-177.176956
1579.877930	169.449158
1578.872070	-62.111519
1577.865234	16.039236
1576.858398	255.378769
1575.851563	31.407728
1574.843750	-23.521441
1573.836914	113.890488
1572.829102	-112.880730
1571.821289	190.590576
1570.812500	158.545441
1569.804688	-146.434280
1568.795898	-40.988667
1567.787109	74.659416
1566.778320	174.533951
1565.768555	-26.923994
1564.758789	140.113205
1563.750000	-30.404085
1562.739258	16.912792
1561.729492	237.844131
1560.718750	155.109695
1559.708984	139.670059
1558.698242	-269.932159
1557.686523	-181.947037
1556.675781	107.940742
1555.664063	34.870747
1554.652344	243.963043
1553.640625	116.185181
1552.628906	-187.742264
1551.616211	222.628708
1550.603516	89.245277
1549.590820	-49.427586
1548.578125	176.489227
1547.565430	259.905182
1546.551758	154.366501
1545.538086	38.357712
1544.524414	-36.428265
1543.510742	263.288483
1542.496094	-222.608337
1541.481445	43.081673
1540.466797	132.896439
1539.452148	-61.475632
1538.437500	-150.121460
1537.421875	11.385226
1536.406250	46.230347
1535.390625	-164.155228
1534.374023	110.174026
1533.358398	121.237999
1532.341797	59.933239
1531.325195	60.329666
1530.308594	50.242287
1529.291016	176.501846
1528.274414	6.362649
1527.256836	209.473831
1526.238281	368.546631
1525.220703	136.169556
1524.202148	132.727249
1523.184570	80.245468
1522.166016	40.462852
1521.146484	247.388809
1520.127930	132.686951
1519.108398	282.616608
1518.088867	347.505432
1517.069336	142.411438
1516.049805	263.487305
1515.029297	350.945190
1514.008789	112.098007
1512.988281	145.316360
1511.967773	406.795197
1510.946289	306.166199
1509.925781	236.225372
1508.904297	327.742249
1507.882813	54.910782
1506.860352	-61.571354
1505.838867	-16.645113
1504.816406	-107.732330
1503.793945	282.783508
1502.770508	32.537220
1501.748047	-28.200949
1500.724609	-81.387924
1499.701172	-272.936798
1498.677734	-177.870850
1497.654297	-431.004425
1496.629883	-246.683624
1495.605469	-103.498680
1494.581055	-6.536227
1493.556641	-40.139732
1492.531250	-268.146912
1491.505859	60.968868
1490.480469	37.209915
1489.455078	273.914520
1488.429688	226.899490
1487.403320	371.289642
1486.376953	94.263603
1485.350586	100.568939
1484.324219	346.642670
1483.296875	477.679626
1482.270508	164.735016
1481.243164	249.649094
1480.214844	303.816711
1479.187500	296.703796
1478.159180	437.306427
1477.130859	712.807129
1476.102539	549.925293
1475.074219	845.489746
1474.044922	825.066711
1473.015625	832.579468
1471.986328	1010.552063
1470.957031	1185.828979
1469.927734	1068.367920
1468.897461	1177.262329
1467.867188	1390.314453
1466.836914	1440.482422
1465.806641	1645.637695
1464.775391	1827.754517
1463.744141	1979.244995
1462.712891	2008.674072
1461.681641	2035.499878
1460.649414	1889.569092
1459.618164	2160.047363
1458.585938	2102.905518
1457.552734	2451.772949
1456.520508	2153.479248
1455.487305	2354.985352
1454.455078	2424.515625
1453.420898	2628.333984
1452.387695	2515.175781
1451.354492	2726.460205
1450.320313	2357.333252
1449.286133	2758.509521
1448.251953	2493.347656
1447.216797	2732.205566
1446.182617	2563.345215
1445.147461	2672.971191
1444.112305	2848.343506
1443.076172	2401.191406
1442.041016	2763.735840
1441.004883	2256.094971
1439.968750	2565.406006
1438.932617	2111.124756
1437.895508	2190.328125
1436.858398	2224.025879
1435.821289	2068.242432
1434.784180	1606.911621
1433.747070	1655.916748
1432.708984	1518.067505
1431.670898	1425.738892
1430.632813	1308.239868
1429.594727	1145.402832
1428.556641	1179.431519
1427.517578	703.998779
1426.478516	629.733154
1425.439453	590.832397
1424.399414	622.543701
1423.359375	442.608795
1422.320313	567.663635
1421.279297	488.649017
1420.239258	518.023071
1419.199219	449.242004
1418.158203	461.080750
1417.117188	369.784393
1416.075195	474.829010
1415.034180	230.235504
1413.992188	136.696152
1412.950195	264.543640
1411.908203	555.811157
1410.866211	185.983047
1409.823242	14.885291
1408.780273	14.777892
1407.737305	-15.397852
1406.694336	92.639175
1405.650391	37.488556
1404.606445	-110.433868
1403.562500	0.285740
1402.518555	-117.292336
1401.474609	36.198807
1400.429688	257.409821
1399.384766	-27.906151
1398.339844	98.137230
1397.294922	46.260246
1396.249023	77.178261
1395.203125	-157.393204
1394.157227	-51.106976
1393.111328	5.145746
1392.064453	-46.204563
1391.018555	195.463852
1389.971680	49.196140
1388.923828	185.822006
1387.876953	24.817961
1386.829102	81.569511
1385.781250	-21.632832
1384.733398	-237.182465
1383.685547	49.867001
1382.636719	42.013123
1381.587891	-337.987396
1380.539063	-313.055420
1379.490234	6.665478
1378.440430	86.657501
1377.391602	11.978576
1376.341797	-142.429199
1375.291016	110.048607
1374.241211	-39.087532
1373.190430	248.417587
1372.139648	-62.540054
1371.088867	-298.450012
1370.038086	143.825073
1368.986328	52.738865
1367.934570	-35.694107
1366.882813	97.725891
1365.831055	-159.774078
1364.778320	-75.945068
1363.726563	-151.326508
1362.673828	131.819351
1361.620117	220.874069
1360.567383	255.303253
1359.513672	344.550354
1358.459961	155.386230
1357.406250	8.695910
1356.352539	125.665077
1355.297852	138.328659
1354.243164	148.632675
1353.188477	233.579163
1352.133789	303.718933
1351.078125	289.528625
1350.023438	426.906555
1348.966797	373.236237
1347.911133	409.053864
1346.855469	581.425964
1345.798828	731.519165
1344.742188	814.727234
1343.685547	945.131958
1342.627930	778.169800
1341.571289	846.834290
1340.513672	1014.684265
1339.456055	1244.516846
1338.397461	1152.431152
1337.339844	991.200806
1336.281250	783.125549
1335.222656	1310.283447
1334.163086	983.709167
1333.104492	1280.792603
1332.044922	1177.203613
1330.985352	1034.224487
1329.925781	752.991333
1328.865234	929.238586
1327.805664	1103.073486
1326.745117	1042.244995
1325.684570	1100.124634
1324.623047	1002.517395
1323.561523	1063.083740
1322.500977	1049.700073
1321.438477	994.471619
1320.376953	1114.572632
1319.314453	970.786682
1318.252930	1063.945313
1317.189453	1009.223083
1316.126953	1178.976563
1315.064453	1020.972290
1314.000977	1210.580566
1312.937500	1208.061890
1311.874023	1060.335083
1310.809570	1112.237549
1309.745117	1235.621094
1308.680664	1142.455322
1307.616211	1130.645142
1306.551758	1239.499878
1305.486328	1262.314453
1304.420898	1260.627563
1303.355469	1163.152588
1302.289063	1105.145874
1301.223633	1005.487549
1300.157227	1267.163940
1299.090820	1150.506226
1298.023438	1151.879761
1296.957031	1281.039551
1295.889648	1115.632324
1294.822266	1215.467285
1293.754883	1138.666016
1292.686523	1084.063232
1291.618164	902.022522
1290.549805	1095.348999
1289.481445	1163.634766
1288.413086	1001.556030
1287.343750	883.737061
1286.274414	900.806396
1285.205078	707.280029
1284.134766	1023.319519
1283.064453	624.318726
1281.995117	810.644043
1280.923828	921.078491
1279.853516	708.542786
1278.782227	1154.248535
1277.710938	870.954773
1276.639648	1103.815796
1275.568359	889.238220
1274.496094	1073.227783
1273.423828	875.976501
1272.351563	1106.426147
1271.279297	889.826660
1270.206055	751.520142
1269.132813	1248.137817
1268.059570	1188.031372
1266.986328	1142.642334
1265.913086	1243.721069
1264.838867	1010.593811
1263.764648	1111.743286
1262.689453	1417.708862
1261.615234	1140.943481
1260.540039	1010.572693
1259.464844	1275.051514
1258.389648	1356.731689
1257.313477	1245.986816
1256.238281	1320.398315
1255.162109	995.527710
1254.085938	1264.741943
1253.008789	1039.852051
1251.931641	1160.572876
1250.854492	1334.777344
1249.777344	1299.780151
1248.700195	1391.251465
1247.622070	935.752563
1246.543945	1071.038818
1245.465820	1330.198486
1244.387695	996.518555
1243.308594	1170.595825
1242.229492	990.089783
1241.150391	1161.678589
1240.071289	995.829041
1238.991211	1014.473755
1237.911133	1028.258789
1236.831055	1160.887451
1235.750977	1332.254517
1234.669922	1118.056152
1233.588867	819.112366
1232.507813	1041.313965
1231.426758	747.348694
1230.344727	904.043701
1229.262695	893.558716
1228.180664	783.794556
1227.098633	858.034607
1226.015625	939.482971
1224.933594	795.857544
1223.849609	601.467102
1222.766602	590.954712
1221.683594	740.010864
1220.599609	671.400146
1219.515625	262.011078
1218.430664	630.844604
1217.346680	562.222351
1216.261719	522.579407
1215.176758	301.814148
1214.091797	295.979858
1213.005859	362.518829
1211.920898	663.071411
1210.834961	333.756104
1209.748047	400.126099
1208.662109	449.546600
1207.575195	421.747314
1206.488281	504.798889
1205.401367	407.024231
1204.313477	620.053040
1203.225586	500.518646
1202.137695	583.286987
1201.049805	355.362671
1199.961914	31.199656
1198.873047	-23.324451
1197.784180	234.925934
1196.695313	-12.179209
1195.605469	-187.080673
1194.515625	85.288971
1193.425781	141.114227
1192.335938	187.241714
1191.246094	53.066917
1190.155273	91.859871
1189.064453	-63.979603
1187.973633	-85.337196
1186.881836	70.904694
1185.790039	-289.045288
1184.698242	-180.953613
1183.606445	-216.928513
1182.514648	73.261642
1181.421875	219.359299
1180.329102	36.856724
1179.236328	-76.121788
1178.142578	60.109474
1177.049805	227.360611
1175.956055	145.335739
1174.861328	214.147400
1173.767578	55.395161
1172.672852	171.923523
1171.578125	218.920761
1170.483398	-73.949532
1169.387695	87.750038
1168.291992	-25.741194
1167.196289	-155.997833
1166.100586	-20.916721
1165.004883	106.855324
1163.908203	74.388351
1162.811523	-53.700886
1161.714844	11.651832
1160.617188	198.672684
1159.519531	218.414276
1158.421875	240.454575
1157.324219	326.834473
1156.225586	310.502716
1155.127930	368.045929
1154.028320	618.628601
1152.929688	468.490601
1151.831055	270.668518
1150.731445	103.827660
1149.631836	184.763718
1148.531250	-65.518242
1147.431641	31.929003
1146.331055	-182.652084
1145.230469	124.083382
1144.129883	-12.045995
1143.028320	-55.408337
1141.926758	-398.551056
1140.825195	-151.823410
1139.723633	-38.435970
1138.621094	-27.401512
1137.518555	-28.331526
1136.416016	3.924853
1135.313477	-272.727570
1134.209961	-138.465790
1133.106445	88.261192
1132.002930	310.061401
1130.898438	-28.433617
1129.794922	541.946533
1128.690430	526.034607
1127.585938	500.569580
1126.480469	550.915222
1125.375977	631.990723
1124.270508	452.237701
1123.164063	582.904907
1122.058594	483.652161
1120.952148	711.221680
1119.845703	431.876495
1118.739258	403.537445
1117.631836	230.757629
1116.525391	367.992401
1115.417969	105.268776
1114.309570	261.245911
1113.202148	-13.280667
1112.093750	201.635834
1110.985352	276.938751
1109.876953	538.834290
1108.767578	290.228912
1107.658203	525.896240
1106.548828	435.515228
1105.439453	356.927002
1104.329102	875.498840
1103.218750	659.858215
1102.108398	418.313049
1100.998047	497.628418
1099.886719	720.704773
1098.775391	514.527161
1097.664063	640.761108
1096.552734	564.222534
1095.440430	657.307983
1094.328125	714.977295
1093.215820	650.118774
1092.102539	561.699158
1090.990234	525.080566
1089.876953	789.671570
1088.762695	727.049988
1087.649414	819.689209
1086.535156	467.757721
1085.420898	684.963745
1084.306641	523.578613
1083.191406	371.635468
1082.076172	553.385742
1080.960938	269.911224
1079.845703	611.264465
1078.729492	565.009949
1077.613281	516.412903
1076.497070	427.926270
1075.380859	473.213959
1074.263672	450.428375
1073.146484	486.280151
1072.029297	226.663712
1070.912109	372.719574
1069.793945	345.258423
1068.675781	-21.950483
1067.557617	154.500992
1066.438477	354.286865
1065.319336	198.067032
1064.200195	489.060211
1063.081055	492.049591
1061.961914	546.527344
1060.841797	287.503540
1059.721680	339.679047
1058.600586	150.993698
1057.480469	266.333527
1056.359375	306.837982
1055.238281	17.871918
1054.116211	65.461235
1052.995117	477.421478
1051.873047	144.320053
1050.750000	47.182426
1049.627930	127.515427
1048.504883	226.503784
1047.381836	66.527878
1046.258789	177.220551
1045.134766	78.027863
1044.011719	39.548054
1042.886719	320.426056
1041.762695	165.477951
1040.638672	101.507233
1039.513672	168.040314
1038.388672	-156.609207
1037.262695	-71.325020
1036.136719	242.075516
1035.010742	348.287720
1033.884766	280.028381
1032.758789	-78.876350
1031.631836	299.582703
1030.504883	164.148376
1029.377930	344.947601
1028.250000	28.440905
1027.122070	165.183395
1025.994141	143.993362
1024.866211	-86.101913
1023.737305	-155.831146
1022.608398	-364.709839
1021.479492	-281.023285
1020.350586	-171.773544
1019.220703	-227.173447
1018.090820	-83.037704
1016.960938	86.625717
1015.830078	-65.884102
1014.700195	-192.730347
1013.569336	-18.255989
1012.437500	172.443298
1011.306641	50.543568
1010.174805	208.925003
1009.042969	66.438118
1007.910156	528.081726
1006.778320	550.056458
1005.645508	865.868164
1004.512695	1355.073853
1003.378906	1723.938477
1002.245117	2561.946289
1001.111328	2382.921387
999.977539	1931.480103
998.843750	803.616333
997.708984	454.589172
996.574219	59.673641
995.438477	78.209251
994.303711	415.310120
993.167969	69.489952
992.032227	127.595398
990.895508	-203.914536
989.758789	172.624893
988.622070	-6.357416
987.485352	-111.387688
986.348633	57.916046
985.210938	-240.293427
984.073242	-577.375549
982.934570	52.750362
981.796875	-120.552483
980.658203	-125.660767
979.519531	-312.372040
978.379883	-80.253685
977.240234	-344.794983
976.100586	-84.907234
974.960938	-8.872907
973.821289	168.375122
972.680664	88.379295
971.540039	56.799911
970.398438	-34.326275
969.257813	76.765068
968.116211	15.808997
966.974609	-90.862961
965.832031	-87.221519
964.689453	-138.480408
963.546875	9.929109
962.404297	114.862801
961.261719	258.860016
960.118164	251.704422
958.974609	274.486115
957.830078	123.338501
956.686523	-52.772297
955.541992	34.617760
954.396484	257.151672
953.251953	333.288757
952.106445	112.148003
950.960938	-14.966860
949.815430	201.119797
948.668945	5.768692
947.522461	265.476379
946.375977	193.894897
945.229492	53.963409
944.082031	85.542969
942.934570	16.791519
941.787109	85.192986
940.638672	178.819626
939.491211	96.855598
938.342773	245.483047
937.193359	394.191986
936.044922	365.128510
934.895508	231.364120
933.745117	496.650360
932.595703	164.982086
931.445313	193.540756
930.294922	140.242203
929.144531	-76.822762
927.993164	20.499123
926.842773	127.021530
925.690430	147.177109
924.539063	101.491959
923.386719	-23.624502
922.234375	3.793150
921.082031	-132.330566
919.929688	134.001114
918.776367	109.516212
917.623047	42.019348
916.468750	-88.899956
915.315430	-167.405426
914.161133	-32.367355
913.006836	-342.067688
911.851563	13.290369
910.696289	-55.575424
909.541016	-153.764404
908.385742	-301.665009
907.229492	-419.902069
906.074219	-75.662804
904.916992	1.189912
903.760742	55.466415
902.603516	-241.174576
901.446289	-184.371933
900.289063	98.868469
899.131836	-237.976898
897.973633	-97.173004
896.815430	147.716919
895.656250	152.890884
894.498047	-192.272202
893.338867	50.512527
892.178711	114.760658
891.019531	-44.598724
889.859375	166.643463
888.699219	91.087257
887.539063	358.816223
886.377930	-19.023998
885.216797	126.922157
884.055664	245.806534
882.893555	197.811996
881.732422	14.610399
880.570313	363.622650
879.407227	196.402985
878.245117	376.341614
877.082031	11.080423
875.918945	240.665665
874.754883	254.036255
873.590820	145.892639
872.426758	233.667648
871.262695	116.686737
870.098633	177.533142
868.933594	215.913452
867.768555	218.342270
866.602539	423.143402
865.436523	301.997314
864.270508	97.805557
863.104492	98.172729
861.938477	116.537453
860.771484	134.928726
859.604492	537.206482
858.436523	432.104889
857.269531	311.360107
856.101563	513.726440
854.932617	489.501801
853.764648	552.738770
852.595703	678.728821
851.426758	715.017212
850.256836	650.472900
849.087891	261.140656
847.917969	434.122375
846.748047	716.729126
845.577148	383.616821
844.406250	372.916901
843.235352	35.544518
842.064453	112.139458
840.892578	-5.878600
839.720703	-152.927048
838.548828	64.423019
837.375977	210.136169
836.204102	232.861069
835.031250	293.519806
833.857422	463.549103
832.684570	430.279480
831.510742	316.634857
830.335938	441.788361
829.162109	314.717316
827.987305	520.017334
826.812500	468.714935
825.637695	346.040100
824.461914	107.468994
823.286133	232.184586
822.110352	160.723618
820.933594	280.794556
819.757813	171.371887
818.580078	300.161804
817.403320	150.588470
816.225586	172.365936
815.048828	-12.849003
813.870117	146.711777
812.692383	-171.979813
811.513672	-63.749027
810.334961	-111.237946
809.156250	45.645332
807.976563	33.530960
806.796875	-87.496178
805.617188	-44.236622
804.436523	-429.546600
803.255859	-77.901375
802.075195	-254.626694
800.894531	-120.788490
799.712891	-180.061417
798.531250	-62.019802
797.349609	-270.008667
796.167969	-114.527245
794.985352	-89.947571
793.802734	-329.105072
792.619141	-116.440170
791.436523	115.940598
790.252930	-298.293732
789.069336	-225.542389
787.884766	192.244354
786.700195	257.993774
785.515625	-92.181427
784.331055	17.603079
783.145508	182.492661
781.959961	499.682831
780.774414	332.726135
779.587891	112.724899
778.402344	329.985657
777.215820	120.902809
776.028320	37.630501
774.840820	227.939514
773.654297	124.595261
772.465820	-29.543003
771.278320	-146.232178
770.089844	268.384430
768.901367	226.406677
767.711914	14.647783
766.523438	-102.383812
765.333984	36.051037
764.143555	169.908112
762.954102	376.251343
761.763672	544.970032
760.573242	390.008911
759.382813	298.820587
758.191406	442.933075
757.000000	421.944122
755.808594	427.247864
754.616211	406.075562
753.423828	250.765656
752.231445	389.837585
751.039063	313.492462
749.845703	226.113968
748.652344	118.927895
747.458984	209.250885
746.264648	446.476379
745.070313	435.594360
743.875977	374.187317
742.680664	363.172180
741.486328	352.083984
740.291016	527.238525
739.094727	288.077881
737.899414	237.373947
736.703125	-25.831026
735.506836	-122.547920
734.309570	-4.728811
733.112305	130.490646
731.915039	88.346054
730.717773	129.305450
729.519531	290.498871
728.322266	368.478790
727.123047	105.337822
725.924805	146.093674
724.725586	223.944641
723.526367	124.777283
722.327148	318.302185
721.126953	142.684723
719.926758	368.821381
718.726563	348.208008
717.525391	301.406494
716.325195	461.868591
715.123047	325.629974
713.921875	311.566711
712.719727	349.834015
711.518555	-71.786217
710.315430	40.659752
709.113281	214.067398
707.910156	139.121338
706.707031	151.333420
705.502930	63.425774
704.299805	43.058842
703.095703	168.524719
701.891602	126.461983
700.686523	143.180588
699.481445	105.576759
698.276367	222.386261
697.071289	58.823292
695.865234	101.816833
694.659180	103.573189
693.453125	-90.080421
692.246094	63.839497
691.039063	-112.217056
689.832031	-175.263062
688.625000	-131.883911
687.416992	41.708309
686.208984	-255.339935
685.000977	-205.239487
683.791992	-33.681252
682.583008	-24.669867
681.374023	21.257092
680.164063	-153.714722
678.955078	15.841972
677.745117	116.121048
676.534180	-168.892334
675.324219	-252.406815
674.113281	-225.437851
672.902344	-36.146851
671.690430	23.379049
670.478516	9.446460
669.266602	-105.998535
668.054688	89.921463
666.841797	128.096741
665.628906	-23.767357
664.416016	-97.732079
663.203125	124.234711
661.989258	-1.390150
660.775391	106.204178
659.561523	-66.697594
658.346680	140.221954
657.131836	-28.179098
655.916992	-297.797211
654.701172	-23.994127
653.485352	-170.559982
652.269531	-13.207342
651.053711	94.544014
649.836914	-127.269539
648.620117	-58.286354
647.403320	-90.524208
646.186523	-66.806252
644.968750	113.951950
643.750977	197.777267
642.532227	-17.448637
641.314453	261.920807
640.095703	81.021492
638.875977	308.478577
637.657227	60.827187
636.437500	66.659142
635.217773	-75.859581
633.997070	22.019079
632.777344	98.196625
631.556641	-134.943069
630.335938	-134.311646
629.114258	168.562698
627.892578	-148.846786
626.670898	37.513012
625.449219	116.262436
624.226563	33.865776
623.003906	-44.596138
621.781250	191.493393
620.557617	107.882935
619.333984	178.009735
618.110352	16.367386
616.886719	128.227402
615.662109	-4.510651
614.437500	-3.026919
613.212891	44.844154
611.987305	12.859227
610.761719	-98.969719
609.536133	-145.282684
608.310547	25.559946
607.083984	109.965721
605.857422	-255.180786
604.630859	-53.094856
