# Supplementary material for: Raman spectroscopy accurately differentiates mucosal healing from non-healing and biochemical changes following biological therapy in inflammatory bowel disease
Source: PLoS One. 2021 Jun 2;16(6):e0252210. doi: 10.1371/journal.pone.0252210 (PMC8172032; doi:10.1371/journal.pone.0252210)
Supplement: S3 Dataset — (ZIP) [file pone.0252210.s005.zip › Export UC active inflammation/OC026-2_base sub CR removed_38__X_-19419.5__Y_37407.5__Z_315.542__Time_428.txt]

1714.793945	-204.425217
1713.817383	-120.171638
1712.840820	-72.398361
1711.864258	-99.439781
1710.886719	-139.481430
1709.909180	-111.984024
1708.931641	208.214966
1707.953125	-49.729343
1706.975586	-79.038116
1705.997070	74.667816
1705.018555	138.288651
1704.040039	39.708141
1703.060547	201.929153
1702.081055	-105.531799
1701.101563	91.401436
1700.122070	110.519234
1699.142578	125.814507
1698.162109	86.547035
1697.181641	134.503891
1696.201172	288.401398
1695.220703	155.560852
1694.239258	361.150421
1693.257813	341.656036
1692.276367	519.072144
1691.294922	356.884216
1690.313477	690.556030
1689.331055	794.161377
1688.348633	598.608582
1687.366211	722.777405
1686.383789	654.655945
1685.400391	532.979919
1684.416992	701.620422
1683.433594	670.236816
1682.450195	873.157410
1681.465820	756.349854
1680.482422	815.336731
1679.498047	900.905762
1678.512695	1079.608276
1677.528320	875.266602
1676.542969	1112.669922
1675.558594	1094.891724
1674.572266	1050.670288
1673.586914	905.745422
1672.601563	1247.491089
1671.615234	1406.024536
1670.628906	1219.493652
1669.642578	1198.065552
1668.655273	1378.787842
1667.668945	1464.311768
1666.681641	1165.365967
1665.694336	1434.834717
1664.706055	1447.300781
1663.718750	1643.293579
1662.730469	1757.477417
1661.742188	1649.451782
1660.753906	1669.241821
1659.764648	1808.794800
1658.775391	1959.457397
1657.787109	1938.507324
1656.796875	1873.086792
1655.807617	1620.362793
1654.818359	1815.701782
1653.828125	1662.238159
1652.837891	1596.790894
1651.846680	1497.604370
1650.856445	1221.954834
1649.865234	1216.747925
1648.874023	1077.392578
1647.882813	896.482300
1646.891602	700.470581
1645.899414	507.838593
1644.907227	413.689728
1643.915039	444.365906
1642.922852	504.747406
1641.930664	317.684601
1640.937500	331.909882
1639.944336	275.578705
1638.951172	27.405827
1637.957031	109.626930
1636.963867	84.410774
1635.969727	-148.373734
1634.975586	-177.471725
1633.981445	-229.606491
1632.986328	-296.878510
1631.991211	-165.949356
1630.996094	-168.710678
1630.000977	-89.223427
1629.005859	11.920764
1628.009766	-57.391121
1627.013672	-247.058304
1626.017578	-178.278015
1625.021484	-256.171600
1624.024414	134.512238
1623.028320	42.007664
1622.031250	307.498566
1621.033203	410.554504
1620.036133	437.967865
1619.038086	468.546234
1618.041016	373.640808
1617.041992	452.548126
1616.043945	505.711731
1615.045898	184.171112
1614.046875	338.072174
1613.047852	190.801941
1612.048828	-8.359771
1611.048828	146.938934
1610.049805	-232.029572
1609.049805	-2.462130
1608.049805	140.993896
1607.048828	224.577347
1606.048828	85.958038
1605.047852	337.899139
1604.046875	317.906433
1603.045898	180.543991
1602.044922	297.400177
1601.042969	-43.196423
1600.041016	150.208405
1599.039063	105.931458
1598.037109	46.312920
1597.034180	88.961784
1596.031250	-58.853718
1595.028320	-73.085411
1594.025391	35.720158
1593.022461	8.955913
1592.018555	170.428482
1591.014648	73.668419
1590.010742	8.491579
1589.006836	-168.628906
1588.001953	-6.368820
1586.997070	192.521362
1585.992188	339.359650
1584.987305	353.357697
1583.982422	552.542603
1582.976563	647.566895
1581.970703	510.833862
1580.964844	606.078857
1579.958984	339.447601
1578.952148	432.298340
1577.945313	665.746216
1576.938477	690.989868
1575.931641	750.108032
1574.924805	744.225403
1573.916992	688.984253
1572.909180	482.999969
1571.901367	745.020691
1570.893555	466.374634
1569.884766	473.669617
1568.876953	403.011658
1567.868164	597.282104
1566.858398	531.782410
1565.849609	541.550842
1564.839844	597.989502
1563.830078	615.419983
1562.820313	796.219727
1561.810547	574.819824
1560.799805	659.440308
1559.790039	642.804688
1558.779297	701.249634
1557.767578	637.756653
1556.756836	729.624512
1555.745117	686.622437
1554.733398	526.953247
1553.721680	615.783875
1552.709961	637.113342
1551.697266	539.215698
1550.685547	650.789063
1549.672852	469.794220
1548.659180	674.098694
1547.646484	541.935425
1546.632813	588.032227
1545.619141	613.224792
1544.605469	511.560547
1543.591797	373.549072
1542.577148	385.206299
1541.562500	306.232758
1540.547852	454.286926
1539.533203	403.254120
1538.518555	447.494385
1537.502930	388.248047
1536.487305	222.992081
1535.471680	116.870285
1534.456055	291.622375
1533.439453	319.066498
1532.422852	281.781952
1531.406250	373.091919
1530.389648	193.534775
1529.373047	181.212433
1528.355469	181.482635
1527.337891	93.909309
1526.320313	157.967010
1525.302734	255.157806
1524.284180	159.005035
1523.265625	11.131090
1522.247070	166.533691
1521.228516	185.260529
1520.208984	-110.011215
1519.190430	118.925613
1518.170898	59.604053
1517.151367	10.266464
1516.130859	-47.079479
1515.111328	28.836067
1514.090820	94.121521
1513.070313	94.873650
1512.049805	-97.202065
1511.028320	-176.615280
1510.006836	-92.120338
1508.986328	-79.803223
1507.963867	-65.265678
1506.942383	-66.437927
1505.919922	-142.282623
1504.898438	-195.347351
1503.875977	-61.672855
1502.852539	-146.139130
1501.830078	-110.508286
1500.806641	-44.496284
1499.783203	-245.089233
1498.759766	-197.638290
1497.736328	-104.464233
1496.711914	-200.988098
1495.687500	1.492289
1494.663086	-190.270187
1493.638672	-75.441452
1492.613281	64.577278
1491.587891	199.115875
1490.563477	-11.655639
1489.537109	78.785866
1488.511719	120.368721
1487.485352	148.852386
1486.458984	342.974030
1485.432617	322.306976
1484.406250	426.401184
1483.379883	440.862366
1482.352539	296.864868
1481.325195	481.635071
1480.297852	525.808350
1479.269531	651.246948
1478.241211	641.278992
1477.213867	834.909485
1476.184570	796.332092
1475.156250	961.285767
1474.127930	1080.074219
1473.098633	1157.805908
1472.069336	1143.619385
1471.040039	1264.069824
1470.009766	1290.069092
1468.979492	1582.916748
1467.950195	1443.071899
1466.918945	1803.933594
1465.888672	1856.832764
1464.857422	2031.469116
1463.827148	2043.203491
1462.795898	2235.080811
1461.763672	2360.613037
1460.732422	2612.879639
1459.700195	2567.771729
1458.667969	2527.567383
1457.635742	2796.805908
1456.603516	2723.216309
1455.570313	2738.247314
1454.537109	2644.043457
1453.503906	2666.353516
1452.470703	2827.922852
1451.436523	2938.554932
1450.403320	3099.688965
1449.369141	3128.847656
1448.333984	2881.743164
1447.299805	3141.108154
1446.264648	3048.283203
1445.230469	2866.798584
1444.194336	2991.455078
1443.159180	2774.384033
1442.124023	2767.261719
1441.087891	2833.364990
1440.051758	2598.437012
1439.015625	2525.315186
1437.978516	2469.810547
1436.941406	2239.885986
1435.904297	1888.715088
1434.867188	2196.887451
1433.830078	1699.271851
1432.791992	1641.108643
1431.754883	1401.191040
1430.715820	1153.714478
1429.677734	1201.538696
1428.639648	936.496338
1427.600586	815.275940
1426.561523	510.005768
1425.522461	542.669006
1424.482422	519.830750
1423.443359	552.455261
1422.403320	479.224121
1421.363281	395.952087
1420.322266	554.464172
1419.282227	279.877716
1418.241211	375.446472
1417.200195	332.578003
1416.159180	327.499237
1415.117188	50.745060
1414.076172	83.530067
1413.034180	-135.134003
1411.992188	8.369979
1410.949219	-109.558769
1409.907227	-262.537323
1408.864258	-345.057526
1407.821289	-93.390366
1406.777344	-80.354240
1405.734375	-104.884392
1404.690430	-59.052296
1403.646484	-85.931183
1402.602539	-185.471390
1401.557617	-61.617100
1400.513672	-83.163132
1399.468750	25.784576
1398.423828	-28.159460
1397.377930	38.331326
1396.333008	185.126984
1395.287109	236.760971
1394.241211	253.435974
1393.195313	257.717712
1392.148438	81.843262
1391.101563	201.577240
1390.054688	176.248840
1389.007813	96.035873
1387.960938	-14.007018
1386.913086	146.262970
1385.865234	-165.984390
1384.817383	19.583673
1383.769531	62.770588
1382.720703	-78.828316
1381.671875	-217.688721
1380.623047	130.788467
1379.574219	-37.656139
1378.524414	-98.490227
1377.475586	-129.133804
1376.425781	-24.811604
1375.375977	27.264790
1374.325195	-172.458771
1373.274414	156.871017
1372.224609	-52.337727
1371.172852	237.339447
1370.122070	105.882820
1369.070313	-77.647873
1368.019531	107.872902
1366.967773	181.429367
1365.915039	143.096771
1364.863281	184.698303
1363.810547	151.816940
1362.757813	71.894913
1361.705078	22.100214
1360.651367	86.985931
1359.598633	-76.726967
1358.544922	-182.947830
1357.491211	84.034569
1356.436523	154.772919
1355.382813	183.493835
1354.328125	416.165466
1353.273438	172.064194
1352.217773	69.863441
1351.163086	166.600113
1350.107422	412.478271
1349.051758	407.840454
1347.996094	430.753906
1346.939453	652.362610
1345.883789	688.127441
1344.827148	662.133301
1343.769531	1005.790771
1342.712891	764.618530
1341.655273	982.243774
1340.598633	1073.689941
1339.540039	1185.156738
1338.482422	1128.446899
1337.423828	965.550476
1336.366211	780.715332
1335.307617	1254.525146
1334.248047	1134.548950
1333.189453	891.206604
1332.129883	959.852539
1331.070313	957.022949
1330.010742	1129.980103
1328.950195	991.692139
1327.890625	836.433289
1326.830078	1101.491943
1325.768555	805.994873
1324.708008	797.351624
1323.646484	1127.213013
1322.585938	872.178711
1321.523438	967.942932
1320.461914	987.438171
1319.400391	1021.981873
1318.337891	1167.743042
1317.275391	1025.201904
1316.211914	1048.140015
1315.149414	861.826050
1314.085938	929.644104
1313.022461	1042.026245
1311.958984	1117.660278
1310.894531	1173.803223
1309.831055	1180.927246
1308.766602	991.372253
1307.701172	959.637024
1306.636719	1083.157959
1305.571289	968.256714
1304.505859	897.906128
1303.440430	1108.119629
1302.375000	1082.479980
1301.308594	909.618408
1300.242188	938.544861
1299.175781	979.965942
1298.109375	864.399536
1297.041992	761.381104
1295.975586	872.211304
1294.908203	639.579773
1293.839844	701.736206
1292.772461	766.526978
1291.704102	770.175842
1290.635742	541.053528
1289.567383	572.124939
1288.498047	392.572998
1287.428711	409.354736
1286.360352	274.406830
1285.290039	401.826935
1284.220703	644.483826
1283.150391	426.887054
1282.080078	576.773743
1281.009766	467.335876
1279.939453	583.243164
1278.868164	584.290894
1277.796875	744.491821
1276.725586	843.652161
1275.654297	598.207886
1274.582031	673.238098
1273.509766	838.810364
1272.437500	791.899719
1271.365234	896.605225
1270.291992	915.938843
1269.218750	1045.278198
1268.145508	964.765076
1267.072266	1133.357788
1265.999023	1289.806641
1264.924805	1482.912231
1263.850586	1246.801270
1262.776367	1262.070679
1261.701172	1479.799683
1260.625977	1312.444702
1259.550781	1201.319336
1258.475586	1424.116089
1257.400391	1403.343872
1256.324219	1553.147705
1255.248047	1491.165039
1254.171875	1507.191040
1253.094727	1423.526123
1252.018555	1532.184814
1250.941406	1502.229004
1249.864258	1778.789795
1248.786133	1491.212158
1247.708008	1342.390747
1246.630859	1417.285400
1245.551758	1574.834961
1244.473633	1596.324219
1243.394531	1508.568115
1242.316406	1498.595581
1241.236328	1687.756958
1240.157227	1282.215698
1239.077148	1272.436279
1237.998047	1534.408325
1236.917969	1366.979370
1235.836914	1553.708984
1234.756836	1553.685547
1233.675781	1311.293701
1232.594727	1202.311401
1231.512695	1476.206055
1230.431641	1420.542480
1229.349609	1178.436768
1228.267578	1229.409302
1227.185547	1285.195679
1226.102539	1314.334595
1225.019531	1203.108887
1223.936523	1302.379517
1222.853516	1137.963745
1221.769531	1063.072632
1220.686523	1034.113647
1219.602539	1118.741333
1218.517578	993.077087
1217.433594	744.214417
1216.348633	521.997192
1215.263672	727.257568
1214.178711	775.450134
1213.092773	594.273804
1212.007813	565.148865
1210.921875	731.411987
1209.834961	588.795044
1208.749023	561.926880
1207.662109	629.041321
1206.575195	623.739746
1205.488281	844.905884
1204.400391	755.084900
1203.313477	694.124390
1202.225586	332.069061
1201.136719	133.828918
1200.048828	238.899384
1198.959961	93.535912
1197.871094	92.515686
1196.782227	-43.320320
1195.692383	-107.034531
1194.603516	-84.264214
1193.513672	-116.897110
1192.423828	-159.238419
1191.333008	-81.516769
1190.242188	-248.994080
1189.151367	-272.396423
1188.060547	-216.662704
1186.969727	-305.124329
1185.877930	-336.058105
1184.786133	-115.128487
1183.694336	-182.332748
1182.601563	-244.835571
1181.509766	-163.558167
1180.416992	-199.930298
1179.323242	-111.770683
1178.230469	0.172215
1177.136719	4.108688
1176.042969	103.718430
1174.949219	97.762405
1173.854492	165.892776
1172.760742	272.142944
1171.666016	308.792480
1170.570313	132.320969
1169.475586	101.699272
1168.379883	140.299133
1167.284180	25.691429
1166.188477	-53.162224
1165.091797	-31.752861
1163.996094	190.206558
1162.899414	194.507568
1161.801758	2.791300
1160.705078	178.738434
1159.607422	130.029465
1158.509766	286.445862
1157.412109	223.085464
1156.313477	297.962463
1155.215820	484.742676
1154.117188	244.410126
1153.017578	523.765625
1151.918945	252.206573
1150.819336	104.520958
1149.719727	183.072983
1148.620117	49.420029
1147.519531	44.256184
1146.418945	-65.838867
1145.318359	-145.111267
1144.217773	103.901848
1143.116211	136.111038
1142.014648	153.860519
1140.913086	116.729584
1139.811523	181.685257
1138.708984	18.229549
1137.606445	-7.479007
1136.503906	156.740692
1135.401367	325.465302
1134.297852	315.814667
1133.194336	275.130737
1132.090820	362.487488
1130.987305	499.477417
1129.882813	716.910400
1128.778320	998.130371
1127.673828	1084.569702
1126.569336	1116.264771
1125.463867	1226.010254
1124.358398	1058.230957
1123.252930	1252.918335
1122.146484	1283.884521
1121.041016	985.450134
1119.934570	857.484375
1118.828125	959.063416
1117.720703	965.757935
1116.613281	962.827026
1115.505859	964.474487
1114.398438	812.222290
1113.291016	813.597656
1112.182617	776.991089
1111.074219	872.619690
1109.964844	868.799744
1108.856445	786.874817
1107.747070	967.030273
1106.637695	979.292542
1105.528320	970.160706
1104.417969	1036.425171
1103.307617	1055.324951
1102.197266	1364.286987
1101.086914	1069.111206
1099.975586	986.183655
1098.864258	1195.530029
1097.752930	1225.505005
1096.641602	1187.000854
1095.529297	1047.073120
1094.416992	777.532166
1093.304688	967.238953
1092.191406	871.839783
1091.079102	755.195190
1089.965820	1083.292480
1088.852539	949.962219
1087.738281	804.821228
1086.624023	1005.367432
1085.509766	975.296936
1084.395508	919.286377
1083.280273	1077.073486
1082.166016	792.964844
1081.050781	682.730713
1079.934570	934.140625
1078.819336	814.368652
1077.703125	950.445740
1076.586914	785.972229
1075.469727	731.777466
1074.353516	527.409241
1073.236328	691.284790
1072.119141	599.435486
1071.000977	671.661316
1069.882813	312.547455
1068.765625	337.841492
1067.646484	199.070358
1066.528320	472.539764
1065.409180	460.157623
1064.290039	625.660889
1063.170898	374.438599
1062.050781	256.669403
1060.930664	485.160706
1059.810547	414.140381
1058.690430	495.122559
1057.569336	159.906952
1056.449219	233.861099
1055.327148	319.434204
1054.206055	197.043167
1053.083984	347.966736
1051.961914	13.110154
1050.839844	112.641800
1049.717773	188.788696
1048.594727	199.560562
1047.471680	233.667328
1046.348633	272.436554
1045.224609	119.980568
1044.101563	196.095566
1042.976563	-110.069771
1041.852539	3.389427
1040.728516	23.636274
1039.603516	137.067383
1038.478516	120.078003
1037.352539	135.721054
1036.227539	-188.415802
1035.101563	111.280762
1033.974609	-40.459293
1032.848633	-19.948044
1031.721680	249.422226
1030.594727	156.047318
1029.467773	-92.951416
1028.340820	153.198730
1027.212891	-18.888449
1026.084961	-174.563522
1024.956055	-411.374725
1023.828125	-271.884277
1022.699219	-434.126190
1021.570313	-250.444672
1020.440430	-533.090759
1019.311523	-404.959564
1018.181641	-355.644104
1017.050781	-345.674438
1015.920898	-254.476471
1014.790039	-302.263947
1013.659180	-187.749023
1012.528320	-87.075417
1011.396484	191.966187
1010.265625	193.178238
1009.132813	213.012589
1008.000977	376.436676
1006.868164	414.969299
1005.736328	724.237122
1004.602539	1396.534912
1003.469727	2579.592285
1002.335938	3041.069336
1001.202148	2897.025146
1000.068359	1979.229004
998.933594	1242.159058
997.799805	586.402588
996.665039	482.870819
995.529297	282.586761
994.394531	209.468994
993.258789	231.121704
992.123047	153.736023
990.986328	71.925896
989.849609	250.829346
988.712891	346.829956
987.576172	309.292725
986.439453	-52.907734
985.301758	52.794189
984.164063	287.567749
983.025391	232.315552
981.887695	69.080544
980.749023	304.190979
979.610352	208.073135
978.470703	96.072357
977.332031	117.673470
976.192383	245.192032
975.051758	228.023087
973.912109	185.765564
972.771484	366.552155
971.630859	512.981445
970.490234	441.373444
969.348633	507.726715
968.207031	491.603912
967.065430	427.483124
965.923828	420.930328
964.781250	405.390533
963.638672	371.699097
962.496094	271.725372
961.352539	348.469452
960.208984	443.694611
959.065430	390.152893
957.921875	261.239777
956.777344	182.951782
955.632813	123.202652
954.488281	329.165985
953.343750	379.619843
952.198242	96.232986
951.052734	192.835175
949.907227	60.916180
948.760742	109.847153
947.614258	117.800964
946.467773	27.680216
945.321289	31.449949
944.173828	151.884033
943.026367	-31.247948
941.878906	164.844040
940.730469	406.674347
939.582031	374.756042
938.433594	197.031281
937.285156	491.677490
936.135742	430.656616
934.987305	333.362152
933.836914	347.971954
932.687500	447.050262
931.537109	120.265938
930.386719	511.217163
929.236328	228.171783
928.084961	125.269005
926.934570	81.747467
925.783203	-189.119354
924.630859	-2.456095
923.478516	168.359619
922.327148	180.086258
921.173828	141.961304
920.021484	-27.810856
918.868164	-245.061966
917.714844	3.616498
916.561523	66.097099
915.407227	-105.165703
914.252930	-92.335243
913.098633	-90.719765
911.944336	-9.555329
910.789063	-59.854038
909.633789	-441.103149
908.478516	-214.404099
907.322266	-121.418243
906.166016	-48.748562
905.009766	-64.354065
903.853516	-211.215286
902.696289	-165.389862
901.539063	-216.830994
900.381836	-19.146276
899.223633	78.985672
898.065430	-60.388729
896.907227	6.240941
895.749023	43.538383
894.589844	-20.822302
893.430664	104.808334
892.271484	-24.893414
891.112305	-188.340149
889.952148	-24.101765
888.791992	-24.714781
887.630859	107.957016
886.470703	26.199068
885.309570	-89.295692
884.148438	-184.367844
882.986328	-130.461121
881.825195	-29.177315
880.663086	27.029364
879.500000	-56.479382
878.337891	65.150436
877.174805	-22.747124
876.011719	38.090458
874.847656	263.324066
873.684570	-18.065632
872.520508	-15.692635
871.355469	-11.039104
870.191406	-91.865707
869.026367	70.280067
867.861328	131.172287
866.695313	75.151588
865.530273	-70.747803
864.364258	-57.030350
863.197266	57.778797
862.031250	-0.420858
860.864258	67.150414
859.697266	154.879059
858.530273	65.244881
857.362305	195.536819
856.194336	384.068176
855.026367	245.037567
853.857422	410.995636
852.688477	321.284210
851.519531	276.400787
850.350586	415.229736
849.180664	294.102875
848.010742	320.797852
846.840820	246.670776
845.670898	80.744804
844.500000	228.165268
843.329102	165.133957
842.157227	-85.826866
840.986328	195.520096
839.814453	-191.855652
838.642578	-49.344620
837.469727	-27.650175
836.296875	-111.056160
835.124023	149.493317
833.951172	170.879379
832.777344	145.289307
831.603516	-50.025066
830.429688	247.854752
829.255859	155.053345
828.081055	171.504028
826.906250	328.340179
825.731445	168.408249
824.555664	264.790039
823.379883	296.393768
822.204102	205.338715
821.027344	51.855003
819.851563	54.208481
818.674805	174.451172
817.497070	80.847900
816.320313	-61.788723
815.142578	-53.186275
813.963867	-62.493687
812.786133	-2.988286
811.607422	-172.614716
810.428711	53.350868
809.250000	-118.676254
808.070313	-75.243256
806.890625	-187.432281
805.710938	-33.225189
804.531250	-130.080276
803.350586	112.574448
802.169922	-173.130341
800.988281	-52.842335
799.807617	-83.561867
798.625977	-27.908461
797.444336	-373.662659
796.261719	-27.869518
795.079102	-198.654846
793.896484	-154.597900
792.713867	-150.550293
791.530273	-226.335342
790.346680	-120.679436
789.163086	13.578888
787.979492	-135.569656
786.794922	58.125954
785.610352	54.777172
784.425781	135.340912
783.240234	19.013643
782.054688	178.891861
780.869141	197.175095
779.682617	122.568710
778.496094	262.120087
777.309570	224.866058
776.123047	77.158997
774.935547	-13.189051
773.748047	17.766645
772.560547	-138.882858
771.373047	-52.951630
770.184570	-101.637169
768.996094	-101.882591
767.806641	36.640141
766.618164	-259.025452
765.428711	104.013466
764.239258	204.749100
763.048828	113.829109
761.858398	58.116184
760.667969	277.466309
759.477539	303.052002
758.286133	473.762451
757.094727	472.823303
755.903320	568.591919
754.710938	714.846497
753.518555	744.538635
752.326172	580.859070
751.133789	584.182190
749.940430	611.655701
748.747070	731.328308
747.553711	499.749542
746.359375	463.601501
745.166016	438.454987
743.970703	470.375427
742.776367	364.152832
741.581055	133.049408
740.385742	149.778503
739.190430	208.183075
737.994141	268.804260
736.797852	49.092785
735.601563	188.679810
734.405273	17.391895
733.208008	-9.276323
732.010742	172.038879
730.813477	36.133812
729.615234	127.864746
728.416992	127.813972
727.218750	294.024902
726.020508	265.744995
724.821289	285.678558
723.622070	351.609558
722.422852	223.253204
721.222656	385.527832
720.022461	425.617401
718.822266	291.232086
717.621094	394.923157
716.420898	396.193817
715.218750	131.548615
714.017578	351.290344
712.815430	326.948578
711.614258	191.645050
710.411133	241.828033
709.208984	98.292099
708.005859	109.672997
706.802734	-2.859783
705.599609	-193.496918
704.395508	-24.698608
703.191406	253.042419
701.987305	104.489922
700.782227	-11.131845
699.577148	62.714382
698.372070	119.373634
697.166992	-130.206818
695.960938	-168.643860
694.754883	-89.504707
693.548828	-86.170151
692.341797	-86.920578
691.135742	-271.950226
689.927734	-313.379059
688.720703	-215.667725
687.512695	-230.547165
686.304688	-162.745880
685.096680	-209.645538
683.888672	-91.511124
682.679688	-55.531044
681.470703	-144.995178
680.260742	-277.487152
679.050781	-43.645985
677.840820	123.202072
676.630859	-73.483696
675.419922	78.619659
674.209961	-15.807084
672.998047	110.708672
671.787109	111.923729
670.575195	223.631821
669.363281	190.642227
668.151367	339.404449
666.938477	276.526550
665.725586	149.034607
664.512695	201.019241
663.299805	69.579895
662.085938	85.139931
660.872070	100.805374
659.658203	38.879887
658.443359	-33.711002
657.228516	-4.834287
656.013672	190.108459
654.797852	169.416580
653.583008	118.552803
652.366211	-74.499626
651.150391	-13.308516
649.934570	-202.052856
648.717773	-3.194358
647.500000	223.450500
646.283203	-34.440796
645.065430	340.257019
643.847656	348.846222
642.629883	372.245239
641.411133	240.543503
640.192383	65.592949
638.973633	135.397324
637.753906	-76.708626
636.534180	-166.691528
635.314453	-35.876835
634.094727	-101.049751
632.874023	-14.319578
631.653320	-97.806038
630.432617	-70.330093
629.211914	181.686798
627.990234	74.627388
626.768555	22.547840
625.545898	-163.308411
624.324219	151.536301
623.101563	158.795044
621.877930	310.667999
620.655273	527.733521
619.431641	403.001312
618.208008	184.985916
616.983398	14.946389
615.759766	40.436043
614.535156	117.888748
613.310547	-7.352928
612.084961	-172.715134
610.859375	-149.481400
609.633789	-106.738869
608.408203	-8.263961
607.181641	137.248810
605.955078	-172.300430
604.728516	49.943592
