# Supplementary material for: Raman spectroscopy accurately differentiates mucosal healing from non-healing and biochemical changes following biological therapy in inflammatory bowel disease
Source: PLoS One. 2021 Jun 2;16(6):e0252210. doi: 10.1371/journal.pone.0252210 (PMC8172032; doi:10.1371/journal.pone.0252210)
Supplement: S3 Dataset — (ZIP) [file pone.0252210.s005.zip › Export UC active inflammation/OC035 pre treatment-1_base sub cr removed_6__X_-23901.9__Y_33338.7__Z_-434.103__Time_69.txt]

1714.837891	83.698013
1713.861328	-50.615822
1712.884766	-31.953012
1711.907227	-56.621742
1710.930664	-188.794922
1709.953125	35.240040
1708.975586	-84.094131
1707.997070	-77.728409
1707.019531	67.786705
1706.041016	84.485695
1705.062500	12.701843
1704.083984	626.110168
1703.104492	-181.921494
1702.125000	-197.656311
1701.145508	16.651884
1700.166016	35.658436
1699.186523	27.963020
1698.206055	-62.582863
1697.225586	60.803520
1696.245117	-216.534821
1695.264648	-108.939384
1694.283203	-68.057709
1693.301758	-45.708706
1692.320313	233.103439
1691.338867	114.338516
1690.357422	161.295380
1689.375000	251.116592
1688.392578	367.833588
1687.410156	644.770325
1686.427734	164.765457
1685.444336	69.041939
1684.460938	8.326360
1683.477539	30.564749
1682.494141	141.038376
1681.509766	62.707153
1680.526367	322.949890
1679.541992	-97.993584
1678.557617	468.921509
1677.572266	203.189392
1676.587891	515.241760
1675.602539	439.256866
1674.617188	595.045044
1673.630859	759.119568
1672.645508	360.207184
1671.659180	288.671173
1670.672852	764.833557
1669.686523	375.448608
1668.699219	424.755920
1667.712891	607.275879
1666.725586	694.592773
1665.738281	694.774048
1664.750000	615.797546
1663.762695	619.588379
1662.774414	387.811035
1661.786133	920.115234
1660.797852	238.743500
1659.808594	838.002319
1658.820313	822.872437
1657.831055	559.208862
1656.841797	701.293701
1655.851563	751.090332
1654.862305	573.734375
1653.872070	621.833313
1652.881836	440.193512
1651.891602	267.038818
1650.900391	493.720123
1649.910156	810.694885
1648.918945	308.484253
1647.927734	364.593781
1646.935547	-271.187317
1645.944336	195.382797
1644.952148	52.062267
1643.959961	128.400833
1642.966797	413.665100
1641.974609	-16.005163
1640.981445	-152.185089
1639.988281	-68.921257
1638.995117	-246.399048
1638.001953	-233.530548
1637.007813	51.264732
1636.013672	167.629257
1635.019531	-153.122986
1634.025391	-14.908653
1633.031250	-216.183548
1632.036133	-45.694088
1631.041016	-304.093414
1630.045898	119.775513
1629.049805	64.788147
1628.054688	139.129669
1627.058594	-299.238708
1626.062500	-153.195190
1625.065430	-125.250069
1624.069336	-188.990753
1623.072266	-94.715431
1622.075195	36.610153
1621.078125	139.271240
1620.081055	357.748352
1619.083008	203.477859
1618.084961	291.094177
1617.086914	66.565964
1616.088867	23.475115
1615.089844	143.301895
1614.091797	-127.519928
1613.092773	-188.205261
1612.092773	-209.327820
1611.093750	-93.885017
1610.093750	-153.910721
1609.094727	-239.887558
1608.093750	-97.757210
1607.093750	-157.160477
1606.093750	-1.635329
1605.092773	9.980241
1604.091797	223.297684
1603.090820	20.582464
1602.088867	-147.905212
1601.087891	162.532883
1600.085938	-13.492738
1599.083984	-238.996262
1598.081055	-108.787186
1597.079102	-169.297058
1596.076172	-7.597798
1595.073242	-57.481277
1594.070313	-219.568359
1593.067383	-49.874382
1592.063477	-410.180603
1591.059570	-203.864990
1590.055664	-433.384125
1589.051758	-15.721799
1588.046875	65.294304
1587.041992	0.262767
1586.037109	310.742950
1585.032227	107.579437
1584.027344	-30.332310
1583.021484	-105.659294
1582.015625	696.951172
1581.009766	480.844055
1580.003906	189.305725
1578.997070	257.118713
1577.990234	244.186874
1576.984375	400.394592
1575.976563	-54.944279
1574.969727	-151.151947
1573.961914	-125.164429
1572.954102	77.551598
1571.946289	170.943436
1570.938477	352.587402
1569.929688	105.332970
1568.921875	255.585602
1567.913086	29.069397
1566.903320	654.243713
1565.894531	154.963974
1564.884766	522.680725
1563.875000	72.721718
1562.865234	486.781281
1561.855469	309.147644
1560.844727	126.260231
1559.834961	474.859131
1558.824219	522.464600
1557.813477	284.835358
1556.801758	197.426361
1555.790039	151.363953
1554.779297	118.142296
1553.766602	587.083496
1552.754883	235.029678
1551.743164	825.100281
1550.730469	208.851608
1549.717773	456.817780
1548.705078	355.311920
1547.691406	605.359070
1546.677734	353.536957
1545.665039	3.435943
1544.650391	374.304749
1543.636719	1005.814880
1542.623047	133.397812
1541.608398	196.090027
1540.593750	516.779541
1539.579102	171.073547
1538.563477	34.363651
1537.547852	232.976303
1536.533203	-79.503387
1535.516602	415.247650
1534.500977	-124.511246
1533.485352	248.467270
1532.468750	182.836136
1531.452148	13.935285
1530.435547	548.318115
1529.417969	304.250641
1528.400391	294.444733
1527.383789	63.003826
1526.365234	150.625717
1525.347656	173.665741
1524.329102	-138.078232
1523.311523	188.165482
1522.292969	61.307461
1521.273438	83.417099
1520.254883	138.744156
1519.235352	363.456116
1518.215820	-57.224308
1517.196289	-143.918106
1516.176758	-74.089943
1515.156250	185.516983
1514.136719	3.151512
1513.116211	254.487122
1512.094727	351.457367
1511.074219	-103.535095
1510.052734	-332.802063
1509.031250	79.077133
1508.009766	182.818268
1506.988281	70.918449
1505.965820	-82.194595
1504.943359	-2.231858
1503.920898	-153.133484
1502.898438	-168.409836
1501.875000	-94.278130
1500.852539	-17.795834
1499.829102	-192.484787
1498.805664	-244.444992
1497.781250	28.375465
1496.757813	101.346680
1495.733398	-199.417633
1494.708984	-4.110178
1493.684570	-453.424225
1492.659180	83.968964
1491.633789	-294.032745
1490.608398	-253.009140
1489.583008	-155.993057
1488.557617	-89.857094
1487.531250	-13.753534
1486.504883	-435.716888
1485.478516	-97.033669
1484.452148	228.568298
1483.424805	163.448074
1482.398438	202.801727
1481.371094	55.758743
1480.342773	48.809814
1479.315430	549.034851
1478.287109	314.816559
1477.259766	592.755005
1476.230469	320.060516
1475.202148	500.743805
1474.173828	401.077576
1473.144531	853.744324
1472.115234	710.442688
1471.085938	1109.117432
1470.055664	800.118652
1469.025391	844.708130
1467.996094	1252.862915
1466.964844	966.477905
1465.934570	1280.079102
1464.904297	1240.137817
1463.873047	1174.644409
1462.841797	1403.767700
1461.809570	1274.501831
1460.778320	1609.935547
1459.746094	1480.463745
1458.713867	1764.701050
1457.681641	1640.127686
1456.649414	1492.673218
1455.616211	1799.233765
1454.583008	1877.314941
1453.549805	1607.889404
1452.516602	1759.331909
1451.483398	1920.771362
1450.449219	1990.806641
1449.415039	1961.932373
1448.380859	2016.593506
1447.345703	2121.780029
1446.311523	1796.480713
1445.276367	1681.331543
1444.241211	1672.471436
1443.205078	1721.729858
1442.169922	1968.276001
1441.133789	1759.393677
1440.097656	1272.409668
1439.061523	1298.808228
1438.024414	1325.129761
1436.988281	1452.531738
1435.951172	1471.188599
1434.914063	903.798096
1433.875977	1026.037354
1432.838867	913.438904
1431.800781	1098.720093
1430.762695	1074.442017
1429.724609	734.776367
1428.685547	422.974487
1427.646484	386.230286
1426.607422	115.004494
1425.568359	532.168091
1424.529297	107.314575
1423.489258	342.871185
1422.449219	31.633039
1421.409180	118.549164
1420.369141	213.021637
1419.328125	73.298058
1418.288086	293.687103
1417.247070	43.360065
1416.205078	27.160534
1415.164063	-386.419678
1414.122070	186.138733
1413.080078	9.161429
1412.038086	123.952667
1410.996094	77.902588
1409.953125	-201.807205
1408.910156	-154.695145
1407.867188	-167.816528
1406.824219	165.722580
1405.780273	145.139206
1404.737305	-558.112000
1403.693359	-186.826736
1402.648438	-204.571838
1401.604492	-16.459816
1400.559570	307.073547
1399.514648	387.336731
1398.469727	109.160835
1397.424805	164.583969
1396.378906	285.218414
1395.333984	-75.092972
1394.288086	140.965225
1393.241211	319.450897
1392.195313	-215.575256
1391.148438	88.331749
1390.101563	282.119537
1389.054688	258.259430
1388.006836	64.399628
1386.959961	-69.178116
1385.912109	-242.601868
1384.864258	-195.796051
1383.815430	-371.362091
1382.767578	-94.343811
1381.718750	-177.110443
1380.669922	-407.063782
1379.621094	82.489761
1378.571289	122.523544
1377.522461	30.425453
1376.472656	20.858902
1375.421875	8.935744
1374.372070	-139.996353
1373.321289	-336.112946
1372.270508	-50.700382
1371.219727	50.270451
1370.168945	-87.917488
1369.117188	-86.340523
1368.066406	-358.626068
1367.014648	-30.318996
1365.961914	-110.432854
1364.910156	-1.069007
1363.857422	-279.935394
1362.804688	-369.343903
1361.751953	-172.379211
1360.698242	-174.354828
1359.645508	50.223396
1358.591797	-364.206360
1357.538086	-248.714996
1356.483398	-620.287354
1355.429688	-250.931076
1354.375000	113.465240
1353.320313	-326.908569
1352.264648	-51.685238
1351.209961	243.504715
1350.154297	-131.503296
1349.098633	161.467834
1348.042969	184.051453
1346.986328	154.705429
1345.930664	160.324265
1344.874023	190.913132
1343.817383	268.796234
1342.759766	346.822662
1341.703125	635.685913
1340.645508	622.337769
1339.587891	91.507713
1338.529297	564.061035
1337.471680	412.701111
1336.413086	449.717133
1335.354492	598.294495
1334.295898	635.667480
1333.236328	304.608398
1332.176758	231.118240
1331.117188	167.755341
1330.057617	188.679474
1328.998047	259.233978
1327.937500	488.090332
1326.876953	141.404602
1325.816406	-101.183205
1324.754883	318.342621
1323.694336	431.761505
1322.632813	582.335938
1321.571289	404.814575
1320.508789	526.100281
1319.447266	442.810608
1318.384766	714.881348
1317.322266	141.274887
1316.259766	199.216766
1315.196289	331.247467
1314.132813	86.402824
1313.069336	9.384836
1312.005859	171.512589
1310.942383	410.105164
1309.877930	279.461548
1308.813477	62.913288
1307.749023	316.689484
1306.683594	612.347351
1305.619141	239.002701
1304.553711	421.794922
1303.488281	646.491943
1302.421875	1149.038208
1301.356445	774.157410
1300.290039	370.111176
1299.223633	661.658813
1298.157227	243.431366
1297.089844	90.749023
1296.022461	451.413300
1294.955078	770.363770
1293.887695	483.211823
1292.819336	436.774231
1291.751953	118.267197
1290.683594	440.111511
1289.614258	418.708008
1288.545898	198.935791
1287.476563	545.525146
1286.407227	186.459457
1285.337891	476.869293
1284.268555	485.650940
1283.198242	122.376236
1282.127930	785.152771
1281.057617	277.857147
1279.986328	204.038132
1278.916016	362.818024
1277.844727	144.980255
1276.773438	550.951904
1275.701172	213.629807
1274.629883	162.584274
1273.557617	175.220856
1272.485352	478.723785
1271.413086	386.496796
1270.339844	289.538879
1269.266602	300.174377
1268.193359	533.064819
1267.120117	182.672501
1266.045898	867.110046
1264.972656	204.765640
1263.898438	640.339844
1262.823242	288.205414
1261.749023	-17.340034
1260.673828	354.920288
1259.598633	142.282257
1258.523438	368.360413
1257.448242	470.210632
1256.372070	416.243225
1255.295898	386.730164
1254.219727	552.047729
1253.142578	588.379761
1252.066406	498.268341
1250.989258	573.674011
1249.912109	726.946350
1248.833984	899.660278
1247.756836	413.599365
1246.678711	12.869247
1245.599609	890.471252
1244.521484	594.399536
1243.442383	791.549133
1242.364258	515.167786
1241.285156	685.650818
1240.205078	360.952789
1239.125977	611.571045
1238.045898	675.299683
1236.965820	324.272797
1235.884766	720.339355
1234.804688	643.500305
1233.723633	959.397827
1232.642578	436.689240
1231.561523	563.567139
1230.479492	852.705017
1229.397461	502.381195
1228.315430	682.487488
1227.233398	726.974487
1226.150391	747.246216
1225.068359	203.748398
1223.985352	761.194214
1222.901367	544.444458
1221.818359	591.370544
1220.734375	33.892822
1219.650391	515.961365
1218.566406	-21.926250
1217.481445	17.813892
1216.396484	219.358505
1215.311523	164.830124
1214.226563	83.757584
1213.141602	169.255676
1212.055664	184.705368
1210.969727	144.634995
1209.883789	215.522705
1208.796875	737.315918
1207.709961	617.500061
1206.623047	5.963556
1205.536133	826.208069
1204.449219	438.914948
1203.361328	466.082489
1202.273438	-164.291916
1201.185547	91.668488
1200.096680	198.204163
1199.008789	-85.234505
1197.919922	151.144043
1196.830078	-96.189606
1195.741211	-218.382462
1194.651367	-282.869598
1193.561523	-657.512512
1192.471680	-791.688110
1191.381836	-442.851257
1190.291016	-365.726471
1189.200195	-245.460068
1188.109375	-384.659271
1187.017578	-528.677429
1185.926758	-108.605835
1184.834961	-173.559677
1183.742188	-324.939117
1182.650391	-236.440445
1181.557617	-212.815811
1180.464844	-397.871063
1179.372070	-26.787273
1178.279297	-389.300201
1177.185547	-207.841492
1176.091797	512.439636
1174.998047	-46.583031
1173.903320	-236.712326
1172.808594	-149.151840
1171.713867	110.605133
1170.619141	-192.145599
1169.524414	-90.557426
1168.428711	-245.030930
1167.333008	-323.003510
1166.237305	69.926254
1165.140625	-134.954788
1164.044922	116.589592
1162.948242	-2.389482
1161.850586	158.036728
1160.753906	29.362846
1159.656250	-197.243134
1158.558594	29.665102
1157.460938	-41.920788
1156.362305	523.426453
1155.263672	5.508901
1154.165039	-233.255798
1153.066406	-47.629745
1151.967773	-384.203094
1150.868164	10.880968
1149.768555	-49.387337
1148.667969	-107.362213
1147.568359	-279.706848
1146.467773	131.249435
1145.367188	180.095016
1144.266602	652.435364
1143.165039	222.677933
1142.063477	302.079376
1140.961914	326.643768
1139.860352	227.457336
1138.757813	151.970200
1137.655273	178.615433
1136.552734	-255.817551
1135.450195	119.921631
1134.346680	279.244019
1133.244141	105.985138
1132.139648	229.419983
1131.036133	450.028595
1129.931641	656.187073
1128.827148	221.622345
1127.722656	323.190674
1126.618164	417.502197
1125.512695	604.120056
1124.407227	920.920105
1123.301758	332.274353
1122.196289	475.863495
1121.089844	467.691956
1119.983398	-2.332669
1118.876953	387.169617
1117.769531	369.277435
1116.663086	467.274384
1115.555664	144.000229
1114.447266	267.819305
1113.339844	431.718842
1112.231445	224.257126
1111.123047	444.643372
1110.014648	227.660217
1108.905273	150.081497
1107.795898	431.499542
1106.686523	495.451050
1105.577148	438.886810
1104.466797	698.568909
1103.357422	821.196777
1102.247070	167.441437
1101.135742	176.745804
1100.025391	723.692688
1098.914063	704.444946
1097.802734	119.400490
1096.690430	703.477478
1095.579102	712.341187
1094.466797	419.603607
1093.353516	216.426727
1092.241211	206.378494
1091.127930	73.863716
1090.014648	590.917419
1088.901367	-104.071487
1087.788086	-173.050171
1086.673828	214.208221
1085.559570	478.977264
1084.445313	-137.951752
1083.330078	822.362854
1082.214844	250.194855
1081.099609	272.597260
1079.984375	621.424011
1078.868164	650.706726
1077.751953	3.855965
1076.635742	352.417114
1075.519531	210.384750
1074.402344	190.376526
1073.285156	374.408600
1072.167969	-23.176674
1071.050781	198.310684
1069.932617	335.296967
1068.814453	146.509399
1067.696289	327.950500
1066.578125	333.646301
1065.458984	236.300568
1064.339844	789.820190
1063.220703	591.785889
1062.100586	464.038239
1060.980469	727.050598
1059.860352	248.520874
1058.740234	165.420486
1057.619141	255.363617
1056.498047	574.346924
1055.376953	192.181671
1054.255859	-199.121658
1053.133789	171.207581
1052.011719	833.290894
1050.889648	157.384933
1049.767578	81.683723
1048.644531	148.391724
1047.521484	187.118591
1046.398438	-23.695513
1045.274414	43.122768
1044.150391	-270.043640
1043.026367	64.960274
1041.902344	211.113754
1040.778320	163.899933
1039.653320	60.851833
1038.528320	137.230942
1037.402344	162.410248
1036.277344	-70.691986
1035.151367	-15.070645
1034.024414	291.851349
1032.898438	-192.102020
1031.771484	52.102165
1030.644531	486.920105
1029.517578	154.588715
1028.390625	-103.131660
1027.262695	-191.050949
1026.134766	-360.127472
1025.005859	-199.288162
1023.877930	-658.288818
1022.749023	-562.235718
1021.620117	93.138878
1020.490234	-316.587738
1019.361328	-412.867584
1018.231445	-884.669556
1017.101563	-187.652069
1015.970703	-207.077438
1014.839844	21.586979
1013.708984	-595.363647
1012.578125	-296.973969
1011.447266	-114.378571
1010.315430	172.434219
1009.183594	561.093933
1008.050781	257.776459
1006.918945	158.347153
1005.786133	972.737915
1004.653320	993.710449
1003.519531	1870.226196
1002.386719	1921.317139
1001.252930	1907.818604
1000.118164	1259.123413
998.984375	700.977356
997.849609	67.032936
996.714844	340.862976
995.580078	485.469086
994.444336	554.001099
993.308594	105.875023
992.172852	112.514290
991.036133	-242.743530
989.900391	220.794022
988.763672	340.832031
987.626953	359.594177
986.489258	341.641174
985.351563	-116.065468
984.213867	-89.794121
983.076172	321.112518
981.937500	99.024162
980.798828	201.682770
979.660156	299.870483
978.521484	225.681900
977.381836	317.272308
976.242188	241.167984
975.102539	459.490662
973.961914	351.579529
972.822266	372.562866
971.681641	177.805969
970.540039	313.989471
969.399414	420.459198
968.257813	175.882034
967.116211	291.880127
965.973633	91.402794
964.832031	83.884071
963.689453	-324.746277
962.545898	-123.183090
961.403320	-24.657553
960.259766	216.073395
959.116211	193.419312
957.972656	237.387711
956.828125	407.460022
955.683594	25.908342
954.539063	452.669739
953.393555	158.612595
952.249023	217.193939
951.103516	237.045685
949.957031	3.249640
948.811523	208.687378
947.665039	-415.453705
946.518555	114.823219
945.371094	85.328659
944.224609	30.911350
943.077148	-96.373070
941.929688	194.350189
940.781250	562.712341
939.632813	-20.439680
938.484375	206.716995
937.335938	634.641846
936.186523	337.435089
935.038086	681.129944
933.887695	354.765076
932.738281	623.435120
931.587891	74.323166
930.437500	304.551758
929.287109	83.990067
928.135742	86.781906
926.985352	12.360267
925.833984	4.112466
924.681641	139.337509
923.530273	26.756399
922.377930	169.042252
921.224609	-259.170197
920.072266	158.409378
918.918945	-64.810928
917.765625	-149.214722
916.612305	66.347725
915.458008	-349.268097
914.303711	-33.610378
913.149414	143.595383
911.995117	-343.954437
910.839844	-173.306473
909.684570	-388.154175
908.529297	-303.488831
907.373047	-284.481934
906.216797	70.035866
905.060547	61.983227
903.904297	-287.998566
902.747070	419.884064
901.589844	346.416992
900.432617	-206.797668
899.274414	-275.360809
898.117188	176.579147
896.958984	205.405945
895.799805	28.514685
894.641602	-236.388214
893.482422	-110.039764
892.322266	-315.873169
891.163086	217.258896
890.002930	-230.102982
888.842773	-33.588314
887.682617	77.099838
886.521484	388.685089
885.360352	-137.040421
884.199219	-35.272099
883.038086	52.962666
881.875977	-350.401520
880.713867	33.286514
879.551758	-115.110092
878.388672	47.565941
877.225586	347.617950
876.062500	-41.676914
874.899414	420.423279
873.735352	585.150085
872.571289	227.626907
871.407227	149.306686
870.242188	347.741180
869.077148	-290.618042
867.912109	508.201355
866.747070	342.195221
865.581055	596.544128
864.415039	102.488800
863.249023	457.825714
862.083008	410.933533
860.916016	236.039719
859.749023	575.279480
858.581055	290.380219
857.414063	487.995667
856.246094	499.272369
855.077148	656.276306
853.909180	694.302185
852.740234	880.207214
851.571289	655.818420
850.402344	364.241028
849.232422	906.065613
848.062500	690.564636
846.892578	566.886597
845.721680	331.250641
844.551758	147.112839
843.380859	576.040588
842.208984	29.354084
841.038086	947.681824
839.866211	398.723633
838.694336	404.288147
837.521484	248.828720
836.348633	91.087814
835.175781	326.448669
834.002930	427.583679
832.829102	537.469482
831.655273	718.602966
830.481445	596.012329
829.307617	691.995117
828.132813	589.266052
826.958008	658.158813
825.783203	530.674438
824.607422	556.898560
823.431641	571.817749
822.255859	577.663757
821.079102	262.596436
819.903320	-117.059395
818.726563	422.792023
817.548828	445.823792
816.372070	433.076721
815.194336	195.458511
814.016602	-271.319855
812.837891	-204.356598
811.659180	-46.448097
810.480469	364.595398
809.301758	466.385590
808.122070	-31.902504
806.942383	249.478806
805.762695	-144.518585
804.583008	149.701889
803.402344	-135.700500
802.221680	-50.582451
801.041016	-63.307980
799.859375	181.067291
798.677734	-20.570345
797.496094	-191.264160
796.313477	-178.112823
795.131836	-167.368805
793.949219	-54.920521
792.765625	-283.799438
791.583008	175.887817
790.399414	-135.228104
789.215820	2.901627
788.031250	448.338440
786.846680	150.080963
785.662109	179.102982
784.477539	347.229980
783.291992	347.078125
782.106445	401.998840
780.920898	-142.084320
779.735352	157.764206
778.548828	209.937943
777.362305	378.930145
776.174805	558.704712
774.988281	268.141785
773.800781	381.323242
772.613281	388.399780
771.424805	404.124542
770.236328	571.820679
769.047852	86.788437
767.859375	483.371185
766.669922	646.052673
765.480469	901.032227
764.291016	380.548248
763.101563	573.538513
761.911133	436.115936
760.720703	677.144958
759.529297	816.723083
758.338867	907.731995
757.147461	611.522217
755.955078	704.489319
754.763672	898.434021
753.571289	516.406067
752.378906	971.552979
751.186523	741.067993
749.993164	923.459351
748.799805	833.445557
747.606445	554.630554
746.412109	620.409424
745.217773	585.177185
744.023438	236.249115
742.829102	262.436615
741.633789	130.705658
740.438477	104.221405
739.243164	-82.243355
738.046875	-356.280914
736.850586	178.047729
735.654297	-17.093597
734.458008	160.048798
733.260742	354.625305
732.063477	-109.545723
730.866211	-54.960262
729.667969	154.923065
728.469727	-251.905273
727.271484	32.359741
726.073242	-267.027527
724.874023	404.021667
723.674805	-172.631012
722.474609	140.037048
721.275391	116.377029
720.075195	208.535339
718.875000	-33.181217
717.673828	-106.644035
716.473633	3.325525
715.272461	242.062225
714.070313	38.168713
712.869141	148.467422
711.666992	99.766457
710.463867	240.836426
709.261719	159.819092
708.058594	209.710831
706.855469	94.285698
705.652344	-49.178574
704.448242	-140.122513
703.244141	-24.081392
702.040039	274.886200
700.834961	258.574371
699.630859	-74.945190
698.424805	415.870453
697.219727	-145.229721
696.013672	-125.617989
694.807617	-51.425919
693.601563	185.915543
692.395508	-297.473999
691.188477	-40.062000
689.981445	-62.442913
688.773438	-210.365494
687.566406	-164.815872
686.358398	-253.445847
685.149414	-68.488449
683.941406	-230.147278
682.732422	-94.464310
681.523438	-49.514851
680.313477	-233.884354
679.104492	-77.776405
677.894531	-161.752121
676.683594	-186.887421
675.473633	82.692955
674.262695	-30.505644
673.051758	21.115656
671.839844	378.020416
670.628906	-95.225479
669.416992	-234.980164
668.204102	-69.577751
666.992188	-61.655323
665.779297	110.791756
664.566406	220.855515
663.352539	-141.695053
662.138672	87.761131
660.924805	170.657776
659.710938	-415.103546
658.497070	-79.118370
657.282227	-53.585838
656.066406	168.440186
654.851563	-277.683533
653.635742	343.535339
652.419922	279.469727
651.204102	349.216919
649.987305	-295.935608
648.770508	-81.423889
647.553711	75.029228
646.336914	-431.370697
645.119141	110.533997
643.901367	288.711487
642.682617	258.246338
641.464844	-36.654751
640.246094	666.137085
639.027344	96.169502
637.807617	233.399673
636.587891	121.278107
635.368164	286.172089
634.148438	401.451019
632.927734	407.001923
631.707031	71.041718
630.486328	395.902802
629.264648	106.711693
628.043945	761.051941
626.822266	106.579781
625.599609	551.786194
624.376953	61.728252
623.155273	507.790588
621.931641	177.445923
620.708984	478.439056
619.485352	326.684143
618.261719	291.931488
617.037109	418.978027
615.813477	530.021851
614.588867	83.703049
613.364258	190.478409
612.138672	5.161297
610.913086	398.059509
609.687500	150.282745
608.461914	-297.589813
607.235352	-263.945435
606.008789	-82.438194
604.782227	-366.190277
