# Supplementary material for: Raman spectroscopy accurately differentiates mucosal healing from non-healing and biochemical changes following biological therapy in inflammatory bowel disease
Source: PLoS One. 2021 Jun 2;16(6):e0252210. doi: 10.1371/journal.pone.0252210 (PMC8172032; doi:10.1371/journal.pone.0252210)
Supplement: S3 Dataset — (ZIP) [file pone.0252210.s005.zip › Export UC active inflammation/OC009-1 post treatment_BL sub CR removed_12__X_-17936.5__Y_1123.72__Z_-5784.67__Time_138.txt]

1714.715820	158.456787
1713.739258	114.010979
1712.762695	332.759003
1711.785156	-83.373062
1710.808594	-5.153624
1709.831055	57.702690
1708.853516	-66.242264
1707.875000	-76.849686
1706.897461	-89.270241
1705.918945	43.677258
1704.940430	0.669024
1703.960938	-38.887646
1702.982422	-96.308632
1702.002930	-118.170174
1701.023438	18.592894
1700.043945	-55.179482
1699.063477	-77.373375
1698.083984	-216.340683
1697.103516	102.483772
1696.123047	106.664574
1695.141602	333.288452
1694.161133	117.294907
1693.179688	254.568909
1692.198242	8.139643
1691.216797	176.247086
1690.234375	363.665222
1689.251953	442.370453
1688.269531	452.433197
1687.287109	436.557434
1686.304688	706.657959
1685.321289	524.228271
1684.337891	521.122009
1683.354492	771.806030
1682.371094	618.228638
1681.387695	547.958191
1680.403320	763.230103
1679.418945	864.627991
1678.434570	775.051697
1677.449219	627.613342
1676.464844	805.425293
1675.479492	1015.682434
1674.494141	1019.103210
1673.507813	1020.464783
1672.522461	1317.450195
1671.536133	1123.361572
1670.549805	1246.057983
1669.563477	1308.211670
1668.576172	1453.206177
1667.589844	1197.897705
1666.602539	1665.117432
1665.615234	1718.763916
1664.626953	1613.746094
1663.639648	1862.073730
1662.651367	1776.699219
1661.663086	2044.464355
1660.674805	1944.214722
1659.685547	1757.049194
1658.696289	1898.963745
1657.707031	1718.163574
1656.717773	1805.369263
1655.728516	1829.461792
1654.738281	1750.752930
1653.748047	1439.652466
1652.757813	1568.310791
1651.767578	1401.085083
1650.777344	1321.622070
1649.786133	1350.987671
1648.794922	1349.019165
1647.803711	961.591492
1646.811523	823.070801
1645.820313	682.350464
1644.828125	674.094727
1643.835938	911.756042
1642.843750	600.559204
1641.850586	387.475769
1640.857422	375.353760
1639.864258	276.493256
1638.871094	180.619263
1637.877930	311.863037
1636.883789	416.963562
1635.889648	184.910965
1634.895508	166.685364
1633.901367	-22.525097
1632.906250	181.068604
1631.912109	16.134073
1630.916992	156.916946
1629.920898	334.708893
1628.925781	-26.864761
1627.929688	-127.590942
1626.934570	-162.300049
1625.937500	155.608398
1624.941406	18.671177
1623.945313	-18.133217
1622.948242	-23.221031
1621.951172	-151.652176
1620.954102	135.216568
1619.956055	-58.570385
1618.958984	110.259972
1617.960938	37.595829
1616.962891	-168.784195
1615.963867	-83.670792
1614.965820	-29.969299
1613.966797	178.567184
1612.967773	-121.678337
1611.968750	26.653063
1610.968750	-192.011612
1609.969727	-90.760719
1608.969727	-199.122406
1607.969727	-13.972390
1606.968750	45.420700
1605.968750	-39.187828
1604.967773	-197.035263
1603.966797	16.891573
1602.965820	18.780611
1601.963867	67.773041
1600.962891	1.666404
1599.960938	-101.026802
1598.958984	-177.531296
1597.956055	7.387317
1596.954102	-48.223034
1595.951172	63.391769
1594.948242	-253.489624
1593.945313	-97.534760
1592.941406	-14.802777
1591.938477	-133.162918
1590.934570	-238.473129
1589.930664	18.933619
1588.925781	-65.606079
1587.921875	74.155548
1586.916992	-143.485107
1585.912109	79.522415
1584.907227	-46.936676
1583.901367	19.425589
1582.896484	257.647247
1581.890625	295.088043
1580.884766	77.185036
1579.877930	268.082733
1578.872070	125.580070
1577.865234	337.003265
1576.858398	131.876144
1575.851563	88.027245
1574.843750	306.784698
1573.836914	-75.381073
1572.829102	-111.716652
1571.821289	293.734467
1570.812500	38.774982
1569.804688	17.646156
1568.795898	-278.971344
1567.787109	-50.973686
1566.778320	49.552658
1565.768555	-18.851484
1564.758789	-22.485861
1563.750000	134.629730
1562.739258	55.426781
1561.729492	69.491158
1560.718750	166.373260
1559.708984	-162.131165
1558.698242	162.553314
1557.686523	-160.956223
1556.675781	129.588303
1555.664063	311.039063
1554.652344	150.385803
1553.640625	176.066757
1552.628906	183.451843
1551.616211	180.303848
1550.603516	70.896713
1549.590820	170.920975
1548.578125	63.809429
1547.565430	114.319191
1546.551758	402.486115
1545.538086	134.606888
1544.524414	81.169334
1543.510742	107.678947
1542.496094	263.153717
1541.481445	139.461578
1540.466797	-90.219818
1539.452148	95.652443
1538.437500	-175.564148
1537.421875	-52.043438
1536.406250	22.232172
1535.390625	153.046173
1534.374023	-221.824371
1533.358398	174.198242
1532.341797	103.302551
1531.325195	3.917500
1530.308594	-23.454311
1529.291016	144.778198
1528.274414	78.413445
1527.256836	-140.029266
1526.238281	297.905609
1525.220703	-72.683556
1524.202148	-8.412948
1523.184570	81.404449
1522.166016	-3.904680
1521.146484	203.806915
1520.127930	2.481275
1519.108398	122.379883
1518.088867	62.166981
1517.069336	114.875282
1516.049805	169.969208
1515.029297	150.388184
1514.008789	-82.466423
1512.988281	90.244965
1511.967773	167.764328
1510.946289	157.835419
1509.925781	165.735703
1508.904297	50.347416
1507.882813	-244.649612
1506.860352	-196.113510
1505.838867	-99.021431
1504.816406	-163.585770
1503.793945	-43.774422
1502.770508	-59.939995
1501.748047	-160.736191
1500.724609	-230.909470
1499.701172	-193.659485
1498.677734	-379.231995
1497.654297	-378.044617
1496.629883	-205.581268
1495.605469	-386.304688
1494.581055	-342.023041
1493.556641	-254.407669
1492.531250	55.432186
1491.505859	63.452301
1490.480469	-25.737370
1489.455078	288.637207
1488.429688	0.010233
1487.403320	137.826843
1486.376953	127.410622
1485.350586	277.707550
1484.324219	177.759369
1483.296875	381.356659
1482.270508	288.900787
1481.243164	357.046417
1480.214844	417.413269
1479.187500	521.026245
1478.159180	463.934113
1477.130859	485.783600
1476.102539	571.237671
1475.074219	603.097839
1474.044922	645.045044
1473.015625	796.382324
1471.986328	1001.048218
1470.957031	1024.883301
1469.927734	885.818237
1468.897461	1092.687866
1467.867188	1490.158936
1466.836914	1867.070190
1465.806641	1699.762451
1464.775391	1860.328247
1463.744141	1565.942261
1462.712891	1734.011719
1461.681641	1945.154663
1460.649414	1808.260498
1459.618164	2125.869385
1458.585938	2232.618652
1457.552734	2250.456299
1456.520508	2377.387695
1455.487305	2324.121826
1454.455078	2352.041260
1453.420898	2357.077393
1452.387695	2580.138428
1451.354492	2511.626953
1450.320313	2516.606201
1449.286133	2744.524414
1448.251953	2850.769043
1447.216797	2680.926514
1446.182617	2784.619141
1445.147461	2766.757568
1444.112305	2498.373779
1443.076172	2546.372803
1442.041016	2480.556152
1441.004883	2293.369629
1439.968750	2235.243896
1438.932617	2528.565918
1437.895508	2222.756592
1436.858398	2220.341797
1435.821289	1912.265381
1434.784180	1786.219360
1433.747070	1455.715942
1432.708984	1312.207031
1431.670898	1191.523071
1430.632813	1373.781616
1429.594727	1134.641357
1428.556641	691.319275
1427.517578	729.941467
1426.478516	619.830078
1425.439453	822.428711
1424.399414	553.654419
1423.359375	476.571259
1422.320313	397.084900
1421.279297	305.069183
1420.239258	281.172089
1419.199219	179.306717
1418.158203	291.505554
1417.117188	136.959061
1416.075195	317.188110
1415.034180	34.563248
1413.992188	101.717979
1412.950195	214.190002
1411.908203	203.512405
1410.866211	152.710464
1409.823242	-91.493439
1408.780273	1.156635
1407.737305	93.859680
1406.694336	83.654480
1405.650391	-185.078125
1404.606445	106.184868
1403.562500	-209.926041
1402.518555	-69.131981
1401.474609	187.101761
1400.429688	-60.814362
1399.384766	45.046288
1398.339844	401.669464
1397.294922	96.538971
1396.249023	2.131942
1395.203125	-4.434159
1394.157227	-3.370984
1393.111328	-169.982010
1392.064453	191.874283
1391.018555	93.109810
1389.971680	1.996758
1388.923828	-276.635345
1387.876953	-72.197693
1386.829102	212.293442
1385.781250	19.176777
1384.733398	271.269623
1383.685547	-24.007257
1382.636719	-14.177596
1381.587891	-171.620117
1380.539063	-241.441483
1379.490234	145.905853
1378.440430	-63.535088
1377.391602	214.028687
1376.341797	-10.051780
1375.291016	-141.597824
1374.241211	-153.200165
1373.190430	-94.844986
1372.139648	-200.957413
1371.088867	14.709015
1370.038086	138.193726
1368.986328	-214.221176
1367.934570	-132.842361
1366.882813	88.127281
1365.831055	-32.044472
1364.778320	64.571335
1363.726563	-40.337753
1362.673828	11.711097
1361.620117	233.058167
1360.567383	-135.121628
1359.513672	-87.665077
1358.459961	141.426254
1357.406250	136.863205
1356.352539	95.155388
1355.297852	90.865433
1354.243164	198.510635
1353.188477	234.211853
1352.133789	36.595730
1351.078125	603.903015
1350.023438	376.772400
1348.966797	621.390015
1347.911133	585.664612
1346.855469	912.272461
1345.798828	859.394226
1344.742188	667.813354
1343.685547	962.349548
1342.627930	986.716919
1341.571289	922.004944
1340.513672	1129.966919
1339.456055	1189.350220
1338.397461	1025.949463
1337.339844	1041.022827
1336.281250	1014.125305
1335.222656	925.497803
1334.163086	1042.390259
1333.104492	780.884155
1332.044922	653.160156
1330.985352	1091.857056
1329.925781	956.952393
1328.865234	777.729797
1327.805664	737.095520
1326.745117	1079.520386
1325.684570	750.079895
1324.623047	929.599121
1323.561523	1242.479492
1322.500977	982.684326
1321.438477	807.008179
1320.376953	1107.718506
1319.314453	1351.668579
1318.252930	1156.642944
1317.189453	910.015625
1316.126953	1242.927612
1315.064453	1213.499268
1314.000977	1189.113403
1312.937500	1248.603394
1311.874023	1315.561646
1310.809570	1431.835815
1309.745117	1388.132202
1308.680664	1172.250122
1307.616211	1306.004395
1306.551758	1326.620239
1305.486328	1096.418091
1304.420898	1326.293213
1303.355469	1135.716797
1302.289063	1296.829712
1301.223633	1563.648071
1300.157227	1452.033569
1299.090820	1311.074463
1298.023438	1182.539063
1296.957031	1375.817261
1295.889648	1269.582520
1294.822266	1477.640991
1293.754883	1197.360107
1292.686523	1285.278198
1291.618164	1243.230591
1290.549805	970.760559
1289.481445	857.844788
1288.413086	1039.194336
1287.343750	1014.670044
1286.274414	853.015076
1285.205078	1120.178833
1284.134766	1059.104248
1283.064453	1071.575317
1281.995117	1069.416748
1280.923828	847.033813
1279.853516	1150.902344
1278.782227	1139.099854
1277.710938	1049.085938
1276.639648	1032.520752
1275.568359	1155.367310
1274.496094	1153.541626
1273.423828	851.184631
1272.351563	1335.712402
1271.279297	1373.060425
1270.206055	1066.088379
1269.132813	1257.372559
1268.059570	1277.733154
1266.986328	1620.268188
1265.913086	1345.368042
1264.838867	1426.775391
1263.764648	1535.001831
1262.689453	1435.940430
1261.615234	1502.725220
1260.540039	1467.130615
1259.464844	1248.818359
1258.389648	1045.235840
1257.313477	1304.537842
1256.238281	1368.932739
1255.162109	1146.023071
1254.085938	1770.282959
1253.008789	1481.695557
1251.931641	1560.627808
1250.854492	1671.153931
1249.777344	1375.500732
1248.700195	1274.492554
1247.622070	1047.122192
1246.543945	1218.422607
1245.465820	1224.421387
1244.387695	1203.688965
1243.308594	1316.536621
1242.229492	1198.647705
1241.150391	1241.026245
1240.071289	1084.352295
1238.991211	1231.052368
1237.911133	1244.239502
1236.831055	1250.128784
1235.750977	1032.900269
1234.669922	1109.099609
1233.588867	1173.125122
1232.507813	1375.229126
1231.426758	1046.622803
1230.344727	1156.562988
1229.262695	1181.668579
1228.180664	1037.246826
1227.098633	723.411438
1226.015625	838.041931
1224.933594	889.683228
1223.849609	1042.858032
1222.766602	830.735962
1221.683594	705.714417
1220.599609	590.377930
1219.515625	646.648926
1218.430664	458.797394
1217.346680	601.956787
1216.261719	520.381653
1215.176758	593.340210
1214.091797	320.983521
1213.005859	632.808228
1211.920898	611.432556
1210.834961	541.757263
1209.748047	638.490051
1208.662109	703.780701
1207.575195	494.125519
1206.488281	805.170166
1205.401367	597.884277
1204.313477	696.617859
1203.225586	698.895691
1202.137695	330.228546
1201.049805	438.406403
1199.961914	204.643219
1198.873047	-0.203356
1197.784180	64.468048
1196.695313	181.969070
1195.605469	61.241276
1194.515625	-138.850052
1193.425781	-314.879883
1192.335938	-24.624409
1191.246094	-114.232742
1190.155273	-119.794708
1189.064453	73.932335
1187.973633	-119.116692
1186.881836	-33.662563
1185.790039	-94.737747
1184.698242	-158.256866
1183.606445	200.431931
1182.514648	-251.855438
1181.421875	-164.447327
1180.329102	78.686729
1179.236328	-387.887238
1178.142578	29.974968
1177.049805	229.544373
1175.956055	268.449585
1174.861328	165.951843
1173.767578	326.808990
1172.672852	260.094666
1171.578125	195.726807
1170.483398	28.420109
1169.387695	487.857544
1168.291992	62.098026
1167.196289	-122.047989
1166.100586	90.646049
1165.004883	-31.442888
1163.908203	-117.717941
1162.811523	-129.977158
1161.714844	43.986568
1160.617188	399.266113
1159.519531	377.102783
1158.421875	228.369812
1157.324219	277.686554
1156.225586	238.620346
1155.127930	540.586121
1154.028320	544.238281
1152.929688	445.300018
1151.831055	465.508667
1150.731445	154.380600
1149.631836	200.689194
1148.531250	137.323837
1147.431641	-38.008457
1146.331055	-25.255983
1145.230469	158.800339
1144.129883	197.532211
1143.028320	-68.386009
1141.926758	70.130272
1140.825195	-133.951462
1139.723633	-238.151993
1138.621094	-195.002151
1137.518555	-11.725568
1136.416016	-130.360519
1135.313477	85.937584
1134.209961	306.807709
1133.106445	123.856644
1132.002930	299.380219
1130.898438	239.786865
1129.794922	355.752716
1128.690430	618.673828
1127.585938	530.393677
1126.480469	581.984680
1125.375977	718.842224
1124.270508	670.697998
1123.164063	568.008057
1122.058594	481.898621
1120.952148	327.073792
1119.845703	309.608124
1118.739258	490.957916
1117.631836	160.914108
1116.525391	273.484375
1115.417969	409.603027
1114.309570	167.155991
1113.202148	196.723511
1112.093750	129.288528
1110.985352	59.476833
1109.876953	398.471466
1108.767578	356.881714
1107.658203	369.597198
1106.548828	490.896729
1105.439453	489.330627
1104.329102	546.728821
1103.218750	535.627563
1102.108398	590.559753
1100.998047	463.804260
1099.886719	570.536682
1098.775391	498.000549
1097.664063	592.832275
1096.552734	633.388916
1095.440430	464.199585
1094.328125	942.845947
1093.215820	521.628357
1092.102539	562.056580
1090.990234	524.776489
1089.876953	685.172913
1088.762695	410.188934
1087.649414	690.480408
1086.535156	577.871582
1085.420898	575.813293
1084.306641	768.858093
1083.191406	696.228577
1082.076172	536.690186
1080.960938	287.957581
1079.845703	642.919312
1078.729492	403.659302
1077.613281	462.642212
1076.497070	474.664856
1075.380859	535.963379
1074.263672	353.260559
1073.146484	482.583527
1072.029297	342.207520
1070.912109	-81.744431
1069.793945	-285.186249
1068.675781	277.700165
1067.557617	212.524094
1066.438477	285.572937
1065.319336	555.301392
1064.200195	345.025848
1063.081055	221.470871
1061.961914	343.694946
1060.841797	295.110626
1059.721680	340.135376
1058.600586	282.279480
1057.480469	173.065262
1056.359375	316.353119
1055.238281	190.896393
1054.116211	121.599998
1052.995117	157.491776
1051.873047	286.807495
1050.750000	0.554987
1049.627930	162.623169
1048.504883	74.980492
1047.381836	202.059570
1046.258789	91.235313
1045.134766	-12.493247
1044.011719	51.748524
1042.886719	95.030441
1041.762695	77.776535
1040.638672	205.038605
1039.513672	399.845276
1038.388672	212.739960
1037.262695	128.220123
1036.136719	-123.770569
1035.010742	166.619247
1033.884766	17.252604
1032.758789	426.250336
1031.631836	525.858276
1030.504883	434.865326
1029.377930	330.052490
1028.250000	-88.340126
1027.122070	83.644127
1025.994141	-74.180656
1024.866211	-271.318726
1023.737305	-157.187927
1022.608398	-263.515594
1021.479492	-506.608765
1020.350586	-471.092926
1019.220703	-256.907074
1018.090820	-98.374710
1016.960938	-125.281494
1015.830078	-298.103333
1014.700195	-255.223938
1013.569336	-140.448044
1012.437500	-122.902924
1011.306641	262.939148
1010.174805	482.016174
1009.042969	351.601318
1007.910156	165.816910
1006.778320	334.207336
1005.645508	692.291321
1004.512695	1272.318237
1003.378906	1963.160522
1002.245117	2519.741211
1001.111328	2211.937988
999.977539	1830.470947
998.843750	961.952454
997.708984	715.132263
996.574219	221.524429
995.438477	-38.609245
994.303711	151.485825
993.167969	-140.554291
992.032227	58.955635
990.895508	101.693787
989.758789	-19.141220
988.622070	203.638840
987.485352	-128.900864
986.348633	147.054749
985.210938	-164.319611
984.073242	1.248133
982.934570	-107.086685
981.796875	-157.691574
980.658203	307.311981
979.519531	86.662254
978.379883	-216.549561
977.240234	-278.032776
976.100586	-125.544853
974.960938	141.932068
973.821289	154.359207
972.680664	-88.087822
971.540039	-29.398418
970.398438	125.847351
969.257813	-125.182037
968.116211	64.722328
966.974609	247.794998
965.832031	15.688691
964.689453	20.071203
963.546875	-21.266521
962.404297	205.778915
961.261719	45.517902
960.118164	368.962952
958.974609	353.347443
957.830078	241.686050
956.686523	272.187012
955.541992	121.961975
954.396484	116.139786
953.251953	533.775574
952.106445	285.647491
950.960938	56.073822
949.815430	213.180939
948.668945	-125.720940
947.522461	488.734711
946.375977	214.183960
945.229492	102.096794
944.082031	332.783722
942.934570	312.327484
941.787109	145.916687
940.638672	335.756622
939.491211	249.549408
938.342773	270.733887
937.193359	248.709808
936.044922	372.754700
934.895508	382.893829
933.745117	258.692902
932.595703	417.217682
931.445313	400.390533
930.294922	488.460419
929.144531	430.892944
927.993164	227.788681
926.842773	307.106720
925.690430	254.546204
924.539063	-2.600627
923.386719	122.566376
922.234375	168.215118
921.082031	-267.954712
919.929688	-212.913391
918.776367	71.698021
917.623047	129.132843
916.468750	238.888824
915.315430	103.485184
914.161133	9.116322
913.006836	205.382706
911.851563	-172.362228
910.696289	-57.596375
909.541016	77.627655
908.385742	15.634192
907.229492	101.110878
906.074219	-255.272369
904.916992	59.252499
903.760742	-194.832550
902.603516	-47.868832
901.446289	-9.559738
900.289063	-54.934658
899.131836	-156.778854
897.973633	164.591782
896.815430	-122.567543
895.656250	63.122669
894.498047	119.928291
893.338867	9.520652
892.178711	-204.705765
891.019531	191.229309
889.859375	-63.459518
888.699219	52.378834
887.539063	299.169830
886.377930	-83.823929
885.216797	-6.236712
884.055664	37.528763
882.893555	189.598495
881.732422	19.182270
880.570313	11.219991
879.407227	140.803146
878.245117	223.043625
877.082031	307.545532
875.918945	419.076508
874.754883	393.239258
873.590820	320.174377
872.426758	274.184082
871.262695	210.246460
870.098633	432.071960
868.933594	390.677490
867.768555	299.857758
866.602539	238.332809
865.436523	226.301575
864.270508	97.447189
863.104492	92.224251
861.938477	334.067871
860.771484	178.375839
859.604492	372.964294
858.436523	352.014252
857.269531	182.980682
856.101563	857.497559
854.932617	775.898560
853.764648	378.177551
852.595703	563.478455
851.426758	789.019714
850.256836	823.998108
849.087891	800.696838
847.917969	604.951050
846.748047	339.868073
845.577148	325.607483
844.406250	318.042297
843.235352	540.910461
842.064453	278.239166
840.892578	295.213318
839.720703	48.319408
838.548828	20.566992
837.375977	120.178162
836.204102	300.132172
835.031250	15.351863
833.857422	264.401520
832.684570	62.286091
831.510742	404.863831
830.335938	611.109253
829.162109	437.918335
827.987305	686.334656
826.812500	595.616943
825.637695	302.003571
824.461914	267.034943
823.286133	78.260971
822.110352	27.646816
820.933594	21.545286
819.757813	-24.707148
818.580078	191.712769
817.403320	105.250320
816.225586	-197.084656
815.048828	-112.249969
813.870117	-363.372070
812.692383	34.862362
811.513672	-69.595665
810.334961	201.545120
809.156250	-296.366791
807.976563	-236.500153
806.796875	-141.203995
805.617188	-48.254627
804.436523	-8.705643
803.255859	88.449806
802.075195	-114.082008
800.894531	-216.770538
799.712891	-195.290497
798.531250	-353.511475
797.349609	-243.504288
796.167969	-38.331905
794.985352	-283.147583
793.802734	-239.947327
792.619141	-230.073883
791.436523	-167.153061
790.252930	-35.721607
789.069336	181.873474
787.884766	18.705433
786.700195	114.345520
785.515625	170.045837
784.331055	15.578102
783.145508	6.996024
781.959961	122.094078
780.774414	347.527008
779.587891	89.000832
778.402344	267.784698
777.215820	227.817642
776.028320	-136.706512
774.840820	227.136520
773.654297	-57.951359
772.465820	-49.603607
771.278320	33.637478
770.089844	282.124573
768.901367	124.823654
767.711914	-266.078705
766.523438	-264.694153
765.333984	80.243889
764.143555	363.283508
762.954102	249.811798
761.763672	125.319664
760.573242	181.270157
759.382813	122.719681
758.191406	198.308044
757.000000	471.717377
755.808594	498.695709
754.616211	602.535217
753.423828	581.006348
752.231445	188.136627
751.039063	-230.960449
749.845703	180.173416
748.652344	134.406738
747.458984	-25.521769
746.264648	167.885315
745.070313	297.535858
743.875977	291.096466
742.680664	148.664307
741.486328	335.119415
740.291016	409.672974
739.094727	477.589478
737.899414	-103.033920
736.703125	199.285461
735.506836	168.594803
734.309570	135.712128
733.112305	-24.116047
731.915039	150.921890
730.717773	207.731384
729.519531	255.763351
728.322266	303.767792
727.123047	34.757481
725.924805	6.302158
724.725586	323.123016
723.526367	28.105501
722.327148	366.639557
721.126953	379.674408
719.926758	287.935303
718.726563	442.896210
717.525391	327.234924
716.325195	403.634979
715.123047	131.068527
713.921875	214.093307
712.719727	349.442566
711.518555	-75.364548
710.315430	86.228500
709.113281	330.577728
707.910156	176.297409
706.707031	94.001068
705.502930	81.468170
704.299805	-129.054367
703.095703	230.684677
701.891602	113.905807
700.686523	101.648232
699.481445	65.554085
698.276367	92.596680
697.071289	126.225807
695.865234	249.011856
694.659180	91.588531
693.453125	-106.940376
692.246094	-85.979195
691.039063	-190.845932
689.832031	-121.941071
688.625000	-13.917193
687.416992	-137.964020
686.208984	-292.218750
685.000977	0.372575
683.791992	-73.430756
682.583008	-409.344818
681.374023	-6.115013
680.164063	-14.566354
678.955078	-5.586365
677.745117	-353.779114
676.534180	-43.603466
675.324219	-103.567238
674.113281	-11.932904
672.902344	-37.053738
671.690430	-198.316391
670.478516	194.141968
669.266602	188.747391
668.054688	-95.351700
666.841797	104.793098
665.628906	-6.142449
664.416016	127.116051
663.203125	-139.067505
661.989258	-120.083672
660.775391	-27.647079
659.561523	-284.740631
658.346680	71.023369
657.131836	-209.559311
655.916992	-127.699432
654.701172	124.483757
653.485352	53.305965
652.269531	-119.075752
651.053711	249.377991
649.836914	-2.596461
648.620117	57.785191
647.403320	19.115475
646.186523	202.146530
644.968750	268.887909
643.750977	146.260315
642.532227	113.992752
641.314453	118.241035
640.095703	-116.194794
638.875977	12.640607
637.657227	25.288099
636.437500	55.019958
635.217773	82.471329
633.997070	122.664780
632.777344	100.428070
631.556641	13.644934
630.335938	-51.825565
629.114258	-74.560295
627.892578	-54.615654
626.670898	68.003128
625.449219	106.684471
624.226563	275.806183
623.003906	371.674255
621.781250	255.061066
620.557617	519.397339
619.333984	307.822876
618.110352	318.579681
616.886719	164.068893
615.662109	-142.788208
614.437500	168.289719
613.212891	-11.143236
611.987305	1.390028
610.761719	100.965439
609.536133	129.307388
608.310547	-150.776962
607.083984	-183.622253
605.857422	-221.487625
604.630859	60.193890
