# Supplementary material for: Raman spectroscopy accurately differentiates mucosal healing from non-healing and biochemical changes following biological therapy in inflammatory bowel disease
Source: PLoS One. 2021 Jun 2;16(6):e0252210. doi: 10.1371/journal.pone.0252210 (PMC8172032; doi:10.1371/journal.pone.0252210)
Supplement: S3 Dataset — (ZIP) [file pone.0252210.s005.zip › Export UC active inflammation/OC013 post treatment-2_BL sub CR removed_37__X_13375.3__Y_18526.5__Time_412.txt]

1714.671875	231.822464
1713.695313	98.078629
1712.718750	79.735748
1711.742188	110.471581
1710.764648	-337.940002
1709.787109	13.380484
1708.809570	102.712746
1707.831055	40.031685
1706.853516	-11.096633
1705.875000	-112.357918
1704.896484	-28.085562
1703.916992	30.092283
1702.938477	-143.796387
1701.958984	-260.725677
1700.979492	-256.510223
1700.000000	63.980843
1699.019531	24.059881
1698.040039	-49.860531
1697.059570	-83.002708
1696.079102	-94.073158
1695.097656	109.201828
1694.117188	94.089211
1693.135742	-56.560799
1692.154297	-27.645313
1691.172852	57.939293
1690.190430	-32.014759
1689.208008	65.424271
1688.225586	102.088356
1687.243164	48.678547
1686.260742	345.105835
1685.277344	111.579285
1684.293945	158.515594
1683.310547	381.818817
1682.327148	216.716232
1681.343750	241.291504
1680.359375	226.436081
1679.375000	313.253143
1678.390625	304.748230
1677.405273	262.149261
1676.419922	520.627075
1675.435547	508.251129
1674.449219	554.810120
1673.463867	678.916992
1672.478516	402.150391
1671.492188	691.850403
1670.505859	631.230042
1669.519531	488.738403
1668.532227	914.906372
1667.544922	882.064941
1666.557617	730.210083
1665.570313	854.761597
1664.583008	732.932495
1663.594727	836.949280
1662.607422	585.988403
1661.619141	828.555969
1660.629883	628.735291
1659.641602	845.368958
1658.652344	945.654724
1657.663086	1059.455322
1656.673828	1041.111206
1655.684570	880.110901
1654.694336	759.165100
1653.704102	638.553406
1652.713867	912.475769
1651.723633	636.356873
1650.732422	524.566711
1649.742188	550.565674
1648.750977	328.306000
1647.758789	209.434158
1646.767578	436.969879
1645.775391	321.201080
1644.784180	343.029663
1643.791992	301.664520
1642.798828	220.902679
1641.806641	187.869797
1640.813477	213.069077
1639.820313	111.791809
1638.827148	-121.159256
1637.833008	178.798492
1636.839844	259.955536
1635.845703	135.612061
1634.851563	259.160614
1633.856445	298.460083
1632.862305	79.726112
1631.867188	300.979034
1630.872070	79.906197
1629.876953	-109.389900
1628.881836	9.398426
1627.885742	-87.548386
1626.889648	-16.021484
1625.893555	108.140640
1624.897461	-6.970702
1623.900391	-119.354088
1622.903320	89.010002
1621.906250	-10.118820
1620.909180	82.614853
1619.912109	28.250145
1618.914063	228.650528
1617.916016	242.576065
1616.917969	156.765411
1615.919922	-15.601218
1614.920898	-103.937256
1613.921875	46.468914
1612.922852	-99.547913
1611.923828	236.933121
1610.924805	-48.026409
1609.924805	62.859810
1608.924805	-187.926529
1607.924805	-160.946564
1606.924805	-44.962505
1605.923828	2.841563
1604.922852	50.580666
1603.921875	69.461678
1602.920898	-204.808426
1601.919922	86.104401
1600.917969	68.170647
1599.916016	-9.968537
1598.914063	144.558319
1597.912109	53.230225
1596.909180	168.324448
1595.906250	6.324584
1594.903320	-163.522461
1593.900391	-46.086903
1592.896484	-114.189026
1591.893555	-221.501663
1590.889648	-75.693611
1589.885742	36.032307
1588.880859	-235.905869
1587.876953	-38.312698
1586.872070	187.769653
1585.867188	137.281708
1584.862305	-93.149796
1583.856445	46.469372
1582.851563	253.666183
1581.845703	98.563965
1580.839844	-145.138000
1579.833008	108.476273
1578.827148	67.698700
1577.820313	359.960663
1576.813477	214.809906
1575.806641	142.446289
1574.798828	51.772030
1573.791992	304.283691
1572.784180	-23.230579
1571.775391	-33.617851
1570.767578	-44.122734
1569.759766	-46.956127
1568.750977	139.701920
1567.742188	222.264236
1566.732422	146.259644
1565.723633	194.773285
1564.713867	-86.497894
1563.704102	75.941750
1562.694336	-54.978340
1561.684570	52.647900
1560.673828	-13.660752
1559.664063	49.567528
1558.652344	78.916405
1557.641602	191.056259
1556.630859	-5.312357
1555.619141	215.317352
1554.607422	194.858810
1553.595703	31.863163
1552.583984	94.026154
1551.571289	308.719543
1550.558594	36.714951
1549.545898	-33.514366
1548.533203	-246.104462
1547.519531	-42.406448
1546.506836	259.330902
1545.493164	136.883148
1544.479492	166.829559
1543.464844	-22.993723
1542.451172	223.706741
1541.436523	193.822906
1540.421875	57.958214
1539.407227	198.252487
1538.391602	23.471201
1537.375977	78.300308
1536.361328	11.744630
1535.344727	200.423828
1534.329102	40.781483
1533.312500	84.756958
1532.296875	79.636642
1531.280273	-41.579914
1530.262695	254.530396
1529.246094	246.448044
1528.228516	52.812729
1527.210938	144.964218
1526.193359	159.740143
1525.175781	125.503532
1524.157227	-37.500565
1523.138672	-51.320511
1522.120117	-327.593170
1521.101563	105.913742
1520.082031	184.320053
1519.063477	134.088898
1518.043945	83.768578
1517.024414	210.668839
1516.003906	-107.000862
1514.983398	-101.016518
1513.963867	200.186066
1512.943359	-122.667732
1511.921875	209.013748
1510.901367	124.780975
1509.879883	73.843330
1508.858398	-192.607803
1507.836914	107.724586
1506.815430	33.528179
1505.792969	-194.523239
1504.770508	205.342102
1503.748047	120.704475
1502.725586	-61.305031
1501.702148	-12.807724
1500.678711	-28.406565
1499.655273	-82.456779
1498.631836	-23.921024
1497.608398	188.077911
1496.583984	46.856045
1495.559570	-58.544796
1494.535156	-13.061841
1493.510742	-136.392090
1492.485352	-6.659127
1491.460938	76.994331
1490.435547	66.016167
1489.409180	3.898757
1488.383789	-91.410629
1487.357422	-222.475983
1486.331055	251.539764
1485.304688	-40.400253
1484.278320	489.463989
1483.250977	399.090698
1482.224609	255.185226
1481.197266	424.986023
1480.168945	304.016754
1479.141602	435.471008
1478.113281	495.477875
1477.084961	354.151764
1476.056641	549.153076
1475.028320	588.700684
1473.999023	752.987122
1472.969727	548.048706
1471.940430	786.088623
1470.911133	896.790710
1469.881836	750.481079
1468.851563	853.508667
1467.821289	1162.497437
1466.791016	914.531372
1465.759766	1058.148804
1464.729492	1016.205017
1463.698242	1185.182739
1462.666992	1158.490845
1461.635742	1274.068726
1460.603516	1234.701050
1459.571289	1144.599243
1458.539063	1242.395996
1457.506836	1116.858765
1456.474609	1387.210327
1455.441406	1530.627319
1454.408203	1265.702271
1453.375000	1218.987549
1452.341797	1167.260376
1451.307617	1564.184082
1450.274414	1497.280762
1449.240234	1653.373535
1448.205078	1520.681030
1447.170898	1418.496338
1446.135742	1197.390991
1445.100586	1292.837402
1444.065430	1269.350708
1443.030273	1202.913086
1441.994141	1217.488892
1440.958984	1436.987549
1439.921875	1107.723633
1438.885742	1173.041504
1437.849609	935.097290
1436.812500	869.130859
1435.775391	646.619812
1434.738281	755.151367
1433.701172	611.174011
1432.663086	757.654541
1431.625000	553.275269
1430.586914	684.701294
1429.548828	768.201416
1428.509766	559.099976
1427.470703	370.338623
1426.431641	559.957458
1425.392578	431.928131
1424.353516	533.388367
1423.313477	372.797607
1422.273438	184.639847
1421.233398	-20.992214
1420.193359	-42.619186
1419.152344	177.532944
1418.111328	254.190002
1417.070313	172.346893
1416.029297	332.170349
1414.987305	263.075287
1413.946289	93.505585
1412.904297	110.155556
1411.862305	-44.068043
1410.819336	420.156128
1409.776367	155.525650
1408.734375	74.511086
1407.691406	-104.352684
1406.647461	86.093262
1405.604492	35.529495
1404.560547	20.206150
1403.516602	-240.968994
1402.472656	117.816902
1401.427734	238.209946
1400.382813	363.658539
1399.337891	80.418846
1398.292969	38.061356
1397.248047	48.451511
1396.202148	236.837296
1395.156250	64.461449
1394.110352	4.970551
1393.064453	-96.975151
1392.018555	231.860703
1390.971680	-5.088012
1389.924805	123.547768
1388.877930	209.685974
1387.830078	368.416901
1386.782227	252.052643
1385.734375	195.846985
1384.686523	102.258736
1383.638672	311.236969
1382.589844	482.723846
1381.541016	-190.223022
1380.492188	-213.348068
1379.443359	-11.612506
1378.394531	-136.950226
1377.344727	79.833252
1376.294922	-262.421906
1375.245117	96.703835
1374.194336	64.098511
1373.143555	310.935944
1372.092773	241.076981
1371.041992	-95.414368
1369.991211	106.703552
1368.939453	-12.647687
1367.887695	17.627031
1366.835938	179.991974
1365.784180	-6.272186
1364.731445	325.500488
1363.679688	189.243896
1362.626953	137.739807
1361.573242	225.671402
1360.520508	303.710266
1359.466797	125.615196
1358.413086	444.997925
1357.359375	237.283478
1356.305664	-47.310188
1355.250977	21.158840
1354.196289	246.196426
1353.141602	458.797821
1352.086914	303.848877
1351.031250	322.834747
1349.975586	366.712006
1348.919922	544.661499
1347.864258	300.801331
1346.808594	553.259521
1345.751953	594.861328
1344.695313	562.129333
1343.638672	566.669983
1342.581055	700.154358
1341.523438	556.116577
1340.466797	590.596191
1339.408203	642.450745
1338.350586	956.855774
1337.291992	761.156921
1336.234375	607.693787
1335.174805	741.424255
1334.116211	583.204651
1333.057617	640.327454
1331.998047	657.909729
1330.938477	373.883118
1329.878906	525.127319
1328.818359	518.175537
1327.757813	620.009949
1326.697266	877.496643
1325.636719	413.696899
1324.576172	602.080261
1323.514648	758.332458
1322.453125	675.136597
1321.391602	806.725891
1320.330078	913.634216
1319.267578	865.133484
1318.205078	720.515869
1317.142578	723.948181
1316.080078	870.399902
1315.016602	841.838318
1313.953125	744.334717
1312.889648	824.290344
1311.826172	773.709717
1310.761719	769.970520
1309.698242	795.819641
1308.633789	801.994141
1307.569336	1054.287720
1306.503906	885.781189
1305.438477	737.061279
1304.373047	954.861084
1303.307617	725.112976
1302.242188	847.010986
1301.175781	769.808105
1300.109375	975.231384
1299.042969	1187.959229
1297.976563	779.242554
1296.909180	815.164246
1295.841797	828.998291
1294.774414	990.108643
1293.707031	422.365265
1292.638672	681.659912
1291.571289	891.806946
1290.502930	591.796265
1289.433594	988.220520
1288.365234	815.809998
1287.295898	984.125000
1286.226563	679.497864
1285.157227	472.999756
1284.086914	673.137756
1283.017578	927.067993
1281.947266	620.298096
1280.876953	793.367432
1279.805664	934.548950
1278.734375	870.174927
1277.663086	673.755981
1276.591797	934.695251
1275.520508	858.138184
1274.448242	974.705383
1273.375977	1030.123779
1272.303711	848.526917
1271.231445	671.888550
1270.158203	981.294006
1269.085938	726.561523
1268.011719	1223.758179
1266.938477	715.250427
1265.865234	895.022217
1264.791016	774.649231
1263.716797	837.233582
1262.641602	1075.333374
1261.567383	742.870483
1260.492188	654.262939
1259.416992	923.876587
1258.341797	742.657776
1257.265625	941.459595
1256.190430	1057.366089
1255.114258	805.574829
1254.037109	714.514465
1252.960938	723.251709
1251.883789	831.712402
1250.806641	1059.289795
1249.729492	990.051636
1248.652344	1163.956055
1247.574219	705.736938
1246.496094	967.061340
1245.417969	878.358154
1244.338867	1083.597656
1243.260742	980.280701
1242.181641	498.182434
1241.102539	698.428955
1240.022461	752.926025
1238.943359	727.297791
1237.863281	810.815369
1236.783203	862.731934
1235.702148	788.492432
1234.622070	799.109802
1233.541016	846.044556
1232.459961	694.208252
1231.377930	716.842651
1230.296875	1068.863281
1229.214844	415.672058
1228.132813	883.743103
1227.050781	579.384705
1225.967773	502.609924
1224.884766	365.340454
1223.801758	409.523193
1222.718750	410.114899
1221.634766	444.515350
1220.550781	672.255737
1219.466797	370.556549
1218.382813	424.155823
1217.298828	468.029846
1216.213867	615.695618
1215.128906	497.633850
1214.042969	278.183655
1212.958008	401.537262
1211.872070	423.437714
1210.786133	491.127563
1209.700195	491.208313
1208.613281	119.868706
1207.526367	356.220612
1206.439453	421.287415
1205.352539	823.670715
1204.265625	705.407654
1203.177734	534.157532
1202.089844	276.243530
1201.001953	237.511368
1199.913086	220.413376
1198.824219	323.616516
1197.735352	20.095501
1196.646484	-35.553776
1195.557617	-19.065529
1194.467773	50.268368
1193.377930	117.128792
1192.288086	8.465194
1191.197266	-85.778008
1190.106445	-112.751823
1189.015625	196.506927
1187.924805	-128.356918
1186.833984	99.063187
1185.742188	-24.096970
1184.650391	-224.031128
1183.557617	-109.630875
1182.465820	47.864635
1181.373047	-8.183614
1180.280273	96.392151
1179.187500	-144.284576
1178.093750	-272.261688
1177.000977	-196.553391
1175.907227	44.361301
1174.812500	119.879295
1173.718750	13.371358
1172.624023	-2.167032
1171.529297	-27.304089
1170.434570	-129.029480
1169.338867	-75.254440
1168.244141	43.046421
1167.148438	-70.680412
1166.051758	-50.522263
1164.956055	-166.625458
1163.859375	-24.649036
1162.762695	62.290237
1161.666016	51.239933
1160.568359	32.995800
1159.470703	57.706825
1158.373047	137.278030
1157.275391	200.085159
1156.176758	434.603638
1155.079102	160.957108
1153.979492	142.554733
1152.880859	93.152992
1151.782227	210.604309
1150.682617	-41.395214
1149.583008	-147.969757
1148.482422	-94.929070
1147.382813	267.661316
1146.282227	113.413544
1145.181641	47.291382
1144.080078	-16.440678
1142.979492	-299.045319
1141.877930	113.046570
1140.776367	120.646523
1139.673828	-26.320808
1138.572266	-135.190308
1137.469727	119.585693
1136.367188	58.226933
1135.263672	110.902252
1134.161133	294.179138
1133.057617	187.681488
1131.954102	12.384902
1130.849609	176.542252
1129.745117	568.412415
1128.641602	193.871353
1127.536133	336.517609
1126.431641	346.321075
1125.326172	187.798264
1124.220703	152.596725
1123.115234	-20.022785
1122.009766	290.723938
1120.903320	129.996109
1119.796875	215.615082
1118.690430	-120.197441
1117.583008	102.727570
1116.475586	25.033709
1115.368164	240.745422
1114.260742	61.371563
1113.152344	9.780424
1112.044922	213.564651
1110.936523	1.262596
1109.827148	195.517914
1108.718750	30.600878
1107.609375	-4.319194
1106.500000	-3.784399
1105.389648	154.946762
1104.280273	-87.634918
1103.169922	113.563896
1102.059570	343.004913
1100.948242	157.210953
1099.837891	377.153107
1098.726563	137.260818
1097.615234	50.720303
1096.502930	105.638481
1095.390625	257.160492
1094.278320	177.799057
1093.166016	265.711395
1092.053711	259.437592
1090.940430	321.455750
1089.827148	270.516357
1088.713867	480.803955
1087.599609	293.482330
1086.485352	254.444382
1085.371094	474.099243
1084.256836	449.221313
1083.141602	320.980377
1082.027344	380.815094
1080.912109	273.872711
1079.795898	211.638657
1078.680664	337.324738
1077.564453	470.033508
1076.448242	-190.533936
1075.331055	172.267044
1074.213867	298.018219
1073.096680	175.157944
1071.979492	401.774994
1070.862305	-81.963814
1069.744141	301.728973
1068.625977	272.903625
1067.507813	101.246445
1066.388672	175.630966
1065.270508	357.753998
1064.151367	-5.606942
1063.031250	50.189667
1061.912109	255.777817
1060.791992	285.868866
1059.671875	25.991047
1058.550781	30.514280
1057.430664	121.597427
1056.309570	44.415146
1055.188477	259.415314
1054.066406	399.616486
1052.945313	404.356659
1051.823242	294.734741
1050.700195	45.151909
1049.578125	-106.218239
1048.455078	274.567261
1047.332031	69.684296
1046.208984	123.856079
1045.084961	31.162048
1043.960938	-12.466272
1042.836914	79.178658
1041.712891	-76.150711
1040.587891	129.754150
1039.462891	-81.277100
1038.337891	73.445419
1037.212891	69.863564
1036.086914	-89.593231
1034.960938	-109.285110
1033.834961	-47.471447
1032.708984	9.736793
1031.582031	141.398163
1030.455078	15.019372
1029.328125	86.337067
1028.200195	-290.787292
1027.072266	-214.638290
1025.944336	-54.832840
1024.816406	-1.845298
1023.687500	106.910599
1022.558594	-185.848114
1021.429688	113.333862
1020.300781	-132.736679
1019.170898	-230.176376
1018.041016	-206.911102
1016.911133	22.752607
1015.780273	-69.788048
1014.649414	-322.099854
1013.518555	-219.756912
1012.387695	-61.796333
1011.255859	-24.244522
1010.124023	261.083344
1008.992188	90.386497
1007.860352	-8.415173
1006.727539	492.097443
1005.594727	879.120544
1004.461914	1039.427490
1003.329102	1158.125488
1002.195313	1228.304077
1001.061523	748.563110
999.927734	375.394745
998.792969	129.511429
997.658203	91.647781
996.523438	-156.206161
995.388672	154.693542
994.252930	-88.290070
993.117188	-224.959808
991.981445	371.973114
990.844727	170.848465
989.708984	-20.881231
988.572266	52.612289
987.434570	-46.674992
986.297852	-16.828142
985.160156	158.184616
984.022461	247.993347
982.884766	287.185577
981.746094	52.540909
980.607422	4.470453
979.468750	-147.028198
978.329102	-36.181091
977.190430	281.642273
976.050781	114.314476
974.910156	32.177013
973.770508	159.258408
972.629883	72.699150
971.489258	300.913574
970.348633	-79.413315
969.207031	-71.516960
968.065430	115.467918
966.923828	-225.328415
965.781250	-77.254524
964.639648	-4.868958
963.496094	76.723404
962.353516	217.950394
961.210938	219.369705
960.067383	145.236511
958.923828	208.657684
957.779297	253.792801
956.635742	56.252338
955.491211	126.709671
954.345703	-6.495918
953.201172	-59.490643
952.055664	-176.452377
950.910156	38.332676
949.764648	93.016113
948.618164	60.867229
947.471680	-119.763634
946.325195	74.478210
945.178711	275.541168
944.031250	143.122467
942.883789	241.437408
941.736328	223.340668
940.587891	319.420197
939.439453	454.297363
938.291016	566.354187
937.142578	388.765625
935.993164	323.039612
934.843750	129.738831
933.694336	61.924900
932.544922	265.337158
931.394531	373.026794
930.244141	193.755386
929.093750	260.522095
927.942383	56.417210
926.791016	221.135834
925.639648	53.630177
924.488281	232.006775
923.335938	207.940079
922.183594	165.736298
921.031250	-156.003860
919.877930	199.687057
918.724609	314.408203
917.571289	438.201599
916.417969	273.554626
915.263672	79.509140
914.109375	151.169952
912.955078	77.592804
911.800781	-254.566971
910.645508	157.474792
909.490234	13.746607
908.334961	-27.857889
907.178711	102.861557
906.022461	-149.435745
904.866211	-2.832723
903.709961	-39.744343
902.552734	188.344208
901.395508	-4.759405
900.238281	96.510330
899.080078	52.926121
897.921875	-162.557953
896.763672	26.961533
895.605469	-109.221375
894.446289	-98.365128
893.287109	34.562420
892.127930	-8.814586
890.967773	-81.520164
889.807617	-32.205784
888.647461	159.367935
887.487305	186.059555
886.326172	-46.811119
885.165039	153.704010
884.003906	-115.116577
882.842773	33.468510
881.680664	321.806488
880.518555	280.872833
879.356445	248.983109
878.193359	136.000244
877.030273	210.065689
875.867188	304.373993
874.703125	96.911133
873.540039	319.534943
872.375977	64.915482
871.210938	66.942635
870.046875	359.173431
868.881836	374.631500
867.716797	180.971970
866.550781	214.458267
865.385742	286.137665
864.219727	371.266266
863.052734	54.247738
861.886719	175.326614
860.719727	172.856705
859.552734	442.010773
858.384766	307.062073
857.217773	567.077515
856.049805	488.239075
854.880859	360.098846
853.712891	530.221802
852.543945	689.053650
851.375000	554.218384
850.205078	544.918945
849.036133	284.726379
847.866211	680.834290
846.696289	230.407822
845.525391	212.214462
844.354492	-16.346279
843.183594	-23.302191
842.012695	533.426331
840.840820	385.436951
839.668945	-82.212585
838.497070	18.110113
837.324219	341.852264
836.151367	-33.881382
834.978516	236.088455
833.805664	601.945007
832.631836	436.252716
831.458008	254.999146
830.284180	172.010178
829.110352	289.840149
827.935547	371.916748
826.760742	157.350739
825.584961	110.085403
824.410156	9.330932
823.234375	202.761337
822.058594	93.092911
820.881836	88.149811
819.705078	-48.187557
818.528320	-30.862783
817.351563	79.920776
816.173828	88.276321
814.996094	116.635117
813.818359	-19.628027
812.639648	64.303192
811.461914	-71.913414
810.283203	34.181133
809.103516	-199.766891
807.923828	-127.046799
806.745117	161.059982
805.564453	-114.991554
804.384766	-71.256310
803.204102	-7.582096
802.023438	-117.031548
800.842773	-17.919245
799.661133	-65.249298
798.479492	-139.183899
797.297852	-13.588409
796.115234	269.288910
794.932617	139.879639
793.750000	-197.722565
792.567383	-280.488495
791.383789	-385.377472
790.200195	-229.020264
789.016602	-172.348648
787.832031	123.244484
786.648438	-83.474907
785.463867	145.568756
784.278320	250.666351
783.092773	150.112946
781.908203	341.309113
780.721680	236.326111
779.536133	36.383476
778.349609	10.984357
777.163086	-25.462837
775.975586	200.769897
774.789063	155.425400
773.601563	143.178513
772.413086	-47.754131
771.225586	182.595001
770.037109	-149.406006
768.848633	-75.686516
767.660156	-17.447863
766.470703	208.186218
765.281250	312.544189
764.091797	449.862244
762.901367	391.145416
761.710938	303.819916
760.520508	-21.155464
759.330078	278.830383
758.138672	44.153584
756.947266	240.580154
755.755859	250.014175
754.563477	-41.709362
753.371094	172.109222
752.178711	146.331009
750.986328	116.145210
749.792969	6.896458
748.599609	226.991501
747.405273	-42.512188
746.211914	76.496162
745.017578	-72.231560
743.823242	195.826675
742.627930	183.044647
741.433594	-33.646458
740.238281	63.171089
739.041992	76.645309
737.846680	-4.120579
736.650391	151.673767
735.454102	289.849335
734.256836	152.086258
733.059570	-33.794422
731.862305	-31.431776
730.665039	-103.480476
729.466797	183.173141
728.268555	30.137238
727.070313	-76.945984
725.872070	54.223854
724.672852	36.709511
723.473633	137.142700
722.273438	394.750153
721.074219	132.506866
719.874023	186.899902
718.673828	149.566956
717.472656	131.853806
716.271484	384.624786
715.070313	249.020126
713.869141	440.519928
712.666992	287.452332
711.464844	278.265778
710.262695	-151.497131
709.059570	283.759308
707.856445	220.018768
706.653320	6.025157
705.450195	112.106300
704.246094	205.039444
703.041992	145.574158
701.837891	-72.705772
700.632813	326.750305
699.428711	97.578865
698.222656	255.426315
697.017578	319.704651
695.811523	175.318100
694.605469	48.338940
693.399414	36.485981
692.192383	-170.820923
690.986328	-134.936737
689.778320	-92.600174
688.571289	29.965076
687.363281	139.415085
686.155273	-30.999496
684.947266	-84.286003
683.738281	-61.709892
682.529297	-71.692070
681.320313	4.965437
680.111328	77.220482
678.901367	-62.838646
677.691406	-185.546432
676.481445	94.420486
675.270508	-78.107162
674.059570	-237.602127
672.848633	-159.092239
671.636719	-97.949631
670.425781	-177.405655
669.213867	78.223793
668.000977	145.684830
666.789063	-11.624468
665.576172	23.384684
664.362305	2.208884
663.149414	112.746796
661.935547	106.652138
660.721680	91.920860
659.507813	5.987869
658.292969	10.699593
657.078125	103.841713
655.863281	-104.927574
654.647461	-82.921272
653.431641	66.250519
652.215820	-43.192730
651.000000	-113.785172
649.783203	196.903503
648.566406	89.752495
647.349609	-32.375000
646.132813	52.222397
644.915039	240.118942
643.697266	307.521179
642.478516	84.607666
641.259766	-39.213280
640.041992	56.386719
638.822266	5.883885
637.603516	387.412506
636.383789	98.610306
635.164063	11.953638
633.943359	-70.236839
632.723633	210.564499
631.502930	96.464729
630.281250	115.623978
629.060547	119.931885
627.838867	-165.127151
626.617188	26.191561
625.394531	-320.468384
624.172852	-19.444897
622.950195	101.683609
621.726563	15.206397
620.503906	29.712038
619.280273	46.648705
618.056641	74.590355
616.832031	-136.877838
615.608398	3.044472
614.383789	-160.527573
613.158203	206.827423
611.933594	33.384998
610.708008	131.981293
609.482422	55.713295
608.255859	-77.738075
607.030273	67.116188
605.803711	7.378448
604.576172	-62.449230
