# Supplementary material for: Raman spectroscopy accurately differentiates mucosal healing from non-healing and biochemical changes following biological therapy in inflammatory bowel disease
Source: PLoS One. 2021 Jun 2;16(6):e0252210. doi: 10.1371/journal.pone.0252210 (PMC8172032; doi:10.1371/journal.pone.0252210)
Supplement: S3 Dataset — (ZIP) [file pone.0252210.s005.zip › Export UC active inflammation/OC009-1 post treatment_BL sub CR removed_48__X_-17935.5__Y_1126.72__Z_-5784.72__Time_551.txt]

1714.715820	271.902313
1713.739258	-49.584057
1712.762695	-157.419220
1711.785156	-116.748032
1710.808594	268.134857
1709.831055	-61.858402
1708.853516	70.209297
1707.875000	58.479187
1706.897461	53.136566
1705.918945	-18.235376
1704.940430	-96.650047
1703.960938	-29.587456
1702.982422	-119.464012
1702.002930	-47.889095
1701.023438	-42.302967
1700.043945	20.344913
1699.063477	19.651342
1698.083984	-38.923790
1697.103516	-80.603775
1696.123047	113.724030
1695.141602	228.642273
1694.161133	42.607643
1693.179688	132.468246
1692.198242	151.037262
1691.216797	274.496002
1690.234375	371.985962
1689.251953	318.170319
1688.269531	497.193298
1687.287109	719.570129
1686.304688	406.775208
1685.321289	318.722412
1684.337891	583.182312
1683.354492	653.779663
1682.371094	637.171387
1681.387695	474.822113
1680.403320	707.233459
1679.418945	929.582458
1678.434570	841.167847
1677.449219	929.027405
1676.464844	860.596375
1675.479492	1093.319580
1674.494141	885.235840
1673.507813	1337.056885
1672.522461	1342.855225
1671.536133	1410.346436
1670.549805	1345.589722
1669.563477	1395.644653
1668.576172	1483.406494
1667.589844	1462.878540
1666.602539	1503.938843
1665.615234	1760.450439
1664.626953	1770.660278
1663.639648	1762.843018
1662.651367	1877.504272
1661.663086	1907.788940
1660.674805	1957.110718
1659.685547	1771.049438
1658.696289	2057.112305
1657.707031	1975.355469
1656.717773	1825.242432
1655.728516	1908.622559
1654.738281	1844.167480
1653.748047	1703.427734
1652.757813	1571.108398
1651.767578	1552.997559
1650.777344	1318.442871
1649.786133	1155.761597
1648.794922	1228.795898
1647.803711	1209.672729
1646.811523	1003.317261
1645.820313	776.283936
1644.828125	758.330322
1643.835938	772.408081
1642.843750	678.572510
1641.850586	548.141235
1640.857422	447.103241
1639.864258	446.661469
1638.871094	393.762054
1637.877930	388.635406
1636.883789	452.328583
1635.889648	279.037354
1634.895508	108.716995
1633.901367	265.420471
1632.906250	93.034012
1631.912109	160.608749
1630.916992	-34.914883
1629.920898	22.566856
1628.925781	-27.665493
1627.929688	138.081955
1626.934570	-109.053497
1625.937500	-100.783646
1624.941406	-47.636051
1623.945313	37.206165
1622.948242	-46.037991
1621.951172	-21.352425
1620.954102	13.980959
1619.956055	-163.315231
1618.958984	-38.405453
1617.960938	34.067501
1616.962891	245.747345
1615.963867	-17.550720
1614.965820	257.238708
1613.966797	96.562943
1612.967773	38.331219
1611.968750	-224.304977
1610.968750	-148.582291
1609.969727	87.055420
1608.969727	58.006985
1607.969727	-2.404331
1606.968750	68.223137
1605.968750	204.333054
1604.967773	-18.243284
1603.966797	471.261841
1602.965820	-23.363522
1601.963867	225.283890
1600.962891	78.865608
1599.960938	84.203911
1598.958984	8.495531
1597.956055	113.191971
1596.954102	-59.188503
1595.951172	-166.179657
1594.948242	-218.277802
1593.945313	-35.312202
1592.941406	-285.910095
1591.938477	-283.195221
1590.934570	-69.097527
1589.930664	-314.404755
1588.925781	-225.703903
1587.921875	1.156368
1586.916992	42.711975
1585.912109	50.298714
1584.907227	-38.624779
1583.901367	166.917206
1582.896484	-5.504062
1581.890625	119.045631
1580.884766	123.661613
1579.877930	211.516922
1578.872070	234.169113
1577.865234	-32.182209
1576.858398	167.280594
1575.851563	72.579491
1574.843750	162.493942
1573.836914	257.470551
1572.829102	66.306068
1571.821289	-70.297150
1570.812500	16.543831
1569.804688	90.242577
1568.795898	46.895180
1567.787109	250.173492
1566.778320	-55.687847
1565.768555	77.181267
1564.758789	87.878082
1563.750000	272.301208
1562.739258	-106.466629
1561.729492	186.585922
1560.718750	-21.120127
1559.708984	-5.905240
1558.698242	-27.131990
1557.686523	371.334991
1556.675781	121.737869
1555.664063	87.104073
1554.652344	210.317184
1553.640625	89.929314
1552.628906	93.701683
1551.616211	42.960636
1550.603516	149.931442
1549.590820	132.518112
1548.578125	47.703838
1547.565430	-70.852341
1546.551758	79.361107
1545.538086	172.479767
1544.524414	128.426575
1543.510742	112.648972
1542.496094	60.541950
1541.481445	44.449032
1540.466797	-129.312988
1539.452148	-83.735832
1538.437500	-35.765270
1537.421875	-158.299713
1536.406250	87.973282
1535.390625	-68.405502
1534.374023	63.930870
1533.358398	18.148312
1532.341797	-195.340454
1531.325195	-45.533356
1530.308594	8.705438
1529.291016	18.950401
1528.274414	229.916260
1527.256836	-33.173058
1526.238281	154.187225
1525.220703	107.088928
1524.202148	41.818729
1523.184570	53.598114
1522.166016	6.035494
1521.146484	146.044128
1520.127930	172.707977
1519.108398	-24.451252
1518.088867	217.771545
1517.069336	285.005188
1516.049805	318.649994
1515.029297	190.302551
1514.008789	126.041832
1512.988281	123.259560
1511.967773	256.350433
1510.946289	214.718231
1509.925781	54.938755
1508.904297	-7.469769
1507.882813	204.391220
1506.860352	-86.534836
1505.838867	4.463985
1504.816406	38.878571
1503.793945	149.994965
1502.770508	-146.413696
1501.748047	-130.367569
1500.724609	-94.000748
1499.701172	-357.326233
1498.677734	-93.416550
1497.654297	-280.144897
1496.629883	-349.257233
1495.605469	41.944035
1494.581055	-242.301880
1493.556641	-99.572174
1492.531250	-28.625847
1491.505859	-103.517555
1490.480469	-112.071449
1489.455078	-0.681951
1488.429688	33.912800
1487.403320	134.747330
1486.376953	169.039200
1485.350586	-69.913490
1484.324219	255.088730
1483.296875	192.016586
1482.270508	233.455765
1481.243164	593.535889
1480.214844	496.939636
1479.187500	537.947693
1478.159180	540.591492
1477.130859	782.652283
1476.102539	820.706726
1475.074219	754.220154
1474.044922	804.790527
1473.015625	827.241638
1471.986328	999.770264
1470.957031	1072.889648
1469.927734	1298.550659
1468.897461	1228.942627
1467.867188	1530.591064
1466.836914	1758.297363
1465.806641	1744.329590
1464.775391	1839.567749
1463.744141	1921.990356
1462.712891	1950.959717
1461.681641	2056.050537
1460.649414	2155.939209
1459.618164	2291.284668
1458.585938	2109.210693
1457.552734	2274.819336
1456.520508	2524.049805
1455.487305	2499.145996
1454.455078	2565.522949
1453.420898	2256.526123
1452.387695	2525.631104
1451.354492	2888.358398
1450.320313	2749.150879
1449.286133	2835.446289
1448.251953	2663.317383
1447.216797	2817.891602
1446.182617	2807.822510
1445.147461	2592.685791
1444.112305	2607.917480
1443.076172	2549.732910
1442.041016	2625.645508
1441.004883	2582.629639
1439.968750	2726.737305
1438.932617	2554.771729
1437.895508	2264.067139
1436.858398	2342.419678
1435.821289	2102.411865
1434.784180	1998.906982
1433.747070	1817.167236
1432.708984	1696.092285
1431.670898	1145.958496
1430.632813	1385.994019
1429.594727	1101.125366
1428.556641	987.935059
1427.517578	731.040527
1426.478516	607.921265
1425.439453	444.544556
1424.399414	470.287689
1423.359375	417.932709
1422.320313	562.162720
1421.279297	424.224121
1420.239258	384.612701
1419.199219	455.842438
1418.158203	456.586731
1417.117188	474.994415
1416.075195	194.003525
1415.034180	355.948059
1413.992188	-63.122356
1412.950195	-9.223253
1411.908203	120.129044
1410.866211	189.164291
1409.823242	162.725082
1408.780273	136.361008
1407.737305	57.326138
1406.694336	-79.365692
1405.650391	30.112692
1404.606445	61.799736
1403.562500	58.412315
1402.518555	-47.771191
1401.474609	16.755091
1400.429688	-41.574951
1399.384766	30.595947
1398.339844	175.523575
1397.294922	170.088715
1396.249023	172.248901
1395.203125	204.563110
1394.157227	1.499899
1393.111328	124.180153
1392.064453	14.038246
1391.018555	91.798508
1389.971680	-235.826279
1388.923828	-147.862518
1387.876953	100.284531
1386.829102	328.408234
1385.781250	-71.099648
1384.733398	-12.824504
1383.685547	-4.453386
1382.636719	-100.944817
1381.587891	-37.383156
1380.539063	-173.564911
1379.490234	-37.362785
1378.440430	-10.974258
1377.391602	90.421387
1376.341797	12.187753
1375.291016	-33.464653
1374.241211	-1.630968
1373.190430	-7.110069
1372.139648	32.421516
1371.088867	-47.604527
1370.038086	-262.065125
1368.986328	64.439659
1367.934570	161.720978
1366.882813	-27.361891
1365.831055	-129.070816
1364.778320	-68.777916
1363.726563	11.547731
1362.673828	171.600586
1361.620117	-63.918091
1360.567383	-87.737038
1359.513672	-19.396481
1358.459961	11.752079
1357.406250	70.370316
1356.352539	-179.104752
1355.297852	232.664597
1354.243164	162.410141
1353.188477	258.746552
1352.133789	74.559937
1351.078125	230.733261
1350.023438	235.567017
1348.966797	436.582947
1347.911133	550.818298
1346.855469	516.302551
1345.798828	717.551086
1344.742188	601.462097
1343.685547	738.432129
1342.627930	974.619324
1341.571289	975.441895
1340.513672	1137.435913
1339.456055	843.742981
1338.397461	1107.505005
1337.339844	990.016907
1336.281250	1038.561768
1335.222656	869.445496
1334.163086	903.426758
1333.104492	1066.175903
1332.044922	1149.847412
1330.985352	1191.588135
1329.925781	887.352722
1328.865234	682.247925
1327.805664	936.994568
1326.745117	1115.177612
1325.684570	957.504944
1324.623047	985.241638
1323.561523	837.812012
1322.500977	1105.277222
1321.438477	1113.628418
1320.376953	1141.856567
1319.314453	886.524719
1318.252930	1220.872437
1317.189453	1192.743164
1316.126953	1090.809326
1315.064453	1109.818359
1314.000977	983.565613
1312.937500	941.258911
1311.874023	992.696960
1310.809570	1206.760620
1309.745117	1039.257690
1308.680664	1014.717346
1307.616211	1133.043701
1306.551758	963.584167
1305.486328	1126.393921
1304.420898	1126.943115
1303.355469	1090.732300
1302.289063	1143.151001
1301.223633	775.408813
1300.157227	1152.451904
1299.090820	1047.955688
1298.023438	1009.931824
1296.957031	900.831360
1295.889648	1182.231934
1294.822266	985.003723
1293.754883	991.647217
1292.686523	870.819153
1291.618164	877.698730
1290.549805	1056.343140
1289.481445	957.964722
1288.413086	715.108643
1287.343750	896.429932
1286.274414	815.604553
1285.205078	810.851563
1284.134766	842.932556
1283.064453	997.522156
1281.995117	914.681274
1280.923828	1010.633362
1279.853516	803.212891
1278.782227	737.862610
1277.710938	853.622559
1276.639648	1062.339722
1275.568359	909.218201
1274.496094	1071.555420
1273.423828	728.049561
1272.351563	927.160583
1271.279297	1082.292847
1270.206055	1222.779053
1269.132813	1290.026978
1268.059570	1154.710449
1266.986328	1014.640076
1265.913086	1248.014893
1264.838867	1100.799072
1263.764648	1346.375244
1262.689453	1294.423340
1261.615234	1264.493774
1260.540039	1202.950317
1259.464844	1331.555176
1258.389648	1248.205811
1257.313477	1262.372437
1256.238281	1257.100952
1255.162109	1001.112793
1254.085938	1207.759155
1253.008789	1282.945679
1251.931641	1236.491089
1250.854492	1423.612183
1249.777344	1163.213013
1248.700195	1318.732056
1247.622070	1277.316284
1246.543945	1163.041138
1245.465820	1320.980835
1244.387695	1245.669189
1243.308594	1172.846313
1242.229492	1131.644165
1241.150391	1134.177734
1240.071289	1105.177490
1238.991211	974.291565
1237.911133	1141.880371
1236.831055	1059.581421
1235.750977	1147.076416
1234.669922	1072.105225
1233.588867	825.078186
1232.507813	1077.374878
1231.426758	1254.455322
1230.344727	1063.271484
1229.262695	1027.163330
1228.180664	969.275024
1227.098633	657.237610
1226.015625	887.440674
1224.933594	950.579346
1223.849609	733.069702
1222.766602	883.256470
1221.683594	709.351501
1220.599609	554.846008
1219.515625	746.008606
1218.430664	535.947632
1217.346680	301.796021
1216.261719	480.742249
1215.176758	220.093018
1214.091797	394.092590
1213.005859	456.954773
1211.920898	235.003250
1210.834961	461.862762
1209.748047	425.669128
1208.662109	558.260986
1207.575195	584.670044
1206.488281	743.601013
1205.401367	550.566772
1204.313477	420.218475
1203.225586	509.088043
1202.137695	347.403290
1201.049805	111.098137
1199.961914	250.378006
1198.873047	261.985718
1197.784180	73.820679
1196.695313	128.652847
1195.605469	322.896851
1194.515625	-266.892456
1193.425781	-0.648113
1192.335938	20.259235
1191.246094	-136.725540
1190.155273	47.436069
1189.064453	15.278840
1187.973633	-185.025711
1186.881836	-109.220467
1185.790039	-119.928558
1184.698242	-164.302628
1183.606445	64.777184
1182.514648	-154.869049
1181.421875	-125.089821
1180.329102	146.752899
1179.236328	109.176537
1178.142578	162.602982
1177.049805	38.623672
1175.956055	228.416412
1174.861328	259.978058
1173.767578	47.216938
1172.672852	284.501984
1171.578125	47.724934
1170.483398	155.521683
1169.387695	117.255135
1168.291992	7.167024
1167.196289	45.286854
1166.100586	-67.307991
1165.004883	47.111279
1163.908203	-56.061378
1162.811523	251.621384
1161.714844	69.444145
1160.617188	238.272385
1159.519531	194.454178
1158.421875	286.609192
1157.324219	517.029907
1156.225586	387.000519
1155.127930	493.069489
1154.028320	422.522766
1152.929688	514.033630
1151.831055	531.512390
1150.731445	389.217651
1149.631836	354.101074
1148.531250	-16.960592
1147.431641	-137.901001
1146.331055	83.960144
1145.230469	3.315262
1144.129883	122.511009
1143.028320	-43.963875
1141.926758	-110.556236
1140.825195	-312.776733
1139.723633	-189.265869
1138.621094	48.187569
1137.518555	149.968262
1136.416016	120.920219
1135.313477	103.662849
1134.209961	74.434486
1133.106445	42.746323
1132.002930	371.805756
1130.898438	418.184021
1129.794922	530.885376
1128.690430	636.316589
1127.585938	824.614258
1126.480469	491.059540
1125.375977	401.743378
1124.270508	857.495789
1123.164063	618.652161
1122.058594	611.994568
1120.952148	432.338959
1119.845703	560.508484
1118.739258	489.663055
1117.631836	371.415497
1116.525391	260.235260
1115.417969	343.007080
1114.309570	241.154541
1113.202148	342.633087
1112.093750	472.343658
1110.985352	344.270477
1109.876953	457.207581
1108.767578	317.207825
1107.658203	493.702972
1106.548828	608.635620
1105.439453	598.304993
1104.329102	734.239197
1103.218750	490.091187
1102.108398	687.176819
1100.998047	761.437866
1099.886719	944.064514
1098.775391	820.030518
1097.664063	877.484680
1096.552734	781.660950
1095.440430	911.991638
1094.328125	639.393188
1093.215820	781.339783
1092.102539	864.288147
1090.990234	850.630493
1089.876953	712.180908
1088.762695	705.489807
1087.649414	736.388306
1086.535156	536.733215
1085.420898	741.532410
1084.306641	546.564087
1083.191406	577.243652
1082.076172	706.546082
1080.960938	718.287537
1079.845703	758.160522
1078.729492	642.996460
1077.613281	610.005798
1076.497070	527.705078
1075.380859	529.875732
1074.263672	539.039551
1073.146484	337.087891
1072.029297	432.985657
1070.912109	540.530884
1069.793945	455.808899
1068.675781	434.366486
1067.557617	558.153992
1066.438477	271.990265
1065.319336	306.732605
1064.200195	491.268005
1063.081055	326.973663
1061.961914	743.046143
1060.841797	417.321899
1059.721680	288.204224
1058.600586	456.098999
1057.480469	259.228760
1056.359375	497.167450
1055.238281	251.301010
1054.116211	344.287201
1052.995117	236.381775
1051.873047	336.348297
1050.750000	258.848297
1049.627930	-30.989477
1048.504883	127.338867
1047.381836	395.260193
1046.258789	131.294449
1045.134766	135.628922
1044.011719	126.005447
1042.886719	333.160065
1041.762695	360.829224
1040.638672	143.901443
1039.513672	129.736069
1038.388672	131.915070
1037.262695	318.042969
1036.136719	124.739777
1035.010742	399.294922
1033.884766	152.645340
1032.758789	285.281647
1031.631836	271.403351
1030.504883	383.126221
1029.377930	278.693848
1028.250000	93.030434
1027.122070	281.552429
1025.994141	-115.264236
1024.866211	-93.846954
1023.737305	-353.290833
1022.608398	-169.221695
1021.479492	-133.679276
1020.350586	-211.756073
1019.220703	-192.310623
1018.090820	-147.285477
1016.960938	-473.137421
1015.830078	-214.668198
1014.700195	-197.224777
1013.569336	93.668274
1012.437500	-37.036453
1011.306641	124.190445
1010.174805	26.138348
1009.042969	212.923523
1007.910156	450.624573
1006.778320	519.436157
1005.645508	646.137512
1004.512695	1276.995850
1003.378906	2131.914307
1002.245117	2794.703613
1001.111328	2382.767090
999.977539	1869.483765
998.843750	977.759460
997.708984	488.363068
996.574219	163.229736
995.438477	168.425247
994.303711	164.515778
993.167969	-83.817131
992.032227	-27.449320
990.895508	49.770218
989.758789	166.275894
988.622070	-23.691496
987.485352	-132.783783
986.348633	55.500469
985.210938	-9.529090
984.073242	-207.949570
982.934570	-72.322258
981.796875	-17.172810
980.658203	28.885626
979.519531	-129.684647
978.379883	-163.837189
977.240234	-112.744774
976.100586	308.603424
974.960938	146.103012
973.821289	149.277451
972.680664	295.032990
971.540039	309.955719
970.398438	189.541962
969.257813	278.252014
968.116211	87.060013
966.974609	208.187119
965.832031	-3.234302
964.689453	138.811432
963.546875	260.311218
962.404297	113.690422
961.261719	267.545197
960.118164	432.943909
958.974609	268.538025
957.830078	150.176346
956.686523	148.812729
955.541992	74.354462
954.396484	238.122437
953.251953	-41.934422
952.106445	174.724686
950.960938	48.376816
949.815430	212.647919
948.668945	203.265427
947.522461	244.332016
946.375977	260.407990
945.229492	406.850555
944.082031	217.656021
942.934570	213.665527
941.787109	264.626678
940.638672	318.008728
939.491211	150.197037
938.342773	299.714569
937.193359	469.851074
936.044922	295.764404
934.895508	302.009430
933.745117	463.390381
932.595703	267.120758
931.445313	442.416168
930.294922	599.565918
929.144531	112.429199
927.993164	390.543579
926.842773	-2.696515
925.690430	193.712524
924.539063	48.960922
923.386719	52.256981
922.234375	42.058533
921.082031	100.207901
919.929688	42.570778
918.776367	26.008455
917.623047	82.286636
916.468750	-97.500839
915.315430	-106.781876
914.161133	-4.686486
913.006836	-152.139099
911.851563	-111.064201
910.696289	-53.996902
909.541016	-148.767303
908.385742	-12.102024
907.229492	-138.308105
906.074219	-296.062744
904.916992	65.230911
903.760742	-19.760763
902.603516	-131.761810
901.446289	-157.558609
900.289063	-83.633018
899.131836	31.104385
897.973633	-173.101303
896.815430	50.400482
895.656250	74.907646
894.498047	88.194748
893.338867	207.819138
892.178711	85.694443
891.019531	-2.394686
889.859375	101.648552
888.699219	-110.412903
887.539063	190.200378
886.377930	190.566895
885.216797	98.496124
884.055664	223.128723
882.893555	104.190735
881.732422	386.761322
880.570313	256.712524
879.407227	234.987778
878.245117	307.973419
877.082031	453.084656
875.918945	86.910561
874.754883	292.925385
873.590820	282.774658
872.426758	164.644638
871.262695	343.640564
870.098633	140.154694
868.933594	121.240517
867.768555	194.563751
866.602539	112.778465
865.436523	111.972168
864.270508	14.573225
863.104492	301.387939
861.938477	428.626862
860.771484	430.088623
859.604492	287.892853
858.436523	399.391846
857.269531	463.717743
856.101563	604.296265
854.932617	605.767700
853.764648	522.023926
852.595703	705.080505
851.426758	581.006226
850.256836	633.993286
849.087891	635.410278
847.917969	370.309753
846.748047	432.208954
845.577148	328.413239
844.406250	354.439880
843.235352	317.773926
842.064453	397.409363
840.892578	302.540192
839.720703	279.221985
838.548828	296.104919
837.375977	254.836197
836.204102	155.438553
835.031250	114.119499
833.857422	260.358368
832.684570	239.011337
831.510742	481.011322
830.335938	600.100403
829.162109	335.313995
827.987305	387.325958
826.812500	361.188873
825.637695	274.792633
824.461914	210.655365
823.286133	329.198090
822.110352	242.633255
820.933594	69.162415
819.757813	131.724808
818.580078	-88.564224
817.403320	-57.333286
816.225586	165.165863
815.048828	-122.008507
813.870117	-15.449756
812.692383	68.713799
811.513672	26.020052
810.334961	-143.449158
809.156250	89.255653
807.976563	-120.347656
806.796875	-201.140594
805.617188	-328.639252
804.436523	-405.125610
803.255859	-91.063652
802.075195	-1.380325
800.894531	-38.307167
799.712891	-190.660370
798.531250	-134.627762
797.349609	-167.417160
796.167969	-173.715759
794.985352	-115.870064
793.802734	-177.799500
792.619141	-226.529251
791.436523	-122.583321
790.252930	-74.147346
789.069336	-256.029572
787.884766	51.051472
786.700195	26.043810
785.515625	71.694794
784.331055	203.433533
783.145508	171.409698
781.959961	46.455971
780.774414	177.744003
779.587891	187.357101
778.402344	205.676132
777.215820	142.175629
776.028320	109.495155
774.840820	28.160145
773.654297	1.905506
772.465820	30.700415
771.278320	39.518421
770.089844	74.682236
768.901367	144.989853
767.711914	27.837366
766.523438	320.438812
765.333984	121.592285
764.143555	116.536278
762.954102	258.895874
761.763672	92.929985
760.573242	109.605019
759.382813	321.994202
758.191406	481.407074
757.000000	273.411194
755.808594	538.128052
754.616211	631.195374
753.423828	280.241913
752.231445	239.162872
751.039063	343.006866
749.845703	319.372864
748.652344	262.759399
747.458984	91.979073
746.264648	307.450348
745.070313	323.127319
743.875977	261.984985
742.680664	271.006470
741.486328	282.181274
740.291016	-28.878338
739.094727	199.253189
737.899414	284.852844
736.703125	190.793777
735.506836	173.411865
734.309570	90.355690
733.112305	156.174149
731.915039	143.189713
730.717773	163.037384
729.519531	139.149200
728.322266	211.505798
727.123047	205.153763
725.924805	340.902740
724.725586	306.185059
723.526367	365.463959
722.327148	378.896118
721.126953	167.464676
719.926758	309.851501
718.726563	89.926193
717.525391	448.423950
716.325195	420.689972
715.123047	216.386353
713.921875	273.925812
712.719727	117.887947
711.518555	203.941437
710.315430	115.739220
709.113281	278.207489
707.910156	81.344116
706.707031	285.343292
705.502930	-187.668121
704.299805	57.894844
703.095703	-160.004868
701.891602	311.944122
700.686523	222.680054
699.481445	148.818436
698.276367	22.961412
697.071289	21.195284
695.865234	60.868057
694.659180	-36.185394
693.453125	-76.567024
692.246094	-142.824738
691.039063	-80.810425
689.832031	-88.113243
688.625000	-169.023880
687.416992	-106.550957
686.208984	-28.759207
685.000977	10.132842
683.791992	-191.451614
682.583008	-134.866028
681.374023	-292.655426
680.164063	6.888556
678.955078	-53.074783
677.745117	66.873894
676.534180	-64.188072
675.324219	-104.140877
674.113281	-91.990944
672.902344	-92.682968
671.690430	-2.392577
670.478516	10.144919
669.266602	-89.609612
668.054688	67.991470
666.841797	35.487804
665.628906	-113.554596
664.416016	-3.265842
663.203125	91.937965
661.989258	150.472290
660.775391	-125.495148
659.561523	45.364864
658.346680	211.865417
657.131836	205.759033
655.916992	1.275180
654.701172	-112.586769
653.485352	68.833519
652.269531	-96.808174
651.053711	-25.485184
649.836914	233.083954
648.620117	155.494293
647.403320	84.245201
646.186523	150.594452
644.968750	3.683748
643.750977	372.912598
642.532227	365.319641
641.314453	510.093811
640.095703	56.827061
638.875977	200.907776
637.657227	239.217804
636.437500	156.760208
635.217773	-132.340103
633.997070	-46.055836
632.777344	-50.558266
631.556641	13.001314
630.335938	120.920387
629.114258	37.129181
627.892578	85.578156
626.670898	-40.523064
625.449219	6.194057
624.226563	169.821823
623.003906	377.358704
621.781250	330.916077
620.557617	384.011719
619.333984	423.012939
618.110352	73.194160
616.886719	66.778366
615.662109	159.486984
614.437500	-72.437035
613.212891	-194.642670
611.987305	21.511316
610.761719	128.870712
609.536133	7.716626
608.310547	-98.272606
607.083984	26.563175
605.857422	-128.537369
604.630859	-119.294899
