# Supplementary material for: Raman spectroscopy accurately differentiates mucosal healing from non-healing and biochemical changes following biological therapy in inflammatory bowel disease
Source: PLoS One. 2021 Jun 2;16(6):e0252210. doi: 10.1371/journal.pone.0252210 (PMC8172032; doi:10.1371/journal.pone.0252210)
Supplement: S3 Dataset — (ZIP) [file pone.0252210.s005.zip › Export UC active inflammation/OC035-1 post treatment_base sub CR removed_62__X_-12021.2__Y_76908.1__Z_922.091__Time_700.txt]

1714.774414	-28.510361
1713.797852	-164.079895
1712.820313	-58.136360
1711.843750	-101.583824
1710.866211	-125.364685
1709.888672	-6.080504
1708.911133	-94.791435
1707.933594	74.908577
1706.955078	135.936050
1705.976563	37.592537
1704.998047	-78.031677
1704.019531	196.015594
1703.040039	442.035309
1702.061523	162.541397
1701.082031	50.696156
1700.101563	202.727280
1699.122070	281.710480
1698.141602	573.706604
1697.161133	480.033997
1696.180664	359.048615
1695.200195	328.365173
1694.218750	542.838501
1693.238281	687.372253
1692.256836	927.490845
1691.274414	825.485962
1690.292969	712.589172
1689.310547	730.159424
1688.328125	963.545044
1687.345703	874.015259
1686.363281	997.675659
1685.379883	1118.494141
1684.396484	1148.620850
1683.413086	1077.497559
1682.429688	955.841675
1681.445313	1316.253784
1680.461914	1210.756958
1679.477539	1102.744141
1678.493164	1128.013062
1677.507813	1097.561890
1676.523438	1285.515869
1675.538086	1521.475464
1674.552734	1369.446899
1673.566406	1651.037964
1672.581055	1619.294189
1671.594727	1675.569458
1670.608398	1981.902954
1669.622070	1823.749268
1668.634766	1777.573364
1667.648438	1869.938843
1666.661133	1641.559204
1665.673828	2021.390259
1664.685547	1698.519897
1663.698242	2057.958740
1662.709961	2004.076660
1661.721680	2170.794434
1660.733398	2070.293213
1659.744141	2145.255127
1658.755859	2067.133789
1657.766602	1743.268799
1656.777344	2008.015137
1655.787109	2026.993164
1654.797852	1726.324097
1653.807617	1857.722656
1652.817383	1812.417114
1651.827148	1542.915771
1650.835938	1163.060913
1649.844727	1360.395386
1648.853516	765.255432
1647.862305	691.650757
1646.871094	761.398865
1645.878906	485.674133
1644.886719	554.050110
1643.894531	250.725449
1642.902344	423.359161
1641.910156	227.049179
1640.916992	181.847366
1639.923828	395.842865
1638.930664	378.268890
1637.936523	105.519508
1636.943359	73.452217
1635.949219	-139.873901
1634.955078	-83.689522
1633.960938	-121.765526
1632.965820	54.127132
1631.970703	-322.497162
1630.975586	-166.502213
1629.980469	-78.425980
1628.985352	-313.517700
1627.989258	23.031075
1626.993164	-108.252342
1625.997070	-225.766495
1625.000977	-119.166069
1624.003906	-59.401337
1623.007813	119.164902
1622.010742	106.343712
1621.012695	138.701706
1620.015625	281.885956
1619.017578	186.528290
1618.020508	215.115250
1617.021484	34.162262
1616.023438	-85.870071
1615.025391	-179.145645
1614.026367	-56.832508
1613.027344	-199.013107
1612.028320	99.805794
1611.028320	197.060547
1610.029297	-135.137924
1609.029297	36.310825
1608.029297	-9.365833
1607.028320	55.361408
1606.028320	115.199631
1605.027344	78.496155
1604.026367	207.060532
1603.025391	74.213417
1602.023438	250.477737
1601.022461	-132.794632
1600.020508	-363.917297
1599.018555	-90.020042
1598.016602	-268.196350
1597.013672	-67.068497
1596.010742	-174.095230
1595.007813	-152.821213
1594.004883	-204.451263
1593.001953	190.688766
1591.998047	-223.440079
1590.994141	-347.461761
1589.990234	-116.342636
1588.986328	-203.435760
1587.981445	-89.476463
1586.976563	204.535721
1585.971680	130.941284
1584.966797	-5.046157
1583.961914	210.980484
1582.956055	-31.553013
1581.950195	195.029266
1580.944336	101.255722
1579.938477	343.512268
1578.931641	-2.618321
1577.924805	200.649170
1576.917969	219.126770
1575.911133	81.536736
1574.904297	74.093681
1573.896484	66.679886
1572.888672	-5.719871
1571.880859	15.496058
1570.873047	-75.056862
1569.864258	213.767822
1568.855469	175.127197
1567.846680	191.010162
1566.837891	-0.887195
1565.829102	194.059067
1564.819336	347.333771
1563.809570	181.295990
1562.799805	274.689270
1561.790039	108.571777
1560.779297	165.453903
1559.768555	271.471039
1558.757813	-37.413906
1557.747070	159.076523
1556.736328	272.442688
1555.724609	282.009613
1554.712891	123.085899
1553.701172	339.539520
1552.689453	351.228851
1551.676758	481.813019
1550.664063	164.500229
1549.651367	328.354401
1548.638672	486.785370
1547.625977	241.541031
1546.612305	350.415192
1545.598633	456.459534
1544.584961	164.260330
1543.571289	37.341503
1542.556641	326.160828
1541.541992	209.152267
1540.527344	112.623497
1539.512695	-58.961441
1538.498047	50.625397
1537.482422	87.667664
1536.466797	-45.826485
1535.451172	137.752243
1534.434570	3.798628
1533.418945	228.029144
1532.402344	219.905212
1531.385742	31.116711
1530.369141	174.525726
1529.351563	-130.637451
1528.334961	-41.885418
1527.317383	121.220062
1526.299805	103.767448
1525.281250	39.705368
1524.263672	47.443928
1523.245117	-50.597698
1522.226563	-136.024643
1521.208008	94.608658
1520.188477	-4.259482
1519.168945	-13.410647
1518.150391	-169.334137
1517.129883	8.523109
1516.110352	-124.821655
1515.089844	-240.440704
1514.070313	-186.825043
1513.049805	-141.243088
1512.028320	-306.463562
1511.007813	-210.154999
1509.986328	-134.727707
1508.964844	217.394547
1507.943359	-174.645340
1506.921875	-110.434860
1505.899414	-190.113754
1504.876953	-357.199768
1503.854492	-263.156921
1502.832031	-195.072098
1501.808594	-145.257538
1500.786133	-267.314178
1499.762695	96.796539
1498.739258	-169.202408
1497.714844	-297.205841
1496.691406	-62.130325
1495.666992	-264.866791
1494.642578	-137.903503
1493.617188	-174.934753
1492.592773	-74.181084
1491.567383	-63.220650
1490.541992	231.082840
1489.516602	218.419449
1488.491211	264.231262
1487.464844	230.573181
1486.438477	188.996979
1485.412109	228.849426
1484.385742	120.406990
1483.358398	251.561859
1482.331055	270.162170
1481.303711	357.355835
1480.276367	609.993896
1479.249023	704.222595
1478.220703	584.056274
1477.192383	769.473694
1476.164063	929.095886
1475.135742	1027.284058
1474.106445	1061.517090
1473.077148	1467.214233
1472.047852	1317.616089
1471.018555	1854.972656
1469.989258	1923.729858
1468.958984	2129.588379
1467.928711	2164.752197
1466.898438	2265.807617
1465.868164	2531.859131
1464.836914	2500.214111
1463.805664	2801.269043
1462.774414	2593.903564
1461.743164	2861.423340
1460.710938	2872.145264
1459.679688	2892.865234
1458.647461	2992.078369
1457.615234	2946.427734
1456.582031	3179.717041
1455.549805	3050.022217
1454.516602	3186.511475
1453.483398	3254.336426
1452.449219	3512.102783
1451.416016	3376.790771
1450.381836	3484.650879
1449.347656	3721.546875
1448.313477	3654.273193
1447.279297	3536.264648
1446.244141	3375.133789
1445.208984	3515.192627
1444.173828	3283.073242
1443.138672	3093.972168
1442.102539	3107.215088
1441.066406	3165.895020
1440.030273	3052.527100
1438.994141	2795.034912
1437.958008	2749.899902
1436.920898	2707.224854
1435.883789	2361.337891
1434.846680	2091.325928
1433.808594	1970.356323
1432.771484	1604.513428
1431.733398	1733.527954
1430.695313	1398.089355
1429.657227	1070.337769
1428.618164	1045.404785
1427.579102	901.927185
1426.540039	1030.835938
1425.500977	698.331787
1424.461914	781.857300
1423.421875	630.971863
1422.381836	638.888306
1421.341797	357.146912
1420.301758	629.584900
1419.260742	317.779175
1418.219727	373.659180
1417.178711	296.169403
1416.137695	324.434052
1415.096680	254.624115
1414.054688	323.205292
1413.012695	308.833221
1411.970703	211.567444
1410.928711	-16.290304
1409.885742	127.917244
1408.842773	128.931229
1407.799805	19.504387
1406.756836	43.315250
1405.712891	145.017380
1404.668945	-127.257996
1403.625000	32.358906
1402.581055	91.646004
1401.537109	18.058907
1400.492188	140.228058
1399.447266	31.766344
1398.402344	141.588196
1397.357422	208.879486
1396.311523	404.056091
1395.265625	30.554459
1394.219727	501.499695
1393.173828	226.091110
1392.126953	116.180511
1391.081055	271.835938
1390.034180	192.303986
1388.986328	-39.688469
1387.939453	76.335640
1386.891602	257.486969
1385.843750	-153.909393
1384.795898	12.560249
1383.748047	-205.790161
1382.699219	-14.049297
1381.651367	-117.004257
1380.602539	-24.906002
1379.552734	-159.936356
1378.503906	-107.430649
1377.454102	134.950958
1376.404297	-29.378796
1375.354492	263.194275
1374.303711	-237.479996
1373.253906	-69.276382
1372.203125	49.175888
1371.152344	-111.428612
1370.100586	-157.106689
1369.049805	71.595001
1367.998047	-1.062731
1366.946289	437.179962
1365.894531	-110.735245
1364.841797	390.030975
1363.789063	-114.869804
1362.736328	37.722557
1361.683594	-45.897087
1360.630859	186.698837
1359.577148	-58.116325
1358.523438	-53.919125
1357.469727	144.436539
1356.415039	318.086182
1355.361328	121.652069
1354.306641	275.854980
1353.251953	402.917633
1352.197266	435.809906
1351.141602	491.273621
1350.085938	470.016815
1349.030273	900.716248
1347.974609	810.419617
1346.918945	901.514343
1345.862305	873.766663
1344.805664	1252.959106
1343.749023	1128.982788
1342.691406	963.176575
1341.634766	1181.813599
1340.577148	1229.660889
1339.519531	1257.933228
1338.460938	1249.302124
1337.403320	1260.755005
1336.344727	1148.689819
1335.286133	1096.333252
1334.226563	1130.855957
1333.167969	1009.789856
1332.108398	1005.272705
1331.048828	1132.077026
1329.989258	1249.200439
1328.928711	1087.235962
1327.869141	1207.318237
1326.808594	984.194824
1325.748047	921.982056
1324.686523	1027.976929
1323.625977	1193.448608
1322.564453	1188.782837
1321.502930	1135.020508
1320.440430	1103.738770
1319.378906	902.526611
1318.316406	1224.501953
1317.253906	1196.458496
1316.190430	1262.354736
1315.127930	1057.367554
1314.064453	988.243225
1313.000977	1202.713867
1311.937500	1114.383179
1310.873047	1080.511230
1309.809570	1384.196045
1308.745117	1195.699829
1307.679688	1440.644287
1306.615234	1353.577026
1305.549805	1338.118896
1304.484375	1054.841187
1303.418945	1108.772949
1302.353516	1364.490234
1301.287109	1332.774170
1300.220703	1136.671387
1299.154297	1218.480347
1298.087891	1106.448608
1297.020508	948.029846
1295.954102	944.567444
1294.886719	899.597961
1293.818359	965.291260
1292.750977	906.044128
1291.682617	1060.433228
1290.614258	952.563721
1289.545898	729.710022
1288.476563	752.285828
1287.407227	1002.967712
1286.338867	954.812500
1285.268555	879.927124
1284.199219	714.647705
1283.128906	787.143372
1282.058594	977.298645
1280.988281	1032.938477
1279.917969	905.211975
1278.846680	1166.701904
1277.775391	983.096680
1276.704102	1100.521851
1275.632813	1022.475952
1274.560547	903.075562
1273.488281	1072.252441
1272.416016	1195.090820
1271.343750	1325.356934
1270.270508	1143.122803
1269.197266	1683.834961
1268.124023	1423.776978
1267.050781	1476.363281
1265.977539	1673.023804
1264.903320	1947.795898
1263.829102	1944.539551
1262.753906	1829.247314
1261.679688	1884.772705
1260.604492	1657.667236
1259.529297	1413.717773
1258.454102	1832.651367
1257.378906	1764.362427
1256.302734	1912.943848
1255.226563	1857.047363
1254.150391	1640.622559
1253.073242	1378.152710
1251.997070	1602.489624
1250.919922	1824.387329
1249.841797	1530.693970
1248.764648	1903.416870
1247.686523	1733.964844
1246.608398	1659.440308
1245.530273	1667.630493
1244.452148	1590.853638
1243.373047	1553.037354
1242.293945	1597.850098
1241.214844	1688.819214
1240.135742	1806.495728
1239.055664	1795.558960
1237.975586	1537.208740
1236.895508	1613.732056
1235.815430	1796.953247
1234.734375	1424.925171
1233.654297	1423.942993
1232.573242	1648.362183
1231.491211	1533.507324
1230.410156	1748.143921
1229.328125	1558.264526
1228.246094	1351.527466
1227.163086	1365.173096
1226.081055	1010.942078
1224.998047	1329.525879
1223.915039	1248.807617
1222.832031	1023.000427
1221.748047	1150.315552
1220.664063	917.347046
1219.580078	831.896057
1218.496094	893.855469
1217.412109	965.421021
1216.327148	669.794128
1215.242188	709.920715
1214.157227	607.547302
1213.071289	647.590149
1211.985352	673.089050
1210.899414	780.556274
1209.813477	897.570618
1208.727539	997.593506
1207.640625	943.209229
1206.553711	857.450134
1205.466797	868.059021
1204.378906	671.387634
1203.291016	474.730377
1202.203125	521.328186
1201.115234	445.025848
1200.027344	192.945313
1198.938477	85.299423
1197.849609	71.455315
1196.760742	28.658197
1195.670898	-312.447601
1194.582031	-340.905273
1193.492188	-379.060059
1192.401367	-167.332916
1191.311523	-176.881561
1190.220703	-78.422768
1189.129883	-114.625458
1188.039063	-186.945236
1186.947266	-211.328003
1185.856445	-219.020126
1184.764648	-236.424683
1183.671875	113.139305
1182.580078	81.027855
1181.487305	247.851028
1180.394531	318.564240
1179.301758	302.819641
1178.208984	169.517654
1177.115234	199.069183
1176.021484	317.102173
1174.927734	540.315918
1173.833008	423.289154
1172.738281	143.386688
1171.643555	490.513031
1170.548828	229.570923
1169.454102	64.285347
1168.358398	331.820587
1167.262695	304.972015
1166.166992	261.248077
1165.070313	131.344025
1163.973633	307.204285
1162.876953	346.651886
1161.780273	154.242340
1160.683594	181.447189
1159.585938	292.037537
1158.488281	371.384552
1157.389648	574.622437
1156.291992	760.899963
1155.193359	648.775452
1154.094727	333.831818
1152.996094	121.382942
1151.896484	335.531281
1150.796875	137.137787
1149.697266	36.348473
1148.597656	104.557480
1147.498047	65.399239
1146.397461	54.655510
1145.296875	-75.272652
1144.195313	137.382675
1143.094727	-21.401196
1141.993164	-68.486748
1140.891602	172.045502
1139.789063	86.549065
1138.687500	383.643341
1137.584961	490.298859
1136.482422	527.826599
1135.379883	657.812866
1134.276367	552.438843
1133.172852	712.881348
1132.069336	652.304993
1130.964844	1142.209106
1129.861328	1223.592896
1128.756836	1601.306030
1127.652344	1388.106201
1126.546875	1087.096069
1125.442383	1547.053589
1124.336914	1497.046143
1123.230469	1321.300781
1122.125000	1098.092896
1121.018555	1267.998657
1119.912109	1186.652588
1118.805664	1138.329346
1117.699219	952.585083
1116.591797	1126.451172
1115.484375	997.252136
1114.376953	1161.253296
1113.268555	977.397888
1112.160156	1131.557983
1111.051758	727.665161
1109.943359	1020.935730
1108.833984	1174.523804
1107.725586	1193.261353
1106.616211	1327.554321
1105.505859	1185.400269
1104.396484	960.557983
1103.286133	912.667053
1102.175781	1213.849121
1101.064453	1328.402466
1099.954102	1284.768311
1098.842773	1144.349487
1097.731445	1211.301514
1096.619141	967.004089
1095.507813	1304.669556
1094.395508	1253.375366
1093.282227	1079.514526
1092.169922	1249.383789
1091.056641	905.880615
1089.943359	1096.657837
1088.830078	1007.239624
1087.716797	1037.726318
1086.602539	1037.510864
1085.488281	1060.707642
1084.373047	1245.988892
1083.258789	1362.938354
1082.143555	826.522827
1081.028320	856.403870
1079.913086	1175.061035
1078.796875	904.115601
1077.680664	943.085022
1076.564453	820.013306
1075.448242	666.421204
1074.331055	860.010010
1073.213867	790.758362
1072.096680	733.194946
1070.979492	949.877625
1069.861328	805.452820
1068.743164	571.995422
1067.625000	821.182495
1066.505859	681.398743
1065.386719	787.500488
1064.267578	975.446106
1063.148438	1039.215576
1062.029297	817.443115
1060.909180	584.031006
1059.789063	799.763550
1058.667969	444.802704
1057.547852	445.338684
1056.426758	583.742920
1055.305664	488.393585
1054.183594	577.626465
1053.062500	479.962036
1051.940430	629.851746
1050.818359	634.925781
1049.695313	717.010254
1048.572266	897.069397
1047.449219	381.831329
1046.326172	456.946075
1045.203125	492.397736
1044.079102	830.916809
1042.955078	416.453766
1041.830078	135.022461
1040.706055	275.441833
1039.581055	138.646210
1038.456055	48.523399
1037.331055	242.510544
1036.205078	345.668518
1035.079102	455.806915
1033.953125	335.624573
1032.826172	517.914917
1031.700195	374.630890
1030.573242	329.111847
1029.445313	167.453232
1028.318359	36.156437
1027.190430	95.490768
1026.062500	-133.142960
1024.934570	81.944229
1023.805664	-478.418671
1022.676758	-263.192413
1021.547852	-586.342407
1020.418945	-203.966934
1019.289063	-116.254234
1018.159180	-107.323730
1017.029297	-135.390930
1015.898438	112.481094
1014.767578	230.574905
1013.636719	35.964001
1012.505859	149.620255
1011.375000	545.855347
1010.243164	263.682709
1009.111328	585.882385
1007.978516	993.672974
1006.846680	1186.255127
1005.713867	1998.760498
1004.581055	3113.956787
1003.447266	3752.512207
1002.313477	3006.393066
1001.179688	1886.411255
1000.045898	1293.852295
998.912109	777.943542
997.777344	530.297119
996.642578	610.755554
995.506836	326.645996
994.372070	340.519165
993.236328	428.372528
992.100586	580.936584
990.963867	602.154114
989.828125	584.347839
988.691406	645.086548
987.553711	30.788836
986.416992	144.975662
985.279297	12.835668
984.141602	302.345978
983.003906	136.069122
981.865234	306.100983
980.726563	404.908264
979.587891	266.900970
978.448242	347.655792
977.309570	322.794037
976.169922	663.680420
975.030273	857.505005
973.889648	858.413452
972.749023	820.470398
971.608398	750.593201
970.467773	582.214722
969.326172	811.287598
968.184570	622.732910
967.042969	521.672913
965.901367	604.405457
964.758789	485.471466
963.616211	525.031311
962.473633	679.411987
961.330078	668.912537
960.186523	489.065765
959.042969	467.594788
957.899414	565.453247
956.754883	347.483673
955.610352	628.905273
954.465820	500.726074
953.321289	372.825195
952.175781	451.098419
951.030273	392.328278
949.884766	519.020569
948.738281	355.544098
947.591797	473.487213
946.445313	395.086060
945.298828	392.330475
944.151367	401.218628
943.003906	451.423798
941.856445	629.666138
940.708008	497.651093
939.559570	174.246521
938.411133	373.619568
937.262695	506.976440
936.113281	820.626587
934.964844	571.270752
933.814453	367.835571
932.665039	356.108948
931.514648	367.385193
930.364258	212.612030
929.213867	342.743134
928.062500	252.215683
926.912109	375.867950
925.759766	-7.723631
924.608398	66.304611
923.456055	79.102455
922.303711	146.668594
921.151367	-83.387512
919.999023	193.670456
918.845703	254.948441
917.692383	139.209778
916.539063	169.065598
915.384766	-43.836868
914.230469	183.927124
913.076172	46.388412
911.920898	-258.789886
910.766602	-307.323975
909.611328	-480.377441
908.455078	-331.204315
907.299805	-304.340363
906.143555	-152.665161
904.987305	-250.119003
903.830078	-114.036255
902.673828	-152.239136
901.516602	56.532284
900.359375	-92.276360
899.201172	46.553600
898.042969	144.748657
896.884766	-173.155350
895.726563	22.582455
894.567383	127.946632
893.408203	18.666861
892.249023	124.259254
891.088867	148.610886
889.929688	109.827881
888.769531	-177.204697
887.608398	-73.386658
886.448242	71.119797
885.287109	46.438477
884.125977	-16.469748
882.963867	42.569691
881.801758	56.585747
880.639648	-37.515270
879.477539	136.745178
878.315430	256.935425
877.152344	239.743958
875.989258	64.982323
874.825195	185.385941
873.661133	335.078674
872.497070	61.632660
871.333008	-18.092922
870.168945	107.007210
869.003906	52.190102
867.838867	8.700318
866.672852	320.494171
865.506836	178.185226
864.340820	94.411896
863.174805	208.412170
862.008789	158.441620
860.841797	276.946899
859.674805	395.426117
858.506836	397.179474
857.339844	360.795166
856.171875	708.063293
855.003906	575.226135
853.834961	763.111145
852.666016	641.558228
851.497070	676.945984
850.328125	517.375732
849.158203	680.462219
847.988281	601.584290
846.818359	531.683289
845.647461	372.266327
844.477539	181.556717
843.306641	187.817184
842.134766	249.977249
840.963867	269.568939
839.791992	45.411606
838.619141	223.688690
837.447266	-13.852601
836.274414	262.563965
835.101563	252.870712
833.928711	350.319733
832.754883	617.351807
831.581055	230.169067
830.407227	309.508148
829.232422	361.973785
828.058594	563.773499
826.883789	368.460327
825.708008	518.737671
824.533203	296.606567
823.357422	223.803391
822.181641	-132.005844
821.004883	298.539398
819.828125	116.386665
818.651367	-30.160360
817.474609	76.996971
816.296875	163.974991
815.119141	-29.522226
813.941406	6.053437
812.763672	57.060730
811.584961	-143.290359
810.406250	78.636650
809.226563	-304.079163
808.047852	-220.214294
806.868164	-192.035858
805.688477	-181.769913
804.507813	-247.116714
803.327148	-183.837021
802.146484	-324.872040
800.965820	-206.422562
799.784180	-52.675301
798.603516	-207.370865
797.420898	-260.148376
796.239258	-13.845800
795.056641	-137.842957
793.874023	-122.367500
792.691406	-188.994522
791.507813	-213.662704
790.324219	-118.929092
789.140625	-86.362526
787.956055	123.057259
786.772461	111.003464
785.586914	304.498413
784.402344	66.574379
783.216797	460.844360
782.032227	346.451874
780.845703	262.908386
779.660156	154.945557
778.473633	-123.165947
777.287109	-12.693247
776.100586	174.837234
774.913086	103.924301
773.725586	-26.676908
772.538086	248.519287
771.349609	27.236340
770.161133	-8.877259
768.972656	245.852097
767.784180	141.100067
766.594727	357.943695
765.405273	431.366486
764.215820	431.946869
763.026367	500.646210
761.835938	549.375610
760.645508	408.695770
759.454102	613.386902
758.262695	813.459473
757.072266	953.938049
755.879883	740.263123
754.688477	733.195984
753.496094	813.925293
752.303711	580.333618
751.110352	717.967102
749.917969	809.316833
748.724609	579.987244
747.530273	644.806335
746.336914	411.057007
745.142578	664.394348
743.948242	432.784393
742.752930	345.945557
741.558594	489.276917
740.363281	220.404175
739.166992	216.755814
737.971680	221.815536
736.775391	266.250092
735.579102	148.571533
734.381836	181.971268
733.185547	346.646515
731.988281	301.142975
730.790039	314.708160
729.592773	315.121735
728.394531	267.415771
727.196289	458.023010
725.997070	471.498413
724.797852	568.007324
723.598633	349.889465
722.399414	171.201294
721.199219	453.371124
719.999023	318.456909
718.798828	349.515228
717.598633	402.421082
716.397461	525.159546
715.196289	615.173157
713.994141	365.035095
712.792969	-81.133354
711.590820	83.251427
710.388672	214.948257
709.185547	159.311462
707.982422	136.455109
706.779297	67.972618
705.576172	-46.097347
704.372070	270.933533
703.167969	167.960007
701.963867	228.305542
700.759766	395.315033
699.554688	10.059545
698.349609	199.032547
697.143555	246.781570
695.938477	-20.434879
694.732422	21.100401
693.525391	-126.190224
692.319336	-53.953812
691.112305	-172.635193
689.905273	-21.975445
688.697266	-177.173721
687.490234	-479.662262
686.282227	-29.239412
685.073242	-127.451332
683.865234	-160.415497
682.656250	-99.990990
681.447266	-54.589794
680.237305	149.113052
679.028320	-108.434105
677.818359	99.868279
676.607422	-25.128075
675.397461	-61.162445
674.186523	-164.075241
672.975586	62.053577
671.763672	4.927721
670.551758	-218.502823
669.339844	-188.731476
668.127930	163.220444
666.915039	-117.941132
665.703125	46.194412
664.489258	128.344421
663.276367	137.172333
662.062500	16.611853
660.848633	-4.486756
659.634766	-198.079102
658.419922	-180.049240
657.205078	27.870422
655.990234	-186.852295
654.775391	-13.353898
653.559570	-42.460983
652.343750	42.701675
651.126953	-1.385696
649.911133	-84.205650
648.694336	20.362984
647.477539	137.791000
646.259766	106.634666
645.041992	282.020813
643.824219	257.182922
642.606445	337.656067
641.387695	65.335388
640.168945	240.167480
638.950195	92.355621
637.730469	217.333740
636.511719	-6.001384
635.291016	8.943994
634.071289	2.125648
632.850586	-37.195621
631.629883	9.011937
630.409180	-46.036774
629.188477	-208.743637
627.966797	147.237122
626.745117	144.445679
625.522461	175.426651
624.300781	403.000854
623.078125	218.408432
621.854492	600.971863
620.631836	455.716583
619.408203	329.029999
618.184570	111.649605
616.960938	-48.721546
615.736328	-105.100075
614.511719	21.540176
613.287109	-131.012390
612.061523	-60.080460
610.835938	-110.107109
609.610352	182.769241
608.384766	-128.473038
607.158203	157.249573
605.931641	67.540855
604.705078	-262.878418
