# Supplementary material for: Raman spectroscopy accurately differentiates mucosal healing from non-healing and biochemical changes following biological therapy in inflammatory bowel disease
Source: PLoS One. 2021 Jun 2;16(6):e0252210. doi: 10.1371/journal.pone.0252210 (PMC8172032; doi:10.1371/journal.pone.0252210)
Supplement: S3 Dataset — (ZIP) [file pone.0252210.s005.zip › Export UC active inflammation/OC039-1 pre treatment_base sub CR removed_24__X_16284.8__Y_9688.86__Z_1749.21__Time_274.txt]

1714.774414	179.561584
1713.797852	-84.615646
1712.820313	-1.920181
1711.843750	54.263206
1710.866211	276.908478
1709.888672	202.254883
1708.911133	-70.328529
1707.933594	-26.294556
1706.955078	-118.565613
1705.976563	-191.671600
1704.998047	-138.519989
1704.019531	-101.051048
1703.040039	177.620087
1702.061523	-27.639555
1701.082031	-173.568314
1700.101563	-24.857021
1699.122070	201.816254
1698.141602	108.032898
1697.161133	183.126907
1696.180664	68.956055
1695.200195	48.814220
1694.218750	58.508293
1693.238281	-3.360162
1692.256836	98.099220
1691.274414	103.902878
1690.292969	91.574837
1689.310547	421.194916
1688.328125	140.427856
1687.345703	222.952042
1686.363281	132.685745
1685.379883	152.235016
1684.396484	182.969040
1683.413086	134.305054
1682.429688	190.077927
1681.445313	352.852570
1680.461914	452.233459
1679.477539	67.656471
1678.493164	274.561737
1677.507813	327.582581
1676.523438	346.577545
1675.538086	358.105957
1674.552734	673.270569
1673.566406	619.335693
1672.581055	712.162109
1671.594727	571.657349
1670.608398	615.048706
1669.622070	555.389099
1668.634766	528.135803
1667.648438	854.516846
1666.661133	666.396179
1665.673828	781.380005
1664.685547	573.183777
1663.698242	644.115356
1662.709961	792.418030
1661.721680	994.200989
1660.733398	700.782837
1659.744141	818.721252
1658.755859	751.692017
1657.766602	769.941711
1656.777344	725.136597
1655.787109	932.349548
1654.797852	650.306152
1653.807617	831.972229
1652.817383	514.000671
1651.827148	424.138245
1650.835938	287.178162
1649.844727	378.135712
1648.853516	421.941742
1647.862305	48.625706
1646.871094	362.916138
1645.878906	194.083572
1644.886719	-3.278657
1643.894531	37.531296
1642.902344	31.241531
1641.910156	-169.927734
1640.916992	62.159927
1639.923828	-93.248550
1638.930664	60.421257
1637.936523	48.286263
1636.943359	-68.892456
1635.949219	-80.203247
1634.955078	-9.429940
1633.960938	-191.239655
1632.965820	-175.047104
1631.970703	-103.192154
1630.975586	-107.365509
1629.980469	-45.376106
1628.985352	-162.031921
1627.989258	-165.162231
1626.993164	-96.933060
1625.997070	-67.860535
1625.000977	-143.664886
1624.003906	-0.930078
1623.007813	-18.280481
1622.010742	-1.171356
1621.012695	244.782349
1620.015625	322.807983
1619.017578	288.149200
1618.020508	277.404388
1617.021484	80.550140
1616.023438	30.999241
1615.025391	262.456390
1614.026367	27.120455
1613.027344	70.116066
1612.028320	173.622330
1611.028320	91.172775
1610.029297	-135.180008
1609.029297	233.582016
1608.029297	180.596115
1607.028320	151.392746
1606.028320	211.414673
1605.027344	93.556488
1604.026367	75.379654
1603.025391	245.787109
1602.023438	65.682350
1601.022461	71.520340
1600.020508	101.031410
1599.018555	-15.759732
1598.016602	-168.973358
1597.013672	62.183525
1596.010742	79.088875
1595.007813	-92.000488
1594.004883	-80.091354
1593.001953	41.574192
1591.998047	184.157990
1590.994141	271.944031
1589.990234	192.751923
1588.986328	17.124945
1587.981445	68.567238
1586.976563	346.920349
1585.971680	416.615448
1584.966797	340.343536
1583.961914	344.926605
1582.956055	456.367279
1581.950195	249.965271
1580.944336	455.172607
1579.938477	514.482361
1578.931641	467.033356
1577.924805	604.400818
1576.917969	437.239197
1575.911133	361.193359
1574.904297	157.707916
1573.896484	463.991302
1572.888672	455.515656
1571.880859	239.053085
1570.873047	360.495819
1569.864258	219.412796
1568.855469	153.673080
1567.846680	74.920212
1566.837891	569.992065
1565.829102	755.853638
1564.819336	578.195984
1563.809570	579.590088
1562.799805	477.128113
1561.790039	517.286133
1560.779297	391.369446
1559.768555	449.496643
1558.757813	401.222107
1557.747070	399.516388
1556.736328	418.433136
1555.724609	693.689758
1554.712891	551.737732
1553.701172	495.177826
1552.689453	837.196838
1551.676758	777.766052
1550.664063	524.155029
1549.651367	575.803894
1548.638672	578.149719
1547.625977	453.640594
1546.612305	422.120575
1545.598633	356.865295
1544.584961	431.045654
1543.571289	210.488998
1542.556641	330.862427
1541.541992	337.388733
1540.527344	230.138657
1539.512695	344.790497
1538.498047	172.734451
1537.482422	263.793579
1536.466797	328.845276
1535.451172	398.857147
1534.434570	352.616913
1533.418945	226.297211
1532.402344	290.604218
1531.385742	390.784698
1530.369141	96.519737
1529.351563	98.443207
1528.334961	308.802216
1527.317383	269.110229
1526.299805	249.844879
1525.281250	145.459045
1524.263672	51.225983
1523.245117	152.368088
1522.226563	369.024170
1521.208008	130.213898
1520.188477	153.559647
1519.168945	472.314301
1518.150391	125.113365
1517.129883	245.495392
1516.110352	237.189560
1515.089844	231.253860
1514.070313	271.350830
1513.049805	239.343582
1512.028320	-111.123978
1511.007813	54.163776
1509.986328	-21.989506
1508.964844	204.368973
1507.943359	-120.937302
1506.921875	197.254105
1505.899414	-12.959345
1504.876953	-90.010544
1503.854492	53.134274
1502.832031	-26.851425
1501.808594	-163.354034
1500.786133	71.313332
1499.762695	-109.063293
1498.739258	9.915814
1497.714844	-288.480927
1496.691406	-128.963318
1495.666992	73.772057
1494.642578	-79.248131
1493.617188	-194.047867
1492.592773	-114.697601
1491.567383	97.322708
1490.541992	-189.199524
1489.516602	-100.247162
1488.491211	90.650078
1487.464844	122.952919
1486.438477	45.281719
1485.412109	-24.876434
1484.385742	-67.109596
1483.358398	53.779819
1482.331055	-4.115248
1481.303711	279.584106
1480.276367	239.173828
1479.249023	359.214569
1478.220703	252.194427
1477.192383	213.856781
1476.164063	458.156006
1475.135742	569.746704
1474.106445	625.096008
1473.077148	863.576111
1472.047852	704.718628
1471.018555	784.995728
1469.989258	1002.484192
1468.958984	876.311768
1467.928711	1095.929565
1466.898438	1355.995605
1465.868164	1099.757568
1464.836914	1298.426025
1463.805664	1359.660645
1462.774414	1382.630249
1461.743164	1443.561279
1460.710938	1550.037964
1459.679688	1524.338623
1458.647461	1554.360229
1457.615234	1612.167847
1456.582031	1451.618042
1455.549805	1633.497681
1454.516602	1708.657227
1453.483398	1613.791260
1452.449219	1729.262573
1451.416016	1773.631714
1450.381836	2025.659546
1449.347656	1917.732544
1448.313477	1693.247070
1447.279297	1841.031616
1446.244141	2072.203613
1445.208984	1774.152710
1444.173828	1812.742554
1443.138672	1719.669434
1442.102539	1710.028320
1441.066406	1753.434692
1440.030273	1561.595947
1438.994141	1508.819946
1437.958008	1112.265259
1436.920898	1150.448242
1435.883789	887.915588
1434.846680	1123.048340
1433.808594	989.315186
1432.771484	752.094299
1431.733398	984.434814
1430.695313	663.940125
1429.657227	669.042175
1428.618164	558.053101
1427.579102	507.614563
1426.540039	177.278595
1425.500977	348.751587
1424.461914	346.218414
1423.421875	152.138687
1422.381836	220.152054
1421.341797	114.324234
1420.301758	345.997345
1419.260742	157.079147
1418.219727	-107.275040
1417.178711	21.100056
1416.137695	53.813087
1415.096680	106.648468
1414.054688	28.674194
1413.012695	66.421379
1411.970703	-24.042400
1410.928711	179.635574
1409.885742	-104.276451
1408.842773	18.976101
1407.799805	-184.336136
1406.756836	-63.560696
1405.712891	-8.095281
1404.668945	-70.592743
1403.625000	-77.804024
1402.581055	-49.835552
1401.537109	241.582199
1400.492188	129.105423
1399.447266	-0.817549
1398.402344	97.515343
1397.357422	2.868649
1396.311523	-89.180389
1395.265625	94.475395
1394.219727	280.629761
1393.173828	-44.111099
1392.126953	4.419161
1391.081055	35.500484
1390.034180	69.138611
1388.986328	45.281696
1387.939453	-41.004768
1386.891602	155.450424
1385.843750	94.352074
1384.795898	-59.125477
1383.748047	-179.946625
1382.699219	-108.207214
1381.651367	-83.852875
1380.602539	-1.965349
1379.552734	-212.211975
1378.503906	-52.712952
1377.454102	-3.021162
1376.404297	-120.451584
1375.354492	-40.592922
1374.303711	-25.524809
1373.253906	-67.693970
1372.203125	12.451165
1371.152344	-164.099472
1370.100586	-6.459379
1369.049805	-55.581295
1367.998047	-42.278057
1366.946289	110.645653
1365.894531	-30.228346
1364.841797	-86.262123
1363.789063	74.437363
1362.736328	-26.114605
1361.683594	-111.552200
1360.630859	106.692513
1359.577148	-3.331916
1358.523438	118.095757
1357.469727	95.426132
1356.415039	67.932686
1355.361328	33.158546
1354.306641	83.013611
1353.251953	249.746506
1352.197266	53.983376
1351.141602	228.400543
1350.085938	181.970657
1349.030273	234.992599
1347.974609	283.188995
1346.918945	601.925049
1345.862305	456.877563
1344.805664	436.039734
1343.749023	618.662354
1342.691406	702.218384
1341.634766	498.457458
1340.577148	728.508606
1339.519531	406.258484
1338.460938	634.080017
1337.403320	673.809204
1336.344727	750.813416
1335.286133	615.116211
1334.226563	576.137878
1333.167969	549.723572
1332.108398	600.153992
1331.048828	685.352234
1329.989258	590.215942
1328.928711	534.831848
1327.869141	593.320740
1326.808594	380.188293
1325.748047	537.823303
1324.686523	530.100281
1323.625977	623.786743
1322.564453	475.693237
1321.502930	453.698029
1320.440430	424.476746
1319.378906	523.720398
1318.316406	477.575470
1317.253906	389.705566
1316.190430	368.600281
1315.127930	579.358276
1314.064453	578.274658
1313.000977	429.547302
1311.937500	409.131653
1310.873047	647.454407
1309.809570	617.489380
1308.745117	457.244965
1307.679688	307.077301
1306.615234	383.499176
1305.549805	383.795197
1304.484375	386.715332
1303.418945	286.530090
1302.353516	287.339020
1301.287109	457.888184
1300.220703	355.779327
1299.154297	401.272980
1298.087891	329.013519
1297.020508	495.129272
1295.954102	315.175415
1294.886719	371.083801
1293.818359	193.996063
1292.750977	309.096344
1291.682617	213.350357
1290.614258	63.844471
1289.545898	32.241261
1288.476563	111.105438
1287.407227	138.616577
1286.338867	112.357956
1285.268555	341.016693
1284.199219	136.224686
1283.128906	274.464203
1282.058594	148.392487
1280.988281	191.392532
1279.917969	261.425476
1278.846680	426.973877
1277.775391	311.302734
1276.704102	261.837921
1275.632813	432.558960
1274.560547	380.901886
1273.488281	273.184875
1272.416016	458.826752
1271.343750	493.060944
1270.270508	422.388214
1269.197266	464.178864
1268.124023	564.652527
1267.050781	474.832397
1265.977539	499.843353
1264.903320	376.146576
1263.829102	508.700562
1262.753906	802.237183
1261.679688	703.250000
1260.604492	704.338806
1259.529297	749.388367
1258.454102	531.399353
1257.378906	881.123291
1256.302734	751.056213
1255.226563	944.943726
1254.150391	807.794250
1253.073242	714.598083
1251.997070	794.267944
1250.919922	881.284912
1249.841797	771.353760
1248.764648	761.232605
1247.686523	802.242615
1246.608398	682.900269
1245.530273	765.355347
1244.452148	789.538086
1243.373047	857.493958
1242.293945	736.080750
1241.214844	845.409424
1240.135742	777.565186
1239.055664	607.890686
1237.975586	649.411499
1236.895508	729.771606
1235.815430	739.817139
1234.734375	737.784302
1233.654297	825.476318
1232.573242	469.691406
1231.491211	547.795349
1230.410156	1117.625366
1229.328125	607.125366
1228.246094	1046.007202
1227.163086	606.009033
1226.081055	737.386047
1224.998047	771.945557
1223.915039	726.679565
1222.832031	637.915588
1221.748047	450.070831
1220.664063	373.524933
1219.580078	185.842773
1218.496094	360.713287
1217.412109	354.320526
1216.327148	381.750671
1215.242188	252.205612
1214.157227	330.343048
1213.071289	140.519745
1211.985352	189.679749
1210.899414	516.262085
1209.813477	468.809296
1208.727539	563.645142
1207.640625	501.708466
1206.553711	485.579132
1205.466797	269.408173
1204.378906	287.026917
1203.291016	263.659912
1202.203125	252.316666
1201.115234	168.712646
1200.027344	111.593704
1198.938477	20.772541
1197.849609	-26.734039
1196.760742	-21.334452
1195.670898	-61.673061
1194.582031	133.608582
1193.492188	-106.374718
1192.401367	-206.891785
1191.311523	-93.552582
1190.220703	-191.728851
1189.129883	-64.136665
1188.039063	-210.414734
1186.947266	-90.190010
1185.856445	-39.691959
1184.764648	-111.663773
1183.671875	-126.084038
1182.580078	-85.396652
1181.487305	17.557285
1180.394531	36.479324
1179.301758	-50.149849
1178.208984	4.581147
1177.115234	30.463041
1176.021484	20.323738
1174.927734	295.105957
1173.833008	90.809334
1172.738281	109.150703
1171.643555	19.700851
1170.548828	-115.256531
1169.454102	-30.155497
1168.358398	157.664490
1167.262695	-75.532272
1166.166992	-48.138710
1165.070313	-25.628206
1163.973633	-39.065216
1162.876953	-105.149193
1161.780273	146.366745
1160.683594	13.215856
1159.585938	188.000671
1158.488281	470.014771
1157.389648	274.539337
1156.291992	529.960144
1155.193359	250.870758
1154.094727	308.045776
1152.996094	317.407166
1151.896484	431.538605
1150.796875	152.301941
1149.697266	175.668167
1148.597656	84.578964
1147.498047	0.565933
1146.397461	26.005423
1145.296875	-179.575943
1144.195313	-51.995300
1143.094727	34.967941
1141.993164	-49.492836
1140.891602	-24.628761
1139.789063	-28.421240
1138.687500	143.584656
1137.584961	191.815109
1136.482422	111.599640
1135.379883	249.858017
1134.276367	416.437653
1133.172852	445.107941
1132.069336	328.841522
1130.964844	305.073578
1129.861328	535.098816
1128.756836	878.773926
1127.652344	698.015381
1126.546875	744.861694
1125.442383	867.436768
1124.336914	748.083801
1123.230469	799.281433
1122.125000	622.911987
1121.018555	598.093750
1119.912109	495.029419
1118.805664	441.617035
1117.699219	639.010437
1116.591797	294.296478
1115.484375	226.433319
1114.376953	399.752716
1113.268555	487.747559
1112.160156	424.282745
1111.051758	495.468475
1109.943359	488.531219
1108.833984	434.233154
1107.725586	417.651184
1106.616211	493.068573
1105.505859	403.073059
1104.396484	468.810486
1103.286133	583.968994
1102.175781	477.193085
1101.064453	540.198730
1099.954102	515.822998
1098.842773	455.990021
1097.731445	568.165894
1096.619141	545.859497
1095.507813	400.954651
1094.395508	623.494019
1093.282227	337.140930
1092.169922	474.649994
1091.056641	534.321289
1089.943359	452.670685
1088.830078	389.796478
1087.716797	439.781372
1086.602539	550.804749
1085.488281	445.377045
1084.373047	480.959839
1083.258789	605.763184
1082.143555	547.153687
1081.028320	382.786835
1079.913086	418.055054
1078.796875	443.839691
1077.680664	469.544464
1076.564453	180.677200
1075.448242	485.528015
1074.331055	421.865814
1073.213867	208.068298
1072.096680	339.001801
1070.979492	275.243652
1069.861328	563.016846
1068.743164	306.983490
1067.625000	289.970001
1066.505859	284.622223
1065.386719	103.613174
1064.267578	437.675629
1063.148438	184.076508
1062.029297	92.013474
1060.909180	301.737732
1059.789063	263.409912
1058.667969	246.107422
1057.547852	93.198242
1056.426758	258.195129
1055.305664	280.552856
1054.183594	52.898594
1053.062500	82.259720
1051.940430	200.317886
1050.818359	301.966431
1049.695313	216.826752
1048.572266	12.709206
1047.449219	214.614380
1046.326172	19.911013
1045.203125	84.134842
1044.079102	136.667038
1042.955078	63.316113
1041.830078	-96.221306
1040.706055	49.523685
1039.581055	88.064880
1038.456055	-59.689625
1037.331055	-137.516556
1036.205078	33.755428
1035.079102	100.253143
1033.953125	62.053375
1032.826172	-10.996668
1031.700195	122.982742
1030.573242	249.952026
1029.445313	58.458759
1028.318359	113.418602
1027.190430	-117.371895
1026.062500	2.715774
1024.934570	-360.218201
1023.805664	-163.428909
1022.676758	-275.385620
1021.547852	-106.452087
1020.418945	-304.102356
1019.289063	-88.742714
1018.159180	-147.056580
1017.029297	-105.590317
1015.898438	-59.447369
1014.767578	111.877136
1013.636719	76.999847
1012.505859	109.381134
1011.375000	435.916901
1010.243164	262.297913
1009.111328	355.021790
1007.978516	526.458069
1006.846680	811.268066
1005.713867	922.551941
1004.581055	1674.425171
1003.447266	2211.025879
1002.313477	1950.041870
1001.179688	1659.233643
1000.045898	929.702148
998.912109	570.173035
997.777344	610.407043
996.642578	175.135849
995.506836	252.580338
994.372070	242.411255
993.236328	227.740143
992.100586	164.751389
990.963867	263.322266
989.828125	244.389236
988.691406	66.539108
987.553711	15.630312
986.416992	142.266525
985.279297	119.248909
984.141602	-117.789925
983.003906	-20.768383
981.865234	163.797806
980.726563	364.515411
979.587891	284.595734
978.448242	122.041840
977.309570	12.590009
976.169922	326.337769
975.030273	403.334412
973.889648	73.700447
972.749023	61.398888
971.608398	306.489349
970.467773	195.679871
969.326172	64.402756
968.184570	256.957214
967.042969	309.590210
965.901367	89.340523
964.758789	-9.098457
963.616211	211.393051
962.473633	262.281464
961.330078	457.691010
960.186523	48.212608
959.042969	188.897446
957.899414	242.631638
956.754883	94.985970
955.610352	155.887512
954.465820	-53.162560
953.321289	115.595627
952.175781	89.973381
951.030273	-63.565887
949.884766	164.985580
948.738281	169.546707
947.591797	-22.299551
946.445313	206.538361
945.298828	1.371618
944.151367	100.218071
943.003906	103.266342
941.856445	136.141891
940.708008	48.190872
939.559570	-39.567623
938.411133	178.551239
937.262695	136.715652
936.113281	277.465363
934.964844	131.058228
933.814453	41.849831
932.665039	306.004089
931.514648	23.455244
930.364258	73.697403
929.213867	130.888519
928.062500	-34.890224
926.912109	24.857107
925.759766	-167.839951
924.608398	58.252754
923.456055	127.454475
922.303711	19.406471
921.151367	-90.730812
919.999023	-255.227676
918.845703	-55.972279
917.692383	129.687668
916.539063	-116.114006
915.384766	-123.266319
914.230469	-82.622368
913.076172	-214.355164
911.920898	-207.498138
910.766602	-141.555344
909.611328	-270.558289
908.455078	-195.325424
907.299805	-113.223907
906.143555	41.472027
904.987305	10.411911
903.830078	56.491276
902.673828	-169.113022
901.516602	-0.554652
900.359375	68.421814
899.201172	110.307716
898.042969	154.526184
896.884766	-59.052620
895.726563	46.414085
894.567383	244.613998
893.408203	-54.479435
892.249023	66.969574
891.088867	55.141933
889.929688	-74.071762
888.769531	-261.866180
887.608398	-171.808838
886.448242	-167.511551
885.287109	-68.375832
884.125977	-106.855797
882.963867	64.504906
881.801758	-3.200141
880.639648	109.527565
879.477539	23.894512
878.315430	-18.847908
877.152344	100.676590
875.989258	76.024147
874.825195	-7.132089
873.661133	31.341082
872.497070	87.821877
871.333008	180.292984
870.168945	200.741974
869.003906	48.010899
867.838867	131.460342
866.672852	-7.682927
865.506836	-2.920644
864.340820	195.075516
863.174805	96.430740
862.008789	244.872787
860.841797	337.097107
859.674805	186.807007
858.506836	388.934265
857.339844	126.455856
856.171875	332.924469
855.003906	548.229065
853.834961	323.920502
852.666016	222.966919
851.497070	520.940857
850.328125	312.337769
849.158203	641.410461
847.988281	513.393921
846.818359	385.375458
845.647461	125.285530
844.477539	167.370834
843.306641	104.208694
842.134766	383.255432
840.963867	228.223114
839.791992	10.581309
838.619141	52.262081
837.447266	107.234840
836.274414	-16.648302
835.101563	163.220886
833.928711	135.214310
832.754883	218.759171
831.581055	235.192581
830.407227	298.372986
829.232422	412.733337
828.058594	299.399139
826.883789	172.626923
825.708008	288.816040
824.533203	213.128998
823.357422	277.749634
822.181641	146.153107
821.004883	99.134476
819.828125	23.055054
818.651367	-26.407621
817.474609	215.598877
816.296875	-145.700821
815.119141	-70.915283
813.941406	-45.242584
812.763672	29.194517
811.584961	-74.402885
810.406250	-178.098541
809.226563	0.318387
808.047852	-65.881538
806.868164	9.950353
805.688477	-147.566116
804.507813	-145.317825
803.327148	-258.641510
802.146484	-136.855225
800.965820	-97.367668
799.784180	72.803360
798.603516	-125.355629
797.420898	-108.537956
796.239258	-100.754555
795.056641	22.092083
793.874023	14.017911
792.691406	-242.265732
791.507813	112.549561
790.324219	84.064552
789.140625	197.080856
787.956055	-26.439770
786.772461	81.814491
785.586914	48.319721
784.402344	41.221668
783.216797	-47.816883
782.032227	-48.559666
780.845703	34.513439
779.660156	196.926270
778.473633	-7.492743
777.287109	8.840690
776.100586	89.043327
774.913086	25.620281
773.725586	52.557053
772.538086	103.613449
771.349609	211.857254
770.161133	4.631227
768.972656	-2.024076
767.784180	319.572693
766.594727	112.112640
765.405273	215.230545
764.215820	111.181480
763.026367	99.552727
761.835938	197.889145
760.645508	289.484772
759.454102	530.556458
758.262695	417.287476
757.072266	666.851563
755.879883	819.480896
754.688477	618.077881
753.496094	517.792603
752.303711	432.876709
751.110352	282.050659
749.917969	432.106628
748.724609	252.723282
747.530273	380.686035
746.336914	422.978973
745.142578	482.780060
743.948242	351.708282
742.752930	113.235931
741.558594	352.819397
740.363281	276.661407
739.166992	7.710370
737.971680	113.542122
736.775391	55.072655
735.579102	366.744965
734.381836	-98.892685
733.185547	330.953430
731.988281	215.771164
730.790039	166.337738
729.592773	79.818848
728.394531	109.314140
727.196289	-14.153149
725.997070	70.173103
724.797852	19.080681
723.598633	125.420113
722.399414	118.249924
721.199219	69.720200
719.999023	215.645737
718.798828	134.651398
717.598633	171.679428
716.397461	213.209351
715.196289	121.838547
713.994141	157.156097
712.792969	216.618576
711.590820	134.570496
710.388672	218.362198
709.185547	151.998978
707.982422	55.384335
706.779297	98.391212
705.576172	145.954880
704.372070	106.667595
703.167969	-36.811703
701.963867	-227.842316
700.759766	-55.316990
699.554688	-113.109406
698.349609	138.085037
697.143555	-214.786179
695.938477	-108.738289
694.732422	6.225775
693.525391	71.462074
692.319336	-106.249146
691.112305	7.309084
689.905273	-143.684738
688.697266	-148.931702
687.490234	-112.670784
686.282227	-208.429184
685.073242	-91.345154
683.865234	-54.234894
682.656250	-229.244003
681.447266	1.323147
680.237305	-259.679169
679.028320	-357.836151
677.818359	-76.721909
676.607422	-85.534866
675.397461	-48.619686
674.186523	-93.665627
672.975586	-19.438889
671.763672	-109.352684
670.551758	-71.393204
669.339844	120.282219
668.127930	197.555298
666.915039	0.603496
665.703125	136.635040
664.489258	33.082298
663.276367	80.906593
662.062500	185.017899
660.848633	62.614281
659.634766	-16.439259
658.419922	122.558632
657.205078	-81.341835
655.990234	128.938019
654.775391	261.565308
653.559570	109.668449
652.343750	-83.098190
651.126953	34.426712
649.911133	-63.547993
648.694336	163.593460
647.477539	-46.511036
646.259766	141.513199
645.041992	363.686188
643.824219	301.550171
642.606445	465.007721
641.387695	292.629852
640.168945	197.365646
638.950195	32.956940
637.730469	141.075500
636.511719	-24.212561
635.291016	84.947807
634.071289	116.124947
632.850586	129.434967
631.629883	13.212018
630.409180	383.348663
629.188477	198.927155
627.966797	253.874084
626.745117	206.985535
625.522461	201.898148
624.300781	127.044228
623.078125	348.828278
621.854492	327.063049
620.631836	299.588257
619.408203	-27.073418
618.184570	248.535446
616.960938	139.143570
615.736328	42.937603
614.511719	90.315758
613.287109	-138.177551
612.061523	71.780823
610.835938	-71.289566
609.610352	-71.362556
608.384766	-76.120338
607.158203	70.250732
605.931641	-138.721451
604.705078	-102.836266
