# Supplementary material for: Raman spectroscopy accurately differentiates mucosal healing from non-healing and biochemical changes following biological therapy in inflammatory bowel disease
Source: PLoS One. 2021 Jun 2;16(6):e0252210. doi: 10.1371/journal.pone.0252210 (PMC8172032; doi:10.1371/journal.pone.0252210)
Supplement: S3 Dataset — (ZIP) [file pone.0252210.s005.zip › Export UC active inflammation/OC006-1 post treatment_base sub CR removed_13__X_-12418.4__Y_44061.1__Time_144.txt]

1714.640625	242.820740
1713.664063	388.592834
1712.687500	53.306412
1711.709961	292.670959
1710.733398	304.919983
1709.755859	95.213394
1708.778320	84.501549
1707.799805	205.459961
1706.821289	-139.216156
1705.843750	-57.417774
1704.864258	-130.855057
1703.885742	-281.471954
1702.907227	-62.504349
1701.927734	-266.319977
1700.948242	-435.163147
1699.968750	-571.798645
1698.988281	-179.122757
1698.007813	-246.448441
1697.028320	-383.250793
1696.046875	-76.860428
1695.066406	34.257492
1694.084961	168.967072
1693.104492	207.247345
1692.123047	274.383698
1691.140625	-142.109100
1690.159180	351.033264
1689.176758	64.377502
1688.194336	142.628830
1687.211914	593.485657
1686.228516	467.552216
1685.246094	386.313904
1684.262695	139.033463
1683.279297	117.467949
1682.295898	79.042076
1681.311523	249.993881
1680.327148	164.323044
1679.342773	202.768784
1678.358398	538.164795
1677.374023	-151.955292
1676.388672	431.079865
1675.403320	544.643799
1674.417969	997.233154
1673.432617	799.786438
1672.446289	983.737183
1671.459961	1142.346313
1670.473633	672.620605
1669.487305	924.024902
1668.500977	995.969604
1667.513672	1074.296021
1666.526367	829.933594
1665.539063	1136.001831
1664.550781	1084.819458
1663.563477	1114.290283
1662.575195	1112.864014
1661.586914	1104.432251
1660.598633	1226.793335
1659.609375	976.316772
1658.620117	808.928223
1657.631836	1593.328003
1656.641602	969.342163
1655.652344	1455.703247
1654.662109	807.043457
1653.672852	858.020325
1652.681641	1129.162598
1651.691406	522.699890
1650.701172	686.667603
1649.709961	287.959564
1648.718750	453.022766
1647.727539	37.139114
1646.735352	818.818909
1645.744141	385.542267
1644.751953	156.244064
1643.759766	194.160126
1642.766602	440.988037
1641.774414	286.964142
1640.781250	-133.170532
1639.788086	-11.961289
1638.794922	-35.551453
1637.801758	281.334076
1636.807617	419.054016
1635.813477	-33.440365
1634.819336	-82.314034
1633.825195	-125.676781
1632.830078	47.141384
1631.834961	-390.903656
1630.839844	-167.740723
1629.844727	26.514313
1628.849609	-163.425873
1627.853516	78.310783
1626.857422	-237.654541
1625.861328	-114.193878
1624.865234	-88.018700
1623.868164	-214.313644
1622.871094	287.633514
1621.874023	114.053879
1620.876953	64.022697
1619.879883	24.502344
1618.881836	19.079649
1617.883789	-49.390797
1616.885742	223.335724
1615.887695	-152.316040
1614.888672	143.749817
1613.889648	484.186279
1612.890625	21.868435
1611.891602	167.929443
1610.892578	237.784119
1609.892578	-46.376743
1608.892578	258.996552
1607.892578	82.054153
1606.892578	101.454353
1605.891602	-39.095730
1604.890625	-373.501617
1603.889648	181.958374
1602.888672	-165.837418
1601.887695	190.079422
1600.885742	-61.255314
1599.883789	-257.791626
1598.881836	-266.232117
1597.879883	-186.036819
1596.876953	-168.880692
1595.874023	-154.602386
1594.871094	178.104462
1593.868164	48.116795
1592.864258	-301.458984
1591.861328	-249.098602
1590.857422	-50.923241
1589.853516	316.493225
1588.848633	-287.094421
1587.844727	61.352909
1586.839844	177.220703
1585.834961	-293.898834
1584.830078	373.978973
1583.824219	95.202332
1582.819336	-48.248055
1581.813477	-35.703346
1580.807617	174.442963
1579.800781	74.277107
1578.794922	-335.931854
1577.788086	13.651343
1576.781250	47.889145
1575.773438	-225.253738
1574.766602	-27.797915
1573.758789	-280.687195
1572.750977	433.345276
1571.743164	-4.779600
1570.735352	492.499908
1569.726563	-208.606155
1568.718750	209.874771
1567.708984	142.085037
1566.700195	-32.438313
1565.691406	106.874481
1564.681641	-327.853271
1563.671875	20.903582
1562.662109	18.934689
1561.652344	143.705612
1560.641602	273.221802
1559.630859	436.037689
1558.620117	-145.490143
1557.609375	343.182617
1556.597656	-161.079926
1555.586914	-7.462810
1554.575195	-105.516617
1553.563477	122.382179
1552.550781	10.679018
1551.539063	242.953537
1550.526367	624.832886
1549.513672	372.383728
1548.500977	259.381897
1547.487305	60.717255
1546.473633	298.742828
1545.459961	249.426193
1544.446289	57.668667
1543.432617	-74.897903
1542.417969	84.131012
1541.404297	-82.587662
1540.389648	-247.009735
1539.374023	114.910263
1538.359375	104.760864
1537.343750	-65.719795
1536.328125	-169.346771
1535.312500	278.742981
1534.296875	-116.896088
1533.280273	415.443634
1532.263672	194.600800
1531.247070	362.712158
1530.230469	623.230896
1529.212891	169.766251
1528.196289	130.924316
1527.178711	199.927139
1526.160156	554.340759
1525.142578	234.061966
1524.124023	199.249023
1523.106445	33.045773
1522.087891	23.519945
1521.068359	59.991814
1520.049805	340.512817
1519.030273	-129.951981
1518.010742	273.338501
1516.991211	301.099854
1515.971680	315.789856
1514.951172	276.269379
1513.930664	295.620300
1512.910156	137.620789
1511.889648	64.185791
1510.868164	467.824097
1509.846680	168.145676
1508.826172	317.335327
1507.803711	-0.552057
1506.782227	-154.342819
1505.759766	-157.052505
1504.737305	-162.492203
1503.714844	113.757126
1502.692383	-322.424561
1501.668945	-776.553040
1500.646484	-383.019562
1499.623047	-176.735596
1498.599609	-605.433350
1497.575195	-483.964844
1496.550781	-252.663605
1495.527344	144.735016
1494.502930	-545.072205
1493.477539	-86.760262
1492.453125	59.441399
1491.427734	11.186085
1490.402344	-407.636475
1489.376953	-144.302628
1488.350586	-29.360456
1487.325195	430.226776
1486.298828	177.209335
1485.272461	-277.413391
1484.245117	117.798508
1483.218750	543.448486
1482.191406	450.997375
1481.164063	159.608688
1480.136719	594.955200
1479.108398	637.441406
1478.080078	435.207397
1477.052734	467.498810
1476.023438	958.183655
1474.995117	185.391464
1473.965820	617.309265
1472.937500	875.962402
1471.908203	1429.690186
1470.877930	1214.590942
1469.848633	1946.092163
1468.818359	1840.349487
1467.788086	1836.377808
1466.757813	1339.154175
1465.727539	1599.690796
1464.696289	1753.333252
1463.665039	2138.158691
1462.633789	1890.276611
1461.602539	2135.273438
1460.570313	2164.295654
1459.539063	1840.504272
1458.506836	2275.781738
1457.473633	2231.229736
1456.441406	2810.954346
1455.408203	2538.115479
1454.375000	2904.551270
1453.341797	2824.632568
1452.308594	2990.714600
1451.274414	2675.182861
1450.241211	2610.778076
1449.207031	2561.622559
1448.171875	2730.337158
1447.137695	2747.181641
1446.102539	2538.723877
1445.067383	2674.694824
1444.032227	2446.285645
1442.997070	2600.124512
1441.960938	2124.070068
1440.924805	2166.781982
1439.888672	2232.341797
1438.852539	2040.131714
1437.816406	2222.181885
1436.779297	1936.737915
1435.742188	1674.275391
1434.705078	1540.867554
1433.666992	1256.072632
1432.629883	1118.017090
1431.591797	1156.791382
1430.553711	506.729248
1429.514648	1088.311401
1428.476563	249.627563
1427.437500	1063.331665
1426.398438	782.498962
1425.359375	738.905334
1424.320313	125.865578
1423.280273	352.313995
1422.240234	838.313293
1421.200195	475.424255
1420.159180	221.081497
1419.119141	518.449463
1418.078125	264.536133
1417.037109	395.949829
1415.996094	492.247131
1414.954102	140.851608
1413.912109	300.327972
1412.870117	-50.529076
1411.828125	-109.440613
1410.786133	404.915253
1409.743164	62.279110
1408.700195	46.581676
1407.657227	219.457138
1406.614258	442.668549
1405.570313	417.359406
1404.527344	-122.296341
1403.483398	91.319176
1402.438477	151.926407
1401.394531	172.608063
1400.349609	341.401031
1399.304688	71.499313
1398.259766	473.774841
1397.214844	307.115143
1396.168945	604.262695
1395.123047	-0.445000
1394.077148	-123.772980
1393.031250	236.474655
1391.984375	146.048782
1390.937500	-209.479782
1389.890625	909.416687
1388.843750	38.836235
1387.796875	124.443146
1386.749023	397.746918
1385.701172	223.539703
1384.653320	577.106750
1383.604492	190.844742
1382.556641	-202.500275
1381.507813	-83.353638
1380.458984	133.360580
1379.410156	-151.775726
1378.360352	-107.052589
1377.310547	-127.051117
1376.260742	202.556519
1375.210938	434.914459
1374.161133	415.416870
1373.110352	206.536209
1372.059570	-166.622437
1371.008789	98.784111
1369.957031	-378.517242
1368.906250	26.771946
1367.854492	192.867889
1366.802734	-574.977173
1365.750000	-72.274063
1364.698242	-328.933136
1363.645508	71.837486
1362.592773	61.992115
1361.540039	-198.958511
1360.486328	-260.629852
1359.433594	-538.422852
1358.379883	-288.789917
1357.326172	-359.770142
1356.271484	-20.462738
1355.216797	60.452095
1354.163086	782.535522
1353.107422	404.059784
1352.052734	251.956955
1350.998047	221.756927
1349.942383	52.712971
1348.886719	382.748932
1347.830078	357.973846
1346.774414	740.258972
1345.717773	594.245911
1344.661133	485.670013
1343.604492	972.287537
1342.546875	1089.528442
1341.490234	914.527771
1340.432617	1198.061401
1339.375000	869.844177
1338.316406	1108.986450
1337.258789	1266.527954
1336.200195	765.690979
1335.141602	1544.693726
1334.082031	1309.041504
1333.023438	1160.264526
1331.963867	972.102356
1330.904297	939.951782
1329.844727	1043.927856
1328.784180	979.911804
1327.723633	748.038025
1326.663086	928.984009
1325.602539	477.685211
1324.541992	999.674500
1323.480469	1282.060181
1322.418945	764.717957
1321.357422	1313.825439
1320.295898	888.255188
1319.233398	1163.522339
1318.170898	1303.154175
1317.108398	1662.296997
1316.045898	1358.288208
1314.982422	1347.783936
1313.918945	1322.619507
1312.855469	1465.105103
1311.791992	1541.140625
1310.728516	1484.282227
1309.664063	1171.487427
1308.599609	1695.801636
1307.535156	1823.800781
1306.469727	1631.973633
1305.404297	1597.756104
1304.338867	1160.337280
1303.273438	1318.206665
1302.208008	1753.869507
1301.141602	958.135742
1300.075195	951.561584
1299.008789	1758.191406
1297.942383	1427.421143
1296.875000	1357.119385
1295.807617	1655.174194
1294.740234	1253.661255
1293.672852	2079.339600
1292.604492	1447.406250
1291.537109	906.603882
1290.468750	1327.360718
1289.399414	1299.299316
1288.331055	1398.802490
1287.261719	1745.806519
1286.192383	1678.644165
1285.123047	1675.250366
1284.052734	1404.928101
1282.983398	1673.477417
1281.913086	1704.468506
1280.841797	1569.031494
1279.771484	1624.583374
1278.700195	1462.397461
1277.628906	1239.157593
1276.557617	1238.579834
1275.486328	1668.310059
1274.414063	1523.448975
1273.341797	2072.687744
1272.269531	1688.422485
1271.197266	1692.720825
1270.124023	2146.347656
1269.050781	1950.338013
1267.977539	2144.986084
1266.904297	1761.172363
1265.830078	1655.654053
1264.756836	1633.151489
1263.681641	1561.832153
1262.607422	1575.906494
1261.533203	2199.428955
1260.458008	1255.477173
1259.382813	1435.265503
1258.307617	1417.635376
1257.231445	1650.844360
1256.155273	1796.270996
1255.079102	1566.694214
1254.002930	1955.447632
1252.926758	1689.388550
1251.849609	2299.266602
1250.772461	2076.960449
1249.695313	1772.038208
1248.617188	1977.773193
1247.540039	1524.659302
1246.461914	1664.682617
1245.382813	2135.012939
1244.304688	1426.964966
1243.225586	1695.485352
1242.146484	1621.476685
1241.067383	1678.546265
1239.988281	1298.676514
1238.908203	1467.289307
1237.828125	1383.466553
1236.748047	1864.769165
1235.667969	1812.320190
1234.586914	1982.853882
1233.505859	1903.593140
1232.424805	1712.833252
1231.343750	1301.627197
1230.261719	1433.091797
1229.179688	1203.598999
1228.097656	1475.326782
1227.015625	1480.585938
1225.932617	667.759216
1224.850586	1132.779785
1223.767578	1130.609741
1222.683594	867.145752
1221.600586	838.298218
1220.516602	548.263245
1219.432617	1316.882080
1218.347656	1268.318359
1217.263672	811.451660
1216.178711	1001.970093
1215.093750	762.496399
1214.008789	694.451294
1212.922852	495.982758
1211.836914	640.174805
1210.750977	921.737183
1209.665039	614.536133
1208.579102	1074.242432
1207.492188	1222.605591
1206.405273	1103.249146
1205.318359	906.734497
1204.230469	796.920532
1203.142578	641.290466
1202.054688	437.468414
1200.966797	440.695862
1199.877930	282.518890
1198.790039	429.983765
1197.701172	505.074005
1196.611328	262.452911
1195.522461	358.987518
1194.432617	272.598602
1193.342773	967.442200
1192.252930	313.533478
1191.162109	-114.339516
1190.072266	39.277142
1188.981445	-102.735382
1187.889648	31.325527
1186.798828	-31.609064
1185.707031	145.365112
1184.615234	312.561249
1183.523438	287.643250
1182.430664	512.047363
1181.337891	189.493286
1180.245117	358.465424
1179.152344	323.502899
1178.059570	271.683868
1176.965820	-326.524384
1175.872070	-47.862484
1174.778320	489.216675
1173.683594	68.188049
1172.588867	-79.868294
1171.494141	765.227661
1170.399414	470.913696
1169.303711	-297.054047
1168.208984	-567.295959
1167.113281	164.316833
1166.016602	-125.301216
1164.920898	-80.262222
1163.824219	-135.734375
1162.727539	-179.347549
1161.630859	168.656738
1160.533203	141.479630
1159.435547	-224.789673
1158.337891	277.794922
1157.240234	-95.695465
1156.141602	268.026123
1155.043945	-62.557041
1153.944336	312.687592
1152.845703	339.621490
1151.747070	206.758347
1150.647461	-493.333801
1149.547852	-42.471043
1148.447266	-127.874405
1147.347656	36.745171
1146.247070	-253.571060
1145.146484	-348.662262
1144.044922	-293.905792
1142.944336	-1.301051
1141.842773	107.888214
1140.741211	-54.161190
1139.638672	-152.068863
1138.537109	-333.169586
1137.434570	65.569466
1136.332031	-39.658905
1135.228516	-620.052490
1134.125977	8.616904
1133.022461	2.928791
1131.917969	-204.638809
1130.814453	271.361450
1129.709961	4.360426
1128.605469	1027.918579
1127.500977	779.709656
1126.396484	896.704041
1125.291016	404.297607
1124.185547	578.051147
1123.080078	720.857056
1121.973633	408.658173
1120.868164	127.371414
1119.761719	-87.580498
1118.654297	-267.008209
1117.547852	374.935181
1116.440430	60.508228
1115.333008	8.772164
1114.225586	-66.630371
1113.117188	6.899673
1112.008789	63.806419
1110.900391	-44.806469
1109.791992	193.969391
1108.682617	-254.938812
1107.573242	234.046036
1106.463867	477.191711
1105.354492	30.797321
1104.244141	358.758881
1103.133789	249.973877
1102.023438	660.264893
1100.913086	645.774841
1099.801758	402.493530
1098.690430	406.857635
1097.579102	651.650696
1096.467773	156.335999
1095.355469	770.919128
1094.243164	610.243042
1093.130859	732.239685
1092.017578	543.360229
1090.905273	552.326843
1089.791992	589.508057
1088.677734	605.461121
1087.564453	299.189392
1086.450195	557.460022
1085.335938	909.678284
1084.221680	848.026306
1083.106445	1035.502319
1081.991211	1643.503784
1080.875977	766.626831
1079.760742	1038.624023
1078.644531	218.665558
1077.528320	42.320633
1076.412109	882.302673
1075.295898	224.957840
1074.178711	377.222382
1073.061523	494.290222
1071.944336	-5.328393
1070.826172	475.177948
1069.708984	526.654907
1068.590820	889.769775
1067.471680	364.892365
1066.353516	390.727295
1065.234375	285.457916
1064.115234	800.652527
1062.996094	503.548004
1061.875977	1020.893799
1060.755859	782.461121
1059.635742	118.549271
1058.515625	642.863831
1057.394531	477.349915
1056.273438	10.489304
1055.152344	322.034393
1054.031250	458.315674
1052.909180	568.895813
1051.787109	941.045288
1050.665039	633.774109
1049.541992	97.973488
1048.418945	232.210281
1047.295898	730.424316
1046.172852	477.485107
1045.048828	635.135620
1043.925781	454.826447
1042.801758	48.596088
1041.676758	-226.881012
1040.552734	89.649712
1039.427734	-22.444513
1038.302734	40.284920
1037.176758	221.800446
1036.050781	319.566010
1034.924805	3.216516
1033.798828	196.621201
1032.672852	229.586792
1031.545898	-39.658077
1030.418945	209.787231
1029.291992	105.963753
1028.164063	171.928558
1027.036133	-326.527557
1025.908203	-90.652702
1024.780273	-302.913788
1023.651367	-364.057953
1022.522461	-824.232605
1021.393555	-580.943787
1020.264648	-479.127319
1019.134766	-335.490723
1018.004883	3.020963
1016.875000	-224.129700
1015.744141	-63.985867
1014.613281	188.944397
1013.482422	-246.142090
1012.351563	-414.509430
1011.219727	505.690277
1010.088867	212.554688
1008.956055	51.593948
1007.824219	129.245895
1006.691406	591.049438
1005.558594	881.651245
1004.425781	1454.403931
1003.292969	2001.636963
1002.159180	2613.488281
1001.025391	2203.861572
999.891602	1667.554565
998.756836	1348.752808
997.622070	-424.476868
996.487305	668.296204
995.352539	258.182281
994.216797	240.703140
993.081055	228.034271
991.945313	247.848282
990.808594	-151.856064
989.672852	-87.785034
988.536133	-85.801056
987.398438	-65.223343
986.261719	93.795258
985.124023	135.440170
983.986328	-18.474350
982.847656	48.863941
981.709961	-224.254166
980.571289	-301.477905
979.432617	-263.439240
978.292969	108.244873
977.153320	-311.057983
976.013672	198.800674
974.874023	-128.007278
973.734375	434.815002
972.593750	147.534088
971.453125	202.805389
970.311523	451.114502
969.170898	231.200729
968.029297	-208.776978
966.886719	111.158134
965.745117	447.212830
964.602539	716.765808
963.459961	-228.888596
962.317383	905.350647
961.173828	565.524841
960.030273	306.255798
958.886719	425.284973
957.743164	537.588135
956.598633	535.519653
955.454102	497.020630
954.309570	568.582397
953.165039	365.727325
952.019531	286.669647
950.874023	489.146484
949.727539	206.950394
948.582031	661.188171
947.435547	123.485313
946.289063	178.015457
945.141602	447.415405
943.995117	429.134155
942.847656	91.352943
941.699219	379.375458
940.551758	635.508850
939.403320	569.958740
938.254883	618.670593
937.105469	270.688324
935.957031	1167.997314
934.807617	565.077515
933.658203	826.365906
932.507813	693.508301
931.357422	718.050598
930.207031	653.928162
929.056641	41.263981
927.906250	-152.100403
926.754883	96.278214
925.603516	69.382187
924.451172	79.037689
923.298828	-172.695190
922.146484	476.212402
920.994141	406.648682
919.841797	823.603271
918.688477	892.856018
917.535156	610.130127
916.380859	438.947632
915.227539	138.569077
914.073242	319.681976
912.918945	40.149464
911.763672	-5.451366
910.608398	135.101669
909.453125	228.086945
908.297852	-93.764084
907.141602	237.454102
905.985352	-272.115082
904.829102	20.697195
903.672852	299.880066
902.515625	-30.137270
901.358398	-454.985382
900.201172	-166.534683
899.042969	139.964554
897.884766	-320.556152
896.726563	-353.264160
895.568359	141.016876
894.409180	-377.705292
893.250000	209.172226
892.090820	-80.939919
890.930664	4.184877
889.771484	102.895668
888.611328	246.774078
887.450195	252.926178
886.289063	-345.764496
885.128906	143.554092
883.966797	19.030304
882.805664	-321.905457
881.643555	210.024307
880.481445	40.616837
879.319336	833.735657
878.156250	411.951416
876.993164	684.256470
875.830078	28.529955
874.666016	703.897278
873.502930	1081.822998
872.338867	953.171082
871.173828	275.539429
870.009766	759.056519
868.844727	423.664459
867.679688	569.628784
866.513672	1052.707642
865.348633	611.842163
864.182617	836.271240
863.015625	757.295837
861.849609	1248.809937
860.682617	754.341736
859.515625	1108.633179
858.347656	1898.106567
857.180664	1156.937378
856.012695	1335.794189
854.843750	1949.602905
853.675781	2015.999878
852.506836	2044.192993
851.337891	915.916504
850.167969	1374.436279
848.999023	1348.834473
847.829102	1484.420166
846.658203	1127.291016
845.488281	1025.451538
844.317383	1274.928955
843.146484	985.005188
841.975586	352.895355
840.803711	472.396515
839.631836	770.618652
838.459961	561.199036
837.287109	-92.940506
836.114258	694.200989
834.941406	705.784363
833.768555	607.829651
832.594727	503.102417
831.420898	407.244690
830.247070	219.823639
829.072266	251.003052
827.898438	389.125732
826.722656	551.564026
825.547852	410.603790
824.372070	13.247210
823.196289	-323.893951
822.020508	-166.416199
820.844727	84.396484
819.667969	550.934082
818.491211	578.527771
817.313477	267.637665
816.136719	363.976440
814.958984	99.701378
813.781250	140.113068
812.602539	2.437135
811.423828	2.513594
810.245117	89.105965
809.066406	-166.709671
807.886719	-13.809423
806.707031	50.006870
805.527344	-503.676636
804.346680	-533.361206
803.166992	93.755165
801.985352	28.078146
800.804688	-295.058685
799.623047	-655.945557
798.441406	3.134820
797.259766	3.337538
796.078125	-903.104126
794.895508	-30.058990
793.712891	-169.972900
792.529297	-283.441315
791.346680	-36.111664
790.163086	-59.166218
788.978516	574.886292
787.794922	248.196503
786.610352	85.151878
785.425781	397.488007
784.241211	273.907959
783.055664	245.237793
781.870117	127.995125
780.684570	-250.101044
779.498047	498.345612
778.311523	680.892517
777.125000	905.118408
775.938477	930.391235
774.750977	580.278992
773.563477	724.363708
772.375977	78.521454
771.187500	306.085846
769.999023	328.311462
768.810547	969.746643
767.622070	563.924316
766.432617	887.365479
765.243164	681.825806
764.053711	262.612000
762.863281	563.338867
761.672852	883.567566
760.482422	424.456604
759.291992	1294.266357
758.100586	1246.260132
756.909180	793.484558
755.717773	725.512634
754.525391	1213.498413
753.333008	681.465820
752.140625	446.136810
750.948242	1082.764771
749.754883	607.785217
748.561523	424.878998
747.368164	347.292236
746.173828	537.304138
744.979492	-229.426987
743.785156	-98.834427
742.590820	283.758057
741.395508	-92.510765
740.200195	294.049591
739.003906	141.234253
737.808594	264.467224
736.612305	-201.665741
735.416016	72.471977
734.218750	158.105484
733.021484	-135.026672
731.824219	162.721649
730.626953	536.832642
729.428711	-314.124451
728.230469	298.128662
727.032227	81.504219
725.833984	752.305237
724.634766	98.554420
723.435547	393.194763
722.235352	309.803894
721.036133	604.222595
719.835938	202.068680
718.635742	243.160583
717.434570	175.115494
716.233398	805.197388
715.032227	420.835175
713.831055	21.418976
712.628906	282.738312
711.426758	9.994956
710.224609	412.915131
709.021484	66.288864
707.818359	580.185242
706.615234	268.658813
705.412109	-36.110703
704.208008	440.659485
703.003906	453.835358
701.799805	199.534317
700.594727	-0.179127
699.389648	-312.751556
698.184570	307.543915
696.979492	-32.940693
695.773438	463.406647
694.567383	134.185944
693.361328	598.007080
692.154297	130.256119
690.947266	-245.920395
689.740234	-439.428162
688.533203	-404.813477
687.325195	-196.486526
686.117188	-189.746628
684.909180	57.898945
683.700195	309.978088
682.491211	-304.738861
681.282227	-366.392029
680.072266	-395.281158
678.863281	-358.899170
677.653320	-265.978577
676.442383	-14.815340
675.232422	-367.286804
674.021484	-572.171143
672.810547	296.315460
671.598633	139.546295
670.386719	-14.656465
669.174805	52.034958
667.962891	-71.145538
666.750000	151.769775
665.537109	277.734253
664.324219	-94.909302
663.110352	-78.356781
661.897461	342.257019
660.683594	141.478790
659.468750	-78.262474
658.254883	-40.775959
657.040039	-89.193359
655.824219	-5.656691
654.609375	207.600327
653.393555	-5.568418
652.177734	-84.621651
650.960938	-40.426216
649.745117	288.483398
648.528320	107.345444
647.311523	-163.684265
646.093750	47.941605
644.875977	251.314926
643.658203	1.133297
642.440430	82.734512
641.221680	285.150177
640.002930	227.812820
638.784180	-286.839478
637.564453	664.654297
636.344727	361.583649
635.125000	699.135071
633.905273	-101.067764
632.684570	93.505859
631.463867	90.985527
630.243164	43.852528
629.021484	421.957245
627.799805	465.738861
626.578125	615.004944
625.356445	721.765503
624.133789	653.143066
622.911133	460.682159
621.688477	307.289093
620.464844	460.655518
619.241211	108.978928
618.017578	205.296066
616.793945	430.369476
615.569336	501.631042
614.344727	453.406342
613.120117	-492.810333
611.894531	-206.526566
610.668945	-69.725060
609.443359	80.140297
608.216797	168.239334
606.991211	38.632492
605.764648	-30.871954
604.537109	-140.692505
