# Supplementary material for: Raman spectroscopy accurately differentiates mucosal healing from non-healing and biochemical changes following biological therapy in inflammatory bowel disease
Source: PLoS One. 2021 Jun 2;16(6):e0252210. doi: 10.1371/journal.pone.0252210 (PMC8172032; doi:10.1371/journal.pone.0252210)
Supplement: S3 Dataset — (ZIP) [file pone.0252210.s005.zip › Export UC active inflammation/OC032-1 pre treatment_base sub CR removed_12__X_-18642.6__Y_36493.6__Z_-127.406__Time_135.txt]

1714.640625	115.256180
1713.664063	14.324178
1712.687500	37.119926
1711.709961	66.217064
1710.733398	147.282959
1709.755859	-14.667559
1708.778320	151.348999
1707.799805	-241.729813
1706.821289	-218.514542
1705.843750	-122.023933
1704.864258	138.569870
1703.885742	11.891509
1702.907227	-183.403152
1701.927734	-238.638046
1700.948242	1.265493
1699.968750	180.422104
1698.988281	23.439056
1698.007813	-228.854935
1697.028320	-36.539890
1696.046875	-22.576872
1695.066406	-341.672333
1694.084961	160.015656
1693.104492	-157.390274
1692.123047	-65.494186
1691.140625	64.453476
1690.159180	136.428970
1689.176758	-57.680798
1688.194336	114.404442
1687.211914	63.152641
1686.228516	73.910530
1685.246094	210.651917
1684.262695	17.571793
1683.279297	62.345318
1682.295898	11.873150
1681.311523	-101.865593
1680.327148	184.412643
1679.342773	2.741393
1678.358398	50.609364
1677.374023	157.583405
1676.388672	233.153732
1675.403320	170.987640
1674.417969	122.703888
1673.432617	133.474045
1672.446289	43.772194
1671.459961	329.259644
1670.473633	301.697937
1669.487305	248.096817
1668.500977	370.253143
1667.513672	171.624329
1666.526367	363.679962
1665.539063	447.328400
1664.550781	449.138123
1663.563477	220.669022
1662.575195	395.747650
1661.586914	234.495926
1660.598633	203.590256
1659.609375	257.874969
1658.620117	407.890869
1657.631836	168.888245
1656.641602	324.881622
1655.652344	213.784378
1654.662109	304.228851
1653.672852	80.076653
1652.681641	218.780441
1651.691406	127.626762
1650.701172	50.041080
1649.709961	168.422852
1648.718750	62.355221
1647.727539	-6.390362
1646.735352	49.330814
1645.744141	-29.426367
1644.751953	-57.731449
1643.759766	-30.336119
1642.766602	-103.047394
1641.774414	-228.280655
1640.781250	-200.212494
1639.788086	60.197865
1638.794922	-64.390434
1637.801758	-85.894279
1636.807617	177.504211
1635.813477	-65.113510
1634.819336	-178.337845
1633.825195	-191.243423
1632.830078	-201.372589
1631.834961	-5.950781
1630.839844	68.402802
1629.844727	-9.829379
1628.849609	-222.131516
1627.853516	-65.878738
1626.857422	58.836250
1625.861328	-11.028985
1624.865234	-125.479652
1623.868164	-184.604904
1622.871094	-7.087221
1621.874023	-137.023224
1620.876953	-424.472351
1619.879883	55.209232
1618.881836	17.400053
1617.883789	92.540955
1616.885742	-278.542236
1615.887695	-106.214996
1614.888672	-135.971237
1613.889648	-189.309280
1612.890625	43.241737
1611.891602	-141.198822
1610.892578	141.049118
1609.892578	51.000038
1608.892578	-54.742279
1607.892578	-0.655632
1606.892578	145.053787
1605.891602	44.520000
1604.890625	101.075798
1603.889648	228.241898
1602.888672	193.064514
1601.887695	-101.154152
1600.885742	4.899971
1599.883789	-166.353653
1598.881836	28.450014
1597.879883	-43.523113
1596.876953	117.054924
1595.874023	-22.987551
1594.871094	184.390701
1593.868164	70.359962
1592.864258	-124.659882
1591.861328	121.520126
1590.857422	-91.869934
1589.853516	216.636047
1588.848633	89.215858
1587.844727	55.661102
1586.839844	-121.415604
1585.834961	147.313934
1584.830078	147.335373
1583.824219	131.603867
1582.819336	183.517975
1581.813477	297.807007
1580.807617	198.368484
1579.800781	-80.819016
1578.794922	155.450928
1577.788086	198.885651
1576.781250	83.446030
1575.773438	100.600723
1574.766602	120.229362
1573.758789	150.112946
1572.750977	312.445557
1571.743164	92.471916
1570.735352	93.356743
1569.726563	122.673981
1568.718750	76.520126
1567.708984	149.691483
1566.700195	201.932709
1565.691406	-26.355865
1564.681641	-34.088802
1563.671875	-23.794708
1562.662109	134.225006
1561.652344	30.067444
1560.641602	-159.777893
1559.630859	145.506958
1558.620117	-145.662338
1557.609375	-40.350468
1556.597656	88.078308
1555.586914	22.037451
1554.575195	80.177544
1553.563477	164.040421
1552.550781	-13.754039
1551.539063	-38.902367
1550.526367	-2.098532
1549.513672	184.594650
1548.500977	71.027138
1547.487305	122.849716
1546.473633	324.457184
1545.459961	101.920380
1544.446289	62.818058
1543.432617	39.092293
1542.417969	-20.944420
1541.404297	37.715862
1540.389648	18.732567
1539.374023	-80.423103
1538.359375	-66.101654
1537.343750	48.695580
1536.328125	183.945343
1535.312500	-101.427429
1534.296875	-54.155987
1533.280273	-9.633580
1532.263672	57.935600
1531.247070	-147.829971
1530.230469	202.891312
1529.212891	89.641464
1528.196289	-21.098953
1527.178711	102.377647
1526.160156	-96.132675
1525.142578	194.351456
1524.124023	-63.527374
1523.106445	169.980286
1522.087891	112.600624
1521.068359	57.680683
1520.049805	-97.585953
1519.030273	65.819336
1518.010742	270.159332
1516.991211	-65.269257
1515.971680	-154.060318
1514.951172	-93.977554
1513.930664	84.088051
1512.910156	-87.166298
1511.889648	-14.621488
1510.868164	70.604988
1509.846680	17.153877
1508.826172	30.336210
1507.803711	-243.835648
1506.782227	-69.287994
1505.759766	-197.398849
1504.737305	28.121485
1503.714844	74.097374
1502.692383	-213.051132
1501.668945	-141.619797
1500.646484	-395.479584
1499.623047	-152.679214
1498.599609	-222.319107
1497.575195	-74.513573
1496.550781	-116.167511
1495.527344	-88.794960
1494.502930	40.771553
1493.477539	-54.801891
1492.453125	112.911705
1491.427734	83.683006
1490.402344	-101.456955
1489.376953	152.812408
1488.350586	261.315796
1487.325195	-148.620819
1486.298828	-116.795616
1485.272461	-90.138237
1484.245117	-30.384665
1483.218750	-59.980106
1482.191406	323.599243
1481.164063	334.640686
1480.136719	243.650360
1479.108398	354.022980
1478.080078	331.786133
1477.052734	444.594574
1476.023438	603.137573
1474.995117	580.771179
1473.965820	535.448547
1472.937500	752.367371
1471.908203	650.984680
1470.877930	659.032959
1469.848633	585.663269
1468.818359	957.435852
1467.788086	792.429321
1466.757813	958.024597
1465.727539	800.694580
1464.696289	1011.925476
1463.665039	905.440247
1462.633789	1281.678589
1461.602539	1007.542725
1460.570313	982.360901
1459.539063	1180.629517
1458.506836	1262.037842
1457.473633	1282.492188
1456.441406	1214.164551
1455.408203	1140.783447
1454.375000	889.921143
1453.341797	1001.765076
1452.308594	1323.985229
1451.274414	1088.479736
1450.241211	1038.092651
1449.207031	1134.667236
1448.171875	1015.912720
1447.137695	1322.684204
1446.102539	933.092957
1445.067383	1254.974731
1444.032227	1123.756958
1442.997070	899.011780
1441.960938	732.559509
1440.924805	872.231567
1439.888672	771.672302
1438.852539	901.242615
1437.816406	676.955872
1436.779297	710.534851
1435.742188	1064.990479
1434.705078	709.583923
1433.666992	859.415161
1432.629883	605.292847
1431.591797	485.090973
1430.553711	521.460693
1429.514648	179.382767
1428.476563	331.948578
1427.437500	209.585251
1426.398438	258.795074
1425.359375	101.323502
1424.320313	77.560432
1423.280273	293.242828
1422.240234	216.648010
1421.200195	311.431458
1420.159180	177.058746
1419.119141	83.109993
1418.078125	208.249634
1417.037109	205.053329
1415.996094	48.443985
1414.954102	301.994843
1413.912109	47.470749
1412.870117	147.673401
1411.828125	202.656479
1410.786133	109.397400
1409.743164	26.288036
1408.700195	-79.319435
1407.657227	146.755478
1406.614258	-6.390741
1405.570313	-146.856277
1404.527344	64.262573
1403.483398	-60.940224
1402.438477	-163.440338
1401.394531	62.823570
1400.349609	20.697815
1399.304688	18.793350
1398.259766	79.647827
1397.214844	-14.837846
1396.168945	76.221085
1395.123047	67.112846
1394.077148	321.099579
1393.031250	309.611389
1391.984375	210.568420
1390.937500	109.151009
1389.890625	125.492287
1388.843750	221.981201
1387.796875	20.828968
1386.749023	184.989243
1385.701172	319.161316
1384.653320	35.868774
1383.604492	27.711994
1382.556641	352.018127
1381.507813	116.624451
1380.458984	-158.543762
1379.410156	-6.464984
1378.360352	-141.503403
1377.310547	93.047142
1376.260742	-116.645432
1375.210938	-46.700321
1374.161133	40.767136
1373.110352	-56.288544
1372.059570	16.349918
1371.008789	-55.550068
1369.957031	-17.672461
1368.906250	32.752483
1367.854492	-101.131203
1366.802734	-60.509159
1365.750000	137.061874
1364.698242	-46.287868
1363.645508	275.836304
1362.592773	-88.976357
1361.540039	195.871445
1360.486328	-176.065369
1359.433594	-40.372421
1358.379883	-68.779259
1357.326172	-288.509644
1356.271484	-1.031871
1355.216797	13.062918
1354.163086	243.394104
1353.107422	113.523201
1352.052734	324.022308
1350.998047	368.167419
1349.942383	290.730835
1348.886719	263.046539
1347.830078	143.640961
1346.774414	334.461334
1345.717773	341.738831
1344.661133	215.197723
1343.604492	693.677063
1342.546875	279.752380
1341.490234	217.967697
1340.432617	602.219055
1339.375000	488.519135
1338.316406	256.066803
1337.258789	444.696381
1336.200195	375.874756
1335.141602	334.377960
1334.082031	458.735168
1333.023438	407.488983
1331.963867	534.392029
1330.904297	453.610535
1329.844727	316.075317
1328.784180	682.852844
1327.723633	562.749817
1326.663086	336.534760
1325.602539	110.484093
1324.541992	538.987427
1323.480469	461.240448
1322.418945	304.604156
1321.357422	789.723999
1320.295898	339.602814
1319.233398	348.536194
1318.170898	325.464874
1317.108398	457.797913
1316.045898	410.174866
1314.982422	542.536011
1313.918945	603.435120
1312.855469	814.634766
1311.791992	841.073242
1310.728516	604.069824
1309.664063	574.010254
1308.599609	684.311279
1307.535156	329.512756
1306.469727	636.729187
1305.404297	400.250183
1304.338867	490.994476
1303.273438	389.966766
1302.208008	389.808533
1301.141602	726.378540
1300.075195	478.053986
1299.008789	318.314240
1297.942383	487.786987
1296.875000	853.653503
1295.807617	519.736084
1294.740234	718.605896
1293.672852	429.101563
1292.604492	583.800964
1291.537109	537.343689
1290.468750	562.044861
1289.399414	478.876068
1288.331055	466.867371
1287.261719	560.259827
1286.192383	621.783752
1285.123047	514.283630
1284.052734	695.833618
1282.983398	696.145203
1281.913086	566.725342
1280.841797	503.455750
1279.771484	604.182495
1278.700195	521.395203
1277.628906	671.015198
1276.557617	710.547363
1275.486328	776.968933
1274.414063	730.928589
1273.341797	807.107483
1272.269531	709.797485
1271.197266	900.770935
1270.124023	681.389343
1269.050781	779.511658
1267.977539	638.378906
1266.904297	702.314209
1265.830078	771.095337
1264.756836	913.040527
1263.681641	681.760498
1262.607422	933.382690
1261.533203	1043.501221
1260.458008	982.952393
1259.382813	798.157654
1258.307617	1066.569092
1257.231445	772.214355
1256.155273	965.007141
1255.079102	999.461975
1254.002930	768.583862
1252.926758	1070.734985
1251.849609	1068.615112
1250.772461	652.973694
1249.695313	891.682983
1248.617188	896.854675
1247.540039	897.158875
1246.461914	1050.548706
1245.382813	858.822144
1244.304688	781.346375
1243.225586	750.025879
1242.146484	859.532166
1241.067383	769.909241
1239.988281	714.283264
1238.908203	508.209503
1237.828125	811.666199
1236.748047	748.720947
1235.667969	867.650330
1234.586914	867.700928
1233.505859	744.110901
1232.424805	601.164734
1231.343750	584.240540
1230.261719	463.131897
1229.179688	467.977417
1228.097656	506.692444
1227.015625	329.922852
1225.932617	325.022644
1224.850586	-16.216236
1223.767578	121.623932
1222.683594	897.843262
1221.600586	271.284698
1220.516602	413.701752
1219.432617	215.243195
1218.347656	31.327463
1217.263672	345.123932
1216.178711	373.737518
1215.093750	32.848461
1214.008789	406.676971
1212.922852	444.797668
1211.836914	118.482658
1210.750977	393.010834
1209.665039	375.520477
1208.579102	427.934998
1207.492188	391.071228
1206.405273	267.412354
1205.318359	235.344818
1204.230469	128.554459
1203.142578	248.200485
1202.054688	338.854858
1200.966797	133.275131
1199.877930	125.129562
1198.790039	-0.971807
1197.701172	-66.912949
1196.611328	206.315628
1195.522461	-59.345715
1194.432617	-65.247887
1193.342773	-13.494961
1192.252930	-168.503067
1191.162109	-145.678284
1190.072266	-50.824009
1188.981445	-42.529629
1187.889648	-334.453491
1186.798828	-23.687828
1185.707031	-406.777222
1184.615234	-139.423050
1183.523438	216.536850
1182.430664	73.375946
1181.337891	30.955555
1180.245117	153.941757
1179.152344	-70.735664
1178.059570	207.903854
1176.965820	-0.006868
1175.872070	-171.934433
1174.778320	-61.234150
1173.683594	49.363464
1172.588867	169.446655
1171.494141	241.568359
1170.399414	93.488548
1169.303711	136.798950
1168.208984	5.469185
1167.113281	-207.149597
1166.016602	91.854889
1164.920898	27.413471
1163.824219	-13.154105
1162.727539	225.762299
1161.630859	99.108330
1160.533203	-249.610336
1159.435547	-283.082275
1158.337891	-190.078598
1157.240234	7.840601
1156.141602	286.737549
1155.043945	31.203831
1153.944336	28.499540
1152.845703	285.635040
1151.747070	56.375759
1150.647461	184.625671
1149.547852	107.891884
1148.447266	19.236582
1147.347656	-50.349751
1146.247070	153.850479
1145.146484	-34.827366
1144.044922	-54.496906
1142.944336	70.953659
1141.842773	141.597260
1140.741211	-35.150497
1139.638672	211.358429
1138.537109	-146.043243
1137.434570	-317.952606
1136.332031	-356.754730
1135.228516	-143.776184
1134.125977	156.962402
1133.022461	132.236908
1131.917969	45.764759
1130.814453	161.050873
1129.709961	221.675720
1128.605469	260.900940
1127.500977	352.262421
1126.396484	173.247223
1125.291016	191.044373
1124.185547	561.956604
1123.080078	359.248322
1121.973633	196.878113
1120.868164	100.890198
1119.761719	-47.176052
1118.654297	216.725067
1117.547852	28.432783
1116.440430	107.593864
1115.333008	-12.022029
1114.225586	-15.697274
1113.117188	-411.936218
1112.008789	180.214447
1110.900391	-142.637009
1109.791992	165.592300
1108.682617	308.282806
1107.573242	139.116364
1106.463867	-32.341713
1105.354492	122.081337
1104.244141	158.396851
1103.133789	-3.535603
1102.023438	44.579803
1100.913086	175.230286
1099.801758	284.581512
1098.690430	-61.151478
1097.579102	338.135742
1096.467773	103.309334
1095.355469	78.273254
1094.243164	397.160522
1093.130859	268.456421
1092.017578	328.160675
1090.905273	65.366440
1089.791992	233.357422
1088.677734	74.224403
1087.564453	258.617126
1086.450195	108.975594
1085.335938	455.520660
1084.221680	383.495392
1083.106445	130.544189
1081.991211	274.805786
1080.875977	172.363144
1079.760742	288.394867
1078.644531	247.063034
1077.528320	123.605873
1076.412109	11.959848
1075.295898	-280.288208
1074.178711	-30.507393
1073.061523	235.597061
1071.944336	105.338554
1070.826172	-64.700790
1069.708984	-4.948138
1068.590820	136.800888
1067.471680	109.832397
1066.353516	7.967100
1065.234375	264.415405
1064.115234	455.227692
1062.996094	379.170471
1061.875977	134.695190
1060.755859	175.762329
1059.635742	118.614891
1058.515625	325.749817
1057.394531	-46.947731
1056.273438	134.476700
1055.152344	93.869614
1054.031250	43.974018
1052.909180	122.583397
1051.787109	16.724289
1050.665039	-61.032215
1049.541992	181.027405
1048.418945	469.685394
1047.295898	277.674957
1046.172852	202.412811
1045.048828	-73.318985
1043.925781	45.115047
1042.801758	-106.837013
1041.676758	16.278797
1040.552734	137.062531
1039.427734	-3.035533
1038.302734	75.865982
1037.176758	136.143097
1036.050781	-334.227203
1034.924805	-29.455236
1033.798828	19.319050
1032.672852	91.379478
1031.545898	135.543655
1030.418945	0.731640
1029.291992	58.945965
1028.164063	-152.374542
1027.036133	22.104050
1025.908203	-149.518097
1024.780273	-137.558807
1023.651367	43.915070
1022.522461	-190.102646
1021.393555	-403.070465
1020.264648	-93.896034
1019.134766	-165.198822
1018.004883	-271.192322
1016.875000	-189.294006
1015.744141	-260.357574
1014.613281	106.631790
1013.482422	26.385460
1012.351563	57.411644
1011.219727	44.481857
1010.088867	-5.416411
1008.956055	146.120590
1007.824219	-192.911743
1006.691406	229.400574
1005.558594	343.958466
1004.425781	729.074768
1003.292969	825.095520
1002.159180	761.645996
1001.025391	430.242218
999.891602	491.796478
998.756836	105.297623
997.622070	201.659729
996.487305	-149.829880
995.352539	-51.014744
994.216797	-196.784775
993.081055	-0.985944
991.945313	-8.180593
990.808594	-347.363953
989.672852	-61.556839
988.536133	155.033386
987.398438	51.282024
986.261719	-77.687660
985.124023	-86.768227
983.986328	-217.817963
982.847656	84.058853
981.709961	-83.661537
980.571289	-87.865395
979.432617	-161.014832
978.292969	81.030197
977.153320	-54.081249
976.013672	54.625366
974.874023	144.962479
973.734375	81.367477
972.593750	114.353745
971.453125	276.009369
970.311523	24.330236
969.170898	-36.615227
968.029297	-10.253057
966.886719	241.030029
965.745117	-33.074894
964.602539	126.488869
963.459961	22.349901
962.317383	179.668121
961.173828	476.781586
960.030273	262.842102
958.886719	85.724342
957.743164	284.365570
956.598633	-50.542496
955.454102	-41.842484
954.309570	-255.083557
953.165039	-232.478973
952.019531	-216.688324
950.874023	-33.884640
949.727539	114.596764
948.582031	-109.543365
947.435547	139.573624
946.289063	116.729469
945.141602	45.981651
943.995117	409.266693
942.847656	324.909027
941.699219	179.011780
940.551758	391.563904
939.403320	120.347122
938.254883	113.935638
937.105469	116.705597
935.957031	165.141495
934.807617	101.908264
933.658203	31.927507
932.507813	-1.510400
931.357422	197.476974
930.207031	-106.882454
929.056641	171.838455
927.906250	70.336380
926.754883	66.792488
925.603516	65.581093
924.451172	-158.503250
923.298828	81.507378
922.146484	121.376015
920.994141	13.525810
919.841797	169.397491
918.688477	395.678406
917.535156	297.076416
916.380859	-51.242592
915.227539	265.897308
914.073242	24.535671
912.918945	-146.315140
911.763672	-101.500793
910.608398	154.291748
909.453125	-70.756630
908.297852	175.929489
907.141602	309.205750
905.985352	23.224854
904.829102	-97.189781
903.672852	-197.119003
902.515625	-22.949232
901.358398	-134.088516
900.201172	-279.086456
899.042969	-166.003250
897.884766	44.348667
896.726563	78.212608
895.568359	105.312363
894.409180	-50.691395
893.250000	340.400421
892.090820	-77.645447
890.930664	134.857162
889.771484	168.859634
888.611328	-135.844940
887.450195	87.902847
886.289063	52.012783
885.128906	-283.947235
883.966797	81.893845
882.805664	-116.276176
881.643555	8.129052
880.481445	337.653931
879.319336	297.412872
878.156250	279.746582
876.993164	347.720856
875.830078	66.582878
874.666016	314.759369
873.502930	249.921707
872.338867	50.096050
871.173828	61.894878
870.009766	-38.772293
868.844727	202.486069
867.679688	286.249268
866.513672	558.819153
865.348633	-0.287427
864.182617	150.916824
863.015625	122.351044
861.849609	547.481140
860.682617	487.425507
859.515625	344.351166
858.347656	111.581558
857.180664	412.949738
856.012695	431.535065
854.843750	506.184357
853.675781	760.183716
852.506836	525.389954
851.337891	452.073547
850.167969	575.964355
848.999023	327.955719
847.829102	250.271774
846.658203	208.446808
845.488281	90.538361
844.317383	93.532211
843.146484	311.316071
841.975586	-45.878426
840.803711	404.408997
839.631836	134.554337
838.459961	-45.765461
837.287109	191.892334
836.114258	87.599045
834.941406	291.596069
833.768555	202.949081
832.594727	158.987488
831.420898	112.808044
830.247070	146.978363
829.072266	339.523224
827.898438	-7.810366
826.722656	55.320976
825.547852	169.689621
824.372070	78.929802
823.196289	199.900055
822.020508	-11.154209
820.844727	230.028000
819.667969	257.303467
818.491211	324.626465
817.313477	173.773743
816.136719	-52.679317
814.958984	59.110416
813.781250	139.689133
812.602539	48.989727
811.423828	-272.890778
810.245117	-85.665939
809.066406	-96.312935
807.886719	-224.721161
806.707031	-170.965393
805.527344	-8.456405
804.346680	113.992561
803.166992	-198.648117
801.985352	45.776733
800.804688	-235.691971
799.623047	-162.199692
798.441406	-117.594482
797.259766	-17.615175
796.078125	-383.129486
794.895508	-196.778915
793.712891	-183.331268
792.529297	-209.787430
791.346680	-83.477303
790.163086	0.679922
788.978516	71.486435
787.794922	-28.141445
786.610352	-169.785095
785.425781	60.149178
784.241211	110.848427
783.055664	190.225739
781.870117	46.320240
780.684570	289.110016
779.498047	158.433914
778.311523	-23.008709
777.125000	42.885292
775.938477	-94.366882
774.750977	72.956352
773.563477	154.115067
772.375977	-7.439907
771.187500	69.214142
769.999023	101.698738
768.810547	8.488188
767.622070	129.047058
766.432617	-136.055542
765.243164	165.022781
764.053711	93.750557
762.863281	22.472229
761.672852	213.124084
760.482422	339.827026
759.291992	294.824982
758.100586	230.003403
756.909180	103.599518
755.717773	-130.513748
754.525391	246.492325
753.333008	-71.133148
752.140625	470.373413
750.948242	143.980728
749.754883	397.427612
748.561523	270.904785
747.368164	-2.660022
746.173828	83.743492
744.979492	233.687057
743.785156	39.162930
742.590820	197.737595
741.395508	305.770935
740.200195	-44.378006
739.003906	-41.605206
737.808594	2.754848
736.612305	338.355347
735.416016	-118.930763
734.218750	106.996628
733.021484	-61.190578
731.824219	287.078278
730.626953	31.342606
729.428711	224.057999
728.230469	394.777466
727.032227	49.448769
725.833984	10.234504
724.634766	-31.187054
723.435547	97.776443
722.235352	30.070879
721.036133	-258.174072
719.835938	259.229675
718.635742	-7.177989
717.434570	422.574280
716.233398	95.102676
715.032227	360.992126
713.831055	419.579559
712.628906	133.668411
711.426758	288.117462
710.224609	222.394638
709.021484	43.393379
707.818359	149.761734
706.615234	-138.055603
705.412109	48.809937
704.208008	37.509857
703.003906	121.938622
701.799805	-54.738087
700.594727	16.588446
699.389648	37.857883
698.184570	317.796692
696.979492	204.217407
695.773438	-22.308100
694.567383	179.218857
693.361328	93.968452
692.154297	-232.266373
690.947266	125.464500
689.740234	194.380417
688.533203	-1.445674
687.325195	-147.278961
686.117188	-156.397400
684.909180	10.137553
683.700195	-81.358803
682.491211	-159.783218
681.282227	2.365761
680.072266	-21.834385
678.863281	-2.670424
677.653320	-139.379257
676.442383	-219.704849
675.232422	202.163956
674.021484	232.244843
672.810547	100.120605
671.598633	-62.163078
670.386719	-83.761444
669.174805	74.143051
667.962891	216.920837
666.750000	286.243622
665.537109	107.193085
664.324219	31.984022
663.110352	43.275341
661.897461	48.191551
660.683594	124.435555
659.468750	200.758530
658.254883	-61.509769
657.040039	-34.526428
655.824219	-218.728912
654.609375	116.835739
653.393555	267.049042
652.177734	89.840111
650.960938	55.061058
649.745117	166.938400
648.528320	162.680176
647.311523	261.956451
646.093750	141.869278
644.875977	273.813751
643.658203	100.452812
642.440430	168.303360
641.221680	10.598584
640.002930	5.869062
638.784180	-110.337883
637.564453	102.562447
636.344727	-62.424152
635.125000	-132.512772
633.905273	117.712822
632.684570	28.980753
631.463867	-280.415253
630.243164	7.245193
629.021484	-234.721466
627.799805	208.035782
626.578125	-206.712296
625.356445	-164.184692
624.133789	88.840942
622.911133	16.523165
621.688477	156.836121
620.464844	274.055939
619.241211	104.820351
618.017578	-179.377029
616.793945	271.301758
615.569336	217.375565
614.344727	-22.022800
613.120117	-121.619713
611.894531	130.228500
610.668945	12.803774
609.443359	39.381981
608.216797	310.339386
606.991211	-108.133789
605.764648	34.049942
604.537109	166.357269
