# Supplementary material for: Raman spectroscopy accurately differentiates mucosal healing from non-healing and biochemical changes following biological therapy in inflammatory bowel disease
Source: PLoS One. 2021 Jun 2;16(6):e0252210. doi: 10.1371/journal.pone.0252210 (PMC8172032; doi:10.1371/journal.pone.0252210)
Supplement: S3 Dataset — (ZIP) [file pone.0252210.s005.zip › Export UC active inflammation/OC013 post treatment-2_BL sub CR removed_5__X_13377.4__Y_18524.4__Time_55.txt]

1714.671875	754.457825
1713.695313	87.871269
1712.718750	-40.823677
1711.742188	-527.333984
1710.764648	-154.367706
1709.787109	308.286346
1708.809570	110.233749
1707.831055	-298.088501
1706.853516	219.275986
1705.875000	-202.282043
1704.896484	-119.015251
1703.916992	144.757202
1702.938477	126.078934
1701.958984	-121.515579
1700.979492	-148.440231
1700.000000	-537.858215
1699.019531	-150.636673
1698.040039	-24.329847
1697.059570	49.535240
1696.079102	-1.097609
1695.097656	-96.090614
1694.117188	234.716019
1693.135742	-191.921844
1692.154297	-67.443329
1691.172852	-19.408924
1690.190430	344.383606
1689.208008	178.121246
1688.225586	260.911926
1687.243164	-194.023056
1686.260742	-189.329346
1685.277344	141.353027
1684.293945	304.882782
1683.310547	237.415482
1682.327148	-7.643138
1681.343750	-115.980911
1680.359375	-74.443794
1679.375000	-266.375793
1678.390625	-135.487686
1677.405273	17.318750
1676.419922	-308.001587
1675.435547	8.441047
1674.449219	224.308578
1673.463867	427.491791
1672.478516	142.251419
1671.492188	304.081421
1670.505859	413.320343
1669.519531	523.102844
1668.532227	383.792358
1667.544922	393.753540
1666.557617	507.754333
1665.570313	744.281738
1664.583008	355.162872
1663.594727	767.628052
1662.607422	740.257568
1661.619141	702.724792
1660.629883	437.683319
1659.641602	692.582153
1658.652344	696.078552
1657.663086	408.619873
1656.673828	651.280884
1655.684570	552.687317
1654.694336	131.543854
1653.704102	459.820496
1652.713867	722.139709
1651.723633	352.475616
1650.732422	475.128906
1649.742188	471.133087
1648.750977	203.045288
1647.758789	297.372620
1646.767578	130.354645
1645.775391	48.148312
1644.784180	362.383240
1643.791992	502.389679
1642.798828	262.370850
1641.806641	178.385406
1640.813477	-18.875246
1639.820313	-113.000763
1638.827148	-109.346275
1637.833008	79.007515
1636.839844	238.438858
1635.845703	36.786354
1634.851563	-32.906673
1633.856445	-81.418846
1632.862305	-45.504913
1631.867188	-322.937866
1630.872070	-194.713058
1629.876953	-32.265854
1628.881836	-340.918091
1627.885742	-291.583496
1626.889648	-37.053844
1625.893555	49.068340
1624.897461	-154.069260
1623.900391	-65.332588
1622.903320	165.291840
1621.906250	117.264801
1620.909180	150.683960
1619.912109	5.459688
1618.914063	317.160522
1617.916016	-82.800674
1616.917969	-96.782494
1615.919922	-116.061325
1614.920898	145.318649
1613.921875	-196.803070
1612.922852	308.239105
1611.923828	81.446838
1610.924805	-77.174095
1609.924805	-296.124359
1608.924805	506.831268
1607.924805	455.308472
1606.924805	-96.553474
1605.923828	257.709930
1604.922852	315.866150
1603.921875	75.488609
1602.920898	206.682083
1601.919922	-517.839111
1600.917969	-49.446075
1599.916016	-12.893473
1598.914063	-190.896133
1597.912109	-115.414871
1596.909180	273.472198
1595.906250	53.230415
1594.903320	164.688461
1593.900391	-186.348190
1592.896484	-111.797501
1591.893555	-128.797409
1590.889648	-357.399445
1589.885742	-184.218536
1588.880859	-298.301575
1587.876953	-81.222244
1586.872070	318.096222
1585.867188	-153.756882
1584.862305	-2.595860
1583.856445	-172.272476
1582.851563	80.063866
1581.845703	-337.409576
1580.839844	398.858978
1579.833008	38.365280
1578.827148	313.059479
1577.820313	-76.284401
1576.813477	31.355362
1575.806641	383.302277
1574.798828	-110.471642
1573.791992	183.740036
1572.784180	-3.387515
1571.775391	-115.288712
1570.767578	-32.404118
1569.759766	156.773636
1568.750977	-20.635424
1567.742188	110.885269
1566.732422	148.639191
1565.723633	-151.272842
1564.713867	226.123047
1563.704102	-50.756992
1562.694336	100.345497
1561.684570	513.150024
1560.673828	106.096298
1559.664063	-329.466034
1558.652344	284.686279
1557.641602	255.711044
1556.630859	34.825459
1555.619141	137.605499
1554.607422	-132.792023
1553.595703	-64.068802
1552.583984	-179.363937
1551.571289	-136.953354
1550.558594	-102.515228
1549.545898	27.448296
1548.533203	-310.990662
1547.519531	38.360363
1546.506836	-57.268604
1545.493164	-114.303177
1544.479492	221.325989
1543.464844	473.916412
1542.451172	315.535614
1541.436523	136.354630
1540.421875	210.127243
1539.407227	162.367538
1538.391602	-94.631279
1537.375977	-0.747644
1536.361328	-146.949203
1535.344727	297.337311
1534.329102	222.989136
1533.312500	251.609055
1532.296875	-39.525085
1531.280273	97.079689
1530.262695	35.050808
1529.246094	81.135712
1528.228516	-200.059921
1527.210938	211.380173
1526.193359	-193.560608
1525.175781	415.616821
1524.157227	242.099045
1523.138672	101.978706
1522.120117	134.129944
1521.101563	197.005081
1520.082031	-23.115843
1519.063477	-14.439974
1518.043945	251.074066
1517.024414	138.668076
1516.003906	134.059402
1514.983398	-65.838051
1513.963867	217.026657
1512.943359	191.573090
1511.921875	-285.730865
1510.901367	-367.700348
1509.879883	-180.377090
1508.858398	-477.999023
1507.836914	-226.781631
1506.815430	-1.381738
1505.792969	8.483848
1504.770508	223.304047
1503.748047	-82.175659
1502.725586	-328.666779
1501.702148	8.797296
1500.678711	28.541645
1499.655273	94.307846
1498.631836	70.411713
1497.608398	-429.491119
1496.583984	76.202538
1495.559570	-385.240662
1494.535156	43.428600
1493.510742	-397.423096
1492.485352	-316.684784
1491.460938	-568.209290
1490.435547	23.511133
1489.409180	-62.055492
1488.383789	-137.340073
1487.357422	106.536148
1486.331055	156.277237
1485.304688	502.066040
1484.278320	232.702621
1483.250977	591.040039
1482.224609	421.256470
1481.197266	55.136997
1480.168945	216.930862
1479.141602	-41.906563
1478.113281	257.487976
1477.084961	546.579956
1476.056641	292.946533
1475.028320	518.278259
1473.999023	712.939880
1472.969727	551.119446
1471.940430	1326.093140
1470.911133	907.254517
1469.881836	872.817261
1468.851563	522.970581
1467.821289	1073.601318
1466.791016	1069.751221
1465.759766	860.000183
1464.729492	945.247192
1463.698242	1088.919067
1462.666992	998.862976
1461.635742	1206.069702
1460.603516	1306.560913
1459.571289	1181.117065
1458.539063	1081.174072
1457.506836	1184.367432
1456.474609	638.058655
1455.441406	1421.230591
1454.408203	1293.678711
1453.375000	1315.858521
1452.341797	1561.194092
1451.307617	1393.344116
1450.274414	1301.708618
1449.240234	1944.853027
1448.205078	1339.064819
1447.170898	1354.091064
1446.135742	1100.794556
1445.100586	1348.887329
1444.065430	964.297241
1443.030273	1275.768311
1441.994141	1442.979370
1440.958984	975.461182
1439.921875	1008.825012
1438.885742	1274.896484
1437.849609	898.987366
1436.812500	925.093262
1435.775391	701.186768
1434.738281	634.093628
1433.701172	632.799744
1432.663086	472.527679
1431.625000	317.495483
1430.586914	258.544312
1429.548828	462.152069
1428.509766	784.319092
1427.470703	236.360275
1426.431641	-33.871597
1425.392578	217.983994
1424.353516	38.861721
1423.313477	-49.370434
1422.273438	-379.296844
1421.233398	-152.287674
1420.193359	84.829926
1419.152344	34.920368
1418.111328	-32.456909
1417.070313	-44.301121
1416.029297	37.095509
1414.987305	-133.003723
1413.946289	180.033051
1412.904297	-135.588531
1411.862305	-234.732056
1410.819336	-14.524436
1409.776367	80.088341
1408.734375	290.401825
1407.691406	-205.091919
1406.647461	95.818840
1405.604492	-125.467201
1404.560547	-95.523621
1403.516602	-331.473328
1402.472656	-95.464607
1401.427734	178.185226
1400.382813	168.450317
1399.337891	98.682289
1398.292969	-36.095379
1397.248047	107.546967
1396.202148	45.757397
1395.156250	126.942688
1394.110352	351.012878
1393.064453	344.737274
1392.018555	321.080597
1390.971680	-42.890663
1389.924805	154.037979
1388.877930	-161.915070
1387.830078	415.457733
1386.782227	-22.711777
1385.734375	-393.033417
1384.686523	-180.554535
1383.638672	201.935287
1382.589844	254.519165
1381.541016	164.808472
1380.492188	12.833825
1379.443359	110.797707
1378.394531	81.519745
1377.344727	194.650009
1376.294922	-353.490082
1375.245117	219.071289
1374.194336	152.871307
1373.143555	86.832359
1372.092773	-228.394073
1371.041992	-134.496399
1369.991211	16.821287
1368.939453	222.999023
1367.887695	349.497437
1366.835938	-390.750916
1365.784180	-261.422913
1364.731445	27.296965
1363.679688	213.985550
1362.626953	435.540527
1361.573242	438.133026
1360.520508	-315.364075
1359.466797	-88.521164
1358.413086	-339.074371
1357.359375	-539.677307
1356.305664	336.149231
1355.250977	356.866058
1354.196289	203.775574
1353.141602	-232.295502
1352.086914	-14.938404
1351.031250	-232.082443
1349.975586	-24.547009
1348.919922	-22.974159
1347.864258	127.576035
1346.808594	796.637268
1345.751953	664.401733
1344.695313	187.662674
1343.638672	-95.401741
1342.581055	315.729126
1341.523438	578.102051
1340.466797	203.774948
1339.408203	240.833115
1338.350586	471.152893
1337.291992	510.801300
1336.234375	389.653168
1335.174805	1011.040955
1334.116211	793.500000
1333.057617	818.563049
1331.998047	801.638489
1330.938477	512.814758
1329.878906	567.824524
1328.818359	165.623169
1327.757813	566.767639
1326.697266	797.349976
1325.636719	553.677002
1324.576172	497.860199
1323.514648	760.605347
1322.453125	927.043152
1321.391602	570.300720
1320.330078	687.497375
1319.267578	1002.030579
1318.205078	813.382202
1317.142578	499.128601
1316.080078	1033.084351
1315.016602	1078.850464
1313.953125	826.502014
1312.889648	904.435852
1311.826172	790.271179
1310.761719	860.874695
1309.698242	1165.402222
1308.633789	581.260803
1307.569336	701.228638
1306.503906	988.465637
1305.438477	1194.448975
1304.373047	910.997192
1303.307617	1035.850586
1302.242188	1263.933350
1301.175781	1052.014893
1300.109375	1103.130737
1299.042969	913.517456
1297.976563	976.985779
1296.909180	1072.356201
1295.841797	652.175903
1294.774414	993.071960
1293.707031	1363.288818
1292.638672	695.580688
1291.571289	1257.066650
1290.502930	866.819641
1289.433594	1003.865295
1288.365234	1332.080444
1287.295898	743.596619
1286.226563	1005.574097
1285.157227	1049.440796
1284.086914	1223.072632
1283.017578	1053.861450
1281.947266	1073.208984
1280.876953	979.966736
1279.805664	1126.541626
1278.734375	1087.132935
1277.663086	1206.719604
1276.591797	700.253052
1275.520508	1350.384155
1274.448242	914.961548
1273.375977	614.125793
1272.303711	1046.363647
1271.231445	584.400269
1270.158203	1094.560913
1269.085938	430.116364
1268.011719	1037.682251
1266.938477	1271.589355
1265.865234	1056.428833
1264.791016	865.713318
1263.716797	623.849304
1262.641602	833.142517
1261.567383	969.211792
1260.492188	727.396729
1259.416992	856.045044
1258.341797	906.655579
1257.265625	789.131897
1256.190430	678.960083
1255.114258	1007.010986
1254.037109	872.396729
1252.960938	796.236389
1251.883789	695.721069
1250.806641	896.843445
1249.729492	818.168884
1248.652344	941.297852
1247.574219	1122.657471
1246.496094	975.802856
1245.417969	1312.498901
1244.338867	1056.254517
1243.260742	863.244080
1242.181641	667.830505
1241.102539	656.959839
1240.022461	527.098328
1238.943359	720.006470
1237.863281	456.668091
1236.783203	741.556946
1235.702148	504.889069
1234.622070	765.304321
1233.541016	897.067688
1232.459961	989.949890
1231.377930	726.565552
1230.296875	1047.035156
1229.214844	936.225281
1228.132813	655.926270
1227.050781	910.665100
1225.967773	932.880432
1224.884766	674.366821
1223.801758	1030.346558
1222.718750	505.780121
1221.634766	643.887451
1220.550781	851.986816
1219.466797	738.492004
1218.382813	525.922241
1217.298828	591.206848
1216.213867	269.936829
1215.128906	774.594910
1214.042969	590.904785
1212.958008	513.457397
1211.872070	790.696655
1210.786133	520.093689
1209.700195	488.347687
1208.613281	147.862015
1207.526367	419.858093
1206.439453	624.183533
1205.352539	833.174377
1204.265625	521.592285
1203.177734	164.301605
1202.089844	823.414673
1201.001953	290.330048
1199.913086	164.224518
1198.824219	107.909821
1197.735352	162.245529
1196.646484	-178.022018
1195.557617	-352.240234
1194.467773	-322.080048
1193.377930	-53.995045
1192.288086	43.272957
1191.197266	-152.743896
1190.106445	357.575256
1189.015625	84.605797
1187.924805	-106.651825
1186.833984	11.818480
1185.742188	-90.658218
1184.650391	-65.964668
1183.557617	-660.338318
1182.465820	-244.658142
1181.373047	141.983246
1180.280273	128.011917
1179.187500	-128.106628
1178.093750	20.819807
1177.000977	-62.751423
1175.907227	69.227547
1174.812500	131.624542
1173.718750	105.377625
1172.624023	193.972061
1171.529297	174.787445
1170.434570	69.426170
1169.338867	-143.607086
1168.244141	-155.662949
1167.148438	-320.814911
1166.051758	-258.851196
1164.956055	-280.587097
1163.859375	-245.033661
1162.762695	-202.365585
1161.666016	-384.265503
1160.568359	121.560349
1159.470703	-296.773590
1158.373047	177.702499
1157.275391	234.337265
1156.176758	300.428406
1155.079102	-122.479500
1153.979492	129.578629
1152.880859	-26.168686
1151.782227	173.279419
1150.682617	7.978433
1149.583008	-193.007660
1148.482422	-201.017868
1147.382813	10.062948
1146.282227	287.665009
1145.181641	234.254715
1144.080078	166.543884
1142.979492	194.034485
1141.877930	197.684097
1140.776367	284.552917
1139.673828	338.056000
1138.572266	-440.445313
1137.469727	-374.954315
1136.367188	-12.496666
1135.263672	228.612228
1134.161133	441.124390
1133.057617	304.466309
1131.954102	602.284180
1130.849609	235.407242
1129.745117	262.571564
1128.641602	735.731934
1127.536133	411.728760
1126.431641	59.443188
1125.326172	77.114433
1124.220703	583.025391
1123.115234	-43.947441
1122.009766	250.927765
1120.903320	-44.105461
1119.796875	-220.596283
1118.690430	26.769238
1117.583008	607.734680
1116.475586	-181.651459
1115.368164	-7.790105
1114.260742	-160.394638
1113.152344	-69.369751
1112.044922	418.836700
1110.936523	-308.093994
1109.827148	80.691360
1108.718750	-38.606876
1107.609375	229.520966
1106.500000	-227.416000
1105.389648	182.322327
1104.280273	200.100082
1103.169922	385.427246
1102.059570	325.332306
1100.948242	232.250839
1099.837891	-30.519770
1098.726563	423.585480
1097.615234	-341.135559
1096.502930	-37.934628
1095.390625	142.650055
1094.278320	82.932442
1093.166016	494.288971
1092.053711	799.549255
1090.940430	226.676575
1089.827148	197.753571
1088.713867	30.070724
1087.599609	45.978256
1086.485352	118.374985
1085.371094	157.875595
1084.256836	-134.038071
1083.141602	-68.554581
1082.027344	220.195740
1080.912109	506.502319
1079.795898	330.054230
1078.680664	196.037109
1077.564453	212.358002
1076.448242	421.192383
1075.331055	-113.831535
1074.213867	-104.304039
1073.096680	106.987091
1071.979492	280.734558
1070.862305	419.314575
1069.744141	220.390945
1068.625977	173.939255
1067.507813	162.726395
1066.388672	-253.599335
1065.270508	-180.256638
1064.151367	649.253113
1063.031250	378.431244
1061.912109	388.625061
1060.791992	260.856934
1059.671875	205.738525
1058.550781	298.024078
1057.430664	107.505341
1056.309570	256.041351
1055.188477	-352.483276
1054.066406	-100.954582
1052.945313	236.984741
1051.823242	383.366333
1050.700195	459.722717
1049.578125	-33.331650
1048.455078	-474.745056
1047.332031	-29.352413
1046.208984	-141.504410
1045.084961	308.448730
1043.960938	187.128708
1042.836914	142.884079
1041.712891	303.817230
1040.587891	145.601654
1039.462891	-303.578857
1038.337891	123.100632
1037.212891	49.164352
1036.086914	-99.131813
1034.960938	132.043823
1033.834961	170.129425
1032.708984	64.102242
1031.582031	81.460686
1030.455078	177.965622
1029.328125	-36.917530
1028.200195	-151.682236
1027.072266	-900.509460
1025.944336	-682.652588
1024.816406	-95.568153
1023.687500	-541.757080
1022.558594	-275.064941
1021.429688	-504.967834
1020.300781	-124.496651
1019.170898	-546.620667
1018.041016	-135.951675
1016.911133	-121.790077
1015.780273	-408.851013
1014.649414	-450.024017
1013.518555	-169.039246
1012.387695	-145.158203
1011.255859	-197.599564
1010.124023	46.438011
1008.992188	38.192986
1007.860352	178.173309
1006.727539	5.871598
1005.594727	486.026154
1004.461914	866.640930
1003.329102	1381.294067
1002.195313	1306.420166
1001.061523	769.549622
999.927734	854.506775
998.792969	200.425507
997.658203	341.129059
996.523438	-386.156097
995.388672	45.683155
994.252930	-145.613434
993.117188	210.069778
991.981445	644.127075
990.844727	3.521225
989.708984	419.224640
988.572266	-96.317459
987.434570	36.000416
986.297852	177.607040
985.160156	88.932594
984.022461	39.568130
982.884766	397.829681
981.746094	162.211853
980.607422	-231.948547
979.468750	91.965149
978.329102	-290.266937
977.190430	369.473297
976.050781	233.578644
974.910156	107.044945
973.770508	219.681030
972.629883	281.829437
971.489258	355.548523
970.348633	84.915741
969.207031	441.239197
968.065430	19.451843
966.923828	570.900574
965.781250	-79.914749
964.639648	-150.027161
963.496094	-9.056574
962.353516	40.267712
961.210938	121.769737
960.067383	657.031738
958.923828	408.677032
957.779297	0.217718
956.635742	139.326218
955.491211	113.640984
954.345703	268.872314
953.201172	-26.624447
952.055664	23.551435
950.910156	112.682533
949.764648	23.529556
948.618164	284.269287
947.471680	238.734787
946.325195	248.163239
945.178711	371.905121
944.031250	57.172676
942.883789	167.388351
941.736328	261.672089
940.587891	63.865292
939.439453	126.366600
938.291016	131.897476
937.142578	258.398132
935.993164	163.749329
934.843750	203.728180
933.694336	273.407684
932.544922	-60.154873
931.394531	392.417664
930.244141	234.511414
929.093750	577.683655
927.942383	169.565613
926.791016	-272.410004
925.639648	43.567951
924.488281	97.884865
923.335938	-72.902016
922.183594	-277.633789
921.031250	-439.007111
919.877930	-225.253647
918.724609	-102.413956
917.571289	106.760567
916.417969	45.655209
915.263672	5.077635
914.109375	291.451813
912.955078	339.475525
911.800781	-259.083191
910.645508	99.931244
909.490234	436.157349
908.334961	-5.382965
907.178711	-29.580832
906.022461	-201.016708
904.866211	-89.106140
903.709961	-242.210022
902.552734	-243.469345
901.395508	-188.074173
900.238281	68.794312
899.080078	40.452255
897.921875	3.123510
896.763672	-382.474731
895.605469	77.906036
894.446289	-13.535071
893.287109	-93.590042
892.127930	190.251297
890.967773	-389.030518
889.807617	5.498901
888.647461	-302.415863
887.487305	35.536102
886.326172	-57.750462
885.165039	-119.372543
884.003906	-183.187164
882.842773	136.487701
881.680664	-387.320282
880.518555	112.655060
879.356445	193.193405
878.193359	677.060791
877.030273	144.699036
875.867188	175.676941
874.703125	-223.426910
873.540039	-403.954010
872.375977	354.148895
871.210938	34.079575
870.046875	202.347977
868.881836	402.027008
867.716797	307.062347
866.550781	272.837311
865.385742	285.838379
864.219727	240.415939
863.052734	469.072388
861.886719	841.368347
860.719727	591.513611
859.552734	314.836609
858.384766	549.986389
857.217773	479.871216
856.049805	696.915833
854.880859	599.864746
853.712891	753.977905
852.543945	661.422180
851.375000	631.650940
850.205078	792.325012
849.036133	536.262939
847.866211	804.350281
846.696289	740.923401
845.525391	-0.751458
844.354492	455.197144
843.183594	418.677948
842.012695	165.177811
840.840820	470.853668
839.668945	378.385590
838.497070	388.756622
837.324219	329.811066
836.151367	304.377594
834.978516	234.247772
833.805664	50.232773
832.631836	513.727661
831.458008	490.365906
830.284180	275.064087
829.110352	106.680298
827.935547	719.011902
826.760742	655.325195
825.584961	408.804352
824.410156	4.108513
823.234375	-48.353851
822.058594	315.773621
820.881836	191.881882
819.705078	119.221939
818.528320	-111.519981
817.351563	-43.950577
816.173828	257.176514
814.996094	-224.989166
813.818359	-128.690994
812.639648	-19.163177
811.461914	221.430176
810.283203	150.680389
809.103516	-317.855194
807.923828	-161.972076
806.745117	-137.258469
805.564453	-803.208191
804.384766	-321.173401
803.204102	-396.520294
802.023438	-252.223770
800.842773	133.742447
799.661133	-105.989082
798.479492	-276.939911
797.297852	-248.365005
796.115234	-352.862427
794.932617	-191.488678
793.750000	255.501297
792.567383	-363.077148
791.383789	-306.115143
790.200195	-198.344803
789.016602	194.795425
787.832031	83.183723
786.648438	44.548981
785.463867	414.988403
784.278320	70.989098
783.092773	525.077271
781.908203	382.166168
780.721680	614.836670
779.536133	515.974854
778.349609	569.446655
777.163086	-183.088562
775.975586	194.829010
774.789063	347.382721
773.601563	56.285816
772.413086	885.795044
771.225586	338.707642
770.037109	686.923889
768.848633	732.900635
767.660156	505.492584
766.470703	568.912964
765.281250	226.911804
764.091797	389.273590
762.901367	498.613647
761.710938	825.717529
760.520508	419.756409
759.330078	676.124268
758.138672	670.506531
756.947266	911.087463
755.755859	582.026794
754.563477	398.080048
753.371094	319.599823
752.178711	854.015381
750.986328	355.728546
749.792969	224.287735
748.599609	68.655334
747.405273	117.110069
746.211914	345.386353
745.017578	648.030212
743.823242	678.449890
742.627930	397.349670
741.433594	427.601440
740.238281	210.039871
739.041992	-154.351044
737.846680	-133.085464
736.650391	-127.282280
735.454102	193.733185
734.256836	-52.530354
733.059570	-283.464386
731.862305	122.372673
730.665039	50.988869
729.466797	169.810791
728.268555	10.763911
727.070313	310.774414
725.872070	-244.043961
724.672852	-125.702171
723.473633	-38.102314
722.273438	-195.278824
721.074219	97.343132
719.874023	129.932358
718.673828	-12.205600
717.472656	109.640945
716.271484	168.066956
715.070313	492.452515
713.869141	-70.884689
712.666992	85.337387
711.464844	295.878479
710.262695	-10.189548
709.059570	302.466278
707.856445	255.524200
706.653320	195.450958
705.450195	257.229095
704.246094	495.172272
703.041992	241.162598
701.837891	380.944702
700.632813	318.305176
699.428711	518.737366
698.222656	486.373260
697.017578	184.469635
695.811523	334.585693
694.605469	256.476135
693.399414	310.824219
692.192383	-169.067001
690.986328	-138.628098
689.778320	117.445160
688.571289	-119.185898
687.363281	-316.703430
686.155273	125.637169
684.947266	114.567535
683.738281	-46.111866
682.529297	-102.698570
681.320313	-161.436798
680.111328	-519.101807
678.901367	-506.259216
677.691406	-259.564880
676.481445	-21.629087
675.270508	-679.805664
674.059570	92.609856
672.848633	-253.706772
671.636719	-736.080933
670.425781	-134.868317
669.213867	312.628387
668.000977	297.469330
666.789063	250.002686
665.576172	235.040588
664.362305	-136.183701
663.149414	43.502911
661.935547	583.730774
660.721680	-335.131989
659.507813	45.547813
658.292969	42.211998
657.078125	228.843063
655.863281	-226.979050
654.647461	-371.970673
653.431641	164.379120
652.215820	181.421432
651.000000	-169.671799
649.783203	-52.981110
648.566406	-323.646301
647.349609	105.764137
646.132813	-127.602768
644.915039	252.718964
643.697266	426.704407
642.478516	-48.553486
641.259766	253.057983
640.041992	292.686096
638.822266	16.784636
637.603516	-187.605606
636.383789	205.808517
635.164063	-68.401115
633.943359	426.784576
632.723633	-256.278259
631.502930	516.772827
630.281250	217.174576
629.060547	32.083775
627.838867	188.790604
626.617188	241.069443
625.394531	442.004364
624.172852	358.568054
622.950195	16.704103
621.726563	-107.768944
620.503906	-4.242287
619.280273	389.254669
618.056641	72.765320
616.832031	435.949280
615.608398	277.878906
614.383789	176.610352
613.158203	-0.466124
611.933594	86.759674
610.708008	173.048691
609.482422	-342.181091
608.255859	259.687592
607.030273	-214.143524
605.803711	93.350716
604.576172	-518.201721
