# Supplementary material for: Raman spectroscopy accurately differentiates mucosal healing from non-healing and biochemical changes following biological therapy in inflammatory bowel disease
Source: PLoS One. 2021 Jun 2;16(6):e0252210. doi: 10.1371/journal.pone.0252210 (PMC8172032; doi:10.1371/journal.pone.0252210)
Supplement: S3 Dataset — (ZIP) [file pone.0252210.s005.zip › Export UC active inflammation/OC028-2 pre treatment base sub cr removed_75__X_343.413__Y_32102.4__Z_110.016__Time_869.txt]

1714.793945	38.549706
1713.817383	101.068367
1712.840820	-35.681648
1711.864258	10.701246
1710.886719	105.999542
1709.909180	75.965698
1708.931641	-52.532040
1707.953125	58.110020
1706.975586	-10.093275
1705.997070	-174.066559
1705.018555	-149.935440
1704.040039	48.773659
1703.060547	-73.177376
1702.081055	24.893770
1701.101563	48.583488
1700.122070	-157.181992
1699.142578	81.515007
1698.162109	-5.512293
1697.181641	-97.336174
1696.201172	-57.699398
1695.220703	22.473379
1694.239258	6.920112
1693.257813	-26.855013
1692.276367	35.935425
1691.294922	-58.328171
1690.313477	-104.094269
1689.331055	173.351974
1688.348633	29.679506
1687.366211	-52.204563
1686.383789	140.919098
1685.400391	147.747147
1684.416992	-4.944403
1683.433594	-109.258896
1682.450195	74.475899
1681.465820	181.228317
1680.482422	51.326012
1679.498047	94.799072
1678.512695	103.956154
1677.528320	249.105927
1676.542969	163.059174
1675.558594	64.046585
1674.572266	103.587601
1673.586914	138.070724
1672.601563	106.358253
1671.615234	93.500702
1670.628906	248.241730
1669.642578	310.198090
1668.655273	329.864380
1667.668945	408.151489
1666.681641	258.366608
1665.694336	297.246643
1664.706055	277.940826
1663.718750	478.978119
1662.730469	449.414490
1661.742188	457.158844
1660.753906	361.706238
1659.764648	507.595184
1658.775391	356.862823
1657.787109	375.874939
1656.796875	556.552002
1655.807617	395.769440
1654.818359	394.012390
1653.828125	336.810822
1652.837891	324.740692
1651.846680	254.599976
1650.856445	298.330170
1649.865234	120.052391
1648.874023	362.264923
1647.882813	112.906265
1646.891602	209.890015
1645.899414	161.629166
1644.907227	-15.935110
1643.915039	131.445633
1642.922852	41.248417
1641.930664	175.510941
1640.937500	-4.230368
1639.944336	95.822655
1638.951172	-52.039085
1637.957031	45.462986
1636.963867	232.621399
1635.969727	74.448662
1634.975586	-17.724237
1633.981445	53.540539
1632.986328	-130.697968
1631.991211	22.277098
1630.996094	11.976068
1630.000977	-90.422173
1629.005859	115.175392
1628.009766	-5.568122
1627.013672	-18.379011
1626.017578	58.258335
1625.021484	148.026596
1624.024414	-103.994720
1623.028320	127.726784
1622.031250	125.479530
1621.033203	-94.822052
1620.036133	-162.675674
1619.038086	-117.580772
1618.041016	74.523666
1617.041992	-24.831108
1616.043945	93.675522
1615.045898	-8.274263
1614.046875	115.402138
1613.047852	-67.835213
1612.048828	-54.352108
1611.048828	-72.352417
1610.049805	56.411499
1609.049805	-3.568605
1608.049805	-76.643364
1607.048828	67.681236
1606.048828	18.141985
1605.047852	36.663792
1604.046875	-20.757992
1603.045898	125.935181
1602.044922	-17.882191
1601.042969	-51.810669
1600.041016	16.234766
1599.039063	-148.488907
1598.037109	-83.138252
1597.034180	-77.969048
1596.031250	47.354031
1595.028320	0.164809
1594.025391	52.203392
1593.022461	28.450661
1592.018555	-39.721714
1591.014648	-21.775362
1590.010742	123.985558
1589.006836	-4.307516
1588.001953	-30.868382
1586.997070	20.769394
1585.992188	160.983932
1584.987305	170.750580
1583.982422	0.636503
1582.976563	132.790161
1581.970703	-47.770351
1580.964844	73.813278
1579.958984	98.946236
1578.952148	-32.191830
1577.945313	96.951218
1576.938477	88.065338
1575.931641	133.762405
1574.924805	-62.519508
1573.916992	87.094452
1572.909180	31.188568
1571.901367	74.027176
1570.893555	-15.752311
1569.884766	-22.410397
1568.876953	2.053593
1567.868164	91.373795
1566.858398	-115.423759
1565.849609	-41.811623
1564.839844	-100.665779
1563.830078	11.712570
1562.820313	142.143661
1561.810547	145.361313
1560.799805	47.374802
1559.790039	3.823699
1558.779297	-60.511745
1557.767578	77.260437
1556.756836	82.775826
1555.745117	212.566849
1554.733398	176.487289
1553.721680	26.430817
1552.709961	83.484993
1551.697266	36.919029
1550.685547	96.415184
1549.672852	67.858376
1548.659180	194.443954
1547.646484	114.039665
1546.632813	131.853363
1545.619141	20.355225
1544.605469	12.221815
1543.591797	91.883621
1542.577148	47.450840
1541.562500	72.712761
1540.547852	-5.378583
1539.533203	-78.330154
1538.518555	-104.848099
1537.502930	250.495956
1536.487305	14.826102
1535.471680	-19.605259
1534.456055	85.179855
1533.439453	89.305954
1532.422852	77.910103
1531.406250	51.002544
1530.389648	3.440718
1529.373047	-49.305634
1528.355469	16.385876
1527.337891	-69.926003
1526.320313	78.020012
1525.302734	68.846542
1524.284180	126.525948
1523.265625	86.365723
1522.247070	-95.297592
1521.228516	83.100548
1520.208984	94.245255
1519.190430	-66.882301
1518.170898	-192.015060
1517.151367	-16.513180
1516.130859	107.482155
1515.111328	-35.722809
1514.090820	-68.502434
1513.070313	32.186165
1512.049805	-64.848717
1511.028320	-133.663956
1510.006836	151.563736
1508.986328	-7.121472
1507.963867	-24.745764
1506.942383	72.984062
1505.919922	32.199955
1504.898438	-116.237823
1503.875977	-128.854187
1502.852539	81.364197
1501.830078	55.831509
1500.806641	-113.132614
1499.783203	-15.805055
1498.759766	-82.367203
1497.736328	-197.556091
1496.711914	-102.940216
1495.687500	22.298910
1494.663086	29.812426
1493.638672	60.303242
1492.613281	-49.853348
1491.587891	-113.988670
1490.563477	131.065079
1489.537109	225.244125
1488.511719	-10.118637
1487.485352	137.622955
1486.458984	-3.218251
1485.432617	78.044075
1484.406250	131.176346
1483.379883	125.579742
1482.352539	28.124477
1481.325195	-13.203635
1480.297852	-36.687012
1479.269531	69.821877
1478.241211	209.398727
1477.213867	170.536316
1476.184570	157.131577
1475.156250	26.560646
1474.127930	145.586227
1473.098633	318.002258
1472.069336	342.696075
1471.040039	242.667480
1470.009766	308.040436
1468.979492	396.266754
1467.950195	479.367584
1466.918945	562.403687
1465.888672	556.428223
1464.857422	514.854248
1463.827148	440.265381
1462.795898	500.339355
1461.763672	453.692169
1460.732422	556.895691
1459.700195	632.112976
1458.667969	608.296936
1457.635742	622.555603
1456.603516	674.863464
1455.570313	635.816162
1454.537109	513.089050
1453.503906	755.547180
1452.470703	665.802673
1451.436523	723.093689
1450.403320	780.369873
1449.369141	675.472107
1448.333984	712.458801
1447.299805	708.923157
1446.264648	669.938416
1445.230469	560.107605
1444.194336	662.897766
1443.159180	626.496521
1442.124023	628.062988
1441.087891	609.394043
1440.051758	507.298706
1439.015625	695.984741
1437.978516	609.089844
1436.941406	550.040222
1435.904297	546.609985
1434.867188	515.407166
1433.830078	567.568298
1432.791992	311.682220
1431.754883	396.707886
1430.715820	416.077698
1429.677734	273.977753
1428.639648	169.794785
1427.600586	143.850189
1426.561523	85.153931
1425.522461	137.427353
1424.482422	204.811203
1423.443359	176.435974
1422.403320	-35.835384
1421.363281	-36.408054
1420.322266	78.877350
1419.282227	181.554413
1418.241211	251.476486
1417.200195	-3.267604
1416.159180	-26.389200
1415.117188	3.344407
1414.076172	-22.234655
1413.034180	10.049452
1411.992188	54.916256
1410.949219	-56.055740
1409.907227	111.994629
1408.864258	116.683838
1407.821289	61.113094
1406.777344	-67.242523
1405.734375	37.999378
1404.690430	100.543358
1403.646484	57.680904
1402.602539	-158.267212
1401.557617	34.811909
1400.513672	59.803211
1399.468750	-20.511314
1398.423828	-0.477089
1397.377930	17.066732
1396.333008	127.365150
1395.287109	-15.408010
1394.241211	92.404594
1393.195313	157.631470
1392.148438	-20.014669
1391.101563	-12.305314
1390.054688	-29.591684
1389.007813	0.707617
1387.960938	-14.000832
1386.913086	51.363033
1385.865234	-88.314323
1384.817383	-65.390022
1383.769531	-32.438957
1382.720703	55.504787
1381.671875	68.496437
1380.623047	-20.894413
1379.574219	19.655743
1378.524414	-2.200531
1377.475586	168.214828
1376.425781	61.558281
1375.375977	42.321285
1374.325195	25.619427
1373.274414	106.237999
1372.224609	29.770725
1371.172852	38.127625
1370.122070	-100.530663
1369.070313	42.501667
1368.019531	165.588379
1366.967773	37.073109
1365.915039	23.206127
1364.863281	-10.526044
1363.810547	125.067146
1362.757813	21.718721
1361.705078	-166.142502
1360.651367	215.799652
1359.598633	-29.143541
1358.544922	-209.291916
1357.491211	-36.292580
1356.436523	-19.921976
1355.382813	36.249901
1354.328125	42.744362
1353.273438	-40.142555
1352.217773	-145.309235
1351.163086	-21.954954
1350.107422	-45.075676
1349.051758	26.165436
1347.996094	99.900192
1346.939453	181.082916
1345.883789	284.600769
1344.827148	348.435669
1343.769531	340.385590
1342.712891	315.037567
1341.655273	274.868896
1340.598633	423.058258
1339.540039	301.222351
1338.482422	441.992310
1337.423828	295.531281
1336.366211	188.787094
1335.307617	252.891785
1334.248047	361.542633
1333.189453	259.921509
1332.129883	148.489853
1331.070313	299.253510
1330.010742	200.305069
1328.950195	19.871880
1327.890625	326.369781
1326.830078	393.125763
1325.768555	91.855537
1324.708008	136.489319
1323.646484	341.621887
1322.585938	235.689163
1321.523438	208.805878
1320.461914	73.415337
1319.400391	298.277313
1318.337891	273.982727
1317.275391	296.586609
1316.211914	262.515961
1315.149414	240.825150
1314.085938	310.351807
1313.022461	259.168365
1311.958984	269.622162
1310.894531	506.656891
1309.831055	219.225967
1308.766602	168.252304
1307.701172	220.690704
1306.636719	337.117432
1305.571289	428.925293
1304.505859	360.873871
1303.440430	565.811401
1302.375000	188.091034
1301.308594	508.554169
1300.242188	276.048065
1299.175781	183.705185
1298.109375	273.186188
1297.041992	205.501572
1295.975586	317.098877
1294.908203	269.133240
1293.839844	235.941254
1292.772461	310.748566
1291.704102	319.321808
1290.635742	205.303864
1289.567383	319.384674
1288.498047	46.139370
1287.428711	238.682358
1286.360352	188.603546
1285.290039	136.117615
1284.220703	335.946381
1283.150391	263.916504
1282.080078	262.938141
1281.009766	284.014679
1279.939453	317.341888
1278.868164	360.461853
1277.796875	322.872528
1276.725586	277.986481
1275.654297	330.937927
1274.582031	259.227051
1273.509766	351.301849
1272.437500	377.390350
1271.365234	166.547607
1270.291992	153.630356
1269.218750	348.276947
1268.145508	257.250458
1267.072266	444.505432
1265.999023	341.336212
1264.924805	174.799820
1263.850586	359.562775
1262.776367	256.528809
1261.701172	253.506866
1260.625977	296.810913
1259.550781	135.420883
1258.475586	339.555878
1257.400391	302.477997
1256.324219	255.686783
1255.248047	306.315369
1254.171875	403.182556
1253.094727	232.321014
1252.018555	197.800308
1250.941406	292.226532
1249.864258	250.430023
1248.786133	301.053925
1247.708008	290.891449
1246.630859	251.580551
1245.551758	382.376953
1244.473633	219.181976
1243.394531	230.933838
1242.316406	296.109131
1241.236328	254.438309
1240.157227	414.247406
1239.077148	37.706097
1237.998047	347.916962
1236.917969	155.904236
1235.836914	194.352905
1234.756836	138.234619
1233.675781	118.498466
1232.594727	202.978607
1231.512695	289.841705
1230.431641	277.354309
1229.349609	216.433304
1228.267578	19.947042
1227.185547	213.281677
1226.102539	203.230835
1225.019531	200.440216
1223.936523	54.920006
1222.853516	124.713600
1221.769531	54.222050
1220.686523	15.187512
1219.602539	24.501520
1218.517578	67.631302
1217.433594	161.472351
1216.348633	153.816605
1215.263672	-42.198044
1214.178711	-127.077957
1213.092773	97.027145
1212.007813	43.507942
1210.921875	-17.238214
1209.834961	32.987377
1208.749023	-10.869849
1207.662109	347.923370
1206.575195	226.853653
1205.488281	288.984039
1204.400391	8.930373
1203.313477	-27.710421
1202.225586	190.936462
1201.136719	48.293373
1200.048828	62.176064
1198.959961	30.306948
1197.871094	53.779236
1196.782227	17.082729
1195.692383	21.270767
1194.603516	25.443419
1193.513672	137.776138
1192.423828	-117.698326
1191.333008	49.846779
1190.242188	-39.763752
1189.151367	70.004852
1188.060547	-86.846802
1186.969727	87.667259
1185.877930	-165.174118
1184.786133	-62.756958
1183.694336	-159.542542
1182.601563	-177.151459
1181.509766	-70.067169
1180.416992	87.293701
1179.323242	-69.457863
1178.230469	-209.383331
1177.136719	70.028328
1176.042969	45.068047
1174.949219	39.255077
1173.854492	-83.907211
1172.760742	17.987720
1171.666016	-76.442787
1170.570313	54.061714
1169.475586	-57.129208
1168.379883	113.922997
1167.284180	-52.281548
1166.188477	152.109512
1165.091797	-88.174973
1163.996094	-101.367722
1162.899414	-54.858452
1161.801758	-27.506773
1160.705078	42.791660
1159.607422	-163.909622
1158.509766	13.741325
1157.412109	-42.574966
1156.313477	-96.510574
1155.215820	-105.125923
1154.117188	119.933128
1153.017578	56.376408
1151.918945	100.086990
1150.819336	-23.068367
1149.719727	27.729313
1148.620117	-116.847153
1147.519531	33.912373
1146.418945	-39.231628
1145.318359	97.104630
1144.217773	90.560806
1143.116211	45.918274
1142.014648	41.708160
1140.913086	156.384598
1139.811523	-88.052353
1138.708984	90.726486
1137.606445	26.979904
1136.503906	91.542953
1135.401367	94.285835
1134.297852	16.245699
1133.194336	-78.407394
1132.090820	35.861828
1130.987305	78.849411
1129.882813	226.193039
1128.778320	221.613663
1127.673828	283.421051
1126.569336	186.298950
1125.463867	283.589142
1124.358398	222.007797
1123.252930	129.623505
1122.146484	257.575836
1121.041016	174.648804
1119.934570	-31.407974
1118.828125	103.521286
1117.720703	82.141563
1116.613281	91.510086
1115.505859	240.435745
1114.398438	242.619980
1113.291016	176.199844
1112.182617	105.055046
1111.074219	57.555485
1109.964844	269.998840
1108.856445	201.174530
1107.747070	120.544785
1106.637695	16.313574
1105.528320	15.993968
1104.417969	121.868980
1103.307617	67.200287
1102.197266	231.958984
1101.086914	160.738266
1099.975586	223.949036
1098.864258	261.175354
1097.752930	189.934219
1096.641602	203.548370
1095.529297	172.366211
1094.416992	207.137878
1093.304688	51.115795
1092.191406	135.307541
1091.079102	40.544109
1089.965820	96.426132
1088.852539	53.444080
1087.738281	226.881897
1086.624023	221.485931
1085.509766	154.945206
1084.395508	203.609863
1083.280273	162.925949
1082.166016	310.227600
1081.050781	358.782318
1079.934570	238.199097
1078.819336	-42.002331
1077.703125	22.996315
1076.586914	137.242325
1075.469727	-4.339721
1074.353516	46.504360
1073.236328	71.513748
1072.119141	49.607838
1071.000977	182.425079
1069.882813	-29.356312
1068.765625	129.186996
1067.646484	191.594101
1066.528320	202.446320
1065.409180	-25.556252
1064.290039	259.234375
1063.170898	213.878372
1062.050781	117.059189
1060.930664	167.667953
1059.810547	12.430891
1058.690430	154.237350
1057.569336	160.382080
1056.449219	154.843964
1055.327148	144.629028
1054.206055	71.348785
1053.083984	-22.918602
1051.961914	272.827362
1050.839844	120.202621
1049.717773	93.693169
1048.594727	-30.809464
1047.471680	141.039932
1046.348633	58.582848
1045.224609	8.816315
1044.101563	122.279587
1042.976563	67.874519
1041.852539	22.831482
1040.728516	89.647507
1039.603516	265.912445
1038.478516	-53.893799
1037.352539	-8.029004
1036.227539	107.660156
1035.101563	-2.414786
1033.974609	8.550609
1032.848633	-17.683994
1031.721680	328.171936
1030.594727	41.521034
1029.467773	8.373711
1028.340820	-85.158035
1027.212891	11.876173
1026.084961	-128.030304
1024.956055	-219.089172
1023.828125	-8.266674
1022.699219	-222.284683
1021.570313	-108.981964
1020.440430	-58.351406
1019.311523	-28.590899
1018.181641	-272.458282
1017.050781	-75.695030
1015.920898	-22.699438
1014.790039	81.275696
1013.659180	16.106230
1012.528320	-42.056866
1011.396484	29.511488
1010.265625	54.776978
1009.132813	-114.375343
1008.000977	-28.864548
1006.868164	-114.568123
1005.736328	211.519409
1004.602539	382.544159
1003.469727	509.600342
1002.335938	500.254028
1001.202148	497.879700
1000.068359	343.059906
998.933594	322.310974
997.799805	116.872231
996.665039	207.075653
995.529297	-120.506874
994.394531	214.391068
993.258789	145.428802
992.123047	-24.952171
990.986328	111.481461
989.849609	100.340065
988.712891	-143.553726
987.576172	-55.462196
986.439453	41.844482
985.301758	-3.662946
984.164063	105.178360
983.025391	-25.424479
981.887695	120.281334
980.749023	-17.083271
979.610352	34.309395
978.470703	48.916538
977.332031	219.931030
976.192383	13.870546
975.051758	-44.951096
973.912109	-94.506340
972.771484	156.959976
971.630859	160.294693
970.490234	62.633732
969.348633	130.356369
968.207031	120.055374
967.065430	36.373451
965.923828	150.073395
964.781250	75.686935
963.638672	74.759735
962.496094	67.000839
961.352539	123.465485
960.208984	228.069290
959.065430	131.069077
957.921875	24.999033
956.777344	125.108826
955.632813	119.909531
954.488281	66.695030
953.343750	185.168365
952.198242	145.778549
951.052734	42.413338
949.907227	-28.845346
948.760742	101.148811
947.614258	39.141830
946.467773	125.735085
945.321289	232.893204
944.173828	-114.460037
943.026367	95.545151
941.878906	70.361633
940.730469	42.949368
939.582031	40.694580
938.433594	200.454376
937.285156	54.566319
936.135742	-82.091591
934.987305	166.620087
933.836914	107.574409
932.687500	32.651443
931.537109	-92.313255
930.386719	90.283859
929.236328	56.526318
928.084961	61.521740
926.934570	-81.375252
925.783203	55.701447
924.630859	3.941847
923.478516	-136.451218
922.327148	30.216118
921.173828	74.087448
920.021484	147.519958
918.868164	-15.347492
917.714844	-0.917784
916.561523	83.943184
915.407227	-8.302306
914.252930	76.587234
913.098633	-81.360588
911.944336	114.749992
910.789063	-31.726128
909.633789	-28.424591
908.478516	-65.905746
907.322266	78.001747
906.166016	-47.812492
905.009766	-96.504570
903.853516	-163.268677
902.696289	82.545067
901.539063	174.309525
900.381836	-5.572875
899.223633	-133.296936
898.065430	39.973927
896.907227	25.442902
895.749023	110.442055
894.589844	-125.625740
893.430664	-90.318550
892.271484	-30.152987
891.112305	-71.665184
889.952148	56.264542
888.791992	84.786980
887.630859	50.095066
886.470703	123.776443
885.309570	19.163296
884.148438	56.743233
882.986328	87.549034
881.825195	242.376221
880.663086	-164.229095
879.500000	159.645065
878.337891	5.648705
877.174805	218.948990
876.011719	170.880112
874.847656	183.634995
873.684570	92.827370
872.520508	67.334435
871.355469	75.605240
870.191406	-1.616589
869.026367	-20.326939
867.861328	226.305389
866.695313	214.284790
865.530273	186.530685
864.364258	205.970001
863.197266	155.750000
862.031250	256.023529
860.864258	331.538788
859.697266	220.679703
858.530273	31.307451
857.362305	344.629486
856.194336	298.857971
855.026367	199.266113
853.857422	373.256714
852.688477	246.756775
851.519531	115.813995
850.350586	314.287628
849.180664	116.143837
848.010742	101.716965
846.840820	176.835022
845.670898	90.717628
844.500000	159.036011
843.329102	101.995682
842.157227	125.482689
840.986328	-83.656113
839.814453	44.889500
838.642578	188.990234
837.469727	185.491043
836.296875	143.976608
835.124023	261.043610
833.951172	123.431328
832.777344	247.072586
831.603516	212.134232
830.429688	337.850739
829.255859	177.886292
828.081055	176.327927
826.906250	221.560486
825.731445	280.105621
824.555664	153.572815
823.379883	287.787506
822.204102	27.547792
821.027344	76.995331
819.851563	81.837814
818.674805	26.518486
817.497070	37.950668
816.320313	-155.395920
815.142578	-75.053780
813.963867	169.793823
812.786133	-5.805924
811.607422	-141.357346
810.428711	80.954994
809.250000	-92.429886
808.070313	18.580755
806.890625	18.431456
805.710938	-159.414230
804.531250	33.517063
803.350586	-71.111656
802.169922	-44.823307
800.988281	-43.006641
799.807617	-94.472542
798.625977	2.596416
797.444336	-219.665146
796.261719	-80.610825
795.079102	-12.583368
793.896484	-73.129570
792.713867	27.979195
791.530273	-19.372402
790.346680	4.085547
789.163086	54.036884
787.979492	2.128385
786.794922	182.466400
785.610352	201.216690
784.425781	91.661926
783.240234	103.686775
782.054688	-94.301521
780.869141	-44.776989
779.682617	150.467331
778.496094	87.173904
777.309570	94.518250
776.123047	40.002102
774.935547	210.568802
773.748047	103.000221
772.560547	246.909561
771.373047	-114.325249
770.184570	122.079979
768.996094	177.576431
767.806641	147.051834
766.618164	-42.132195
765.428711	180.649399
764.239258	332.815887
763.048828	178.828339
761.858398	75.507568
760.667969	-43.204617
759.477539	271.541840
758.286133	121.977669
757.094727	-14.351460
755.903320	231.915421
754.710938	174.698532
753.518555	152.645370
752.326172	69.061325
751.133789	260.062408
749.940430	73.235031
748.747070	160.916306
747.553711	187.079819
746.359375	219.797379
745.166016	177.896011
743.970703	43.873459
742.776367	258.582703
741.581055	148.706543
740.385742	27.918444
739.190430	-0.776528
737.994141	-5.362001
736.797852	-60.320679
735.601563	151.910217
734.405273	22.516539
733.208008	-12.693221
732.010742	-12.861829
730.813477	85.433937
729.615234	-37.217052
728.416992	-63.573742
727.218750	25.971695
726.020508	60.856216
724.821289	-55.030392
723.622070	163.421051
722.422852	104.411186
721.222656	126.255684
720.022461	47.700356
718.822266	-43.876427
717.621094	41.380157
716.420898	209.543015
715.218750	-47.646423
714.017578	-58.258884
712.815430	-33.938557
711.614258	-3.034794
710.411133	93.274292
709.208984	230.991577
708.005859	133.473114
706.802734	79.612450
705.599609	-111.310974
704.395508	0.450373
703.191406	194.915741
701.987305	43.458122
700.782227	68.314285
699.577148	93.230652
698.372070	120.385635
697.166992	-0.188908
695.960938	66.239815
694.754883	26.270136
693.548828	103.682640
692.341797	68.227570
691.135742	-80.013016
689.927734	-34.938210
688.720703	-4.987058
687.512695	-42.215088
686.304688	250.329163
685.096680	-86.002396
683.888672	0.643917
682.679688	-83.885567
681.470703	0.726846
680.260742	-70.591698
679.050781	128.940811
677.840820	-54.799465
676.630859	-47.862354
675.419922	-10.545900
674.209961	-57.552811
672.998047	315.226929
671.787109	41.229385
670.575195	93.945953
669.363281	21.327023
668.151367	-20.928099
666.938477	47.105686
665.725586	35.240948
664.512695	-54.308323
663.299805	162.861938
662.085938	-10.759854
660.872070	25.103058
659.658203	125.726700
658.443359	-110.199455
657.228516	-18.148947
656.013672	224.823883
654.797852	-88.495033
653.583008	-102.070763
652.366211	-22.979946
651.150391	58.223637
649.934570	115.682381
648.717773	54.659218
647.500000	131.410797
646.283203	210.235657
645.065430	91.001213
643.847656	23.387474
642.629883	-130.308212
641.411133	161.095108
640.192383	56.687820
638.973633	-73.583313
637.753906	236.584366
636.534180	179.089935
635.314453	334.092865
634.094727	198.947174
632.874023	261.172668
631.653320	18.362120
630.432617	-14.280299
629.211914	60.101070
627.990234	153.468155
626.768555	-47.297005
625.545898	56.135277
624.324219	90.581268
623.101563	28.199648
621.877930	239.670563
620.655273	221.428207
619.431641	157.760025
618.208008	31.543888
616.983398	63.255062
615.759766	-10.452931
614.535156	172.021866
613.310547	-48.340244
612.084961	-21.194786
610.859375	54.422260
609.633789	50.184231
608.408203	145.622513
607.181641	45.768242
605.955078	-133.928543
604.728516	-51.761005
