# Supplementary material for: Raman spectroscopy accurately differentiates mucosal healing from non-healing and biochemical changes following biological therapy in inflammatory bowel disease
Source: PLoS One. 2021 Jun 2;16(6):e0252210. doi: 10.1371/journal.pone.0252210 (PMC8172032; doi:10.1371/journal.pone.0252210)
Supplement: S3 Dataset — (ZIP) [file pone.0252210.s005.zip › Export UC active inflammation/OC032-1 pre treatment_base sub CR removed_82__X_-18647.6__Y_36500.6__Z_-128.929__Time_928.txt]

1714.640625	-42.380039
1713.664063	118.341202
1712.687500	4.316380
1711.709961	-40.118690
1710.733398	-76.641724
1709.755859	-81.139336
1708.778320	77.693245
1707.799805	32.712944
1706.821289	-6.998912
1705.843750	-20.001152
1704.864258	84.697639
1703.885742	151.810089
1702.907227	-51.452194
1701.927734	71.717720
1700.948242	34.297497
1699.968750	-29.882835
1698.988281	58.326958
1698.007813	-51.323204
1697.028320	-27.301962
1696.046875	114.248390
1695.066406	95.479118
1694.084961	223.606674
1693.104492	-0.732049
1692.123047	135.418121
1691.140625	76.710251
1690.159180	186.176651
1689.176758	215.603348
1688.194336	314.411865
1687.211914	119.930756
1686.228516	104.199272
1685.246094	-26.050091
1684.262695	59.655006
1683.279297	142.734940
1682.295898	50.075111
1681.311523	162.568909
1680.327148	126.018089
1679.342773	233.303955
1678.358398	61.229965
1677.374023	189.960205
1676.388672	270.849365
1675.403320	237.459869
1674.417969	206.850693
1673.432617	264.079651
1672.446289	297.469391
1671.459961	288.447357
1670.473633	221.106461
1669.487305	188.435928
1668.500977	102.795937
1667.513672	211.083069
1666.526367	258.403076
1665.539063	263.369507
1664.550781	210.088379
1663.563477	183.482010
1662.575195	289.580383
1661.586914	265.858063
1660.598633	202.514328
1659.609375	187.011597
1658.620117	282.905182
1657.631836	259.698975
1656.641602	186.301559
1655.652344	216.315277
1654.662109	225.257477
1653.672852	186.690872
1652.681641	248.786301
1651.691406	72.922569
1650.701172	122.038422
1649.709961	208.260986
1648.718750	32.873314
1647.727539	-23.397253
1646.735352	123.914886
1645.744141	-50.992943
1644.751953	41.026085
1643.759766	-30.590639
1642.766602	45.761341
1641.774414	27.178587
1640.781250	3.429645
1639.788086	135.443909
1638.794922	-59.548466
1637.801758	19.888205
1636.807617	30.840614
1635.813477	-55.636974
1634.819336	-36.572395
1633.825195	3.655414
1632.830078	-21.896917
1631.834961	-84.215706
1630.839844	-54.267399
1629.844727	33.664631
1628.849609	-88.895882
1627.853516	-27.143000
1626.857422	-110.018211
1625.861328	75.480659
1624.865234	-54.556820
1623.868164	-63.539333
1622.871094	1.144952
1621.874023	-2.449599
1620.876953	-61.145100
1619.879883	-14.688474
1618.881836	-75.857269
1617.883789	62.592281
1616.885742	-22.071630
1615.887695	-6.921142
1614.888672	-59.941597
1613.889648	54.991379
1612.890625	-42.502457
1611.891602	43.630749
1610.892578	-11.785139
1609.892578	-72.377792
1608.892578	26.931528
1607.892578	5.729421
1606.892578	-130.669495
1605.891602	104.856819
1604.890625	-10.497797
1603.889648	60.062294
1602.888672	12.861053
1601.887695	49.425095
1600.885742	36.295582
1599.883789	198.405579
1598.881836	23.184586
1597.879883	-55.226940
1596.876953	59.802155
1595.874023	72.890968
1594.871094	75.535011
1593.868164	-23.672049
1592.864258	-26.219049
1591.861328	-13.096202
1590.857422	52.222336
1589.853516	-12.961633
1588.848633	-7.679806
1587.844727	-7.620057
1586.839844	-46.684170
1585.834961	-20.558510
1584.830078	143.698502
1583.824219	94.172943
1582.819336	-28.296963
1581.813477	125.394882
1580.807617	5.543262
1579.800781	96.633736
1578.794922	-31.007439
1577.788086	-31.083736
1576.781250	62.494740
1575.773438	140.397186
1574.766602	-54.865273
1573.758789	77.585876
1572.750977	51.357357
1571.743164	-16.478956
1570.735352	66.411552
1569.726563	60.892448
1568.718750	63.136539
1567.708984	104.297638
1566.700195	83.089142
1565.691406	7.337144
1564.681641	95.087830
1563.671875	-6.663310
1562.662109	29.086092
1561.652344	108.872139
1560.641602	53.732708
1559.630859	-48.094242
1558.620117	-56.607170
1557.609375	59.229675
1556.597656	32.465370
1555.586914	181.814697
1554.575195	17.678398
1553.563477	45.170410
1552.550781	150.260162
1551.539063	4.203973
1550.526367	75.516609
1549.513672	17.393856
1548.500977	65.290245
1547.487305	110.524261
1546.473633	-25.292049
1545.459961	4.325728
1544.446289	57.134499
1543.432617	161.540619
1542.417969	-13.139484
1541.404297	-61.248737
1540.389648	55.855869
1539.374023	54.100681
1538.359375	26.483984
1537.343750	9.140274
1536.328125	159.437317
1535.312500	-23.117182
1534.296875	52.224220
1533.280273	117.159607
1532.263672	17.040497
1531.247070	177.192566
1530.230469	234.157318
1529.212891	236.939911
1528.196289	141.801193
1527.178711	80.115646
1526.160156	72.455971
1525.142578	103.352516
1524.124023	13.232718
1523.106445	69.741432
1522.087891	-79.605209
1521.068359	74.497604
1520.049805	130.783020
1519.030273	97.017418
1518.010742	-193.782501
1516.991211	8.806989
1515.971680	3.179818
1514.951172	-10.209549
1513.930664	73.926399
1512.910156	-101.312759
1511.889648	8.365460
1510.868164	-7.798461
1509.846680	-75.319458
1508.826172	67.469864
1507.803711	-30.919733
1506.782227	-31.885544
1505.759766	-109.807190
1504.737305	-139.051819
1503.714844	8.461309
1502.692383	-97.744690
1501.668945	-114.318726
1500.646484	-0.336935
1499.623047	39.302563
1498.599609	-143.798248
1497.575195	64.650101
1496.550781	-64.745903
1495.527344	-45.769226
1494.502930	19.183140
1493.477539	-41.222103
1492.453125	-42.844006
1491.427734	11.713222
1490.402344	160.747314
1489.376953	-32.636387
1488.350586	177.557434
1487.325195	114.405693
1486.298828	5.285330
1485.272461	79.949875
1484.245117	246.408707
1483.218750	142.328400
1482.191406	219.358627
1481.164063	69.353676
1480.136719	176.899460
1479.108398	77.883179
1478.080078	218.447815
1477.052734	188.210556
1476.023438	275.132294
1474.995117	-25.142399
1473.965820	173.778488
1472.937500	263.122650
1471.908203	410.941650
1470.877930	243.115891
1469.848633	319.592865
1468.818359	271.369873
1467.788086	378.280090
1466.757813	401.219574
1465.727539	352.953979
1464.696289	350.433319
1463.665039	401.259338
1462.633789	457.129425
1461.602539	370.727661
1460.570313	286.883881
1459.539063	248.768600
1458.506836	413.714813
1457.473633	340.027710
1456.441406	487.105835
1455.408203	375.368561
1454.375000	573.077942
1453.341797	550.102722
1452.308594	595.578552
1451.274414	575.128784
1450.241211	491.342346
1449.207031	491.186462
1448.171875	407.439514
1447.137695	394.639160
1446.102539	452.729645
1445.067383	439.923187
1444.032227	480.269623
1442.997070	571.206360
1441.960938	409.142365
1440.924805	366.019775
1439.888672	327.979645
1438.852539	234.348099
1437.816406	282.302856
1436.779297	201.368561
1435.742188	256.903748
1434.705078	82.576851
1433.666992	143.182510
1432.629883	218.930466
1431.591797	264.363770
1430.553711	181.085983
1429.514648	176.071045
1428.476563	201.352707
1427.437500	77.834488
1426.398438	95.592010
1425.359375	-50.500843
1424.320313	35.368744
1423.280273	75.858833
1422.240234	91.160172
1421.200195	164.410736
1420.159180	-44.399334
1419.119141	44.003475
1418.078125	-116.814903
1417.037109	-38.455902
1415.996094	-33.070656
1414.954102	-83.009277
1413.912109	2.914280
1412.870117	-39.410137
1411.828125	114.402908
1410.786133	1.756902
1409.743164	-83.173759
1408.700195	151.032104
1407.657227	61.146111
1406.614258	34.113205
1405.570313	-98.330627
1404.527344	113.218460
1403.483398	8.489181
1402.438477	16.745378
1401.394531	50.125011
1400.349609	35.868698
1399.304688	-61.092548
1398.259766	12.499095
1397.214844	166.303284
1396.168945	14.355542
1395.123047	-14.725338
1394.077148	6.341846
1393.031250	-62.713970
1391.984375	-41.570053
1390.937500	42.185631
1389.890625	113.432861
1388.843750	37.065559
1387.796875	85.852631
1386.749023	4.601790
1385.701172	58.456257
1384.653320	139.830399
1383.604492	13.754188
1382.556641	-27.256226
1381.507813	-45.724667
1380.458984	53.257416
1379.410156	12.392896
1378.360352	-185.709503
1377.310547	0.736537
1376.260742	-12.507573
1375.210938	-55.641850
1374.161133	-56.303833
1373.110352	80.250618
1372.059570	22.295788
1371.008789	-8.164290
1369.957031	-23.614399
1368.906250	-29.040215
1367.854492	100.114502
1366.802734	27.501196
1365.750000	111.851517
1364.698242	-12.925125
1363.645508	39.131142
1362.592773	33.971809
1361.540039	21.397160
1360.486328	-93.122223
1359.433594	-90.647667
1358.379883	83.441719
1357.326172	-48.278347
1356.271484	48.767338
1355.216797	4.175356
1354.163086	133.561646
1353.107422	-22.714024
1352.052734	94.295456
1350.998047	-14.634506
1349.942383	112.341019
1348.886719	169.819748
1347.830078	128.068527
1346.774414	-25.245707
1345.717773	131.565262
1344.661133	246.200989
1343.604492	254.232986
1342.546875	301.960052
1341.490234	228.292694
1340.432617	219.112946
1339.375000	239.704483
1338.316406	195.942871
1337.258789	177.005386
1336.200195	182.869980
1335.141602	134.330414
1334.082031	212.038254
1333.023438	81.967247
1331.963867	157.265091
1330.904297	89.159904
1329.844727	28.542429
1328.784180	168.186447
1327.723633	73.064049
1326.663086	239.894577
1325.602539	125.119514
1324.541992	57.352688
1323.480469	152.598480
1322.418945	200.943527
1321.357422	138.255539
1320.295898	80.567253
1319.233398	220.278687
1318.170898	204.596390
1317.108398	287.584351
1316.045898	276.897797
1314.982422	135.627335
1313.918945	314.780579
1312.855469	254.929794
1311.791992	195.139877
1310.728516	157.571930
1309.664063	206.218979
1308.599609	301.644135
1307.535156	404.443054
1306.469727	135.722122
1305.404297	223.815796
1304.338867	233.206924
1303.273438	136.900330
1302.208008	217.653244
1301.141602	345.094147
1300.075195	246.455780
1299.008789	10.322527
1297.942383	172.193802
1296.875000	122.849525
1295.807617	279.768890
1294.740234	117.572433
1293.672852	149.328369
1292.604492	252.240540
1291.537109	227.587967
1290.468750	175.993790
1289.399414	50.892525
1288.331055	215.109924
1287.261719	281.250214
1286.192383	303.280609
1285.123047	136.704422
1284.052734	124.510300
1282.983398	166.209335
1281.913086	190.772156
1280.841797	178.629807
1279.771484	164.064774
1278.700195	208.235275
1277.628906	245.065414
1276.557617	235.434448
1275.486328	235.602036
1274.414063	301.777649
1273.341797	260.416077
1272.269531	219.085617
1271.197266	243.737259
1270.124023	138.958969
1269.050781	258.860809
1267.977539	356.751740
1266.904297	193.479233
1265.830078	271.841827
1264.756836	333.103516
1263.681641	518.728333
1262.607422	326.338470
1261.533203	331.502380
1260.458008	302.548401
1259.382813	346.714905
1258.307617	366.505707
1257.231445	262.074310
1256.155273	286.754333
1255.079102	440.459686
1254.002930	175.445724
1252.926758	243.941315
1251.849609	361.067810
1250.772461	220.306244
1249.695313	137.973450
1248.617188	337.714691
1247.540039	180.037094
1246.461914	335.934875
1245.382813	275.514465
1244.304688	244.270218
1243.225586	390.330231
1242.146484	356.640411
1241.067383	267.127472
1239.988281	146.098053
1238.908203	372.112000
1237.828125	219.564987
1236.748047	227.161102
1235.667969	169.274857
1234.586914	121.104805
1233.505859	254.738037
1232.424805	281.678986
1231.343750	61.477448
1230.261719	76.321259
1229.179688	149.271210
1228.097656	241.549011
1227.015625	98.975037
1225.932617	137.961212
1224.850586	193.856735
1223.767578	61.032749
1222.683594	-16.119566
1221.600586	88.097679
1220.516602	-27.728556
1219.432617	88.504639
1218.347656	-145.696579
1217.263672	270.044037
1216.178711	-70.391739
1215.093750	96.402359
1214.008789	-127.990532
1212.922852	21.817570
1211.836914	-16.679663
1210.750977	7.552617
1209.665039	164.420853
1208.579102	137.929123
1207.492188	10.170983
1206.405273	-11.487247
1205.318359	162.048416
1204.230469	34.319702
1203.142578	96.926926
1202.054688	22.217014
1200.966797	-16.361044
1199.877930	36.532814
1198.790039	55.692410
1197.701172	-21.421152
1196.611328	67.466309
1195.522461	108.194626
1194.432617	74.344971
1193.342773	6.835239
1192.252930	-94.311775
1191.162109	73.691696
1190.072266	-161.997406
1188.981445	-34.924503
1187.889648	41.642670
1186.798828	-13.884922
1185.707031	-64.608421
1184.615234	-96.132195
1183.523438	28.282469
1182.430664	-8.086990
1181.337891	51.461796
1180.245117	-32.888599
1179.152344	-6.959995
1178.059570	57.279316
1176.965820	28.027161
1175.872070	-49.140427
1174.778320	-37.685364
1173.683594	-57.382992
1172.588867	-172.843719
1171.494141	10.880725
1170.399414	-16.055330
1169.303711	-76.491714
1168.208984	-55.605083
1167.113281	8.289603
1166.016602	36.274883
1164.920898	-203.451736
1163.824219	-194.588120
1162.727539	-18.523727
1161.630859	-50.348774
1160.533203	61.089512
1159.435547	-154.604599
1158.337891	-67.100418
1157.240234	56.137856
1156.141602	60.013943
1155.043945	75.796028
1153.944336	-111.144882
1152.845703	7.144279
1151.747070	-46.255005
1150.647461	126.735756
1149.547852	44.704441
1148.447266	286.633362
1147.347656	-52.624596
1146.247070	74.899376
1145.146484	-85.671120
1144.044922	-117.680481
1142.944336	73.957771
1141.842773	37.134678
1140.741211	109.706367
1139.638672	15.793261
1138.537109	119.206093
1137.434570	8.664930
1136.332031	19.334085
1135.228516	115.497528
1134.125977	45.358707
1133.022461	148.565826
1131.917969	80.791534
1130.814453	103.221298
1129.709961	125.624855
1128.605469	235.777008
1127.500977	84.978378
1126.396484	116.815254
1125.291016	200.775650
1124.185547	121.150063
1123.080078	74.721558
1121.973633	99.370735
1120.868164	17.418049
1119.761719	75.197571
1118.654297	83.222832
1117.547852	103.070229
1116.440430	111.064995
1115.333008	-84.410477
1114.225586	-17.264482
1113.117188	16.733641
1112.008789	64.893074
1110.900391	72.841179
1109.791992	78.414780
1108.682617	107.601868
1107.573242	106.062737
1106.463867	222.590759
1105.354492	117.132660
1104.244141	115.572395
1103.133789	283.916504
1102.023438	173.780121
1100.913086	56.613888
1099.801758	97.496124
1098.690430	44.048584
1097.579102	132.051971
1096.467773	121.034569
1095.355469	157.139130
1094.243164	44.826794
1093.130859	45.604336
1092.017578	65.214142
1090.905273	65.985268
1089.791992	17.333189
1088.677734	83.990776
1087.564453	129.449661
1086.450195	17.319202
1085.335938	22.803188
1084.221680	28.286825
1083.106445	3.216620
1081.991211	-38.286644
1080.875977	56.479130
1079.760742	-6.146265
1078.644531	-68.740723
1077.528320	40.062119
1076.412109	-64.748047
1075.295898	-54.532604
1074.178711	51.861530
1073.061523	47.984768
1071.944336	-28.570665
1070.826172	199.661804
1069.708984	38.749809
1068.590820	41.937115
1067.471680	75.584023
1066.353516	198.223923
1065.234375	-11.679648
1064.115234	139.033020
1062.996094	67.345734
1061.875977	154.813004
1060.755859	45.745380
1059.635742	-39.872375
1058.515625	3.166664
1057.394531	-23.935972
1056.273438	7.416817
1055.152344	85.501282
1054.031250	-163.493729
1052.909180	80.446320
1051.787109	139.819351
1050.665039	119.806389
1049.541992	141.827271
1048.418945	58.849583
1047.295898	-98.726921
1046.172852	-57.964417
1045.048828	64.406113
1043.925781	30.544399
1042.801758	-5.617322
1041.676758	126.026772
1040.552734	-33.576584
1039.427734	58.454136
1038.302734	71.288963
1037.176758	-60.202923
1036.050781	-65.930634
1034.924805	79.615845
1033.798828	115.772240
1032.672852	19.357159
1031.545898	62.525482
1030.418945	31.300585
1029.291992	-11.510665
1028.164063	17.752028
1027.036133	144.595840
1025.908203	80.945786
1024.780273	19.668770
1023.651367	-92.633957
1022.522461	-218.788315
1021.393555	-112.814178
1020.264648	-18.467203
1019.134766	-65.626076
1018.004883	-91.870270
1016.875000	-185.310959
1015.744141	-67.768669
1014.613281	-24.409386
1013.482422	111.621017
1012.351563	4.413958
1011.219727	-33.251427
1010.088867	-52.354465
1008.956055	7.267763
1007.824219	18.292831
1006.691406	114.934250
1005.558594	149.105392
1004.425781	275.780426
1003.292969	270.644958
1002.159180	307.138855
1001.025391	142.602127
999.891602	68.266243
998.756836	63.279129
997.622070	9.825912
996.487305	-68.972321
995.352539	39.245247
994.216797	6.675439
993.081055	-18.933271
991.945313	-7.602897
990.808594	-58.513538
989.672852	116.552277
988.536133	61.074745
987.398438	-79.612663
986.261719	5.560415
985.124023	-29.051716
983.986328	35.392933
982.847656	-88.946289
981.709961	-107.328835
980.571289	-24.431990
979.432617	35.444027
978.292969	-56.484753
977.153320	-35.673882
976.013672	244.928726
974.874023	196.754028
973.734375	54.413204
972.593750	114.324478
971.453125	75.469170
970.311523	-23.048416
969.170898	-4.416501
968.029297	87.672859
966.886719	106.312759
965.745117	198.376358
964.602539	54.183411
963.459961	164.602249
962.317383	112.225372
961.173828	96.563927
960.030273	234.453445
958.886719	152.376556
957.743164	42.873993
956.598633	79.988174
955.454102	9.510101
954.309570	14.611345
953.165039	177.611908
952.019531	146.106003
950.874023	-31.740450
949.727539	103.771278
948.582031	74.644585
947.435547	72.974060
946.289063	153.578842
945.141602	90.245102
943.995117	79.486343
942.847656	-4.318067
941.699219	220.108383
940.551758	115.800606
939.403320	105.106750
938.254883	149.180298
937.105469	193.247421
935.957031	241.867813
934.807617	-46.897411
933.658203	104.338577
932.507813	64.122772
931.357422	14.826326
930.207031	165.977158
929.056641	62.057743
927.906250	17.382629
926.754883	-43.191093
925.603516	96.497696
924.451172	-136.926315
923.298828	64.140854
922.146484	85.502968
920.994141	-29.524492
919.841797	-58.130913
918.688477	129.128738
917.535156	43.725063
916.380859	219.531830
915.227539	-27.042040
914.073242	132.821198
912.918945	42.982780
911.763672	-130.754822
910.608398	-95.722305
909.453125	159.271805
908.297852	-37.030258
907.141602	-85.901192
905.985352	73.741386
904.829102	-147.314880
903.672852	46.247475
902.515625	-2.587913
901.358398	-119.319221
900.201172	-5.119233
899.042969	70.557236
897.884766	-3.121489
896.726563	72.517998
895.568359	-19.219053
894.409180	-20.480797
893.250000	-28.525175
892.090820	-120.178276
890.930664	-94.311394
889.771484	26.404751
888.611328	-87.786186
887.450195	-37.121414
886.289063	103.798378
885.128906	179.207016
883.966797	101.166672
882.805664	205.851730
881.643555	107.537086
880.481445	58.859409
879.319336	111.623512
878.156250	-6.898317
876.993164	88.645943
875.830078	208.912216
874.666016	153.478424
873.502930	86.806885
872.338867	175.455154
871.173828	39.038620
870.009766	75.897583
868.844727	43.008537
867.679688	142.789536
866.513672	204.297531
865.348633	79.225426
864.182617	120.476456
863.015625	80.826218
861.849609	238.821716
860.682617	147.497482
859.515625	240.280014
858.347656	157.952805
857.180664	181.109344
856.012695	381.457947
854.843750	155.587814
853.675781	136.091003
852.506836	280.230072
851.337891	211.383224
850.167969	377.816437
848.999023	176.791367
847.829102	116.937180
846.658203	72.771301
845.488281	46.520348
844.317383	165.733368
843.146484	226.703827
841.975586	115.394043
840.803711	-18.240108
839.631836	176.837570
838.459961	23.107502
837.287109	191.238449
836.114258	-11.602956
834.941406	-4.395720
833.768555	136.782532
832.594727	36.757286
831.420898	-0.735875
830.247070	95.668808
829.072266	160.779251
827.898438	127.703430
826.722656	174.907944
825.547852	68.245186
824.372070	6.197652
823.196289	-113.772377
822.020508	-57.696999
820.844727	29.521091
819.667969	16.478390
818.491211	197.115799
817.313477	70.500023
816.136719	-53.842178
814.958984	111.072563
813.781250	2.323901
812.602539	44.822800
811.423828	100.628448
810.245117	-61.418102
809.066406	65.469536
807.886719	94.538269
806.707031	23.636917
805.527344	97.090462
804.346680	30.640938
803.166992	-115.686058
801.985352	-13.436495
800.804688	-144.174118
799.623047	9.026724
798.441406	153.277206
797.259766	2.615260
796.078125	-85.927010
794.895508	-54.784317
793.712891	-32.524639
792.529297	-16.926420
791.346680	45.156265
790.163086	0.947412
788.978516	-38.820168
787.794922	164.813965
786.610352	-67.435493
785.425781	-80.634468
784.241211	83.052910
783.055664	43.291092
781.870117	-0.874987
780.684570	-84.793518
779.498047	67.683372
778.311523	36.786663
777.125000	89.803925
775.938477	-31.588102
774.750977	-11.683916
773.563477	-97.693436
772.375977	-64.546844
771.187500	76.644470
769.999023	41.388374
768.810547	-84.223335
767.622070	114.176521
766.432617	118.602074
765.243164	112.016251
764.053711	32.765247
762.863281	-59.653397
761.672852	182.549408
760.482422	107.755005
759.291992	-2.200182
758.100586	125.457764
756.909180	-8.625151
755.717773	13.458769
754.525391	103.678764
753.333008	48.830219
752.140625	84.092316
750.948242	53.453777
749.754883	55.778397
748.561523	104.216484
747.368164	49.481850
746.173828	80.365540
744.979492	89.307358
743.785156	85.097275
742.590820	63.359226
741.395508	10.951632
740.200195	-45.801491
739.003906	-3.905972
737.808594	-40.883709
736.612305	42.634605
735.416016	29.780016
734.218750	-59.676941
733.021484	113.570023
731.824219	-34.914352
730.626953	-122.057022
729.428711	-106.345772
728.230469	42.761414
727.032227	51.901974
725.833984	120.067818
724.634766	6.854163
723.435547	-119.396317
722.235352	29.625454
721.036133	-9.191883
719.835938	176.882446
718.635742	85.703667
717.434570	-1.050506
716.233398	123.863251
715.032227	50.263817
713.831055	-58.170105
712.628906	-44.455654
711.426758	30.296825
710.224609	-6.095354
709.021484	38.151409
707.818359	112.886124
706.615234	61.313236
705.412109	179.582458
704.208008	-30.825380
703.003906	46.103104
701.799805	99.083473
700.594727	-119.805351
699.389648	118.045097
698.184570	125.370316
696.979492	-4.213869
695.773438	-5.523629
694.567383	-19.851540
693.361328	146.105148
692.154297	-63.642166
690.947266	-32.316360
689.740234	16.370565
688.533203	-47.782677
687.325195	57.311401
686.117188	125.498596
684.909180	76.576530
683.700195	-15.668152
682.491211	26.510599
681.282227	-72.162437
680.072266	30.681816
678.863281	-35.445866
677.653320	-86.379799
676.442383	25.072437
675.232422	-73.456909
674.021484	159.116699
672.810547	164.443298
671.598633	48.653965
670.386719	-86.541779
669.174805	-1.178269
667.962891	90.626144
666.750000	-25.045950
665.537109	17.027552
664.324219	121.707214
663.110352	-4.706724
661.897461	-14.499806
660.683594	-32.931152
659.468750	30.628208
658.254883	-89.220100
657.040039	-6.293938
655.824219	74.421822
654.609375	-13.064969
653.393555	91.285614
652.177734	70.592926
650.960938	-96.599998
649.745117	78.704987
648.528320	36.425991
647.311523	-55.372803
646.093750	18.564861
644.875977	34.341263
643.658203	22.111990
642.440430	74.377838
641.221680	193.242569
640.002930	49.744076
638.784180	33.079906
637.564453	18.531937
636.344727	-43.313034
635.125000	12.954460
633.905273	-25.329830
632.684570	30.815054
631.463867	76.154297
630.243164	-155.387451
629.021484	-69.368378
627.799805	-133.579788
626.578125	78.801476
625.356445	1.610289
624.133789	123.726860
622.911133	112.869942
621.688477	22.689465
620.464844	135.964523
619.241211	-5.701116
618.017578	13.199554
616.793945	-10.783949
615.569336	-94.743141
614.344727	11.676174
613.120117	36.696079
611.894531	85.154762
610.668945	-63.173748
609.443359	47.126198
608.216797	44.040333
606.991211	-61.670170
605.764648	12.015365
604.537109	-12.644422
