# Supplementary material for: Raman spectroscopy accurately differentiates mucosal healing from non-healing and biochemical changes following biological therapy in inflammatory bowel disease
Source: PLoS One. 2021 Jun 2;16(6):e0252210. doi: 10.1371/journal.pone.0252210 (PMC8172032; doi:10.1371/journal.pone.0252210)
Supplement: S3 Dataset — (ZIP) [file pone.0252210.s005.zip › Export UC active inflammation/EC025-1_BL sub CR removed_26__X_-5287.74__Y_1717.38__Z_-2843.11__Time_298.txt]

1714.780273	-102.725510
1713.803711	-19.917336
1712.827148	-71.486038
1711.849609	-17.498512
1710.873047	56.240505
1709.895508	69.387733
1708.917969	14.009499
1707.939453	-56.197025
1706.961914	67.771126
1705.983398	101.981522
1705.004883	231.294250
1704.025391	236.209229
1703.046875	239.980850
1702.067383	269.410919
1701.087891	287.094604
1700.108398	231.585587
1699.127930	338.261719
1698.148438	449.371185
1697.167969	570.284546
1696.187500	540.740784
1695.206055	441.013702
1694.225586	634.435120
1693.244141	592.147888
1692.262695	712.119812
1691.281250	775.435242
1690.298828	752.804688
1689.317383	729.723511
1688.334961	863.553345
1687.352539	874.261719
1686.369141	828.595947
1685.386719	1038.500366
1684.403320	909.577454
1683.419922	1073.490601
1682.435547	970.724731
1681.452148	1003.621155
1680.467773	1017.666565
1679.483398	1151.328247
1678.499023	1079.898804
1677.514648	1130.782471
1676.529297	1343.800903
1675.543945	1293.399170
1674.558594	1487.590088
1673.573242	1370.685303
1672.586914	1623.221069
1671.600586	1477.135620
1670.614258	1692.428101
1669.627930	1697.889771
1668.641602	1514.918701
1667.654297	1600.224854
1666.666992	1781.155029
1665.679688	1800.282227
1664.692383	1716.090454
1663.704102	1711.646240
1662.715820	1717.986084
1661.727539	1663.536987
1660.739258	1794.842041
1659.750977	1701.061646
1658.761719	1718.795166
1657.772461	1712.912598
1656.783203	1768.179077
1655.793945	1746.891113
1654.803711	1723.205444
1653.813477	1551.599121
1652.823242	1591.998779
1651.833008	1399.883057
1650.841797	1197.541382
1649.851563	1207.111938
1648.860352	1256.606812
1647.869141	862.382263
1646.876953	888.735046
1645.885742	841.428711
1644.893555	659.742004
1643.901367	673.842224
1642.908203	579.999634
1641.916016	489.165222
1640.922852	430.338715
1639.929688	313.814972
1638.936523	245.137436
1637.943359	248.006882
1636.949219	372.457581
1635.955078	320.569824
1634.960938	171.516617
1633.966797	128.233292
1632.971680	-59.602322
1631.977539	-54.784317
1630.982422	8.259539
1629.986328	-60.042900
1628.991211	140.445694
1627.995117	56.970539
1627.000000	13.302041
1626.003906	90.927872
1625.006836	-78.364449
1624.010742	-152.641418
1623.013672	-116.212036
1622.016602	122.825356
1621.019531	-0.513861
1620.021484	-15.835088
1619.024414	139.822266
1618.026367	54.131588
1617.028320	26.490417
1616.029297	22.735228
1615.031250	61.221889
1614.032227	-44.338531
1613.033203	-7.986560
1612.034180	25.967726
1611.035156	109.949013
1610.035156	-23.415415
1609.035156	37.406292
1608.035156	-45.666809
1607.035156	75.805267
1606.034180	-30.391956
1605.033203	78.339111
1604.032227	35.404079
1603.031250	-67.512665
1602.030273	31.257603
1601.028320	-50.328033
1600.026367	-139.552567
1599.024414	-37.704422
1598.022461	-50.760006
1597.019531	-27.069338
1596.016602	-92.081200
1595.013672	-203.946854
1594.010742	-242.498734
1593.007813	21.998611
1592.003906	-112.929680
1591.000000	-46.704769
1589.996094	-82.170769
1588.992188	-114.908104
1587.987305	19.405205
1586.983398	98.987640
1585.978516	16.969957
1584.972656	57.583595
1583.967773	53.948475
1582.961914	-25.178593
1581.956055	57.302567
1580.950195	38.229279
1579.944336	86.916458
1578.937500	185.091309
1577.931641	106.272736
1576.924805	76.964096
1575.916992	26.882448
1574.910156	54.876785
1573.902344	23.063568
1572.894531	79.673920
1571.886719	154.461716
1570.878906	70.686752
1569.870117	96.071526
1568.862305	38.307167
1567.853516	-19.446932
1566.843750	-4.491275
1565.834961	-119.370758
1564.825195	-88.883385
1563.815430	-66.228958
1562.805664	34.206944
1561.795898	-67.762924
1560.785156	-6.362388
1559.775391	60.142933
1558.764648	-106.731468
1557.752930	89.226265
1556.742188	64.795059
1555.730469	63.617767
1554.718750	129.703308
1553.707031	133.537506
1552.695313	116.576546
1551.682617	244.477631
1550.670898	17.720366
1549.658203	60.028294
1548.644531	143.605225
1547.631836	198.600052
1546.618164	-18.008091
1545.604492	-102.800003
1544.590820	63.016689
1543.577148	114.961029
1542.562500	-47.643776
1541.547852	104.790260
1540.533203	81.451416
1539.518555	86.395256
1538.503906	70.561241
1537.488281	67.505379
1536.472656	35.939281
1535.457031	122.903778
1534.441406	11.125341
1533.424805	-100.745918
1532.408203	45.061119
1531.391602	198.395279
1530.375000	-11.782698
1529.358398	110.294685
1528.340820	-2.201184
1527.323242	80.898453
1526.305664	53.112827
1525.287109	20.036530
1524.269531	-74.934822
1523.250977	-115.995117
1522.232422	-38.871380
1521.213867	25.204620
1520.194336	37.670460
1519.175781	-1.433252
1518.156250	-50.963032
1517.136719	40.689251
1516.116211	206.636719
1515.096680	-12.894880
1514.076172	106.452415
1513.055664	-38.838768
1512.034180	-22.531075
1511.013672	114.223412
1509.992188	-141.784637
1508.970703	-123.382202
1507.949219	-89.760872
1506.927734	38.552895
1505.905273	-53.807964
1504.882813	-136.037186
1503.860352	-33.903202
1502.837891	-39.565464
1501.815430	-109.412842
1500.791992	-107.695572
1499.768555	-141.977386
1498.745117	-4.907189
1497.720703	-52.308197
1496.697266	-107.509895
1495.672852	-42.625095
1494.648438	-62.312653
1493.623047	-41.240311
1492.598633	66.596352
1491.573242	20.886389
1490.547852	146.248627
1489.522461	74.703667
1488.497070	238.025589
1487.470703	352.609222
1486.444336	385.307526
1485.417969	320.859131
1484.391602	457.904510
1483.364258	293.683929
1482.336914	527.331848
1481.309570	623.032898
1480.282227	509.484375
1479.254883	564.104980
1478.226563	707.770691
1477.198242	721.298035
1476.169922	806.030518
1475.141602	844.761902
1474.112305	875.710388
1473.083008	898.893616
1472.053711	1166.313599
1471.024414	1273.183105
1469.995117	1285.760376
1468.964844	1458.474365
1467.934570	1488.590942
1466.904297	1602.503662
1465.874023	1640.004883
1464.842773	1685.009766
1463.811523	1734.984131
1462.780273	1754.361084
1461.749023	1926.041016
1460.717773	1808.068481
1459.685547	1949.018677
1458.653320	1795.380493
1457.621094	1958.957153
1456.587891	2074.170654
1455.555664	1892.478638
1454.522461	2027.806763
1453.489258	2292.327881
1452.455078	2399.485840
1451.421875	2278.438965
1450.387695	2238.463623
1449.353516	2165.515625
1448.319336	2361.037354
1447.285156	2315.849121
1446.250000	2285.813721
1445.214844	2121.587402
1444.179688	2099.114990
1443.144531	2020.949097
1442.108398	2069.253906
1441.072266	1975.874634
1440.036133	1912.849487
1439.000000	1700.668579
1437.963867	1784.276245
1436.926758	1751.573975
1435.889648	1473.802856
1434.852539	1342.638428
1433.814453	1150.897339
1432.777344	1088.007690
1431.739258	739.882446
1430.701172	889.079895
1429.663086	780.846558
1428.624023	579.311462
1427.584961	375.345276
1426.545898	559.797974
1425.506836	434.094177
1424.467773	474.810822
1423.427734	359.276276
1422.387695	420.170105
1421.347656	332.445221
1420.307617	395.883057
1419.266602	275.508301
1418.226563	502.610657
1417.184570	324.429749
1416.143555	314.957184
1415.102539	192.321564
1414.060547	-40.898159
1413.018555	236.482986
1411.976563	139.199402
1410.934570	24.410292
1409.891602	128.336761
1408.848633	124.236740
1407.805664	44.836712
1406.762695	43.379738
1405.718750	107.252579
1404.674805	90.831467
1403.630859	152.283691
1402.586914	-4.523791
1401.542969	-5.659127
1400.498047	128.704559
1399.453125	-2.719556
1398.408203	54.015892
1397.363281	-27.053368
1396.317383	7.255190
1395.271484	171.912582
1394.225586	196.309402
1393.179688	110.589157
1392.132813	-17.582058
1391.086914	67.180084
1390.040039	6.827542
1388.992188	6.636258
1387.945313	-126.037941
1386.897461	59.074242
1385.849609	-40.861980
1384.801758	9.347836
1383.753906	-50.341648
1382.705078	-4.954731
1381.657227	-176.838165
1380.608398	-61.291553
1379.558594	-50.586155
1378.509766	-14.798955
1377.459961	-196.103073
1376.410156	-192.531830
1375.360352	-21.669481
1374.309570	-97.749283
1373.259766	-16.540428
1372.208984	-114.798164
1371.158203	46.382866
1370.106445	5.710130
1369.055664	-12.388906
1368.003906	-5.453410
1366.952148	31.492643
1365.900391	-88.349739
1364.847656	43.450897
1363.794922	25.960434
1362.742188	108.153671
1361.689453	61.048820
1360.636719	111.111809
1359.583008	181.169983
1358.529297	74.775223
1357.475586	152.526123
1356.420898	43.948540
1355.367188	236.242111
1354.312500	122.984032
1353.257813	196.201385
1352.203125	207.432526
1351.147461	404.999603
1350.091797	287.354462
1349.036133	420.555420
1347.980469	360.289948
1346.923828	387.003632
1345.868164	671.783142
1344.811523	651.568359
1343.754883	693.471252
1342.697266	780.097900
1341.640625	814.785706
1340.583008	1042.830933
1339.524414	842.385925
1338.466797	907.144836
1337.409180	850.686218
1336.350586	692.888184
1335.291992	926.314575
1334.232422	815.836609
1333.173828	819.334412
1332.114258	657.249451
1331.054688	710.488586
1329.995117	684.724060
1328.934570	720.885193
1327.875000	796.699402
1326.814453	823.193054
1325.753906	785.580872
1324.692383	762.923340
1323.630859	826.814819
1322.570313	797.005432
1321.507813	915.398621
1320.446289	861.151550
1319.383789	871.184570
1318.322266	989.851501
1317.259766	768.313293
1316.196289	892.115173
1315.133789	939.577942
1314.070313	972.350403
1313.006836	781.038147
1311.943359	742.632141
1310.878906	898.894104
1309.814453	841.007324
1308.750977	982.635132
1307.685547	961.888916
1306.621094	1024.913330
1305.555664	1122.455444
1304.490234	939.699707
1303.424805	806.303955
1302.359375	845.145630
1301.292969	903.732239
1300.226563	969.766418
1299.160156	996.563965
1298.093750	824.505249
1297.026367	1001.304993
1295.958984	1008.726990
1294.891602	1016.238281
1293.824219	928.134216
1292.756836	769.009705
1291.688477	703.251831
1290.620117	843.606140
1289.551758	689.769104
1288.482422	692.962952
1287.413086	730.548157
1286.343750	702.041504
1285.274414	715.270325
1284.205078	674.688904
1283.134766	577.883850
1282.064453	620.732849
1280.994141	695.452820
1279.923828	635.625916
1278.852539	761.823303
1277.781250	888.031799
1276.709961	896.872437
1275.637695	927.775085
1274.566406	704.517090
1273.494141	872.419006
1272.421875	913.256165
1271.349609	897.949463
1270.276367	833.859680
1269.203125	862.631104
1268.129883	986.641602
1267.056641	944.688232
1265.982422	917.440247
1264.909180	726.802124
1263.834961	1087.490601
1262.759766	950.627808
1261.685547	1091.778198
1260.610352	937.987732
1259.535156	1023.103516
1258.459961	1152.067871
1257.383789	1139.735107
1256.308594	927.748352
1255.232422	1042.126587
1254.155273	1061.549438
1253.079102	1122.356445
1252.001953	998.247131
1250.924805	917.995361
1249.847656	1112.608887
1248.770508	1037.262451
1247.692383	978.979431
1246.614258	1178.350952
1245.536133	949.994934
1244.458008	984.109924
1243.378906	1076.506348
1242.299805	790.064087
1241.220703	819.347900
1240.141602	1062.206299
1239.061523	945.819153
1237.981445	1016.287048
1236.901367	946.036011
1235.821289	853.984009
1234.740234	681.957336
1233.659180	650.583130
1232.578125	645.865540
1231.497070	757.432495
1230.415039	750.241272
1229.333984	522.651550
1228.251953	723.703430
1227.168945	568.801270
1226.086914	445.405731
1225.003906	389.790070
1223.920898	607.528992
1222.837891	346.268372
1221.753906	351.076477
1220.669922	300.248901
1219.585938	263.910980
1218.501953	292.797485
1217.416992	396.527496
1216.333008	263.468536
1215.248047	210.118149
1214.162109	378.862427
1213.077148	446.112152
1211.991211	344.364716
1210.905273	500.769623
1209.819336	577.458313
1208.732422	680.592712
1207.646484	687.187622
1206.559570	537.046753
1205.471680	403.789764
1204.384766	439.197449
1203.296875	351.680725
1202.208984	411.055725
1201.121094	154.921814
1200.032227	269.564758
1198.944336	49.558418
1197.855469	62.991127
1196.765625	64.326950
1195.676758	72.813042
1194.586914	-19.762363
1193.497070	22.265129
1192.407227	-111.250473
1191.316406	-9.282456
1190.226563	-63.587811
1189.135742	-173.182465
1188.044922	-249.180389
1186.953125	-87.533524
1185.861328	-67.649109
1184.769531	-254.226639
1183.677734	-11.334750
1182.585938	-109.239265
1181.493164	94.990021
1180.400391	56.892635
1179.307617	167.353195
1178.213867	88.359932
1177.120117	153.083008
1176.026367	-100.897530
1174.932617	128.929047
1173.838867	59.274704
1172.744141	178.684067
1171.649414	99.313683
1170.554688	19.897539
1169.458984	-4.544724
1168.364258	28.342583
1167.268555	-75.164139
1166.171875	-118.943283
1165.076172	-60.011665
1163.979492	-58.540989
1162.882813	7.348759
1161.786133	108.950920
1160.688477	88.637825
1159.590820	163.744873
1158.493164	293.630463
1157.395508	385.192993
1156.297852	362.111267
1155.199219	379.503510
1154.100586	296.646027
1153.000977	182.744370
1151.902344	121.252121
1150.802734	286.093842
1149.703125	179.166473
1148.603516	93.642097
1147.502930	210.494614
1146.402344	112.927391
1145.301758	24.842619
1144.201172	348.429169
1143.099609	34.128044
1141.999023	124.281113
1140.896484	114.420326
1139.794922	220.993240
1138.692383	161.032547
1137.590820	257.877869
1136.487305	240.541916
1135.384766	363.294464
1134.281250	362.409943
1133.178711	430.309723
1132.074219	393.641541
1130.970703	648.844055
1129.866211	685.547729
1128.761719	748.255859
1127.657227	614.003479
1126.552734	804.597046
1125.447266	684.465271
1124.341797	535.874451
1123.236328	472.586243
1122.130859	492.173920
1121.024414	613.526855
1119.917969	578.466553
1118.811523	443.922607
1117.704102	361.439758
1116.596680	255.265350
1115.489258	425.879028
1114.381836	376.377594
1113.274414	315.012207
1112.166016	412.012878
1111.057617	468.725067
1109.949219	402.469330
1108.839844	444.861328
1107.730469	610.004578
1106.621094	633.325134
1105.511719	533.808655
1104.401367	462.605865
1103.291016	481.059814
1102.180664	567.877930
1101.070313	727.730408
1099.958984	597.386169
1098.847656	681.611328
1097.736328	690.321228
1096.625000	508.092651
1095.512695	698.170837
1094.400391	796.252747
1093.288086	604.576233
1092.174805	737.869934
1091.062500	581.530579
1089.949219	615.850952
1088.835938	767.768433
1087.721680	637.294861
1086.607422	419.831696
1085.493164	538.674377
1084.378906	506.987518
1083.263672	599.844543
1082.149414	636.249023
1081.034180	578.641907
1079.917969	509.293304
1078.802734	486.922791
1077.686523	471.581635
1076.570313	446.843292
1075.453125	511.260590
1074.336914	280.058075
1073.219727	428.893372
1072.101563	333.783752
1070.984375	395.781982
1069.866211	347.583710
1068.748047	369.700104
1067.629883	492.537079
1066.511719	320.208679
1065.392578	255.667053
1064.273438	399.510254
1063.154297	524.567139
1062.034180	326.651245
1060.914063	194.337143
1059.793945	331.065979
1058.673828	119.327728
1057.552734	340.187927
1056.431641	285.162537
1055.310547	328.320618
1054.189453	296.718475
1053.067383	295.507721
1051.945313	233.605560
1050.823242	202.103500
1049.701172	205.650635
1048.578125	155.546066
1047.455078	303.792847
1046.332031	235.084991
1045.208008	322.670868
1044.083984	184.108109
1042.959961	339.324127
1041.835938	158.946472
1040.710938	330.471649
1039.585938	80.375130
1038.460938	7.411387
1037.335938	-119.023491
1036.209961	64.204803
1035.083984	370.724854
1033.958008	451.480560
1032.832031	378.735138
1031.705078	264.211884
1030.578125	273.009827
1029.451172	312.071899
1028.323242	14.218115
1027.195313	-41.825657
1026.067383	-146.561935
1024.939453	-102.573318
1023.810547	36.637188
1022.682617	-179.277710
1021.552734	-46.955574
1020.423828	-9.747416
1019.293945	-69.912338
1018.164063	-225.059082
1017.034180	-76.356316
1015.904297	-73.677811
1014.773438	211.777466
1013.642578	50.036186
1012.511719	268.304596
1011.379883	315.180756
1010.248047	524.171509
1009.116211	332.712585
1007.984375	594.980774
1006.851563	699.880981
1005.718750	1297.481201
1004.585938	1892.571533
1003.452148	2251.647949
1002.319336	1686.089600
1001.185547	1213.310303
1000.050781	750.074768
998.916992	238.638916
997.782227	106.238907
996.647461	158.684219
995.512695	116.559601
994.376953	-73.145523
993.241211	2.641624
992.105469	124.615120
990.969727	209.727783
989.833008	-9.428227
988.696289	59.726280
987.559570	80.550293
986.421875	50.772854
985.284180	41.835125
984.146484	76.749329
983.008789	-67.828781
981.870117	57.052685
980.731445	-190.811050
979.592773	-35.855152
978.454102	-94.779472
977.314453	46.480431
976.174805	-9.939885
975.035156	-24.861444
973.894531	13.174885
972.754883	-6.140029
971.613281	94.089516
970.472656	-74.294579
969.331055	3.148499
968.190430	89.837311
967.047852	-128.607880
965.906250	47.745445
964.763672	95.674614
963.621094	-177.346268
962.478516	-19.141495
961.334961	93.249649
960.192383	219.439590
959.048828	11.196628
957.904297	128.387985
956.759766	-6.258075
955.616211	51.561562
954.470703	104.878868
953.326172	78.182709
952.180664	-28.468721
951.035156	9.120044
949.889648	62.797207
948.743164	173.700867
947.596680	202.372803
946.450195	-70.491196
945.303711	225.703033
944.156250	117.601616
943.008789	98.700974
941.861328	205.461395
940.713867	227.822647
939.565430	85.981842
938.416992	188.395889
937.267578	140.330353
936.119141	206.387634
934.969727	229.194382
933.820313	197.384781
932.669922	108.719742
931.520508	206.981567
930.370117	-34.056076
929.218750	160.008423
928.068359	178.782043
926.916992	149.843506
925.765625	68.670998
924.613281	14.922249
923.461914	122.753349
922.309570	48.721020
921.156250	-34.285019
920.003906	-28.540794
918.850586	-65.885735
917.697266	-193.998535
916.543945	18.684055
915.389648	-202.322495
914.235352	-109.892448
913.081055	-60.551498
911.926758	-192.673004
910.771484	-140.920029
909.616211	-159.423035
908.460938	-3.267366
907.304688	-39.788811
906.148438	-121.550690
904.992188	-121.644249
903.835938	59.538471
902.678711	-83.138962
901.521484	-40.033112
900.364258	41.591858
899.206055	37.246098
898.047852	39.746674
896.889648	-5.199914
895.731445	162.501511
894.572266	67.917862
893.413086	61.583744
892.253906	7.846245
891.094727	128.145218
889.934570	-128.771637
888.774414	113.542183
887.613281	84.867638
886.453125	74.301193
885.291992	66.041130
884.130859	-68.517006
882.968750	99.273079
881.807617	133.969498
880.645508	101.052971
879.482422	162.854965
878.320313	204.372879
877.157227	99.468445
875.994141	141.042862
874.830078	157.858749
873.666016	91.393463
872.501953	173.531113
871.337891	91.387260
870.173828	58.793320
869.008789	172.432922
867.843750	238.813599
866.677734	147.817230
865.512695	225.438919
864.346680	177.206802
863.179688	376.126129
862.013672	406.508362
860.846680	544.667847
859.679688	444.809357
858.511719	515.578552
857.344727	597.531006
856.176758	643.557251
855.008789	642.462769
853.839844	728.819031
852.670898	676.145264
851.501953	697.449768
850.333008	642.556274
849.163086	424.158447
847.993164	409.655457
846.823242	422.016632
845.652344	329.154297
844.482422	140.085342
843.311523	179.315552
842.139648	269.964661
840.968750	83.236145
839.796875	200.659256
838.624023	315.775635
837.452148	361.533081
836.279297	150.309418
835.106445	341.235718
833.933594	456.116425
832.759766	441.426483
831.585938	384.303925
830.412109	485.626495
829.238281	513.244751
828.063477	377.991974
826.888672	298.522980
825.712891	421.949371
824.538086	244.365341
823.362305	218.371048
822.186523	221.316879
821.009766	126.222641
819.833008	173.656616
818.656250	118.617012
817.479492	-67.757774
816.301758	-69.381065
815.124023	122.510513
813.946289	87.398201
812.768555	65.602661
811.589844	10.431759
810.411133	119.719925
809.232422	-8.855654
808.052734	111.409378
806.873047	-43.840763
805.693359	42.977463
804.512695	-198.851517
803.332031	23.263977
802.151367	-98.713478
800.970703	-65.388168
799.789063	-182.941528
798.608398	-174.097412
797.425781	-214.070053
796.244141	-149.905777
795.061523	-150.075668
793.878906	-225.613846
792.696289	-117.337257
791.512695	-99.941025
790.329102	-82.601646
789.145508	-127.287781
787.960938	-169.785400
786.777344	24.387428
785.591797	41.496086
784.407227	-27.687780
783.221680	119.754463
782.037109	-0.340293
780.850586	104.954132
779.665039	-10.753079
778.478516	83.358398
777.291992	36.069935
776.105469	-79.673164
774.917969	-5.607090
773.730469	6.600048
772.542969	-12.124417
771.354492	-200.694412
770.166016	-56.285660
768.977539	54.948231
767.789063	-27.847021
766.599609	109.687592
765.410156	84.112465
764.220703	124.578300
763.030273	253.057373
761.840820	216.346375
760.650391	344.669342
759.458984	290.284882
758.267578	513.046265
757.076172	337.626312
755.884766	322.755524
754.693359	338.633118
753.500977	97.357819
752.308594	18.748976
751.115234	122.462418
749.922852	57.004139
748.729492	175.973816
747.535156	110.485321
746.341797	170.085831
745.147461	161.624451
743.953125	126.823669
742.757813	24.039957
741.563477	153.677155
740.368164	112.269852
739.171875	84.014511
737.976563	49.182297
736.780273	58.159756
735.583984	49.600674
734.386719	12.573908
733.189453	89.370483
731.992188	65.460396
730.794922	190.319977
729.596680	170.757309
728.399414	175.249268
727.200195	98.848000
726.001953	166.732819
724.802734	94.733437
723.603516	18.396763
722.404297	247.877777
721.204102	119.135864
720.003906	193.487885
718.803711	263.442291
717.603516	132.615433
716.402344	158.930954
715.201172	58.738361
713.999023	222.451004
712.797852	-15.037946
711.595703	72.349083
710.393555	-93.062965
709.190430	-110.244621
707.987305	53.369213
706.784180	-31.316339
705.581055	-63.699905
704.376953	-11.169139
703.172852	10.888703
701.968750	52.531395
700.763672	22.399498
699.559570	181.473877
698.353516	164.406433
697.148438	34.344997
695.942383	-41.312359
694.736328	-79.984634
693.530273	-53.462120
692.324219	57.751453
691.117188	-132.819458
689.910156	-206.080978
688.702148	-149.093750
687.494141	-98.622467
686.286133	-6.946654
685.078125	6.643863
683.870117	-85.977760
682.661133	-33.324131
681.452148	-190.861160
680.242188	-97.010330
679.032227	37.963924
677.822266	120.922577
676.612305	-133.855530
675.401367	33.543228
674.191406	-15.507010
672.979492	-118.602348
671.768555	76.825798
670.556641	-130.015778
669.344727	164.784790
668.132813	57.450386
666.919922	220.271835
665.707031	121.622520
664.494141	53.255737
663.281250	-6.445455
662.067383	93.629059
660.853516	124.583603
659.639648	-81.843697
658.424805	31.093075
657.209961	124.550583
655.995117	-92.561081
654.779297	-68.142982
653.563477	-71.780045
652.347656	-40.968384
651.131836	99.666336
649.915039	91.589081
648.698242	160.994675
647.481445	174.350739
646.264648	245.764435
645.046875	228.869339
643.829102	231.286575
642.610352	345.485260
641.392578	87.555405
640.173828	51.107006
638.955078	-4.746125
637.735352	89.764046
636.515625	50.944454
635.295898	-116.822372
634.076172	-44.107700
632.855469	-27.350544
631.634766	-34.322960
630.414063	-2.785680
629.192383	-50.766426
627.971680	29.835388
626.749023	-22.690218
625.527344	89.741531
624.304688	171.960815
623.082031	103.976822
621.859375	102.270287
620.636719	284.595245
619.413086	224.667664
618.189453	42.539543
616.964844	-47.666565
615.741211	-131.620605
614.516602	36.704147
613.291016	-2.759650
612.066406	-42.440659
610.840820	7.446031
609.615234	-4.933799
608.388672	-19.711536
607.163086	80.619705
605.936523	-5.220420
604.708984	-93.453796
