# Supplementary material for: Raman spectroscopy accurately differentiates mucosal healing from non-healing and biochemical changes following biological therapy in inflammatory bowel disease
Source: PLoS One. 2021 Jun 2;16(6):e0252210. doi: 10.1371/journal.pone.0252210 (PMC8172032; doi:10.1371/journal.pone.0252210)
Supplement: S3 Dataset — (ZIP) [file pone.0252210.s005.zip › Export UC active inflammation/OC035 pre treatment-1_base sub cr removed_77__X_-23905.9__Y_33345.7__Z_-435.955__Time_879.txt]

1714.837891	122.338173
1713.861328	58.248695
1712.884766	185.704132
1711.907227	39.808392
1710.930664	-9.215008
1709.953125	-149.109924
1708.975586	59.702957
1707.997070	-71.590599
1707.019531	-55.202709
1706.041016	-1.078398
1705.062500	-144.824799
1704.083984	-44.639385
1703.104492	-24.525820
1702.125000	134.992828
1701.145508	-20.918169
1700.166016	18.754953
1699.186523	42.656635
1698.206055	-77.534973
1697.225586	-125.222672
1696.245117	105.280487
1695.264648	154.322449
1694.283203	-87.494225
1693.301758	-37.868053
1692.320313	4.020151
1691.338867	171.620316
1690.357422	53.928101
1689.375000	112.629929
1688.392578	86.249733
1687.410156	174.832611
1686.427734	130.369843
1685.444336	6.239964
1684.460938	116.948624
1683.477539	153.300247
1682.494141	211.230011
1681.509766	109.627892
1680.526367	-4.939652
1679.541992	3.250295
1678.557617	-38.844868
1677.572266	60.352131
1676.587891	64.040802
1675.602539	339.240906
1674.617188	157.287247
1673.630859	39.469791
1672.645508	246.212036
1671.659180	354.808105
1670.672852	346.741760
1669.686523	184.907028
1668.699219	148.186600
1667.712891	148.919891
1666.725586	237.479538
1665.738281	339.520447
1664.750000	264.016022
1663.762695	395.681244
1662.774414	402.894440
1661.786133	458.068115
1660.797852	497.554749
1659.808594	346.459442
1658.820313	354.634186
1657.831055	376.271027
1656.841797	331.924561
1655.851563	234.861832
1654.862305	177.780441
1653.872070	97.117249
1652.881836	313.033234
1651.891602	103.191002
1650.900391	147.526489
1649.910156	186.769150
1648.918945	49.079544
1647.927734	292.222839
1646.935547	115.325142
1645.944336	17.959862
1644.952148	58.156261
1643.959961	132.849533
1642.966797	-14.069875
1641.974609	-28.767437
1640.981445	-148.841385
1639.988281	55.809685
1638.995117	-132.464355
1638.001953	214.829941
1637.007813	140.292923
1636.013672	-121.199326
1635.019531	-110.983490
1634.025391	-206.010483
1633.031250	-69.040794
1632.036133	28.504217
1631.041016	-102.922043
1630.045898	-63.045895
1629.049805	34.842590
1628.054688	1.261011
1627.058594	-3.244937
1626.062500	108.098763
1625.065430	19.665642
1624.069336	-39.688801
1623.072266	-80.508682
1622.075195	60.117264
1621.078125	253.332932
1620.081055	68.328117
1619.083008	198.630402
1618.084961	250.206329
1617.086914	225.729141
1616.088867	12.398489
1615.089844	9.145692
1614.091797	163.374191
1613.092773	115.667015
1612.092773	-68.295418
1611.093750	-97.432343
1610.093750	-100.280327
1609.094727	-13.966836
1608.093750	22.589758
1607.093750	229.443832
1606.093750	-32.476566
1605.092773	-110.965767
1604.091797	203.255478
1603.090820	28.018972
1602.088867	54.359692
1601.087891	12.722769
1600.085938	-112.550049
1599.083984	-54.705959
1598.081055	-104.036873
1597.079102	-9.569491
1596.076172	-163.353271
1595.073242	-157.690125
1594.070313	124.845802
1593.067383	130.481171
1592.063477	21.255457
1591.059570	45.205685
1590.055664	69.154320
1589.051758	1.784225
1588.046875	-5.562207
1587.041992	83.587685
1586.037109	-7.207160
1585.032227	76.685493
1584.027344	74.530731
1583.021484	171.380096
1582.015625	304.645905
1581.009766	302.406830
1580.003906	149.124390
1578.997070	172.915665
1577.990234	-6.342958
1576.984375	111.111717
1575.976563	95.799599
1574.969727	2.434755
1573.961914	156.132599
1572.954102	57.531513
1571.946289	127.902939
1570.938477	117.643341
1569.929688	34.594532
1568.921875	159.365936
1567.913086	187.942978
1566.903320	130.771942
1565.894531	3.489014
1564.884766	37.134151
1563.875000	192.679443
1562.865234	114.610573
1561.855469	347.785309
1560.844727	417.426300
1559.834961	147.336578
1558.824219	-19.008724
1557.813477	-92.043198
1556.801758	210.596390
1555.790039	140.010773
1554.779297	84.936707
1553.766602	255.093369
1552.754883	256.841156
1551.743164	374.995544
1550.730469	218.729202
1549.717773	292.719696
1548.705078	167.439560
1547.691406	274.883728
1546.677734	108.146988
1545.665039	73.246361
1544.650391	221.770752
1543.636719	346.905914
1542.623047	198.085266
1541.608398	85.406075
1540.593750	34.670841
1539.579102	-34.192402
1538.563477	175.646896
1537.547852	230.486710
1536.533203	182.029602
1535.516602	-18.681042
1534.500977	77.186394
1533.485352	44.017193
1532.468750	180.906326
1531.452148	163.022568
1530.435547	23.962255
1529.417969	96.113228
1528.400391	142.394577
1527.383789	116.478676
1526.365234	49.288033
1525.347656	48.968182
1524.329102	82.012489
1523.311523	215.303543
1522.292969	-16.810045
1521.273438	87.975182
1520.254883	46.083424
1519.235352	158.353134
1518.215820	18.627398
1517.196289	-46.607327
1516.176758	109.029999
1515.156250	10.240075
1514.136719	-88.585945
1513.116211	-35.989258
1512.094727	-47.672913
1511.074219	86.843658
1510.052734	-122.582649
1509.031250	-142.185913
1508.009766	-254.185425
1506.988281	44.019848
1505.965820	-165.554367
1504.943359	-49.630947
1503.920898	-264.381256
1502.898438	-69.231461
1501.875000	-7.436535
1500.852539	-32.804161
1499.829102	-1.923963
1498.805664	-30.005539
1497.781250	-86.308907
1496.757813	159.247589
1495.733398	-122.327499
1494.708984	-153.228745
1493.684570	53.598366
1492.659180	134.995163
1491.633789	-123.635963
1490.608398	116.043747
1489.583008	-73.639633
1488.557617	-15.559197
1487.531250	50.079288
1486.504883	82.431580
1485.478516	137.674438
1484.452148	88.195572
1483.424805	8.046877
1482.398438	96.234978
1481.371094	54.244473
1480.342773	103.993256
1479.315430	161.316467
1478.287109	215.995316
1477.259766	293.534088
1476.230469	243.582748
1475.202148	313.315887
1474.173828	242.904419
1473.144531	376.136200
1472.115234	160.533218
1471.085938	334.336975
1470.055664	444.396729
1469.025391	358.486664
1467.996094	476.033478
1466.964844	629.060913
1465.934570	537.937378
1464.904297	431.556091
1463.873047	536.077698
1462.841797	663.375366
1461.809570	475.606750
1460.778320	668.807068
1459.746094	724.773743
1458.713867	671.528503
1457.681641	823.833435
1456.649414	689.323730
1455.616211	648.688110
1454.583008	793.179993
1453.549805	760.080872
1452.516602	744.712585
1451.483398	807.893860
1450.449219	794.990112
1449.415039	1007.546875
1448.380859	913.500061
1447.345703	834.654541
1446.311523	811.531738
1445.276367	942.800537
1444.241211	760.175476
1443.205078	850.867554
1442.169922	683.483337
1441.133789	875.289246
1440.097656	753.449097
1439.061523	795.973999
1438.024414	717.137573
1436.988281	610.538452
1435.951172	599.973389
1434.914063	399.960693
1433.875977	470.235779
1432.838867	323.348572
1431.800781	300.204102
1430.762695	163.498459
1429.724609	443.185150
1428.685547	187.932236
1427.646484	240.495346
1426.607422	245.129776
1425.568359	229.598572
1424.529297	267.013489
1423.489258	173.370743
1422.449219	-5.883698
1421.409180	81.955605
1420.369141	147.104828
1419.328125	23.392288
1418.288086	98.624367
1417.247070	234.233673
1416.205078	60.296787
1415.164063	178.284012
1414.122070	125.201294
1413.080078	67.134033
1412.038086	-106.532715
1410.996094	26.549971
1409.953125	11.325759
1408.910156	-23.964834
1407.867188	16.146219
1406.824219	-51.720722
1405.780273	136.569504
1404.737305	-109.462677
1403.693359	66.275101
1402.648438	3.585890
1401.604492	-46.488667
1400.559570	38.926224
1399.514648	164.464218
1398.469727	71.872551
1397.424805	129.751907
1396.378906	74.869553
1395.333984	192.938431
1394.288086	-27.173082
1393.241211	93.441467
1392.195313	-171.533600
1391.148438	-68.370293
1390.101563	64.829178
1389.054688	245.562881
1388.006836	53.507481
1386.959961	89.199287
1385.912109	-27.618649
1384.864258	95.673798
1383.815430	-8.499473
1382.767578	224.800674
1381.718750	-34.151112
1380.669922	21.804090
1379.621094	-254.361206
1378.571289	-93.406479
1377.522461	82.524696
1376.472656	31.313932
1375.421875	47.551041
1374.372070	181.100830
1373.321289	-17.077646
1372.270508	-97.906151
1371.219727	-78.912323
1370.168945	-62.354259
1369.117188	-88.111168
1368.066406	-106.308380
1367.014648	82.311691
1365.961914	146.387543
1364.910156	48.669361
1363.857422	-4.136685
1362.804688	117.365234
1361.751953	204.048691
1360.698242	-55.037403
1359.645508	-70.188530
1358.591797	-189.708694
1357.538086	-80.381203
1356.483398	21.508091
1355.429688	108.522438
1354.375000	-0.711014
1353.320313	108.766251
1352.264648	61.807270
1351.209961	-99.264626
1350.154297	256.135254
1349.098633	-26.375776
1348.042969	-137.479095
1346.986328	220.401291
1345.930664	253.297821
1344.874023	340.804596
1343.817383	63.912521
1342.759766	223.449722
1341.703125	303.702850
1340.645508	279.934540
1339.587891	206.714355
1338.529297	334.191956
1337.471680	278.478546
1336.413086	289.697571
1335.354492	266.342102
1334.295898	349.470734
1333.236328	190.204102
1332.176758	204.213699
1331.117188	285.058044
1330.057617	123.671661
1328.998047	192.297638
1327.937500	157.178940
1326.876953	216.037384
1325.816406	307.057373
1324.754883	526.526978
1323.694336	232.437057
1322.632813	222.417633
1321.571289	276.646057
1320.508789	323.522003
1319.447266	355.657654
1318.384766	466.774414
1317.322266	252.438934
1316.259766	198.512238
1315.196289	267.916687
1314.132813	174.732330
1313.069336	318.171692
1312.005859	584.778320
1310.942383	408.085114
1309.877930	310.325165
1308.813477	495.750946
1307.749023	287.420624
1306.683594	384.339996
1305.619141	274.666016
1304.553711	381.529999
1303.488281	114.682915
1302.421875	393.754822
1301.356445	267.254669
1300.290039	116.305336
1299.223633	193.961273
1298.157227	220.074417
1297.089844	467.245758
1296.022461	255.283401
1294.955078	95.027496
1293.887695	94.416862
1292.819336	145.392548
1291.751953	191.509979
1290.683594	173.908798
1289.614258	251.999588
1288.545898	129.116684
1287.476563	177.901978
1286.407227	18.460703
1285.337891	192.308701
1284.268555	47.751839
1283.198242	238.778473
1282.127930	62.569691
1281.057617	253.628616
1279.986328	270.923187
1278.916016	263.806122
1277.844727	232.287430
1276.773438	105.467781
1275.701172	152.343658
1274.629883	211.476242
1273.557617	224.204071
1272.485352	547.273071
1271.413086	433.004639
1270.339844	377.449097
1269.266602	170.586639
1268.193359	234.827438
1267.120117	428.439117
1266.045898	353.607941
1264.972656	303.253540
1263.898438	91.993546
1262.823242	197.866180
1261.749023	315.927490
1260.673828	468.101990
1259.598633	437.490448
1258.523438	419.114288
1257.448242	405.659088
1256.372070	370.329956
1255.295898	198.713776
1254.219727	270.624969
1253.142578	359.574402
1252.066406	419.324463
1250.989258	323.399841
1249.912109	307.807159
1248.833984	389.511536
1247.756836	245.135361
1246.678711	414.373566
1245.599609	308.991760
1244.521484	261.990143
1243.442383	338.902649
1242.364258	435.235168
1241.285156	181.959244
1240.205078	278.332672
1239.125977	454.765564
1238.045898	390.958038
1236.965820	480.011108
1235.884766	275.616699
1234.804688	279.837067
1233.723633	233.171326
1232.642578	397.380585
1231.561523	256.249878
1230.479492	308.983948
1229.397461	337.491241
1228.315430	230.406464
1227.233398	239.577194
1226.150391	224.552933
1225.068359	197.446426
1223.985352	453.397766
1222.901367	-4.239594
1221.818359	200.878540
1220.734375	144.820007
1219.650391	154.049850
1218.566406	199.525070
1217.481445	138.683884
1216.396484	2.994246
1215.311523	53.308689
1214.226563	93.942612
1213.141602	91.108902
1212.055664	25.530975
1210.969727	370.135803
1209.883789	15.060085
1208.796875	36.348568
1207.709961	289.083496
1206.623047	42.719009
1205.536133	143.495361
1204.449219	-59.374489
1203.361328	-9.226694
1202.273438	79.422440
1201.185547	42.812244
1200.096680	-58.791859
1199.008789	-97.788651
1197.919922	5.186631
1196.830078	-103.602264
1195.741211	-63.237629
1194.651367	-8.481684
1193.561523	-83.587891
1192.471680	144.167526
1191.381836	-31.903742
1190.291016	37.134586
1189.200195	-102.847801
1188.109375	-132.324341
1187.017578	54.266239
1185.926758	-157.703857
1184.834961	69.557625
1183.742188	-159.166916
1182.650391	-186.321503
1181.557617	-31.230181
1180.464844	90.197685
1179.372070	-71.313980
1178.279297	40.425556
1177.185547	-82.725639
1176.091797	9.742151
1174.998047	102.137878
1173.903320	168.121307
1172.808594	-38.858238
1171.713867	-63.884373
1170.619141	-60.218407
1169.524414	41.494572
1168.428711	6.798054
1167.333008	-85.305710
1166.237305	-17.230309
1165.140625	-1.805352
1164.044922	-156.082138
1162.948242	19.359755
1161.850586	13.157454
1160.753906	-12.181497
1159.656250	-6.513207
1158.558594	73.107323
1157.460938	71.517609
1156.362305	179.634003
1155.263672	20.512003
1154.165039	-109.961998
1153.066406	141.051514
1151.967773	12.911628
1150.868164	53.986748
1149.768555	90.236931
1148.667969	59.729786
1147.568359	12.524640
1146.467773	-210.893433
1145.367188	79.917252
1144.266602	51.649902
1143.165039	137.557556
1142.063477	90.170952
1140.961914	-30.965120
1139.860352	4.840639
1138.757813	-73.520126
1137.655273	166.581192
1136.552734	-80.574203
1135.450195	52.431602
1134.346680	92.703072
1133.244141	151.911072
1132.139648	-116.562675
1131.036133	381.657959
1129.931641	11.130435
1128.827148	131.802170
1127.722656	397.055084
1126.618164	434.502563
1125.512695	225.329941
1124.407227	381.217285
1123.301758	198.130585
1122.196289	285.161804
1121.089844	341.315521
1119.983398	-33.581459
1118.876953	200.095093
1117.769531	192.189575
1116.663086	-42.928505
1115.555664	126.580803
1114.447266	125.663971
1113.339844	172.003250
1112.231445	102.427711
1111.123047	340.127808
1110.014648	268.099976
1108.905273	203.149414
1107.795898	268.104462
1106.686523	139.340530
1105.577148	279.753540
1104.466797	365.768738
1103.357422	328.991058
1102.247070	131.749039
1101.135742	135.059723
1100.025391	128.901276
1098.914063	191.082626
1097.802734	217.838760
1096.690430	225.690552
1095.579102	273.561768
1094.466797	36.340309
1093.353516	70.026649
1092.241211	242.585815
1091.127930	111.360626
1090.014648	149.613724
1088.901367	206.641663
1087.788086	160.106247
1086.673828	224.094650
1085.559570	116.378448
1084.445313	208.498413
1083.330078	178.331711
1082.214844	40.065083
1081.099609	-48.832943
1079.984375	31.384493
1078.868164	172.585754
1077.751953	238.576843
1076.635742	445.333191
1075.519531	175.637817
1074.402344	159.402023
1073.285156	293.256195
1072.167969	23.713863
1071.050781	-37.080570
1069.932617	176.350601
1068.814453	150.656372
1067.696289	274.889435
1066.578125	221.044769
1065.458984	143.789551
1064.339844	209.359802
1063.220703	106.368744
1062.100586	242.088013
1060.980469	111.033966
1059.860352	-10.614723
1058.740234	10.424158
1057.619141	57.156624
1056.498047	148.268036
1055.376953	85.104088
1054.255859	-127.554932
1053.133789	52.269665
1052.011719	-34.198643
1050.889648	105.826309
1049.767578	250.451965
1048.644531	0.640427
1047.521484	61.230453
1046.398438	-57.803310
1045.274414	-4.224318
1044.150391	112.280792
1043.026367	-55.625828
1041.902344	74.827370
1040.778320	223.864075
1039.653320	60.721848
1038.528320	4.781422
1037.402344	32.685673
1036.277344	-106.996468
1035.151367	93.143753
1034.024414	25.651354
1032.898438	16.355942
1031.771484	234.968109
1030.644531	118.710289
1029.517578	-120.668434
1028.390625	58.369114
1027.262695	-106.506721
1026.134766	-97.081375
1025.005859	-210.719620
1023.877930	28.612928
1022.749023	114.659370
1021.620117	38.249397
1020.490234	-165.706284
1019.361328	-44.807278
1018.231445	-218.448990
1017.101563	-125.363358
1015.970703	-338.255798
1014.839844	56.124088
1013.708984	79.664024
1012.578125	63.848370
1011.447266	31.862659
1010.315430	-125.098022
1009.183594	18.954853
1008.050781	14.869738
1006.918945	110.310951
1005.786133	439.358307
1004.653320	363.604584
1003.519531	833.543945
1002.386719	970.464355
1001.252930	670.605042
1000.118164	467.959137
998.984375	198.469757
997.849609	220.113571
996.714844	59.404980
995.580078	277.358459
994.444336	29.110920
993.308594	30.194138
992.172852	185.864761
991.036133	-25.147459
989.900391	-90.762573
988.763672	134.124634
987.626953	130.822067
986.489258	16.985365
985.351563	105.948654
984.213867	40.637409
983.076172	184.916565
981.937500	-73.618652
980.798828	190.391022
979.660156	118.440331
978.521484	-38.522858
977.381836	253.057770
976.242188	105.447433
975.102539	63.696487
973.961914	-46.915993
972.822266	175.710648
971.681641	33.089153
970.540039	230.452560
969.399414	149.994888
968.257813	207.352203
967.116211	-22.094664
965.973633	104.226601
964.832031	154.863007
963.689453	207.831818
962.545898	159.966537
961.403320	-32.207718
960.259766	172.200623
959.116211	-54.121483
957.972656	24.354507
956.828125	-2.475587
955.683594	-4.043215
954.539063	-0.966383
953.393555	-119.103073
952.249023	-44.946846
951.103516	72.697350
949.957031	53.153957
948.811523	74.837219
947.665039	-17.700130
946.518555	31.545353
945.371094	30.576277
944.224609	59.366848
943.077148	113.328583
941.929688	235.820053
940.781250	310.390869
939.632813	127.150452
938.484375	142.533157
937.335938	-22.201450
936.186523	298.891907
935.038086	36.305786
933.887695	36.010387
932.738281	88.188271
931.587891	-50.947369
930.437500	-37.359093
929.287109	-110.236748
928.135742	-3.174886
926.985352	-64.516846
925.833984	8.482265
924.681641	-98.200340
923.530273	161.392380
922.377930	45.755569
921.224609	18.892729
920.072266	105.738037
918.918945	-73.237526
917.765625	-20.361687
916.612305	28.006498
915.458008	96.846992
914.303711	-52.206234
913.149414	28.086313
911.995117	-95.806404
910.839844	9.526343
909.684570	-98.314003
908.529297	-47.334137
907.373047	21.811308
906.216797	-83.524490
905.060547	-247.665680
903.904297	88.929787
902.747070	-208.685623
901.589844	-159.699036
900.432617	-2.034300
899.274414	191.815216
898.117188	91.491425
896.958984	95.313278
895.799805	56.213417
894.641602	42.045341
893.482422	61.833279
892.322266	-121.729477
891.163086	60.842140
890.002930	64.925041
888.842773	-111.613876
887.682617	9.984914
886.521484	-42.237617
885.360352	-17.675472
884.199219	-58.517422
883.038086	74.370987
881.875977	38.103043
880.713867	-133.389282
879.551758	15.293090
878.388672	49.008564
877.225586	-5.128370
876.062500	26.375050
874.899414	-101.994293
873.735352	21.867167
872.571289	109.679253
871.407227	3.947356
870.242188	73.763344
869.077148	112.073509
867.912109	10.964277
866.747070	-9.150783
865.581055	213.495972
864.415039	132.696457
863.249023	-53.642632
862.083008	-48.976883
860.916016	38.776772
859.749023	182.616226
858.581055	160.308167
857.414063	196.349854
856.246094	263.782959
855.077148	302.028839
853.909180	232.622803
852.740234	15.293080
851.571289	24.421314
850.402344	145.571411
849.232422	76.245354
848.062500	177.150986
846.892578	291.431335
845.721680	195.222153
844.551758	-24.049475
843.380859	0.655066
842.208984	58.885014
841.038086	130.484604
839.866211	5.271633
838.694336	175.164093
837.521484	7.493944
836.348633	244.286621
835.175781	63.223335
834.002930	150.207916
832.829102	268.380859
831.655273	-13.095477
830.481445	366.099762
829.307617	138.213272
828.132813	144.615005
826.958008	79.613937
825.783203	-41.133026
824.607422	52.125851
823.431641	18.274900
822.255859	111.391991
821.079102	206.650696
819.903320	157.069351
818.726563	76.297134
817.548828	17.777119
816.372070	-29.638050
815.194336	27.486761
814.016602	-28.904047
812.837891	14.751683
811.659180	-28.372009
810.480469	-247.120804
809.301758	-92.497566
808.122070	-55.747818
806.942383	-105.695244
805.762695	53.058762
804.583008	51.835686
803.402344	-95.933266
802.221680	29.246908
801.041016	36.727123
799.859375	-20.176685
798.677734	-128.115723
797.496094	69.868469
796.313477	-20.433586
795.131836	-37.632710
793.949219	-46.026237
792.765625	16.396069
791.583008	131.866623
790.399414	-20.646469
789.215820	-75.769203
788.031250	143.445145
786.846680	19.602242
785.662109	174.421753
784.477539	192.012100
783.291992	32.680363
782.106445	94.367577
780.920898	63.158878
779.735352	135.725388
778.548828	82.306839
777.362305	0.145466
776.174805	-42.307087
774.988281	32.166264
773.800781	219.070007
772.613281	81.552139
771.424805	116.058449
770.236328	15.989108
769.047852	-51.028175
767.859375	-175.372452
766.669922	169.587662
765.480469	214.745972
764.291016	182.747009
763.101563	172.724686
761.911133	-28.856524
760.720703	264.764771
759.529297	274.368561
758.338867	226.725845
757.147461	337.393463
755.955078	408.384430
754.763672	257.285706
753.571289	383.109070
752.378906	199.040512
751.186523	149.007523
749.993164	287.815674
748.799805	202.576065
747.606445	71.244675
746.412109	38.690655
745.217773	120.207016
744.023438	179.718689
742.829102	48.388016
741.633789	-28.098343
740.438477	40.093014
739.243164	40.297424
738.046875	-18.672310
736.850586	-228.766739
735.654297	143.722687
734.458008	65.022179
733.260742	14.802144
732.063477	10.553701
730.866211	56.622353
729.667969	-32.943413
728.469727	133.383835
727.271484	65.710487
726.073242	4.633216
724.874023	35.372597
723.674805	-139.250809
722.474609	166.744461
721.275391	48.983814
720.075195	81.937920
718.875000	138.911819
717.673828	134.786606
716.473633	32.524578
715.272461	-58.748993
714.070313	-121.594223
712.869141	85.963814
711.666992	82.050613
710.463867	84.724319
709.261719	85.272179
708.058594	-121.039398
706.855469	93.069160
705.652344	-78.193718
704.448242	177.286102
703.244141	27.979435
702.040039	133.348618
700.834961	36.469837
699.630859	-1.571709
698.424805	-30.816641
697.219727	196.505859
696.013672	-17.296715
694.807617	1.545698
693.601563	40.022579
692.395508	102.467117
691.188477	13.021270
689.981445	-0.312998
688.773438	-132.877075
687.566406	66.651520
686.358398	-128.537018
685.149414	-186.907440
683.941406	-106.387115
682.732422	-69.127319
681.523438	-64.263023
680.313477	-156.757614
679.104492	-8.669541
677.894531	44.207699
676.683594	-75.992767
675.473633	44.241852
674.262695	-95.101440
673.051758	68.627853
671.839844	5.326488
670.628906	9.228367
669.416992	-25.639238
668.204102	-84.117958
666.992188	86.621529
665.779297	73.802879
664.566406	13.619356
663.352539	55.102859
662.138672	-2.594077
660.924805	177.299454
659.710938	57.315849
658.497070	-40.894657
657.282227	76.769402
656.066406	-38.359344
654.851563	21.322811
653.635742	-67.598610
652.419922	-128.330795
651.204102	50.226761
649.987305	88.835266
648.770508	95.251938
647.553711	-158.707077
646.336914	114.891151
645.119141	70.005836
643.901367	10.188033
642.682617	118.270226
641.464844	101.670944
640.246094	-24.471079
639.027344	182.676163
637.807617	194.258850
636.587891	104.926170
635.368164	140.267776
634.148438	-120.700493
632.927734	-59.474201
631.707031	261.462433
630.486328	-59.360004
629.264648	87.671394
628.043945	208.880051
626.822266	-43.116779
625.599609	35.134502
624.376953	241.903305
623.155273	354.212402
621.931641	273.573822
620.708984	184.295486
619.485352	317.656372
618.261719	270.972961
617.037109	37.931702
615.813477	183.594513
614.588867	-83.935013
613.364258	-24.295792
612.138672	39.348469
610.913086	213.868912
609.687500	182.804413
608.461914	-8.854029
607.235352	-14.892578
606.008789	256.382660
604.782227	-11.056333
