# Supplementary material for: Raman spectroscopy accurately differentiates mucosal healing from non-healing and biochemical changes following biological therapy in inflammatory bowel disease
Source: PLoS One. 2021 Jun 2;16(6):e0252210. doi: 10.1371/journal.pone.0252210 (PMC8172032; doi:10.1371/journal.pone.0252210)
Supplement: S3 Dataset — (ZIP) [file pone.0252210.s005.zip › Export UC active inflammation/OC034 post treatment_base sub CR removed_99__X_-4896.59__Y_10077__Z_1507.2__Time_1117.txt]

1714.774414	23.042637
1713.797852	-107.654465
1712.820313	-27.433979
1711.843750	-30.106379
1710.866211	93.444130
1709.888672	-69.592262
1708.911133	108.065125
1707.933594	-35.555195
1706.955078	-39.543766
1705.976563	-72.653816
1704.998047	-22.403301
1704.019531	-36.055939
1703.040039	-25.279097
1702.061523	-97.026031
1701.082031	83.064209
1700.101563	73.571411
1699.122070	-21.021524
1698.141602	-2.906070
1697.161133	-56.516773
1696.180664	56.001431
1695.200195	102.142220
1694.218750	89.938736
1693.238281	46.202061
1692.256836	128.396896
1691.274414	157.630630
1690.292969	190.039520
1689.310547	222.898926
1688.328125	362.926636
1687.345703	476.730621
1686.363281	351.062988
1685.379883	409.839996
1684.396484	447.788879
1683.413086	552.840210
1682.429688	554.489075
1681.445313	697.766418
1680.461914	724.387878
1679.477539	759.482605
1678.493164	805.732056
1677.507813	791.272400
1676.523438	883.765625
1675.538086	990.017273
1674.552734	892.027039
1673.566406	935.465637
1672.581055	1019.293335
1671.594727	1196.578979
1670.608398	1185.706909
1669.622070	1233.785889
1668.634766	1202.687988
1667.648438	1445.557617
1666.661133	1561.422852
1665.673828	1293.005371
1664.685547	1332.921753
1663.698242	1566.951050
1662.709961	1703.250854
1661.721680	1771.058960
1660.733398	1661.749023
1659.744141	1605.958862
1658.755859	1767.929565
1657.766602	1803.157349
1656.777344	1574.034546
1655.787109	1623.459106
1654.797852	1509.227905
1653.807617	1416.665771
1652.817383	1377.512939
1651.827148	1233.018555
1650.835938	1102.243408
1649.844727	1016.911194
1648.853516	752.294861
1647.862305	921.644287
1646.871094	890.526245
1645.878906	690.759521
1644.886719	612.976624
1643.894531	406.243408
1642.902344	361.028137
1641.910156	471.939453
1640.916992	451.237244
1639.923828	130.165298
1638.930664	178.862869
1637.936523	307.003723
1636.943359	100.616737
1635.949219	60.720058
1634.955078	42.259960
1633.960938	-141.847687
1632.965820	-33.167465
1631.970703	-111.200493
1630.975586	19.113012
1629.980469	-282.040710
1628.985352	-124.834305
1627.989258	-85.817352
1626.993164	-57.061466
1625.997070	-196.371689
1625.000977	-19.816738
1624.003906	91.193520
1623.007813	60.473644
1622.010742	211.325562
1621.012695	181.068481
1620.015625	327.035583
1619.017578	218.431091
1618.020508	262.362732
1617.021484	214.610001
1616.023438	219.560852
1615.025391	114.500229
1614.026367	-48.040558
1613.027344	72.907677
1612.028320	86.466377
1611.028320	-30.892128
1610.029297	-90.388420
1609.029297	33.712494
1608.029297	197.194595
1607.028320	200.968918
1606.028320	280.803680
1605.027344	271.710541
1604.026367	118.769516
1603.025391	99.461884
1602.023438	33.167709
1601.022461	92.547050
1600.020508	-25.848112
1599.018555	-39.528767
1598.016602	-92.345367
1597.013672	-79.734535
1596.010742	-56.620377
1595.007813	-104.000595
1594.004883	23.675514
1593.001953	-175.072006
1591.998047	-86.523956
1590.994141	-65.851875
1589.990234	132.279922
1588.986328	121.620316
1587.981445	30.114931
1586.976563	319.397644
1585.971680	329.570099
1584.966797	178.111450
1583.961914	188.284180
1582.956055	302.659302
1581.950195	325.781769
1580.944336	400.951385
1579.938477	205.244507
1578.931641	225.660522
1577.924805	193.965103
1576.917969	216.876404
1575.911133	185.085846
1574.904297	197.465103
1573.896484	326.798920
1572.888672	255.807297
1571.880859	158.774796
1570.873047	264.414764
1569.864258	227.019867
1568.855469	49.274105
1567.846680	359.779816
1566.837891	358.459747
1565.829102	162.334366
1564.819336	267.267609
1563.809570	257.868774
1562.799805	339.163513
1561.790039	365.836273
1560.779297	221.223587
1559.768555	268.409180
1558.757813	206.576828
1557.747070	240.529068
1556.736328	147.372208
1555.724609	307.987061
1554.712891	359.616180
1553.701172	113.303711
1552.689453	239.739365
1551.676758	277.973175
1550.664063	318.627563
1549.651367	128.855942
1548.638672	345.103302
1547.625977	449.901154
1546.612305	270.091766
1545.598633	296.991119
1544.584961	235.845901
1543.571289	301.166992
1542.556641	100.216797
1541.541992	175.532059
1540.527344	198.999924
1539.512695	44.155598
1538.498047	155.049530
1537.482422	17.992579
1536.466797	296.185822
1535.451172	163.960739
1534.434570	54.820324
1533.418945	30.630619
1532.402344	122.265770
1531.385742	102.860771
1530.369141	16.289040
1529.351563	99.587807
1528.334961	-92.909874
1527.317383	-51.192005
1526.299805	54.683365
1525.281250	124.290199
1524.263672	124.205505
1523.245117	62.184799
1522.226563	72.026054
1521.208008	89.392006
1520.188477	67.993835
1519.168945	-87.250595
1518.150391	150.600830
1517.129883	95.237511
1516.110352	101.371384
1515.089844	25.125412
1514.070313	-5.046571
1513.049805	-12.289251
1512.028320	34.183300
1511.007813	-6.790029
1509.986328	100.871803
1508.964844	-17.418659
1507.943359	-28.128607
1506.921875	230.203552
1505.899414	11.445788
1504.876953	-30.557762
1503.854492	-26.596777
1502.832031	-212.382751
1501.808594	-80.678017
1500.786133	-287.202667
1499.762695	-96.997032
1498.739258	-137.403107
1497.714844	-106.314484
1496.691406	-65.162178
1495.666992	-103.495834
1494.642578	-211.025269
1493.617188	-68.106346
1492.592773	-73.663818
1491.567383	84.184319
1490.541992	-75.036583
1489.516602	-52.960651
1488.491211	94.107117
1487.464844	189.882050
1486.438477	193.560684
1485.412109	240.485107
1484.385742	310.214783
1483.358398	241.989578
1482.331055	194.061905
1481.303711	258.233002
1480.276367	289.096680
1479.249023	375.899048
1478.220703	564.472351
1477.192383	661.106445
1476.164063	727.004578
1475.135742	769.831055
1474.106445	855.800049
1473.077148	913.610718
1472.047852	978.919983
1471.018555	1089.898682
1469.989258	1396.634521
1468.958984	1499.621582
1467.928711	1434.607544
1466.898438	1509.369751
1465.868164	1487.401978
1464.836914	1861.828247
1463.805664	1814.186646
1462.774414	2020.529785
1461.743164	1949.840088
1460.710938	2150.806641
1459.679688	2049.490967
1458.647461	2262.885010
1457.615234	2235.022705
1456.582031	2308.578125
1455.549805	2483.516846
1454.516602	2501.058838
1453.483398	2221.862061
1452.449219	2502.968994
1451.416016	2543.130615
1450.381836	2623.751953
1449.347656	2732.157715
1448.313477	2794.876953
1447.279297	2946.159180
1446.244141	2692.225830
1445.208984	2638.337158
1444.173828	2447.775146
1443.138672	2426.787109
1442.102539	2332.405273
1441.066406	2478.307617
1440.030273	2297.933594
1438.994141	2284.469238
1437.958008	2109.231689
1436.920898	1956.785278
1435.883789	1741.232910
1434.846680	1796.035645
1433.808594	1585.634644
1432.771484	1430.880249
1431.733398	1367.053955
1430.695313	1002.934631
1429.657227	921.575928
1428.618164	726.729431
1427.579102	675.741333
1426.540039	713.045044
1425.500977	636.905212
1424.461914	611.230103
1423.421875	542.738037
1422.381836	479.341339
1421.341797	325.322174
1420.301758	241.915665
1419.260742	425.455658
1418.219727	447.850281
1417.178711	331.857117
1416.137695	220.989655
1415.096680	235.999573
1414.054688	246.009842
1413.012695	220.863815
1411.970703	87.680313
1410.928711	117.988266
1409.885742	150.844376
1408.842773	-77.543587
1407.799805	-26.948521
1406.756836	159.304886
1405.712891	51.772514
1404.668945	-105.846542
1403.625000	-4.819931
1402.581055	5.908885
1401.537109	219.914963
1400.492188	12.535674
1399.447266	-111.920074
1398.402344	84.666138
1397.357422	-6.990636
1396.311523	-98.529358
1395.265625	80.652336
1394.219727	209.754776
1393.173828	100.986023
1392.126953	170.123383
1391.081055	-0.971532
1390.034180	173.479477
1388.986328	-12.367108
1387.939453	12.125009
1386.891602	64.217926
1385.843750	51.384888
1384.795898	133.672531
1383.748047	3.580605
1382.699219	-266.291687
1381.651367	58.710861
1380.602539	86.433525
1379.552734	4.371328
1378.503906	79.779282
1377.454102	80.380157
1376.404297	-31.200861
1375.354492	-152.587418
1374.303711	-51.773430
1373.253906	-8.228943
1372.203125	-174.043640
1371.152344	-187.575577
1370.100586	-16.527327
1369.049805	107.243156
1367.998047	1.875575
1366.946289	-36.054264
1365.894531	23.297392
1364.841797	-16.838934
1363.789063	117.437241
1362.736328	221.931442
1361.683594	72.723602
1360.630859	55.572266
1359.577148	130.592224
1358.523438	317.624481
1357.469727	97.001678
1356.415039	199.738297
1355.361328	384.591431
1354.306641	308.634430
1353.251953	352.090149
1352.197266	383.259827
1351.141602	392.214081
1350.085938	522.949646
1349.030273	614.071289
1347.974609	625.904480
1346.918945	801.613464
1345.862305	736.812378
1344.805664	905.281128
1343.749023	962.268860
1342.691406	1029.293335
1341.634766	1185.657104
1340.577148	977.905457
1339.519531	1099.834961
1338.460938	1241.672852
1337.403320	1061.736938
1336.344727	1117.188843
1335.286133	1009.429626
1334.226563	1084.963501
1333.167969	1103.724976
1332.108398	1107.785767
1331.048828	859.781860
1329.989258	802.393494
1328.928711	819.326172
1327.869141	784.513000
1326.808594	984.562988
1325.748047	888.274353
1324.686523	1068.756226
1323.625977	913.533447
1322.564453	874.538025
1321.502930	1129.384888
1320.440430	937.675781
1319.378906	911.473328
1318.316406	924.886292
1317.253906	1125.832642
1316.190430	989.102051
1315.127930	1066.999878
1314.064453	1221.390991
1313.000977	1018.635681
1311.937500	1111.673340
1310.873047	1054.595093
1309.809570	958.287781
1308.745117	1061.535156
1307.679688	1076.279663
1306.615234	1059.167236
1305.549805	1061.872925
1304.484375	1059.790161
1303.418945	993.910583
1302.353516	1156.804199
1301.287109	1091.189819
1300.220703	1006.071533
1299.154297	1115.188965
1298.087891	941.932312
1297.020508	889.195374
1295.954102	947.076477
1294.886719	1019.780090
1293.818359	751.470825
1292.750977	777.803833
1291.682617	799.333740
1290.614258	614.971619
1289.545898	867.221680
1288.476563	707.658997
1287.407227	702.669983
1286.338867	670.834717
1285.268555	636.672974
1284.199219	720.182800
1283.128906	735.199585
1282.058594	571.600220
1280.988281	520.755737
1279.917969	753.877258
1278.846680	634.704529
1277.775391	914.359253
1276.704102	783.157654
1275.632813	813.460083
1274.560547	746.066284
1273.488281	796.085693
1272.416016	807.072876
1271.343750	989.123413
1270.270508	1090.583130
1269.197266	1096.851196
1268.124023	993.340515
1267.050781	1124.239380
1265.977539	1177.070068
1264.903320	1227.507690
1263.829102	1097.506836
1262.753906	1235.853882
1261.679688	1042.648071
1260.604492	1117.695190
1259.529297	1436.446411
1258.454102	1238.623047
1257.378906	1138.368652
1256.302734	1206.240479
1255.226563	1154.832031
1254.150391	1261.708496
1253.073242	1105.759399
1251.997070	1305.140381
1250.919922	1266.090820
1249.841797	1295.194336
1248.764648	1214.900635
1247.686523	1421.525146
1246.608398	1336.445313
1245.530273	1302.456787
1244.452148	1402.119751
1243.373047	931.009583
1242.293945	1147.313965
1241.214844	962.975159
1240.135742	1103.970215
1239.055664	1143.005493
1237.975586	1121.383057
1236.895508	1027.015503
1235.815430	1087.895996
1234.734375	1156.033325
1233.654297	1328.368774
1232.573242	1120.160767
1231.491211	1081.648315
1230.410156	890.539307
1229.328125	900.521912
1228.246094	1079.979248
1227.163086	821.203491
1226.081055	1000.577393
1224.998047	855.630859
1223.915039	664.769592
1222.832031	660.204285
1221.748047	832.140320
1220.664063	638.937500
1219.580078	624.649353
1218.496094	651.419373
1217.412109	569.435913
1216.327148	419.831970
1215.242188	453.785889
1214.157227	364.563263
1213.071289	280.174957
1211.985352	618.093384
1210.899414	577.033386
1209.813477	630.022400
1208.727539	451.430603
1207.640625	798.483459
1206.553711	607.789612
1205.466797	607.518921
1204.378906	469.860870
1203.291016	527.331299
1202.203125	652.153137
1201.115234	396.427063
1200.027344	316.486389
1198.938477	267.812256
1197.849609	149.315506
1196.760742	4.345080
1195.670898	-150.243927
1194.582031	60.662445
1193.492188	40.618816
1192.401367	-34.765228
1191.311523	50.809284
1190.220703	-15.080864
1189.129883	-40.185299
1188.039063	-79.764252
1186.947266	-88.190468
1185.856445	-87.094803
1184.764648	-174.870758
1183.671875	-123.532578
1182.580078	21.243509
1181.487305	86.732590
1180.394531	-37.305374
1179.301758	73.535645
1178.208984	222.581635
1177.115234	151.041458
1176.021484	182.444077
1174.927734	338.276703
1173.833008	72.534195
1172.738281	520.181396
1171.643555	172.952652
1170.548828	222.981842
1169.454102	354.226044
1168.358398	222.226700
1167.262695	197.788147
1166.166992	5.915440
1165.070313	100.838341
1163.973633	18.788294
1162.876953	249.630814
1161.780273	205.591812
1160.683594	352.500732
1159.585938	370.319458
1158.488281	328.351379
1157.389648	391.293640
1156.291992	585.316772
1155.193359	511.998108
1154.094727	526.835938
1152.996094	429.503693
1151.896484	170.017517
1150.796875	105.952271
1149.697266	89.455109
1148.597656	194.338333
1147.498047	-124.839645
1146.397461	32.200695
1145.296875	24.812187
1144.195313	105.367996
1143.094727	-56.912663
1141.993164	-14.659391
1140.891602	79.784889
1139.789063	-104.119003
1138.687500	-0.412650
1137.584961	345.548157
1136.482422	211.271576
1135.379883	95.947334
1134.276367	320.189240
1133.172852	529.970764
1132.069336	471.291290
1130.964844	562.049622
1129.861328	704.860291
1128.756836	911.545959
1127.652344	850.018250
1126.546875	930.679626
1125.442383	909.257935
1124.336914	783.448181
1123.230469	922.982239
1122.125000	922.572815
1121.018555	692.304321
1119.912109	630.162476
1118.805664	459.040619
1117.699219	583.757935
1116.591797	582.892212
1115.484375	465.997131
1114.376953	651.812866
1113.268555	608.055725
1112.160156	552.396851
1111.051758	733.033691
1109.943359	599.188904
1108.833984	689.753418
1107.725586	775.458496
1106.616211	580.002686
1105.505859	767.018799
1104.396484	767.384216
1103.286133	699.215088
1102.175781	640.424988
1101.064453	779.709167
1099.954102	855.172180
1098.842773	859.775574
1097.731445	918.507385
1096.619141	826.296204
1095.507813	830.649658
1094.395508	841.982910
1093.282227	650.689758
1092.169922	913.834167
1091.056641	661.252686
1089.943359	768.788757
1088.830078	911.495728
1087.716797	712.971008
1086.602539	860.181824
1085.488281	788.585144
1084.373047	575.903076
1083.258789	708.739685
1082.143555	832.048035
1081.028320	786.099976
1079.913086	718.975464
1078.796875	708.170776
1077.680664	725.485352
1076.564453	536.202271
1075.448242	677.802063
1074.331055	748.904053
1073.213867	608.841003
1072.096680	525.070984
1070.979492	420.195709
1069.861328	498.133148
1068.743164	430.714447
1067.625000	574.128235
1066.505859	443.403809
1065.386719	453.200623
1064.267578	502.758057
1063.148438	641.201355
1062.029297	405.158661
1060.909180	449.922943
1059.789063	319.226074
1058.667969	384.984100
1057.547852	294.063904
1056.426758	280.292480
1055.305664	336.614685
1054.183594	360.184845
1053.062500	414.103394
1051.940430	236.805679
1050.818359	325.725891
1049.695313	388.920715
1048.572266	463.753113
1047.449219	344.914825
1046.326172	118.844688
1045.203125	254.325287
1044.079102	308.147766
1042.955078	208.123322
1041.830078	220.004044
1040.706055	175.987045
1039.581055	243.801804
1038.456055	111.341476
1037.331055	209.446304
1036.205078	370.368500
1035.079102	303.195526
1033.953125	408.241211
1032.826172	355.099670
1031.700195	383.411987
1030.573242	302.471497
1029.445313	423.818695
1028.318359	59.484081
1027.190430	-37.470261
1026.062500	-127.365356
1024.934570	15.045218
1023.805664	-77.050385
1022.676758	-208.509491
1021.547852	-193.656982
1020.418945	6.846297
1019.289063	-38.554485
1018.159180	-229.964951
1017.029297	16.955023
1015.898438	-74.586586
1014.767578	35.589565
1013.636719	185.170227
1012.505859	202.728836
1011.375000	273.616180
1010.243164	420.941864
1009.111328	295.154388
1007.978516	530.499207
1006.846680	670.967224
1005.713867	1093.637329
1004.581055	1900.066772
1003.447266	2523.564941
1002.313477	2656.850098
1001.179688	1858.897095
1000.045898	1225.443970
998.912109	643.198792
997.777344	299.173187
996.642578	200.130936
995.506836	230.492020
994.372070	277.102753
993.236328	298.417450
992.100586	126.083275
990.963867	219.127869
989.828125	196.973801
988.691406	257.917908
987.553711	-1.360126
986.416992	200.372086
985.279297	10.567200
984.141602	154.873337
983.003906	64.409210
981.865234	119.116173
980.726563	58.867523
979.587891	129.909805
978.448242	111.344742
977.309570	230.892975
976.169922	258.557434
975.030273	192.105255
973.889648	100.541786
972.749023	317.006866
971.608398	296.934296
970.467773	352.788055
969.326172	167.700790
968.184570	244.497269
967.042969	110.289818
965.901367	171.291275
964.758789	142.957901
963.616211	385.366699
962.473633	416.896454
961.330078	242.278030
960.186523	368.071381
959.042969	42.645325
957.899414	363.409698
956.754883	191.857483
955.610352	11.380900
954.465820	279.741180
953.321289	138.534531
952.175781	125.659500
951.030273	46.616993
949.884766	150.696396
948.738281	245.737961
947.591797	270.038940
946.445313	255.639511
945.298828	159.161896
944.151367	138.257248
943.003906	238.539429
941.856445	78.684235
940.708008	62.849873
939.559570	209.186798
938.411133	236.985886
937.262695	435.983215
936.113281	288.458496
934.964844	405.594818
933.814453	335.952698
932.665039	334.851746
931.514648	183.561935
930.364258	146.371918
929.213867	168.555542
928.062500	22.432106
926.912109	-16.506893
925.759766	-0.657555
924.608398	119.974358
923.456055	122.443512
922.303711	-79.574036
921.151367	-179.050888
919.999023	-89.700897
918.845703	-20.688524
917.692383	-167.361877
916.539063	-225.247437
915.384766	9.941701
914.230469	-79.442879
913.076172	-82.402443
911.920898	-82.943794
910.766602	-267.086456
909.611328	-215.142517
908.455078	-122.266434
907.299805	-56.503933
906.143555	-106.207596
904.987305	-99.112129
903.830078	-53.372326
902.673828	46.822399
901.516602	-2.324157
900.359375	100.339378
899.201172	246.084244
898.042969	-200.886749
896.884766	69.515335
895.726563	61.757286
894.567383	-106.394325
893.408203	-64.135689
892.249023	-15.003062
891.088867	22.931417
889.929688	45.139706
888.769531	53.905437
887.608398	130.512772
886.448242	94.322655
885.287109	155.294907
884.125977	-99.511841
882.963867	191.749527
881.801758	119.911789
880.639648	246.596527
879.477539	229.059036
878.315430	137.256775
877.152344	198.787048
875.989258	8.110040
874.825195	157.635635
873.661133	217.118713
872.497070	141.604462
871.333008	18.944649
870.168945	44.892410
869.003906	-43.801399
867.838867	36.257317
866.672852	170.303833
865.506836	93.076828
864.340820	128.294144
863.174805	163.548599
862.008789	91.031647
860.841797	279.076324
859.674805	74.220772
858.506836	226.367401
857.339844	342.571716
856.171875	559.713745
855.003906	453.830414
853.834961	473.600616
852.666016	396.996735
851.497070	600.600708
850.328125	474.755280
849.158203	409.481018
847.988281	456.231720
846.818359	312.654724
845.647461	296.759979
844.477539	160.018494
843.306641	177.740234
842.134766	190.988571
840.963867	152.782425
839.791992	293.466888
838.619141	326.789886
837.447266	2.506708
836.274414	187.787628
835.101563	22.264196
833.928711	272.177551
832.754883	334.412476
831.581055	209.088959
830.407227	322.579956
829.232422	324.439240
828.058594	379.786865
826.883789	314.656067
825.708008	334.244995
824.533203	429.557831
823.357422	326.453796
822.181641	301.326691
821.004883	189.298462
819.828125	108.443672
818.651367	112.170753
817.474609	122.512192
816.296875	48.232430
815.119141	31.765753
813.941406	24.134983
812.763672	-10.248348
811.584961	-100.261978
810.406250	31.956999
809.226563	64.046410
808.047852	22.717987
806.868164	21.312315
805.688477	-124.514771
804.507813	-185.992722
803.327148	-52.215954
802.146484	10.397408
800.965820	8.550387
799.784180	-15.564713
798.603516	-48.644669
797.420898	-259.146332
796.239258	-223.642899
795.056641	-181.606888
793.874023	137.215118
792.691406	-53.621399
791.507813	-131.543961
790.324219	-140.915878
789.140625	-55.228817
787.956055	174.133545
786.772461	73.653709
785.586914	101.390732
784.402344	135.623047
783.216797	300.150360
782.032227	174.953369
780.845703	226.469116
779.660156	386.074707
778.473633	302.550385
777.287109	203.485367
776.100586	174.981155
774.913086	119.886246
773.725586	38.213333
772.538086	188.071472
771.349609	70.886230
770.161133	99.149406
768.972656	58.936634
767.784180	205.939346
766.594727	183.096222
765.405273	171.149872
764.215820	438.767090
763.026367	118.269562
761.835938	387.724335
760.645508	571.098450
759.454102	406.637634
758.262695	605.072021
757.072266	554.781616
755.879883	618.727600
754.688477	585.800415
753.496094	361.582489
752.303711	499.863495
751.110352	545.709473
749.917969	569.452393
748.724609	334.001343
747.530273	467.306915
746.336914	468.765442
745.142578	426.234955
743.948242	374.842468
742.752930	463.714539
741.558594	392.392212
740.363281	314.426483
739.166992	271.460083
737.971680	357.673431
736.775391	323.282440
735.579102	374.217102
734.381836	328.708099
733.185547	267.808990
731.988281	338.150360
730.790039	312.115326
729.592773	524.420227
728.394531	345.125702
727.196289	323.248840
725.997070	233.555618
724.797852	351.429626
723.598633	207.023148
722.399414	423.009644
721.199219	625.736694
719.999023	391.688446
718.798828	384.691895
717.598633	550.039795
716.397461	529.831848
715.196289	457.248383
713.994141	515.499512
712.792969	272.842377
711.590820	230.791946
710.388672	203.991287
709.185547	238.183777
707.982422	237.497528
706.779297	82.197433
705.576172	96.769142
704.372070	111.333031
703.167969	119.364052
701.963867	86.063210
700.759766	178.936218
699.554688	13.021508
698.349609	236.338943
697.143555	33.583256
695.938477	169.925079
694.732422	-91.316833
693.525391	-46.160675
692.319336	-5.329096
691.112305	-196.757172
689.905273	-99.386284
688.697266	-145.219482
687.490234	-149.758240
686.282227	-73.984894
685.073242	1.818356
683.865234	-6.893929
682.656250	14.813442
681.447266	-0.250296
680.237305	-60.720238
679.028320	-47.443005
677.818359	-18.928205
676.607422	163.366455
675.397461	256.927979
674.186523	-168.775208
672.975586	-14.414289
671.763672	161.604111
670.551758	127.897354
669.339844	35.941048
668.127930	45.714493
666.915039	131.220245
665.703125	-18.680550
664.489258	110.217186
663.276367	129.038330
662.062500	44.342045
660.848633	28.862206
659.634766	-57.706928
658.419922	6.889313
657.205078	34.900681
655.990234	-51.275948
654.775391	-57.539955
653.559570	-3.342338
652.343750	74.636612
651.126953	-189.849182
649.911133	2.489425
648.694336	-102.318367
647.477539	79.338051
646.259766	211.497711
645.041992	5.843822
643.824219	153.179062
642.606445	205.880753
641.387695	295.182343
640.168945	98.572723
638.950195	24.615969
637.730469	-6.283311
636.511719	-80.107300
635.291016	13.667120
634.071289	-64.381470
632.850586	-67.247269
631.629883	15.732952
630.409180	60.027691
629.188477	-3.002755
627.966797	-27.441521
626.745117	8.109795
625.522461	69.295235
624.300781	93.914368
623.078125	296.274506
621.854492	224.180618
620.631836	408.997437
619.408203	26.074635
618.184570	67.043846
616.960938	-22.791685
615.736328	69.074272
614.511719	-10.526796
613.287109	1.594189
612.061523	-82.840012
610.835938	56.909832
609.610352	97.891960
608.384766	-43.202576
607.158203	-90.662216
605.931641	-70.220505
604.705078	-16.126976
