# Supplementary material for: Raman spectroscopy accurately differentiates mucosal healing from non-healing and biochemical changes following biological therapy in inflammatory bowel disease
Source: PLoS One. 2021 Jun 2;16(6):e0252210. doi: 10.1371/journal.pone.0252210 (PMC8172032; doi:10.1371/journal.pone.0252210)
Supplement: S3 Dataset — (ZIP) [file pone.0252210.s005.zip › Export UC active inflammation/OC037-1 pre treatment_base sub CR removed_71__X_9102.98__Y_11127.4__Z_1760.8__Time_814.txt]

1714.774414	129.909973
1713.797852	-25.867323
1712.820313	38.042965
1711.843750	-95.490433
1710.866211	-61.819080
1709.888672	-222.881287
1708.911133	-106.917702
1707.933594	15.272182
1706.955078	-30.475628
1705.976563	112.147041
1704.998047	11.946263
1704.019531	-68.607605
1703.040039	22.963438
1702.061523	19.046743
1701.082031	10.572834
1700.101563	61.716957
1699.122070	153.775040
1698.141602	128.930161
1697.161133	11.333907
1696.180664	46.850151
1695.200195	136.525070
1694.218750	181.466461
1693.238281	232.481461
1692.256836	438.988922
1691.274414	315.138336
1690.292969	445.546967
1689.310547	432.496185
1688.328125	553.473083
1687.345703	725.715942
1686.363281	781.228394
1685.379883	634.767212
1684.396484	782.111694
1683.413086	687.572571
1682.429688	718.862793
1681.445313	915.811096
1680.461914	932.237000
1679.477539	997.119995
1678.493164	966.736511
1677.507813	1237.539063
1676.523438	1205.551025
1675.538086	1448.002930
1674.552734	1281.427246
1673.566406	1487.562256
1672.581055	1739.303467
1671.594727	1869.193237
1670.608398	1731.220703
1669.622070	1705.328613
1668.634766	1831.247803
1667.648438	1960.236572
1666.661133	2055.104004
1665.673828	2150.371094
1664.685547	2307.031494
1663.698242	2304.925293
1662.709961	2329.741455
1661.721680	2331.095215
1660.733398	2452.116455
1659.744141	2443.622803
1658.755859	2517.651855
1657.766602	2268.875732
1656.777344	2446.918457
1655.787109	2410.784912
1654.797852	2319.441406
1653.807617	2048.522217
1652.817383	1838.910522
1651.827148	1817.526489
1650.835938	1844.068115
1649.844727	1450.514526
1648.853516	1393.154053
1647.862305	1161.689819
1646.871094	1089.152344
1645.878906	1006.358704
1644.886719	709.950684
1643.894531	680.632446
1642.902344	590.870361
1641.910156	543.632324
1640.916992	441.246185
1639.923828	529.094116
1638.930664	414.043610
1637.936523	320.365326
1636.943359	274.406769
1635.949219	297.213531
1634.955078	183.183472
1633.960938	50.962364
1632.965820	61.235748
1631.970703	-46.816189
1630.975586	21.770338
1629.980469	101.032913
1628.985352	90.949127
1627.989258	-139.990051
1626.993164	-26.053780
1625.997070	-214.474701
1625.000977	-194.936096
1624.003906	-96.397858
1623.007813	-200.151276
1622.010742	32.624985
1621.012695	86.773636
1620.015625	83.229874
1619.017578	166.459961
1618.020508	223.504730
1617.021484	173.005798
1616.023438	112.126953
1615.025391	-24.724710
1614.026367	24.816336
1613.027344	103.264740
1612.028320	66.383354
1611.028320	34.831539
1610.029297	79.363609
1609.029297	55.808506
1608.029297	252.378571
1607.028320	-40.875248
1606.028320	171.436890
1605.027344	4.080614
1604.026367	67.171135
1603.025391	43.906898
1602.023438	-146.765182
1601.022461	-75.756554
1600.020508	-177.363495
1599.018555	-195.245056
1598.016602	-85.020370
1597.013672	-118.580544
1596.010742	-68.511749
1595.007813	-68.104309
1594.004883	-2.410203
1593.001953	-127.377823
1591.998047	-30.398041
1590.994141	-197.102127
1589.990234	-105.412910
1588.986328	-5.964579
1587.981445	90.801826
1586.976563	205.745590
1585.971680	195.450470
1584.966797	182.510559
1583.961914	-28.539118
1582.956055	182.560699
1581.950195	289.314789
1580.944336	127.705185
1579.938477	104.112381
1578.931641	85.674034
1577.924805	160.877319
1576.917969	6.982821
1575.911133	69.019218
1574.904297	333.838531
1573.896484	93.961632
1572.888672	-10.695429
1571.880859	160.146286
1570.873047	130.714493
1569.864258	134.983612
1568.855469	115.777931
1567.846680	70.512878
1566.837891	-29.359964
1565.829102	-82.561302
1564.819336	113.324501
1563.809570	10.602482
1562.799805	60.884636
1561.790039	28.032524
1560.779297	5.454746
1559.768555	50.181606
1558.757813	42.929329
1557.747070	14.828757
1556.736328	-57.428661
1555.724609	-10.617229
1554.712891	98.207298
1553.701172	126.588097
1552.689453	64.219780
1551.676758	92.335114
1550.664063	120.306297
1549.651367	220.571274
1548.638672	245.647629
1547.625977	48.178028
1546.612305	83.345062
1545.598633	58.904667
1544.584961	135.123688
1543.571289	74.226563
1542.556641	-139.203079
1541.541992	-91.832855
1540.527344	-96.271667
1539.512695	-20.826595
1538.498047	13.142581
1537.482422	173.388031
1536.466797	39.303669
1535.451172	65.047455
1534.434570	-33.158974
1533.418945	-33.496788
1532.402344	71.695671
1531.385742	52.985161
1530.369141	-61.205906
1529.351563	110.435928
1528.334961	-9.178941
1527.317383	-90.278229
1526.299805	-22.182852
1525.281250	76.608749
1524.263672	56.835014
1523.245117	101.226250
1522.226563	34.837326
1521.208008	-11.106625
1520.188477	58.505825
1519.168945	112.508469
1518.150391	-26.413174
1517.129883	-47.249454
1516.110352	24.253181
1515.089844	82.721016
1514.070313	-74.681694
1513.049805	42.517048
1512.028320	-7.333122
1511.007813	60.733372
1509.986328	-4.802449
1508.964844	-16.598486
1507.943359	45.827366
1506.921875	-245.753189
1505.899414	-75.954712
1504.876953	-280.559326
1503.854492	-149.563782
1502.832031	-121.245491
1501.808594	-59.801422
1500.786133	-234.105972
1499.762695	-208.802567
1498.739258	-81.273331
1497.714844	-143.322052
1496.691406	-92.906815
1495.666992	90.347069
1494.642578	40.656334
1493.617188	21.518097
1492.592773	239.993561
1491.567383	143.868118
1490.541992	236.731277
1489.516602	48.405247
1488.491211	248.250351
1487.464844	251.240234
1486.438477	287.285828
1485.412109	545.251038
1484.385742	483.983551
1483.358398	379.229706
1482.331055	440.199402
1481.303711	620.882080
1480.276367	541.288269
1479.249023	726.724915
1478.220703	886.464661
1477.192383	921.159180
1476.164063	838.533386
1475.135742	1211.748291
1474.106445	993.890808
1473.077148	1267.384644
1472.047852	1441.380981
1471.018555	1592.291992
1469.989258	1580.195923
1468.958984	1646.846313
1467.928711	1962.602783
1466.898438	2140.820068
1465.868164	1899.408569
1464.836914	2095.147705
1463.805664	2422.845215
1462.774414	2463.232422
1461.743164	2589.872314
1460.710938	2612.240723
1459.679688	2824.944336
1458.647461	2654.169434
1457.615234	2567.134766
1456.582031	3017.946533
1455.549805	2867.298828
1454.516602	2965.173096
1453.483398	3070.541504
1452.449219	3023.675293
1451.416016	3166.867432
1450.381836	3084.392822
1449.347656	3136.165283
1448.313477	3332.231689
1447.279297	3133.103516
1446.244141	3212.495117
1445.208984	3165.233643
1444.173828	3143.249756
1443.138672	3030.139648
1442.102539	2866.422852
1441.066406	2791.253418
1440.030273	2799.519775
1438.994141	2453.814209
1437.958008	2353.391113
1436.920898	2379.312012
1435.883789	2099.491211
1434.846680	1885.434937
1433.808594	1547.686401
1432.771484	1689.790771
1431.733398	1167.911865
1430.695313	1231.747070
1429.657227	939.766541
1428.618164	806.810364
1427.579102	787.397034
1426.540039	707.465637
1425.500977	504.030396
1424.461914	552.729492
1423.421875	684.552429
1422.381836	496.352692
1421.341797	552.569275
1420.301758	528.182190
1419.260742	352.730774
1418.219727	484.474640
1417.178711	369.535431
1416.137695	249.629486
1415.096680	383.875458
1414.054688	364.649597
1413.012695	493.815948
1411.970703	195.565430
1410.928711	246.849670
1409.885742	353.414124
1408.842773	125.814079
1407.799805	164.607620
1406.756836	203.423050
1405.712891	74.024536
1404.668945	107.892937
1403.625000	104.145813
1402.581055	-60.140305
1401.537109	89.277100
1400.492188	103.230698
1399.447266	-10.653445
1398.402344	168.893509
1397.357422	172.966553
1396.311523	41.764744
1395.265625	191.290787
1394.219727	120.388649
1393.173828	-18.033289
1392.126953	18.930275
1391.081055	68.479027
1390.034180	110.561157
1388.986328	105.146706
1387.939453	-7.744853
1386.891602	104.582138
1385.843750	44.402981
1384.795898	-140.668060
1383.748047	-145.606613
1382.699219	-135.472641
1381.651367	-197.694153
1380.602539	47.434177
1379.552734	-117.028900
1378.503906	33.288761
1377.454102	-31.052530
1376.404297	-92.770699
1375.354492	45.258045
1374.303711	-143.483749
1373.253906	-85.106491
1372.203125	-116.427948
1371.152344	-80.314125
1370.100586	-248.503845
1369.049805	101.837799
1367.998047	51.006088
1366.946289	57.603199
1365.894531	39.410828
1364.841797	98.519669
1363.789063	63.129128
1362.736328	32.852833
1361.683594	191.819031
1360.630859	184.164719
1359.577148	171.653854
1358.523438	114.517349
1357.469727	124.656708
1356.415039	274.103790
1355.361328	368.955566
1354.306641	195.563736
1353.251953	370.133942
1352.197266	475.225739
1351.141602	530.741577
1350.085938	601.262512
1349.030273	463.418396
1347.974609	591.268616
1346.918945	619.971191
1345.862305	710.799133
1344.805664	1000.101257
1343.749023	954.736694
1342.691406	1092.941650
1341.634766	1134.593384
1340.577148	1141.678223
1339.519531	1195.965210
1338.460938	1401.431152
1337.403320	1282.615234
1336.344727	1094.678467
1335.286133	1129.705566
1334.226563	1001.552673
1333.167969	1160.567261
1332.108398	978.346863
1331.048828	1058.459961
1329.989258	921.135132
1328.928711	989.158752
1327.869141	965.875610
1326.808594	942.747009
1325.748047	1055.627319
1324.686523	1277.260376
1323.625977	1247.118774
1322.564453	1192.450562
1321.502930	1244.073608
1320.440430	1340.229980
1319.378906	1073.878296
1318.316406	1157.997314
1317.253906	1192.913696
1316.190430	1230.424683
1315.127930	1194.132080
1314.064453	1106.252075
1313.000977	1030.876099
1311.937500	1241.394287
1310.873047	1171.237427
1309.809570	1130.805298
1308.745117	1156.992188
1307.679688	1318.659912
1306.615234	1202.382446
1305.549805	1187.151245
1304.484375	1346.681519
1303.418945	1225.984985
1302.353516	1176.773071
1301.287109	1194.078491
1300.220703	1285.233032
1299.154297	1219.264160
1298.087891	1263.986206
1297.020508	928.214966
1295.954102	1039.542725
1294.886719	1072.413330
1293.818359	1039.147339
1292.750977	961.870544
1291.682617	889.665039
1290.614258	940.239990
1289.545898	1108.611694
1288.476563	860.322144
1287.407227	930.866089
1286.338867	856.946838
1285.268555	979.156189
1284.199219	822.238342
1283.128906	905.474487
1282.058594	983.900635
1280.988281	849.479187
1279.917969	969.722229
1278.846680	960.369690
1277.775391	931.570374
1276.704102	819.756226
1275.632813	1079.719482
1274.560547	880.153687
1273.488281	949.599487
1272.416016	1033.782715
1271.343750	1030.099976
1270.270508	1065.599487
1269.197266	1098.745483
1268.124023	1246.709717
1267.050781	1126.249268
1265.977539	1169.420776
1264.903320	1202.913330
1263.829102	1151.123169
1262.753906	1333.537231
1261.679688	1381.877930
1260.604492	1091.498047
1259.529297	1252.141235
1258.454102	1025.433105
1257.378906	1225.159912
1256.302734	1344.520874
1255.226563	1106.014771
1254.150391	1111.102417
1253.073242	1138.166870
1251.997070	1085.000244
1250.919922	1180.312988
1249.841797	1115.145264
1248.764648	1332.116699
1247.686523	1223.319092
1246.608398	1080.607178
1245.530273	1151.842773
1244.452148	1053.054932
1243.373047	1109.808838
1242.293945	962.620850
1241.214844	970.921265
1240.135742	1088.488159
1239.055664	946.406067
1237.975586	1056.742188
1236.895508	1016.689331
1235.815430	918.494263
1234.734375	999.792664
1233.654297	1018.064941
1232.573242	946.700989
1231.491211	969.892883
1230.410156	993.099487
1229.328125	890.393311
1228.246094	712.696472
1227.163086	762.650635
1226.081055	749.673340
1224.998047	797.211426
1223.915039	559.290405
1222.832031	469.018188
1221.748047	726.994507
1220.664063	431.259399
1219.580078	435.361298
1218.496094	499.873993
1217.412109	284.116394
1216.327148	363.127655
1215.242188	485.564117
1214.157227	361.685059
1213.071289	459.917389
1211.985352	500.177155
1210.899414	564.532349
1209.813477	674.671021
1208.727539	630.401428
1207.640625	742.851563
1206.553711	500.883850
1205.466797	560.243103
1204.378906	556.905884
1203.291016	435.504272
1202.203125	417.682495
1201.115234	214.432449
1200.027344	186.966751
1198.938477	5.445437
1197.849609	-12.415179
1196.760742	215.066299
1195.670898	72.012756
1194.582031	49.202168
1193.492188	-36.152725
1192.401367	-145.554184
1191.311523	-175.666260
1190.220703	41.632725
1189.129883	6.575181
1188.039063	-4.513784
1186.947266	-39.667812
1185.856445	-50.871613
1184.764648	-189.321320
1183.671875	-3.882370
1182.580078	-118.435509
1181.487305	42.778870
1180.394531	-76.676102
1179.301758	93.892052
1178.208984	324.217834
1177.115234	127.872696
1176.021484	161.498276
1174.927734	355.482452
1173.833008	376.899506
1172.738281	180.378601
1171.643555	266.265808
1170.548828	210.849503
1169.454102	121.873215
1168.358398	92.636497
1167.262695	218.739853
1166.166992	62.595844
1165.070313	-43.384815
1163.973633	94.313759
1162.876953	188.845444
1161.780273	178.137589
1160.683594	286.725983
1159.585938	323.535645
1158.488281	424.666168
1157.389648	377.689941
1156.291992	473.769928
1155.193359	319.244507
1154.094727	405.530182
1152.996094	348.612213
1151.896484	172.422989
1150.796875	60.538620
1149.697266	-25.204958
1148.597656	96.205994
1147.498047	86.461990
1146.397461	-54.351513
1145.296875	4.729949
1144.195313	-17.254219
1143.094727	-229.695709
1141.993164	71.649078
1140.891602	-81.511612
1139.789063	14.928721
1138.687500	6.605803
1137.584961	74.208817
1136.482422	203.431961
1135.379883	332.469147
1134.276367	202.441193
1133.172852	435.636505
1132.069336	599.752075
1130.964844	516.828491
1129.861328	948.724182
1128.756836	962.762756
1127.652344	848.588867
1126.546875	966.713379
1125.442383	830.992126
1124.336914	906.142395
1123.230469	642.268372
1122.125000	776.392700
1121.018555	718.468323
1119.912109	620.184143
1118.805664	628.348877
1117.699219	397.320313
1116.591797	596.945740
1115.484375	564.495544
1114.376953	536.661621
1113.268555	376.279358
1112.160156	617.761169
1111.051758	643.907532
1109.943359	601.383118
1108.833984	752.480042
1107.725586	787.643311
1106.616211	1028.114746
1105.505859	914.194641
1104.396484	856.858093
1103.286133	922.135498
1102.175781	1055.680908
1101.064453	1030.995117
1099.954102	859.989746
1098.842773	1052.033325
1097.731445	1097.720215
1096.619141	1129.122925
1095.507813	1122.701172
1094.395508	1170.339355
1093.282227	1100.081543
1092.169922	1048.584351
1091.056641	843.982788
1089.943359	999.442322
1088.830078	926.487976
1087.716797	907.563538
1086.602539	992.015747
1085.488281	1050.458984
1084.373047	1132.273926
1083.258789	990.684387
1082.143555	832.604614
1081.028320	876.524536
1079.913086	699.559082
1078.796875	860.693420
1077.680664	979.405029
1076.564453	724.800354
1075.448242	636.820801
1074.331055	748.187622
1073.213867	531.067261
1072.096680	714.926636
1070.979492	671.224976
1069.861328	550.112976
1068.743164	841.382568
1067.625000	476.496948
1066.505859	692.545349
1065.386719	765.586426
1064.267578	843.207581
1063.148438	651.567383
1062.029297	576.950500
1060.909180	710.507507
1059.789063	446.332825
1058.667969	532.966675
1057.547852	556.393616
1056.426758	406.792267
1055.305664	378.720215
1054.183594	399.665955
1053.062500	352.832153
1051.940430	471.763519
1050.818359	382.824493
1049.695313	272.874634
1048.572266	288.950409
1047.449219	379.643402
1046.326172	302.332367
1045.203125	274.000580
1044.079102	343.567139
1042.955078	224.287506
1041.830078	298.448975
1040.706055	291.030396
1039.581055	227.695358
1038.456055	334.372284
1037.331055	298.980072
1036.205078	426.521973
1035.079102	337.593384
1033.953125	586.048828
1032.826172	545.969788
1031.700195	605.919983
1030.573242	475.206940
1029.445313	370.129486
1028.318359	365.050293
1027.190430	118.369598
1026.062500	39.061756
1024.934570	-91.268654
1023.805664	-186.692337
1022.676758	-126.524063
1021.547852	-33.860432
1020.418945	-29.359537
1019.289063	37.799690
1018.159180	-4.016037
1017.029297	88.703148
1015.898438	49.305801
1014.767578	44.741508
1013.636719	79.623634
1012.505859	276.686646
1011.375000	274.573151
1010.243164	341.973816
1009.111328	622.359375
1007.978516	472.261383
1006.846680	928.465576
1005.713867	1738.417847
1004.581055	2534.200928
1003.447266	2955.159180
1002.313477	2814.343018
1001.179688	1894.928955
1000.045898	1315.653442
998.912109	489.600281
997.777344	95.851501
996.642578	67.162956
995.506836	-5.268007
994.372070	65.522964
993.236328	170.993225
992.100586	4.357200
990.963867	-118.276337
989.828125	31.318748
988.691406	-33.396534
987.553711	-54.179016
986.416992	-107.070892
985.279297	-67.679901
984.141602	-226.211517
983.003906	92.028114
981.865234	18.964870
980.726563	3.606679
979.587891	36.712738
978.448242	-95.660942
977.309570	119.411926
976.169922	70.144608
975.030273	53.233658
973.889648	206.527466
972.749023	141.655823
971.608398	1.180381
970.467773	35.451794
969.326172	180.064911
968.184570	205.426163
967.042969	-65.071960
965.901367	68.499138
964.758789	-1.954737
963.616211	28.694693
962.473633	123.697159
961.330078	159.238068
960.186523	245.355240
959.042969	155.212311
957.899414	369.916199
956.754883	167.950592
955.610352	115.071205
954.465820	316.458038
953.321289	144.957062
952.175781	49.220322
951.030273	38.345436
949.884766	-70.654831
948.738281	3.474433
947.591797	141.760834
946.445313	152.218903
945.298828	158.299622
944.151367	189.698761
943.003906	84.279900
941.856445	132.061218
940.708008	287.290558
939.559570	196.215515
938.411133	196.635376
937.262695	443.574829
936.113281	314.372986
934.964844	224.188461
933.814453	204.904587
932.665039	397.737823
931.514648	221.646912
930.364258	114.167595
929.213867	200.483292
928.062500	305.176971
926.912109	132.365265
925.759766	164.625061
924.608398	35.559319
923.456055	56.862072
922.303711	10.145470
921.151367	-122.727898
919.999023	-100.794914
918.845703	14.488105
917.692383	-51.808701
916.539063	-126.959747
915.384766	56.966625
914.230469	-99.493378
913.076172	-17.389793
911.920898	-118.906898
910.766602	-186.161346
909.611328	-74.025276
908.455078	-104.586617
907.299805	-148.548203
906.143555	-165.098785
904.987305	-81.764633
903.830078	15.313537
902.673828	-23.352823
901.516602	-184.074585
900.359375	130.807602
899.201172	-6.878885
898.042969	-69.660713
896.884766	-1.044994
895.726563	119.722794
894.567383	114.001549
893.408203	203.385834
892.249023	161.824280
891.088867	188.230698
889.929688	-69.823944
888.769531	-40.797588
887.608398	-47.745358
886.448242	-77.115822
885.287109	-22.820446
884.125977	49.645828
882.963867	-15.358466
881.801758	113.740677
880.639648	148.228180
879.477539	225.660355
878.315430	172.488998
877.152344	187.067047
875.989258	357.174652
874.825195	299.901154
873.661133	98.690475
872.497070	80.000938
871.333008	122.188301
870.168945	96.972519
869.003906	238.320068
867.838867	-65.525101
866.672852	291.817627
865.506836	91.691551
864.340820	237.790024
863.174805	356.947968
862.008789	269.503174
860.841797	305.684998
859.674805	451.924103
858.506836	416.379517
857.339844	430.272614
856.171875	605.747803
855.003906	556.920044
853.834961	624.775513
852.666016	683.680908
851.497070	614.856567
850.328125	581.955383
849.158203	511.034943
847.988281	390.908936
846.818359	508.205841
845.647461	146.439240
844.477539	241.400833
843.306641	199.858551
842.134766	245.596100
840.963867	224.215622
839.791992	39.638374
838.619141	411.754486
837.447266	113.234428
836.274414	382.361786
835.101563	197.893417
833.928711	303.810272
832.754883	376.171844
831.581055	312.308289
830.407227	471.603912
829.232422	421.072235
828.058594	466.427185
826.883789	440.361206
825.708008	483.381592
824.533203	272.212402
823.357422	566.953064
822.181641	300.051514
821.004883	262.640198
819.828125	151.687683
818.651367	232.178192
817.474609	134.482758
816.296875	179.179016
815.119141	-83.253258
813.941406	54.709438
812.763672	132.471512
811.584961	90.052902
810.406250	-32.465496
809.226563	116.076813
808.047852	97.806976
806.868164	32.797680
805.688477	-41.181065
804.507813	-135.217911
803.327148	17.028807
802.146484	-108.296631
800.965820	-93.931664
799.784180	-139.585175
798.603516	89.596947
797.420898	-127.047165
796.239258	17.525553
795.056641	-19.806925
793.874023	-15.179843
792.691406	-227.754791
791.507813	115.403717
790.324219	278.930664
789.140625	32.778030
787.956055	277.805084
786.772461	201.783554
785.586914	158.821213
784.402344	378.829407
783.216797	258.139679
782.032227	320.768494
780.845703	526.830261
779.660156	376.963196
778.473633	514.104553
777.287109	189.539734
776.100586	297.615631
774.913086	381.193298
773.725586	296.868439
772.538086	327.112457
771.349609	264.545197
770.161133	215.059097
768.972656	304.292084
767.784180	263.281525
766.594727	252.964615
765.405273	282.125702
764.215820	330.917877
763.026367	469.782501
761.835938	570.991760
760.645508	590.554810
759.454102	559.336609
758.262695	767.724854
757.072266	615.186096
755.879883	576.885315
754.688477	687.905640
753.496094	473.472412
752.303711	540.202454
751.110352	323.392456
749.917969	455.693756
748.724609	504.351929
747.530273	456.260162
746.336914	386.096375
745.142578	361.896881
743.948242	460.400543
742.752930	530.213928
741.558594	404.735321
740.363281	230.966476
739.166992	449.409180
737.971680	349.953003
736.775391	151.861267
735.579102	315.069946
734.381836	467.147919
733.185547	349.827820
731.988281	228.088623
730.790039	327.275940
729.592773	516.004150
728.394531	477.139893
727.196289	213.035599
725.997070	333.665802
724.797852	596.207642
723.598633	598.588623
722.399414	651.147644
721.199219	629.387634
719.999023	758.229553
718.798828	607.596313
717.598633	614.113281
716.397461	664.232788
715.196289	629.246338
713.994141	493.955902
712.792969	461.184418
711.590820	134.188080
710.388672	456.703796
709.185547	282.374603
707.982422	243.182556
706.779297	210.565674
705.576172	197.587906
704.372070	115.005646
703.167969	169.592758
701.963867	322.099609
700.759766	270.144653
699.554688	135.646332
698.349609	175.195450
697.143555	-78.613876
695.938477	-38.879089
694.732422	89.991188
693.525391	95.094444
692.319336	-12.621760
691.112305	3.555963
689.905273	-30.085831
688.697266	-0.673368
687.490234	-209.790878
686.282227	-104.203705
685.073242	-22.392021
683.865234	-55.387768
682.656250	-192.268112
681.447266	-10.423894
680.237305	-36.493473
679.028320	-79.740532
677.818359	-57.863979
676.607422	-157.082825
675.397461	-9.380517
674.186523	151.382202
672.975586	89.393669
671.763672	81.650787
670.551758	74.054405
669.339844	73.089027
668.127930	171.682861
666.915039	32.681396
665.703125	179.033142
664.489258	85.713295
663.276367	29.265158
662.062500	46.361805
660.848633	7.445371
659.634766	-109.031952
658.419922	74.506706
657.205078	124.322777
655.990234	12.467193
654.775391	10.671503
653.559570	45.570316
652.343750	-50.954365
651.126953	220.976898
649.911133	152.481155
648.694336	62.476261
647.477539	200.679108
646.259766	246.221786
645.041992	209.901505
643.824219	418.754059
642.606445	562.864563
641.387695	328.309143
640.168945	93.688736
638.950195	258.751648
637.730469	-34.196117
636.511719	-69.475868
635.291016	-36.302967
634.071289	-175.273758
632.850586	-56.930054
631.629883	-50.667751
630.409180	8.779534
629.188477	74.133110
627.966797	12.358215
626.745117	89.398285
625.522461	172.182587
624.300781	219.929565
623.078125	382.609802
621.854492	270.159821
620.631836	141.885818
619.408203	124.075546
618.184570	-3.932556
616.960938	-66.614426
615.736328	2.246084
614.511719	-15.742821
613.287109	-37.179565
612.061523	-51.462269
610.835938	9.742812
609.610352	9.490314
608.384766	63.131226
607.158203	59.413311
605.931641	-27.344097
604.705078	-51.970135
