# Supplementary material for: Raman spectroscopy accurately differentiates mucosal healing from non-healing and biochemical changes following biological therapy in inflammatory bowel disease
Source: PLoS One. 2021 Jun 2;16(6):e0252210. doi: 10.1371/journal.pone.0252210 (PMC8172032; doi:10.1371/journal.pone.0252210)
Supplement: S3 Dataset — (ZIP) [file pone.0252210.s005.zip › Export UC active inflammation/OC026-2_base sub CR removed_48__X_-19412.5__Y_37408.5__Z_315__Time_543.txt]

1714.793945	-49.281738
1713.817383	80.072861
1712.840820	-112.854889
1711.864258	1.744903
1710.886719	187.762024
1709.909180	29.791023
1708.931641	-166.374695
1707.953125	89.601952
1706.975586	47.557434
1705.997070	74.549927
1705.018555	-6.073631
1704.040039	-33.580711
1703.060547	-34.759735
1702.081055	-36.285896
1701.101563	-35.435585
1700.122070	-29.486860
1699.142578	61.815746
1698.162109	96.741013
1697.181641	-71.573433
1696.201172	166.248276
1695.220703	8.582463
1694.239258	72.621567
1693.257813	104.641258
1692.276367	339.615143
1691.294922	192.955872
1690.313477	441.425293
1689.331055	244.426529
1688.348633	405.128448
1687.366211	550.012634
1686.383789	489.841705
1685.400391	637.856750
1684.416992	463.716766
1683.433594	465.849731
1682.450195	479.024231
1681.465820	647.011536
1680.482422	796.764160
1679.498047	771.193176
1678.512695	793.969482
1677.528320	849.199829
1676.542969	1080.435791
1675.558594	860.055176
1674.572266	1057.665161
1673.586914	997.951721
1672.601563	906.954285
1671.615234	1074.277588
1670.628906	1215.570435
1669.642578	1272.433228
1668.655273	1279.418335
1667.668945	1109.218750
1666.681641	1733.252441
1665.694336	1466.126953
1664.706055	1316.478882
1663.718750	1533.610229
1662.730469	1690.307373
1661.742188	1871.481812
1660.753906	1947.249512
1659.764648	1777.215820
1658.775391	1904.677734
1657.787109	1810.325195
1656.796875	1796.111206
1655.807617	1912.368530
1654.818359	1767.238037
1653.828125	1831.919434
1652.837891	1606.251465
1651.846680	1458.083740
1650.856445	1305.425293
1649.865234	1090.067993
1648.874023	1113.421265
1647.882813	1007.972595
1646.891602	728.885620
1645.899414	757.036499
1644.907227	640.614075
1643.915039	564.543457
1642.922852	433.757233
1641.930664	327.466888
1640.937500	264.106537
1639.944336	225.191605
1638.951172	329.393402
1637.957031	257.516113
1636.963867	326.071106
1635.969727	13.032843
1634.975586	-143.746399
1633.981445	69.036926
1632.986328	58.441559
1631.991211	1.066033
1630.996094	160.228699
1630.000977	-196.024765
1629.005859	-30.431190
1628.009766	-1.157617
1627.013672	-97.593109
1626.017578	16.984856
1625.021484	84.738060
1624.024414	208.208862
1623.028320	179.721588
1622.031250	409.291290
1621.033203	418.586517
1620.036133	670.037415
1619.038086	512.204529
1618.041016	704.116516
1617.041992	321.555695
1616.043945	564.220947
1615.045898	379.555847
1614.046875	-6.576464
1613.047852	-103.623016
1612.048828	187.854675
1611.048828	285.621155
1610.049805	1.084995
1609.049805	304.013916
1608.049805	313.767059
1607.048828	237.444305
1606.048828	433.837769
1605.047852	243.010864
1604.046875	405.952118
1603.045898	281.274445
1602.044922	434.285187
1601.042969	417.495056
1600.041016	403.605164
1599.039063	235.722687
1598.037109	94.307266
1597.034180	206.710556
1596.031250	220.003799
1595.028320	311.881134
1594.025391	106.177437
1593.022461	229.776382
1592.018555	-1.542404
1591.014648	-94.252487
1590.010742	40.269287
1589.006836	107.048492
1588.001953	267.846008
1586.997070	652.976990
1585.992188	566.135193
1584.987305	422.087677
1583.982422	775.973755
1582.976563	798.883301
1581.970703	983.367737
1580.964844	756.324341
1579.958984	834.088135
1578.952148	909.260315
1577.945313	1007.854370
1576.938477	632.817871
1575.931641	877.148376
1574.924805	863.862061
1573.916992	855.777588
1572.909180	852.874756
1571.901367	758.960083
1570.893555	914.536743
1569.884766	903.709839
1568.876953	838.268005
1567.868164	661.112793
1566.858398	673.515259
1565.849609	898.694580
1564.839844	975.742737
1563.830078	736.068848
1562.820313	857.003296
1561.810547	822.133545
1560.799805	709.355957
1559.790039	648.335449
1558.779297	760.875427
1557.767578	844.708862
1556.756836	767.694275
1555.745117	680.185425
1554.733398	1027.644775
1553.721680	745.552490
1552.709961	931.964294
1551.697266	996.454285
1550.685547	864.040344
1549.672852	558.137451
1548.659180	733.256287
1547.646484	1024.441895
1546.632813	904.184692
1545.619141	987.950378
1544.605469	885.363098
1543.591797	640.460571
1542.577148	780.318359
1541.562500	715.822632
1540.547852	576.206787
1539.533203	808.132141
1538.518555	559.609680
1537.502930	610.252686
1536.487305	575.453369
1535.471680	452.681305
1534.456055	556.607422
1533.439453	606.049561
1532.422852	469.574524
1531.406250	216.882141
1530.389648	350.483795
1529.373047	514.630310
1528.355469	268.885986
1527.337891	530.197876
1526.320313	693.251953
1525.302734	266.498871
1524.284180	377.424255
1523.265625	405.646942
1522.247070	474.683563
1521.228516	509.927917
1520.208984	318.563141
1519.190430	204.066589
1518.170898	300.019104
1517.151367	477.815826
1516.130859	172.237946
1515.111328	100.176094
1514.090820	-62.074009
1513.070313	70.638580
1512.049805	38.682640
1511.028320	209.117783
1510.006836	-31.362617
1508.986328	107.554451
1507.963867	163.988083
1506.942383	-36.334518
1505.919922	160.407639
1504.898438	67.125847
1503.875977	-131.521057
1502.852539	-61.448151
1501.830078	-4.542547
1500.806641	-119.577614
1499.783203	21.112453
1498.759766	156.283997
1497.736328	30.039213
1496.711914	-206.512146
1495.687500	35.039688
1494.663086	86.909599
1493.638672	105.187561
1492.613281	253.488449
1491.587891	365.620270
1490.563477	122.216591
1489.537109	289.872986
1488.511719	367.755920
1487.485352	279.293610
1486.458984	563.297058
1485.432617	420.602356
1484.406250	714.043579
1483.379883	484.015625
1482.352539	725.677429
1481.325195	729.757935
1480.297852	906.924866
1479.269531	772.701782
1478.241211	913.503540
1477.213867	893.444153
1476.184570	1053.956299
1475.156250	977.262695
1474.127930	1239.012817
1473.098633	1329.783203
1472.069336	1565.337158
1471.040039	1701.277832
1470.009766	1689.312744
1468.979492	1687.273926
1467.950195	2033.427734
1466.918945	1837.556519
1465.888672	2175.399902
1464.857422	2436.593506
1463.827148	2593.280029
1462.795898	2597.220703
1461.763672	2727.916504
1460.732422	2832.963135
1459.700195	2886.954102
1458.667969	2935.637695
1457.635742	3174.432861
1456.603516	3212.484131
1455.570313	3126.004639
1454.537109	3100.242676
1453.503906	2934.847412
1452.470703	3484.246094
1451.436523	3290.588135
1450.403320	3451.631592
1449.369141	3822.701172
1448.333984	3461.413818
1447.299805	3426.830811
1446.264648	3457.923828
1445.230469	3397.759277
1444.194336	3367.808594
1443.159180	3236.555908
1442.124023	3305.081787
1441.087891	2908.073975
1440.051758	3274.764160
1439.015625	3226.587646
1437.978516	2715.769043
1436.941406	2849.455566
1435.904297	2510.550537
1434.867188	2449.555420
1433.830078	2249.614014
1432.791992	2112.781738
1431.754883	1678.099731
1430.715820	1503.441406
1429.677734	1232.944824
1428.639648	912.060974
1427.600586	1035.141968
1426.561523	858.063049
1425.522461	849.939270
1424.482422	879.575867
1423.443359	591.685364
1422.403320	747.301025
1421.363281	565.307922
1420.322266	453.880219
1419.282227	554.022522
1418.241211	364.618530
1417.200195	394.266174
1416.159180	371.079407
1415.117188	423.374115
1414.076172	10.401533
1413.034180	72.875687
1411.992188	208.271088
1410.949219	-8.259369
1409.907227	-164.309723
1408.864258	-74.040604
1407.821289	-262.566711
1406.777344	-121.979195
1405.734375	-51.657879
1404.690430	-124.395813
1403.646484	66.504372
1402.602539	-129.003922
1401.557617	-28.334801
1400.513672	165.214737
1399.468750	260.968597
1398.423828	228.932037
1397.377930	66.662910
1396.333008	485.992981
1395.287109	291.413910
1394.241211	262.371704
1393.195313	200.920868
1392.148438	189.689941
1391.101563	228.674210
1390.054688	90.095985
1389.007813	-5.730678
1387.960938	271.391022
1386.913086	0.786441
1385.865234	153.066956
1384.817383	115.448715
1383.769531	78.022827
1382.720703	85.754692
1381.671875	-186.159256
1380.623047	39.318150
1379.574219	-22.307213
1378.524414	111.024300
1377.475586	14.859326
1376.425781	188.462799
1375.375977	0.391921
1374.325195	146.883621
1373.274414	283.552155
1372.224609	255.820511
1371.172852	13.881666
1370.122070	128.725967
1369.070313	271.145172
1368.019531	122.250862
1366.967773	205.296448
1365.915039	176.460373
1364.863281	237.531326
1363.810547	236.571503
1362.757813	-30.439610
1361.705078	-58.212250
1360.651367	-80.758484
1359.598633	86.002487
1358.544922	163.416138
1357.491211	119.239647
1356.436523	18.162809
1355.382813	-37.857964
1354.328125	207.024475
1353.273438	86.930260
1352.217773	250.257858
1351.163086	406.355865
1350.107422	599.885681
1349.051758	438.711090
1347.996094	664.967590
1346.939453	921.165771
1345.883789	917.127808
1344.827148	841.455811
1343.769531	937.151794
1342.712891	1082.680420
1341.655273	1047.525269
1340.598633	1381.839966
1339.540039	1483.444336
1338.482422	1513.491211
1337.423828	1251.652100
1336.366211	1111.524902
1335.307617	1164.783203
1334.248047	1282.639160
1333.189453	1155.846924
1332.129883	997.247375
1331.070313	1066.504028
1330.010742	802.287170
1328.950195	1013.031494
1327.890625	1038.658691
1326.830078	1257.271973
1325.768555	945.028320
1324.708008	1006.119873
1323.646484	966.251892
1322.585938	978.543884
1321.523438	996.054077
1320.461914	1243.325806
1319.400391	1022.094604
1318.337891	1099.671509
1317.275391	1152.855957
1316.211914	952.394775
1315.149414	1215.678345
1314.085938	971.528809
1313.022461	1134.274292
1311.958984	930.246460
1310.894531	960.537109
1309.831055	1040.348999
1308.766602	1093.338379
1307.701172	838.977234
1306.636719	1241.939209
1305.571289	1273.574219
1304.505859	1221.864136
1303.440430	976.216309
1302.375000	1166.067383
1301.308594	857.200012
1300.242188	968.922852
1299.175781	1007.174255
1298.109375	898.318237
1297.041992	949.395142
1295.975586	934.434082
1294.908203	676.753357
1293.839844	841.534058
1292.772461	910.822998
1291.704102	813.548279
1290.635742	363.439392
1289.567383	622.356934
1288.498047	386.260681
1287.428711	836.726868
1286.360352	388.019226
1285.290039	495.835144
1284.220703	618.538818
1283.150391	545.546814
1282.080078	558.508301
1281.009766	581.488464
1279.939453	690.336609
1278.868164	527.814880
1277.796875	610.182434
1276.725586	829.679138
1275.654297	880.605408
1274.582031	868.179871
1273.509766	552.945923
1272.437500	968.588501
1271.365234	1047.163696
1270.291992	1113.702271
1269.218750	1273.194824
1268.145508	1213.115356
1267.072266	1241.115356
1265.999023	1457.174438
1264.924805	1458.657104
1263.850586	1438.370361
1262.776367	1520.684326
1261.701172	1498.316284
1260.625977	1437.131226
1259.550781	1666.119385
1258.475586	1556.530640
1257.400391	1744.308350
1256.324219	1839.628296
1255.248047	1657.507813
1254.171875	1660.608032
1253.094727	1707.664673
1252.018555	2029.765015
1250.941406	1894.555908
1249.864258	1778.993408
1248.786133	1979.705078
1247.708008	1815.817017
1246.630859	2062.842773
1245.551758	1889.530273
1244.473633	1628.943604
1243.394531	1643.036255
1242.316406	1618.364502
1241.236328	1438.448486
1240.157227	1586.361816
1239.077148	1595.991455
1237.998047	1549.892822
1236.917969	1756.161987
1235.836914	1664.150513
1234.756836	1695.890625
1233.675781	1524.084473
1232.594727	1812.862305
1231.512695	1469.216187
1230.431641	1634.455444
1229.349609	1467.896851
1228.267578	1502.422363
1227.185547	1457.092041
1226.102539	1474.753784
1225.019531	1383.556763
1223.936523	1481.119873
1222.853516	1252.158447
1221.769531	1504.516357
1220.686523	1391.727173
1219.602539	1216.169678
1218.517578	794.233215
1217.433594	845.990173
1216.348633	764.889832
1215.263672	497.879425
1214.178711	769.361938
1213.092773	818.656067
1212.007813	785.851929
1210.921875	651.718262
1209.834961	546.574036
1208.749023	851.406006
1207.662109	1062.047363
1206.575195	732.600586
1205.488281	776.805054
1204.400391	779.991943
1203.313477	542.226807
1202.225586	752.479065
1201.136719	242.648926
1200.048828	351.646027
1198.959961	229.490372
1197.871094	201.160278
1196.782227	370.034821
1195.692383	93.814186
1194.603516	103.774132
1193.513672	-153.198700
1192.423828	181.122635
1191.333008	-25.463182
1190.242188	-8.624464
1189.151367	17.714369
1188.060547	19.922892
1186.969727	-107.621460
1185.877930	-206.407364
1184.786133	-178.075119
1183.694336	27.668844
1182.601563	53.307350
1181.509766	107.578865
1180.416992	190.477631
1179.323242	67.068550
1178.230469	29.848761
1177.136719	347.124420
1176.042969	331.148132
1174.949219	295.876007
1173.854492	511.892792
1172.760742	531.360229
1171.666016	560.247559
1170.570313	378.410126
1169.475586	234.766510
1168.379883	435.438568
1167.284180	430.217529
1166.188477	247.927109
1165.091797	347.588928
1163.996094	329.940704
1162.899414	185.516220
1161.801758	294.166351
1160.705078	665.256897
1159.607422	560.915649
1158.509766	408.702087
1157.412109	528.414063
1156.313477	650.276489
1155.215820	635.933533
1154.117188	607.104309
1153.017578	625.783813
1151.918945	536.994324
1150.819336	567.209106
1149.719727	497.146667
1148.620117	217.300797
1147.519531	27.881863
1146.418945	157.392365
1145.318359	217.611404
1144.217773	184.783951
1143.116211	142.253723
1142.014648	289.838684
1140.913086	154.138489
1139.811523	218.018539
1138.708984	253.137512
1137.606445	245.251877
1136.503906	393.980164
1135.401367	521.050293
1134.297852	963.729004
1133.194336	874.110535
1132.090820	760.581421
1130.987305	1066.981201
1129.882813	1187.945068
1128.778320	1557.732666
1127.673828	1476.500122
1126.569336	1729.433960
1125.463867	1979.668091
1124.358398	1807.682739
1123.252930	1687.692139
1122.146484	1543.850098
1121.041016	1475.652344
1119.934570	1601.448364
1118.828125	1416.833130
1117.720703	1279.425903
1116.613281	1269.653198
1115.505859	1075.134888
1114.398438	1216.367798
1113.291016	1177.601807
1112.182617	1221.389526
1111.074219	1484.771729
1109.964844	1249.195068
1108.856445	1452.967773
1107.747070	1302.125488
1106.637695	1436.891846
1105.528320	1472.231201
1104.417969	1323.230225
1103.307617	1362.888672
1102.197266	1735.003052
1101.086914	1833.121094
1099.975586	1758.834595
1098.864258	1509.911255
1097.752930	1473.058838
1096.641602	1591.571045
1095.529297	1688.627808
1094.416992	1804.295166
1093.304688	1679.504883
1092.191406	1625.216553
1091.079102	1551.942993
1089.965820	1487.930420
1088.852539	1247.298950
1087.738281	1404.146362
1086.624023	1661.876343
1085.509766	1446.704346
1084.395508	1379.559570
1083.280273	1302.869873
1082.166016	1310.645752
1081.050781	1332.343628
1079.934570	1567.587891
1078.819336	1253.126709
1077.703125	1314.252441
1076.586914	1210.908569
1075.469727	1264.668823
1074.353516	1191.587158
1073.236328	1111.351807
1072.119141	1115.427490
1071.000977	1067.781860
1069.882813	1174.711304
1068.765625	927.645020
1067.646484	1336.496460
1066.528320	1058.798340
1065.409180	973.109741
1064.290039	941.186401
1063.170898	1115.129517
1062.050781	820.878052
1060.930664	1216.788086
1059.810547	796.136414
1058.690430	957.829163
1057.569336	864.519043
1056.449219	955.813782
1055.327148	738.507935
1054.206055	698.777344
1053.083984	899.546631
1051.961914	763.887451
1050.839844	791.636658
1049.717773	723.605713
1048.594727	573.857300
1047.471680	942.033752
1046.348633	498.296082
1045.224609	719.285156
1044.101563	401.590637
1042.976563	536.151245
1041.852539	474.874115
1040.728516	392.617889
1039.603516	331.316162
1038.478516	339.871429
1037.352539	462.463470
1036.227539	368.519409
1035.101563	248.993286
1033.974609	636.672363
1032.848633	489.201599
1031.721680	518.512634
1030.594727	757.046204
1029.467773	556.170654
1028.340820	357.718292
1027.212891	294.105164
1026.084961	98.141197
1024.956055	85.726929
1023.828125	-114.702721
1022.699219	74.921669
1021.570313	78.843513
1020.440430	-195.614685
1019.311523	49.666313
1018.181641	51.376259
1017.050781	-28.020689
1015.920898	-72.553070
1014.790039	253.751358
1013.659180	213.911057
1012.528320	317.759125
1011.396484	560.558777
1010.265625	518.559143
1009.132813	687.267822
1008.000977	936.976990
1006.868164	1073.280762
1005.736328	1288.257690
1004.602539	1912.515747
1003.469727	2950.420410
1002.335938	3699.006836
1001.202148	3347.378906
1000.068359	2658.714600
998.933594	1663.273926
997.799805	1354.261475
996.665039	738.444824
995.529297	727.766174
994.394531	668.763855
993.258789	891.373535
992.123047	675.767883
990.986328	635.645813
989.849609	648.706909
988.712891	650.379272
987.576172	463.235535
986.439453	442.205566
985.301758	128.810059
984.164063	366.077820
983.025391	322.514038
981.887695	497.799164
980.749023	304.975739
979.610352	376.980988
978.470703	313.412292
977.332031	634.075623
976.192383	701.868958
975.051758	641.090393
973.912109	594.314209
972.771484	533.955933
971.630859	749.433594
970.490234	813.443909
969.348633	629.668091
968.207031	756.029480
967.065430	432.768463
965.923828	325.508301
964.781250	574.007690
963.638672	838.644043
962.496094	608.174194
961.352539	559.083679
960.208984	645.423096
959.065430	388.293732
957.921875	628.513489
956.777344	662.745239
955.632813	633.077515
954.488281	493.779236
953.343750	540.114380
952.198242	188.586075
951.052734	454.980011
949.907227	380.764984
948.760742	354.815552
947.614258	514.234009
946.467773	308.202698
945.321289	285.253662
944.173828	395.011871
943.026367	244.639954
941.878906	336.552490
940.730469	335.076904
939.582031	356.651398
938.433594	531.291809
937.285156	348.008057
936.135742	447.786133
934.987305	260.513458
933.836914	397.196533
932.687500	502.146759
931.537109	495.657288
930.386719	332.255829
929.236328	135.008331
928.084961	115.647728
926.934570	16.869469
925.783203	36.687969
924.630859	236.439865
923.478516	161.139435
922.327148	108.837250
921.173828	40.880325
920.021484	116.355804
918.868164	5.710550
917.714844	-61.498596
916.561523	-108.014328
915.407227	22.818359
914.252930	-5.089060
913.098633	-280.136780
911.944336	-135.087341
910.789063	-94.232635
909.633789	-59.986492
908.478516	-59.556072
907.322266	-24.908754
906.166016	55.253735
905.009766	29.096054
903.853516	-105.574638
902.696289	-196.947052
901.539063	65.121765
900.381836	-64.334709
899.223633	105.190392
898.065430	55.363682
896.907227	73.608063
895.749023	252.589523
894.589844	2.107209
893.430664	118.099289
892.271484	8.231518
891.112305	61.257484
889.952148	21.827215
888.791992	16.456123
887.630859	-79.048409
886.470703	186.788147
885.309570	17.137730
884.148438	-19.171583
882.986328	28.151239
881.825195	-107.068008
880.663086	26.211540
879.500000	-25.248047
878.337891	90.195534
877.174805	-17.311844
876.011719	204.203125
874.847656	-92.173241
873.684570	-59.612175
872.520508	99.100182
871.355469	-124.679779
870.191406	-103.041000
869.026367	-49.811192
867.861328	129.413589
866.695313	-84.758560
865.530273	49.621704
864.364258	55.952717
863.197266	46.647160
862.031250	165.430252
860.864258	50.715256
859.697266	126.938606
858.530273	93.213875
857.362305	55.085896
856.194336	366.985016
855.026367	589.074585
853.857422	584.647522
852.688477	479.384979
851.519531	562.465881
850.350586	495.414856
849.180664	475.474091
848.010742	500.355896
846.840820	106.539001
845.670898	120.331192
844.500000	-91.902199
843.329102	-89.236015
842.157227	210.948975
840.986328	168.804642
839.814453	-101.379951
838.642578	-31.680553
837.469727	-109.521866
836.296875	40.545834
835.124023	38.617641
833.951172	83.553337
832.777344	148.533707
831.603516	206.743073
830.429688	142.138016
829.255859	189.066757
828.081055	153.395615
826.906250	331.766296
825.731445	233.526230
824.555664	436.189117
823.379883	299.954651
822.204102	159.252457
821.027344	194.511261
819.851563	104.953606
818.674805	148.940018
817.497070	85.983170
816.320313	234.354111
815.142578	108.916069
813.963867	-18.780006
812.786133	184.802368
811.607422	-11.987537
810.428711	-153.231583
809.250000	-34.534424
808.070313	72.887131
806.890625	-44.194679
805.710938	165.075760
804.531250	-138.710464
803.350586	-87.354195
802.169922	-31.717081
800.988281	-2.856778
799.807617	5.881886
798.625977	-173.995789
797.444336	-83.471611
796.261719	-1.992895
795.079102	-20.413027
793.896484	80.655075
792.713867	-13.376968
791.530273	56.346302
790.346680	-0.298952
789.163086	-34.939747
787.979492	259.972809
786.794922	-18.356140
785.610352	143.407669
784.425781	437.604584
783.240234	448.554077
782.054688	465.970123
780.869141	536.249268
779.682617	670.405334
778.496094	314.049713
777.309570	264.615479
776.123047	204.010513
774.935547	28.521240
773.748047	217.019012
772.560547	83.211044
771.373047	72.814445
770.184570	66.685112
768.996094	128.742477
767.806641	230.294678
766.618164	148.773911
765.428711	320.469666
764.239258	-25.588118
763.048828	504.670654
761.858398	253.109589
760.667969	501.090881
759.477539	566.207397
758.286133	580.575317
757.094727	728.956848
755.903320	822.180664
754.710938	904.254883
753.518555	852.122131
752.326172	740.581360
751.133789	719.044006
749.940430	539.303467
748.747070	620.814392
747.553711	952.421143
746.359375	684.693848
745.166016	717.577271
743.970703	735.018127
742.776367	677.813538
741.581055	548.220154
740.385742	488.765411
739.190430	479.682495
737.994141	551.616394
736.797852	329.965118
735.601563	555.102051
734.405273	467.028473
733.208008	302.363342
732.010742	214.344269
730.813477	246.679932
729.615234	375.233734
728.416992	416.257263
727.218750	396.052277
726.020508	502.642365
724.821289	552.388367
723.622070	578.106567
722.422852	634.426208
721.222656	612.150879
720.022461	668.527588
718.822266	541.593872
717.621094	654.818604
716.420898	462.633789
715.218750	534.533875
714.017578	586.859375
712.815430	519.351440
711.614258	563.129944
710.411133	338.979279
709.208984	171.687149
708.005859	466.340851
706.802734	116.440598
705.599609	84.683754
704.395508	368.680267
703.191406	258.840851
701.987305	362.406494
700.782227	172.471497
699.577148	167.623520
698.372070	60.779812
697.166992	91.093765
695.960938	145.489578
694.754883	-15.015770
693.548828	-14.525460
692.341797	99.088562
691.135742	-197.447296
689.927734	-79.075264
688.720703	-181.873016
687.512695	-178.095703
686.304688	-167.588028
685.096680	27.454670
683.888672	-28.833279
682.679688	-32.838966
681.470703	-149.283600
680.260742	14.029143
679.050781	56.216511
677.840820	321.651581
676.630859	128.256668
675.419922	69.383797
674.209961	142.759583
672.998047	71.406570
671.787109	91.148193
670.575195	126.251389
669.363281	323.696869
668.151367	439.137390
666.938477	336.501312
665.725586	279.484070
664.512695	242.127487
663.299805	107.807465
662.085938	256.540070
660.872070	-2.549118
659.658203	148.620804
658.443359	245.940048
657.228516	9.038403
656.013672	279.091003
654.797852	-32.941956
653.583008	-107.677002
652.366211	-119.807457
651.150391	-131.902084
649.934570	116.638626
648.717773	-35.447540
647.500000	23.493376
646.283203	62.970871
645.065430	272.349976
643.847656	221.209412
642.629883	335.561005
641.411133	501.301178
640.192383	176.587616
638.973633	-14.964889
637.753906	-2.568718
636.534180	-46.363468
635.314453	-41.109478
634.094727	197.789230
632.874023	51.831356
631.653320	-73.108696
630.432617	65.387428
629.211914	14.405692
627.990234	85.037949
626.768555	-50.961639
625.545898	307.552917
624.324219	298.510803
623.101563	305.690735
621.877930	513.260193
620.655273	561.154175
619.431641	455.835175
618.208008	103.123436
616.983398	38.224419
615.759766	76.820351
614.535156	-12.320870
613.310547	8.228142
612.084961	-101.225403
610.859375	247.272354
609.633789	114.921089
608.408203	51.167740
607.181641	-40.306072
605.955078	-74.141937
604.728516	-93.210449
