# Supplementary material for: Raman spectroscopy accurately differentiates mucosal healing from non-healing and biochemical changes following biological therapy in inflammatory bowel disease
Source: PLoS One. 2021 Jun 2;16(6):e0252210. doi: 10.1371/journal.pone.0252210 (PMC8172032; doi:10.1371/journal.pone.0252210)
Supplement: S3 Dataset — (ZIP) [file pone.0252210.s005.zip › Export UC active inflammation/OC026-2_base sub CR removed_11__X_-19412.5__Y_37405.5__Z_315__Time_123.txt]

1714.793945	-97.872627
1713.817383	94.192055
1712.840820	123.229607
1711.864258	-34.141338
1710.886719	-58.710346
1709.909180	-25.494743
1708.931641	11.953656
1707.953125	-305.344788
1706.975586	-82.337105
1705.997070	-21.036367
1705.018555	-225.629105
1704.040039	-106.978500
1703.060547	85.830826
1702.081055	195.009689
1701.101563	54.833019
1700.122070	-56.336487
1699.142578	-18.143114
1698.162109	38.337543
1697.181641	89.147690
1696.201172	177.097198
1695.220703	-7.657331
1694.239258	74.547295
1693.257813	236.725464
1692.276367	187.898499
1691.294922	336.592773
1690.313477	616.011658
1689.331055	449.838135
1688.348633	310.541229
1687.366211	422.125031
1686.383789	315.263000
1685.400391	640.416931
1684.416992	605.971802
1683.433594	651.775269
1682.450195	578.046509
1681.465820	557.933472
1680.482422	666.072144
1679.498047	851.735352
1678.512695	715.730164
1677.528320	1000.681946
1676.542969	1152.968140
1675.558594	1324.381348
1674.572266	1100.025391
1673.586914	1208.658081
1672.601563	1450.709961
1671.615234	1297.337402
1670.628906	1245.601318
1669.642578	1736.308350
1668.655273	1529.103882
1667.668945	1585.511841
1666.681641	1581.496582
1665.694336	1718.813843
1664.706055	1612.682007
1663.718750	1817.666626
1662.730469	2055.071533
1661.742188	1839.782837
1660.753906	1734.002930
1659.764648	1901.922119
1658.775391	1972.503662
1657.787109	1980.287109
1656.796875	2168.835449
1655.807617	1892.145508
1654.818359	1843.988892
1653.828125	1767.490112
1652.837891	1667.991943
1651.846680	1548.128418
1650.856445	1241.362671
1649.865234	1154.935059
1648.874023	1167.133667
1647.882813	1069.106934
1646.891602	784.297241
1645.899414	479.228546
1644.907227	624.049011
1643.915039	616.424255
1642.922852	379.890381
1641.930664	104.629517
1640.937500	302.557495
1639.944336	385.064331
1638.951172	114.838646
1637.957031	288.467041
1636.963867	75.208420
1635.969727	-100.354614
1634.975586	-53.761555
1633.981445	-9.120645
1632.986328	-145.572098
1631.991211	-162.767960
1630.996094	-263.532288
1630.000977	-432.023468
1629.005859	-70.786751
1628.009766	-224.796555
1627.013672	-314.961670
1626.017578	-328.183655
1625.021484	-269.786224
1624.024414	178.265564
1623.028320	-167.038223
1622.031250	134.821381
1621.033203	127.103615
1620.036133	598.007385
1619.038086	478.384644
1618.041016	254.339951
1617.041992	366.894501
1616.043945	401.191223
1615.045898	128.991547
1614.046875	258.746277
1613.047852	236.805710
1612.048828	0.330516
1611.048828	31.797964
1610.049805	-182.674454
1609.049805	-207.966385
1608.049805	115.596024
1607.048828	305.833191
1606.048828	132.384552
1605.047852	137.412537
1604.046875	564.212280
1603.045898	266.283936
1602.044922	141.498718
1601.042969	113.870415
1600.041016	267.009186
1599.039063	67.397575
1598.037109	38.067070
1597.034180	225.938873
1596.031250	-422.161133
1595.028320	9.173604
1594.025391	-115.767502
1593.022461	104.244499
1592.018555	-156.002579
1591.014648	119.124817
1590.010742	-161.526962
1589.006836	-3.584167
1588.001953	290.081818
1586.997070	166.498672
1585.992188	296.001373
1584.987305	422.952393
1583.982422	711.530640
1582.976563	598.812988
1581.970703	629.495056
1580.964844	610.740540
1579.958984	675.373291
1578.952148	766.051025
1577.945313	723.977356
1576.938477	962.976624
1575.931641	900.086243
1574.924805	538.085815
1573.916992	795.159180
1572.909180	792.092529
1571.901367	692.810608
1570.893555	785.835938
1569.884766	483.819427
1568.876953	670.236328
1567.868164	716.244934
1566.858398	801.092773
1565.849609	919.551025
1564.839844	879.520142
1563.830078	844.577454
1562.820313	1068.955811
1561.810547	966.274780
1560.799805	757.168457
1559.790039	636.140869
1558.779297	706.822510
1557.767578	725.466064
1556.756836	624.729614
1555.745117	741.444336
1554.733398	645.536011
1553.721680	795.450195
1552.709961	717.267212
1551.697266	672.542725
1550.685547	800.983276
1549.672852	704.047546
1548.659180	775.038574
1547.646484	724.201965
1546.632813	784.304199
1545.619141	668.341125
1544.605469	601.260010
1543.591797	931.838196
1542.577148	492.177795
1541.562500	680.016724
1540.547852	601.517883
1539.533203	422.070648
1538.518555	487.596100
1537.502930	250.863754
1536.487305	514.428406
1535.471680	457.715576
1534.456055	630.223083
1533.439453	376.907623
1532.422852	435.275146
1531.406250	439.161987
1530.389648	401.482910
1529.373047	342.871521
1528.355469	366.350159
1527.337891	348.273041
1526.320313	512.635681
1525.302734	421.761963
1524.284180	217.339600
1523.265625	432.006134
1522.247070	147.212906
1521.228516	211.923141
1520.208984	106.542717
1519.190430	180.788681
1518.170898	108.138214
1517.151367	-11.100035
1516.130859	-197.458420
1515.111328	39.683994
1514.090820	76.054253
1513.070313	-72.804512
1512.049805	83.467033
1511.028320	128.945023
1510.006836	-23.521206
1508.986328	-107.026016
1507.963867	332.272339
1506.942383	35.164349
1505.919922	-154.535446
1504.898438	-26.713114
1503.875977	-68.441902
1502.852539	-246.309357
1501.830078	-342.491974
1500.806641	-57.470905
1499.783203	76.016457
1498.759766	-341.227142
1497.736328	-354.322632
1496.711914	-296.149719
1495.687500	19.995573
1494.663086	-288.354950
1493.638672	131.781830
1492.613281	-131.165955
1491.587891	14.577829
1490.563477	280.028992
1489.537109	212.880844
1488.511719	-18.022232
1487.485352	241.107193
1486.458984	382.356049
1485.432617	576.819763
1484.406250	464.640686
1483.379883	747.656738
1482.352539	588.915161
1481.325195	743.616394
1480.297852	964.237122
1479.269531	776.558655
1478.241211	960.766785
1477.213867	940.771179
1476.184570	1065.657593
1475.156250	1065.421753
1474.127930	1380.665161
1473.098633	1361.953003
1472.069336	1454.971436
1471.040039	1379.717529
1470.009766	1721.477051
1468.979492	1836.432861
1467.950195	2032.491821
1466.918945	2108.661621
1465.888672	2237.962891
1464.857422	2349.153564
1463.827148	2744.684326
1462.795898	2753.632813
1461.763672	3039.185791
1460.732422	2841.929443
1459.700195	2768.925537
1458.667969	3112.035156
1457.635742	3084.274170
1456.603516	3193.341797
1455.570313	3520.304932
1454.537109	3299.125732
1453.503906	3468.351074
1452.470703	3277.346436
1451.436523	3550.055176
1450.403320	3389.194580
1449.369141	3590.508545
1448.333984	3867.545654
1447.299805	3850.592773
1446.264648	3658.781250
1445.230469	3671.986328
1444.194336	3568.590332
1443.159180	3672.623779
1442.124023	3121.312500
1441.087891	3301.025146
1440.051758	3111.384033
1439.015625	3197.288086
1437.978516	3078.310547
1436.941406	2812.736328
1435.904297	2736.683105
1434.867188	2360.008789
1433.830078	2006.163208
1432.791992	1778.623291
1431.754883	2008.057129
1430.715820	1429.690186
1429.677734	1318.354492
1428.639648	1318.032959
1427.600586	1060.399902
1426.561523	656.605957
1425.522461	827.770752
1424.482422	577.900330
1423.443359	686.002869
1422.403320	647.906860
1421.363281	456.186707
1420.322266	367.790039
1419.282227	216.539108
1418.241211	259.182434
1417.200195	301.845001
1416.159180	256.464447
1415.117188	32.507988
1414.076172	123.123375
1413.034180	170.981354
1411.992188	-195.934143
1410.949219	88.350136
1409.907227	-11.866480
1408.864258	-64.250687
1407.821289	-146.664734
1406.777344	-60.717213
1405.734375	-135.371445
1404.690430	-277.693939
1403.646484	-209.026031
1402.602539	-75.032310
1401.557617	-83.996819
1400.513672	-12.540570
1399.468750	219.473984
1398.423828	60.427269
1397.377930	104.590233
1396.333008	-13.977863
1395.287109	138.218872
1394.241211	97.630333
1393.195313	227.517181
1392.148438	262.346161
1391.101563	-55.630768
1390.054688	-47.938309
1389.007813	170.119461
1387.960938	-52.023331
1386.913086	203.809616
1385.865234	-0.380971
1384.817383	-244.284256
1383.769531	-50.462475
1382.720703	-186.406815
1381.671875	-72.234810
1380.623047	-242.657410
1379.574219	-143.069229
1378.524414	-60.800694
1377.475586	-20.751814
1376.425781	-52.889896
1375.375977	27.507521
1374.325195	-123.918716
1373.274414	-150.329575
1372.224609	20.536774
1371.172852	288.763245
1370.122070	-36.074505
1369.070313	-36.577766
1368.019531	-36.798054
1366.967773	5.568457
1365.915039	-93.793098
1364.863281	110.942886
1363.810547	246.138153
1362.757813	157.560043
1361.705078	31.972641
1360.651367	-53.498600
1359.598633	331.445404
1358.544922	119.692032
1357.491211	-188.641586
1356.436523	92.510208
1355.382813	366.391174
1354.328125	64.025337
1353.273438	80.032249
1352.217773	126.111130
1351.163086	316.493378
1350.107422	387.923676
1349.051758	333.049347
1347.996094	382.715332
1346.939453	472.340576
1345.883789	859.871948
1344.827148	699.519348
1343.769531	822.147827
1342.712891	1086.329102
1341.655273	1167.311768
1340.598633	1139.572388
1339.540039	1196.346802
1338.482422	1350.001709
1337.423828	1246.392944
1336.366211	1457.529663
1335.307617	1055.110718
1334.248047	1395.459229
1333.189453	1270.918213
1332.129883	1282.758179
1331.070313	1062.471680
1330.010742	859.900085
1328.950195	1033.405273
1327.890625	1343.069092
1326.830078	973.496643
1325.768555	878.559265
1324.708008	1186.510498
1323.646484	1020.589783
1322.585938	1304.313110
1321.523438	1220.490356
1320.461914	942.098572
1319.400391	1115.563110
1318.337891	1015.493896
1317.275391	1374.400024
1316.211914	1447.485718
1315.149414	1321.209351
1314.085938	1133.678345
1313.022461	1128.837646
1311.958984	1200.650391
1310.894531	1203.772827
1309.831055	1138.260010
1308.766602	1420.127808
1307.701172	1212.435547
1306.636719	1174.896484
1305.571289	1381.182129
1304.505859	1238.441772
1303.440430	1100.964111
1302.375000	1076.906860
1301.308594	1124.408569
1300.242188	990.337769
1299.175781	1060.498535
1298.109375	1150.550415
1297.041992	980.540649
1295.975586	1049.012817
1294.908203	965.537292
1293.839844	1012.418701
1292.772461	973.669250
1291.704102	952.362854
1290.635742	600.250000
1289.567383	682.513062
1288.498047	708.607178
1287.428711	477.606262
1286.360352	401.309753
1285.290039	685.385803
1284.220703	1062.637939
1283.150391	776.389221
1282.080078	639.823486
1281.009766	797.243713
1279.939453	692.990051
1278.868164	611.017090
1277.796875	512.171753
1276.725586	645.891541
1275.654297	381.250885
1274.582031	1057.988159
1273.509766	793.775391
1272.437500	1016.077454
1271.365234	1001.532837
1270.291992	1050.679443
1269.218750	1121.963745
1268.145508	1293.479492
1267.072266	1030.677368
1265.999023	1500.168579
1264.924805	1393.905640
1263.850586	1565.892700
1262.776367	1635.551392
1261.701172	1956.437866
1260.625977	1670.436890
1259.550781	2118.186523
1258.475586	1691.262451
1257.400391	1542.336304
1256.324219	1868.476563
1255.248047	1805.059082
1254.171875	1732.057983
1253.094727	1788.194702
1252.018555	1837.118652
1250.941406	2117.226318
1249.864258	1910.923950
1248.786133	1466.538940
1247.708008	1746.860107
1246.630859	1720.918579
1245.551758	1614.906128
1244.473633	1708.221436
1243.394531	1565.994263
1242.316406	1700.716553
1241.236328	1490.733398
1240.157227	1608.569458
1239.077148	1619.650024
1237.998047	1720.544434
1236.917969	1615.283936
1235.836914	1825.375610
1234.756836	1560.218872
1233.675781	1472.173096
1232.594727	1505.371948
1231.512695	1499.827271
1230.431641	1375.615479
1229.349609	1626.862183
1228.267578	1601.993896
1227.185547	1448.854004
1226.102539	1482.151367
1225.019531	1263.795288
1223.936523	1260.839844
1222.853516	1591.641968
1221.769531	1361.313110
1220.686523	1297.875366
1219.602539	1258.626099
1218.517578	1299.121582
1217.433594	856.391846
1216.348633	677.107300
1215.263672	720.030884
1214.178711	772.556885
1213.092773	788.816284
1212.007813	580.589478
1210.921875	705.359253
1209.834961	726.303101
1208.749023	944.924561
1207.662109	741.458130
1206.575195	1032.171265
1205.488281	864.790527
1204.400391	425.149811
1203.313477	558.938965
1202.225586	442.122589
1201.136719	253.044388
1200.048828	357.644775
1198.959961	211.809875
1197.871094	109.255264
1196.782227	146.174698
1195.692383	91.585327
1194.603516	27.288044
1193.513672	-171.712524
1192.423828	-101.543861
1191.333008	-283.831573
1190.242188	-233.120834
1189.151367	-405.936310
1188.060547	-50.497871
1186.969727	-278.751953
1185.877930	-156.590088
1184.786133	-97.013641
1183.694336	-294.318451
1182.601563	-143.865021
1181.509766	-401.313965
1180.416992	103.649788
1179.323242	145.603256
1178.230469	-52.273380
1177.136719	109.185898
1176.042969	361.442139
1174.949219	302.082825
1173.854492	185.121826
1172.760742	218.860214
1171.666016	458.240234
1170.570313	252.288620
1169.475586	141.942245
1168.379883	502.636810
1167.284180	-95.862190
1166.188477	130.492188
1165.091797	289.642853
1163.996094	13.639972
1162.899414	98.318359
1161.801758	72.900551
1160.705078	684.885132
1159.607422	506.176544
1158.509766	167.436584
1157.412109	293.990143
1156.313477	446.533234
1155.215820	484.322418
1154.117188	359.735291
1153.017578	304.147339
1151.918945	167.343597
1150.819336	437.907990
1149.719727	105.361694
1148.620117	313.481384
1147.519531	-76.445953
1146.418945	-6.882687
1145.318359	-16.106646
1144.217773	-118.346756
1143.116211	-156.505875
1142.014648	123.901894
1140.913086	47.239639
1139.811523	196.288498
1138.708984	97.834679
1137.606445	-269.340027
1136.503906	294.871948
1135.401367	233.849670
1134.297852	490.896515
1133.194336	695.381226
1132.090820	740.515198
1130.987305	830.513794
1129.882813	1048.398560
1128.778320	1280.211304
1127.673828	1136.970215
1126.569336	1652.799194
1125.463867	1570.764404
1124.358398	1443.531616
1123.252930	1477.289185
1122.146484	1536.886353
1121.041016	1049.124146
1119.934570	1252.838257
1118.828125	973.297302
1117.720703	847.531433
1116.613281	1095.518799
1115.505859	1026.172974
1114.398438	869.147888
1113.291016	844.431458
1112.182617	951.926575
1111.074219	858.270752
1109.964844	1435.600952
1108.856445	1169.033203
1107.747070	1183.486450
1106.637695	1162.325317
1105.528320	1544.729858
1104.417969	1303.610107
1103.307617	1350.335449
1102.197266	1448.773438
1101.086914	1591.815186
1099.975586	1361.999268
1098.864258	1273.588501
1097.752930	1279.345215
1096.641602	1692.645264
1095.529297	1429.370483
1094.416992	1535.894043
1093.304688	1307.792969
1092.191406	1484.617065
1091.079102	1635.325806
1089.965820	1056.240723
1088.852539	1060.800293
1087.738281	1152.247314
1086.624023	1382.274658
1085.509766	1111.236816
1084.395508	1289.187988
1083.280273	1104.984009
1082.166016	1205.063232
1081.050781	969.038879
1079.934570	1172.183472
1078.819336	1116.844116
1077.703125	1451.096558
1076.586914	1233.546875
1075.469727	1039.447266
1074.353516	922.762817
1073.236328	979.580505
1072.119141	987.038147
1071.000977	905.307617
1069.882813	814.156067
1068.765625	945.579224
1067.646484	912.852966
1066.528320	877.738403
1065.409180	627.128235
1064.290039	720.704102
1063.170898	743.958130
1062.050781	792.868835
1060.930664	832.346558
1059.810547	530.274109
1058.690430	534.620422
1057.569336	789.053406
1056.449219	732.485840
1055.327148	575.407227
1054.206055	402.025787
1053.083984	480.938690
1051.961914	499.080139
1050.839844	580.227722
1049.717773	511.944214
1048.594727	261.659241
1047.471680	247.111740
1046.348633	444.819580
1045.224609	159.726105
1044.101563	145.220993
1042.976563	352.135590
1041.852539	-4.942819
1040.728516	255.542374
1039.603516	98.993591
1038.478516	26.376307
1037.352539	-39.201916
1036.227539	172.279129
1035.101563	-18.885601
1033.974609	164.638306
1032.848633	420.241852
1031.721680	119.995651
1030.594727	261.673431
1029.467773	466.103577
1028.340820	-3.395351
1027.212891	57.083492
1026.084961	-365.514587
1024.956055	-207.304169
1023.828125	-299.809418
1022.699219	-146.159973
1021.570313	-414.832794
1020.440430	-560.334778
1019.311523	-487.628357
1018.181641	-312.828888
1017.050781	-202.930283
1015.920898	-67.462013
1014.790039	-474.206940
1013.659180	-252.793228
1012.528320	121.511414
1011.396484	417.024902
1010.265625	228.671524
1009.132813	447.895905
1008.000977	458.899414
1006.868164	914.230591
1005.736328	1038.744141
1004.602539	1903.321777
1003.469727	2837.016602
1002.335938	3775.045898
1001.202148	3605.898682
1000.068359	2462.041748
998.933594	1362.762207
997.799805	887.668701
996.665039	429.122253
995.529297	647.247559
994.394531	394.706573
993.258789	656.937378
992.123047	317.224487
990.986328	395.239044
989.849609	521.825562
988.712891	275.148956
987.576172	332.965698
986.439453	296.497162
985.301758	315.522583
984.164063	343.957489
983.025391	236.749374
981.887695	392.202026
980.749023	181.905228
979.610352	8.734477
978.470703	321.172852
977.332031	371.545776
976.192383	302.563446
975.051758	617.675598
973.912109	418.139832
972.771484	496.903625
971.630859	605.721436
970.490234	138.346817
969.348633	571.363342
968.207031	513.235657
967.065430	386.529541
965.923828	595.068420
964.781250	643.194275
963.638672	386.559998
962.496094	503.973206
961.352539	497.805511
960.208984	260.447174
959.065430	477.049377
957.921875	386.886108
956.777344	191.677185
955.632813	253.210129
954.488281	230.280212
953.343750	411.264679
952.198242	114.282242
951.052734	119.595757
949.907227	47.412262
948.760742	194.977814
947.614258	105.028954
946.467773	-18.903341
945.321289	1.395406
944.173828	300.576050
943.026367	179.719589
941.878906	442.692596
940.730469	507.230225
939.582031	254.816895
938.433594	328.988770
937.285156	405.655029
936.135742	455.170441
934.987305	518.585876
933.836914	379.378632
932.687500	438.713257
931.537109	644.058960
930.386719	205.016907
929.236328	189.936935
928.084961	213.803558
926.934570	258.375092
925.783203	218.973816
924.630859	-65.848907
923.478516	122.742554
922.327148	-59.151398
921.173828	-145.249069
920.021484	137.087006
918.868164	33.255196
917.714844	-322.455200
916.561523	-187.232315
915.407227	-181.270279
914.252930	-306.759064
913.098633	-23.476954
911.944336	-202.979675
910.789063	-348.162079
909.633789	-286.701599
908.478516	-444.999817
907.322266	-206.336166
906.166016	-62.773552
905.009766	-358.639618
903.853516	-296.281677
902.696289	-215.646744
901.539063	-1.290849
900.381836	185.977570
899.223633	99.508545
898.065430	207.823517
896.907227	62.912685
895.749023	-11.667447
894.589844	-52.134922
893.430664	49.972282
892.271484	-170.975052
891.112305	-75.375725
889.952148	232.652054
888.791992	113.864494
887.630859	117.188400
886.470703	59.684605
885.309570	36.189690
884.148438	-52.603294
882.986328	-109.654068
881.825195	-8.726997
880.663086	227.536545
879.500000	157.257050
878.337891	-352.318787
877.174805	-174.423752
876.011719	-140.680176
874.847656	199.386063
873.684570	239.935043
872.520508	210.773422
871.355469	-20.818466
870.191406	26.709660
869.026367	-258.593109
867.861328	-53.509880
866.695313	25.638699
865.530273	-128.966614
864.364258	156.963745
863.197266	-233.393661
862.031250	142.319519
860.864258	136.164383
859.697266	314.107574
858.530273	263.050232
857.362305	360.126801
856.194336	430.237488
855.026367	713.373230
853.857422	462.721344
852.688477	510.318695
851.519531	773.027466
850.350586	663.637451
849.180664	590.121033
848.010742	615.144287
846.840820	418.450195
845.670898	109.875710
844.500000	123.680214
843.329102	206.781952
842.157227	12.416883
840.986328	211.672867
839.814453	-27.455778
838.642578	66.519897
837.469727	-92.152512
836.296875	108.887268
835.124023	106.470665
833.951172	19.099113
832.777344	61.178337
831.603516	154.473450
830.429688	231.997818
829.255859	345.073456
828.081055	377.688019
826.906250	240.685471
825.731445	203.952484
824.555664	354.355591
823.379883	174.743164
822.204102	398.338135
821.027344	-28.707857
819.851563	92.113594
818.674805	-105.627007
817.497070	68.299171
816.320313	-85.137436
815.142578	-129.634338
813.963867	-54.149891
812.786133	-30.015259
811.607422	-83.858086
810.428711	-102.280563
809.250000	-198.638596
808.070313	-208.470245
806.890625	-40.785099
805.710938	-324.128113
804.531250	-276.729645
803.350586	-194.012558
802.169922	-138.145462
800.988281	-204.494598
799.807617	-204.466507
798.625977	-488.446411
797.444336	-180.568466
796.261719	-223.202866
795.079102	-328.049561
793.896484	-291.257477
792.713867	48.755096
791.530273	-54.428852
790.346680	280.564270
789.163086	75.183838
787.979492	343.229065
786.794922	299.044678
785.610352	259.116943
784.425781	48.763107
783.240234	479.400299
782.054688	374.806732
780.869141	444.634277
779.682617	595.983643
778.496094	340.712219
777.309570	370.210724
776.123047	258.240997
774.935547	313.878632
773.748047	-184.494263
772.560547	250.291107
771.373047	82.636055
770.184570	33.958103
768.996094	218.802856
767.806641	183.019608
766.618164	-29.165665
765.428711	258.627899
764.239258	391.982391
763.048828	644.022705
761.858398	418.142090
760.667969	456.317810
759.477539	412.937439
758.286133	470.637939
757.094727	644.745361
755.903320	724.116638
754.710938	730.802979
753.518555	873.631348
752.326172	737.267761
751.133789	581.106812
749.940430	497.403442
748.747070	813.241333
747.553711	569.134827
746.359375	610.358582
745.166016	671.248657
743.970703	615.803284
742.776367	290.610657
741.581055	605.713745
740.385742	168.818848
739.190430	330.349579
737.994141	220.124329
736.797852	177.842072
735.601563	422.446289
734.405273	207.187180
733.208008	103.674652
732.010742	15.551504
730.813477	397.872925
729.615234	285.737488
728.416992	221.809662
727.218750	46.474957
726.020508	319.357208
724.821289	203.225357
723.622070	395.269348
722.422852	316.480316
721.222656	-0.186884
720.022461	128.764191
718.822266	526.238831
717.621094	432.680359
716.420898	629.454956
715.218750	440.231140
714.017578	488.935883
712.815430	546.500427
711.614258	61.500679
710.411133	169.612305
709.208984	86.151070
708.005859	190.238449
706.802734	200.851440
705.599609	65.814445
704.395508	72.536415
703.191406	12.032437
701.987305	117.130310
700.782227	120.203842
699.577148	-11.287711
698.372070	-205.499680
697.166992	113.574493
695.960938	-195.197403
694.754883	-271.098267
693.548828	-175.095108
692.341797	-246.041107
691.135742	-262.388031
689.927734	-215.477478
688.720703	-307.158417
687.512695	-411.500244
686.304688	-103.391800
685.096680	-285.164307
683.888672	-312.614319
682.679688	-276.870087
681.470703	-99.977737
680.260742	-15.988006
679.050781	-72.495667
677.840820	-117.825653
676.630859	-177.967636
675.419922	-183.645798
674.209961	163.692795
672.998047	219.150467
671.787109	205.675491
670.575195	283.337219
669.363281	333.157806
668.151367	240.602844
666.938477	124.613884
665.725586	162.340347
664.512695	260.787903
663.299805	173.746292
662.085938	257.544373
660.872070	259.517761
659.658203	35.138405
658.443359	0.917590
657.228516	238.655518
656.013672	60.283180
654.797852	-279.535431
653.583008	-149.223389
652.366211	-342.066711
651.150391	-88.810097
649.934570	-236.225037
648.717773	-133.748489
647.500000	20.360420
646.283203	-12.897830
645.065430	-18.217176
643.847656	191.499115
642.629883	123.529724
641.411133	199.504623
640.192383	-10.695963
638.973633	77.704628
637.753906	329.093231
636.534180	378.076721
635.314453	74.395950
634.094727	-158.724167
632.874023	-259.116150
631.653320	-40.202793
630.432617	-105.258575
629.211914	-16.484350
627.990234	-35.722912
626.768555	12.867878
625.545898	253.526184
624.324219	246.633575
623.101563	457.312103
621.877930	518.974365
620.655273	365.234131
619.431641	208.165756
618.208008	229.663879
616.983398	89.176598
615.759766	69.201599
614.535156	103.230408
613.310547	-35.611553
612.084961	-189.063782
610.859375	102.453201
609.633789	-151.162476
608.408203	-188.858337
607.181641	-228.851440
605.955078	-19.193140
604.728516	53.269878
