# Supplementary material for: Raman spectroscopy accurately differentiates mucosal healing from non-healing and biochemical changes following biological therapy in inflammatory bowel disease
Source: PLoS One. 2021 Jun 2;16(6):e0252210. doi: 10.1371/journal.pone.0252210 (PMC8172032; doi:10.1371/journal.pone.0252210)
Supplement: S3 Dataset — (ZIP) [file pone.0252210.s005.zip › Export UC active inflammation/OC015-1 pre treat_base sub CR removed_32__X_-12093.6__Y_3122.82__Z_-309.349__Time_367.txt]

1714.799805	64.584702
1713.823242	224.280212
1712.846680	-37.606377
1711.869141	71.403702
1710.892578	-119.084442
1709.915039	160.297745
1708.937500	-178.708374
1707.958984	-104.255020
1706.981445	-157.588486
1706.002930	14.760563
1705.024414	80.698982
1704.044922	-184.601242
1703.066406	-109.106720
1702.086914	-62.372334
1701.107422	-73.761047
1700.127930	-151.255737
1699.147461	-40.861580
1698.167969	19.477116
1697.187500	-202.809601
1696.207031	59.343876
1695.226563	164.498459
1694.245117	203.510941
1693.263672	-55.829369
1692.282227	-343.710205
1691.300781	97.846504
1690.318359	-4.468306
1689.336914	51.384144
1688.354492	49.181175
1687.372070	39.655964
1686.388672	148.069901
1685.406250	233.147003
1684.422852	41.679276
1683.439453	-71.790947
1682.456055	302.849792
1681.471680	430.277618
1680.487305	220.167267
1679.502930	8.110393
1678.518555	163.993423
1677.534180	213.993713
1676.548828	299.120087
1675.563477	281.084625
1674.578125	162.609360
1673.592773	504.619385
1672.606445	554.686035
1671.621094	748.791809
1670.634766	667.072754
1669.647461	880.695557
1668.661133	892.992737
1667.673828	550.070251
1666.686523	1025.245850
1665.699219	999.225403
1664.711914	1212.470703
1663.723633	1160.867798
1662.736328	1242.375732
1661.748047	1252.721558
1660.758789	1324.466064
1659.770508	1378.108154
1658.781250	1455.998779
1657.791992	1248.236206
1656.802734	1311.102295
1655.813477	1133.439453
1654.823242	1109.770874
1653.833008	1091.811890
1652.842773	955.198120
1651.852539	1062.387207
1650.862305	746.774475
1649.871094	754.220825
1648.879883	680.082520
1647.888672	579.899353
1646.896484	530.291260
1645.905273	293.497986
1644.913086	247.280228
1643.920898	193.478958
1642.928711	306.325653
1641.935547	113.248535
1640.943359	-103.187454
1639.950195	160.893082
1638.956055	187.734375
1637.962891	-56.766270
1636.968750	260.651184
1635.975586	90.556992
1634.981445	-171.467392
1633.986328	-172.316223
1632.992188	6.196602
1631.997070	-289.201263
1631.001953	-123.488266
1630.006836	-86.631386
1629.010742	-141.719955
1628.015625	-272.889923
1627.019531	-117.090950
1626.023438	-529.284546
1625.027344	-170.687363
1624.030273	116.921143
1623.033203	7.670926
1622.036133	-172.337997
1621.039063	-144.581711
1620.041992	177.473572
1619.043945	-93.987663
1618.045898	275.402527
1617.047852	153.881287
1616.049805	428.789398
1615.050781	168.415619
1614.052734	-70.763588
1613.053711	44.289513
1612.053711	-210.351303
1611.054688	4.440602
1610.054688	109.115791
1609.055664	187.607468
1608.054688	161.305237
1607.054688	72.205719
1606.054688	-252.492859
1605.053711	-56.031464
1604.052734	106.342751
1603.051758	-71.532150
1602.049805	-223.160446
1601.048828	25.512341
1600.046875	28.241213
1599.044922	-81.462814
1598.041992	-26.445415
1597.040039	20.705643
1596.037109	-162.129211
1595.034180	-154.200317
1594.031250	5.182853
1593.027344	-180.225342
1592.024414	-412.574524
1591.020508	96.404709
1590.016602	-18.564732
1589.011719	17.779551
1588.007813	-71.139084
1587.002930	-217.459381
1585.998047	115.965942
1584.993164	107.699432
1583.987305	31.599392
1582.982422	218.635147
1581.976563	-29.537222
1580.970703	58.296776
1579.964844	221.520477
1578.958008	178.916122
1577.951172	232.542465
1576.944336	-52.238346
1575.937500	29.844107
1574.930664	101.388489
1573.922852	125.977867
1572.915039	12.654316
1571.907227	164.415222
1570.899414	225.037338
1569.890625	303.701355
1568.881836	-54.206097
1567.873047	148.914261
1566.864258	45.427464
1565.855469	185.891998
1564.845703	284.634949
1563.835938	-81.288147
1562.826172	-32.078281
1561.816406	162.235489
1560.805664	125.523079
1559.794922	78.319382
1558.784180	15.451080
1557.773438	258.282043
1556.762695	319.496582
1555.750977	129.259277
1554.739258	60.688133
1553.727539	-178.891708
1552.715820	246.813736
1551.703125	22.529440
1550.690430	-302.723419
1549.677734	62.784904
1548.665039	148.639740
1547.652344	368.783905
1546.638672	-83.548134
1545.625000	224.130676
1544.611328	180.058304
1543.597656	112.599739
1542.583008	78.592705
1541.568359	201.993866
1540.553711	103.129349
1539.539063	-189.461716
1538.524414	163.185608
1537.508789	112.959503
1536.493164	-128.307358
1535.477539	130.779892
1534.460938	-128.752136
1533.445313	55.157661
1532.428711	50.651993
1531.412109	231.556732
1530.395508	95.313934
1529.377930	64.584625
1528.361328	15.710834
1527.343750	64.547142
1526.326172	123.514137
1525.307617	133.393661
1524.290039	135.423569
1523.271484	-32.509209
1522.252930	-23.028236
1521.234375	68.601990
1520.214844	206.319199
1519.196289	112.503372
1518.176758	131.657654
1517.156250	-111.435745
1516.136719	164.379471
1515.117188	90.646454
1514.096680	-88.482658
1513.076172	-39.180679
1512.054688	228.126236
1511.034180	-92.443283
1510.012695	-238.555618
1508.991211	-56.402500
1507.969727	-210.400162
1506.948242	-51.648411
1505.925781	-203.276947
1504.903320	-403.650696
1503.880859	-48.031506
1502.858398	-79.505341
1501.835938	-272.435516
1500.812500	-40.336830
1499.789063	-161.745422
1498.765625	-352.317474
1497.741211	-28.562101
1496.717773	-214.171799
1495.693359	-210.532120
1494.668945	-281.155151
1493.643555	23.992704
1492.619141	-126.086884
1491.593750	-291.549561
1490.568359	-441.700012
1489.542969	-152.467575
1488.517578	-154.617615
1487.491211	47.418316
1486.464844	-187.283173
1485.438477	-110.557663
1484.412109	9.438963
1483.384766	216.040588
1482.358398	190.371552
1481.331055	-110.808975
1480.302734	205.094955
1479.275391	411.204163
1478.247070	436.183746
1477.218750	127.288742
1476.190430	259.199280
1475.162109	306.945099
1474.132813	166.156677
1473.104492	664.433899
1472.075195	859.523376
1471.044922	873.777161
1470.015625	1170.424316
1468.985352	1108.207275
1467.955078	1196.027954
1466.924805	1431.252197
1465.894531	1582.452759
1464.863281	1398.041016
1463.832031	1627.874023
1462.800781	1722.932861
1461.769531	1952.547974
1460.738281	1580.192505
1459.706055	2167.660645
1458.673828	1863.897461
1457.641602	2105.879883
1456.608398	2289.367188
1455.576172	2224.187988
1454.542969	2288.354492
1453.509766	2185.133301
1452.476563	2327.859619
1451.442383	2143.545654
1450.408203	2194.974365
1449.374023	2395.861328
1448.339844	2447.226318
1447.305664	2268.128174
1446.270508	2413.175537
1445.235352	2332.887451
1444.200195	2174.194092
1443.165039	2096.554443
1442.128906	1988.590942
1441.093750	2095.692871
1440.057617	1868.977173
1439.020508	1778.882080
1437.984375	1754.589111
1436.947266	1856.667114
1435.910156	1675.771362
1434.873047	1295.441162
1433.835938	1405.235229
1432.797852	1116.076782
1431.759766	1011.357300
1430.721680	631.635437
1429.683594	900.588989
1428.644531	672.489014
1427.606445	406.723145
1426.567383	395.784668
1425.528320	495.830231
1424.488281	187.545105
1423.449219	380.945251
1422.409180	382.825104
1421.369141	92.571465
1420.328125	333.861938
1419.288086	429.098572
1418.247070	20.884874
1417.206055	221.964630
1416.165039	-122.986656
1415.123047	118.413933
1414.081055	216.419662
1413.040039	249.099869
1411.997070	148.559464
1410.955078	100.942673
1409.912109	-127.526855
1408.870117	-9.081706
1407.826172	-33.821175
1406.783203	373.507233
1405.740234	150.530823
1404.696289	153.642822
1403.652344	234.644226
1402.608398	-168.575058
1401.563477	-400.959473
1400.519531	-93.885864
1399.474609	72.704865
1398.429688	146.560318
1397.383789	112.681641
1396.338867	-3.765976
1395.292969	97.890511
1394.247070	21.755621
1393.200195	-61.778633
1392.154297	105.225464
1391.107422	-53.183357
1390.060547	364.210205
1389.013672	25.862057
1387.966797	190.599197
1386.918945	-17.312868
1385.871094	107.551537
1384.823242	-80.039284
1383.775391	77.493454
1382.726563	-199.771927
1381.677734	-216.968903
1380.628906	-59.194546
1379.580078	-136.129959
1378.530273	-33.165279
1377.481445	-32.463936
1376.431641	-236.318375
1375.380859	1.668648
1374.331055	194.778214
1373.280273	-31.113562
1372.229492	-127.127785
1371.178711	111.089340
1370.127930	204.752899
1369.076172	-222.354630
1368.024414	-83.599068
1366.972656	222.107605
1365.920898	283.740112
1364.869141	-65.365494
1363.816406	86.138107
1362.763672	73.431229
1361.710938	-187.978333
1360.657227	-150.645325
1359.604492	-100.761086
1358.550781	177.977112
1357.496094	332.391754
1356.442383	462.015289
1355.387695	201.533859
1354.333984	132.604446
1353.279297	-3.262215
1352.223633	54.744495
1351.168945	413.282684
1350.113281	344.803162
1349.057617	336.035126
1348.001953	615.212524
1346.945313	849.721191
1345.888672	652.684387
1344.832031	411.212982
1343.775391	640.997803
1342.718750	632.848877
1341.661133	664.455200
1340.603516	844.810364
1339.545898	859.241943
1338.488281	849.012939
1337.429688	989.920044
1336.371094	870.958313
1335.312500	1078.839966
1334.253906	908.169678
1333.195313	774.788452
1332.135742	522.845032
1331.076172	728.568115
1330.016602	894.751831
1328.956055	786.609497
1327.895508	891.129395
1326.834961	597.949097
1325.774414	710.081482
1324.713867	955.621216
1323.652344	902.399292
1322.590820	688.854370
1321.529297	798.794006
1320.467773	1064.224976
1319.405273	1078.015747
1318.343750	1000.650879
1317.280273	1004.765259
1316.217773	863.534363
1315.155273	904.844055
1314.091797	1020.141296
1313.028320	701.885132
1311.964844	1277.949463
1310.900391	930.392639
1309.835938	917.907898
1308.771484	738.132629
1307.707031	1235.274536
1306.642578	1104.885010
1305.577148	890.991699
1304.511719	1363.419922
1303.446289	1314.461548
1302.380859	1236.105225
1301.314453	1057.083984
1300.248047	1025.646606
1299.181641	982.016541
1298.115234	864.793701
1297.047852	605.264099
1295.980469	974.402771
1294.913086	705.284546
1293.845703	998.306396
1292.778320	883.998169
1291.709961	1010.179077
1290.641602	820.017273
1289.573242	745.234009
1288.503906	851.931824
1287.434570	887.571777
1286.365234	560.622925
1285.295898	797.296692
1284.226563	769.415833
1283.156250	555.499268
1282.085938	517.989929
1281.015625	524.601135
1279.945313	714.782593
1278.874023	694.528015
1277.802734	578.936340
1276.731445	705.531433
1275.660156	558.292297
1274.587891	777.798645
1273.515625	772.420837
1272.443359	742.653442
1271.371094	732.475342
1270.297852	566.032898
1269.224609	1139.510742
1268.151367	982.881836
1267.078125	926.414246
1266.003906	1023.717407
1264.930664	930.731873
1263.856445	971.947632
1262.781250	905.874878
1261.707031	1073.897583
1260.631836	922.568237
1259.556641	880.981262
1258.481445	970.990723
1257.405273	1136.479614
1256.330078	1102.230103
1255.253906	936.533081
1254.177734	797.696045
1253.100586	1199.182129
1252.023438	1004.404053
1250.947266	1038.381958
1249.869141	1050.449951
1248.791992	734.280823
1247.713867	860.673523
1246.635742	1254.353394
1245.557617	1161.893188
1244.479492	889.705566
1243.400391	991.660095
1242.321289	909.021057
1241.242188	1057.042969
1240.163086	785.095398
1239.083008	940.341187
1238.002930	806.804199
1236.922852	636.932495
1235.842773	581.099609
1234.761719	750.749451
1233.681641	806.390686
1232.600586	1252.152710
1231.518555	1004.754822
1230.437500	1147.449951
1229.355469	740.310852
1228.273438	1004.015991
1227.190430	715.653870
1226.108398	507.270477
1225.025391	572.366211
1223.942383	857.545471
1222.859375	641.930298
1221.775391	409.448792
1220.692383	409.127808
1219.607422	203.322739
1218.523438	505.031433
1217.439453	214.682159
1216.354492	380.923950
1215.269531	404.582214
1214.184570	623.751648
1213.098633	579.682739
1212.012695	231.533173
1210.926758	542.155457
1209.840820	387.060333
1208.754883	75.239113
1207.667969	407.260590
1206.581055	220.831482
1205.494141	668.265381
1204.406250	356.476685
1203.318359	312.168427
1202.230469	226.892517
1201.142578	252.368866
1200.054688	-169.971603
1198.965820	-62.691101
1197.876953	46.898010
1196.788086	-153.945190
1195.698242	-109.429436
1194.609375	-283.799438
1193.519531	-162.448547
1192.428711	-158.982925
1191.338867	-25.805216
1190.248047	-22.480785
1189.157227	192.158951
1188.066406	-320.972473
1186.975586	-312.945801
1185.883789	-321.786377
1184.791992	-503.463989
1183.700195	-140.492752
1182.607422	-283.872589
1181.514648	-280.955963
1180.421875	-455.524475
1179.329102	-105.111595
1178.236328	-107.207878
1177.142578	84.708092
1176.048828	-157.100540
1174.955078	68.149231
1173.860352	58.582237
1172.766602	-32.424858
1171.671875	202.030182
1170.576172	180.286942
1169.481445	201.560318
1168.385742	129.478912
1167.290039	45.413857
1166.194336	-158.207123
1165.097656	-187.327728
1164.001953	-99.400406
1162.905273	234.486252
1161.807617	131.062668
1160.710938	32.409927
1159.613281	229.769333
1158.515625	443.686462
1157.417969	337.680969
1156.319336	296.068817
1155.220703	569.268738
1154.122070	374.882599
1153.023438	118.535637
1151.924805	267.462555
1150.825195	125.516182
1149.725586	314.750519
1148.625000	306.123810
1147.525391	16.437357
1146.424805	117.289032
1145.324219	118.061172
1144.223633	30.719084
1143.122070	112.283463
1142.020508	350.755981
1140.918945	-57.819843
1139.817383	154.316284
1138.714844	4.962334
1137.612305	190.727661
1136.509766	46.075794
1135.407227	143.745621
1134.303711	253.183487
1133.200195	151.190414
1132.096680	-48.139149
1130.993164	642.597839
1129.888672	459.748077
1128.784180	490.440918
1127.679688	639.661499
1126.575195	696.287659
1125.469727	676.968628
1124.364258	539.103577
1123.258789	567.130859
1122.152344	659.055298
1121.046875	371.936340
1119.940430	191.456482
1118.833008	257.225922
1117.726563	486.251678
1116.619141	424.056000
1115.511719	437.557892
1114.404297	131.697845
1113.295898	237.400452
1112.188477	111.335213
1111.080078	545.479187
1109.970703	336.600983
1108.862305	527.077271
1107.752930	781.203491
1106.643555	884.041504
1105.534180	533.490967
1104.423828	612.667847
1103.313477	724.819763
1102.203125	558.484924
1101.092773	507.787689
1099.981445	1008.922058
1098.870117	613.850708
1097.758789	593.740723
1096.647461	672.599365
1095.535156	588.819885
1094.422852	651.107178
1093.310547	713.351135
1092.197266	565.986084
1091.084961	616.420715
1089.971680	657.395447
1088.857422	314.804169
1087.744141	235.838730
1086.629883	424.997406
1085.515625	651.684387
1084.401367	716.059326
1083.286133	1038.913940
1082.171875	546.285950
1081.056641	772.712585
1079.940430	792.345764
1078.825195	659.355774
1077.708984	848.030212
1076.592773	780.800537
1075.475586	652.589600
1074.359375	529.145874
1073.242188	851.376038
1072.125000	411.397186
1071.006836	417.036499
1069.888672	399.248962
1068.770508	107.327026
1067.652344	333.283813
1066.534180	453.759369
1065.415039	49.668873
1064.295898	633.709412
1063.176758	569.177368
1062.056641	329.189056
1060.936523	561.902527
1059.816406	172.387451
1058.696289	89.403130
1057.575195	312.728180
1056.454102	297.577057
1055.333008	282.464813
1054.211914	309.443695
1053.089844	285.048279
1051.967773	235.014359
1050.845703	-29.742582
1049.723633	62.769054
1048.600586	78.261749
1047.477539	261.762177
1046.354492	543.181824
1045.230469	180.905228
1044.106445	105.597527
1042.982422	-65.193062
1041.858398	169.610977
1040.734375	201.667206
1039.609375	233.750931
1038.484375	-146.299118
1037.358398	372.519012
1036.232422	-7.288080
1035.107422	120.438309
1033.980469	-49.647869
1032.854492	-80.030090
1031.727539	271.021149
1030.600586	266.264069
1029.473633	187.194000
1028.345703	-107.897644
1027.218750	-326.111511
1026.090820	-260.795624
1024.961914	-262.794403
1023.833984	-294.896362
1022.705078	-185.334015
1021.576172	-611.802856
1020.446289	-404.642029
1019.317383	-531.501953
1018.187500	-465.765106
1017.056641	-33.684097
1015.926758	-102.376671
1014.795898	-405.015900
1013.665039	-297.366211
1012.534180	-472.270447
1011.402344	-37.987183
1010.270508	106.779381
1009.138672	105.741096
1008.006836	167.266037
1006.874023	210.332169
1005.741211	186.385269
1004.608398	618.094177
1003.475586	1512.074951
1002.341797	2213.875977
1001.208008	2187.519043
1000.074219	1692.270264
998.939453	867.039795
997.805664	552.632874
996.669922	524.729492
995.535156	363.067017
994.400391	178.498779
993.264648	-26.660580
992.127930	-14.818408
990.992188	317.653564
989.855469	271.964233
988.718750	456.887939
987.582031	31.159515
986.445313	-18.745981
985.307617	48.935764
984.169922	261.759827
983.031250	251.262115
981.893555	146.504822
980.754883	-15.635880
979.616211	-156.894440
978.476563	-242.787399
977.337891	163.566864
976.198242	326.135040
975.057617	114.075790
973.917969	-40.329483
972.777344	0.714483
971.636719	62.513412
970.496094	312.684570
969.354492	200.104523
968.212891	101.455574
967.071289	-45.234932
965.929688	163.843536
964.787109	370.630249
963.644531	217.408661
962.501953	337.176666
961.358398	28.385508
960.214844	217.089676
959.071289	259.189392
957.927734	-3.247230
956.783203	194.797699
955.638672	38.011032
954.494141	421.552612
953.349609	-7.308394
952.204102	170.371964
951.058594	2.709723
949.912109	150.781738
948.766602	90.853012
947.620117	131.616776
946.473633	10.223759
945.327148	37.482014
944.179688	519.328064
943.032227	217.840057
941.884766	183.689224
940.736328	17.275158
939.587891	282.294769
938.439453	357.944641
937.291016	308.216187
936.141602	582.390137
934.993164	288.900970
933.842773	542.627563
932.693359	575.308472
931.542969	243.580414
930.392578	554.356140
929.242188	411.960968
928.090820	481.429840
926.940430	327.918549
925.788086	472.639557
924.636719	80.524872
923.484375	129.889832
922.333008	122.477394
921.179688	6.036004
920.027344	101.092346
918.874023	-49.201801
917.720703	-47.147652
916.567383	209.345398
915.413086	327.295319
914.258789	438.457245
913.104492	54.904140
911.950195	263.796844
910.794922	114.258965
909.639648	-46.472305
908.483398	-275.074036
907.328125	-192.947998
906.171875	-253.564163
905.015625	-53.527485
903.859375	15.102036
902.702148	156.235397
901.544922	-49.041145
900.387695	-30.065014
899.229492	147.375687
898.071289	-100.554886
896.913086	-156.041855
895.754883	-254.414871
894.595703	-275.811493
893.436523	69.033669
892.277344	0.220646
891.118164	105.456825
889.958008	-49.063210
888.797852	40.427685
887.636719	168.303833
886.476563	-227.496841
885.315430	-264.261169
884.154297	-312.247589
882.992188	25.529646
881.831055	-308.810242
880.668945	-50.024498
879.505859	136.549316
878.343750	-30.717808
877.180664	155.829117
876.017578	457.189148
874.853516	-149.046310
873.690430	96.016876
872.526367	-113.661392
871.361328	63.823479
870.197266	-53.464581
869.032227	22.752798
867.867188	-24.720833
866.701172	118.932587
865.536133	177.126480
864.370117	122.955711
863.203125	-16.542309
862.037109	120.287926
860.870117	173.982803
859.703125	238.882889
858.536133	496.773590
857.368164	462.850037
856.200195	460.349243
855.032227	639.513672
853.863281	740.116638
852.694336	822.734985
851.525391	553.443237
850.356445	884.767151
849.186523	644.696716
848.016602	655.564758
846.846680	872.410767
845.676758	701.873657
844.505859	898.437683
843.334961	967.355774
842.163086	1181.627686
840.992188	1055.842773
839.820313	1149.213257
838.648438	1139.691406
837.475586	1302.233887
836.302734	1156.342041
835.129883	1010.492737
833.957031	938.379883
832.783203	830.552246
831.609375	305.327332
830.435547	577.014404
829.261719	504.949982
828.086914	316.893677
826.912109	514.690674
825.737305	139.366989
824.561523	417.281891
823.385742	22.024792
822.209961	101.467606
821.033203	-28.548105
819.857422	-240.939423
818.680664	127.806099
817.502930	-162.515808
816.326172	108.031570
815.148438	-291.256226
813.969727	-169.929077
812.791992	-46.483555
811.613281	114.645302
810.434570	-117.764778
809.255859	-12.351355
808.076172	-40.339310
806.896484	56.014153
805.716797	34.577461
804.537109	412.701508
803.356445	182.446503
802.175781	384.944275
800.994141	170.217926
799.813477	104.137527
798.631836	226.509644
797.450195	-116.781601
796.267578	-23.345959
795.084961	-200.347961
793.902344	-51.674652
792.719727	-53.736435
791.536133	-208.643066
790.352539	-9.338027
789.168945	45.950043
787.985352	-106.839493
786.800781	27.960932
785.616211	-14.292945
784.431641	113.666504
783.246094	-59.137691
782.060547	57.599705
780.875000	17.339821
779.688477	171.435760
778.501953	-98.637039
777.315430	-92.645805
776.128906	259.857086
774.941406	-58.779144
773.753906	-339.815002
772.566406	-316.361328
771.378906	212.053207
770.190430	-44.769112
769.001953	-54.641109
767.812500	-77.787819
766.624023	-56.913296
765.434570	-62.538555
764.245117	-129.876465
763.054688	258.521820
761.864258	309.896729
760.673828	237.958252
759.483398	108.799232
758.291992	289.802124
757.100586	591.625671
755.909180	402.966431
754.716797	383.601349
753.524414	221.359390
752.332031	-17.744453
751.139648	193.511887
749.946289	-19.205868
748.752930	31.597553
747.559570	260.134583
746.365234	306.385437
745.171875	267.017334
743.976563	361.430756
742.782227	254.021439
741.586914	135.670227
740.391602	133.515411
739.196289	-214.900192
738.000000	-87.762291
736.803711	-39.559341
735.607422	32.689045
734.411133	6.365618
733.213867	-109.705467
732.016602	-175.405060
730.819336	294.915314
729.621094	-48.656445
728.422852	248.639526
727.224609	327.166656
726.026367	237.352753
724.827148	-94.979797
723.627930	20.702423
722.428711	64.253120
721.228516	136.174377
720.028320	269.196960
718.828125	199.180435
717.626953	460.884796
716.426758	28.734177
715.225586	94.086189
714.023438	288.077820
712.822266	320.674194
711.620117	200.705673
710.416992	163.621719
709.214844	170.151031
708.011719	335.700226
706.808594	-47.529400
705.605469	115.880341
704.401367	20.242329
703.197266	70.478455
701.993164	231.680664
700.788086	86.175522
699.583008	112.564461
698.377930	136.812378
697.172852	87.200539
695.966797	196.284042
694.760742	144.607391
693.554688	-206.714279
692.347656	-121.366127
691.141602	-79.417824
689.934570	66.748764
688.726563	-99.557961
687.518555	-74.819496
686.310547	-180.161301
685.102539	-239.853439
683.894531	-104.343788
682.685547	-127.046112
681.476563	2.010572
680.266602	-96.390282
679.056641	-233.656876
677.846680	55.781967
676.636719	-187.387405
675.426758	-233.418213
674.215820	-383.214752
673.003906	-236.493179
671.792969	-14.062704
670.581055	-7.892786
669.369141	56.718285
668.157227	-114.208092
666.944336	412.964386
665.731445	110.409485
664.518555	224.911804
663.305664	101.912056
662.091797	115.048096
660.877930	-35.780678
659.664063	277.461609
658.449219	96.603889
657.234375	-84.097809
656.019531	119.171135
654.803711	-33.296005
653.588867	-217.959213
652.373047	-156.827927
651.156250	-74.121506
649.940430	-224.011856
648.723633	220.534134
647.505859	72.899857
646.289063	302.033508
645.071289	324.530121
643.853516	226.578217
642.635742	255.602951
641.416992	288.942108
640.198242	-49.630802
638.979492	-31.240358
637.759766	30.130043
636.541016	319.205170
635.320313	73.328735
634.100586	87.390038
632.879883	56.346516
631.659180	66.078590
630.438477	52.170277
629.217773	18.921991
627.996094	127.206711
626.774414	-184.916901
625.551758	551.413452
624.330078	-288.086639
623.107422	175.618576
621.883789	212.668640
620.661133	187.479431
619.437500	-141.905365
618.213867	220.265579
616.990234	68.411362
615.765625	164.710190
614.541016	-49.433502
613.316406	-45.482979
612.090820	-133.689774
610.865234	190.570007
609.639648	-45.586433
608.414063	-239.138199
607.187500	-167.931656
605.960938	-84.223358
604.734375	61.082016
