# Supplementary material for: Raman spectroscopy accurately differentiates mucosal healing from non-healing and biochemical changes following biological therapy in inflammatory bowel disease
Source: PLoS One. 2021 Jun 2;16(6):e0252210. doi: 10.1371/journal.pone.0252210 (PMC8172032; doi:10.1371/journal.pone.0252210)
Supplement: S3 Dataset — (ZIP) [file pone.0252210.s005.zip › Export UC active inflammation/OC007-1 pre treat_base sub CR removed_26__X_-9632.47__Y_1823.94__Z_-819.116__Time_299.txt]

1714.715820	181.388260
1713.739258	189.879974
1712.762695	94.163750
1711.785156	87.069031
1710.808594	-13.721732
1709.831055	-41.998009
1708.853516	-13.859558
1707.875000	-135.652466
1706.897461	-67.055931
1705.918945	111.428566
1704.940430	-84.839508
1703.960938	45.673134
1702.982422	-91.301994
1702.002930	-145.129456
1701.023438	-35.596043
1700.043945	138.243622
1699.063477	114.312042
1698.083984	-104.543137
1697.103516	-130.716187
1696.123047	-194.095627
1695.141602	212.864975
1694.161133	21.627954
1693.179688	172.420822
1692.198242	-157.155365
1691.216797	58.059540
1690.234375	27.885340
1689.251953	56.615276
1688.269531	-55.814739
1687.287109	250.643341
1686.304688	85.317627
1685.321289	-106.393784
1684.337891	-201.882217
1683.354492	137.121368
1682.371094	-5.899329
1681.387695	-44.794724
1680.403320	172.099182
1679.418945	45.754429
1678.434570	42.085796
1677.449219	139.713547
1676.464844	16.753403
1675.479492	221.134750
1674.494141	-52.927963
1673.507813	-23.651035
1672.522461	77.586868
1671.536133	-44.206501
1670.549805	9.576527
1669.563477	137.900406
1668.576172	-57.566895
1667.589844	132.174225
1666.602539	398.983643
1665.615234	347.471405
1664.626953	224.543228
1663.639648	181.441849
1662.651367	226.044022
1661.663086	154.174500
1660.674805	387.323273
1659.685547	193.925949
1658.696289	271.020294
1657.707031	398.589325
1656.717773	370.046570
1655.728516	376.113220
1654.738281	279.115082
1653.748047	198.210754
1652.757813	289.486481
1651.767578	473.468842
1650.777344	96.893341
1649.786133	135.740753
1648.794922	217.025986
1647.803711	-23.987217
1646.811523	57.602142
1645.820313	128.750046
1644.828125	139.264420
1643.835938	144.639725
1642.843750	107.918808
1641.850586	234.983734
1640.857422	-28.399115
1639.864258	-159.624435
1638.871094	44.309513
1637.877930	45.235554
1636.883789	117.463058
1635.889648	79.077957
1634.895508	80.358330
1633.901367	-57.882603
1632.906250	149.108337
1631.912109	-112.636803
1630.916992	-0.291007
1629.920898	93.677025
1628.925781	58.754761
1627.929688	-133.932327
1626.934570	-73.894218
1625.937500	-218.945267
1624.941406	-61.449360
1623.945313	-114.248428
1622.948242	-1.363706
1621.951172	48.486496
1620.954102	-51.358185
1619.956055	1.252162
1618.958984	14.524038
1617.960938	-1.027589
1616.962891	-145.126221
1615.963867	70.423286
1614.965820	15.697103
1613.966797	-10.098796
1612.967773	-77.793571
1611.968750	35.510193
1610.968750	22.976770
1609.969727	-68.128654
1608.969727	139.554825
1607.969727	158.566071
1606.968750	-81.696983
1605.968750	105.011116
1604.967773	-255.503036
1603.966797	-68.786522
1602.965820	141.423523
1601.963867	24.521418
1600.962891	1.859901
1599.960938	18.446192
1598.958984	35.039848
1597.956055	-26.788851
1596.954102	-59.829739
1595.951172	-64.112465
1594.948242	-112.800232
1593.945313	52.700214
1592.941406	82.339241
1591.938477	23.204100
1590.934570	-101.167267
1589.930664	-108.064865
1588.925781	-125.411247
1587.921875	-69.723465
1586.916992	165.859756
1585.912109	-52.338108
1584.907227	-95.813301
1583.901367	-8.989241
1582.896484	2.216982
1581.890625	21.203789
1580.884766	19.319338
1579.877930	-34.675159
1578.872070	36.285000
1577.865234	-77.618591
1576.858398	-63.999439
1575.851563	-47.822144
1574.843750	59.342510
1573.836914	-101.425591
1572.829102	-98.375648
1571.821289	-6.989927
1570.812500	-110.605804
1569.804688	-206.423172
1568.795898	22.459953
1567.787109	90.172981
1566.778320	92.892296
1565.768555	186.413330
1564.758789	79.990715
1563.750000	-117.257347
1562.739258	20.182812
1561.729492	-55.177448
1560.718750	-190.211960
1559.708984	86.991104
1558.698242	-29.992010
1557.686523	322.080719
1556.675781	140.198715
1555.664063	-36.491669
1554.652344	120.923355
1553.640625	27.041618
1552.628906	93.638725
1551.616211	66.958122
1550.603516	169.605408
1549.590820	184.178589
1548.578125	69.349915
1547.565430	39.838524
1546.551758	74.899483
1545.538086	174.497299
1544.524414	82.740898
1543.510742	143.395493
1542.496094	281.441620
1541.481445	68.114693
1540.466797	63.956417
1539.452148	-17.719015
1538.437500	-107.175499
1537.421875	-49.587948
1536.406250	49.178036
1535.390625	60.131119
1534.374023	-47.626350
1533.358398	324.147919
1532.341797	190.454620
1531.325195	116.018463
1530.308594	8.044597
1529.291016	23.684999
1528.274414	247.864456
1527.256836	129.402466
1526.238281	139.628098
1525.220703	139.487167
1524.202148	183.009766
1523.184570	-149.167511
1522.166016	-123.753067
1521.146484	212.735672
1520.127930	366.469940
1519.108398	139.620911
1518.088867	25.875570
1517.069336	-0.532227
1516.049805	137.407761
1515.029297	164.771805
1514.008789	68.801926
1512.988281	160.208649
1511.967773	123.174202
1510.946289	93.777641
1509.925781	-76.773094
1508.904297	55.345505
1507.882813	184.776382
1506.860352	-157.685745
1505.838867	97.208679
1504.816406	193.025925
1503.793945	63.256931
1502.770508	-110.079109
1501.748047	57.243477
1500.724609	-23.959398
1499.701172	-184.550003
1498.677734	-50.785290
1497.654297	-80.913368
1496.629883	-47.134975
1495.605469	-179.691971
1494.581055	199.222244
1493.556641	-79.182365
1492.531250	128.158981
1491.505859	169.235123
1490.480469	72.260979
1489.455078	133.664307
1488.429688	74.947151
1487.403320	189.837204
1486.376953	-228.946854
1485.350586	281.490601
1484.324219	41.403553
1483.296875	258.056763
1482.270508	265.416260
1481.243164	239.565063
1480.214844	211.122345
1479.187500	164.816147
1478.159180	261.203888
1477.130859	324.384583
1476.102539	252.481476
1475.074219	218.776993
1474.044922	88.274918
1473.015625	242.936707
1471.986328	440.770416
1470.957031	523.970581
1469.927734	309.422302
1468.897461	504.468079
1467.867188	470.513824
1466.836914	639.959290
1465.806641	600.853516
1464.775391	543.937500
1463.744141	789.404297
1462.712891	412.325623
1461.681641	497.655762
1460.649414	516.894348
1459.618164	584.354553
1458.585938	423.309662
1457.552734	566.840088
1456.520508	687.468933
1455.487305	825.779053
1454.455078	730.702820
1453.420898	668.596863
1452.387695	647.079651
1451.354492	574.871582
1450.320313	763.677246
1449.286133	668.650024
1448.251953	639.513733
1447.216797	569.857849
1446.182617	657.212402
1445.147461	688.829102
1444.112305	791.293884
1443.076172	734.302673
1442.041016	598.929321
1441.004883	612.824097
1439.968750	631.774963
1438.932617	600.164124
1437.895508	515.485229
1436.858398	630.480347
1435.821289	523.111633
1434.784180	324.868591
1433.747070	328.748444
1432.708984	259.410004
1431.670898	301.183197
1430.632813	206.673630
1429.594727	54.188114
1428.556641	330.632080
1427.517578	112.637077
1426.478516	104.044540
1425.439453	224.047974
1424.399414	250.755508
1423.359375	242.195023
1422.320313	236.193115
1421.279297	134.482315
1420.239258	-17.515457
1419.199219	110.054039
1418.158203	38.724846
1417.117188	365.094910
1416.075195	-50.920795
1415.034180	23.829350
1413.992188	-47.305225
1412.950195	105.419731
1411.908203	11.741495
1410.866211	-36.618286
1409.823242	65.845337
1408.780273	47.708431
1407.737305	-146.212662
1406.694336	104.492119
1405.650391	189.408890
1404.606445	55.940659
1403.562500	-89.977158
1402.518555	2.581066
1401.474609	-103.038139
1400.429688	-5.421371
1399.384766	-201.183487
1398.339844	29.375513
1397.294922	112.001488
1396.249023	184.607010
1395.203125	94.378731
1394.157227	239.696259
1393.111328	-13.185797
1392.064453	-78.133049
1391.018555	-57.881954
1389.971680	-40.098942
1388.923828	95.323227
1387.876953	103.166275
1386.829102	-71.528915
1385.781250	83.979355
1384.733398	-60.525154
1383.685547	-117.430565
1382.636719	-9.332603
1381.587891	6.335340
1380.539063	-117.826630
1379.490234	-79.549477
1378.440430	-240.982468
1377.391602	-52.802216
1376.341797	40.511662
1375.291016	-183.051956
1374.241211	-42.230648
1373.190430	-123.393364
1372.139648	-9.960523
1371.088867	-208.144653
1370.038086	-209.273575
1368.986328	-25.940477
1367.934570	-201.390289
1366.882813	131.441696
1365.831055	-170.847565
1364.778320	-121.884285
1363.726563	-130.125229
1362.673828	-105.950974
1361.620117	-377.826935
1360.567383	-139.540421
1359.513672	-23.167927
1358.459961	98.193321
1357.406250	-178.203629
1356.352539	159.510468
1355.297852	0.139513
1354.243164	84.380890
1353.188477	51.906525
1352.133789	-12.770846
1351.078125	121.266159
1350.023438	-0.359079
1348.966797	39.437717
1347.911133	-24.922882
1346.855469	201.053650
1345.798828	139.292770
1344.742188	305.751831
1343.685547	167.276489
1342.627930	242.077454
1341.571289	178.148041
1340.513672	262.956757
1339.456055	236.332611
1338.397461	501.996338
1337.339844	151.123291
1336.281250	55.421654
1335.222656	380.545380
1334.163086	84.546387
1333.104492	73.224472
1332.044922	111.432838
1330.985352	129.907104
1329.925781	304.182159
1328.865234	488.327789
1327.805664	353.696777
1326.745117	140.125305
1325.684570	107.019493
1324.623047	-14.912954
1323.561523	48.438061
1322.500977	292.021271
1321.438477	362.802460
1320.376953	189.356079
1319.314453	255.318863
1318.252930	326.251373
1317.189453	313.371033
1316.126953	246.328690
1315.064453	413.513855
1314.000977	299.776306
1312.937500	474.382660
1311.874023	274.593140
1310.809570	380.292816
1309.745117	158.565430
1308.680664	207.747421
1307.616211	23.181971
1306.551758	197.962311
1305.486328	372.719757
1304.420898	166.268295
1303.355469	117.322151
1302.289063	289.684692
1301.223633	307.197693
1300.157227	383.723389
1299.090820	293.219910
1298.023438	269.118713
1296.957031	164.050171
1295.889648	122.905235
1294.822266	251.184738
1293.754883	136.521851
1292.686523	132.356033
1291.618164	265.599121
1290.549805	332.620575
1289.481445	183.904083
1288.413086	170.117889
1287.343750	237.252472
1286.274414	544.519165
1285.205078	396.065765
1284.134766	279.556641
1283.064453	62.750816
1281.995117	115.367210
1280.923828	-5.773212
1279.853516	42.021767
1278.782227	102.065285
1277.710938	76.517555
1276.639648	55.910061
1275.568359	301.833862
1274.496094	161.490738
1273.423828	89.671631
1272.351563	377.068146
1271.279297	134.318161
1270.206055	82.193008
1269.132813	120.462883
1268.059570	168.513748
1266.986328	204.373154
1265.913086	210.969040
1264.838867	120.012283
1263.764648	207.167465
1262.689453	338.201172
1261.615234	127.911942
1260.540039	120.036835
1259.464844	336.375122
1258.389648	80.015839
1257.313477	284.139801
1256.238281	303.128204
1255.162109	-38.192657
1254.085938	195.104202
1253.008789	355.311981
1251.931641	289.201447
1250.854492	198.816696
1249.777344	174.154037
1248.700195	241.915848
1247.622070	438.500854
1246.543945	122.217819
1245.465820	155.981964
1244.387695	303.922394
1243.308594	48.645020
1242.229492	237.852020
1241.150391	94.403015
1240.071289	196.169296
1238.991211	52.818356
1237.911133	169.128510
1236.831055	333.908600
1235.750977	168.832672
1234.669922	30.505768
1233.588867	401.266724
1232.507813	185.420517
1231.426758	122.315987
1230.344727	187.624649
1229.262695	352.202911
1228.180664	160.797104
1227.098633	209.127258
1226.015625	330.042664
1224.933594	221.048721
1223.849609	191.932007
1222.766602	-71.765312
1221.683594	32.190830
1220.599609	-4.112928
1219.515625	-33.148319
1218.430664	-134.663651
1217.346680	-57.361507
1216.261719	87.531685
1215.176758	-33.265354
1214.091797	39.126637
1213.005859	176.650787
1211.920898	29.359449
1210.834961	229.544769
1209.748047	58.172962
1208.662109	-31.133286
1207.575195	205.077377
1206.488281	41.039352
1205.401367	202.406403
1204.313477	260.088470
1203.225586	72.032928
1202.137695	168.234344
1201.049805	192.150223
1199.961914	57.165787
1198.873047	-27.228901
1197.784180	-359.433105
1196.695313	-17.922878
1195.605469	-198.484543
1194.515625	-311.651093
1193.425781	-90.620239
1192.335938	-107.646332
1191.246094	-62.202454
1190.155273	-55.234093
1189.064453	57.399681
1187.973633	81.118385
1186.881836	-197.691437
1185.790039	-207.563583
1184.698242	-275.040436
1183.606445	26.971403
1182.514648	-148.501053
1181.421875	-4.964841
1180.329102	40.188927
1179.236328	13.392554
1178.142578	-82.909821
1177.049805	-119.286095
1175.956055	-38.292007
1174.861328	-62.730618
1173.767578	-29.710703
1172.672852	31.998058
1171.578125	-164.814590
1170.483398	40.420483
1169.387695	99.617096
1168.291992	-34.958363
1167.196289	-303.396881
1166.100586	64.159729
1165.004883	-323.725189
1163.908203	7.783063
1162.811523	217.283051
1161.714844	-43.854279
1160.617188	27.019255
1159.519531	-14.366844
1158.421875	68.358421
1157.324219	38.868805
1156.225586	169.212830
1155.127930	158.750244
1154.028320	198.343567
1152.929688	266.509094
1151.831055	24.753418
1150.731445	-7.207986
1149.631836	-70.151199
1148.531250	40.793552
1147.431641	-110.290993
1146.331055	-44.669197
1145.230469	-19.566246
1144.129883	107.834320
1143.028320	-14.670989
1141.926758	38.883144
1140.825195	132.820053
1139.723633	34.100784
1138.621094	-121.649094
1137.518555	-6.419205
1136.416016	-14.817825
1135.313477	2.895429
1134.209961	18.201586
1133.106445	-175.470917
1132.002930	-3.496892
1130.898438	137.521652
1129.794922	72.022675
1128.690430	-7.703865
1127.585938	97.581161
1126.480469	183.825531
1125.375977	265.272064
1124.270508	213.931320
1123.164063	162.591644
1122.058594	305.520325
1120.952148	-44.287701
1119.845703	79.639275
1118.739258	33.034954
1117.631836	76.373451
1116.525391	-121.691956
1115.417969	77.770065
1114.309570	118.647499
1113.202148	-48.605492
1112.093750	101.000977
1110.985352	-94.570969
1109.876953	140.016937
1108.767578	-232.702591
1107.658203	301.756042
1106.548828	297.532898
1105.439453	97.337395
1104.329102	173.386749
1103.218750	65.315117
1102.108398	136.590714
1100.998047	266.791107
1099.886719	337.960724
1098.775391	137.945648
1097.664063	161.943634
1096.552734	-9.682546
1095.440430	179.242355
1094.328125	85.401436
1093.215820	85.794220
1092.102539	100.302979
1090.990234	-24.084402
1089.876953	58.674484
1088.762695	235.500061
1087.649414	226.404663
1086.535156	10.346693
1085.420898	55.370693
1084.306641	60.406876
1083.191406	1.977198
1082.076172	9.360577
1080.960938	209.362244
1079.845703	230.778656
1078.729492	172.345627
1077.613281	85.767914
1076.497070	299.636871
1075.380859	74.627892
1074.263672	185.177979
1073.146484	37.691116
1072.029297	89.579964
1070.912109	-17.963486
1069.793945	83.132591
1068.675781	-3.270825
1067.557617	18.130566
1066.438477	32.495522
1065.319336	339.553192
1064.200195	494.307068
1063.081055	187.921860
1061.961914	-38.759129
1060.841797	125.347748
1059.721680	303.417877
1058.600586	-77.445564
1057.480469	-86.416847
1056.359375	75.241028
1055.238281	267.211243
1054.116211	-31.494799
1052.995117	-47.438156
1051.873047	109.429771
1050.750000	-95.619873
1049.627930	112.559769
1048.504883	175.978333
1047.381836	-56.899868
1046.258789	125.507813
1045.134766	200.578110
1044.011719	322.258514
1042.886719	-94.513252
1041.762695	94.785240
1040.638672	30.078588
1039.513672	140.102020
1038.388672	142.977936
1037.262695	129.572449
1036.136719	-95.613167
1035.010742	121.454842
1033.884766	170.938171
1032.758789	113.427200
1031.631836	244.318420
1030.504883	-47.947578
1029.377930	189.882675
1028.250000	-148.666367
1027.122070	-6.128805
1025.994141	-177.194519
1024.866211	-64.854233
1023.737305	-19.868551
1022.608398	-132.710159
1021.479492	26.028660
1020.350586	-228.235580
1019.220703	-204.022202
1018.090820	12.675467
1016.960938	129.612778
1015.830078	-147.505890
1014.700195	57.530304
1013.569336	-66.478752
1012.437500	-39.846992
1011.306641	47.012241
1010.174805	-35.142052
1009.042969	-89.451904
1007.910156	6.708094
1006.778320	243.981934
1005.645508	180.491150
1004.512695	357.556427
1003.378906	333.437042
1002.245117	452.667542
1001.111328	387.012878
999.977539	312.184357
998.843750	214.327835
997.708984	-61.255287
996.574219	48.871620
995.438477	-71.827888
994.303711	264.467102
993.167969	111.549629
992.032227	168.633484
990.895508	-16.398737
989.758789	195.227219
988.622070	-77.232521
987.485352	42.212502
986.348633	4.983418
985.210938	78.366280
984.073242	-175.232071
982.934570	13.347488
981.796875	-55.904106
980.658203	65.908401
979.519531	148.594971
978.379883	-67.721283
977.240234	35.735329
976.100586	-24.041904
974.960938	304.684448
973.821289	5.976966
972.680664	109.484306
971.540039	72.881317
970.398438	132.779572
969.257813	-112.638573
968.116211	-119.200806
966.974609	80.801712
965.832031	14.633972
964.689453	-51.459152
963.546875	-30.343878
962.404297	-75.677452
961.261719	261.810608
960.118164	101.942055
958.974609	136.917572
957.830078	137.563843
956.686523	60.398216
955.541992	221.396408
954.396484	-116.584137
953.251953	10.141592
952.106445	75.082741
950.960938	23.392750
949.815430	-25.945139
948.668945	32.227024
947.522461	90.413116
946.375977	198.883453
945.229492	-140.405136
944.082031	144.011063
942.934570	-215.573273
941.787109	55.113113
940.638672	225.291809
939.491211	46.322601
938.342773	70.506348
937.193359	165.419052
936.044922	321.891907
934.895508	277.724976
933.745117	178.920013
932.595703	175.899765
931.445313	81.799446
930.294922	-3.108273
929.144531	35.015110
927.993164	134.621902
926.842773	15.737011
925.690430	-159.937073
924.539063	46.669762
923.386719	-21.967062
922.234375	-22.325159
921.082031	-52.197952
919.929688	-88.840797
918.776367	-9.554150
917.623047	74.273064
916.468750	171.720306
915.315430	-35.091560
914.161133	30.621880
913.006836	94.067253
911.851563	209.698105
910.696289	-37.627628
909.541016	46.292606
908.385742	-23.971437
907.229492	69.033852
906.074219	-46.467648
904.916992	66.947639
903.760742	155.419388
902.603516	-2.962845
901.446289	-177.091431
900.289063	-181.347855
899.131836	-0.012046
897.973633	13.842396
896.815430	0.572013
895.656250	-78.248337
894.498047	46.466988
893.338867	-79.747841
892.178711	-129.047745
891.019531	-356.784729
889.859375	-49.077805
888.699219	-75.707375
887.539063	-9.741502
886.377930	-196.583755
885.216797	-6.471580
884.055664	-51.060963
882.893555	19.420338
881.732422	-117.576241
880.570313	-123.734001
879.407227	50.439526
878.245117	14.978699
877.082031	166.534256
875.918945	137.846146
874.754883	183.492340
873.590820	118.817253
872.426758	74.439285
871.262695	252.858673
870.098633	91.505363
868.933594	76.429993
867.768555	-30.822870
866.602539	-21.118570
865.436523	222.327667
864.270508	126.369621
863.104492	243.873718
861.938477	152.455460
860.771484	-42.203629
859.604492	-54.934975
858.436523	22.115829
857.269531	182.148926
856.101563	113.294762
854.932617	57.929558
853.764648	172.995682
852.595703	299.214386
851.426758	66.788429
850.256836	280.351532
849.087891	41.310947
847.917969	102.479698
846.748047	212.872131
845.577148	5.342640
844.406250	173.880188
843.235352	205.847412
842.064453	18.575657
840.892578	-12.069894
839.720703	-2.465476
838.548828	109.948830
837.375977	130.673920
836.204102	126.798904
835.031250	-46.847610
833.857422	165.919296
832.684570	61.532570
831.510742	28.609846
830.335938	225.546036
829.162109	279.582794
827.987305	262.201935
826.812500	193.523575
825.637695	153.844070
824.461914	305.857666
823.286133	134.659149
822.110352	-67.666046
820.933594	-20.448072
819.757813	100.213226
818.580078	196.310669
817.403320	54.181641
816.225586	-112.376732
815.048828	32.584732
813.870117	17.315540
812.692383	19.820339
811.513672	-124.426086
810.334961	-81.924339
809.156250	9.420008
807.976563	69.598045
806.796875	-32.413181
805.617188	109.858734
804.436523	121.060150
803.255859	16.819592
802.075195	8.019669
800.894531	-253.701126
799.712891	8.101394
798.531250	-262.412811
797.349609	-169.261490
796.167969	-65.098030
794.985352	-133.839584
793.802734	-7.630735
792.619141	-98.550735
791.436523	-25.601404
790.252930	135.836182
789.069336	84.707451
787.884766	-81.478966
786.700195	22.267359
785.515625	209.979691
784.331055	-99.915108
783.145508	154.004700
781.959961	9.972838
780.774414	22.860582
779.587891	108.614075
778.402344	-83.965088
777.215820	229.143173
776.028320	272.773987
774.840820	-109.572037
773.654297	214.280624
772.465820	189.431580
771.278320	325.561157
770.089844	29.459810
768.901367	11.218194
767.711914	100.948502
766.523438	230.272247
765.333984	-21.558210
764.143555	-79.494637
762.954102	78.340530
761.763672	225.077515
760.573242	50.429310
759.382813	131.061493
758.191406	-1.725238
757.000000	311.950195
755.808594	12.057130
754.616211	233.229309
753.423828	74.106689
752.231445	134.747543
751.039063	-26.502739
749.845703	67.044312
748.652344	35.393021
747.458984	174.950378
746.264648	169.598206
745.070313	320.005981
743.875977	106.228172
742.680664	-4.392408
741.486328	-5.350482
740.291016	55.056347
739.094727	-116.853714
737.899414	158.238159
736.703125	69.605682
735.506836	-5.851051
734.309570	61.028206
733.112305	-47.226524
731.915039	129.038986
730.717773	-191.393066
729.519531	8.883665
728.322266	-114.563805
727.123047	63.741589
725.924805	161.098114
724.725586	-3.806369
723.526367	-109.641983
722.327148	-10.113815
721.126953	213.840836
719.926758	-60.047745
718.726563	-28.236599
717.525391	217.414154
716.325195	98.639412
715.123047	17.010204
713.921875	181.834396
712.719727	37.030468
711.518555	79.749229
710.315430	207.445602
709.113281	176.067932
707.910156	355.988861
706.707031	102.527374
705.502930	204.049973
704.299805	181.487518
703.095703	-17.294117
701.891602	8.109885
700.686523	222.745728
699.481445	124.189026
698.276367	138.746262
697.071289	155.497330
695.865234	17.992334
694.659180	0.060631
693.453125	-2.632031
692.246094	-27.006268
691.039063	-112.123489
689.832031	-134.231140
688.625000	-86.860855
687.416992	-113.238968
686.208984	-109.208374
685.000977	29.289965
683.791992	319.504303
682.583008	106.799530
681.374023	58.905460
680.164063	-253.220749
678.955078	177.703659
677.745117	-30.301882
676.534180	32.425903
675.324219	-155.899918
674.113281	112.456894
672.902344	-73.565224
671.690430	-155.651917
670.478516	93.162422
669.266602	-10.473096
668.054688	43.745853
666.841797	-16.546255
665.628906	-16.290489
664.416016	27.194180
663.203125	59.894352
661.989258	-200.981522
660.775391	196.566452
659.561523	95.514824
658.346680	46.313042
657.131836	154.606110
655.916992	262.875183
654.701172	15.418046
653.485352	59.060013
652.269531	-20.118525
651.053711	-174.640793
649.836914	-42.619545
648.620117	134.574631
647.403320	70.590019
646.186523	-21.332502
644.968750	-12.068861
643.750977	-0.651367
642.532227	-15.043159
641.314453	43.681641
640.095703	83.030777
638.875977	126.656364
637.657227	99.342224
636.437500	-76.204231
635.217773	167.140808
633.997070	172.001862
632.777344	236.948288
631.556641	233.155441
630.335938	-30.315079
629.114258	-81.309326
627.892578	-128.031662
626.670898	129.721939
625.449219	254.385727
624.226563	173.171265
623.003906	160.503372
621.781250	248.467056
620.557617	158.537643
619.333984	132.811310
618.110352	38.499287
616.886719	-60.144447
615.662109	80.830765
614.437500	236.609222
613.212891	32.852333
611.987305	53.606373
610.761719	42.147858
609.536133	207.967468
608.310547	-19.651423
607.083984	56.063389
605.857422	-237.959930
604.630859	-49.391068
