# Supplementary material for: Raman spectroscopy accurately differentiates mucosal healing from non-healing and biochemical changes following biological therapy in inflammatory bowel disease
Source: PLoS One. 2021 Jun 2;16(6):e0252210. doi: 10.1371/journal.pone.0252210 (PMC8172032; doi:10.1371/journal.pone.0252210)
Supplement: S3 Dataset — (ZIP) [file pone.0252210.s005.zip › Export UC active inflammation/OC028-1 post treatment_CR removed base sub_74__X_2105.28__Y_702.751__Z_1186.96__Time_850.txt]

1714.774414	169.941986
1713.797852	224.283798
1712.820313	184.979950
1711.843750	13.171132
1710.866211	49.305542
1709.888672	94.914307
1708.911133	-13.503644
1707.933594	21.516821
1706.955078	108.736137
1705.976563	-185.690598
1704.998047	-114.552544
1704.019531	-106.403183
1703.040039	-118.444687
1702.061523	-105.130058
1701.082031	-170.896561
1700.101563	-21.538254
1699.122070	-130.404099
1698.141602	-5.558439
1697.161133	-72.078278
1696.180664	65.582344
1695.200195	126.775856
1694.218750	-75.443497
1693.238281	99.952690
1692.256836	84.035217
1691.274414	85.086555
1690.292969	217.856628
1689.310547	255.436203
1688.328125	128.546814
1687.345703	135.924332
1686.363281	261.461639
1685.379883	371.775360
1684.396484	384.271667
1683.413086	405.558197
1682.429688	283.790771
1681.445313	269.342773
1680.461914	402.087769
1679.477539	351.828125
1678.493164	467.286774
1677.507813	609.976379
1676.523438	628.269714
1675.538086	508.912933
1674.552734	584.331848
1673.566406	439.701965
1672.581055	691.720093
1671.594727	726.332336
1670.608398	724.309265
1669.622070	701.592590
1668.634766	801.552734
1667.648438	726.793457
1666.661133	628.679810
1665.673828	743.370422
1664.685547	776.242249
1663.698242	716.736755
1662.709961	811.491577
1661.721680	858.916260
1660.733398	1028.656494
1659.744141	777.393372
1658.755859	828.650208
1657.766602	689.551392
1656.777344	664.743958
1655.787109	698.540222
1654.797852	658.545654
1653.807617	576.549316
1652.817383	725.080688
1651.827148	775.974487
1650.835938	602.342957
1649.844727	487.231903
1648.853516	435.877472
1647.862305	353.084106
1646.871094	363.046967
1645.878906	283.420746
1644.886719	320.256256
1643.894531	238.462646
1642.902344	270.420563
1641.910156	175.864334
1640.916992	158.054596
1639.923828	238.034286
1638.930664	41.190685
1637.936523	197.946106
1636.943359	262.495087
1635.949219	161.092178
1634.955078	210.067139
1633.960938	72.071358
1632.965820	231.900742
1631.970703	138.937424
1630.975586	22.408079
1629.980469	-75.562531
1628.985352	87.132973
1627.989258	-108.021225
1626.993164	-108.362740
1625.997070	17.590811
1625.000977	-30.013924
1624.003906	-69.669945
1623.007813	-40.944782
1622.010742	69.256165
1621.012695	-1.847014
1620.015625	34.779587
1619.017578	13.625643
1618.020508	5.602796
1617.021484	-36.539799
1616.023438	65.657272
1615.025391	-10.624660
1614.026367	107.222542
1613.027344	33.537453
1612.028320	-108.323753
1611.028320	14.610185
1610.029297	-19.812031
1609.029297	-172.180252
1608.029297	29.132076
1607.028320	130.772324
1606.028320	67.328438
1605.027344	61.445507
1604.026367	16.231800
1603.025391	-162.500702
1602.023438	-113.609734
1601.022461	-182.535767
1600.020508	-115.524445
1599.018555	-12.027563
1598.016602	-31.530857
1597.013672	-1.463189
1596.010742	-115.221039
1595.007813	-108.863037
1594.004883	-73.883759
1593.001953	-57.307434
1591.998047	-275.808960
1590.994141	-152.405380
1589.990234	46.504932
1588.986328	78.235062
1587.981445	88.964066
1586.976563	-2.142074
1585.971680	159.572845
1584.966797	68.236771
1583.961914	47.177502
1582.956055	23.390343
1581.950195	43.766022
1580.944336	160.363068
1579.938477	89.291359
1578.931641	62.369793
1577.924805	84.773170
1576.917969	91.412926
1575.911133	-76.403938
1574.904297	88.649223
1573.896484	170.269440
1572.888672	46.311344
1571.880859	-30.950436
1570.873047	-123.918434
1569.864258	131.176895
1568.855469	6.743774
1567.846680	30.254908
1566.837891	61.396435
1565.829102	6.704667
1564.819336	-19.564878
1563.809570	75.988815
1562.799805	62.386635
1561.790039	-23.988146
1560.779297	52.897511
1559.768555	189.230621
1558.757813	-99.758202
1557.747070	106.220345
1556.736328	83.948761
1555.724609	105.570992
1554.712891	49.336609
1553.701172	70.656708
1552.689453	156.538635
1551.676758	187.877472
1550.664063	48.266815
1549.651367	107.777176
1548.638672	115.382912
1547.625977	143.526672
1546.612305	158.580627
1545.598633	98.520226
1544.584961	4.743822
1543.571289	130.487732
1542.556641	93.285378
1541.541992	167.012344
1540.527344	90.802521
1539.512695	66.117012
1538.498047	64.532166
1537.482422	-107.506935
1536.466797	-101.593567
1535.451172	-64.866585
1534.434570	196.062653
1533.418945	62.276672
1532.402344	-76.744987
1531.385742	98.576591
1530.369141	44.374710
1529.351563	-115.556679
1528.334961	167.448364
1527.317383	-23.592144
1526.299805	50.489388
1525.281250	-9.429937
1524.263672	33.494595
1523.245117	35.110764
1522.226563	44.324993
1521.208008	22.559389
1520.188477	80.385452
1519.168945	12.117249
1518.150391	-69.075272
1517.129883	24.365124
1516.110352	-44.175770
1515.089844	-43.455212
1514.070313	-60.805851
1513.049805	-34.616653
1512.028320	-293.451477
1511.007813	-85.225815
1509.986328	-100.402428
1508.964844	69.016533
1507.943359	-102.810753
1506.921875	-84.922409
1505.899414	-5.618601
1504.876953	-123.777077
1503.854492	208.997192
1502.832031	6.134888
1501.808594	-173.681030
1500.786133	-61.574310
1499.762695	-21.286026
1498.739258	-216.573303
1497.714844	-58.713867
1496.691406	-151.717117
1495.666992	-91.284134
1494.642578	-84.650742
1493.617188	-95.994324
1492.592773	-10.248557
1491.567383	-26.842056
1490.541992	-7.716934
1489.516602	64.989670
1488.491211	20.119125
1487.464844	118.202728
1486.438477	177.896225
1485.412109	112.441383
1484.385742	113.316284
1483.358398	374.375763
1482.331055	109.804092
1481.303711	391.067108
1480.276367	225.960785
1479.249023	323.455322
1478.220703	285.780914
1477.192383	342.368011
1476.164063	503.348511
1475.135742	463.012909
1474.106445	562.712341
1473.077148	639.427612
1472.047852	642.267700
1471.018555	879.210083
1469.989258	790.356689
1468.958984	749.842285
1467.928711	1034.861694
1466.898438	945.966919
1465.868164	1063.009644
1464.836914	1088.482178
1463.805664	1210.493530
1462.774414	1307.037720
1461.743164	1345.114990
1460.710938	1243.491211
1459.679688	1324.718384
1458.647461	1352.592773
1457.615234	1388.069092
1456.582031	1456.505737
1455.549805	1456.436035
1454.516602	1486.795044
1453.483398	1446.150513
1452.449219	1626.074951
1451.416016	1671.611938
1450.381836	1522.011230
1449.347656	1575.166626
1448.313477	1364.889282
1447.279297	1554.837158
1446.244141	1499.122437
1445.208984	1400.419434
1444.173828	1309.371948
1443.138672	1312.005005
1442.102539	1289.355103
1441.066406	1292.032471
1440.030273	1206.235718
1438.994141	1201.401855
1437.958008	1080.335205
1436.920898	903.748840
1435.883789	997.601379
1434.846680	841.383545
1433.808594	819.103394
1432.771484	642.866333
1431.733398	547.511169
1430.695313	472.426880
1429.657227	647.213318
1428.618164	453.649323
1427.579102	310.655365
1426.540039	432.533997
1425.500977	403.144745
1424.461914	212.502945
1423.421875	326.898743
1422.381836	406.023804
1421.341797	470.053101
1420.301758	292.346039
1419.260742	265.827698
1418.219727	191.546875
1417.178711	170.205261
1416.137695	234.480087
1415.096680	198.158463
1414.054688	99.024452
1413.012695	80.459023
1411.970703	21.737459
1410.928711	46.048126
1409.885742	70.401833
1408.842773	341.026367
1407.799805	76.566544
1406.756836	88.533882
1405.712891	85.488190
1404.668945	85.020180
1403.625000	46.974289
1402.581055	64.214485
1401.537109	126.671577
1400.492188	246.850433
1399.447266	158.917969
1398.402344	188.925049
1397.357422	216.484055
1396.311523	219.035080
1395.265625	8.696348
1394.219727	-36.156181
1393.173828	-23.316475
1392.126953	92.241219
1391.081055	122.719688
1390.034180	100.694931
1388.986328	108.773987
1387.939453	46.886177
1386.891602	0.100559
1385.843750	-51.589550
1384.795898	-25.678993
1383.748047	-219.660187
1382.699219	-46.136795
1381.651367	149.882462
1380.602539	58.629028
1379.552734	-82.460686
1378.503906	93.692970
1377.454102	5.235865
1376.404297	46.675095
1375.354492	98.156250
1374.303711	-52.381920
1373.253906	-95.521294
1372.203125	-116.126076
1371.152344	-253.817596
1370.100586	-119.689590
1369.049805	2.005929
1367.998047	9.115244
1366.946289	-60.918423
1365.894531	-36.207001
1364.841797	-16.412794
1363.789063	-28.908789
1362.736328	-23.899261
1361.683594	-103.413216
1360.630859	-100.719910
1359.577148	1.533288
1358.523438	175.932861
1357.469727	-47.440887
1356.415039	27.622253
1355.361328	159.891953
1354.306641	244.971100
1353.251953	118.954979
1352.197266	370.549774
1351.141602	202.500183
1350.085938	325.034515
1349.030273	159.702118
1347.974609	71.435204
1346.918945	419.892487
1345.862305	455.762787
1344.805664	372.668945
1343.749023	369.016754
1342.691406	390.220734
1341.634766	438.752045
1340.577148	735.081909
1339.519531	501.281097
1338.460938	525.199829
1337.403320	507.091858
1336.344727	496.484650
1335.286133	537.923096
1334.226563	517.552673
1333.167969	385.941895
1332.108398	479.518127
1331.048828	469.266418
1329.989258	394.810089
1328.928711	597.271362
1327.869141	340.090149
1326.808594	552.487366
1325.748047	409.173218
1324.686523	448.723267
1323.625977	505.604279
1322.564453	569.925171
1321.502930	496.077637
1320.440430	540.751587
1319.378906	533.666260
1318.316406	497.044250
1317.253906	443.234924
1316.190430	497.973419
1315.127930	550.282043
1314.064453	602.620239
1313.000977	440.658417
1311.937500	665.519592
1310.873047	437.231140
1309.809570	543.925232
1308.745117	488.166199
1307.679688	565.369263
1306.615234	526.951416
1305.549805	572.232117
1304.484375	637.214355
1303.418945	466.173523
1302.353516	799.190613
1301.287109	743.788452
1300.220703	676.168945
1299.154297	670.037170
1298.087891	587.811096
1297.020508	601.427612
1295.954102	637.173950
1294.886719	655.760071
1293.818359	536.954468
1292.750977	614.511963
1291.682617	665.087952
1290.614258	634.749207
1289.545898	540.711426
1288.476563	476.161896
1287.407227	460.686768
1286.338867	535.907288
1285.268555	562.130371
1284.199219	505.100677
1283.128906	541.169434
1282.058594	665.379700
1280.988281	544.808594
1279.917969	514.854370
1278.846680	751.597046
1277.775391	660.508362
1276.704102	684.413330
1275.632813	656.986755
1274.560547	759.138794
1273.488281	765.957153
1272.416016	926.714294
1271.343750	845.590759
1270.270508	884.182373
1269.197266	742.092346
1268.124023	966.239685
1267.050781	738.800049
1265.977539	772.552673
1264.903320	762.390259
1263.829102	720.534302
1262.753906	734.787598
1261.679688	668.593140
1260.604492	780.358398
1259.529297	884.768799
1258.454102	825.908264
1257.378906	779.256165
1256.302734	995.625244
1255.226563	773.662720
1254.150391	846.326538
1253.073242	770.507568
1251.997070	670.390869
1250.919922	923.028687
1249.841797	830.210022
1248.764648	805.508606
1247.686523	902.356689
1246.608398	795.003906
1245.530273	855.349731
1244.452148	1005.542725
1243.373047	954.073242
1242.293945	914.757507
1241.214844	795.333008
1240.135742	870.120972
1239.055664	714.333618
1237.975586	951.625061
1236.895508	866.199585
1235.815430	749.271057
1234.734375	712.383728
1233.654297	762.756165
1232.573242	643.450195
1231.491211	754.347778
1230.410156	574.498718
1229.328125	520.639587
1228.246094	604.792969
1227.163086	509.752960
1226.081055	436.513855
1224.998047	484.263367
1223.915039	406.172546
1222.832031	289.393982
1221.748047	421.696320
1220.664063	333.919708
1219.580078	221.985352
1218.496094	419.371979
1217.412109	268.754669
1216.327148	4.652007
1215.242188	259.817444
1214.157227	345.839172
1213.071289	255.586304
1211.985352	237.736221
1210.899414	260.875214
1209.813477	240.551498
1208.727539	367.307434
1207.640625	566.301086
1206.553711	350.562683
1205.466797	407.209717
1204.378906	218.030182
1203.291016	178.247665
1202.203125	121.586258
1201.115234	202.156799
1200.027344	109.326942
1198.938477	124.799568
1197.849609	15.102236
1196.760742	160.413208
1195.670898	38.646229
1194.582031	-73.489426
1193.492188	69.212082
1192.401367	45.961197
1191.311523	-37.395832
1190.220703	-82.322281
1189.129883	-4.774549
1188.039063	60.685501
1186.947266	34.838623
1185.856445	-34.246788
1184.764648	-79.349754
1183.671875	-74.098587
1182.580078	-102.474411
1181.487305	34.585354
1180.394531	202.705795
1179.301758	114.216789
1178.208984	-17.417017
1177.115234	61.805611
1176.021484	105.012909
1174.927734	2.062158
1173.833008	-100.892166
1172.738281	-5.159160
1171.643555	147.921234
1170.548828	217.137039
1169.454102	35.089745
1168.358398	-94.310448
1167.262695	-80.231705
1166.166992	27.026136
1165.070313	14.678885
1163.973633	-90.903389
1162.876953	-191.708450
1161.780273	77.694923
1160.683594	148.730118
1159.585938	-57.256828
1158.488281	-34.060581
1157.389648	139.410446
1156.291992	47.936279
1155.193359	1.771268
1154.094727	-34.882942
1152.996094	-109.714653
1151.896484	-36.779846
1150.796875	-37.801514
1149.697266	11.162947
1148.597656	-94.772942
1147.498047	-122.119667
1146.397461	-47.124744
1145.296875	-236.434708
1144.195313	-85.389908
1143.094727	-165.250183
1141.993164	-78.608643
1140.891602	-132.369400
1139.789063	-152.867035
1138.687500	-313.648621
1137.584961	-10.964255
1136.482422	-50.618717
1135.379883	-2.403094
1134.276367	-37.383511
1133.172852	155.558731
1132.069336	137.091080
1130.964844	158.932510
1129.861328	135.641617
1128.756836	226.188080
1127.652344	119.793388
1126.546875	103.510414
1125.442383	122.759399
1124.336914	260.463928
1123.230469	156.361755
1122.125000	11.997422
1121.018555	106.880272
1119.912109	109.329765
1118.805664	-70.551910
1117.699219	305.839417
1116.591797	57.292778
1115.484375	92.726448
1114.376953	-35.096199
1113.268555	16.823807
1112.160156	267.283752
1111.051758	184.315598
1109.943359	91.901527
1108.833984	13.670325
1107.725586	303.933960
1106.616211	91.022583
1105.505859	133.163422
1104.396484	246.076828
1103.286133	309.347687
1102.175781	150.781433
1101.064453	369.672821
1099.954102	333.747253
1098.842773	5.446939
1097.731445	219.435822
1096.619141	301.325012
1095.507813	300.694641
1094.395508	302.395935
1093.282227	322.911224
1092.169922	136.206436
1091.056641	208.501938
1089.943359	134.833908
1088.830078	225.886856
1087.716797	258.074799
1086.602539	269.061493
1085.488281	251.813934
1084.373047	330.938263
1083.258789	318.361664
1082.143555	120.151009
1081.028320	349.564331
1079.913086	231.270584
1078.796875	253.903275
1077.680664	182.616943
1076.564453	165.338333
1075.448242	82.363365
1074.331055	58.064842
1073.213867	108.825836
1072.096680	103.286987
1070.979492	154.011795
1069.861328	64.085030
1068.743164	81.987404
1067.625000	275.584198
1066.505859	138.849838
1065.386719	184.826584
1064.267578	216.741028
1063.148438	197.156693
1062.029297	102.709366
1060.909180	101.885254
1059.789063	138.494156
1058.667969	118.971535
1057.547852	122.851891
1056.426758	250.613541
1055.305664	-28.260918
1054.183594	83.146461
1053.062500	70.733345
1051.940430	-7.045273
1050.818359	64.642761
1049.695313	-69.083366
1048.572266	151.963928
1047.449219	-93.662598
1046.326172	48.028320
1045.203125	101.066010
1044.079102	100.476013
1042.955078	16.003403
1041.830078	78.398369
1040.706055	-17.626471
1039.581055	154.273987
1038.456055	151.474579
1037.331055	34.630592
1036.205078	73.813637
1035.079102	150.243195
1033.953125	191.772751
1032.826172	324.024811
1031.700195	351.611816
1030.573242	93.259239
1029.445313	283.653656
1028.318359	-16.315332
1027.190430	-28.029512
1026.062500	-93.119331
1024.934570	-281.212769
1023.805664	-9.498666
1022.676758	-79.068520
1021.547852	-76.624557
1020.418945	-327.018433
1019.289063	-4.345110
1018.159180	-52.803692
1017.029297	-142.923599
1015.898438	-195.870956
1014.767578	-91.167328
1013.636719	113.158836
1012.505859	-36.942440
1011.375000	-50.296520
1010.243164	-19.607426
1009.111328	-9.710476
1007.978516	118.250931
1006.846680	75.009308
1005.713867	570.770264
1004.581055	925.295959
1003.447266	1189.546509
1002.313477	1146.317261
1001.179688	999.179199
1000.045898	473.279419
998.912109	16.977991
997.777344	-23.390577
996.642578	-15.196483
995.506836	-73.882484
994.372070	-240.932236
993.236328	-130.994537
992.100586	-53.334408
990.963867	-88.642487
989.828125	-77.755470
988.691406	-55.285637
987.553711	-157.198120
986.416992	-70.077072
985.279297	-243.204407
984.141602	-158.273376
983.003906	-123.960289
981.865234	-68.881195
980.726563	103.600479
979.587891	27.607222
978.448242	-39.081394
977.309570	-135.558472
976.169922	-54.898018
975.030273	-10.977523
973.889648	88.142937
972.749023	-3.391828
971.608398	-108.591301
970.467773	-7.000132
969.326172	-89.045410
968.184570	24.116570
967.042969	-101.346024
965.901367	-52.320683
964.758789	-72.051689
963.616211	204.108994
962.473633	145.505264
961.330078	36.579514
960.186523	223.379913
959.042969	84.858688
957.899414	182.387955
956.754883	211.251129
955.610352	36.429630
954.465820	218.815063
953.321289	-129.678558
952.175781	114.581001
951.030273	123.226196
949.884766	51.911228
948.738281	58.433495
947.591797	49.030655
946.445313	10.003343
945.298828	224.647293
944.151367	101.244446
943.003906	181.199112
941.856445	263.473969
940.708008	411.974121
939.559570	448.672974
938.411133	362.242126
937.262695	259.962494
936.113281	274.095795
934.964844	338.448700
933.814453	329.914673
932.665039	351.080872
931.514648	315.360107
930.364258	38.315834
929.213867	317.051147
928.062500	78.983398
926.912109	-42.831871
925.759766	110.800789
924.608398	282.630219
923.456055	108.760284
922.303711	241.998108
921.151367	213.845047
919.999023	85.778030
918.845703	212.319199
917.692383	195.759689
916.539063	140.666229
915.384766	146.972198
914.230469	69.351341
913.076172	16.797060
911.920898	-58.354797
910.766602	38.988495
909.611328	18.422230
908.455078	-117.701691
907.299805	9.244250
906.143555	43.278454
904.987305	29.776222
903.830078	-83.323830
902.673828	25.619011
901.516602	-39.764214
900.359375	-82.423660
899.201172	-16.379581
898.042969	36.114025
896.884766	-35.769978
895.726563	50.733059
894.567383	-57.186054
893.408203	126.582695
892.249023	129.529495
891.088867	123.490746
889.929688	4.563997
888.769531	111.564713
887.608398	-7.204360
886.448242	115.641159
885.287109	209.139587
884.125977	250.748138
882.963867	93.893242
881.801758	47.650192
880.639648	120.956306
879.477539	162.711807
878.315430	148.150864
877.152344	298.095520
875.989258	288.089600
874.825195	343.427826
873.661133	270.449860
872.497070	136.769699
871.333008	210.202530
870.168945	357.871155
869.003906	210.861404
867.838867	54.955120
866.672852	164.426666
865.506836	127.779488
864.340820	387.779907
863.174805	407.305603
862.008789	276.365021
860.841797	340.860535
859.674805	279.631409
858.506836	537.150330
857.339844	588.128235
856.171875	318.308746
855.003906	380.560272
853.834961	326.201263
852.666016	446.732056
851.497070	578.421875
850.328125	394.127777
849.158203	337.617493
847.988281	258.744812
846.818359	229.172516
845.647461	166.044250
844.477539	13.424392
843.306641	86.865158
842.134766	84.218811
840.963867	-16.833076
839.791992	132.581070
838.619141	281.922882
837.447266	160.774384
836.274414	151.393829
835.101563	137.543320
833.928711	12.028293
832.754883	-39.754688
831.581055	104.905731
830.407227	21.858959
829.232422	208.804306
828.058594	152.510513
826.883789	62.779736
825.708008	95.700645
824.533203	59.486450
823.357422	275.088654
822.181641	218.760818
821.004883	137.939499
819.828125	-167.781815
818.651367	-68.184471
817.474609	82.533241
816.296875	66.260040
815.119141	176.779953
813.941406	38.104691
812.763672	79.585838
811.584961	-27.931856
810.406250	-15.406383
809.226563	103.747231
808.047852	-59.335068
806.868164	-200.161133
805.688477	-245.470016
804.507813	-281.910187
803.327148	-32.052589
802.146484	-148.481995
800.965820	-247.145432
799.784180	-219.376938
798.603516	-211.618973
797.420898	-279.273651
796.239258	-194.010468
795.056641	-111.042770
793.874023	-216.456680
792.691406	-246.560364
791.507813	-307.688904
790.324219	9.715298
789.140625	-27.187073
787.956055	-81.816078
786.772461	7.324296
785.586914	38.879002
784.402344	59.315643
783.216797	137.173386
782.032227	-34.790592
780.845703	-52.047878
779.660156	180.273041
778.473633	-108.766403
777.287109	-62.103924
776.100586	-57.452545
774.913086	81.774437
773.725586	132.630722
772.538086	20.179752
771.349609	-59.184158
770.161133	4.756968
768.972656	62.008095
767.784180	66.291985
766.594727	52.902340
765.405273	206.881653
764.215820	125.101227
763.026367	118.170700
761.835938	60.570263
760.645508	44.763607
759.454102	9.118615
758.262695	171.412613
757.072266	219.228745
755.879883	108.679611
754.688477	272.898682
753.496094	175.485550
752.303711	225.277466
751.110352	206.911804
749.917969	-33.285824
748.724609	20.785004
747.530273	140.640488
746.336914	122.146591
745.142578	-30.208706
743.948242	3.910366
742.752930	-40.968185
741.558594	89.527840
740.363281	-67.209412
739.166992	-116.531662
737.971680	116.753860
736.775391	71.723793
735.579102	107.705513
734.381836	75.770981
733.185547	135.748062
731.988281	175.974014
730.790039	67.385376
729.592773	151.296570
728.394531	158.607269
727.196289	-17.753242
725.997070	146.913940
724.797852	178.184692
723.598633	102.369736
722.399414	17.832600
721.199219	11.927445
719.999023	-7.092012
718.798828	283.812561
717.598633	162.145370
716.397461	51.429489
715.196289	283.182373
713.994141	131.033585
712.792969	81.407516
711.590820	33.975018
710.388672	71.539757
709.185547	194.041763
707.982422	89.966339
706.779297	18.596947
705.576172	154.073471
704.372070	-45.695358
703.167969	78.848969
701.963867	53.228127
700.759766	88.519432
699.554688	93.354187
698.349609	213.408981
697.143555	57.386341
695.938477	249.109940
694.732422	99.681969
693.525391	-82.248161
692.319336	-36.087418
691.112305	14.403028
689.905273	-97.898407
688.697266	-10.508193
687.490234	-72.833557
686.282227	-145.962006
685.073242	117.053352
683.865234	-235.712555
682.656250	-63.800491
681.447266	-63.135315
680.237305	43.695797
679.028320	29.203884
677.818359	-171.485077
676.607422	-92.801743
675.397461	65.938423
674.186523	34.203918
672.975586	-75.381042
671.763672	16.241219
670.551758	-62.988937
669.339844	182.102600
668.127930	16.442741
666.915039	-84.304863
665.703125	108.805832
664.489258	-58.851723
663.276367	-12.653644
662.062500	61.593945
660.848633	-170.667908
659.634766	-143.884476
658.419922	18.796196
657.205078	-73.102379
655.990234	-119.681328
654.775391	-54.145504
653.559570	-117.967987
652.343750	-28.783323
651.126953	-34.445927
649.911133	-25.051256
648.694336	102.747459
647.477539	36.705387
646.259766	-59.471455
645.041992	72.451088
643.824219	64.433937
642.606445	43.467991
641.387695	99.870293
640.168945	102.441338
638.950195	-28.313269
637.730469	133.162643
636.511719	28.090549
635.291016	23.930229
634.071289	-76.952843
632.850586	-53.372334
631.629883	-10.596207
630.409180	17.021227
629.188477	-167.895248
627.966797	86.839638
626.745117	45.382446
625.522461	-39.092419
624.300781	86.359024
623.078125	110.855545
621.854492	118.007095
620.631836	79.972923
619.408203	-24.647198
618.184570	3.290139
616.960938	48.094475
615.736328	-18.661814
614.511719	-62.126461
613.287109	-3.187887
612.061523	-27.987083
610.835938	-57.373112
609.610352	-1.583855
608.384766	90.152916
607.158203	202.832230
605.931641	-82.247093
604.705078	-57.950565
