# Supplementary material for: Raman spectroscopy accurately differentiates mucosal healing from non-healing and biochemical changes following biological therapy in inflammatory bowel disease
Source: PLoS One. 2021 Jun 2;16(6):e0252210. doi: 10.1371/journal.pone.0252210 (PMC8172032; doi:10.1371/journal.pone.0252210)
Supplement: S3 Dataset — (ZIP) [file pone.0252210.s005.zip › Export UC active inflammation/OC020-1 pre treatment_base sub CR removed_19__X_-9665.2__Y_46880.7__Z_36.3651__Time_215.txt]

1714.640625	126.420174
1713.664063	49.792007
1712.687500	-1.289198
1711.709961	-52.024105
1710.733398	240.822556
1709.755859	121.106544
1708.778320	-116.081902
1707.799805	65.127853
1706.821289	-219.407410
1705.843750	69.682243
1704.864258	-55.997677
1703.885742	-63.406391
1702.907227	-137.299744
1701.927734	-28.844336
1700.948242	31.836464
1699.968750	34.081856
1698.988281	-24.768551
1698.007813	111.969185
1697.028320	62.039921
1696.046875	303.739105
1695.066406	267.991394
1694.084961	230.001526
1693.104492	237.888718
1692.123047	302.246246
1691.140625	372.329468
1690.159180	298.770752
1689.176758	463.081757
1688.194336	558.423523
1687.211914	606.172729
1686.228516	755.622925
1685.246094	551.004700
1684.262695	762.576721
1683.279297	689.449829
1682.295898	757.959412
1681.311523	691.055542
1680.327148	792.340149
1679.342773	968.544617
1678.358398	966.819031
1677.374023	1183.682373
1676.388672	1031.146484
1675.403320	1123.757568
1674.417969	1174.217651
1673.432617	1225.079224
1672.446289	1406.536865
1671.459961	1450.176392
1670.473633	1332.179565
1669.487305	1538.640503
1668.500977	1525.046387
1667.513672	1902.057007
1666.526367	1743.213379
1665.539063	1783.836426
1664.550781	1782.376587
1663.563477	2057.143555
1662.575195	1918.517700
1661.586914	1979.156494
1660.598633	1957.982788
1659.609375	1923.928101
1658.620117	2163.123047
1657.631836	2116.537598
1656.641602	2231.834229
1655.652344	1926.503052
1654.662109	1849.271362
1653.672852	2066.162109
1652.681641	1687.996094
1651.691406	1717.683594
1650.701172	1472.655518
1649.709961	1481.862793
1648.718750	1311.635620
1647.727539	977.943054
1646.735352	974.964966
1645.744141	969.653259
1644.751953	880.117065
1643.759766	764.504456
1642.766602	736.330444
1641.774414	534.262085
1640.781250	641.270142
1639.788086	352.781616
1638.794922	397.005280
1637.801758	293.793335
1636.807617	327.957092
1635.813477	383.433197
1634.819336	159.788696
1633.825195	160.413864
1632.830078	76.966576
1631.834961	75.409805
1630.839844	210.973679
1629.844727	183.480103
1628.849609	74.613304
1627.853516	210.679611
1626.857422	-142.413742
1625.861328	-132.232468
1624.865234	49.030712
1623.868164	133.112549
1622.871094	-40.250320
1621.874023	259.604950
1620.876953	-50.014263
1619.879883	110.799049
1618.881836	98.363518
1617.883789	-0.572169
1616.885742	94.900055
1615.887695	25.122866
1614.888672	47.317829
1613.889648	-35.311687
1612.890625	-10.277405
1611.891602	17.465649
1610.892578	-9.761156
1609.892578	-13.302976
1608.892578	38.261986
1607.892578	53.204445
1606.892578	167.736588
1605.891602	211.581070
1604.890625	229.285538
1603.889648	233.949051
1602.888672	13.610125
1601.887695	26.256590
1600.885742	148.794220
1599.883789	28.103661
1598.881836	-42.831020
1597.879883	-3.925097
1596.876953	-176.708023
1595.874023	-12.344967
1594.871094	-174.583054
1593.868164	10.611909
1592.864258	-83.673088
1591.861328	-115.268044
1590.857422	69.769653
1589.853516	40.734184
1588.848633	42.994980
1587.844727	-116.486588
1586.839844	214.330872
1585.834961	-41.651711
1584.830078	275.899292
1583.824219	160.658142
1582.819336	214.780273
1581.813477	216.725983
1580.807617	299.351837
1579.800781	-63.373871
1578.794922	138.903229
1577.788086	101.575890
1576.781250	340.020721
1575.773438	237.478470
1574.766602	251.948914
1573.758789	149.309860
1572.750977	-5.370100
1571.743164	245.425232
1570.735352	178.968964
1569.726563	151.417831
1568.718750	105.597244
1567.708984	176.559814
1566.700195	83.806519
1565.691406	94.825363
1564.681641	165.420425
1563.671875	212.517242
1562.662109	38.961815
1561.652344	62.486927
1560.641602	-80.087868
1559.630859	-49.017921
1558.620117	-95.851471
1557.609375	-2.851510
1556.597656	121.065979
1555.586914	-1.289254
1554.575195	0.582135
1553.563477	178.385941
1552.550781	-9.040120
1551.539063	-33.469917
1550.526367	-3.695875
1549.513672	-5.125620
1548.500977	114.865257
1547.487305	102.767464
1546.473633	23.303898
1545.459961	-58.861752
1544.446289	-254.853790
1543.432617	45.159584
1542.417969	29.737097
1541.404297	-189.858322
1540.389648	-99.674156
1539.374023	78.077324
1538.359375	5.246093
1537.343750	128.390442
1536.328125	-138.238174
1535.312500	183.165283
1534.296875	-21.796196
1533.280273	146.998856
1532.263672	-42.736286
1531.247070	79.273438
1530.230469	118.616638
1529.212891	-1.941044
1528.196289	268.861389
1527.178711	181.465546
1526.160156	83.634666
1525.142578	147.836899
1524.124023	106.333473
1523.106445	-9.916472
1522.087891	146.354630
1521.068359	60.655422
1520.049805	103.387589
1519.030273	158.779846
1518.010742	98.336678
1516.991211	155.946320
1515.971680	164.560593
1514.951172	-94.103996
1513.930664	22.068226
1512.910156	-77.615295
1511.889648	22.780859
1510.868164	-64.362106
1509.846680	-84.922821
1508.826172	9.800812
1507.803711	45.322872
1506.782227	24.277971
1505.759766	-4.615159
1504.737305	99.614487
1503.714844	44.786556
1502.692383	-12.731405
1501.668945	-57.582462
1500.646484	-87.188339
1499.623047	-27.340500
1498.599609	-44.450581
1497.575195	-164.069229
1496.550781	204.875671
1495.527344	-32.681843
1494.502930	-4.329280
1493.477539	161.923981
1492.453125	92.808105
1491.427734	113.022079
1490.402344	196.971069
1489.376953	204.114029
1488.350586	241.758942
1487.325195	195.006500
1486.298828	326.840820
1485.272461	392.130768
1484.245117	360.284607
1483.218750	608.991028
1482.191406	740.122009
1481.164063	633.909302
1480.136719	802.991821
1479.108398	801.084229
1478.080078	735.351135
1477.052734	870.849426
1476.023438	820.185547
1474.995117	896.802612
1473.965820	774.650391
1472.937500	1324.577026
1471.908203	1069.831909
1470.877930	1194.259888
1469.848633	1338.911865
1468.818359	1376.561157
1467.788086	1556.523926
1466.757813	1759.209106
1465.727539	1806.658325
1464.696289	1942.946411
1463.665039	2018.114990
1462.633789	2357.382080
1461.602539	2163.053467
1460.570313	2034.745728
1459.539063	2203.482910
1458.506836	2260.384033
1457.473633	2560.803955
1456.441406	2645.392334
1455.408203	2532.013428
1454.375000	2525.144043
1453.341797	2619.649902
1452.308594	2678.575928
1451.274414	2653.776855
1450.241211	2836.743652
1449.207031	2958.774902
1448.171875	2784.354492
1447.137695	2992.370361
1446.102539	2967.323730
1445.067383	2575.229980
1444.032227	2805.826904
1442.997070	2593.523682
1441.960938	2487.516602
1440.924805	2346.129395
1439.888672	2596.708496
1438.852539	2414.879639
1437.816406	2306.414307
1436.779297	2266.197021
1435.742188	1980.933472
1434.705078	1652.849976
1433.666992	1713.784546
1432.629883	1567.683594
1431.591797	1489.786621
1430.553711	1119.185059
1429.514648	854.708801
1428.476563	759.387329
1427.437500	724.637085
1426.398438	800.865479
1425.359375	428.349640
1424.320313	489.531555
1423.280273	512.898743
1422.240234	561.478699
1421.200195	796.461365
1420.159180	628.436890
1419.119141	510.892914
1418.078125	446.282379
1417.037109	530.224365
1415.996094	533.658813
1414.954102	411.343933
1413.912109	296.674896
1412.870117	370.694092
1411.828125	110.378563
1410.786133	78.953278
1409.743164	117.944214
1408.700195	388.116272
1407.657227	294.022552
1406.614258	270.351746
1405.570313	-26.927525
1404.527344	-90.545471
1403.483398	9.049010
1402.438477	141.279190
1401.394531	-107.760422
1400.349609	89.802933
1399.304688	239.720596
1398.259766	206.647903
1397.214844	28.301746
1396.168945	50.575928
1395.123047	72.930336
1394.077148	107.890327
1393.031250	-29.866438
1391.984375	-164.979065
1390.937500	-24.583881
1389.890625	-54.331425
1388.843750	86.179474
1387.796875	-68.455711
1386.749023	9.665260
1385.701172	42.848785
1384.653320	-21.372259
1383.604492	22.006153
1382.556641	33.004246
1381.507813	51.592396
1380.458984	-14.638552
1379.410156	36.647816
1378.360352	257.795746
1377.310547	54.610527
1376.260742	-41.052048
1375.210938	-181.465073
1374.161133	-29.824553
1373.110352	169.250336
1372.059570	-38.081444
1371.008789	146.204697
1369.957031	153.563080
1368.906250	-78.165405
1367.854492	-127.803642
1366.802734	36.924683
1365.750000	-79.702507
1364.698242	207.211151
1363.645508	65.974480
1362.592773	166.338745
1361.540039	27.932663
1360.486328	267.834442
1359.433594	191.919388
1358.379883	332.497467
1357.326172	197.205795
1356.271484	350.420807
1355.216797	292.489166
1354.163086	291.877167
1353.107422	368.388336
1352.052734	427.637085
1350.998047	405.070221
1349.942383	474.493469
1348.886719	601.110840
1347.830078	640.967590
1346.774414	921.587585
1345.717773	733.477905
1344.661133	798.514832
1343.604492	1019.850769
1342.546875	936.371338
1341.490234	1128.139771
1340.432617	1233.253174
1339.375000	1231.961182
1338.316406	1154.041992
1337.258789	1165.441528
1336.200195	1233.907349
1335.141602	1354.461548
1334.082031	1165.824463
1333.023438	1145.633911
1331.963867	1296.241089
1330.904297	1256.536377
1329.844727	1006.868958
1328.784180	1066.392456
1327.723633	1103.798340
1326.663086	1232.739624
1325.602539	1137.006714
1324.541992	1078.499512
1323.480469	1072.003784
1322.418945	1058.248413
1321.357422	1044.642822
1320.295898	976.905090
1319.233398	1318.811646
1318.170898	1083.620972
1317.108398	1238.246338
1316.045898	1360.898926
1314.982422	1222.386475
1313.918945	1406.862549
1312.855469	1305.628906
1311.791992	1253.834839
1310.728516	1106.163086
1309.664063	1303.354736
1308.599609	1185.537720
1307.535156	1350.901489
1306.469727	1381.004883
1305.404297	1425.984131
1304.338867	1446.481812
1303.273438	1417.924194
1302.208008	1271.515259
1301.141602	1098.259399
1300.075195	1138.970093
1299.008789	1216.636108
1297.942383	1090.540405
1296.875000	1094.759033
1295.807617	1221.842163
1294.740234	1228.722778
1293.672852	1400.125977
1292.604492	1213.381226
1291.537109	1100.418945
1290.468750	948.378967
1289.399414	870.067749
1288.331055	899.753662
1287.261719	757.987488
1286.192383	738.895203
1285.123047	959.976074
1284.052734	1117.386353
1282.983398	885.517395
1281.913086	1077.347534
1280.841797	946.129150
1279.771484	944.752136
1278.700195	999.735168
1277.628906	1010.763000
1276.557617	1026.766357
1275.486328	1047.742188
1274.414063	880.589783
1273.341797	992.177795
1272.269531	1064.709351
1271.197266	1183.701050
1270.124023	1224.572510
1269.050781	1155.634766
1267.977539	1333.345581
1266.904297	954.624939
1265.830078	1359.361450
1264.756836	1098.034302
1263.681641	1324.662476
1262.607422	1439.093994
1261.533203	1263.442261
1260.458008	1336.529663
1259.382813	1117.238525
1258.307617	1429.189819
1257.231445	1424.424927
1256.155273	1500.075073
1255.079102	1159.431152
1254.002930	1269.282715
1252.926758	1169.852417
1251.849609	1267.582275
1250.772461	1379.906616
1249.695313	1214.985718
1248.617188	1159.588501
1247.540039	1053.203369
1246.461914	1039.251709
1245.382813	1224.579224
1244.304688	1305.396362
1243.225586	1230.772339
1242.146484	1085.790039
1241.067383	1086.551636
1239.988281	995.104553
1238.908203	1165.784912
1237.828125	1229.661499
1236.748047	1242.590454
1235.667969	1141.554077
1234.586914	965.417542
1233.505859	1029.328735
1232.424805	896.929077
1231.343750	912.380493
1230.261719	1010.183838
1229.179688	967.484253
1228.097656	827.954285
1227.015625	874.869202
1225.932617	778.971069
1224.850586	811.342407
1223.767578	698.546814
1222.683594	728.479553
1221.600586	872.025940
1220.516602	367.625519
1219.432617	399.974243
1218.347656	468.533051
1217.263672	423.492981
1216.178711	419.507385
1215.093750	521.742065
1214.008789	549.061279
1212.922852	506.340820
1211.836914	671.133301
1210.750977	563.193665
1209.665039	696.467102
1208.579102	699.419434
1207.492188	808.410828
1206.405273	816.071350
1205.318359	609.200745
1204.230469	698.725586
1203.142578	532.824890
1202.054688	376.578796
1200.966797	410.559723
1199.877930	242.264328
1198.790039	107.679115
1197.701172	317.171356
1196.611328	26.145359
1195.522461	206.577286
1194.432617	151.219864
1193.342773	112.648270
1192.252930	-178.336426
1191.162109	-36.737823
1190.072266	25.447311
1188.981445	87.530792
1187.889648	70.268692
1186.798828	-64.700554
1185.707031	88.339828
1184.615234	-20.335054
1183.523438	-30.676857
1182.430664	-5.119196
1181.337891	200.198273
1180.245117	268.678497
1179.152344	118.913849
1178.059570	314.217529
1176.965820	188.289429
1175.872070	301.865448
1174.778320	501.511749
1173.683594	425.627319
1172.588867	385.588989
1171.494141	197.090942
1170.399414	156.927017
1169.303711	154.956955
1168.208984	317.910217
1167.113281	174.629379
1166.016602	81.510674
1164.920898	48.083023
1163.824219	5.005947
1162.727539	-30.989153
1161.630859	-74.239029
1160.533203	355.217163
1159.435547	407.175629
1158.337891	461.389587
1157.240234	331.729462
1156.141602	509.771057
1155.043945	625.610779
1153.944336	314.432220
1152.845703	225.005707
1151.747070	397.698181
1150.647461	353.341980
1149.547852	244.565613
1148.447266	338.185638
1147.347656	129.215118
1146.247070	41.644081
1145.146484	-48.382847
1144.044922	-181.323700
1142.944336	104.429237
1141.842773	202.015732
1140.741211	140.105408
1139.638672	-45.535431
1138.537109	-55.299088
1137.434570	322.197693
1136.332031	-98.933487
1135.228516	278.165222
1134.125977	481.609283
1133.022461	418.907288
1131.917969	512.786682
1130.814453	480.726013
1129.709961	768.883728
1128.605469	1066.282593
1127.500977	960.242126
1126.396484	920.525574
1125.291016	807.216797
1124.185547	727.026428
1123.080078	696.517578
1121.973633	725.127380
1120.868164	590.192932
1119.761719	604.379211
1118.654297	599.501892
1117.547852	608.721985
1116.440430	511.334869
1115.333008	536.902893
1114.225586	451.181793
1113.117188	743.736206
1112.008789	721.615295
1110.900391	604.852173
1109.791992	681.807190
1108.682617	706.638550
1107.573242	922.675293
1106.463867	791.374390
1105.354492	891.401062
1104.244141	748.152649
1103.133789	1187.750488
1102.023438	1202.372559
1100.913086	1091.873657
1099.801758	990.752502
1098.690430	1245.593750
1097.579102	1368.222046
1096.467773	1283.318359
1095.355469	1302.020020
1094.243164	1045.024536
1093.130859	1211.955322
1092.017578	1326.915405
1090.905273	1112.195557
1089.791992	928.074341
1088.677734	720.417297
1087.564453	1049.104858
1086.450195	1140.025391
1085.335938	1092.101929
1084.221680	1020.616455
1083.106445	1057.186279
1081.991211	1004.379028
1080.875977	982.062805
1079.760742	971.427063
1078.644531	906.715698
1077.528320	818.493042
1076.412109	777.182861
1075.295898	815.605530
1074.178711	715.536133
1073.061523	606.071594
1071.944336	592.735291
1070.826172	647.322021
1069.708984	643.247437
1068.590820	756.270874
1067.471680	520.137329
1066.353516	780.590088
1065.234375	987.013184
1064.115234	565.916077
1062.996094	809.656433
1061.875977	833.286621
1060.755859	784.348389
1059.635742	669.911499
1058.515625	497.037750
1057.394531	709.932739
1056.273438	679.631775
1055.152344	361.910461
1054.031250	567.604248
1052.909180	336.419678
1051.787109	539.640198
1050.665039	327.209595
1049.541992	453.278809
1048.418945	513.942810
1047.295898	572.237244
1046.172852	287.642975
1045.048828	320.292511
1043.925781	427.534576
1042.801758	441.490173
1041.676758	546.310242
1040.552734	201.474243
1039.427734	348.239044
1038.302734	115.390099
1037.176758	241.168411
1036.050781	352.939484
1034.924805	299.463593
1033.798828	383.291077
1032.672852	471.754456
1031.545898	495.084198
1030.418945	664.892700
1029.291992	472.069214
1028.164063	383.926300
1027.036133	230.810638
1025.908203	80.127075
1024.780273	-65.801613
1023.651367	-86.264290
1022.522461	-16.152662
1021.393555	-110.778740
1020.264648	-154.271927
1019.134766	198.916016
1018.004883	-53.225990
1016.875000	230.338654
1015.744141	-162.969604
1014.613281	141.458099
1013.482422	3.319447
1012.351563	310.016235
1011.219727	199.819656
1010.088867	217.084991
1008.956055	171.907532
1007.824219	390.634125
1006.691406	678.733826
1005.558594	973.720215
1004.425781	1754.255615
1003.292969	2569.190918
1002.159180	2910.009033
1001.025391	2344.934570
999.891602	1174.935669
998.756836	636.118225
997.622070	423.240234
996.487305	441.424835
995.352539	291.212219
994.216797	251.929199
993.081055	58.202400
991.945313	247.547501
990.808594	86.406815
989.672852	52.258129
988.536133	50.500732
987.398438	76.505959
986.261719	93.410095
985.124023	-20.864592
983.986328	145.965698
982.847656	239.167053
981.709961	203.567123
980.571289	-64.302666
979.432617	-65.055565
978.292969	118.318954
977.153320	106.285461
976.013672	312.791779
974.874023	167.684128
973.734375	135.377075
972.593750	185.922577
971.453125	294.006073
970.311523	296.548889
969.170898	189.047501
968.029297	3.700608
966.886719	15.921923
965.745117	46.641632
964.602539	137.124496
963.459961	294.213013
962.317383	247.350586
961.173828	395.472900
960.030273	106.025398
958.886719	-82.333771
957.743164	199.065201
956.598633	95.804802
955.454102	116.368851
954.309570	317.890869
953.165039	224.304153
952.019531	243.012848
950.874023	74.334000
949.727539	152.839920
948.582031	245.191345
947.435547	129.681839
946.289063	318.286865
945.141602	303.654266
943.995117	316.601685
942.847656	194.989990
941.699219	279.050232
940.551758	413.447693
939.403320	367.691376
938.254883	406.525909
937.105469	429.543121
935.957031	530.239929
934.807617	332.431000
933.658203	401.529083
932.507813	254.303146
931.357422	287.271027
930.207031	261.175568
929.056641	451.562164
927.906250	145.780991
926.754883	115.682465
925.603516	15.227795
924.451172	172.031281
923.298828	244.778351
922.146484	-66.595253
920.994141	111.062027
919.841797	147.896774
918.688477	214.413376
917.535156	-23.326788
916.380859	23.080229
915.227539	-141.530945
914.073242	-122.041801
912.918945	-20.709082
911.763672	-64.473267
910.608398	39.377281
909.453125	-56.232029
908.297852	-230.997910
907.141602	-83.657402
905.985352	124.947655
904.829102	190.868439
903.672852	-110.042152
902.515625	-111.741608
901.358398	-104.241402
900.201172	27.887379
899.042969	112.575157
897.884766	-56.029907
896.726563	-47.992214
895.568359	21.232176
894.409180	97.341522
893.250000	135.121033
892.090820	1.270767
890.930664	220.050674
889.771484	151.995026
888.611328	-101.070404
887.450195	27.645384
886.289063	-26.405342
885.128906	273.957764
883.966797	303.579681
882.805664	49.104713
881.643555	40.651569
880.481445	120.231400
879.319336	425.263519
878.156250	169.176422
876.993164	158.864670
875.830078	200.456467
874.666016	131.792526
873.502930	423.439178
872.338867	26.334518
871.173828	77.287476
870.009766	72.053307
868.844727	190.606552
867.679688	-41.592678
866.513672	-24.071564
865.348633	103.632538
864.182617	143.720154
863.015625	179.367157
861.849609	183.610992
860.682617	432.663177
859.515625	472.884583
858.347656	656.782471
857.180664	501.829285
856.012695	456.922455
854.843750	535.434937
853.675781	683.453186
852.506836	537.791809
851.337891	705.989014
850.167969	495.488678
848.999023	388.152435
847.829102	466.778351
846.658203	364.040100
845.488281	225.547256
844.317383	185.612656
843.146484	58.451115
841.975586	260.178619
840.803711	222.536957
839.631836	202.803436
838.459961	281.431946
837.287109	322.037323
836.114258	201.754349
834.941406	284.784973
833.768555	247.174911
832.594727	196.178726
831.420898	408.574768
830.247070	328.515320
829.072266	402.417908
827.898438	322.346588
826.722656	306.966339
825.547852	351.748840
824.372070	360.817383
823.196289	298.535675
822.020508	274.114716
820.844727	46.973625
819.667969	234.085571
818.491211	-28.650282
817.313477	71.490227
816.136719	-37.649536
814.958984	253.656921
813.781250	182.224106
812.602539	-53.782421
811.423828	-140.794037
810.245117	-50.024097
809.066406	22.855131
807.886719	-4.336532
806.707031	37.260021
805.527344	-76.673805
804.346680	58.007969
803.166992	-84.891411
801.985352	-59.159367
800.804688	-146.667664
799.623047	-96.710236
798.441406	57.348335
797.259766	67.150864
796.078125	-71.636314
794.895508	73.169807
793.712891	51.668159
792.529297	120.886475
791.346680	147.897842
790.163086	238.997528
788.978516	420.694855
787.794922	316.771637
786.610352	391.977020
785.425781	367.520477
784.241211	480.054443
783.055664	254.221924
781.870117	474.809082
780.684570	555.986267
779.498047	484.602539
778.311523	527.980713
777.125000	452.002380
775.938477	327.387146
774.750977	251.275085
773.563477	205.978058
772.375977	198.091965
771.187500	223.181686
769.999023	84.996246
768.810547	56.979473
767.622070	242.629990
766.432617	236.408264
765.243164	271.932281
764.053711	283.109161
762.863281	360.227600
761.672852	322.744995
760.482422	454.624481
759.291992	619.341064
758.100586	559.523315
756.909180	629.379517
755.717773	362.727631
754.525391	355.473755
753.333008	192.105988
752.140625	375.846039
750.948242	423.229218
749.754883	220.163681
748.561523	418.872589
747.368164	441.810577
746.173828	361.521606
744.979492	228.538010
743.785156	398.224854
742.590820	313.388733
741.395508	307.447815
740.200195	321.167511
739.003906	168.279617
737.808594	109.605515
736.612305	280.879150
735.416016	338.151703
734.218750	222.397354
733.021484	176.689072
731.824219	299.450500
730.626953	356.483246
729.428711	159.742188
728.230469	267.006836
727.032227	343.586853
725.833984	588.401428
724.634766	313.022736
723.435547	400.402588
722.235352	230.007889
721.036133	511.686340
719.835938	328.237671
718.635742	371.861938
717.434570	391.470581
716.233398	376.177826
715.032227	445.965790
713.831055	426.342041
712.628906	182.213287
711.426758	145.278793
710.224609	217.344986
709.021484	267.632202
707.818359	-10.930861
706.615234	2.462214
705.412109	87.740868
704.208008	173.037659
703.003906	132.155106
701.799805	-56.569248
700.594727	107.199364
699.389648	12.217262
698.184570	99.964424
696.979492	137.768387
695.773438	77.867233
694.567383	-86.186401
693.361328	-93.692200
692.154297	27.017529
690.947266	-234.290283
689.740234	-169.818024
688.533203	22.756153
687.325195	-142.577011
686.117188	-119.028114
684.909180	54.244728
683.700195	-39.072712
682.491211	56.334484
681.282227	4.488217
680.072266	160.763367
678.863281	-64.076767
677.653320	85.917198
676.442383	6.518401
675.232422	59.312851
674.021484	92.752625
672.810547	67.909355
671.598633	-73.566055
670.386719	120.313103
669.174805	130.494339
667.962891	82.456993
666.750000	242.013931
665.537109	58.154648
664.324219	312.941132
663.110352	-69.229897
661.897461	13.027369
660.683594	34.943954
659.468750	-44.439445
658.254883	-91.317413
657.040039	-28.067492
655.824219	-83.332458
654.609375	36.133121
653.393555	118.998100
652.177734	72.619560
650.960938	15.567653
649.745117	262.275848
648.528320	-93.982048
647.311523	-17.334675
646.093750	347.710846
644.875977	417.812195
643.658203	300.721954
642.440430	527.792480
641.221680	387.038300
640.002930	50.672882
638.784180	-70.675186
637.564453	18.532743
636.344727	257.973816
635.125000	-20.435598
633.905273	61.878841
632.684570	-154.416458
631.463867	41.281910
630.243164	-78.766922
629.021484	-10.219358
627.799805	-85.686432
626.578125	203.108368
625.356445	81.955757
624.133789	76.227699
622.911133	382.949829
621.688477	224.190430
620.464844	238.513916
619.241211	134.528854
618.017578	-79.159477
616.793945	98.334724
615.569336	99.619652
614.344727	1.787670
613.120117	18.752144
611.894531	-1.448862
610.668945	112.194580
609.443359	227.011612
608.216797	-22.482861
606.991211	47.586254
605.764648	-7.360925
604.537109	-185.169891
