# Supplementary material for: Raman spectroscopy accurately differentiates mucosal healing from non-healing and biochemical changes following biological therapy in inflammatory bowel disease
Source: PLoS One. 2021 Jun 2;16(6):e0252210. doi: 10.1371/journal.pone.0252210 (PMC8172032; doi:10.1371/journal.pone.0252210)
Supplement: S3 Dataset — (ZIP) [file pone.0252210.s005.zip › Export UC active inflammation/OC038-1 pre treatment_base sub CR removed_99__X_6801.37__Y_10266.3__Z_1718__Time_1129.txt]

1714.774414	-85.122055
1713.797852	43.108173
1712.820313	0.393020
1711.843750	51.118397
1710.866211	-21.934687
1709.888672	-130.189484
1708.911133	-83.331108
1707.933594	35.506710
1706.955078	-4.069852
1705.976563	-30.525368
1704.998047	106.085091
1704.019531	60.375584
1703.040039	215.163574
1702.061523	96.797073
1701.082031	-2.981731
1700.101563	22.805952
1699.122070	187.493851
1698.141602	306.531616
1697.161133	214.289932
1696.180664	223.539795
1695.200195	331.558868
1694.218750	391.391846
1693.238281	277.626404
1692.256836	348.072235
1691.274414	386.440582
1690.292969	454.168976
1689.310547	433.841797
1688.328125	429.562988
1687.345703	555.992249
1686.363281	557.129089
1685.379883	699.581787
1684.396484	437.021851
1683.413086	590.269531
1682.429688	655.656250
1681.445313	723.773254
1680.461914	634.920532
1679.477539	564.853882
1678.493164	723.810303
1677.507813	861.541809
1676.523438	813.184570
1675.538086	913.915161
1674.552734	1009.448364
1673.566406	908.394592
1672.581055	967.028259
1671.594727	903.585327
1670.608398	824.419067
1669.622070	1114.629395
1668.634766	1001.308105
1667.648438	1076.724731
1666.661133	1162.912964
1665.673828	1366.019287
1664.685547	1160.699707
1663.698242	1353.528198
1662.709961	1212.367554
1661.721680	1198.736694
1660.733398	1283.395020
1659.744141	1407.973389
1658.755859	1349.928101
1657.766602	1514.607788
1656.777344	1335.186646
1655.787109	1254.014893
1654.797852	1212.816528
1653.807617	1065.996094
1652.817383	1247.538208
1651.827148	905.480286
1650.835938	783.287292
1649.844727	912.550354
1648.853516	806.713745
1647.862305	735.501221
1646.871094	616.977905
1645.878906	419.467133
1644.886719	605.215881
1643.894531	513.844299
1642.902344	570.561279
1641.910156	363.530212
1640.916992	201.650009
1639.923828	280.120911
1638.930664	282.270416
1637.936523	268.792145
1636.943359	208.068726
1635.949219	-15.861020
1634.955078	50.380241
1633.960938	-46.568508
1632.965820	43.728989
1631.970703	26.196072
1630.975586	-25.377174
1629.980469	-0.411688
1628.985352	-6.864607
1627.989258	-89.454964
1626.993164	-42.939396
1625.997070	-59.403179
1625.000977	-49.404781
1624.003906	-55.031982
1623.007813	147.138657
1622.010742	52.427170
1621.012695	-94.646057
1620.015625	239.162674
1619.017578	-88.806801
1618.020508	242.498672
1617.021484	75.049782
1616.023438	83.632263
1615.025391	55.598793
1614.026367	-9.032430
1613.027344	133.663956
1612.028320	-25.129240
1611.028320	94.125992
1610.029297	82.386574
1609.029297	36.681992
1608.029297	103.739288
1607.028320	165.614883
1606.028320	180.414368
1605.027344	226.702148
1604.026367	55.793800
1603.025391	89.150475
1602.023438	-65.817963
1601.022461	22.613041
1600.020508	-72.001099
1599.018555	42.652466
1598.016602	-23.064117
1597.013672	-10.300670
1596.010742	-39.306450
1595.007813	-34.299313
1594.004883	-230.368652
1593.001953	-152.140961
1591.998047	-133.965912
1590.994141	-102.724648
1589.990234	-126.277420
1588.986328	-84.579163
1587.981445	71.882957
1586.976563	22.265957
1585.971680	103.039825
1584.966797	131.645798
1583.961914	58.597424
1582.956055	147.121124
1581.950195	-14.485231
1580.944336	-77.064903
1579.938477	232.726425
1578.931641	97.191498
1577.924805	175.121094
1576.917969	219.162399
1575.911133	109.658478
1574.904297	177.044724
1573.896484	62.328133
1572.888672	59.421928
1571.880859	126.661095
1570.873047	69.082336
1569.864258	11.480795
1568.855469	169.466370
1567.846680	101.378181
1566.837891	116.356209
1565.829102	87.137650
1564.819336	-27.781137
1563.809570	158.300629
1562.799805	-29.353313
1561.790039	13.856809
1560.779297	51.790619
1559.768555	-133.336456
1558.757813	-38.505028
1557.747070	-81.144882
1556.736328	-15.020686
1555.724609	50.993256
1554.712891	31.429939
1553.701172	185.278305
1552.689453	43.851559
1551.676758	-7.015183
1550.664063	-29.484165
1549.651367	64.386932
1548.638672	116.740685
1547.625977	-185.307098
1546.612305	63.382732
1545.598633	187.793243
1544.584961	136.316757
1543.571289	-83.184082
1542.556641	-129.616119
1541.541992	-18.584078
1540.527344	30.326122
1539.512695	-49.966488
1538.498047	-58.059906
1537.482422	114.375664
1536.466797	46.698200
1535.451172	79.538895
1534.434570	40.047249
1533.418945	70.083099
1532.402344	48.438736
1531.385742	-30.002655
1530.369141	-93.059784
1529.351563	60.185196
1528.334961	148.871262
1527.317383	-58.715405
1526.299805	-91.263565
1525.281250	87.142479
1524.263672	136.701355
1523.245117	-11.978609
1522.226563	14.204010
1521.208008	55.694675
1520.188477	50.772121
1519.168945	228.250153
1518.150391	156.257492
1517.129883	-34.020428
1516.110352	-23.946005
1515.089844	-55.085003
1514.070313	47.212521
1513.049805	103.141235
1512.028320	-28.437719
1511.007813	6.739137
1509.986328	121.321579
1508.964844	-51.537685
1507.943359	39.716339
1506.921875	112.878899
1505.899414	9.023905
1504.876953	17.876404
1503.854492	-11.811667
1502.832031	-164.552994
1501.808594	-61.214794
1500.786133	-91.167480
1499.762695	-46.968830
1498.739258	17.589935
1497.714844	-43.375229
1496.691406	-165.805634
1495.666992	-132.250351
1494.642578	59.756245
1493.617188	31.692701
1492.592773	36.790886
1491.567383	-29.771263
1490.541992	179.570480
1489.516602	276.331696
1488.491211	232.490479
1487.464844	211.558243
1486.438477	269.696838
1485.412109	156.714432
1484.385742	360.141937
1483.358398	423.069275
1482.331055	322.640045
1481.303711	285.937012
1480.276367	333.320221
1479.249023	421.398804
1478.220703	499.167267
1477.192383	474.910767
1476.164063	562.691650
1475.135742	576.506836
1474.106445	610.616211
1473.077148	749.034851
1472.047852	938.244080
1471.018555	900.821838
1469.989258	799.752502
1468.958984	726.645386
1467.928711	884.951416
1466.898438	1096.537720
1465.868164	1089.360229
1464.836914	1084.671997
1463.805664	1267.979492
1462.774414	1316.520264
1461.743164	1164.341064
1460.710938	1494.671143
1459.679688	1263.738403
1458.647461	1253.695801
1457.615234	1383.204590
1456.582031	1416.201172
1455.549805	1444.092285
1454.516602	1413.600830
1453.483398	1535.237061
1452.449219	1552.849243
1451.416016	1562.838501
1450.381836	1539.853394
1449.347656	1853.812500
1448.313477	1721.824951
1447.279297	1602.544312
1446.244141	1771.923096
1445.208984	1594.431641
1444.173828	1477.746460
1443.138672	1512.919556
1442.102539	1386.163330
1441.066406	1557.899902
1440.030273	1547.503540
1438.994141	1175.600830
1437.958008	1145.077759
1436.920898	1339.464111
1435.883789	1025.961182
1434.846680	1010.658081
1433.808594	884.247559
1432.771484	722.567200
1431.733398	664.457031
1430.695313	694.721008
1429.657227	485.285736
1428.618164	384.426239
1427.579102	412.261780
1426.540039	377.069519
1425.500977	336.877594
1424.461914	344.620361
1423.421875	296.941101
1422.381836	355.129761
1421.341797	259.674347
1420.301758	204.589218
1419.260742	260.338043
1418.219727	260.721313
1417.178711	87.490623
1416.137695	261.610504
1415.096680	247.025848
1414.054688	106.726837
1413.012695	175.244095
1411.970703	15.002971
1410.928711	18.257893
1409.885742	-176.970612
1408.842773	-83.134598
1407.799805	96.120880
1406.756836	61.890007
1405.712891	52.830158
1404.668945	58.894245
1403.625000	-0.237685
1402.581055	-91.901237
1401.537109	-145.834366
1400.492188	-16.595341
1399.447266	27.395287
1398.402344	106.532280
1397.357422	50.351009
1396.311523	239.840271
1395.265625	-136.909164
1394.219727	82.739571
1393.173828	-35.722202
1392.126953	259.062653
1391.081055	-41.977314
1390.034180	-32.480381
1388.986328	79.671822
1387.939453	61.775505
1386.891602	96.480812
1385.843750	-93.802048
1384.795898	-113.917931
1383.748047	-38.962669
1382.699219	-58.925358
1381.651367	26.145348
1380.602539	-103.563492
1379.552734	136.471558
1378.503906	21.946362
1377.454102	27.371651
1376.404297	5.429101
1375.354492	68.421074
1374.303711	41.658733
1373.253906	69.875053
1372.203125	20.859768
1371.152344	-202.559509
1370.100586	-76.841919
1369.049805	-192.806046
1367.998047	197.133316
1366.946289	11.592403
1365.894531	82.734619
1364.841797	56.828686
1363.789063	45.963108
1362.736328	-7.113816
1361.683594	-2.843269
1360.630859	118.440964
1359.577148	152.711029
1358.523438	187.061676
1357.469727	64.868019
1356.415039	124.262543
1355.361328	240.887787
1354.306641	327.739166
1353.251953	186.124710
1352.197266	402.278748
1351.141602	318.002045
1350.085938	350.526123
1349.030273	467.513916
1347.974609	455.520935
1346.918945	622.240417
1345.862305	548.399231
1344.805664	697.855164
1343.749023	626.698853
1342.691406	835.745178
1341.634766	893.638000
1340.577148	758.348206
1339.519531	692.567200
1338.460938	844.831787
1337.403320	756.963562
1336.344727	906.859009
1335.286133	861.270508
1334.226563	701.971436
1333.167969	621.996521
1332.108398	653.441040
1331.048828	600.889954
1329.989258	454.510529
1328.928711	669.138184
1327.869141	772.566284
1326.808594	725.331299
1325.748047	658.444458
1324.686523	796.637634
1323.625977	863.262207
1322.564453	848.483154
1321.502930	641.301331
1320.440430	782.187317
1319.378906	893.496582
1318.316406	874.126099
1317.253906	953.475769
1316.190430	857.841492
1315.127930	688.391602
1314.064453	718.687683
1313.000977	739.195557
1311.937500	882.926086
1310.873047	812.429382
1309.809570	641.101379
1308.745117	826.831482
1307.679688	953.491882
1306.615234	745.561035
1305.549805	943.665039
1304.484375	797.452698
1303.418945	764.477600
1302.353516	748.794373
1301.287109	632.420349
1300.220703	769.252075
1299.154297	694.820679
1298.087891	563.997070
1297.020508	637.104431
1295.954102	631.684387
1294.886719	604.237061
1293.818359	677.473389
1292.750977	686.950012
1291.682617	644.969360
1290.614258	473.091278
1289.545898	475.422943
1288.476563	541.539917
1287.407227	460.638641
1286.338867	573.390930
1285.268555	644.500916
1284.199219	639.707153
1283.128906	676.590149
1282.058594	659.647827
1280.988281	625.625854
1279.917969	532.937073
1278.846680	557.761902
1277.775391	423.634033
1276.704102	634.403809
1275.632813	757.106995
1274.560547	601.144836
1273.488281	653.008911
1272.416016	768.409851
1271.343750	710.362915
1270.270508	762.273376
1269.197266	648.161926
1268.124023	675.714844
1267.050781	664.235352
1265.977539	652.789490
1264.903320	756.030762
1263.829102	812.912354
1262.753906	606.445190
1261.679688	809.653259
1260.604492	717.877075
1259.529297	565.240662
1258.454102	756.202698
1257.378906	591.482544
1256.302734	857.879211
1255.226563	802.799011
1254.150391	662.562805
1253.073242	561.337891
1251.997070	844.588440
1250.919922	723.927734
1249.841797	715.200195
1248.764648	626.243835
1247.686523	734.236511
1246.608398	757.122559
1245.530273	714.395691
1244.452148	807.729431
1243.373047	694.578369
1242.293945	736.881775
1241.214844	655.352356
1240.135742	670.940857
1239.055664	752.037476
1237.975586	704.509277
1236.895508	601.206665
1235.815430	582.816772
1234.734375	734.138000
1233.654297	616.323914
1232.573242	634.260498
1231.491211	591.604614
1230.410156	657.956421
1229.328125	629.814026
1228.246094	424.915802
1227.163086	665.500488
1226.081055	494.529694
1224.998047	466.372467
1223.915039	430.949097
1222.832031	446.308228
1221.748047	309.301819
1220.664063	503.525909
1219.580078	161.076172
1218.496094	265.786499
1217.412109	254.459564
1216.327148	404.937500
1215.242188	379.037292
1214.157227	222.746216
1213.071289	175.111435
1211.985352	426.699066
1210.899414	342.782562
1209.813477	485.606171
1208.727539	329.294952
1207.640625	235.702621
1206.553711	477.174835
1205.466797	361.825989
1204.378906	371.778320
1203.291016	343.143219
1202.203125	343.380829
1201.115234	244.854675
1200.027344	163.180176
1198.938477	81.499031
1197.849609	-142.157166
1196.760742	247.688446
1195.670898	21.598352
1194.582031	-103.443176
1193.492188	21.545033
1192.401367	141.622772
1191.311523	-192.566208
1190.220703	-46.164944
1189.129883	44.876205
1188.039063	-8.255786
1186.947266	53.823677
1185.856445	-102.601479
1184.764648	88.955254
1183.671875	189.203232
1182.580078	-72.847672
1181.487305	-154.974869
1180.394531	187.257584
1179.301758	16.310249
1178.208984	-34.789871
1177.115234	-33.210171
1176.021484	-2.941205
1174.927734	118.264786
1173.833008	54.992290
1172.738281	85.050758
1171.643555	95.894073
1170.548828	199.992752
1169.454102	36.057552
1168.358398	113.699181
1167.262695	126.686440
1166.166992	29.642267
1165.070313	-84.148888
1163.973633	-11.561571
1162.876953	77.658081
1161.780273	135.728806
1160.683594	179.387909
1159.585938	218.193130
1158.488281	218.733185
1157.389648	262.165375
1156.291992	403.340271
1155.193359	60.186722
1154.094727	265.612030
1152.996094	118.030449
1151.896484	153.994629
1150.796875	135.074234
1149.697266	118.487259
1148.597656	97.086487
1147.498047	106.596786
1146.397461	32.712292
1145.296875	-157.834869
1144.195313	-191.284210
1143.094727	-177.186035
1141.993164	-34.698414
1140.891602	-44.537178
1139.789063	-123.382385
1138.687500	85.391907
1137.584961	39.716194
1136.482422	-207.959076
1135.379883	-65.985947
1134.276367	237.367508
1133.172852	153.491379
1132.069336	62.480934
1130.964844	256.264313
1129.861328	326.523041
1128.756836	396.696808
1127.652344	395.634979
1126.546875	358.953156
1125.442383	270.087128
1124.336914	389.783997
1123.230469	236.870438
1122.125000	368.271851
1121.018555	300.607178
1119.912109	244.768219
1118.805664	172.336792
1117.699219	258.479675
1116.591797	207.285858
1115.484375	170.268448
1114.376953	260.952698
1113.268555	-7.894746
1112.160156	30.691538
1111.051758	196.860840
1109.943359	244.758575
1108.833984	252.428711
1107.725586	267.148254
1106.616211	312.521851
1105.505859	338.947784
1104.396484	431.424988
1103.286133	398.747375
1102.175781	646.819275
1101.064453	484.304596
1099.954102	498.710419
1098.842773	572.020874
1097.731445	581.623840
1096.619141	546.414612
1095.507813	301.503082
1094.395508	450.059753
1093.282227	348.884491
1092.169922	381.943634
1091.056641	549.139160
1089.943359	516.195007
1088.830078	231.483429
1087.716797	403.244720
1086.602539	513.757019
1085.488281	421.991486
1084.373047	370.211609
1083.258789	215.035339
1082.143555	428.811798
1081.028320	334.741669
1079.913086	315.859314
1078.796875	242.966293
1077.680664	449.451813
1076.564453	277.972290
1075.448242	179.305298
1074.331055	195.622467
1073.213867	204.893158
1072.096680	317.328491
1070.979492	78.067352
1069.861328	230.317551
1068.743164	23.988874
1067.625000	213.666473
1066.505859	258.044525
1065.386719	119.762306
1064.267578	192.243820
1063.148438	288.103546
1062.029297	330.108307
1060.909180	154.531403
1059.789063	259.712250
1058.667969	-18.637335
1057.547852	79.545959
1056.426758	201.066437
1055.305664	100.556427
1054.183594	37.483669
1053.062500	100.587090
1051.940430	16.563709
1050.818359	-41.720833
1049.695313	63.420990
1048.572266	173.203400
1047.449219	243.298447
1046.326172	248.077362
1045.203125	187.587189
1044.079102	-66.352631
1042.955078	59.772770
1041.830078	-177.655594
1040.706055	11.398505
1039.581055	90.920616
1038.456055	-32.152664
1037.331055	73.018608
1036.205078	106.016724
1035.079102	97.149277
1033.953125	148.811813
1032.826172	146.987137
1031.700195	142.880753
1030.573242	83.015823
1029.445313	167.324097
1028.318359	49.468872
1027.190430	85.042809
1026.062500	-72.140068
1024.934570	-31.820995
1023.805664	-35.589249
1022.676758	-101.977631
1021.547852	-212.377808
1020.418945	-164.916840
1019.289063	-177.738525
1018.159180	-93.107376
1017.029297	-186.980545
1015.898438	-120.828911
1014.767578	12.547693
1013.636719	-4.673166
1012.505859	-5.618634
1011.375000	16.650537
1010.243164	131.568893
1009.111328	225.659546
1007.978516	185.545563
1006.846680	302.832581
1005.713867	628.292419
1004.581055	1092.408936
1003.447266	1422.275879
1002.313477	1449.258911
1001.179688	1060.339966
1000.045898	489.151489
998.912109	301.714569
997.777344	144.447556
996.642578	123.530937
995.506836	234.253265
994.372070	-21.918974
993.236328	-58.734394
992.100586	-14.737410
990.963867	29.305992
989.828125	101.062897
988.691406	87.572212
987.553711	39.589371
986.416992	-204.126190
985.279297	-178.173950
984.141602	-57.749283
983.003906	46.573879
981.865234	104.884361
980.726563	41.277538
979.587891	-121.154572
978.448242	61.571507
977.309570	143.104660
976.169922	63.741756
975.030273	154.574829
973.889648	132.838486
972.749023	-49.631264
971.608398	124.066994
970.467773	251.831741
969.326172	143.144806
968.184570	80.486404
967.042969	-71.562462
965.901367	-147.759659
964.758789	143.129745
963.616211	243.630524
962.473633	259.333374
961.330078	96.325890
960.186523	251.981216
959.042969	-34.512379
957.899414	68.566574
956.754883	311.349792
955.610352	185.512787
954.465820	80.406845
953.321289	37.203529
952.175781	71.873581
951.030273	147.767960
949.884766	91.073799
948.738281	91.629135
947.591797	147.106949
946.445313	172.924774
945.298828	75.437614
944.151367	201.891861
943.003906	122.849831
941.856445	160.339310
940.708008	154.514999
939.559570	103.125496
938.411133	83.763969
937.262695	287.987427
936.113281	209.439957
934.964844	258.652802
933.814453	180.279388
932.665039	327.583893
931.514648	276.695160
930.364258	182.620010
929.213867	81.820557
928.062500	19.829836
926.912109	-73.935104
925.759766	-28.796402
924.608398	30.026434
923.456055	20.653130
922.303711	13.616329
921.151367	-275.238159
919.999023	186.078064
918.845703	74.657837
917.692383	61.022804
916.539063	-27.497879
915.384766	-27.372799
914.230469	22.743729
913.076172	-154.057465
911.920898	-192.320084
910.766602	-105.757484
909.611328	19.367167
908.455078	-159.337662
907.299805	-113.504547
906.143555	-31.385714
904.987305	-87.469887
903.830078	-93.648239
902.673828	-38.640614
901.516602	84.307861
900.359375	-73.444069
899.201172	51.797489
898.042969	-94.481865
896.884766	-43.865265
895.726563	-47.511059
894.567383	73.229805
893.408203	67.367210
892.249023	97.696884
891.088867	168.711700
889.929688	115.489914
888.769531	3.610207
887.608398	198.858597
886.448242	50.951874
885.287109	173.937592
884.125977	32.926952
882.963867	-15.513789
881.801758	35.311493
880.639648	-42.372776
879.477539	67.077759
878.315430	-1.525557
877.152344	107.902153
875.989258	16.834291
874.825195	-103.445023
873.661133	154.562012
872.497070	38.834705
871.333008	44.685425
870.168945	-70.937744
869.003906	74.406624
867.838867	-88.369644
866.672852	56.928810
865.506836	123.500923
864.340820	-90.831139
863.174805	58.873920
862.008789	134.393372
860.841797	93.120842
859.674805	-103.028847
858.506836	64.503990
857.339844	79.372284
856.171875	-15.687325
855.003906	109.086700
853.834961	224.831238
852.666016	313.616455
851.497070	258.916962
850.328125	264.734802
849.158203	169.740082
847.988281	61.343868
846.818359	154.504272
845.647461	108.824066
844.477539	114.625427
843.306641	-20.544395
842.134766	103.822548
840.963867	120.767334
839.791992	124.276642
838.619141	20.476658
837.447266	-36.362892
836.274414	-149.045380
835.101563	37.630672
833.928711	16.510321
832.754883	176.232559
831.581055	268.894501
830.407227	209.742630
829.232422	68.049774
828.058594	122.691597
826.883789	117.077560
825.708008	100.299934
824.533203	-10.112097
823.357422	62.241135
822.181641	7.545956
821.004883	57.543991
819.828125	-12.757042
818.651367	10.458995
817.474609	-82.104027
816.296875	-101.209320
815.119141	-220.445648
813.941406	-81.637360
812.763672	-107.474014
811.584961	-157.777374
810.406250	-261.425049
809.226563	-145.054214
808.047852	-66.533081
806.868164	-34.715061
805.688477	-51.789055
804.507813	-66.656830
803.327148	5.018206
802.146484	-114.198311
800.965820	-200.104965
799.784180	-93.032188
798.603516	-103.558533
797.420898	32.214825
796.239258	-177.852402
795.056641	79.699783
793.874023	-41.709518
792.691406	7.455322
791.507813	-111.705345
790.324219	-51.518372
789.140625	-37.857201
787.956055	59.861980
786.772461	172.999817
785.586914	186.546707
784.402344	85.088875
783.216797	273.252319
782.032227	169.579620
780.845703	143.278900
779.660156	105.928841
778.473633	46.501213
777.287109	150.479263
776.100586	80.007500
774.913086	77.975609
773.725586	-1.290249
772.538086	-56.260719
771.349609	-27.407368
770.161133	-77.948853
768.972656	-71.158463
767.784180	-31.318251
766.594727	-176.574493
765.405273	35.084732
764.215820	17.609886
763.026367	44.178970
761.835938	99.355759
760.645508	114.896416
759.454102	159.039581
758.262695	198.768005
757.072266	132.924850
755.879883	163.865036
754.688477	76.101593
753.496094	34.541256
752.303711	105.064316
751.110352	305.166382
749.917969	112.099739
748.724609	-36.945553
747.530273	2.868887
746.336914	189.711304
745.142578	29.846069
743.948242	78.455185
742.752930	-15.471455
741.558594	96.755745
740.363281	110.325111
739.166992	45.030140
737.971680	54.282913
736.775391	50.424221
735.579102	13.753071
734.381836	-62.271782
733.185547	120.050552
731.988281	96.629372
730.790039	62.322517
729.592773	84.937088
728.394531	9.182279
727.196289	58.120415
725.997070	236.038422
724.797852	197.584427
723.598633	93.655052
722.399414	-1.441006
721.199219	102.270676
719.999023	96.826561
718.798828	58.696339
717.598633	142.834015
716.397461	93.909248
715.196289	5.801890
713.994141	131.489182
712.792969	98.024536
711.590820	36.300133
710.388672	-58.025345
709.185547	-58.570480
707.982422	-89.550873
706.779297	138.664566
705.576172	22.863043
704.372070	-147.235321
703.167969	-32.143551
701.963867	-60.629425
700.759766	-117.319206
699.554688	28.300901
698.349609	4.341249
697.143555	21.747116
695.938477	-102.044022
694.732422	-97.547424
693.525391	-66.933960
692.319336	0.627718
691.112305	-183.612228
689.905273	-220.130661
688.697266	-69.971313
687.490234	60.635639
686.282227	-8.308024
685.073242	48.592079
683.865234	-141.635178
682.656250	71.393456
681.447266	-81.839462
680.237305	-72.491074
679.028320	-54.460274
677.818359	6.898235
676.607422	63.922688
675.397461	-82.513145
674.186523	13.483477
672.975586	-80.926895
671.763672	23.693737
670.551758	54.745625
669.339844	14.437544
668.127930	108.138145
666.915039	31.079237
665.703125	72.845406
664.489258	-92.770393
663.276367	-16.506489
662.062500	113.652878
660.848633	6.290298
659.634766	88.805511
658.419922	-50.980339
657.205078	-18.231649
655.990234	3.639737
654.775391	-269.935608
653.559570	12.587322
652.343750	77.234314
651.126953	-134.016022
649.911133	96.227440
648.694336	59.215191
647.477539	-23.141508
646.259766	-30.290033
645.041992	-11.792420
643.824219	126.982323
642.606445	108.479187
641.387695	210.188766
640.168945	154.683502
638.950195	-4.211215
637.730469	186.970673
636.511719	-103.443817
635.291016	61.331017
634.071289	144.119568
632.850586	-97.632469
631.629883	-24.100990
630.409180	-43.239716
629.188477	100.297852
627.966797	11.719221
626.745117	-19.342173
625.522461	49.930565
624.300781	105.846870
623.078125	86.246925
621.854492	126.132446
620.631836	71.222427
619.408203	-29.193289
618.184570	-50.930546
616.960938	33.757927
615.736328	45.009201
614.511719	-51.382027
613.287109	35.535366
612.061523	10.484381
610.835938	-162.826950
609.610352	67.156593
608.384766	44.052963
607.158203	-135.860992
605.931641	-23.923986
604.705078	-36.811604
