# Supplementary material for: Raman spectroscopy accurately differentiates mucosal healing from non-healing and biochemical changes following biological therapy in inflammatory bowel disease
Source: PLoS One. 2021 Jun 2;16(6):e0252210. doi: 10.1371/journal.pone.0252210 (PMC8172032; doi:10.1371/journal.pone.0252210)
Supplement: S3 Dataset — (ZIP) [file pone.0252210.s005.zip › Export UC active inflammation/OC007-1 post treatment_BL sub CR removed_42__X_-7816.31__Y_-1579.63__Z_-3716.78__Time_479.txt]

1714.771484	194.724548
1713.794922	181.727005
1712.818359	-92.555244
1711.841797	57.921345
1710.864258	-32.074646
1709.886719	-27.296022
1708.909180	-21.612289
1707.930664	-237.445419
1706.953125	-31.721077
1705.974609	86.371384
1704.996094	-113.328705
1704.017578	25.181347
1703.038086	46.682312
1702.058594	82.381050
1701.079102	-68.359299
1700.099609	-87.183403
1699.120117	49.871571
1698.139648	-191.963074
1697.159180	173.741089
1696.178711	219.418686
1695.198242	62.810993
1694.216797	27.165228
1693.235352	107.080681
1692.253906	83.571213
1691.272461	116.827515
1690.291016	57.377243
1689.308594	262.713593
1688.326172	401.958771
1687.343750	448.481445
1686.360352	447.628448
1685.377930	492.755127
1684.394531	362.604370
1683.411133	619.427063
1682.427734	461.246429
1681.443359	327.684296
1680.458984	695.284729
1679.474609	645.418762
1678.490234	537.604004
1677.505859	808.190063
1676.520508	821.177917
1675.535156	962.350281
1674.549805	782.287415
1673.564453	844.716187
1672.578125	1016.570618
1671.592773	1045.393677
1670.606445	1260.623779
1669.619141	1348.750488
1668.632813	1224.914307
1667.645508	1316.603027
1666.658203	1305.199585
1665.670898	1328.741089
1664.683594	1368.623901
1663.695313	1443.381592
1662.708008	1515.883301
1661.719727	1708.044189
1660.730469	1532.097290
1659.742188	1690.510010
1658.752930	1560.453247
1657.763672	1494.393677
1656.774414	1802.106323
1655.785156	1419.039185
1654.794922	1613.505005
1653.804688	1323.944336
1652.814453	1235.915649
1651.824219	1219.664917
1650.833984	1153.486206
1649.842773	1042.682861
1648.851563	961.302185
1647.860352	962.169800
1646.868164	913.106567
1645.876953	539.418640
1644.884766	557.030029
1643.892578	487.751770
1642.900391	516.427429
1641.907227	413.358154
1640.914063	392.365143
1639.920898	247.612549
1638.927734	353.709869
1637.934570	114.522530
1636.940430	173.552368
1635.946289	69.327980
1634.952148	15.407442
1633.958008	-254.354172
1632.963867	118.897301
1631.968750	218.260712
1630.973633	-40.341351
1629.978516	-22.279041
1628.982422	-67.244827
1627.987305	-93.629829
1626.991211	98.469398
1625.995117	-40.777790
1624.998047	9.477028
1624.001953	-168.889374
1623.004883	196.993576
1622.007813	10.986513
1621.010742	-80.264336
1620.013672	120.168625
1619.015625	52.738434
1618.017578	150.820313
1617.019531	-84.431320
1616.021484	160.739578
1615.022461	342.891174
1614.023438	346.643860
1613.024414	140.634796
1612.025391	-4.931365
1611.026367	-29.807869
1610.026367	34.471313
1609.026367	-74.191048
1608.026367	105.393463
1607.026367	20.381111
1606.025391	210.374084
1605.025391	80.894989
1604.024414	24.765461
1603.022461	-7.787558
1602.021484	-1.083056
1601.019531	-164.415329
1600.017578	17.518427
1599.015625	45.092945
1598.013672	-13.627510
1597.010742	-169.048843
1596.008789	-144.136841
1595.005859	-9.548757
1594.001953	-146.683975
1592.999023	-48.787132
1591.995117	-175.493973
1590.991211	-184.739044
1589.987305	-220.125381
1588.983398	31.438417
1587.978516	136.762604
1586.974609	101.159256
1585.969727	0.324549
1584.963867	21.980854
1583.958984	25.316814
1582.953125	307.376129
1581.947266	261.004730
1580.941406	118.209717
1579.935547	316.506989
1578.928711	275.125824
1577.922852	20.251373
1576.916016	38.628998
1575.909180	59.509880
1574.901367	184.329330
1573.893555	251.787079
1572.886719	92.925079
1571.877930	-185.547150
1570.870117	84.358063
1569.861328	57.836533
1568.853516	-122.042496
1567.844727	72.037628
1566.834961	169.847382
1565.826172	77.995888
1564.816406	95.077721
1563.806641	101.659523
1562.796875	-221.363617
1561.787109	23.681772
1560.776367	-78.997955
1559.766602	-101.374969
1558.755859	-59.063633
1557.744141	102.315506
1556.733398	343.828278
1555.721680	121.414505
1554.709961	163.142441
1553.698242	-28.315882
1552.686523	44.238026
1551.673828	57.098877
1550.662109	178.514008
1549.649414	193.670212
1548.635742	87.115440
1547.623047	94.266891
1546.609375	181.427002
1545.595703	237.401031
1544.582031	47.704292
1543.568359	56.910828
1542.553711	-1.190131
1541.540039	51.663212
1540.524414	-40.251198
1539.509766	58.785721
1538.495117	-84.969894
1537.479492	36.984722
1536.463867	-11.520160
1535.448242	148.793015
1534.432617	177.384491
1533.416016	198.088745
1532.399414	125.855896
1531.382813	120.527176
1530.366211	212.980972
1529.349609	9.017607
1528.332031	181.026855
1527.314453	218.934280
1526.296875	22.426086
1525.279297	204.228531
1524.260742	231.418610
1523.242188	286.769226
1522.223633	113.043877
1521.205078	121.852806
1520.185547	122.810768
1519.166992	426.976959
1518.147461	281.131775
1517.127930	96.682816
1516.107422	-31.302305
1515.087891	171.972992
1514.067383	79.734619
1513.046875	123.481621
1512.025391	97.780327
1511.004883	-61.455444
1509.983398	123.040482
1508.961914	40.578281
1507.940430	-75.299698
1506.918945	90.794594
1505.896484	10.608703
1504.874023	-110.657013
1503.851563	-124.362434
1502.829102	7.853267
1501.806641	-82.919540
1500.783203	-45.734455
1499.759766	-180.196136
1498.736328	-271.188782
1497.711914	-218.946793
1496.688477	-241.009277
1495.664063	-17.608494
1494.639648	-172.891495
1493.614258	-136.450394
1492.589844	-59.202400
1491.564453	76.691902
1490.539063	-30.303772
1489.513672	18.493992
1488.488281	307.273499
1487.461914	279.191284
1486.435547	222.956604
1485.409180	271.318329
1484.382813	362.964844
1483.355469	469.791748
1482.328125	545.888489
1481.300781	359.200348
1480.273438	297.459656
1479.246094	638.451538
1478.217773	372.635864
1477.189453	476.346527
1476.161133	587.592346
1475.132813	747.123352
1474.103516	756.272156
1473.074219	885.018616
1472.044922	883.839233
1471.015625	986.945984
1469.986328	980.551819
1468.956055	1284.438477
1467.925781	1206.663086
1466.895508	1311.948364
1465.865234	1424.772827
1464.833984	1702.696533
1463.802734	1833.081421
1462.771484	1747.429565
1461.740234	1707.498657
1460.708008	1705.628052
1459.676758	2028.717773
1458.644531	1945.491821
1457.612305	1971.399292
1456.579102	1900.839844
1455.546875	2007.871826
1454.513672	2056.489746
1453.480469	2028.998047
1452.446289	2044.584595
1451.413086	2366.841797
1450.378906	2321.503662
1449.344727	2519.385254
1448.310547	2400.556885
1447.276367	2474.233643
1446.241211	2132.636230
1445.206055	2110.124756
1444.170898	2148.360840
1443.135742	2029.705444
1442.099609	2212.121582
1441.063477	1893.695313
1440.027344	2033.085449
1438.991211	1909.507080
1437.954102	1960.376221
1436.917969	1473.003174
1435.880859	1726.083374
1434.843750	1438.529663
1433.805664	1242.015137
1432.768555	1043.092896
1431.730469	978.050476
1430.692383	877.725342
1429.654297	979.324402
1428.615234	505.727783
1427.576172	541.828552
1426.537109	469.517059
1425.498047	356.931885
1424.458984	340.207489
1423.418945	439.431152
1422.378906	395.041565
1421.338867	300.332397
1420.298828	356.805359
1419.257813	362.927612
1418.216797	202.951126
1417.175781	158.858017
1416.134766	240.641052
1415.093750	-57.425728
1414.051758	24.454145
1413.009766	40.972736
1411.967773	70.108116
1410.924805	56.543594
1409.882813	105.877998
1408.839844	-3.045027
1407.796875	8.707420
1406.753906	131.015640
1405.709961	-133.342117
1404.666016	-91.271111
1403.622070	-142.012192
1402.578125	25.635176
1401.534180	70.353920
1400.489258	44.883446
1399.444336	-80.807922
1398.399414	1.709757
1397.354492	71.733566
1396.308594	51.574406
1395.262695	204.375031
1394.216797	186.853348
1393.170898	224.513382
1392.124023	61.920177
1391.077148	-83.000740
1390.031250	65.053764
1388.983398	25.440094
1387.936523	148.545029
1386.888672	84.086845
1385.840820	-115.290688
1384.792969	-19.489023
1383.745117	-3.627406
1382.696289	-215.100250
1381.647461	65.798264
1380.598633	-5.537513
1379.549805	-46.782600
1378.500977	-92.913803
1377.451172	-46.579113
1376.401367	59.727486
1375.351563	-1.098811
1374.300781	-46.844482
1373.250000	-35.111275
1372.200195	-15.795289
1371.148438	73.394638
1370.097656	65.444794
1369.045898	-96.917107
1367.995117	-37.361374
1366.943359	-35.033966
1365.890625	79.451553
1364.838867	169.097076
1363.786133	144.287399
1362.733398	27.504522
1361.680664	57.678429
1360.626953	334.215942
1359.574219	304.821899
1358.520508	253.155441
1357.466797	64.877571
1356.412109	40.823151
1355.358398	243.026215
1354.303711	196.789124
1353.249023	187.934540
1352.193359	179.179413
1351.138672	225.162354
1350.083008	400.302612
1349.027344	597.808105
1347.971680	522.391663
1346.915039	982.943481
1345.858398	667.097839
1344.802734	815.195618
1343.745117	663.345459
1342.688477	640.558533
1341.630859	813.644104
1340.573242	867.836487
1339.515625	748.720276
1338.458008	775.869507
1337.399414	850.144775
1336.340820	926.966248
1335.282227	979.107971
1334.223633	655.235718
1333.165039	885.728943
1332.105469	641.357666
1331.045898	832.386353
1329.986328	949.268555
1328.925781	836.334290
1327.865234	938.533020
1326.804688	613.381836
1325.744141	947.964111
1324.683594	857.749023
1323.622070	824.451538
1322.560547	1052.916260
1321.499023	839.630676
1320.437500	764.704590
1319.375000	911.912781
1318.312500	982.697937
1317.250000	954.917725
1316.187500	1114.597656
1315.124023	1064.800171
1314.061523	901.772400
1312.998047	992.651428
1311.933594	1122.985474
1310.870117	994.792664
1309.805664	979.992798
1308.741211	928.365417
1307.676758	1034.345215
1306.612305	943.536560
1305.546875	983.220215
1304.481445	1136.099121
1303.416016	976.731812
1302.349609	1257.536865
1301.284180	1140.158569
1300.217773	1153.137329
1299.151367	1121.972290
1298.084961	1105.636108
1297.017578	730.871948
1295.950195	876.810486
1294.882813	929.491760
1293.815430	854.619629
1292.747070	819.105408
1291.678711	778.773926
1290.610352	520.273438
1289.541992	671.406494
1288.473633	729.395508
1287.404297	900.156799
1286.334961	642.128235
1285.265625	732.128845
1284.195313	782.966675
1283.125977	997.902771
1282.055664	737.883728
1280.985352	813.347900
1279.914063	707.761780
1278.843750	817.567444
1277.772461	900.475586
1276.700195	768.209717
1275.628906	816.976135
1274.557617	724.004150
1273.485352	946.368896
1272.413086	868.170349
1271.339844	941.500366
1270.267578	1178.472046
1269.194336	975.894348
1268.121094	800.302734
1267.046875	1059.247070
1265.973633	1115.601929
1264.899414	901.190247
1263.825195	1079.581299
1262.750977	914.118591
1261.675781	973.047424
1260.601563	922.308228
1259.526367	844.819275
1258.450195	1154.760742
1257.375000	999.377625
1256.298828	1041.341187
1255.222656	1078.444946
1254.146484	1117.995239
1253.070313	1147.819580
1251.993164	1077.900146
1250.916016	1107.766602
1249.838867	909.037842
1248.760742	1089.718262
1247.683594	1007.803345
1246.605469	797.132751
1245.527344	960.763489
1244.448242	1019.876099
1243.370117	879.820190
1242.291016	778.688660
1241.211914	859.687866
1240.131836	690.665222
1239.052734	672.175598
1237.972656	796.836182
1236.892578	928.724487
1235.811523	936.882324
1234.731445	729.263855
1233.650391	691.412231
1232.569336	845.023010
1231.488281	879.844971
1230.406250	825.022400
1229.324219	714.519531
1228.242188	601.637878
1227.160156	764.759766
1226.077148	489.750397
1224.994141	585.055481
1223.911133	414.207886
1222.828125	257.935822
1221.745117	360.445984
1220.661133	540.254944
1219.577148	384.013519
1218.492188	230.239197
1217.408203	301.191162
1216.323242	415.567688
1215.238281	107.282463
1214.153320	228.849899
1213.067383	246.549194
1211.982422	399.354553
1210.896484	395.243500
1209.809570	439.348572
1208.723633	415.882507
1207.636719	633.500427
1206.549805	388.175781
1205.462891	641.789368
1204.375000	321.814606
1203.288086	230.793610
1202.200195	286.686005
1201.111328	294.360809
1200.023438	167.189468
1198.934570	61.695930
1197.845703	-144.850067
1196.756836	-43.419186
1195.666992	2.607367
1194.578125	-33.183704
1193.488281	-242.094849
1192.397461	-109.658333
1191.307617	68.332954
1190.216797	-75.730263
1189.125977	-73.258484
1188.035156	-85.243721
1186.944336	-73.262939
1185.852539	-150.148682
1184.760742	-39.869816
1183.668945	132.690140
1182.576172	-93.061218
1181.483398	98.512932
1180.390625	-50.510944
1179.297852	-185.138367
1178.205078	-63.330898
1177.111328	20.028923
1176.017578	33.828224
1174.923828	100.253944
1173.829102	-1.015007
1172.734375	132.300308
1171.639648	71.640785
1170.544922	34.878044
1169.450195	112.900307
1168.354492	238.659775
1167.258789	218.443558
1166.163086	-81.525085
1165.066406	125.273346
1163.969727	66.679878
1162.873047	-61.228634
1161.776367	30.596352
1160.679688	112.767853
1159.582031	118.439995
1158.484375	434.337982
1157.386719	327.654968
1156.288086	302.069458
1155.189453	235.883972
1154.090820	358.056427
1152.992188	50.962719
1151.892578	194.444244
1150.793945	125.706619
1149.693359	133.171585
1148.593750	47.675186
1147.494141	-242.653030
1146.393555	-68.635834
1145.292969	193.313248
1144.191406	214.711197
1143.090820	205.110260
1141.989258	71.749397
1140.887695	-111.557068
1139.785156	-85.610603
1138.683594	-299.827209
1137.581055	-67.209480
1136.478516	6.042605
1135.375977	188.474258
1134.272461	147.507492
1133.168945	130.241348
1132.065430	65.443810
1130.960938	399.339508
1129.857422	343.879700
1128.752930	615.758423
1127.648438	394.126923
1126.542969	604.095398
1125.438477	579.215271
1124.333008	393.113892
1123.226563	240.207672
1122.121094	357.393982
1121.014648	14.968928
1119.908203	222.017792
1118.801758	234.786362
1117.695313	446.314331
1116.587891	231.738220
1115.480469	97.645500
1114.373047	133.862122
1113.264648	292.971771
1112.156250	366.846313
1111.047852	244.449463
1109.939453	211.858231
1108.830078	358.786072
1107.721680	361.516571
1106.611328	314.595612
1105.501953	326.680298
1104.392578	470.898193
1103.282227	681.076965
1102.171875	402.725739
1101.060547	582.067688
1099.950195	572.626343
1098.838867	754.121277
1097.726563	558.333801
1096.615234	574.701660
1095.502930	659.347839
1094.390625	739.206604
1093.278320	574.066162
1092.166016	571.428650
1091.052734	356.895020
1089.939453	587.227966
1088.826172	626.838745
1087.711914	504.082275
1086.598633	489.542480
1085.484375	623.106567
1084.369141	328.741608
1083.254883	422.276733
1082.139648	532.187073
1081.024414	435.299927
1079.909180	282.069794
1078.792969	551.533142
1077.676758	548.542847
1076.560547	404.718384
1075.444336	286.754517
1074.327148	379.954315
1073.209961	362.866028
1072.092773	465.359253
1070.974609	159.885544
1069.857422	367.826263
1068.739258	322.592896
1067.620117	221.143906
1066.501953	311.796295
1065.382813	304.052338
1064.263672	420.383301
1063.144531	461.765259
1062.024414	315.926208
1060.905273	401.765198
1059.784180	527.317749
1058.664063	241.274933
1057.543945	249.935104
1056.422852	251.581009
1055.301758	117.707321
1054.179688	343.672028
1053.057617	265.913208
1051.936523	108.816086
1050.813477	105.877472
1049.691406	186.988373
1048.568359	-21.277235
1047.445313	244.163147
1046.322266	336.904785
1045.198242	70.513855
1044.075195	-44.187164
1042.950195	113.883965
1041.826172	276.576752
1040.702148	264.495514
1039.577148	196.545364
1038.452148	-1.743097
1037.326172	237.770691
1036.201172	37.308186
1035.075195	90.614899
1033.948242	269.561584
1032.822266	20.498362
1031.695313	320.381897
1030.568359	104.052040
1029.441406	276.028809
1028.313477	220.237289
1027.186523	-46.889893
1026.058594	22.944197
1024.929688	-216.054764
1023.801758	-36.993450
1022.672852	-138.816910
1021.543945	-296.229645
1020.414063	-274.875702
1019.284180	113.002258
1018.155273	32.341873
1017.024414	90.874664
1015.894531	-295.578339
1014.763672	-67.705589
1013.632813	21.121872
1012.501953	163.249130
1011.370117	138.643875
1010.238281	315.538391
1009.106445	501.681030
1007.974609	194.912903
1006.841797	554.654053
1005.708984	1034.579712
1004.576172	1595.293823
1003.443359	2088.778809
1002.309570	1759.258789
1001.175781	1335.228027
1000.041992	754.376099
998.907227	469.523834
997.772461	212.598846
996.637695	-83.368469
995.502930	144.837753
994.367188	119.184074
993.231445	268.968811
992.095703	112.004471
990.959961	259.594757
989.823242	-19.303362
988.686523	-120.501305
987.549805	78.010597
986.412109	-18.369074
985.274414	-181.403259
984.136719	-282.090179
982.999023	105.436188
981.860352	-87.145073
980.722656	-83.938850
979.583008	-18.522436
978.444336	-201.440216
977.304688	43.537632
976.165039	42.511547
975.025391	11.708661
973.884766	-239.577240
972.745117	53.836563
971.604492	170.360352
970.462891	137.673584
969.322266	132.658508
968.180664	120.864571
967.039063	-51.444740
965.896484	164.141983
964.753906	93.035484
963.611328	111.499687
962.468750	230.934265
961.326172	57.046452
960.182617	169.780197
959.039063	-6.084304
957.894531	3.762258
956.750977	327.421417
955.606445	184.021439
954.460938	214.743286
953.316406	-56.484047
952.170898	130.062912
951.025391	28.451536
949.879883	164.804764
948.733398	-18.845942
947.587891	161.100128
946.440430	235.961548
945.293945	-24.919626
944.146484	210.043472
942.999023	323.985687
941.851563	463.095154
940.704102	494.977875
939.555664	91.136497
938.407227	109.621368
937.257813	203.469406
936.109375	242.655106
934.959961	122.356339
933.810547	189.105392
932.660156	203.523361
931.510742	336.494049
930.360352	205.320908
929.208984	245.085495
928.058594	0.381860
926.907227	254.312744
925.755859	150.997406
924.603516	147.925522
923.452148	-96.119247
922.299805	-121.670341
921.147461	121.124420
919.994141	34.370140
918.840820	-15.893730
917.687500	-16.062824
916.534180	-63.830662
915.379883	38.372875
914.225586	-0.117318
913.071289	-52.115948
911.916992	-113.076431
910.761719	-85.449959
909.606445	187.177032
908.451172	-2.768121
907.294922	-167.601715
906.138672	-139.644882
904.982422	67.370476
903.826172	34.262188
902.668945	-48.570076
901.511719	110.971115
900.354492	10.205478
899.196289	-101.749451
898.038086	-52.943012
896.879883	66.032333
895.721680	137.531342
894.562500	206.808411
893.403320	-94.576782
892.244141	-174.293945
891.084961	-100.280411
889.924805	77.666573
888.764648	-51.526443
887.603516	33.881416
886.443359	31.273035
885.282227	164.120270
884.121094	-75.294144
882.958984	-174.697998
881.797852	-16.939301
880.635742	201.665985
879.472656	293.997803
878.310547	-10.276454
877.147461	120.443390
875.984375	59.692600
874.820313	201.673203
873.656250	127.500450
872.492188	174.934967
871.328125	6.357481
870.164063	33.611637
868.999023	-65.068268
867.833984	331.016815
866.667969	133.449860
865.502930	297.846680
864.336914	255.463257
863.169922	242.326752
862.003906	298.828339
860.836914	278.976898
859.669922	131.187180
858.501953	77.742363
857.334961	309.288422
856.166992	540.733704
854.999023	433.413849
853.830078	608.670593
852.661133	346.709686
851.492188	539.824890
850.323242	434.838379
849.153320	325.416077
847.983398	377.283325
846.813477	393.288605
845.642578	315.259033
844.472656	250.670914
843.301758	101.076065
842.129883	-52.938736
840.958984	148.678116
839.787109	34.921761
838.614258	10.609480
837.442383	384.069427
836.269531	359.624786
835.096680	221.237549
833.923828	366.498566
832.750000	163.359940
831.576172	132.153900
830.402344	123.238983
829.227539	388.713715
828.053711	265.895233
826.878906	279.125946
825.703125	236.568085
824.528320	256.387756
823.352539	233.811020
822.175781	422.848816
821.000000	-60.935886
819.823242	-161.522278
818.646484	85.192207
817.469727	-35.530182
816.291992	-185.180878
815.114258	152.400574
813.936523	64.930649
812.758789	-80.379982
811.580078	103.347305
810.401367	151.337845
809.221680	117.022957
808.042969	-43.980949
806.863281	-191.648911
805.683594	-55.087189
804.502930	23.619898
803.322266	-86.442291
802.141602	131.882675
800.960938	-155.778015
799.779297	-208.275314
798.597656	-67.910072
797.416016	-40.749287
796.234375	-44.707516
795.051758	-48.740208
793.869141	-214.565720
792.685547	-45.957851
791.502930	-340.290833
790.319336	-3.649977
789.135742	73.807411
787.951172	228.594620
786.766602	58.041965
785.582031	126.345810
784.397461	79.560013
783.211914	125.563118
782.026367	310.699646
780.840820	380.772675
779.655273	167.978928
778.468750	226.855194
777.282227	86.907661
776.094727	-216.400146
774.908203	175.538910
773.720703	-79.257851
772.533203	-120.039543
771.344727	-10.908981
770.156250	-62.856220
768.967773	209.183319
767.779297	99.765511
766.589844	-22.889189
765.400391	123.182854
764.210938	170.017212
763.020508	199.151810
761.830078	248.018433
760.639648	437.643127
759.449219	429.101746
758.257813	310.525146
757.066406	310.698120
755.875000	330.603058
754.682617	348.247742
753.491211	194.420380
752.297852	280.096527
751.105469	159.209198
749.912109	328.208679
748.718750	53.594418
747.525391	384.882477
746.331055	222.223495
745.137695	48.635094
743.942383	302.813263
742.748047	8.614117
741.552734	21.460501
740.357422	196.473648
739.162109	-12.106332
737.965820	-73.820030
736.770508	-47.909813
735.573242	28.340754
734.376953	-50.896057
733.179688	62.509773
731.982422	-128.312286
730.785156	74.748283
729.586914	144.293716
728.388672	172.263153
727.190430	125.895142
725.992188	180.102020
724.792969	341.370911
723.593750	131.188934
722.394531	274.957703
721.194336	239.624405
719.994141	241.448563
718.793945	354.615051
717.592773	284.465607
716.391602	127.122009
715.190430	207.629410
713.989258	242.350357
712.787109	98.337616
711.584961	67.777153
710.382813	272.620270
709.180664	207.285004
707.977539	118.081963
706.774414	148.745560
705.570313	114.149857
704.367188	147.106995
703.163086	51.738129
701.958984	-28.285330
700.753906	72.326584
699.548828	68.595589
698.343750	-152.447708
697.138672	-66.851921
695.932617	-29.013792
694.726563	80.582748
693.520508	-59.552704
692.313477	30.636961
691.106445	-163.509583
689.899414	-3.701041
688.692383	-149.825958
687.484375	-198.162567
686.276367	148.351318
685.068359	78.475952
683.859375	-119.170845
682.650391	-95.559013
681.441406	-100.031578
680.232422	-210.554855
679.022461	-104.345734
677.812500	118.836365
676.602539	-175.383957
675.391602	-36.510410
674.180664	-107.499870
672.969727	-18.284395
671.758789	-32.840332
670.546875	15.401685
669.334961	31.274040
668.123047	34.245499
666.910156	4.877545
665.697266	221.863419
664.484375	37.086559
663.270508	204.419739
662.057617	24.154657
660.842773	25.319426
659.628906	22.200157
658.415039	-19.722084
657.200195	-89.640541
655.984375	-99.136368
654.769531	42.274807
653.553711	-55.622974
652.337891	-56.529617
651.122070	33.013138
649.905273	-21.830578
648.688477	18.040018
647.471680	146.086884
646.253906	400.978546
645.037109	96.178658
643.818359	200.159149
642.600586	93.174995
641.381836	179.621674
640.163086	98.171875
638.944336	-30.714451
637.725586	115.298683
636.505859	-117.092209
635.286133	-102.627907
634.065430	111.256683
632.845703	79.997292
631.625000	-63.186462
630.403320	-13.531189
629.182617	168.730042
627.960938	125.280365
626.739258	12.786803
625.517578	-76.548889
624.294922	183.021606
623.072266	92.632149
621.849609	256.653320
620.625977	182.223404
619.402344	117.876602
618.178711	-60.608738
616.955078	-44.969425
615.730469	70.452774
614.505859	-88.861816
613.281250	-154.863815
612.055664	-22.885504
610.830078	105.918457
609.604492	-91.270073
608.378906	-20.182154
607.152344	94.592255
605.925781	-33.259090
604.699219	-10.682003
