# Supplementary material for: Raman spectroscopy accurately differentiates mucosal healing from non-healing and biochemical changes following biological therapy in inflammatory bowel disease
Source: PLoS One. 2021 Jun 2;16(6):e0252210. doi: 10.1371/journal.pone.0252210 (PMC8172032; doi:10.1371/journal.pone.0252210)
Supplement: S3 Dataset — (ZIP) [file pone.0252210.s005.zip › Export UC active inflammation/OC023-2 _base sub CR removed_68__X_25482.7__Y_6215.9__Z_810.702__Time_780.txt]

1714.862305	-92.179482
1713.885742	-10.722385
1712.909180	-81.661041
1711.931641	-48.727676
1710.955078	4.972458
1709.977539	-57.267208
1709.000000	38.032764
1708.021484	81.809341
1707.043945	130.426804
1706.065430	-54.460854
1705.086914	-170.091629
1704.107422	99.361412
1703.128906	28.472321
1702.149414	85.687416
1701.169922	113.151634
1700.190430	30.687424
1699.210938	271.546844
1698.230469	191.291748
1697.250000	257.884308
1696.269531	476.597412
1695.289063	305.075500
1694.307617	392.571838
1693.326172	538.701111
1692.344727	420.435394
1691.363281	456.997040
1690.381836	554.912964
1689.399414	634.109558
1688.416992	670.638123
1687.434570	864.537781
1686.452148	791.839478
1685.468750	935.142273
1684.485352	891.968262
1683.501953	1014.123840
1682.518555	933.947266
1681.534180	843.299561
1680.550781	1178.868530
1679.566406	1197.714355
1678.582031	1254.015991
1677.596680	1209.391724
1676.611328	1239.499634
1675.626953	1346.981812
1674.641602	1441.356323
1673.655273	1636.945313
1672.669922	1659.999878
1671.683594	1715.192993
1670.697266	1701.588135
1669.710938	1903.410767
1668.723633	2015.156128
1667.737305	1776.775879
1666.750000	1854.634277
1665.762695	2145.060547
1664.774414	2080.191650
1663.787109	2129.754639
1662.798828	2047.036743
1661.810547	2314.644043
1660.822266	2243.219238
1659.833008	2238.412109
1658.844727	2263.120117
1657.855469	2118.641113
1656.866211	2260.584961
1655.875977	2111.582031
1654.886719	2135.075195
1653.896484	1952.488892
1652.906250	2061.385498
1651.916016	2001.303589
1650.924805	1581.930542
1649.934570	1594.097290
1648.943359	1474.435547
1647.952148	1294.401367
1646.959961	974.753662
1645.968750	1080.930420
1644.976563	986.680420
1643.984375	1111.989502
1642.992188	788.802185
1641.999023	743.231201
1641.005859	484.282562
1640.012695	537.100220
1639.019531	387.134552
1638.026367	319.319092
1637.032227	185.944489
1636.039063	-23.478348
1635.043945	191.785934
1634.049805	238.657776
1633.055664	180.455780
1632.060547	-69.668808
1631.065430	-66.611183
1630.070313	5.187298
1629.074219	-72.772568
1628.079102	-10.946558
1627.083008	11.669460
1626.086914	10.882262
1625.090820	-128.998657
1624.093750	136.305603
1623.096680	-29.303135
1622.100586	26.154942
1621.102539	3.013230
1620.105469	35.286465
1619.107422	196.457260
1618.109375	3.341280
1617.111328	256.774231
1616.113281	219.007263
1615.115234	247.061035
1614.116211	212.346848
1613.117188	164.731277
1612.118164	83.239220
1611.118164	114.690636
1610.119141	65.056084
1609.119141	-141.610352
1608.119141	21.369333
1607.118164	63.948944
1606.118164	159.033218
1605.117188	165.203339
1604.116211	257.885162
1603.115234	88.959488
1602.114258	-1.278895
1601.112305	55.124134
1600.110352	56.690632
1599.108398	-56.687840
1598.106445	-65.357491
1597.103516	-5.981933
1596.100586	-51.069695
1595.097656	-218.847275
1594.094727	-248.055283
1593.091797	-224.963074
1592.087891	-272.314850
1591.083984	-82.073372
1590.080078	-38.009380
1589.076172	-77.417442
1588.071289	-51.567265
1587.067383	-23.098314
1586.062500	221.783707
1585.057617	284.097046
1584.051758	83.161644
1583.045898	12.592986
1582.041016	98.349945
1581.035156	79.876099
1580.028320	103.055145
1579.022461	-61.247952
1578.015625	97.240585
1577.008789	279.042999
1576.001953	252.587799
1574.994141	184.478516
1573.987305	267.176117
1572.979492	81.978287
1571.971680	76.157417
1570.962891	124.846939
1569.955078	53.915863
1568.946289	133.606537
1567.937500	49.553288
1566.928711	56.328465
1565.918945	86.371681
1564.910156	170.807648
1563.900391	-56.294056
1562.890625	-114.769875
1561.880859	-46.233997
1560.870117	128.480209
1559.859375	129.282974
1558.848633	80.707886
1557.837891	13.882375
1556.827148	229.379272
1555.815430	294.394867
1554.803711	167.583649
1553.791992	328.105713
1552.780273	232.113876
1551.767578	130.833572
1550.754883	94.135124
1549.742188	15.898241
1548.729492	201.368942
1547.716797	94.369560
1546.703125	88.081276
1545.689453	1.491430
1544.675781	-82.650116
1543.662109	37.192265
1542.647461	6.971477
1541.632813	-0.173190
1540.618164	-43.648190
1539.603516	106.332504
1538.588867	-61.411755
1537.573242	-102.830772
1536.557617	15.533997
1535.541992	7.263923
1534.526367	-81.142532
1533.509766	54.600834
1532.493164	79.244713
1531.476563	62.443153
1530.459961	11.951366
1529.443359	200.856705
1528.425781	64.953690
1527.408203	83.404640
1526.390625	75.898262
1525.373047	222.622894
1524.354492	176.071396
1523.335938	-1.879877
1522.317383	-33.345032
1521.298828	163.876358
1520.280273	49.695740
1519.260742	-8.097632
1518.241211	-12.104966
1517.221680	-67.709450
1516.202148	-54.136940
1515.181641	56.812008
1514.161133	59.655022
1513.140625	-96.883789
1512.120117	5.678054
1511.099609	-58.814072
1510.078125	-33.696896
1509.056641	-26.752172
1508.035156	-48.226078
1507.012695	-21.189064
1505.991211	-12.302105
1504.968750	-136.902908
1503.946289	-123.284569
1502.923828	-107.311501
1501.900391	-129.973679
1500.877930	-140.010345
1499.854492	-70.885239
1498.830078	-65.986481
1497.806641	28.294668
1496.782227	-92.585007
1495.758789	-24.301571
1494.734375	107.688110
1493.708984	75.780945
1492.684570	-12.526004
1491.659180	233.819321
1490.633789	311.230225
1489.608398	260.693726
1488.583008	432.213104
1487.556641	235.749496
1486.530273	475.771820
1485.503906	536.844055
1484.477539	388.459808
1483.450195	459.381683
1482.423828	502.063690
1481.396484	526.699280
1480.368164	826.530884
1479.340820	929.798706
1478.312500	622.511902
1477.284180	944.603149
1476.255859	998.907349
1475.227539	986.819885
1474.198242	1025.509766
1473.169922	1112.432007
1472.140625	1280.620728
1471.111328	1153.393433
1470.081055	1532.403198
1469.050781	1692.354370
1468.021484	1592.712891
1466.990234	1747.234619
1465.959961	2021.069458
1464.928711	2134.533447
1463.898438	2062.350586
1462.867188	2335.590088
1461.834961	2403.226318
1460.803711	2437.025879
1459.771484	2554.497803
1458.739258	2936.395508
1457.707031	2640.164795
1456.674805	2734.715576
1455.641602	2796.146484
1454.608398	2877.757324
1453.575195	2835.005859
1452.541992	2883.461670
1451.508789	2797.490723
1450.474609	3053.567383
1449.440430	2937.043457
1448.406250	3030.743896
1447.371094	3195.236328
1446.336914	3245.685303
1445.301758	2979.624512
1444.266602	2961.649170
1443.230469	2812.046143
1442.195313	2733.315186
1441.159180	2563.512695
1440.123047	2644.084717
1439.086914	2590.601807
1438.049805	2534.571289
1437.013672	2296.611328
1435.976563	2174.934326
1434.939453	2151.806152
1433.901367	1802.879028
1432.864258	1704.071777
1431.826172	1385.666992
1430.788086	1140.585815
1429.750000	1112.609985
1428.710938	852.545288
1427.671875	786.805725
1426.633789	705.994995
1425.593750	710.915771
1424.554688	597.403992
1423.514648	718.306946
1422.474609	569.600037
1421.434570	471.363922
1420.394531	317.798096
1419.354492	322.957672
1418.313477	491.762726
1417.272461	356.007813
1416.231445	393.975494
1415.189453	175.359344
1414.147461	238.585571
1413.105469	299.325317
1412.063477	-27.071627
1411.021484	131.847076
1409.978516	-35.945541
1408.936523	35.102940
1407.892578	108.670326
1406.849609	84.352371
1405.806641	50.078117
1404.762695	23.412640
1403.718750	252.838806
1402.674805	15.533267
1401.629883	26.764397
1400.585938	-7.049781
1399.541016	62.041660
1398.496094	-21.731955
1397.450195	52.526871
1396.405273	26.631731
1395.359375	76.000984
1394.313477	130.466904
1393.267578	-163.092026
1392.220703	66.879265
1391.173828	1.476267
1390.126953	-48.765438
1389.080078	18.740446
1388.033203	-203.858292
1386.985352	-8.555053
1385.937500	4.243923
1384.889648	-75.336189
1383.841797	37.716473
1382.792969	-31.589188
1381.744141	109.143593
1380.695313	-122.240456
1379.646484	-148.597824
1378.597656	-212.254807
1377.547852	88.711067
1376.498047	-7.138343
1375.448242	109.297302
1374.397461	-53.588566
1373.347656	-108.991798
1372.296875	-61.990417
1371.246094	-4.882895
1370.194336	22.433586
1369.143555	94.763733
1368.091797	-32.110107
1367.040039	62.927841
1365.988281	-16.244215
1364.935547	-25.513172
1363.882813	134.662888
1362.830078	18.676653
1361.777344	-2.538195
1360.724609	-8.649610
1359.670898	236.609375
1358.617188	-22.863928
1357.563477	217.661789
1356.509766	-11.524618
1355.455078	306.266174
1354.400391	256.382721
1353.345703	97.399910
1352.291016	368.299744
1351.235352	487.791504
1350.180664	453.508148
1349.125000	441.744720
1348.068359	521.963989
1347.012695	510.546814
1345.956055	712.606384
1344.899414	736.217957
1343.842773	993.040771
1342.786133	1016.939270
1341.728516	1028.609985
1340.670898	1087.528809
1339.613281	1139.171997
1338.555664	1119.153809
1337.497070	1111.696777
1336.438477	1027.685791
1335.379883	1104.757324
1334.321289	1122.591675
1333.262695	1083.700439
1332.203125	1044.998901
1331.143555	979.292786
1330.083984	901.433228
1329.023438	843.552795
1327.963867	963.802734
1326.903320	953.231140
1325.841797	942.835876
1324.781250	1075.858765
1323.719727	1073.201294
1322.659180	999.137817
1321.596680	1157.257446
1320.535156	1359.897949
1319.473633	1328.273560
1318.411133	1291.898071
1317.348633	1282.832153
1316.285156	1224.631714
1315.222656	1122.264771
1314.159180	1175.350098
1313.095703	1231.041504
1312.032227	1006.081848
1310.967773	1096.589966
1309.904297	1137.984375
1308.839844	1196.749512
1307.775391	1272.876831
1306.709961	1371.272949
1305.645508	1228.717163
1304.580078	1433.145142
1303.513672	1258.981567
1302.448242	1195.671631
1301.382813	1098.133789
1300.316406	1138.389526
1299.250000	1159.124023
1298.182617	1170.171509
1297.116211	1146.981567
1296.048828	1217.237915
1294.981445	1059.335205
1293.914063	1048.880005
1292.845703	884.000793
1291.777344	817.447205
1290.708984	866.318848
1289.640625	998.665344
1288.572266	672.689758
1287.502930	682.741821
1286.433594	707.617249
1285.364258	948.181030
1284.293945	728.320313
1283.224609	961.672424
1282.154297	808.242249
1281.083984	767.583679
1280.012695	741.740295
1278.942383	711.126770
1277.871094	665.960815
1276.799805	828.783875
1275.727539	981.861633
1274.656250	748.769043
1273.583984	955.765442
1272.511719	994.182800
1271.439453	1044.893799
1270.366211	1068.813843
1269.292969	1029.332275
1268.219727	1363.447510
1267.146484	1053.187256
1266.072266	1165.278931
1264.999023	1065.162842
1263.924805	1272.482422
1262.849609	1223.753906
1261.775391	1299.450562
1260.700195	1221.634033
1259.625000	1353.488892
1258.549805	1210.049561
1257.474609	1373.643555
1256.398438	1245.001343
1255.322266	1464.635376
1254.246094	1314.237305
1253.168945	1149.360107
1252.092773	1415.257935
1251.015625	1187.283813
1249.938477	1239.136108
1248.860352	1218.067261
1247.783203	1009.863281
1246.705078	1229.541504
1245.626953	1366.543335
1244.547852	1277.592041
1243.469727	979.829895
1242.390625	1248.013550
1241.311523	1156.800293
1240.231445	1082.642822
1239.152344	938.160950
1238.072266	1089.748169
1236.992188	1250.984375
1235.911133	924.730774
1234.831055	1003.518982
1233.750000	1041.073853
1232.668945	947.750549
1231.587891	1057.991943
1230.505859	921.105469
1229.423828	888.414063
1228.341797	1037.325439
1227.259766	777.054810
1226.176758	945.267883
1225.094727	677.847168
1224.011719	611.319153
1222.927734	791.501526
1221.844727	565.343384
1220.760742	622.114197
1219.676758	454.052551
1218.592773	551.846313
1217.507813	415.222748
1216.423828	288.283539
1215.338867	332.820557
1214.252930	379.715149
1213.167969	366.200043
1212.082031	379.194977
1210.996094	544.136963
1209.910156	549.753235
1208.823242	794.069641
1207.737305	732.013916
1206.650391	592.794434
1205.562500	969.322937
1204.475586	497.487366
1203.387695	524.451050
1202.299805	346.624146
1201.211914	402.371887
1200.124023	157.110077
1199.035156	-6.280108
1197.946289	138.329697
1196.857422	124.022499
1195.767578	-17.827562
1194.678711	-87.556686
1193.588867	109.521889
1192.498047	-22.857584
1191.408203	-27.903822
1190.317383	24.626225
1189.226563	-76.680229
1188.135742	-21.941116
1187.044922	-267.426666
1185.953125	-119.239716
1184.861328	-141.601166
1183.769531	95.070389
1182.676758	-136.212784
1181.584961	-43.738667
1180.492188	98.943581
1179.398438	-7.840599
1178.305664	60.266968
1177.211914	260.019409
1176.118164	100.250542
1175.024414	266.158264
1173.929688	87.084496
1172.835938	255.091660
1171.741211	162.035645
1170.646484	123.941345
1169.550781	-14.726558
1168.455078	202.918442
1167.359375	162.098953
1166.263672	4.036705
1165.167969	68.207314
1164.071289	19.915972
1162.974609	-42.809475
1161.877930	245.481354
1160.780273	242.185242
1159.682617	245.928131
1158.584961	290.121460
1157.487305	396.213837
1156.389648	401.927338
1155.291016	381.270721
1154.192383	265.106995
1153.093750	84.492355
1151.994141	151.730286
1150.894531	123.483101
1149.794922	211.864761
1148.695313	-9.589868
1147.594727	-138.198700
1146.495117	-162.114746
1145.394531	63.790997
1144.292969	46.711460
1143.192383	60.441704
1142.090820	-30.635899
1140.989258	77.970543
1139.886719	212.548080
1138.785156	-130.881531
1137.682617	3.417823
1136.580078	289.596893
1135.477539	259.562134
1134.374023	208.029999
1133.270508	488.820618
1132.166992	420.379669
1131.063477	631.903870
1129.958984	572.688477
1128.854492	862.105042
1127.750000	1030.298584
1126.644531	852.075012
1125.540039	1012.824402
1124.434570	834.429199
1123.329102	826.603516
1122.222656	776.006348
1121.117188	720.572998
1120.010742	833.165466
1118.903320	670.946594
1117.796875	811.655945
1116.689453	533.314453
1115.582031	572.006348
1114.474609	392.948517
1113.367188	535.466309
1112.258789	713.258240
1111.150391	685.207031
1110.041016	640.504211
1108.932617	803.624878
1107.823242	805.927307
1106.713867	838.816406
1105.604492	951.853027
1104.494141	897.126953
1103.383789	953.233704
1102.273438	926.627991
1101.163086	1024.948975
1100.051758	1134.904297
1098.940430	1067.871460
1097.829102	1210.563965
1096.717773	1294.172852
1095.605469	1083.114502
1094.493164	970.992615
1093.380859	1014.264832
1092.268555	1158.669312
1091.155273	1138.127319
1090.041992	1013.949585
1088.928711	1096.802246
1087.814453	1200.693115
1086.701172	1125.718750
1085.586914	1010.715027
1084.471680	977.953552
1083.357422	1170.760620
1082.242188	935.747314
1081.126953	1226.982422
1080.011719	1013.054993
1078.895508	998.735291
1077.779297	965.572632
1076.663086	1080.222534
1075.546875	788.814270
1074.429688	926.778198
1073.312500	747.989197
1072.195313	773.228760
1071.078125	608.511047
1069.959961	762.563171
1068.841797	722.005432
1067.723633	718.900696
1066.604492	856.273987
1065.486328	710.212402
1064.367188	905.967651
1063.247070	741.141724
1062.127930	726.124634
1061.007813	682.999023
1059.887695	602.439270
1058.767578	510.196960
1057.646484	647.071350
1056.525391	456.636322
1055.404297	542.006775
1054.283203	419.395233
1053.161133	525.714355
1052.039063	531.558533
1050.916992	507.040802
1049.794922	456.851227
1048.671875	476.675903
1047.548828	456.829102
1046.425781	455.650360
1045.301758	305.224213
1044.177734	504.578857
1043.053711	330.915131
1041.929688	553.492493
1040.805664	540.675903
1039.680664	341.533478
1038.555664	251.950607
1037.429688	397.562836
1036.304688	326.674530
1035.178711	474.580383
1034.052734	510.773224
1032.925781	337.634735
1031.798828	373.899902
1030.671875	482.258820
1029.544922	460.441620
1028.417969	361.991943
1027.290039	184.631485
1026.162109	225.740463
1025.033203	43.940086
1023.905273	-91.281624
1022.776367	26.610083
1021.647461	-131.645401
1020.518555	-164.483063
1019.388672	-148.541245
1018.258789	-190.514389
1017.128906	68.995499
1015.998047	122.155869
1014.868164	180.007416
1013.737305	286.553497
1012.605469	228.664871
1011.474609	407.096619
1010.342773	592.466736
1009.210938	527.853577
1008.079102	380.049469
1006.946289	843.183228
1005.813477	1072.576172
1004.680664	1787.582886
1003.546875	2599.449707
1002.414063	2867.858887
1001.280273	2433.729248
1000.145508	1667.209961
999.011719	781.050842
997.876953	408.064789
996.742188	127.711792
995.607422	189.215561
994.471680	204.646072
993.335938	17.161102
992.200195	32.860214
991.064453	-133.502762
989.927734	27.708860
988.791016	223.544876
987.654297	39.186752
986.516602	-80.453217
985.379883	90.320282
984.242188	70.006927
983.103516	210.991501
981.965820	-32.337170
980.827148	136.492859
979.688477	86.820206
978.548828	-130.599487
977.409180	84.542778
976.270508	-100.298080
975.129883	165.587921
973.990234	224.684814
972.849609	164.431824
971.708984	-8.191031
970.568359	143.202148
969.426758	35.246613
968.285156	244.241165
967.143555	221.524704
966.001953	169.149963
964.859375	135.301315
963.716797	454.766144
962.574219	237.776703
961.430664	424.443451
960.287109	219.336349
959.143555	167.981491
958.000000	98.488853
956.855469	116.204590
955.710938	259.988953
954.566406	234.497696
953.421875	204.605209
952.276367	241.235184
951.130859	42.431679
949.985352	175.452728
948.838867	217.130493
947.692383	121.819962
946.545898	76.991905
945.399414	91.748901
944.251953	44.998646
943.104492	340.950806
941.957031	271.668732
940.809570	280.185425
939.661133	215.845444
938.512695	359.301056
937.364258	261.094849
936.214844	329.558014
935.065430	236.297241
933.916016	181.990738
932.765625	189.398636
931.616211	228.860352
930.465820	464.335236
929.315430	78.243484
928.164063	27.137547
927.012695	121.875710
925.861328	50.628937
924.709961	-9.050019
923.557617	40.627960
922.405273	-7.331179
921.252930	-48.289890
920.099609	-141.341629
918.947266	92.994926
917.793945	34.337761
916.639648	109.859764
915.486328	12.932919
914.332031	-163.246048
913.177734	-105.434380
912.022461	-15.732838
910.868164	-37.083153
909.712891	-56.006538
908.556641	-108.784599
907.401367	-177.266220
906.245117	-211.577484
905.088867	-182.293304
903.931641	-89.455345
902.775391	-71.265152
901.618164	-150.303192
900.460938	31.140144
899.302734	-24.988264
898.144531	-58.338490
896.986328	-159.406845
895.828125	164.849380
894.668945	111.504227
893.509766	22.137516
892.350586	-33.172047
891.191406	47.217690
890.031250	100.581192
888.871094	111.122704
887.710938	252.714722
886.549805	186.688507
885.388672	95.974487
884.227539	212.964569
883.066406	257.819214
881.904297	289.222382
880.742188	340.993683
879.580078	449.180176
878.416992	397.413208
877.253906	210.580429
876.090820	323.484680
874.927734	170.695358
873.763672	376.019775
872.599609	194.185959
871.435547	291.539673
870.270508	247.189026
869.105469	238.909729
867.940430	298.156799
866.775391	166.343216
865.609375	290.880005
864.443359	316.540588
863.277344	272.595398
862.110352	437.602905
860.944336	164.702530
859.777344	327.495819
858.609375	335.393860
857.442383	199.706711
856.274414	447.733337
855.105469	567.837891
853.937500	537.671082
852.768555	579.283020
851.599609	401.256256
850.430664	563.912903
849.260742	457.694366
848.090820	326.899078
846.920898	493.972168
845.750000	246.842407
844.580078	306.432922
843.409180	265.312439
842.237305	244.345093
841.066406	212.189331
839.894531	133.089737
838.722656	138.957031
837.549805	122.462265
836.376953	70.205688
835.204102	131.871826
834.031250	296.211639
832.857422	263.971313
831.683594	432.609711
830.509766	324.406158
829.335938	425.942780
828.161133	625.542908
826.986328	439.199860
825.811523	493.689148
824.635742	325.207123
823.459961	366.231659
822.284180	137.596100
821.107422	96.122696
819.931641	39.013588
818.754883	242.362274
817.577148	372.102661
816.400391	12.132664
815.222656	54.959629
814.044922	35.413769
812.866211	-48.681725
811.687500	2.802405
810.508789	87.523193
809.330078	-94.539017
808.150391	-49.984913
806.971680	-3.323304
805.791016	143.167236
804.611328	58.605289
803.430664	-79.271095
802.250000	-263.775970
801.069336	-20.118929
799.887695	-69.440819
798.706055	-74.488800
797.524414	-239.252563
796.342773	-87.095764
795.160156	-254.193420
793.977539	-182.059662
792.794922	-304.968048
791.611328	-111.276245
790.427734	49.008957
789.244141	191.405243
788.059570	123.420166
786.875977	243.389832
785.691406	252.612381
784.505859	383.337006
783.321289	12.070599
782.135742	219.920547
780.949219	367.902924
779.763672	403.037201
778.577148	367.372803
777.390625	15.864946
776.204102	381.845795
775.016602	290.700745
773.829102	71.512527
772.641602	240.557892
771.453125	193.284775
770.265625	2.601575
769.077148	41.154724
767.887695	-17.386314
766.699219	159.743195
765.509766	67.940384
764.319336	136.843781
763.129883	203.402542
761.939453	386.494019
760.749023	263.494080
759.558594	294.463715
758.367188	417.706482
757.175781	538.592834
755.984375	602.158813
754.791992	355.664917
753.599609	399.277161
752.407227	286.783752
751.214844	66.620438
750.021484	353.764709
748.828125	265.250366
747.634766	385.221527
746.441406	156.128937
745.247070	-18.082071
744.052734	231.052689
742.857422	346.227631
741.662109	279.306641
740.466797	96.179459
739.271484	138.787567
738.076172	249.232773
736.879883	125.198860
735.683594	132.561157
734.486328	117.975250
733.289063	217.167267
732.091797	97.437576
730.894531	119.930382
729.697266	131.438354
728.499023	72.930710
727.300781	171.832321
726.101563	216.017715
724.902344	260.160004
723.703125	450.638062
722.503906	387.646210
721.303711	442.592346
720.104492	521.520325
718.903320	377.778595
717.703125	626.891968
716.501953	559.557068
715.300781	457.365265
714.099609	361.776703
712.897461	325.114441
711.695313	478.116364
710.493164	92.839203
709.291016	-15.548873
708.087891	150.583817
706.884766	20.529671
705.680664	79.982895
704.477539	-58.611748
703.273438	118.432877
702.069336	1.754550
700.864258	46.139248
699.659180	16.632748
698.454102	235.038452
697.249023	5.675301
696.042969	-67.053673
694.836914	-26.704832
693.630859	-90.550369
692.423828	-108.682533
691.217773	-9.491706
690.009766	-162.026428
688.802734	-205.904617
687.594727	-0.184198
686.386719	8.163934
685.178711	-126.508522
683.970703	-219.827606
682.761719	-278.321869
681.552734	-115.664558
680.342773	10.195592
679.133789	-138.965393
677.923828	71.502113
676.712891	-73.056465
675.502930	68.251732
674.291992	116.558411
673.081055	160.622391
671.869141	163.679977
670.657227	52.237183
669.445313	-48.241688
668.233398	-10.245860
667.021484	99.138374
665.808594	50.867493
664.595703	296.450958
663.381836	82.074036
662.167969	215.456024
660.954102	79.066025
659.740234	26.971214
658.525391	169.135361
657.310547	158.164154
656.095703	-40.345612
654.880859	-79.179520
653.665039	15.681656
652.449219	-158.820114
651.233398	-42.380535
650.016602	63.256985
648.799805	67.643623
647.583008	5.283750
646.365234	199.068466
645.148438	433.614319
643.930664	384.032288
642.711914	209.669159
641.494141	284.750641
640.275391	256.516632
639.056641	193.799149
637.836914	45.033669
636.617188	-37.207405
635.397461	-22.920519
634.177734	276.778717
632.957031	-16.409258
631.736328	55.196606
630.515625	83.595634
629.293945	55.922752
628.073242	178.099548
626.851563	130.476089
625.628906	294.761932
624.407227	160.637283
623.184570	266.160522
621.960938	225.488190
620.738281	203.616882
619.514648	129.831024
618.291016	89.766350
617.067383	171.122604
615.842773	20.669962
614.618164	32.201019
613.393555	-100.322594
612.167969	97.908516
610.942383	-100.321312
609.716797	-23.587807
608.491211	32.950520
607.264648	84.204414
606.038086	-192.425278
604.811523	-102.691597
