# Supplementary material for: Raman spectroscopy accurately differentiates mucosal healing from non-healing and biochemical changes following biological therapy in inflammatory bowel disease
Source: PLoS One. 2021 Jun 2;16(6):e0252210. doi: 10.1371/journal.pone.0252210 (PMC8172032; doi:10.1371/journal.pone.0252210)
Supplement: S3 Dataset — (ZIP) [file pone.0252210.s005.zip › Export UC active inflammation/OC020-1 pre treatment_base sub CR removed_42__X_-9663.2__Y_46883.7__Z_36.0768__Time_478.txt]

1714.640625	100.998528
1713.664063	71.636559
1712.687500	44.209957
1711.709961	-92.845703
1710.733398	3.780483
1709.755859	79.242493
1708.778320	29.090395
1707.799805	-71.599174
1706.821289	-43.292023
1705.843750	-102.943825
1704.864258	-25.691050
1703.885742	-39.041523
1702.907227	-140.281494
1701.927734	7.730809
1700.948242	-23.111351
1699.968750	106.946266
1698.988281	-3.272360
1698.007813	34.017529
1697.028320	165.299179
1696.046875	243.481277
1695.066406	276.699097
1694.084961	254.249924
1693.104492	269.677856
1692.123047	280.197296
1691.140625	371.216309
1690.159180	382.640869
1689.176758	551.892761
1688.194336	502.845337
1687.211914	499.619690
1686.228516	459.523773
1685.246094	635.821472
1684.262695	729.888123
1683.279297	605.935852
1682.295898	783.476074
1681.311523	865.526184
1680.327148	878.792236
1679.342773	951.076660
1678.358398	1015.812805
1677.374023	1070.344116
1676.388672	1154.554443
1675.403320	1132.819580
1674.417969	1220.557739
1673.432617	1353.899536
1672.446289	1381.321777
1671.459961	1393.241577
1670.473633	1373.728882
1669.487305	1524.631714
1668.500977	1678.563110
1667.513672	1766.487061
1666.526367	1777.841431
1665.539063	1983.312012
1664.550781	1735.487671
1663.563477	2106.153809
1662.575195	2034.251343
1661.586914	2039.670166
1660.598633	2018.989502
1659.609375	2083.502441
1658.620117	2225.209961
1657.631836	2049.423828
1656.641602	2059.444336
1655.652344	1842.172119
1654.662109	2070.032715
1653.672852	1827.136719
1652.681641	1634.964355
1651.691406	1773.880005
1650.701172	1577.234741
1649.709961	1473.553467
1648.718750	1338.539307
1647.727539	1140.493652
1646.735352	971.922852
1645.744141	1009.797974
1644.751953	900.071228
1643.759766	830.309631
1642.766602	676.403015
1641.774414	533.423645
1640.781250	525.366089
1639.788086	422.626038
1638.794922	370.321655
1637.801758	310.400818
1636.807617	335.131897
1635.813477	249.408203
1634.819336	306.274231
1633.825195	105.168434
1632.830078	112.476303
1631.834961	106.846001
1630.839844	-45.998383
1629.844727	159.436798
1628.849609	172.877594
1627.853516	102.319931
1626.857422	103.017807
1625.861328	-32.853474
1624.865234	-5.455017
1623.868164	3.707926
1622.871094	-155.170456
1621.874023	-9.000224
1620.876953	21.670877
1619.879883	-152.389908
1618.881836	101.806213
1617.883789	6.851676
1616.885742	-1.308941
1615.887695	85.133720
1614.888672	106.067543
1613.889648	32.673904
1612.890625	132.506927
1611.891602	-3.579435
1610.892578	33.500282
1609.892578	20.858284
1608.892578	58.089241
1607.892578	153.013138
1606.892578	9.625781
1605.891602	65.376785
1604.890625	79.274300
1603.889648	-48.122219
1602.888672	99.351250
1601.887695	37.498928
1600.885742	-26.904848
1599.883789	39.505539
1598.881836	-228.754562
1597.879883	-128.305969
1596.876953	-197.759750
1595.874023	-165.274063
1594.871094	-153.699478
1593.868164	-181.309860
1592.864258	-261.137878
1591.861328	-181.701157
1590.857422	-99.705711
1589.853516	-229.136871
1588.848633	-194.178024
1587.844727	-107.104088
1586.839844	26.836037
1585.834961	113.744820
1584.830078	-0.144069
1583.824219	102.270851
1582.819336	97.755524
1581.813477	100.997490
1580.807617	270.853271
1579.800781	109.880501
1578.794922	53.031933
1577.788086	175.718094
1576.781250	337.300964
1575.773438	189.140411
1574.766602	152.795685
1573.758789	90.369804
1572.750977	90.270859
1571.743164	246.030487
1570.735352	230.098877
1569.726563	60.771835
1568.718750	179.745071
1567.708984	-2.709541
1566.700195	58.870586
1565.691406	34.635021
1564.681641	7.690959
1563.671875	-1.204651
1562.662109	65.008446
1561.652344	112.903770
1560.641602	93.220680
1559.630859	37.110527
1558.620117	136.408310
1557.609375	-46.954670
1556.597656	-90.473152
1555.586914	47.208202
1554.575195	158.781845
1553.563477	-66.452095
1552.550781	88.799004
1551.539063	-22.753033
1550.526367	33.779205
1549.513672	53.908691
1548.500977	-267.550201
1547.487305	119.514656
1546.473633	-3.074009
1545.459961	-61.154392
1544.446289	84.781586
1543.432617	93.549210
1542.417969	189.968674
1541.404297	-186.440536
1540.389648	2.609994
1539.374023	-17.698906
1538.359375	-61.397308
1537.343750	59.890823
1536.328125	-131.210510
1535.312500	-15.467915
1534.296875	112.942421
1533.280273	-50.219170
1532.263672	-94.916595
1531.247070	53.510132
1530.230469	47.102879
1529.212891	14.755880
1528.196289	87.843063
1527.178711	60.295486
1526.160156	14.555681
1525.142578	120.516388
1524.124023	-43.940975
1523.106445	-28.412119
1522.087891	-2.784226
1521.068359	7.220069
1520.049805	4.195221
1519.030273	173.211258
1518.010742	25.878416
1516.991211	1.764369
1515.971680	34.000820
1514.951172	122.545074
1513.930664	131.279755
1512.910156	168.077957
1511.889648	109.724472
1510.868164	176.956955
1509.846680	84.928444
1508.826172	126.159866
1507.803711	123.595024
1506.782227	31.138996
1505.759766	-28.126457
1504.737305	-100.342644
1503.714844	-159.878143
1502.692383	-91.462830
1501.668945	-151.301315
1500.646484	-78.109940
1499.623047	-122.876282
1498.599609	-147.300995
1497.575195	-15.780503
1496.550781	-163.332458
1495.527344	-70.520309
1494.502930	96.258492
1493.477539	175.881027
1492.453125	84.070564
1491.427734	158.267365
1490.402344	260.400635
1489.376953	318.925629
1488.350586	331.307526
1487.325195	307.814423
1486.298828	391.413879
1485.272461	395.724884
1484.245117	389.689758
1483.218750	498.355072
1482.191406	504.809631
1481.164063	620.802917
1480.136719	690.735840
1479.108398	663.645508
1478.080078	723.107483
1477.052734	706.005371
1476.023438	849.272339
1474.995117	918.524292
1473.965820	918.879456
1472.937500	934.423279
1471.908203	1105.116455
1470.877930	1140.755737
1469.848633	1341.677856
1468.818359	1397.421387
1467.788086	1491.202393
1466.757813	1750.130005
1465.727539	1866.509766
1464.696289	1893.795776
1463.665039	2114.109619
1462.633789	2057.348877
1461.602539	2218.973877
1460.570313	2294.110840
1459.539063	2468.179688
1458.506836	2329.890869
1457.473633	2447.899658
1456.441406	2532.833008
1455.408203	2516.196777
1454.375000	2562.920166
1453.341797	2533.510498
1452.308594	2587.723145
1451.274414	2707.754395
1450.241211	2888.524414
1449.207031	2907.029785
1448.171875	2720.318359
1447.137695	2840.080811
1446.102539	2858.479736
1445.067383	2585.754883
1444.032227	2657.298340
1442.997070	2498.549072
1441.960938	2554.854736
1440.924805	2497.315430
1439.888672	2495.417480
1438.852539	2253.354980
1437.816406	2198.422119
1436.779297	2087.905273
1435.742188	1787.958984
1434.705078	1819.027588
1433.666992	1499.061646
1432.629883	1260.048340
1431.591797	1308.894653
1430.553711	986.756409
1429.514648	917.072754
1428.476563	605.284851
1427.437500	661.859436
1426.398438	620.096985
1425.359375	583.423035
1424.320313	524.112671
1423.280273	621.081482
1422.240234	529.094116
1421.200195	444.741943
1420.159180	546.807373
1419.119141	563.283691
1418.078125	451.410400
1417.037109	329.567871
1415.996094	270.733246
1414.954102	292.463440
1413.912109	284.062012
1412.870117	534.717407
1411.828125	104.043411
1410.786133	65.713730
1409.743164	2.325041
1408.700195	119.922676
1407.657227	189.817520
1406.614258	43.787209
1405.570313	249.385635
1404.527344	103.560593
1403.483398	60.761883
1402.438477	63.216496
1401.394531	133.500061
1400.349609	10.708781
1399.304688	-109.432289
1398.259766	-221.908936
1397.214844	129.445847
1396.168945	119.885216
1395.123047	-112.549896
1394.077148	-124.361511
1393.031250	-128.553146
1391.984375	-87.583817
1390.937500	-41.520016
1389.890625	52.181980
1388.843750	60.880318
1387.796875	-10.364737
1386.749023	3.557993
1385.701172	-9.916747
1384.653320	-100.768845
1383.604492	-206.471848
1382.556641	-212.043274
1381.507813	152.256805
1380.458984	81.899460
1379.410156	-40.746735
1378.360352	-0.936171
1377.310547	53.960957
1376.260742	1.648539
1375.210938	109.176613
1374.161133	166.897430
1373.110352	65.094139
1372.059570	-29.051535
1371.008789	-85.627403
1369.957031	-14.936954
1368.906250	163.021530
1367.854492	-99.944878
1366.802734	-38.848148
1365.750000	82.120415
1364.698242	-147.873184
1363.645508	100.299881
1362.592773	7.555124
1361.540039	-12.849918
1360.486328	121.122925
1359.433594	165.655212
1358.379883	41.218674
1357.326172	210.332474
1356.271484	21.602081
1355.216797	138.749405
1354.163086	196.374649
1353.107422	201.947281
1352.052734	247.406738
1350.998047	387.340973
1349.942383	457.854065
1348.886719	548.340698
1347.830078	552.088806
1346.774414	692.428345
1345.717773	904.774902
1344.661133	933.690430
1343.604492	997.450256
1342.546875	1039.020508
1341.490234	1271.533325
1340.432617	1142.384033
1339.375000	1221.501831
1338.316406	1194.245605
1337.258789	1419.692749
1336.200195	1167.453369
1335.141602	1202.546509
1334.082031	1257.564209
1333.023438	1095.025879
1331.963867	1189.911499
1330.904297	1307.158569
1329.844727	947.389709
1328.784180	1299.727661
1327.723633	1115.850586
1326.663086	1087.840698
1325.602539	1158.786377
1324.541992	965.621460
1323.480469	1068.945679
1322.418945	1058.827026
1321.357422	1061.196167
1320.295898	1073.575928
1319.233398	1194.625854
1318.170898	1125.868286
1317.108398	1210.151978
1316.045898	1198.399780
1314.982422	1216.364502
1313.918945	1337.948608
1312.855469	1250.219604
1311.791992	1091.237549
1310.728516	1291.976196
1309.664063	1214.565674
1308.599609	1235.775024
1307.535156	1247.265015
1306.469727	1246.577393
1305.404297	1241.099731
1304.338867	1100.495728
1303.273438	1210.865601
1302.208008	1132.035034
1301.141602	1252.431030
1300.075195	1203.357300
1299.008789	1220.754883
1297.942383	1294.751953
1296.875000	1238.695923
1295.807617	1202.420166
1294.740234	1043.556885
1293.672852	1083.639771
1292.604492	986.432129
1291.537109	916.358215
1290.468750	875.852112
1289.399414	906.572449
1288.331055	733.935913
1287.261719	811.447449
1286.192383	715.069153
1285.123047	829.498474
1284.052734	858.262268
1282.983398	975.255615
1281.913086	884.217529
1280.841797	739.471680
1279.771484	842.016968
1278.700195	805.166199
1277.628906	915.169800
1276.557617	846.706421
1275.486328	893.260498
1274.414063	820.112305
1273.341797	947.460022
1272.269531	1013.751953
1271.197266	1153.369751
1270.124023	1131.826416
1269.050781	1127.456665
1267.977539	1167.098022
1266.904297	1204.350098
1265.830078	1153.817871
1264.756836	1300.960938
1263.681641	1170.077026
1262.607422	1051.500854
1261.533203	1254.823608
1260.458008	1075.467041
1259.382813	1159.409668
1258.307617	1197.079834
1257.231445	1254.271362
1256.155273	1279.829712
1255.079102	1154.479492
1254.002930	1226.384155
1252.926758	1266.663818
1251.849609	1238.844849
1250.772461	1215.940308
1249.695313	1171.193359
1248.617188	1415.834229
1247.540039	1300.632813
1246.461914	1139.338379
1245.382813	1024.310181
1244.304688	1183.854736
1243.225586	1022.767517
1242.146484	1107.013794
1241.067383	1157.254272
1239.988281	1066.717285
1238.908203	1039.326904
1237.828125	1281.244507
1236.748047	974.910217
1235.667969	918.485046
1234.586914	1111.804077
1233.505859	1130.522827
1232.424805	933.558228
1231.343750	763.327820
1230.261719	796.641541
1229.179688	812.981079
1228.097656	986.680298
1227.015625	748.784790
1225.932617	728.793884
1224.850586	752.344177
1223.767578	645.244019
1222.683594	632.495239
1221.600586	588.294006
1220.516602	442.561005
1219.432617	362.122833
1218.347656	390.430847
1217.263672	307.565369
1216.178711	246.446869
1215.093750	313.301544
1214.008789	476.657623
1212.922852	441.986969
1211.836914	590.687744
1210.750977	652.428894
1209.665039	651.384338
1208.579102	655.117554
1207.492188	485.214447
1206.405273	744.394836
1205.318359	649.153015
1204.230469	565.948730
1203.142578	514.042114
1202.054688	286.295563
1200.966797	212.687820
1199.877930	136.647842
1198.790039	190.536514
1197.701172	328.553864
1196.611328	4.571096
1195.522461	19.776644
1194.432617	-39.632671
1193.342773	-2.926416
1192.252930	-36.009983
1191.162109	-112.403419
1190.072266	-128.781296
1188.981445	-34.743214
1187.889648	-159.224854
1186.798828	44.745163
1185.707031	-87.585136
1184.615234	-143.254105
1183.523438	-18.588383
1182.430664	-36.088238
1181.337891	-6.334192
1180.245117	149.508789
1179.152344	199.308197
1178.059570	409.879211
1176.965820	282.195343
1175.872070	235.917419
1174.778320	105.745445
1173.683594	169.474503
1172.588867	230.683151
1171.494141	411.427490
1170.399414	115.843239
1169.303711	52.330711
1168.208984	192.031616
1167.113281	1.597152
1166.016602	-62.156460
1164.920898	158.423889
1163.824219	192.420578
1162.727539	56.680851
1161.630859	150.180527
1160.533203	257.856049
1159.435547	250.782623
1158.337891	386.808197
1157.240234	439.144135
1156.141602	372.059631
1155.043945	393.144409
1153.944336	113.642517
1152.845703	363.422241
1151.747070	95.744987
1150.647461	342.803528
1149.547852	39.285500
1148.447266	140.716064
1147.347656	-43.780254
1146.247070	-152.123138
1145.146484	-36.783058
1144.044922	-133.413864
1142.944336	-94.498932
1141.842773	-69.992325
1140.741211	-67.017746
1139.638672	4.788254
1138.537109	-116.098228
1137.434570	-146.739853
1136.332031	83.876472
1135.228516	95.724297
1134.125977	159.701553
1133.022461	223.530106
1131.917969	370.294342
1130.814453	443.304596
1129.709961	537.518005
1128.605469	781.023804
1127.500977	886.743286
1126.396484	802.606628
1125.291016	803.731750
1124.185547	809.480896
1123.080078	632.658386
1121.973633	470.011841
1120.868164	717.074890
1119.761719	639.502502
1118.654297	488.459045
1117.547852	337.377350
1116.440430	456.008514
1115.333008	529.524475
1114.225586	479.905487
1113.117188	408.913513
1112.008789	560.076233
1110.900391	469.973755
1109.791992	698.821838
1108.682617	740.813721
1107.573242	848.817627
1106.463867	819.702698
1105.354492	1012.426147
1104.244141	942.951477
1103.133789	984.321228
1102.023438	1006.697632
1100.913086	939.330933
1099.801758	1067.626953
1098.690430	1221.701904
1097.579102	1149.324463
1096.467773	1190.004028
1095.355469	1244.703613
1094.243164	1011.911987
1093.130859	1047.606201
1092.017578	1106.734619
1090.905273	1137.508301
1089.791992	1194.063721
1088.677734	1139.919067
1087.564453	911.652832
1086.450195	1071.444336
1085.335938	1125.279175
1084.221680	896.929565
1083.106445	1049.324951
1081.991211	1093.494141
1080.875977	860.380493
1079.760742	960.794128
1078.644531	852.114807
1077.528320	837.315063
1076.412109	869.394714
1075.295898	760.614502
1074.178711	626.010132
1073.061523	594.601318
1071.944336	682.729919
1070.826172	691.051636
1069.708984	486.048920
1068.590820	480.246185
1067.471680	544.665833
1066.353516	728.460510
1065.234375	567.914246
1064.115234	641.494507
1062.996094	689.253296
1061.875977	655.046387
1060.755859	569.351257
1059.635742	602.939575
1058.515625	552.299866
1057.394531	560.088684
1056.273438	369.181122
1055.152344	264.791290
1054.031250	410.390198
1052.909180	371.379517
1051.787109	467.798523
1050.665039	368.056732
1049.541992	420.044067
1048.418945	418.325317
1047.295898	299.951599
1046.172852	300.572693
1045.048828	615.972107
1043.925781	325.099426
1042.801758	339.676727
1041.676758	219.088135
1040.552734	105.554779
1039.427734	304.170776
1038.302734	167.387711
1037.176758	282.097595
1036.050781	343.233459
1034.924805	427.624756
1033.798828	307.268005
1032.672852	426.551300
1031.545898	338.838470
1030.418945	339.532135
1029.291992	328.629822
1028.164063	250.365463
1027.036133	74.594833
1025.908203	-8.156322
1024.780273	-16.526279
1023.651367	12.283555
1022.522461	22.551592
1021.393555	-59.962036
1020.264648	101.202026
1019.134766	-55.427021
1018.004883	96.473976
1016.875000	-206.034103
1015.744141	-105.059608
1014.613281	165.082733
1013.482422	52.902031
1012.351563	130.760880
1011.219727	129.908508
1010.088867	198.581726
1008.956055	364.487823
1007.824219	400.809601
1006.691406	844.351257
1005.558594	1116.604126
1004.425781	1761.102661
1003.292969	2583.391846
1002.159180	2718.912598
1001.025391	2276.759766
999.891602	1294.303589
998.756836	658.841553
997.622070	457.887909
996.487305	130.145813
995.352539	183.484482
994.216797	3.826855
993.081055	36.595852
991.945313	-82.776909
990.808594	47.042839
989.672852	-136.620407
988.536133	55.592453
987.398438	-12.568442
986.261719	-50.632759
985.124023	-95.482124
983.986328	-57.300022
982.847656	-97.298538
981.709961	-160.172333
980.571289	-165.375580
979.432617	-156.651840
978.292969	-115.614304
977.153320	-21.583937
976.013672	150.691742
974.874023	247.167328
973.734375	238.025909
972.593750	242.798279
971.453125	215.546494
970.311523	25.405039
969.170898	81.129578
968.029297	166.798294
966.886719	18.510441
965.745117	230.604843
964.602539	-84.777199
963.459961	118.348145
962.317383	106.029808
961.173828	103.025970
960.030273	104.750656
958.886719	92.876694
957.743164	88.026077
956.598633	351.226868
955.454102	92.507683
954.309570	65.218880
953.165039	74.704964
952.019531	166.690628
950.874023	91.827805
949.727539	106.328667
948.582031	130.121368
947.435547	147.200012
946.289063	189.561523
945.141602	190.937958
943.995117	327.219116
942.847656	248.960541
941.699219	170.895340
940.551758	316.685822
939.403320	222.985840
938.254883	325.668976
937.105469	433.024597
935.957031	481.205841
934.807617	299.287445
933.658203	201.938156
932.507813	164.036499
931.357422	299.435455
930.207031	236.794983
929.056641	124.252571
927.906250	132.567703
926.754883	222.968979
925.603516	161.042801
924.451172	97.031639
923.298828	158.289078
922.146484	67.340996
920.994141	-0.675489
919.841797	-104.864494
918.688477	75.160385
917.535156	-151.344803
916.380859	-175.468094
915.227539	48.051296
914.073242	3.772480
912.918945	-112.953529
911.763672	-252.155838
910.608398	-50.895885
909.453125	-325.812408
908.297852	-192.345978
907.141602	-163.059540
905.985352	-133.638306
904.829102	-199.240707
903.672852	-110.640503
902.515625	-246.125931
901.358398	75.929611
900.201172	-16.244795
899.042969	38.861629
897.884766	-14.514627
896.726563	-4.394647
895.568359	114.400650
894.409180	68.239746
893.250000	-47.833881
892.090820	28.356754
890.930664	-3.796222
889.771484	25.173592
888.611328	54.262188
887.450195	130.877182
886.289063	17.983976
885.128906	-22.530569
883.966797	137.888748
882.805664	79.563560
881.643555	-104.889069
880.481445	-2.832522
879.319336	90.273041
878.156250	181.195404
876.993164	105.475060
875.830078	174.041412
874.666016	121.090141
873.502930	-75.819855
872.338867	29.059542
871.173828	115.990852
870.009766	79.239449
868.844727	33.608521
867.679688	-7.416049
866.513672	183.218170
865.348633	140.102036
864.182617	112.823364
863.015625	249.632736
861.849609	159.612717
860.682617	94.415916
859.515625	256.048065
858.347656	83.281593
857.180664	473.840118
856.012695	357.315094
854.843750	382.203979
853.675781	537.177307
852.506836	647.309204
851.337891	743.994507
850.167969	632.320374
848.999023	381.856354
847.829102	465.251007
846.658203	291.173584
845.488281	217.941422
844.317383	205.212112
843.146484	190.285507
841.975586	126.186134
840.803711	162.789337
839.631836	51.838223
838.459961	-32.213936
837.287109	192.195724
836.114258	193.095428
834.941406	-62.863300
833.768555	5.118481
832.594727	193.646683
831.420898	161.114731
830.247070	360.684937
829.072266	276.827423
827.898438	402.667847
826.722656	256.402527
825.547852	326.448853
824.372070	412.061432
823.196289	205.702240
822.020508	-65.183182
820.844727	64.963097
819.667969	79.241173
818.491211	-33.409370
817.313477	-194.989990
816.136719	-24.972233
814.958984	-24.134762
813.781250	-110.073914
812.602539	-47.015785
811.423828	-77.396423
810.245117	-70.019966
809.066406	115.076088
807.886719	137.873657
806.707031	56.225037
805.527344	65.605560
804.346680	41.637741
803.166992	46.472347
801.985352	-128.468979
800.804688	-156.979691
799.623047	-196.619781
798.441406	-134.306335
797.259766	-138.591537
796.078125	5.550107
794.895508	-69.797028
793.712891	-72.076920
792.529297	147.051132
791.346680	237.571045
790.163086	303.630371
788.978516	356.309357
787.794922	393.389954
786.610352	465.773804
785.425781	553.522156
784.241211	495.217773
783.055664	536.337524
781.870117	469.063171
780.684570	536.511841
779.498047	610.474854
778.311523	467.888306
777.125000	384.892975
775.938477	343.787872
774.750977	324.685608
773.563477	128.993546
772.375977	54.621799
771.187500	-63.907383
769.999023	-10.501078
768.810547	29.560606
767.622070	131.213943
766.432617	126.976768
765.243164	116.038834
764.053711	195.300522
762.863281	307.460327
761.672852	93.704597
760.482422	331.082367
759.291992	453.847870
758.100586	466.488678
756.909180	501.019867
755.717773	324.382446
754.525391	316.988800
753.333008	252.371094
752.140625	290.951050
750.948242	338.209045
749.754883	209.683472
748.561523	265.546783
747.368164	382.754242
746.173828	326.466278
744.979492	421.498474
743.785156	255.391205
742.590820	328.301208
741.395508	368.214233
740.200195	171.313568
739.003906	230.813461
737.808594	165.330994
736.612305	233.415146
735.416016	314.532990
734.218750	299.220154
733.021484	279.467865
731.824219	169.942795
730.626953	279.173004
729.428711	335.802094
728.230469	422.956512
727.032227	426.939484
725.833984	323.770020
724.634766	314.559021
723.435547	425.455383
722.235352	228.298096
721.036133	439.515167
719.835938	495.594971
718.635742	488.315186
717.434570	424.272156
716.233398	416.943420
715.032227	466.294739
713.831055	319.347473
712.628906	279.266876
711.426758	276.233337
710.224609	183.843567
709.021484	200.405792
707.818359	81.913528
706.615234	11.369746
705.412109	182.489304
704.208008	77.121475
703.003906	108.883324
701.799805	7.931086
700.594727	-8.146274
699.389648	-180.765427
698.184570	59.741489
696.979492	0.223970
695.773438	-109.223778
694.567383	-88.262283
693.361328	-39.055885
692.154297	-159.210709
690.947266	15.947940
689.740234	-36.830460
688.533203	-96.063599
687.325195	33.496147
686.117188	50.252022
684.909180	45.353970
683.700195	133.714905
682.491211	-103.017776
681.282227	-25.415211
680.072266	8.872179
678.863281	51.848648
677.653320	-106.515915
676.442383	1.509017
675.232422	59.750664
674.021484	-22.627121
672.810547	-18.388287
671.598633	-31.401644
670.386719	61.590282
669.174805	-7.543783
667.962891	171.944992
666.750000	215.273819
665.537109	252.147156
664.324219	75.233879
663.110352	32.321163
661.897461	112.512268
660.683594	132.276855
659.468750	182.278580
658.254883	-7.167690
657.040039	-54.150410
655.824219	-157.146790
654.609375	-76.842354
653.393555	12.063391
652.177734	16.901731
650.960938	-109.664169
649.745117	-18.651367
648.528320	44.320210
647.311523	55.578323
646.093750	103.396248
644.875977	258.744659
643.658203	373.103546
642.440430	257.224243
641.221680	328.409149
640.002930	171.610397
638.784180	143.751678
637.564453	57.791729
636.344727	-11.057045
635.125000	-4.830242
633.905273	31.312731
632.684570	-57.231503
631.463867	-45.035114
630.243164	46.357159
629.021484	-94.196304
627.799805	-7.565351
626.578125	-90.628052
625.356445	44.745842
624.133789	237.634613
622.911133	288.687195
621.688477	217.257736
620.464844	166.911713
619.241211	257.524475
618.017578	101.468796
616.793945	67.034729
615.569336	-19.225746
614.344727	65.192459
613.120117	-7.118712
611.894531	-141.996826
610.668945	-20.876102
609.443359	11.897172
608.216797	46.094364
606.991211	90.227737
605.764648	84.432152
604.537109	-178.449799
