# Supplementary material for: Raman spectroscopy accurately differentiates mucosal healing from non-healing and biochemical changes following biological therapy in inflammatory bowel disease
Source: PLoS One. 2021 Jun 2;16(6):e0252210. doi: 10.1371/journal.pone.0252210 (PMC8172032; doi:10.1371/journal.pone.0252210)
Supplement: S3 Dataset — (ZIP) [file pone.0252210.s005.zip › Export UC active inflammation/OC026-2_base sub CR removed_19__X_-19420.5__Y_37405.5__Z_315.137__Time_213.txt]

1714.793945	-195.516312
1713.817383	12.898422
1712.840820	66.889641
1711.864258	95.088821
1710.886719	38.594215
1709.909180	-59.524826
1708.931641	1.833461
1707.953125	-109.604973
1706.975586	-152.492874
1705.997070	73.977303
1705.018555	-91.564957
1704.040039	-134.840363
1703.060547	-42.516422
1702.081055	0.816416
1701.101563	83.535797
1700.122070	205.683990
1699.142578	-159.419693
1698.162109	7.028044
1697.181641	108.806091
1696.201172	68.532936
1695.220703	124.109131
1694.239258	80.519745
1693.257813	183.579147
1692.276367	83.540298
1691.294922	341.054657
1690.313477	371.577332
1689.331055	575.412537
1688.348633	413.786987
1687.366211	310.959045
1686.383789	648.154053
1685.400391	470.897308
1684.416992	595.012939
1683.433594	644.699890
1682.450195	398.974915
1681.465820	574.341248
1680.482422	598.246643
1679.498047	893.944580
1678.512695	668.273132
1677.528320	956.636230
1676.542969	798.400940
1675.558594	768.389465
1674.572266	845.144836
1673.586914	1116.463257
1672.601563	1210.138062
1671.615234	1033.274780
1670.628906	1024.414063
1669.642578	1260.477905
1668.655273	1252.730469
1667.668945	1314.667847
1666.681641	1517.839478
1665.694336	1294.376099
1664.706055	1623.424927
1663.718750	1388.119385
1662.730469	1723.670166
1661.742188	1715.134888
1660.753906	1611.894287
1659.764648	1928.058960
1658.775391	1839.468140
1657.787109	1833.784180
1656.796875	1320.340698
1655.807617	1779.531860
1654.818359	1733.697266
1653.828125	1622.442749
1652.837891	1572.837280
1651.846680	1627.138916
1650.856445	1179.723755
1649.865234	1100.747681
1648.874023	908.891235
1647.882813	810.369751
1646.891602	612.233826
1645.899414	644.735229
1644.907227	371.601074
1643.915039	461.077454
1642.922852	485.253784
1641.930664	304.282349
1640.937500	52.854530
1639.944336	187.434250
1638.951172	135.402893
1637.957031	-103.139252
1636.963867	51.974030
1635.969727	-87.514931
1634.975586	-218.346115
1633.981445	-77.062996
1632.986328	-246.007187
1631.991211	-293.066345
1630.996094	-205.166840
1630.000977	-224.585861
1629.005859	-201.247437
1628.009766	-261.500336
1627.013672	-79.086571
1626.017578	-82.879196
1625.021484	50.663544
1624.024414	42.765541
1623.028320	166.872498
1622.031250	341.412292
1621.033203	237.941208
1620.036133	418.740845
1619.038086	342.633423
1618.041016	482.373779
1617.041992	614.677063
1616.043945	532.226929
1615.045898	190.540939
1614.046875	114.415932
1613.047852	164.669006
1612.048828	-115.033104
1611.048828	-82.224686
1610.049805	-77.839874
1609.049805	65.827843
1608.049805	102.417297
1607.048828	170.803772
1606.048828	126.926735
1605.047852	222.184082
1604.046875	213.042099
1603.045898	261.805817
1602.044922	161.732407
1601.042969	90.782028
1600.041016	-42.612556
1599.039063	200.839066
1598.037109	7.896140
1597.034180	-35.736889
1596.031250	-199.308914
1595.028320	204.303696
1594.025391	-42.388699
1593.022461	97.690804
1592.018555	-7.503988
1591.014648	44.129787
1590.010742	-91.986046
1589.006836	-68.744987
1588.001953	301.548920
1586.997070	471.002106
1585.992188	429.303406
1584.987305	765.698425
1583.982422	672.018738
1582.976563	659.234741
1581.970703	709.041870
1580.964844	477.597198
1579.958984	699.374512
1578.952148	624.308777
1577.945313	736.695190
1576.938477	786.585999
1575.931641	617.912537
1574.924805	803.045837
1573.916992	826.847229
1572.909180	551.602905
1571.901367	367.410767
1570.893555	617.251892
1569.884766	729.212524
1568.876953	677.385742
1567.868164	661.858887
1566.858398	885.137756
1565.849609	861.582825
1564.839844	895.028687
1563.830078	694.789856
1562.820313	753.942444
1561.810547	716.955322
1560.799805	596.852844
1559.790039	668.499207
1558.779297	729.582886
1557.767578	774.917542
1556.756836	661.992004
1555.745117	644.775391
1554.733398	764.632263
1553.721680	938.608093
1552.709961	832.702759
1551.697266	967.334229
1550.685547	509.092346
1549.672852	741.584717
1548.659180	870.275085
1547.646484	745.228943
1546.632813	669.109680
1545.619141	758.199402
1544.605469	795.298401
1543.591797	700.336914
1542.577148	605.142578
1541.562500	517.455444
1540.547852	506.984619
1539.533203	578.839905
1538.518555	425.818817
1537.502930	285.466278
1536.487305	575.719910
1535.471680	357.403198
1534.456055	389.015503
1533.439453	433.189270
1532.422852	245.030075
1531.406250	365.890411
1530.389648	354.967712
1529.373047	276.744690
1528.355469	476.377625
1527.337891	433.545776
1526.320313	426.438568
1525.302734	334.059937
1524.284180	269.684692
1523.265625	176.694382
1522.247070	150.279037
1521.228516	244.399414
1520.208984	111.870735
1519.190430	194.985229
1518.170898	249.440735
1517.151367	74.843414
1516.130859	46.391613
1515.111328	-46.598587
1514.090820	86.061806
1513.070313	159.269028
1512.049805	11.357410
1511.028320	-52.165985
1510.006836	-74.961067
1508.986328	104.554947
1507.963867	257.981812
1506.942383	134.096832
1505.919922	15.035144
1504.898438	-65.866341
1503.875977	60.460094
1502.852539	-69.799278
1501.830078	-87.637238
1500.806641	-77.651627
1499.783203	-201.135330
1498.759766	-30.549028
1497.736328	-111.154037
1496.711914	-204.862778
1495.687500	-124.919502
1494.663086	-347.109558
1493.638672	-237.138092
1492.613281	-7.402644
1491.587891	25.122818
1490.563477	59.888474
1489.537109	-7.889583
1488.511719	240.778503
1487.485352	353.679169
1486.458984	307.940094
1485.432617	537.590393
1484.406250	345.776459
1483.379883	528.807922
1482.352539	736.965149
1481.325195	539.248779
1480.297852	958.380798
1479.269531	678.552307
1478.241211	806.359619
1477.213867	854.871033
1476.184570	984.583435
1475.156250	1274.464111
1474.127930	962.991272
1473.098633	1051.097900
1472.069336	1614.913818
1471.040039	1333.350220
1470.009766	1636.846436
1468.979492	1769.547974
1467.950195	1886.727539
1466.918945	1871.373901
1465.888672	2226.985352
1464.857422	2249.262207
1463.827148	2339.952637
1462.795898	2371.950439
1461.763672	2563.735352
1460.732422	2534.338867
1459.700195	2679.931396
1458.667969	2700.901855
1457.635742	2688.699219
1456.603516	2902.146973
1455.570313	2836.279297
1454.537109	3191.288086
1453.503906	3244.251465
1452.470703	3368.028564
1451.436523	3124.076416
1450.403320	3359.044922
1449.369141	3363.215576
1448.333984	3301.378906
1447.299805	3543.361328
1446.264648	3433.176025
1445.230469	3371.048096
1444.194336	3334.107178
1443.159180	3198.430664
1442.124023	2943.826904
1441.087891	3045.833740
1440.051758	2535.794189
1439.015625	2867.748779
1437.978516	2476.596924
1436.941406	2638.962891
1435.904297	2298.440186
1434.867188	2283.854736
1433.830078	2087.406250
1432.791992	1638.497192
1431.754883	1712.300049
1430.715820	1331.721313
1429.677734	1201.107056
1428.639648	891.423706
1427.600586	977.814575
1426.561523	857.393860
1425.522461	883.248230
1424.482422	762.885193
1423.443359	718.209900
1422.403320	517.343994
1421.363281	450.089874
1420.322266	506.269501
1419.282227	461.772095
1418.241211	306.549438
1417.200195	229.459412
1416.159180	177.615707
1415.117188	156.014130
1414.076172	36.419167
1413.034180	100.483116
1411.992188	-6.362418
1410.949219	-128.189880
1409.907227	-139.287323
1408.864258	156.200119
1407.821289	-294.377502
1406.777344	-141.962570
1405.734375	-182.819717
1404.690430	50.045197
1403.646484	-286.788910
1402.602539	-113.992210
1401.557617	23.707083
1400.513672	123.874901
1399.468750	116.282669
1398.423828	357.025970
1397.377930	244.366104
1396.333008	204.594284
1395.287109	182.503265
1394.241211	-72.380562
1393.195313	63.683212
1392.148438	244.896774
1391.101563	60.717518
1390.054688	267.216675
1389.007813	-41.656704
1387.960938	-122.567833
1386.913086	176.889099
1385.865234	-46.224243
1384.817383	60.955959
1383.769531	-121.664551
1382.720703	-191.576965
1381.671875	-41.395451
1380.623047	223.826508
1379.574219	174.468948
1378.524414	115.336113
1377.475586	-128.268021
1376.425781	-146.952789
1375.375977	86.606407
1374.325195	295.319794
1373.274414	371.977173
1372.224609	-47.387444
1371.172852	141.936707
1370.122070	279.081543
1369.070313	376.512451
1368.019531	277.328613
1366.967773	437.464905
1365.915039	326.302948
1364.863281	78.506668
1363.810547	-27.064068
1362.757813	295.728088
1361.705078	-142.775345
1360.651367	3.759654
1359.598633	165.421982
1358.544922	260.112488
1357.491211	-45.245956
1356.436523	35.032852
1355.382813	291.988647
1354.328125	154.041489
1353.273438	160.485977
1352.217773	261.546082
1351.163086	434.841248
1350.107422	201.207260
1349.051758	600.802612
1347.996094	499.272400
1346.939453	594.019226
1345.883789	723.725952
1344.827148	910.666077
1343.769531	919.282043
1342.712891	1317.317383
1341.655273	1430.459106
1340.598633	1509.144775
1339.540039	1092.647705
1338.482422	1228.858521
1337.423828	1610.387695
1336.366211	1524.182373
1335.307617	1502.619385
1334.248047	1199.253784
1333.189453	1217.888428
1332.129883	1073.539917
1331.070313	1053.156250
1330.010742	1250.601807
1328.950195	936.590698
1327.890625	820.676636
1326.830078	1169.535034
1325.768555	1061.546265
1324.708008	1042.776123
1323.646484	1293.383667
1322.585938	1183.763428
1321.523438	1276.803711
1320.461914	945.683777
1319.400391	1322.940918
1318.337891	1315.546753
1317.275391	1167.862793
1316.211914	1267.011475
1315.149414	1356.514526
1314.085938	1212.132202
1313.022461	1343.984619
1311.958984	1259.274902
1310.894531	1329.983643
1309.831055	1167.018677
1308.766602	1344.044556
1307.701172	1361.266846
1306.636719	1164.669800
1305.571289	1167.637939
1304.505859	1156.082153
1303.440430	1043.951050
1302.375000	1320.499878
1301.308594	1176.884644
1300.242188	1217.841187
1299.175781	1003.513184
1298.109375	760.021118
1297.041992	831.163940
1295.975586	1027.694824
1294.908203	932.265564
1293.839844	792.914795
1292.772461	992.402039
1291.704102	784.823608
1290.635742	756.557434
1289.567383	689.272400
1288.498047	717.807800
1287.428711	822.496094
1286.360352	591.645569
1285.290039	601.150452
1284.220703	694.102173
1283.150391	696.593506
1282.080078	464.243134
1281.009766	636.010437
1279.939453	829.890137
1278.868164	901.531067
1277.796875	851.006226
1276.725586	861.796387
1275.654297	933.856995
1274.582031	1177.140259
1273.509766	1031.905762
1272.437500	1155.634277
1271.365234	959.454956
1270.291992	914.918030
1269.218750	1082.954468
1268.145508	1570.829956
1267.072266	1487.527100
1265.999023	1314.102783
1264.924805	1240.896606
1263.850586	1311.733521
1262.776367	1455.804932
1261.701172	1585.296509
1260.625977	1822.077637
1259.550781	1690.898438
1258.475586	1737.721680
1257.400391	1723.721313
1256.324219	1437.079590
1255.248047	1596.192505
1254.171875	1575.191162
1253.094727	1710.029297
1252.018555	1769.453491
1250.941406	1824.059204
1249.864258	1691.447266
1248.786133	1639.194824
1247.708008	1360.951416
1246.630859	1654.016602
1245.551758	1750.198608
1244.473633	1610.736206
1243.394531	1755.547729
1242.316406	1822.625122
1241.236328	1833.884155
1240.157227	1823.319336
1239.077148	1659.913696
1237.998047	1661.572876
1236.917969	1624.450073
1235.836914	1616.463379
1234.756836	1615.760742
1233.675781	1680.518677
1232.594727	1910.042725
1231.512695	1524.066772
1230.431641	1380.486816
1229.349609	1546.958252
1228.267578	1546.278564
1227.185547	1514.118042
1226.102539	1815.943115
1225.019531	1362.686523
1223.936523	1487.772095
1222.853516	1276.595093
1221.769531	1447.531860
1220.686523	1132.437866
1219.602539	834.370667
1218.517578	1043.846313
1217.433594	914.954895
1216.348633	665.310303
1215.263672	761.041077
1214.178711	805.975891
1213.092773	648.083130
1212.007813	700.140869
1210.921875	742.466125
1209.834961	659.278137
1208.749023	790.681763
1207.662109	912.313965
1206.575195	831.331116
1205.488281	851.521362
1204.400391	702.964050
1203.313477	277.358673
1202.225586	311.853394
1201.136719	326.984253
1200.048828	344.416168
1198.959961	253.441422
1197.871094	15.627596
1196.782227	68.903717
1195.692383	-147.322998
1194.603516	-161.577866
1193.513672	35.624096
1192.423828	-22.150812
1191.333008	-94.431114
1190.242188	54.230648
1189.151367	-169.595520
1188.060547	-254.163788
1186.969727	-298.003662
1185.877930	-373.153717
1184.786133	-191.626648
1183.694336	-108.680290
1182.601563	-258.576080
1181.509766	30.318186
1180.416992	-225.309433
1179.323242	-104.621239
1178.230469	82.972916
1177.136719	23.551123
1176.042969	100.555244
1174.949219	239.643890
1173.854492	414.437897
1172.760742	292.165680
1171.666016	411.521545
1170.570313	518.708862
1169.475586	400.820282
1168.379883	69.969452
1167.284180	107.349716
1166.188477	194.756882
1165.091797	234.162720
1163.996094	-1.406718
1162.899414	135.655167
1161.801758	83.802193
1160.705078	172.696243
1159.607422	120.531113
1158.509766	323.617065
1157.412109	399.971069
1156.313477	526.224426
1155.215820	418.501617
1154.117188	503.817627
1153.017578	350.511566
1151.918945	447.386749
1150.819336	381.998413
1149.719727	199.724930
1148.620117	57.859154
1147.519531	225.476959
1146.418945	138.090118
1145.318359	162.450668
1144.217773	-63.253708
1143.116211	-196.236526
1142.014648	-91.448120
1140.913086	91.604080
1139.811523	155.520096
1138.708984	181.201279
1137.606445	142.532166
1136.503906	108.464500
1135.401367	197.774353
1134.297852	286.874451
1133.194336	598.966553
1132.090820	792.055420
1130.987305	676.350891
1129.882813	1108.661865
1128.778320	1089.870728
1127.673828	1303.361084
1126.569336	1435.972168
1125.463867	1317.061401
1124.358398	1392.400269
1123.252930	1372.761719
1122.146484	1350.600708
1121.041016	1266.716309
1119.934570	938.808105
1118.828125	984.955200
1117.720703	1144.536133
1116.613281	733.595215
1115.505859	1072.667480
1114.398438	623.789734
1113.291016	744.883728
1112.182617	948.518860
1111.074219	981.734619
1109.964844	1021.879639
1108.856445	863.412842
1107.747070	1127.689575
1106.637695	924.125183
1105.528320	1291.885620
1104.417969	1062.143555
1103.307617	1299.642700
1102.197266	1147.609985
1101.086914	1188.948120
1099.975586	1579.167114
1098.864258	1391.437134
1097.752930	1043.381958
1096.641602	1117.222656
1095.529297	1087.236572
1094.416992	1537.700195
1093.304688	1622.815186
1092.191406	1090.890259
1091.079102	1117.011230
1089.965820	968.859070
1088.852539	886.558411
1087.738281	768.905823
1086.624023	888.754639
1085.509766	992.000305
1084.395508	1092.760864
1083.280273	1045.321167
1082.166016	835.704163
1081.050781	1016.054810
1079.934570	933.196167
1078.819336	904.317688
1077.703125	934.065979
1076.586914	1008.326355
1075.469727	791.522156
1074.353516	844.546570
1073.236328	662.946045
1072.119141	751.030273
1071.000977	799.161804
1069.882813	633.943298
1068.765625	618.733337
1067.646484	486.338104
1066.528320	517.924683
1065.409180	910.058899
1064.290039	651.169739
1063.170898	448.543762
1062.050781	566.555176
1060.930664	490.316772
1059.810547	512.331848
1058.690430	571.734558
1057.569336	397.309387
1056.449219	265.036438
1055.327148	485.649231
1054.206055	5.309566
1053.083984	232.889771
1051.961914	329.604218
1050.839844	181.151550
1049.717773	205.499969
1048.594727	250.844193
1047.471680	181.873184
1046.348633	213.250381
1045.224609	160.680420
1044.101563	-6.060131
1042.976563	95.331253
1041.852539	164.099701
1040.728516	183.949799
1039.603516	182.861649
1038.478516	30.457493
1037.352539	173.834702
1036.227539	-50.547150
1035.101563	44.023003
1033.974609	-42.865520
1032.848633	300.658569
1031.721680	-79.123032
1030.594727	6.313757
1029.467773	296.325592
1028.340820	-55.088341
1027.212891	-46.166168
1026.084961	-9.292359
1024.956055	-202.255722
1023.828125	-241.805420
1022.699219	-464.619720
1021.570313	-86.212395
1020.440430	-359.817352
1019.311523	-526.491211
1018.181641	-549.216309
1017.050781	-275.079376
1015.920898	-381.083008
1014.790039	-208.853622
1013.659180	39.865627
1012.528320	61.593044
1011.396484	224.681213
1010.265625	387.823639
1009.132813	340.369873
1008.000977	179.682480
1006.868164	555.939026
1005.736328	816.507690
1004.602539	1817.069336
1003.469727	2768.758545
1002.335938	3084.507324
1001.202148	3067.486816
1000.068359	2364.457520
998.933594	1564.885498
997.799805	835.121765
996.665039	519.101318
995.529297	328.018097
994.394531	409.485260
993.258789	202.682877
992.123047	397.477905
990.986328	174.951035
989.849609	125.603600
988.712891	23.433411
987.576172	163.438217
986.439453	17.871592
985.301758	275.621277
984.164063	-65.298691
983.025391	528.819946
981.887695	317.248627
980.749023	365.980621
979.610352	88.183403
978.470703	22.300009
977.332031	69.311325
976.192383	295.801483
975.051758	329.299316
973.912109	608.845154
972.771484	468.025787
971.630859	524.987671
970.490234	269.813568
969.348633	430.482483
968.207031	588.970215
967.065430	586.947205
965.923828	601.177673
964.781250	416.045258
963.638672	410.054169
962.496094	599.126587
961.352539	488.050781
960.208984	441.382996
959.065430	619.441650
957.921875	266.242371
956.777344	440.070038
955.632813	323.266968
954.488281	305.133820
953.343750	81.262093
952.198242	338.106964
951.052734	43.822353
949.907227	-30.615631
948.760742	299.816803
947.614258	292.024841
946.467773	206.740250
945.321289	133.110764
944.173828	64.279716
943.026367	226.295868
941.878906	361.031372
940.730469	525.567322
939.582031	430.090485
938.433594	485.412231
937.285156	426.857605
936.135742	459.726807
934.987305	524.679443
933.836914	357.322174
932.687500	317.824860
931.537109	160.072937
930.386719	175.665405
929.236328	191.428787
928.084961	0.212781
926.934570	130.158752
925.783203	62.264660
924.630859	144.718552
923.478516	279.612305
922.327148	203.150406
921.173828	-16.312092
920.021484	73.572670
918.868164	70.425125
917.714844	292.328308
916.561523	-103.440720
915.407227	-117.414207
914.252930	-85.826073
913.098633	-194.807663
911.944336	-40.392704
910.789063	-155.833817
909.633789	-522.807068
908.478516	-104.973328
907.322266	-36.274437
906.166016	-121.574486
905.009766	-261.077423
903.853516	-33.422794
902.696289	-34.468235
901.539063	125.364899
900.381836	6.827555
899.223633	26.519306
898.065430	-145.993378
896.907227	54.915359
895.749023	22.914261
894.589844	-232.781647
893.430664	51.973671
892.271484	-149.164810
891.112305	70.118019
889.952148	18.351845
888.791992	-8.454513
887.630859	113.855659
886.470703	-192.669922
885.309570	178.023804
884.148438	239.540939
882.986328	14.659467
881.825195	-110.831337
880.663086	-10.735358
879.500000	150.246796
878.337891	-40.326435
877.174805	-52.764553
876.011719	139.825089
874.847656	136.476547
873.684570	369.556427
872.520508	71.402008
871.355469	47.964928
870.191406	-132.906021
869.026367	-108.976891
867.861328	-4.074106
866.695313	24.379532
865.530273	131.500183
864.364258	-8.573703
863.197266	-16.009703
862.031250	14.743820
860.864258	371.089081
859.697266	426.457367
858.530273	28.438923
857.362305	436.155975
856.194336	128.063278
855.026367	89.241341
853.857422	384.531189
852.688477	388.243134
851.519531	528.651062
850.350586	590.546631
849.180664	643.438782
848.010742	252.839111
846.840820	319.162354
845.670898	363.036163
844.500000	212.153091
843.329102	25.503567
842.157227	268.399323
840.986328	155.535614
839.814453	85.166069
838.642578	-16.517447
837.469727	259.482361
836.296875	72.797043
835.124023	76.009666
833.951172	157.316650
832.777344	48.748493
831.603516	74.091423
830.429688	208.700256
829.255859	269.543121
828.081055	314.673920
826.906250	328.482910
825.731445	429.153290
824.555664	242.156860
823.379883	282.466370
822.204102	153.345230
821.027344	86.566116
819.851563	327.030640
818.674805	-91.711853
817.497070	72.822853
816.320313	137.033249
815.142578	178.870728
813.963867	-50.766171
812.786133	-166.993820
811.607422	21.308817
810.428711	-172.881805
809.250000	-211.541565
808.070313	-114.767029
806.890625	-191.393738
805.710938	-68.246857
804.531250	-71.815567
803.350586	-99.903473
802.169922	-318.927368
800.988281	-80.952583
799.807617	-253.531830
798.625977	-38.093918
797.444336	-108.853676
796.261719	-458.952576
795.079102	15.287531
793.896484	-155.471191
792.713867	-58.277443
791.530273	-5.526564
790.346680	29.370583
789.163086	-146.118729
787.979492	129.746323
786.794922	400.945435
785.610352	165.433792
784.425781	-19.225159
783.240234	50.313557
782.054688	168.330002
780.869141	359.092987
779.682617	297.832367
778.496094	201.153015
777.309570	278.845581
776.123047	-58.607708
774.935547	56.421455
773.748047	-42.726822
772.560547	-225.753601
771.373047	49.927261
770.184570	-18.573341
768.996094	60.558136
767.806641	132.952194
766.618164	70.818268
765.428711	30.661097
764.239258	171.023499
763.048828	364.084930
761.858398	405.093689
760.667969	428.404449
759.477539	423.030273
758.286133	520.978943
757.094727	535.249390
755.903320	657.184998
754.710938	447.096436
753.518555	749.088623
752.326172	389.573547
751.133789	739.666565
749.940430	687.684326
748.747070	644.468628
747.553711	515.637024
746.359375	522.896912
745.166016	459.920441
743.970703	554.884338
742.776367	478.739899
741.581055	455.238098
740.385742	561.063171
739.190430	504.676910
737.994141	117.502121
736.797852	54.688091
735.601563	145.202621
734.405273	312.320190
733.208008	61.325245
732.010742	-12.273409
730.813477	443.632813
729.615234	103.209412
728.416992	335.912506
727.218750	321.510895
726.020508	302.800812
724.821289	397.789703
723.622070	446.919983
722.422852	238.364807
721.222656	473.268555
720.022461	378.485565
718.822266	364.591278
717.621094	392.257568
716.420898	485.450958
715.218750	434.753265
714.017578	512.838745
712.815430	399.155792
711.614258	242.046906
710.411133	128.719772
709.208984	290.064117
708.005859	196.638138
706.802734	271.060272
705.599609	125.708000
704.395508	-126.074570
703.191406	68.484657
701.987305	21.629988
700.782227	207.678162
699.577148	-49.788956
698.372070	51.730312
697.166992	3.403492
695.960938	-92.528984
694.754883	-290.345856
693.548828	-94.776619
692.341797	-296.479492
691.135742	-109.317688
689.927734	-93.509377
688.720703	52.669735
687.512695	-256.595703
686.304688	-157.776566
685.096680	110.321686
683.888672	-46.413429
682.679688	-174.697662
681.470703	-21.036917
680.260742	-220.360184
679.050781	39.761173
677.840820	120.234482
676.630859	174.882690
675.419922	-116.587402
674.209961	245.735397
672.998047	-17.107613
671.787109	-7.137827
670.575195	143.566788
669.363281	69.549416
668.151367	207.549759
666.938477	-8.712030
665.725586	222.475159
664.512695	239.890457
663.299805	0.490140
662.085938	262.195709
660.872070	152.688095
659.658203	34.728409
658.443359	201.715027
657.228516	75.406700
656.013672	46.289078
654.797852	-94.819435
653.583008	-263.815338
652.366211	41.407383
651.150391	72.931511
649.934570	29.092932
648.717773	13.298136
647.500000	36.277348
646.283203	67.831001
645.065430	103.655487
643.847656	199.652557
642.629883	398.777313
641.411133	490.213776
640.192383	153.681198
638.973633	294.325043
637.753906	-96.008057
636.534180	-161.940643
635.314453	-116.360680
634.094727	-178.403381
632.874023	-62.481262
631.653320	-95.002998
630.432617	-303.793884
629.211914	-141.689163
627.990234	-143.051743
626.768555	127.505447
625.545898	65.181541
624.324219	90.265022
623.101563	151.240173
621.877930	269.464447
620.655273	397.725555
619.431641	234.034851
618.208008	174.624664
616.983398	43.859055
615.759766	27.913658
614.535156	11.131635
613.310547	66.184532
612.084961	9.058836
610.859375	-53.323097
609.633789	79.915588
608.408203	11.089441
607.181641	-46.070862
605.955078	-123.674370
604.728516	4.603434
