# Supplementary material for: Raman spectroscopy accurately differentiates mucosal healing from non-healing and biochemical changes following biological therapy in inflammatory bowel disease
Source: PLoS One. 2021 Jun 2;16(6):e0252210. doi: 10.1371/journal.pone.0252210 (PMC8172032; doi:10.1371/journal.pone.0252210)
Supplement: S3 Dataset — (ZIP) [file pone.0252210.s005.zip › Export UC active inflammation/OC007-1 post treatment_BL sub CR removed_21__X_-7817.31__Y_-1581.63__Z_-3716.35__Time_240.txt]

1714.771484	39.207249
1713.794922	211.262512
1712.818359	47.969109
1711.841797	-123.123413
1710.864258	17.009808
1709.886719	143.882431
1708.909180	139.611984
1707.930664	-346.703949
1706.953125	-2.160615
1705.974609	34.494003
1704.996094	-24.971432
1704.017578	30.980906
1703.038086	-124.234993
1702.058594	71.427940
1701.079102	-88.433838
1700.099609	75.704216
1699.120117	117.124832
1698.139648	-161.921402
1697.159180	-95.727051
1696.178711	0.200822
1695.198242	296.809692
1694.216797	24.787022
1693.235352	113.738937
1692.253906	144.322311
1691.272461	287.386871
1690.291016	236.013351
1689.308594	337.103668
1688.326172	270.539795
1687.343750	449.742920
1686.360352	485.304382
1685.377930	412.028259
1684.394531	360.504333
1683.411133	626.458984
1682.427734	637.033997
1681.443359	488.238953
1680.458984	566.240295
1679.474609	785.710815
1678.490234	638.288147
1677.505859	571.180542
1676.520508	919.458740
1675.535156	970.173889
1674.549805	1082.448608
1673.564453	977.138489
1672.578125	1090.201416
1671.592773	1352.450928
1670.606445	1168.721924
1669.619141	1123.577271
1668.632813	1137.306519
1667.645508	1321.320679
1666.658203	1404.815063
1665.670898	1549.712769
1664.683594	1275.810425
1663.695313	1776.859985
1662.708008	1607.244995
1661.719727	1761.509399
1660.730469	1582.124146
1659.742188	1530.415649
1658.752930	1722.826660
1657.763672	1621.527832
1656.774414	1653.050903
1655.785156	1624.033936
1654.794922	1301.569458
1653.804688	1297.164917
1652.814453	1322.215698
1651.824219	1262.956177
1650.833984	1050.677124
1649.842773	1021.247803
1648.851563	759.540161
1647.860352	699.124268
1646.868164	779.076782
1645.876953	634.776062
1644.884766	675.705444
1643.892578	334.042755
1642.900391	211.933685
1641.907227	383.117310
1640.914063	295.906128
1639.920898	298.702515
1638.927734	325.500610
1637.934570	341.996674
1636.940430	60.810822
1635.946289	143.741272
1634.952148	134.637558
1633.958008	268.042511
1632.963867	80.251961
1631.968750	-9.806372
1630.973633	118.920410
1629.978516	2.984907
1628.982422	10.983452
1627.987305	-249.208435
1626.991211	27.542686
1625.995117	-66.490608
1624.998047	-89.323524
1624.001953	-256.566284
1623.004883	141.507828
1622.007813	145.392426
1621.010742	-44.993458
1620.013672	203.485977
1619.015625	65.952316
1618.017578	178.021820
1617.019531	-66.827774
1616.021484	-4.412626
1615.022461	86.935364
1614.023438	225.557739
1613.024414	272.419739
1612.025391	104.339233
1611.026367	62.240532
1610.026367	-105.574753
1609.026367	-92.447861
1608.026367	127.694176
1607.026367	-113.183037
1606.025391	88.635681
1605.025391	-159.891602
1604.024414	144.009476
1603.022461	-62.492893
1602.021484	-101.429932
1601.019531	29.690941
1600.017578	-103.367828
1599.015625	-139.617569
1598.013672	-262.113464
1597.010742	20.530399
1596.008789	-141.151382
1595.005859	-99.014290
1594.001953	-59.529240
1592.999023	47.812286
1591.995117	-98.159485
1590.991211	50.841106
1589.987305	37.949001
1588.983398	-269.793518
1587.978516	-3.603523
1586.974609	64.228668
1585.969727	228.441574
1584.963867	197.016159
1583.958984	-95.070755
1582.953125	227.814819
1581.947266	193.601349
1580.941406	198.393341
1579.935547	179.668472
1578.928711	184.293976
1577.922852	342.398438
1576.916016	42.349964
1575.909180	-174.409332
1574.901367	118.635246
1573.893555	-134.658752
1572.886719	236.051086
1571.877930	130.790665
1570.870117	158.012527
1569.861328	148.728622
1568.853516	-21.720892
1567.844727	-36.390709
1566.834961	120.194817
1565.826172	157.176620
1564.816406	188.819901
1563.806641	90.574059
1562.796875	-15.543542
1561.787109	31.287327
1560.776367	18.311567
1559.766602	18.175077
1558.755859	199.342331
1557.744141	188.506546
1556.733398	-151.519272
1555.721680	-43.400089
1554.709961	46.398438
1553.698242	91.992195
1552.686523	62.342846
1551.673828	288.785706
1550.662109	-23.250778
1549.649414	76.039963
1548.635742	154.434937
1547.623047	93.006302
1546.609375	-25.440002
1545.595703	44.707638
1544.582031	81.072708
1543.568359	280.044403
1542.553711	179.108856
1541.540039	235.611954
1540.524414	-59.256947
1539.509766	95.047798
1538.495117	1.349425
1537.479492	85.576111
1536.463867	-49.685848
1535.448242	-79.293694
1534.432617	123.045799
1533.416016	54.411877
1532.399414	256.309692
1531.382813	197.670410
1530.366211	133.745514
1529.349609	90.300262
1528.332031	255.321747
1527.314453	175.495895
1526.296875	82.678009
1525.279297	177.637512
1524.260742	354.735229
1523.242188	155.984039
1522.223633	144.936813
1521.205078	306.044861
1520.185547	281.801453
1519.166992	105.771370
1518.147461	253.477081
1517.127930	90.069427
1516.107422	73.001389
1515.087891	-54.628807
1514.067383	56.446606
1513.046875	157.063782
1512.025391	-24.850975
1511.004883	49.803745
1509.983398	-178.464859
1508.961914	-88.702759
1507.940430	-201.707916
1506.918945	-35.324211
1505.896484	-115.241982
1504.874023	-118.366882
1503.851563	-119.053352
1502.829102	-196.716385
1501.806641	-143.844131
1500.783203	-96.251358
1499.759766	-43.674942
1498.736328	-165.288513
1497.711914	-125.759529
1496.688477	-73.550217
1495.664063	50.135056
1494.639648	145.528809
1493.614258	15.760203
1492.589844	16.330790
1491.564453	-39.440022
1490.539063	-110.617065
1489.513672	37.843121
1488.488281	227.012314
1487.461914	270.441193
1486.435547	316.316345
1485.409180	201.279953
1484.382813	300.571838
1483.355469	323.182892
1482.328125	330.401642
1481.300781	296.736572
1480.273438	423.647308
1479.246094	389.833710
1478.217773	294.781586
1477.189453	322.014191
1476.161133	667.620178
1475.132813	664.074829
1474.103516	693.561035
1473.074219	977.575012
1472.044922	1134.142944
1471.015625	1244.788818
1469.986328	1093.277222
1468.956055	1213.951050
1467.925781	1385.396484
1466.895508	1485.534180
1465.865234	1534.749756
1464.833984	1439.022705
1463.802734	1622.822144
1462.771484	1791.271973
1461.740234	1837.704834
1460.708008	2011.049438
1459.676758	1958.357056
1458.644531	1811.732056
1457.612305	1819.960327
1456.579102	2188.447021
1455.546875	1986.022339
1454.513672	1925.687500
1453.480469	1923.691040
1452.446289	2241.098389
1451.413086	2213.688965
1450.378906	2383.932373
1449.344727	2495.837402
1448.310547	2407.601318
1447.276367	2271.299561
1446.241211	2193.283936
1445.206055	2214.039551
1444.170898	2217.090332
1443.135742	2364.382080
1442.099609	1841.253540
1441.063477	2436.251709
1440.027344	1867.871216
1438.991211	1840.768921
1437.954102	1603.908447
1436.917969	1655.279541
1435.880859	1603.065308
1434.843750	1457.455078
1433.805664	1195.768066
1432.768555	1116.040405
1431.730469	1018.707520
1430.692383	734.708374
1429.654297	723.390747
1428.615234	913.925842
1427.576172	602.533630
1426.537109	742.696655
1425.498047	605.545898
1424.458984	662.595093
1423.418945	490.351532
1422.378906	277.937012
1421.338867	322.607452
1420.298828	382.440887
1419.257813	281.165436
1418.216797	477.045166
1417.175781	373.425598
1416.134766	91.281212
1415.093750	-145.382370
1414.051758	20.540148
1413.009766	176.415787
1411.967773	18.056728
1410.924805	211.726639
1409.882813	-24.298117
1408.839844	38.828526
1407.796875	56.808895
1406.753906	54.783123
1405.709961	47.815952
1404.666016	118.767525
1403.622070	-254.436966
1402.578125	-87.905609
1401.534180	148.896103
1400.489258	-5.582010
1399.444336	-64.601585
1398.399414	-5.661457
1397.354492	-142.149170
1396.308594	87.387329
1395.262695	231.746384
1394.216797	223.354782
1393.170898	94.867813
1392.124023	49.159664
1391.077148	241.395294
1390.031250	-51.856529
1388.983398	45.447376
1387.936523	30.261513
1386.888672	-12.326200
1385.840820	5.235157
1384.792969	5.405228
1383.745117	-114.284119
1382.696289	48.567402
1381.647461	-98.335625
1380.598633	-45.225101
1379.549805	162.819351
1378.500977	-13.615915
1377.451172	32.303387
1376.401367	285.472473
1375.351563	-12.786094
1374.300781	-208.526459
1373.250000	67.335579
1372.200195	101.332901
1371.148438	-69.015236
1370.097656	5.113980
1369.045898	114.212242
1367.995117	86.365868
1366.943359	-175.499451
1365.890625	93.311920
1364.838867	250.100311
1363.786133	-58.565403
1362.733398	210.420822
1361.680664	345.049072
1360.626953	163.797470
1359.574219	109.601700
1358.520508	229.607849
1357.466797	-182.338608
1356.412109	253.580704
1355.358398	105.464386
1354.303711	270.572632
1353.249023	189.818634
1352.193359	494.142242
1351.138672	582.453430
1350.083008	211.606964
1349.027344	230.683411
1347.971680	326.791565
1346.915039	606.543457
1345.858398	938.376648
1344.802734	771.781006
1343.745117	654.940308
1342.688477	691.948547
1341.630859	902.511536
1340.573242	1046.206909
1339.515625	1199.861694
1338.458008	1160.400879
1337.399414	1155.726318
1336.340820	1074.428589
1335.282227	1104.643433
1334.223633	1008.766235
1333.165039	925.409302
1332.105469	1188.441650
1331.045898	885.220764
1329.986328	896.200623
1328.925781	959.178162
1327.865234	1101.305542
1326.804688	900.069641
1325.744141	1064.584595
1324.683594	1088.366577
1323.622070	964.097961
1322.560547	1163.340210
1321.499023	1315.703125
1320.437500	1280.578247
1319.375000	1220.890015
1318.312500	1351.221069
1317.250000	1506.245605
1316.187500	1032.669556
1315.124023	1308.636230
1314.061523	961.155029
1312.998047	1197.774536
1311.933594	1232.401489
1310.870117	1055.323975
1309.805664	1048.276611
1308.741211	1112.696411
1307.676758	1177.163696
1306.612305	1349.938843
1305.546875	1153.734253
1304.481445	1092.949585
1303.416016	1290.434692
1302.349609	969.214966
1301.284180	1233.137329
1300.217773	1047.351563
1299.151367	1058.239258
1298.084961	941.472656
1297.017578	1303.647461
1295.950195	1034.785767
1294.882813	1075.366333
1293.815430	860.777954
1292.747070	869.593201
1291.678711	954.499939
1290.610352	1149.775635
1289.541992	687.936096
1288.473633	1042.618286
1287.404297	1014.875427
1286.334961	835.279785
1285.265625	1035.503296
1284.195313	1032.400269
1283.125977	897.120300
1282.055664	1036.115723
1280.985352	969.497559
1279.914063	927.409119
1278.843750	838.894409
1277.772461	848.282898
1276.700195	1222.053345
1275.628906	1153.177368
1274.557617	810.598999
1273.485352	1110.899292
1272.413086	1034.835449
1271.339844	1110.270020
1270.267578	1263.842041
1269.194336	1246.449707
1268.121094	1443.893433
1267.046875	1270.303101
1265.973633	1231.001343
1264.899414	1306.382690
1263.825195	1169.552124
1262.750977	1137.638550
1261.675781	1364.156860
1260.601563	1029.996216
1259.526367	1222.330322
1258.450195	1358.542603
1257.375000	1136.644775
1256.298828	1228.979126
1255.222656	717.476440
1254.146484	1104.379272
1253.070313	1045.758301
1251.993164	1123.401733
1250.916016	1271.543457
1249.838867	1222.617432
1248.760742	1202.872925
1247.683594	1068.870850
1246.605469	1479.308960
1245.527344	1272.372192
1244.448242	1189.397705
1243.370117	916.997498
1242.291016	972.497986
1241.211914	637.095947
1240.131836	809.081848
1239.052734	1075.604858
1237.972656	1089.667114
1236.892578	1021.223511
1235.811523	882.450867
1234.731445	777.651306
1233.650391	1077.652832
1232.569336	1152.111572
1231.488281	1173.196289
1230.406250	833.304504
1229.324219	755.075012
1228.242188	914.119812
1227.160156	818.877197
1226.077148	1035.828735
1224.994141	715.482422
1223.911133	729.065796
1222.828125	546.692810
1221.745117	724.633850
1220.661133	593.007202
1219.577148	529.059448
1218.492188	283.856140
1217.408203	473.565948
1216.323242	494.060974
1215.238281	434.801147
1214.153320	370.685913
1213.067383	439.288330
1211.982422	606.748474
1210.896484	766.832642
1209.809570	446.770294
1208.723633	642.869812
1207.636719	674.865967
1206.549805	501.891205
1205.462891	659.095093
1204.375000	452.337769
1203.288086	435.912506
1202.200195	429.057709
1201.111328	398.057739
1200.023438	509.036469
1198.934570	234.815994
1197.845703	283.080078
1196.756836	8.892695
1195.666992	-0.681316
1194.578125	194.074463
1193.488281	11.229701
1192.397461	54.320946
1191.307617	-188.626373
1190.216797	-25.531136
1189.125977	2.910311
1188.035156	-124.819908
1186.944336	28.330673
1185.852539	6.112196
1184.760742	-25.769005
1183.668945	81.442749
1182.576172	-0.967334
1181.483398	-9.071956
1180.390625	224.910049
1179.297852	123.123161
1178.205078	-74.553749
1177.111328	-35.019241
1176.017578	174.500153
1174.923828	170.701767
1173.829102	245.839279
1172.734375	-126.778412
1171.639648	-42.184361
1170.544922	66.225128
1169.450195	117.096748
1168.354492	-54.560131
1167.258789	-125.785759
1166.163086	-3.413818
1165.066406	-62.823708
1163.969727	-62.539783
1162.873047	81.008652
1161.776367	126.493874
1160.679688	71.594063
1159.582031	250.603485
1158.484375	582.220886
1157.386719	419.649933
1156.288086	509.966034
1155.189453	380.731506
1154.090820	320.640289
1152.992188	93.618790
1151.892578	610.310730
1150.793945	278.332947
1149.693359	184.679581
1148.593750	333.971283
1147.494141	-124.142387
1146.393555	-72.601837
1145.292969	14.554374
1144.191406	146.819366
1143.090820	-163.583557
1141.989258	-197.975662
1140.887695	10.165361
1139.785156	37.438007
1138.683594	126.454735
1137.581055	46.626408
1136.478516	38.057674
1135.375977	-132.098099
1134.272461	229.757477
1133.168945	218.606171
1132.065430	572.992065
1130.960938	212.765442
1129.857422	80.453697
1128.752930	387.021881
1127.648438	691.030212
1126.542969	767.205933
1125.438477	430.809143
1124.333008	397.890686
1123.226563	454.981018
1122.121094	336.698059
1121.014648	135.522064
1119.908203	336.957062
1118.801758	242.328629
1117.695313	415.167389
1116.587891	232.924988
1115.480469	455.291168
1114.373047	249.402100
1113.264648	206.734802
1112.156250	83.674454
1111.047852	189.915848
1109.939453	381.155762
1108.830078	456.505981
1107.721680	538.891907
1106.611328	467.700592
1105.501953	372.917145
1104.392578	724.282288
1103.282227	374.566040
1102.171875	636.069824
1101.060547	520.016724
1099.950195	455.893005
1098.838867	429.502686
1097.726563	624.681335
1096.615234	930.536316
1095.502930	253.721252
1094.390625	604.254578
1093.278320	481.255096
1092.166016	565.505615
1091.052734	623.813477
1089.939453	164.339447
1088.826172	538.005249
1087.711914	455.135590
1086.598633	783.888672
1085.484375	639.879150
1084.369141	481.831482
1083.254883	417.886108
1082.139648	269.382507
1081.024414	661.262817
1079.909180	698.339294
1078.792969	437.206421
1077.676758	476.694977
1076.560547	323.732422
1075.444336	487.630951
1074.327148	240.940292
1073.209961	247.684464
1072.092773	538.177612
1070.974609	195.602386
1069.857422	45.411114
1068.739258	68.709496
1067.620117	396.567657
1066.501953	373.002258
1065.382813	251.130844
1064.263672	424.324890
1063.144531	520.244202
1062.024414	347.057983
1060.905273	464.092926
1059.784180	265.355408
1058.664063	433.883270
1057.543945	104.431717
1056.422852	86.031372
1055.301758	100.404831
1054.179688	-76.747215
1053.057617	94.248856
1051.936523	164.820374
1050.813477	36.964985
1049.691406	79.621674
1048.568359	42.975750
1047.445313	83.395813
1046.322266	-100.048294
1045.198242	33.785885
1044.075195	323.834656
1042.950195	173.282425
1041.826172	34.531624
1040.702148	168.492279
1039.577148	-112.132309
1038.452148	24.271902
1037.326172	-93.078026
1036.201172	-10.119918
1035.075195	3.063398
1033.948242	235.004684
1032.822266	234.333984
1031.695313	229.087982
1030.568359	86.764885
1029.441406	202.592453
1028.313477	-13.850455
1027.186523	6.869968
1026.058594	-95.435440
1024.929688	-450.726227
1023.801758	-199.807465
1022.672852	-125.320953
1021.543945	-252.661942
1020.414063	-173.372238
1019.284180	-237.827759
1018.155273	-202.437958
1017.024414	-234.206863
1015.894531	-108.243828
1014.763672	73.372856
1013.632813	-78.606346
1012.501953	-93.754807
1011.370117	64.878372
1010.238281	52.222996
1009.106445	266.512238
1007.974609	362.789825
1006.841797	510.022522
1005.708984	1062.069336
1004.576172	1648.655518
1003.443359	1793.502441
1002.309570	2030.840698
1001.175781	1454.767212
1000.041992	839.796204
998.907227	349.949524
997.772461	98.292351
996.637695	112.366142
995.502930	142.704498
994.367188	55.450787
993.231445	102.163727
992.095703	-185.476669
990.959961	4.473218
989.823242	79.174614
988.686523	188.531433
987.549805	-40.788189
986.412109	-156.999771
985.274414	7.962285
984.136719	48.617607
982.999023	34.116638
981.860352	162.443344
980.722656	205.686539
979.583008	46.571808
978.444336	292.461334
977.304688	-71.020332
976.165039	53.169868
975.025391	117.660645
973.884766	150.067337
972.745117	28.652834
971.604492	139.392197
970.462891	254.787384
969.322266	324.332977
968.180664	22.135439
967.039063	-29.683243
965.896484	187.051346
964.753906	181.322266
963.611328	56.470818
962.468750	422.392914
961.326172	261.101685
960.182617	322.269867
959.039063	140.686539
957.894531	149.401550
956.750977	288.746796
955.606445	-123.583519
954.460938	411.939392
953.316406	160.170212
952.170898	105.369987
951.025391	190.223358
949.879883	23.614174
948.733398	56.081100
947.587891	125.208153
946.440430	221.828201
945.293945	115.190346
944.146484	232.531357
942.999023	126.146286
941.851563	392.020386
940.704102	411.379028
939.555664	296.202789
938.407227	363.680786
937.257813	529.293640
936.109375	300.455414
934.959961	215.439102
933.810547	276.417816
932.660156	362.524719
931.510742	430.458221
930.360352	229.708755
929.208984	92.896187
928.058594	65.503540
926.907227	56.418095
925.755859	81.550453
924.603516	6.666974
923.452148	-4.423845
922.299805	130.091522
921.147461	144.142868
919.994141	-91.725983
918.840820	-120.643997
917.687500	268.496521
916.534180	67.053299
915.379883	-402.140594
914.225586	154.984741
913.071289	3.847480
911.916992	-45.050209
910.761719	-186.861420
909.606445	-94.956017
908.451172	-46.113163
907.294922	-262.442871
906.138672	-220.262466
904.982422	-227.892181
903.826172	235.689560
902.668945	-11.986479
901.511719	-137.234009
900.354492	280.878662
899.196289	85.565948
898.038086	134.736649
896.879883	-146.318176
895.721680	192.428818
894.562500	124.100357
893.403320	299.956604
892.244141	96.116707
891.084961	104.777916
889.924805	237.701706
888.764648	169.611008
887.603516	15.790746
886.443359	35.864361
885.282227	378.649811
884.121094	141.485153
882.958984	317.217896
881.797852	197.477158
880.635742	219.842773
879.472656	255.738571
878.310547	399.787750
877.147461	332.013580
875.984375	372.390717
874.820313	246.124161
873.656250	189.712036
872.492188	358.400421
871.328125	364.994019
870.164063	-168.339172
868.999023	-85.155876
867.833984	211.600662
866.667969	209.219482
865.502930	431.577728
864.336914	545.968262
863.169922	255.926300
862.003906	365.782227
860.836914	212.860138
859.669922	513.457153
858.501953	798.182556
857.334961	306.386536
856.166992	595.467285
854.999023	767.759155
853.830078	617.066772
852.661133	760.076172
851.492188	510.783722
850.323242	514.767822
849.153320	715.846680
847.983398	260.599182
846.813477	459.330322
845.642578	581.821228
844.472656	440.127991
843.301758	282.798798
842.129883	85.238319
840.958984	176.217758
839.787109	215.685593
838.614258	445.091492
837.442383	386.046783
836.269531	268.888550
835.096680	15.475507
833.923828	251.202911
832.750000	343.873260
831.576172	367.245972
830.402344	334.759338
829.227539	594.506836
828.053711	521.712158
826.878906	419.903259
825.703125	277.950073
824.528320	329.920471
823.352539	330.549286
822.175781	266.507263
821.000000	318.249512
819.823242	196.205887
818.646484	-12.673733
817.469727	83.412666
816.291992	28.066202
815.114258	-236.450439
813.936523	-2.684750
812.758789	1.856881
811.580078	48.566536
810.401367	104.072533
809.221680	3.931000
808.042969	-191.766479
806.863281	-80.934555
805.683594	-147.874161
804.502930	-83.872993
803.322266	-66.587234
802.141602	32.719330
800.960938	72.003662
799.779297	15.827632
798.597656	30.556986
797.416016	3.086336
796.234375	-99.804893
795.051758	-275.841980
793.869141	-66.406769
792.685547	-1.107377
791.502930	2.087711
790.319336	-112.118050
789.135742	-78.059181
787.951172	186.029221
786.766602	222.068695
785.582031	136.378220
784.397461	83.825607
783.211914	208.072220
782.026367	416.172852
780.840820	138.007248
779.655273	348.097717
778.468750	178.158325
777.282227	107.591972
776.094727	116.462334
774.908203	114.229057
773.720703	52.358364
772.533203	-66.896812
771.344727	63.046726
770.156250	135.543671
768.967773	-63.183979
767.779297	114.972534
766.589844	277.567108
765.400391	21.503675
764.210938	84.834465
763.020508	187.711060
761.830078	376.336456
760.639648	494.401703
759.449219	497.955353
758.257813	560.850159
757.066406	234.428131
755.875000	273.085541
754.682617	610.622498
753.491211	246.938431
752.297852	428.256012
751.105469	163.557617
749.912109	-59.326118
748.718750	53.775452
747.525391	190.938568
746.331055	110.758240
745.137695	131.513489
743.942383	253.131760
742.748047	-63.909760
741.552734	213.317169
740.357422	255.866348
739.162109	-14.984658
737.965820	-125.787216
736.770508	65.716553
735.573242	-93.247169
734.376953	47.793324
733.179688	225.971359
731.982422	-20.457941
730.785156	260.476501
729.586914	460.356140
728.388672	329.951813
727.190430	490.382996
725.992188	257.325806
724.792969	98.686058
723.593750	-40.201092
722.394531	260.010437
721.194336	271.857239
719.994141	187.666718
718.793945	260.687164
717.592773	543.179871
716.391602	325.987701
715.190430	484.073761
713.989258	120.963654
712.787109	122.127678
711.584961	217.051041
710.382813	447.069794
709.180664	47.430088
707.977539	79.268227
706.774414	-34.755085
705.570313	-111.667656
704.367188	-144.964844
703.163086	-75.922943
701.958984	112.790237
700.753906	264.494507
699.548828	185.697647
698.343750	200.473465
697.138672	15.346869
695.932617	-267.411285
694.726563	12.680944
693.520508	129.812241
692.313477	107.987785
691.106445	-148.217194
689.899414	-50.461922
688.692383	-126.274857
687.484375	-188.965469
686.276367	62.929520
685.068359	-147.083542
683.859375	-42.587719
682.650391	-72.444504
681.441406	-2.540480
680.232422	-8.418620
679.022461	74.575974
677.812500	-43.770504
676.602539	78.305176
675.391602	-195.675171
674.180664	-97.281464
672.969727	91.995155
671.758789	-242.149139
670.546875	55.324612
669.334961	134.382675
668.123047	157.275391
666.910156	108.914337
665.697266	41.192799
664.484375	-30.756668
663.270508	44.215328
662.057617	-200.297043
660.842773	-79.889885
659.628906	-9.121469
658.415039	-31.106909
657.200195	69.899895
655.984375	-74.921165
654.769531	32.586708
653.553711	34.463501
652.337891	-13.195408
651.122070	12.433275
649.905273	128.525848
648.688477	446.983429
647.471680	160.360901
646.253906	58.968456
645.037109	265.319824
643.818359	183.288544
642.600586	555.093079
641.381836	214.942459
640.163086	253.282501
638.944336	95.968628
637.725586	164.303162
636.505859	135.868835
635.286133	-148.215942
634.065430	-77.933731
632.845703	-100.091843
631.625000	182.444824
630.403320	119.257393
629.182617	-111.362511
627.960938	-146.822525
626.739258	-28.016193
625.517578	144.177231
624.294922	288.259430
623.072266	267.087860
621.849609	357.135529
620.625977	249.874924
619.402344	155.289566
618.178711	-16.568874
616.955078	185.981735
615.730469	120.669044
614.505859	129.983200
613.281250	-248.170532
612.055664	-102.537445
610.830078	-168.975876
609.604492	46.415951
608.378906	120.287338
607.152344	14.254993
605.925781	-38.743587
604.699219	-25.949392
