# Supplementary material for: Raman spectroscopy accurately differentiates mucosal healing from non-healing and biochemical changes following biological therapy in inflammatory bowel disease
Source: PLoS One. 2021 Jun 2;16(6):e0252210. doi: 10.1371/journal.pone.0252210 (PMC8172032; doi:10.1371/journal.pone.0252210)
Supplement: S3 Dataset — (ZIP) [file pone.0252210.s005.zip › Export UC active inflammation/OC038-1 pre treatment_base sub CR removed_22__X_6803.37__Y_10259.3__Z_1719.74__Time_252.txt]

1714.774414	61.021935
1713.797852	56.523487
1712.820313	42.336655
1711.843750	-156.181839
1710.866211	10.615557
1709.888672	33.240707
1708.911133	-61.417889
1707.933594	-45.554806
1706.955078	43.214157
1705.976563	111.140167
1704.998047	123.426910
1704.019531	-29.639971
1703.040039	-16.146664
1702.061523	-117.076111
1701.082031	-59.580124
1700.101563	19.839483
1699.122070	-60.588177
1698.141602	27.969967
1697.161133	-182.262405
1696.180664	43.678688
1695.200195	26.986727
1694.218750	-42.590534
1693.238281	96.700157
1692.256836	30.886976
1691.274414	245.841644
1690.292969	383.867767
1689.310547	220.877502
1688.328125	306.509155
1687.345703	520.597595
1686.363281	359.199280
1685.379883	270.304779
1684.396484	531.007263
1683.413086	243.271423
1682.429688	440.890015
1681.445313	638.864258
1680.461914	775.995422
1679.477539	689.915405
1678.493164	471.263214
1677.507813	585.692261
1676.523438	708.500183
1675.538086	839.638855
1674.552734	949.867615
1673.566406	1087.023193
1672.581055	1030.540405
1671.594727	1048.858765
1670.608398	1078.187378
1669.622070	1001.657837
1668.634766	1193.697632
1667.648438	1131.200684
1666.661133	1183.203491
1665.673828	1471.692993
1664.685547	1301.459839
1663.698242	1282.837402
1662.709961	1195.608154
1661.721680	1368.550903
1660.733398	1459.579712
1659.744141	1320.338379
1658.755859	1417.268311
1657.766602	1493.261963
1656.777344	1315.305664
1655.787109	1386.576538
1654.797852	1508.405518
1653.807617	1177.928711
1652.817383	1136.260010
1651.827148	1089.587402
1650.835938	937.406006
1649.844727	899.239441
1648.853516	718.596008
1647.862305	725.917419
1646.871094	767.821411
1645.878906	440.098572
1644.886719	445.521362
1643.894531	408.912689
1642.902344	388.373779
1641.910156	251.919998
1640.916992	94.610756
1639.923828	317.463745
1638.930664	297.750336
1637.936523	114.727913
1636.943359	87.520317
1635.949219	181.740326
1634.955078	125.875641
1633.960938	12.233011
1632.965820	-56.430099
1631.970703	14.665639
1630.975586	1.620093
1629.980469	-240.297882
1628.985352	-26.672859
1627.989258	-65.616562
1626.993164	58.681133
1625.997070	-174.648392
1625.000977	-34.374077
1624.003906	21.817842
1623.007813	-69.096512
1622.010742	52.972847
1621.012695	-37.725910
1620.015625	84.463585
1619.017578	-66.431435
1618.020508	126.760818
1617.021484	-2.930761
1616.023438	-64.259483
1615.025391	79.155869
1614.026367	33.694897
1613.027344	77.477715
1612.028320	160.621872
1611.028320	62.892052
1610.029297	20.287647
1609.029297	24.902199
1608.029297	53.126373
1607.028320	83.983040
1606.028320	88.667847
1605.027344	179.764084
1604.026367	184.460388
1603.025391	40.003788
1602.023438	191.262268
1601.022461	-0.203159
1600.020508	59.473492
1599.018555	82.516251
1598.016602	-46.073643
1597.013672	-190.300934
1596.010742	-54.893562
1595.007813	-29.281733
1594.004883	-170.856522
1593.001953	-200.110504
1591.998047	-41.411488
1590.994141	-287.379608
1589.990234	-141.841232
1588.986328	-85.108025
1587.981445	60.245304
1586.976563	-133.527969
1585.971680	-123.893623
1584.966797	122.901405
1583.961914	218.380737
1582.956055	248.622070
1581.950195	36.526680
1580.944336	108.351761
1579.938477	161.856537
1578.931641	79.897064
1577.924805	99.415092
1576.917969	215.139771
1575.911133	65.372551
1574.904297	69.063400
1573.896484	31.063457
1572.888672	130.802414
1571.880859	79.652290
1570.873047	-0.144703
1569.864258	257.782990
1568.855469	131.049225
1567.846680	14.672717
1566.837891	69.633232
1565.829102	-153.298416
1564.819336	-72.557419
1563.809570	127.420952
1562.799805	26.270979
1561.790039	-98.278282
1560.779297	80.536102
1559.768555	-163.438354
1558.757813	66.954369
1557.747070	-11.253716
1556.736328	8.927485
1555.724609	-188.610397
1554.712891	-121.997604
1553.701172	16.982712
1552.689453	83.308151
1551.676758	139.137741
1550.664063	83.562576
1549.651367	87.404190
1548.638672	83.373802
1547.625977	40.443451
1546.612305	-25.857988
1545.598633	-30.206219
1544.584961	22.190283
1543.571289	-34.071251
1542.556641	38.733139
1541.541992	-20.327473
1540.527344	90.943909
1539.512695	122.021660
1538.498047	-17.378565
1537.482422	31.532326
1536.466797	13.227507
1535.451172	-121.258873
1534.434570	-173.290253
1533.418945	-111.964012
1532.402344	0.765431
1531.385742	123.638611
1530.369141	-98.924355
1529.351563	-102.551857
1528.334961	-47.049934
1527.317383	-171.942245
1526.299805	50.647289
1525.281250	20.778481
1524.263672	62.868988
1523.245117	138.262619
1522.226563	-92.581924
1521.208008	162.600571
1520.188477	-109.525902
1519.168945	21.928446
1518.150391	40.142925
1517.129883	53.079445
1516.110352	60.771717
1515.089844	122.276054
1514.070313	119.457901
1513.049805	142.195480
1512.028320	285.440582
1511.007813	120.587669
1509.986328	-13.524588
1508.964844	180.642441
1507.943359	38.671833
1506.921875	-11.039865
1505.899414	-78.787567
1504.876953	-74.847565
1503.854492	39.169960
1502.832031	76.186111
1501.808594	-248.056198
1500.786133	-149.733582
1499.762695	-123.244247
1498.739258	79.750481
1497.714844	-116.656136
1496.691406	-49.535419
1495.666992	-0.452173
1494.642578	56.192482
1493.617188	115.269920
1492.592773	-63.488701
1491.567383	291.883514
1490.541992	253.518066
1489.516602	358.146942
1488.491211	222.561676
1487.464844	99.711464
1486.438477	293.409851
1485.412109	318.484589
1484.385742	302.642303
1483.358398	179.562515
1482.331055	176.352051
1481.303711	507.161957
1480.276367	424.700958
1479.249023	436.528320
1478.220703	392.201233
1477.192383	363.116943
1476.164063	637.145386
1475.135742	786.190552
1474.106445	815.414978
1473.077148	1004.964294
1472.047852	873.654602
1471.018555	709.264160
1469.989258	845.121887
1468.958984	1029.188843
1467.928711	1012.213501
1466.898438	1089.276855
1465.868164	1074.744751
1464.836914	1428.695557
1463.805664	1411.457031
1462.774414	1498.347412
1461.743164	1483.563599
1460.710938	1308.752441
1459.679688	1593.533447
1458.647461	1657.310181
1457.615234	1634.743408
1456.582031	1690.798950
1455.549805	1663.104614
1454.516602	1840.814697
1453.483398	1825.714966
1452.449219	1927.202026
1451.416016	1810.667358
1450.381836	2081.854004
1449.347656	1952.620117
1448.313477	1934.876831
1447.279297	1929.789307
1446.244141	2124.696777
1445.208984	1820.842773
1444.173828	1919.505371
1443.138672	1527.254639
1442.102539	1894.061279
1441.066406	1848.459351
1440.030273	1648.631348
1438.994141	1701.697144
1437.958008	1696.611816
1436.920898	1552.535400
1435.883789	1203.886475
1434.846680	1123.142700
1433.808594	976.770569
1432.771484	691.622437
1431.733398	972.036072
1430.695313	671.886230
1429.657227	518.228455
1428.618164	493.297882
1427.579102	322.117706
1426.540039	365.368347
1425.500977	269.967499
1424.461914	426.685425
1423.421875	137.317017
1422.381836	440.168427
1421.341797	412.948334
1420.301758	363.107574
1419.260742	230.221451
1418.219727	261.052917
1417.178711	171.106506
1416.137695	207.047852
1415.096680	421.626556
1414.054688	135.635818
1413.012695	-19.429249
1411.970703	-61.250732
1410.928711	236.317383
1409.885742	56.330181
1408.842773	42.292252
1407.799805	-94.770546
1406.756836	-18.256208
1405.712891	0.519393
1404.668945	36.916046
1403.625000	198.841370
1402.581055	19.506653
1401.537109	-152.164886
1400.492188	92.635094
1399.447266	-101.433220
1398.402344	-212.621490
1397.357422	-5.368925
1396.311523	104.117424
1395.265625	133.451477
1394.219727	7.539679
1393.173828	-13.064068
1392.126953	54.034927
1391.081055	-34.012749
1390.034180	30.707169
1388.986328	-42.157543
1387.939453	135.264862
1386.891602	107.584366
1385.843750	27.482382
1384.795898	114.997978
1383.748047	-22.398165
1382.699219	-139.673157
1381.651367	82.984077
1380.602539	-16.610577
1379.552734	-98.606415
1378.503906	-88.088432
1377.454102	376.828033
1376.404297	175.263901
1375.354492	146.045120
1374.303711	-90.140633
1373.253906	120.327698
1372.203125	-108.089294
1371.152344	174.763916
1370.100586	494.964905
1369.049805	2.739381
1367.998047	116.235092
1366.946289	264.649078
1365.894531	164.054123
1364.841797	230.410019
1363.789063	70.304070
1362.736328	89.557037
1361.683594	-55.326736
1360.630859	-73.175941
1359.577148	-197.878128
1358.523438	35.648540
1357.469727	40.451267
1356.415039	-106.277199
1355.361328	264.053223
1354.306641	152.322922
1353.251953	294.104279
1352.197266	267.052826
1351.141602	163.135086
1350.085938	324.975830
1349.030273	387.574249
1347.974609	467.616943
1346.918945	391.439911
1345.862305	441.879242
1344.805664	544.472168
1343.749023	669.434509
1342.691406	831.616211
1341.634766	899.670898
1340.577148	1022.296631
1339.519531	964.151062
1338.460938	977.941895
1337.403320	1066.113892
1336.344727	1067.703491
1335.286133	868.932617
1334.226563	964.784424
1333.167969	954.330811
1332.108398	892.038635
1331.048828	755.692688
1329.989258	827.168579
1328.928711	886.349365
1327.869141	752.865417
1326.808594	822.119080
1325.748047	691.370911
1324.686523	805.251526
1323.625977	966.097290
1322.564453	672.778015
1321.502930	816.497314
1320.440430	775.196411
1319.378906	684.679749
1318.316406	806.392883
1317.253906	967.601563
1316.190430	941.474792
1315.127930	1191.501709
1314.064453	926.506470
1313.000977	718.383240
1311.937500	926.699585
1310.873047	593.259766
1309.809570	747.533325
1308.745117	808.291626
1307.679688	716.533081
1306.615234	952.138794
1305.549805	1123.770264
1304.484375	847.822449
1303.418945	1007.283936
1302.353516	734.113647
1301.287109	952.683899
1300.220703	866.556396
1299.154297	1006.559204
1298.087891	706.944397
1297.020508	1023.883240
1295.954102	857.129944
1294.886719	771.524170
1293.818359	636.952820
1292.750977	796.932251
1291.682617	660.118042
1290.614258	700.008484
1289.545898	700.728455
1288.476563	802.022034
1287.407227	690.130432
1286.338867	764.578796
1285.268555	662.684631
1284.199219	548.662292
1283.128906	699.203491
1282.058594	688.176880
1280.988281	814.281616
1279.917969	509.729218
1278.846680	440.231079
1277.775391	605.634155
1276.704102	587.623657
1275.632813	706.593933
1274.560547	632.469299
1273.488281	665.962646
1272.416016	623.758240
1271.343750	669.564758
1270.270508	744.710999
1269.197266	910.218262
1268.124023	924.357666
1267.050781	877.528198
1265.977539	891.769653
1264.903320	769.441284
1263.829102	813.062134
1262.753906	461.685822
1261.679688	790.676514
1260.604492	1036.694824
1259.529297	902.507507
1258.454102	892.667969
1257.378906	860.952087
1256.302734	624.730225
1255.226563	795.235779
1254.150391	783.143188
1253.073242	1060.684204
1251.997070	1026.707520
1250.919922	854.123413
1249.841797	817.833862
1248.764648	835.082031
1247.686523	597.103455
1246.608398	947.403809
1245.530273	959.828247
1244.452148	824.083496
1243.373047	438.257904
1242.293945	654.819824
1241.214844	900.437866
1240.135742	524.615479
1239.055664	673.121765
1237.975586	741.516846
1236.895508	613.426331
1235.815430	546.029480
1234.734375	682.326904
1233.654297	629.508423
1232.573242	593.683289
1231.491211	618.450684
1230.410156	461.539490
1229.328125	590.471008
1228.246094	491.750641
1227.163086	608.516724
1226.081055	231.517731
1224.998047	440.233002
1223.915039	556.927673
1222.832031	126.972427
1221.748047	306.541901
1220.664063	377.239166
1219.580078	356.051117
1218.496094	214.042877
1217.412109	229.118439
1216.327148	418.078369
1215.242188	319.580444
1214.157227	274.223999
1213.071289	465.416046
1211.985352	458.623962
1210.899414	425.278198
1209.813477	572.834534
1208.727539	247.635544
1207.640625	455.397736
1206.553711	696.791809
1205.466797	641.626099
1204.378906	350.334961
1203.291016	451.796204
1202.203125	350.880737
1201.115234	266.836456
1200.027344	-17.004745
1198.938477	127.647827
1197.849609	98.955368
1196.760742	-45.228703
1195.670898	34.291523
1194.582031	-165.191437
1193.492188	-198.742722
1192.401367	-138.582169
1191.311523	229.096619
1190.220703	48.811390
1189.129883	120.765678
1188.039063	10.142145
1186.947266	-81.270668
1185.856445	-38.267460
1184.764648	-93.720428
1183.671875	-53.227238
1182.580078	-19.993443
1181.487305	27.565619
1180.394531	-68.802124
1179.301758	-138.808395
1178.208984	38.010857
1177.115234	135.629547
1176.021484	19.956976
1174.927734	91.087151
1173.833008	226.779053
1172.738281	146.909927
1171.643555	229.767242
1170.548828	223.999756
1169.454102	-16.259338
1168.358398	-55.567608
1167.262695	-140.347260
1166.166992	64.118942
1165.070313	34.204002
1163.973633	-57.885151
1162.876953	79.352943
1161.780273	58.830925
1160.683594	341.523926
1159.585938	96.413246
1158.488281	386.006927
1157.389648	322.230499
1156.291992	382.483704
1155.193359	287.604340
1154.094727	376.326324
1152.996094	209.839828
1151.896484	229.285080
1150.796875	155.717545
1149.697266	-17.948915
1148.597656	-32.005508
1147.498047	-55.646725
1146.397461	65.891548
1145.296875	130.180786
1144.195313	134.876633
1143.094727	-98.423332
1141.993164	-22.445799
1140.891602	58.189606
1139.789063	-217.936783
1138.687500	43.239941
1137.584961	128.357971
1136.482422	118.330238
1135.379883	-8.161523
1134.276367	93.336891
1133.172852	59.378284
1132.069336	193.919876
1130.964844	390.039795
1129.861328	434.146759
1128.756836	546.962341
1127.652344	740.303345
1126.546875	594.401123
1125.442383	403.461853
1124.336914	444.817017
1123.230469	670.917053
1122.125000	423.038788
1121.018555	485.485168
1119.912109	623.617554
1118.805664	453.854431
1117.699219	243.869064
1116.591797	395.972626
1115.484375	193.067810
1114.376953	394.663940
1113.268555	283.954926
1112.160156	416.752838
1111.051758	381.610046
1109.943359	407.867035
1108.833984	535.643433
1107.725586	334.980286
1106.616211	408.287048
1105.505859	266.649292
1104.396484	474.375061
1103.286133	655.988770
1102.175781	636.918396
1101.064453	716.871216
1099.954102	610.434998
1098.842773	819.931824
1097.731445	1008.069153
1096.619141	910.905701
1095.507813	622.898010
1094.395508	796.667480
1093.282227	423.929962
1092.169922	870.700623
1091.056641	587.478821
1089.943359	266.689270
1088.830078	536.584961
1087.716797	474.630737
1086.602539	727.805237
1085.488281	696.318542
1084.373047	528.457764
1083.258789	506.356995
1082.143555	416.083588
1081.028320	365.753052
1079.913086	702.929993
1078.796875	600.827393
1077.680664	397.796173
1076.564453	359.117828
1075.448242	402.554321
1074.331055	424.823486
1073.213867	184.375015
1072.096680	288.702393
1070.979492	369.514954
1069.861328	187.761856
1068.743164	472.369537
1067.625000	318.747589
1066.505859	261.199646
1065.386719	412.061462
1064.267578	487.925201
1063.148438	327.347900
1062.029297	510.807556
1060.909180	418.110748
1059.789063	404.970276
1058.667969	450.278687
1057.547852	402.052979
1056.426758	180.879623
1055.305664	333.680420
1054.183594	297.169312
1053.062500	468.553680
1051.940430	331.617310
1050.818359	243.772324
1049.695313	387.032440
1048.572266	418.224792
1047.449219	309.429932
1046.326172	485.248047
1045.203125	166.635666
1044.079102	237.508011
1042.955078	133.549606
1041.830078	416.470581
1040.706055	179.753647
1039.581055	231.974808
1038.456055	239.945526
1037.331055	-78.001648
1036.205078	225.672668
1035.079102	128.980011
1033.953125	330.147491
1032.826172	98.614983
1031.700195	246.265137
1030.573242	259.026947
1029.445313	243.915680
1028.318359	-10.501571
1027.190430	-30.124760
1026.062500	-96.157410
1024.934570	-113.358765
1023.805664	-176.950867
1022.676758	-198.694946
1021.547852	-213.425476
1020.418945	-63.387081
1019.289063	-166.201065
1018.159180	-261.964783
1017.029297	-181.439514
1015.898438	-26.736652
1014.767578	188.193726
1013.636719	67.144051
1012.505859	133.817886
1011.375000	283.881683
1010.243164	153.790619
1009.111328	336.292572
1007.978516	273.469757
1006.846680	513.815186
1005.713867	1142.690308
1004.581055	1294.968506
1003.447266	1881.875000
1002.313477	1927.710815
1001.179688	1331.176514
1000.045898	707.263672
998.912109	351.646271
997.777344	222.565201
996.642578	412.215790
995.506836	68.664185
994.372070	39.188007
993.236328	35.175213
992.100586	-37.954597
990.963867	103.481133
989.828125	-27.108765
988.691406	204.311600
987.553711	138.436874
986.416992	160.225189
985.279297	110.682549
984.141602	-169.027939
983.003906	-54.841831
981.865234	63.979534
980.726563	-118.617828
979.587891	138.376755
978.448242	121.629829
977.309570	8.405728
976.169922	145.913666
975.030273	163.930191
973.889648	138.369156
972.749023	-27.224546
971.608398	112.835350
970.467773	234.554443
969.326172	92.299942
968.184570	64.970779
967.042969	14.805860
965.901367	90.943474
964.758789	52.462009
963.616211	183.786301
962.473633	113.408081
961.330078	295.282867
960.186523	303.022614
959.042969	356.681488
957.899414	419.580170
956.754883	184.871704
955.610352	62.553310
954.465820	31.948530
953.321289	-9.977528
952.175781	186.140320
951.030273	215.309555
949.884766	244.570389
948.738281	-71.274307
947.591797	67.958344
946.445313	-69.253052
945.298828	243.747757
944.151367	-123.905045
943.003906	11.069554
941.856445	194.027924
940.708008	208.115158
939.559570	222.302322
938.411133	380.308960
937.262695	182.556763
936.113281	235.823822
934.964844	156.953659
933.814453	340.323273
932.665039	97.621384
931.514648	28.270033
930.364258	13.715846
929.213867	181.431030
928.062500	128.360092
926.912109	136.866516
925.759766	93.140495
924.608398	10.867624
923.456055	-66.715569
922.303711	-32.745373
921.151367	-66.886536
919.999023	124.083839
918.845703	-148.447891
917.692383	19.937178
916.539063	192.883713
915.384766	36.623913
914.230469	89.373199
913.076172	-189.144745
911.920898	13.575841
910.766602	-114.889603
909.611328	3.996855
908.455078	-155.957016
907.299805	-157.070923
906.143555	84.394646
904.987305	-140.896622
903.830078	-42.072388
902.673828	-24.736303
901.516602	65.130890
900.359375	150.514755
899.201172	-178.188812
898.042969	-158.231750
896.884766	-52.247303
895.726563	53.766060
894.567383	-77.580765
893.408203	-82.209076
892.249023	66.907951
891.088867	80.475067
889.929688	150.575287
888.769531	3.927271
887.608398	130.601852
886.448242	-0.033227
885.287109	101.894272
884.125977	167.742630
882.963867	109.570305
881.801758	304.049866
880.639648	70.146378
879.477539	190.281860
878.315430	105.355888
877.152344	169.219070
875.989258	154.273102
874.825195	44.813927
873.661133	84.039993
872.497070	-38.758621
871.333008	16.313643
870.168945	26.410124
869.003906	-114.144806
867.838867	-301.813141
866.672852	-134.154282
865.506836	249.226135
864.340820	5.541915
863.174805	101.224632
862.008789	84.594528
860.841797	256.620605
859.674805	293.898193
858.506836	37.174641
857.339844	18.437368
856.171875	221.819839
855.003906	445.307922
853.834961	323.407715
852.666016	412.298431
851.497070	375.653748
850.328125	359.203003
849.158203	94.118416
847.988281	301.717743
846.818359	110.670815
845.647461	320.415436
844.477539	77.982765
843.306641	200.371674
842.134766	63.218750
840.963867	102.795433
839.791992	39.499001
838.619141	-21.537863
837.447266	71.638016
836.274414	108.902390
835.101563	59.016495
833.928711	33.700016
832.754883	452.684723
831.581055	177.245575
830.407227	299.143341
829.232422	356.258209
828.058594	312.937286
826.883789	481.465332
825.708008	282.014252
824.533203	4.604203
823.357422	217.556015
822.181641	372.441895
821.004883	3.777742
819.828125	18.269663
818.651367	-58.568424
817.474609	-8.543862
816.296875	-52.048050
815.119141	-17.712471
813.941406	-216.989883
812.763672	-78.218742
811.584961	-137.427216
810.406250	-192.217163
809.226563	-51.484921
808.047852	-59.729252
806.868164	-5.835102
805.688477	185.648727
804.507813	-249.066696
803.327148	144.237579
802.146484	-48.519684
800.965820	-61.556419
799.784180	14.065936
798.603516	-74.504662
797.420898	51.940178
796.239258	-36.732689
795.056641	-32.367805
793.874023	-158.778564
792.691406	55.874119
791.507813	210.570755
790.324219	316.417236
789.140625	134.422745
787.956055	297.620514
786.772461	299.175873
785.586914	152.478577
784.402344	237.938919
783.216797	310.021240
782.032227	370.939545
780.845703	387.565460
779.660156	415.149170
778.473633	332.218262
777.287109	315.489410
776.100586	380.366058
774.913086	239.892197
773.725586	231.791702
772.538086	-10.205589
771.349609	14.685527
770.161133	79.176666
768.972656	242.755676
767.784180	176.986633
766.594727	247.778824
765.405273	49.726223
764.215820	-16.170322
763.026367	52.196529
761.835938	250.331818
760.645508	254.643539
759.454102	210.480515
758.262695	122.277405
757.072266	421.095123
755.879883	266.794128
754.688477	477.383942
753.496094	134.023941
752.303711	14.863261
751.110352	110.961823
749.917969	167.427414
748.724609	186.486725
747.530273	407.421722
746.336914	108.111244
745.142578	322.276001
743.948242	428.812134
742.752930	223.858810
741.558594	288.621613
740.363281	206.457016
739.166992	73.889717
737.971680	386.089569
736.775391	-64.129005
735.579102	210.662094
734.381836	264.174591
733.185547	54.980129
731.988281	508.906891
730.790039	301.895111
729.592773	243.693451
728.394531	297.026672
727.196289	199.472733
725.997070	213.425323
724.797852	198.956696
723.598633	7.531805
722.399414	174.397888
721.199219	173.047348
719.999023	398.747955
718.798828	355.888641
717.598633	232.322189
716.397461	180.822449
715.196289	471.794922
713.994141	291.648285
712.792969	70.189308
711.590820	297.850220
710.388672	107.059998
709.185547	147.318207
707.982422	176.705124
706.779297	193.055069
705.576172	54.874214
704.372070	130.102692
703.167969	-7.899171
701.963867	36.956760
700.759766	201.472458
699.554688	-8.033037
698.349609	291.325714
697.143555	34.212463
695.938477	-11.937493
694.732422	-38.440254
693.525391	0.302847
692.319336	-123.750084
691.112305	-71.820274
689.905273	-97.965637
688.697266	53.919872
687.490234	-180.327652
686.282227	-36.990883
685.073242	-182.018723
683.865234	26.474834
682.656250	-29.447121
681.447266	83.769371
680.237305	-17.433170
679.028320	-118.488365
677.818359	92.414856
676.607422	47.875225
675.397461	98.689507
674.186523	-99.253265
672.975586	152.970993
671.763672	-113.890442
670.551758	17.342676
669.339844	146.457840
668.127930	70.291092
666.915039	-185.080978
665.703125	78.236504
664.489258	6.766222
663.276367	170.788208
662.062500	75.776154
660.848633	-53.632904
659.634766	-85.790840
658.419922	162.602570
657.205078	-41.965523
655.990234	59.833435
654.775391	15.062879
653.559570	43.664082
652.343750	-3.105407
651.126953	-116.578651
649.911133	-72.726273
648.694336	152.028244
647.477539	60.247765
646.259766	278.471161
645.041992	8.146774
643.824219	181.124222
642.606445	156.141129
641.387695	374.144012
640.168945	110.456490
638.950195	-11.293249
637.730469	94.739433
636.511719	172.724335
635.291016	-37.214558
634.071289	79.241211
632.850586	-96.441849
631.629883	73.390663
630.409180	-96.053726
629.188477	32.620083
627.966797	116.005005
626.745117	-15.297585
625.522461	9.735496
624.300781	278.849487
623.078125	311.841766
621.854492	295.239380
620.631836	334.002411
619.408203	81.153969
618.184570	74.244263
616.960938	-52.945801
615.736328	-24.307669
614.511719	168.578125
613.287109	279.578491
612.061523	47.814312
610.835938	3.714822
609.610352	82.988449
608.384766	-47.870697
607.158203	-27.683187
605.931641	-102.240639
604.705078	-40.879749
