# Supplementary material for: Raman spectroscopy accurately differentiates mucosal healing from non-healing and biochemical changes following biological therapy in inflammatory bowel disease
Source: PLoS One. 2021 Jun 2;16(6):e0252210. doi: 10.1371/journal.pone.0252210 (PMC8172032; doi:10.1371/journal.pone.0252210)
Supplement: S3 Dataset — (ZIP) [file pone.0252210.s005.zip › Export UC active inflammation/OC035 pre treatment-1_base sub cr removed_42__X_-23905.9__Y_33342.7__Z_-435.883__Time_479.txt]

1714.837891	184.702713
1713.861328	275.966797
1712.884766	308.350311
1711.907227	91.427086
1710.930664	11.509568
1709.953125	65.773743
1708.975586	-212.114120
1707.997070	-178.942703
1707.019531	-108.064934
1706.041016	-109.356911
1705.062500	-110.438072
1704.083984	-132.714264
1703.104492	-66.470306
1702.125000	-40.151775
1701.145508	61.297165
1700.166016	23.887024
1699.186523	-34.636719
1698.206055	-111.607384
1697.225586	-76.023537
1696.245117	-74.911301
1695.264648	62.724293
1694.283203	16.282120
1693.301758	28.900719
1692.320313	76.518394
1691.338867	63.037006
1690.357422	92.565102
1689.375000	167.720261
1688.392578	59.129101
1687.410156	81.568207
1686.427734	154.975021
1685.444336	212.660645
1684.460938	-46.449024
1683.477539	145.124619
1682.494141	62.606972
1681.509766	-115.425911
1680.526367	66.396080
1679.541992	-25.703381
1678.557617	-13.637897
1677.572266	62.596737
1676.587891	168.419647
1675.602539	245.264359
1674.617188	141.622238
1673.630859	147.333939
1672.645508	217.187973
1671.659180	329.845459
1670.672852	325.912689
1669.686523	330.290924
1668.699219	382.781525
1667.712891	371.896179
1666.725586	443.609070
1665.738281	597.882324
1664.750000	150.211273
1663.762695	294.538879
1662.774414	420.554230
1661.786133	541.539795
1660.797852	236.071014
1659.808594	421.275177
1658.820313	384.193634
1657.831055	580.517151
1656.841797	506.960419
1655.851563	502.571289
1654.862305	532.918335
1653.872070	346.542145
1652.881836	425.130219
1651.891602	265.916168
1650.900391	196.971390
1649.910156	86.059151
1648.918945	157.869934
1647.927734	126.862740
1646.935547	225.610672
1645.944336	221.578476
1644.952148	43.496674
1643.959961	3.069876
1642.966797	113.393463
1641.974609	-158.768509
1640.981445	184.273392
1639.988281	-184.897675
1638.995117	-115.813690
1638.001953	-273.301544
1637.007813	-32.384861
1636.013672	-62.835159
1635.019531	-127.300804
1634.025391	-167.800308
1633.031250	-202.792618
1632.036133	-61.112919
1631.041016	-50.934456
1630.045898	-51.082512
1629.049805	-214.211044
1628.054688	46.569801
1627.058594	-39.828907
1626.062500	-54.990761
1625.065430	11.546202
1624.069336	-95.274086
1623.072266	-75.718803
1622.075195	67.502678
1621.078125	-12.490686
1620.081055	178.254044
1619.083008	219.375565
1618.084961	305.261475
1617.086914	73.634285
1616.088867	-118.388023
1615.089844	88.618004
1614.091797	-63.714359
1613.092773	-40.145344
1612.092773	-152.820206
1611.093750	209.164139
1610.093750	107.189819
1609.094727	-128.270142
1608.093750	-72.740822
1607.093750	299.789154
1606.093750	12.344705
1605.092773	235.632721
1604.091797	157.889984
1603.090820	9.598046
1602.088867	-31.291704
1601.087891	32.539268
1600.085938	-110.204559
1599.083984	92.307121
1598.081055	-131.319656
1597.079102	52.914013
1596.076172	-188.806335
1595.073242	16.337811
1594.070313	98.670181
1593.067383	-22.681738
1592.063477	-237.943466
1591.059570	-197.297409
1590.055664	-99.239998
1589.051758	-108.181625
1588.046875	-67.553604
1587.041992	210.379715
1586.037109	60.592842
1585.032227	82.914825
1584.027344	146.918915
1583.021484	218.697510
1582.015625	282.616364
1581.009766	156.360260
1580.003906	196.788773
1578.997070	299.651672
1577.990234	215.038681
1576.984375	143.444916
1575.976563	74.439369
1574.969727	60.051716
1573.961914	48.224598
1572.954102	223.556946
1571.946289	19.244799
1570.938477	4.687360
1569.929688	210.933395
1568.921875	232.594940
1567.913086	54.195522
1566.903320	177.016251
1565.894531	372.410919
1564.884766	154.957535
1563.875000	264.490448
1562.865234	270.124237
1561.855469	203.049713
1560.844727	159.257980
1559.834961	-102.384224
1558.824219	229.604950
1557.813477	359.216919
1556.801758	107.790367
1555.790039	457.377563
1554.779297	283.553619
1553.766602	345.332886
1552.754883	298.259552
1551.743164	258.870697
1550.730469	165.047806
1549.717773	285.894867
1548.705078	282.425781
1547.691406	304.705566
1546.677734	528.533997
1545.665039	284.284515
1544.650391	42.600292
1543.636719	144.560944
1542.623047	-24.883631
1541.608398	79.390854
1540.593750	201.575821
1539.579102	91.243393
1538.563477	-44.980328
1537.547852	84.524330
1536.533203	108.079704
1535.516602	41.206348
1534.500977	-54.123821
1533.485352	188.219299
1532.468750	216.370270
1531.452148	71.709587
1530.435547	-29.214462
1529.417969	111.920975
1528.400391	211.658066
1527.383789	246.854965
1526.365234	232.976791
1525.347656	175.225800
1524.329102	228.013306
1523.311523	38.813625
1522.292969	50.189060
1521.273438	187.431198
1520.254883	342.490875
1519.235352	109.184692
1518.215820	35.188438
1517.196289	71.579453
1516.176758	-123.380310
1515.156250	-97.516357
1514.136719	25.792868
1513.116211	56.485878
1512.094727	-28.477283
1511.074219	-28.840384
1510.052734	-139.665482
1509.031250	46.978664
1508.009766	-20.476618
1506.988281	4.273069
1505.965820	-81.354271
1504.943359	-77.370071
1503.920898	-155.508850
1502.898438	4.507621
1501.875000	41.380260
1500.852539	32.032181
1499.829102	-156.658173
1498.805664	-68.950287
1497.781250	-94.011688
1496.757813	-224.070541
1495.733398	-195.608505
1494.708984	9.184883
1493.684570	29.680004
1492.659180	305.671906
1491.633789	-31.957232
1490.608398	92.943359
1489.583008	197.242279
1488.557617	-38.315884
1487.531250	-8.320187
1486.504883	29.214767
1485.478516	25.787586
1484.452148	80.953545
1483.424805	296.719055
1482.398438	-8.076319
1481.371094	-4.262198
1480.342773	241.667709
1479.315430	99.924728
1478.287109	-21.476517
1477.259766	267.346588
1476.230469	273.144012
1475.202148	108.208481
1474.173828	332.873230
1473.144531	475.871674
1472.115234	613.633240
1471.085938	624.008362
1470.055664	738.603455
1469.025391	387.553253
1467.996094	588.479126
1466.964844	491.717163
1465.934570	631.360168
1464.904297	595.499634
1463.873047	846.714233
1462.841797	851.320923
1461.809570	1079.367065
1460.778320	1015.229004
1459.746094	996.743408
1458.713867	836.056580
1457.681641	997.687317
1456.649414	928.300842
1455.616211	871.559448
1454.583008	926.385193
1453.549805	887.320129
1452.516602	893.856812
1451.483398	994.126221
1450.449219	1220.998657
1449.415039	1047.440308
1448.380859	1000.566467
1447.345703	1257.553101
1446.311523	1081.459351
1445.276367	1168.654419
1444.241211	1121.650146
1443.205078	1127.760254
1442.169922	1014.961121
1441.133789	967.932007
1440.097656	776.769226
1439.061523	871.346069
1438.024414	680.237671
1436.988281	671.156921
1435.951172	520.571106
1434.914063	556.960327
1433.875977	565.531555
1432.838867	503.414612
1431.800781	416.062164
1430.762695	376.699402
1429.724609	478.655670
1428.685547	139.086166
1427.646484	251.133011
1426.607422	168.977066
1425.568359	467.548248
1424.529297	317.348663
1423.489258	227.692719
1422.449219	105.339638
1421.409180	78.775894
1420.369141	120.241867
1419.328125	15.663357
1418.288086	-66.175125
1417.247070	-47.295120
1416.205078	-116.476723
1415.164063	-59.797958
1414.122070	34.602600
1413.080078	25.898813
1412.038086	-181.375107
1410.996094	-39.140079
1409.953125	221.171539
1408.910156	-78.862320
1407.867188	-119.994652
1406.824219	-80.698166
1405.780273	111.777496
1404.737305	-37.165318
1403.693359	-15.342166
1402.648438	-221.826263
1401.604492	45.990368
1400.559570	143.182129
1399.514648	-63.028210
1398.469727	29.253651
1397.424805	16.284286
1396.378906	76.046860
1395.333984	25.624035
1394.288086	225.770538
1393.241211	-85.006943
1392.195313	-92.600838
1391.148438	167.724396
1390.101563	155.210266
1389.054688	105.244972
1388.006836	-87.230881
1386.959961	118.154030
1385.912109	-71.579933
1384.864258	-156.145889
1383.815430	-48.139145
1382.767578	-284.943054
1381.718750	-94.332596
1380.669922	-16.122881
1379.621094	-75.214035
1378.571289	90.516716
1377.522461	-213.027908
1376.472656	-279.261780
1375.421875	-28.487146
1374.372070	85.077919
1373.321289	-98.127419
1372.270508	-21.817678
1371.219727	131.846039
1370.168945	-195.522964
1369.117188	-168.792542
1368.066406	-89.638130
1367.014648	-70.209404
1365.961914	-202.610672
1364.910156	-98.299332
1363.857422	-130.853241
1362.804688	-1.512521
1361.751953	-148.317444
1360.698242	-178.038589
1359.645508	-6.162885
1358.591797	-55.575878
1357.538086	-42.701969
1356.483398	-151.527237
1355.429688	-106.109924
1354.375000	28.834106
1353.320313	17.277363
1352.264648	-177.945602
1351.209961	-32.800308
1350.154297	-53.931522
1349.098633	9.444201
1348.042969	179.604538
1346.986328	24.817059
1345.930664	187.692123
1344.874023	427.475555
1343.817383	176.398361
1342.759766	413.827057
1341.703125	418.341644
1340.645508	157.862610
1339.587891	212.196487
1338.529297	41.257042
1337.471680	271.621307
1336.413086	308.913605
1335.354492	170.593307
1334.295898	136.373184
1333.236328	102.278709
1332.176758	417.047089
1331.117188	214.998474
1330.057617	379.039886
1328.998047	120.473808
1327.937500	203.146469
1326.876953	53.665440
1325.816406	220.534286
1324.754883	150.367065
1323.694336	188.989426
1322.632813	173.398376
1321.571289	493.566986
1320.508789	98.168236
1319.447266	344.440826
1318.384766	267.630585
1317.322266	363.570404
1316.259766	141.569244
1315.196289	178.565140
1314.132813	333.937408
1313.069336	213.430496
1312.005859	359.100372
1310.942383	295.502991
1309.877930	251.731964
1308.813477	414.856445
1307.749023	-7.684950
1306.683594	352.471252
1305.619141	291.943420
1304.553711	204.492569
1303.488281	422.077698
1302.421875	266.013763
1301.356445	164.195618
1300.290039	126.410278
1299.223633	64.175911
1298.157227	139.613571
1297.089844	350.174286
1296.022461	143.383652
1294.955078	214.142944
1293.887695	270.244019
1292.819336	56.537647
1291.751953	58.878609
1290.683594	73.572098
1289.614258	220.749039
1288.545898	90.960922
1287.476563	-28.878210
1286.407227	25.390987
1285.337891	-89.303055
1284.268555	254.132141
1283.198242	159.200272
1282.127930	83.978203
1281.057617	172.861130
1279.986328	26.872427
1278.916016	130.570724
1277.844727	283.222961
1276.773438	259.816681
1275.701172	-56.887180
1274.629883	362.369537
1273.557617	366.072083
1272.485352	357.628510
1271.413086	398.115540
1270.339844	309.219177
1269.266602	506.104095
1268.193359	305.069611
1267.120117	131.036041
1266.045898	496.392792
1264.972656	129.800003
1263.898438	136.594574
1262.823242	150.757584
1261.749023	433.146057
1260.673828	600.911682
1259.598633	342.212616
1258.523438	373.601990
1257.448242	504.896545
1256.372070	322.040771
1255.295898	263.485565
1254.219727	711.305481
1253.142578	372.919708
1252.066406	348.594452
1250.989258	606.497925
1249.912109	570.057251
1248.833984	528.808960
1247.756836	511.929108
1246.678711	176.713074
1245.599609	351.948425
1244.521484	371.664459
1243.442383	345.258362
1242.364258	501.013214
1241.285156	401.818512
1240.205078	193.473465
1239.125977	429.319641
1238.045898	274.484894
1236.965820	585.450745
1235.884766	454.943481
1234.804688	603.331787
1233.723633	618.355164
1232.642578	502.524170
1231.561523	323.763062
1230.479492	440.620483
1229.397461	429.083649
1228.315430	400.611908
1227.233398	406.051300
1226.150391	321.948639
1225.068359	412.105957
1223.985352	250.636078
1222.901367	74.728806
1221.818359	293.043640
1220.734375	209.070358
1219.650391	96.130112
1218.566406	140.303406
1217.481445	252.098053
1216.396484	-131.314194
1215.311523	86.728294
1214.226563	60.818726
1213.141602	223.185135
1212.055664	40.374390
1210.969727	311.215607
1209.883789	-141.723358
1208.796875	575.152283
1207.709961	204.295654
1206.623047	351.850922
1205.536133	200.478775
1204.449219	44.334114
1203.361328	95.399345
1202.273438	146.417831
1201.185547	-84.331444
1200.096680	-57.424717
1199.008789	-271.235931
1197.919922	-107.204315
1196.830078	-263.235443
1195.741211	-135.420914
1194.651367	-245.756607
1193.561523	-62.780094
1192.471680	-201.998428
1191.381836	-132.129547
1190.291016	115.451408
1189.200195	-103.095665
1188.109375	-119.868530
1187.017578	-182.294144
1185.926758	-129.518951
1184.834961	-79.213127
1183.742188	-278.498901
1182.650391	-201.888657
1181.557617	16.129883
1180.464844	-41.726273
1179.372070	-303.360382
1178.279297	-56.856407
1177.185547	-23.762520
1176.091797	-211.121231
1174.998047	47.011948
1173.903320	-87.712067
1172.808594	21.745506
1171.713867	54.509865
1170.619141	8.241394
1169.524414	359.050720
1168.428711	233.689209
1167.333008	-44.709255
1166.237305	16.426939
1165.140625	89.425285
1164.044922	169.500000
1162.948242	-51.544876
1161.850586	-229.559647
1160.753906	-121.001572
1159.656250	18.478060
1158.558594	272.402405
1157.460938	103.763191
1156.362305	133.155289
1155.263672	121.920433
1154.165039	-56.308933
1153.066406	-24.712816
1151.967773	25.870581
1150.868164	-30.880051
1149.768555	-82.905762
1148.667969	-44.459560
1147.568359	-220.432617
1146.467773	134.557938
1145.367188	-112.928596
1144.266602	-203.297623
1143.165039	-160.454636
1142.063477	-115.320572
1140.961914	238.897507
1139.860352	-89.520134
1138.757813	-58.904900
1137.655273	-66.400032
1136.552734	49.596111
1135.450195	120.335587
1134.346680	183.846237
1133.244141	-49.548359
1132.139648	130.154877
1131.036133	257.496246
1129.931641	320.640503
1128.827148	250.835724
1127.722656	496.445465
1126.618164	575.888000
1125.512695	752.423401
1124.407227	383.667267
1123.301758	315.957825
1122.196289	440.111969
1121.089844	535.715759
1119.983398	171.812851
1118.876953	366.739685
1117.769531	175.693634
1116.663086	280.478821
1115.555664	-31.246910
1114.447266	26.093048
1113.339844	78.621628
1112.231445	55.404610
1111.123047	-119.142639
1110.014648	233.318481
1108.905273	370.555420
1107.795898	141.544342
1106.686523	288.067261
1105.577148	262.113251
1104.466797	535.889160
1103.357422	358.739716
1102.247070	261.831573
1101.135742	403.153778
1100.025391	433.520203
1098.914063	374.222260
1097.802734	114.529747
1096.690430	-27.260845
1095.579102	203.242844
1094.466797	374.697296
1093.353516	221.017548
1092.241211	300.467285
1091.127930	106.763435
1090.014648	134.330429
1088.901367	103.019028
1087.788086	142.252258
1086.673828	207.289368
1085.559570	192.312866
1084.445313	440.593506
1083.330078	413.738129
1082.214844	128.390350
1081.099609	139.133469
1079.984375	86.425766
1078.868164	7.874107
1077.751953	274.417175
1076.635742	254.474243
1075.519531	267.361115
1074.402344	115.993225
1073.285156	121.811333
1072.167969	242.498474
1071.050781	95.856812
1069.932617	157.850601
1068.814453	313.524231
1067.696289	117.701447
1066.578125	8.614113
1065.458984	126.689377
1064.339844	-47.938396
1063.220703	79.431480
1062.100586	138.864807
1060.980469	245.048767
1059.860352	245.924271
1058.740234	171.963562
1057.619141	105.039093
1056.498047	192.402527
1055.376953	228.313217
1054.255859	201.130081
1053.133789	87.534271
1052.011719	356.955139
1050.889648	255.052490
1049.767578	169.540726
1048.644531	35.065868
1047.521484	140.957687
1046.398438	-82.063515
1045.274414	273.335815
1044.150391	115.684677
1043.026367	-72.181419
1041.902344	-78.182785
1040.778320	-130.757309
1039.653320	114.844673
1038.528320	66.941101
1037.402344	142.467224
1036.277344	34.107990
1035.151367	-32.293007
1034.024414	194.496307
1032.898438	165.359970
1031.771484	-68.377861
1030.644531	125.805664
1029.517578	101.443306
1028.390625	-234.264206
1027.262695	108.610786
1026.134766	-194.354340
1025.005859	-53.606888
1023.877930	-319.167725
1022.749023	-22.858652
1021.620117	-232.528275
1020.490234	-307.496796
1019.361328	-185.222992
1018.231445	-120.936531
1017.101563	-123.863220
1015.970703	7.694474
1014.839844	-365.936615
1013.708984	-220.376236
1012.578125	-93.357391
1011.447266	188.812653
1010.315430	135.202698
1009.183594	-15.536550
1008.050781	280.472412
1006.918945	321.917938
1005.786133	365.715881
1004.653320	511.307617
1003.519531	1038.367676
1002.386719	1102.968750
1001.252930	1220.755493
1000.118164	559.969360
998.984375	375.385834
997.849609	103.204514
996.714844	11.301867
995.580078	101.864479
994.444336	33.229317
993.308594	63.909248
992.172852	108.491196
991.036133	-109.760002
989.900391	-189.496109
988.763672	-27.098545
987.626953	220.570084
986.489258	-47.865803
985.351563	-237.778809
984.213867	-215.662262
983.076172	-85.265411
981.937500	102.698463
980.798828	152.590744
979.660156	105.919907
978.521484	86.960060
977.381836	6.007852
976.242188	5.650804
975.102539	175.469543
973.961914	-157.950043
972.822266	60.257069
971.681641	110.781647
970.540039	246.335312
969.399414	113.315689
968.257813	198.497955
967.116211	-120.134819
965.973633	176.312195
964.832031	121.792473
963.689453	172.872711
962.545898	-28.157570
961.403320	39.170109
960.259766	136.350586
959.116211	86.959885
957.972656	310.248047
956.828125	-13.753017
955.683594	159.280411
954.539063	153.803329
953.393555	207.918152
952.249023	33.333889
951.103516	-51.873463
949.957031	107.727776
948.811523	9.017910
947.665039	155.008850
946.518555	-213.107544
945.371094	-105.781273
944.224609	156.902283
943.077148	211.762207
941.929688	63.517208
940.781250	262.350281
939.632813	244.413483
938.484375	60.044132
937.335938	149.542389
936.186523	195.767166
935.038086	4.977233
933.887695	138.002747
932.738281	-45.667645
931.587891	-8.190216
930.437500	68.076408
929.287109	78.363777
928.135742	52.308426
926.985352	-48.752155
925.833984	55.102516
924.681641	90.750542
923.530273	246.999573
922.377930	-169.727646
921.224609	86.698830
920.072266	-27.365047
918.918945	-79.947380
917.765625	-189.216599
916.612305	117.249870
915.458008	148.913162
914.303711	17.194374
913.149414	28.588249
911.995117	-5.328494
910.839844	-411.178589
909.684570	-252.066711
908.529297	95.224426
907.373047	-78.941536
906.216797	-132.851151
905.060547	-179.873199
903.904297	-90.901871
902.747070	-391.430817
901.589844	-155.161041
900.432617	-45.709438
899.274414	-158.030563
898.117188	-240.833771
896.958984	-88.297920
895.799805	-51.118038
894.641602	35.832119
893.482422	-162.018692
892.322266	-230.916397
891.163086	145.341141
890.002930	53.897678
888.842773	-93.919220
887.682617	110.572105
886.521484	-46.143299
885.360352	-28.989948
884.199219	-162.973755
883.038086	-80.329178
881.875977	-180.350418
880.713867	66.891365
879.551758	-12.785610
878.388672	-123.948959
877.225586	206.529266
876.062500	117.926231
874.899414	-4.398823
873.735352	217.800934
872.571289	28.012701
871.407227	110.603500
870.242188	-63.302883
869.077148	140.737747
867.912109	14.133404
866.747070	33.715916
865.581055	39.804379
864.415039	178.462112
863.249023	258.636169
862.083008	165.824463
860.916016	266.158478
859.749023	148.672348
858.581055	215.271011
857.414063	106.796326
856.246094	202.499832
855.077148	64.887199
853.909180	66.333580
852.740234	388.324829
851.571289	293.272156
850.402344	364.044556
849.232422	340.668060
848.062500	489.718048
846.892578	293.842865
845.721680	-145.974442
844.551758	110.393761
843.380859	86.917435
842.208984	157.364090
841.038086	274.691772
839.866211	159.385880
838.694336	1.614028
837.521484	143.335693
836.348633	153.111191
835.175781	138.257156
834.002930	152.385178
832.829102	57.046463
831.655273	100.088760
830.481445	321.582764
829.307617	14.130443
828.132813	148.417725
826.958008	-40.783463
825.783203	229.322372
824.607422	19.995302
823.431641	-198.218964
822.255859	22.506416
821.079102	-115.560677
819.903320	303.089142
818.726563	242.793716
817.548828	-195.942398
816.372070	39.722771
815.194336	-45.172001
814.016602	232.449173
812.837891	-94.999397
811.659180	-44.425961
810.480469	-149.549957
809.301758	-110.264641
808.122070	64.438042
806.942383	-180.814484
805.762695	13.637519
804.583008	-18.532530
803.402344	44.667767
802.221680	-142.996872
801.041016	-215.298080
799.859375	-132.393890
798.677734	-153.833588
797.496094	4.218831
796.313477	-70.611435
795.131836	-254.068573
793.949219	-96.363129
792.765625	-42.914875
791.583008	-49.363827
790.399414	-11.617985
789.215820	-27.094591
788.031250	-5.029695
786.846680	131.974213
785.662109	-9.839813
784.477539	109.245934
783.291992	316.620483
782.106445	72.957359
780.920898	154.136627
779.735352	202.065842
778.548828	126.218079
777.362305	140.859268
776.174805	203.984009
774.988281	145.625275
773.800781	261.532623
772.613281	335.404205
771.424805	87.183990
770.236328	-55.148335
769.047852	172.856552
767.859375	34.855095
766.669922	205.324631
765.480469	47.440685
764.291016	116.410759
763.101563	117.043968
761.911133	234.292435
760.720703	122.564636
759.529297	160.459290
758.338867	352.273560
757.147461	174.499100
755.955078	403.519684
754.763672	232.345795
753.571289	373.279724
752.378906	283.429962
751.186523	310.018524
749.993164	97.203140
748.799805	139.155106
747.606445	152.540009
746.412109	168.103653
745.217773	-180.544937
744.023438	-107.886475
742.829102	188.420685
741.633789	-54.744595
740.438477	31.002329
739.243164	252.589188
738.046875	53.439980
736.850586	1.162114
735.654297	-72.964981
734.458008	95.990509
733.260742	177.345413
732.063477	-71.732254
730.866211	-167.503937
729.667969	5.849343
728.469727	192.292465
727.271484	44.208546
726.073242	-79.700912
724.874023	-214.417480
723.674805	-206.995941
722.474609	-11.665804
721.275391	-93.674118
720.075195	-79.505524
718.875000	-93.633087
717.673828	141.098679
716.473633	231.830704
715.272461	-37.268841
714.070313	156.148041
712.869141	101.051727
711.666992	89.682991
710.463867	126.372093
709.261719	-120.050011
708.058594	-50.416451
706.855469	-32.951710
705.652344	-230.890625
704.448242	-17.243477
703.244141	55.000935
702.040039	-35.812508
700.834961	30.159370
699.630859	-182.089096
698.424805	45.055599
697.219727	-25.522766
696.013672	-37.242424
694.807617	-268.219086
693.601563	41.883095
692.395508	67.542358
691.188477	-125.912308
689.981445	-8.744518
688.773438	91.175270
687.566406	-108.167137
686.358398	44.110954
685.149414	57.709270
683.941406	54.119736
682.732422	-85.845383
681.523438	149.287552
680.313477	-295.763306
679.104492	-157.830765
677.894531	-95.587326
676.683594	33.898598
675.473633	-29.153057
674.262695	20.500698
673.051758	20.523132
671.839844	143.974030
670.628906	-160.640427
669.416992	94.941299
668.204102	-274.088959
666.992188	158.841141
665.779297	170.423676
664.566406	22.282274
663.352539	-110.569481
662.138672	175.545258
660.924805	122.753845
659.710938	-9.781868
658.497070	123.157852
657.282227	-308.996643
656.066406	69.869507
654.851563	224.377167
653.635742	36.132538
652.419922	-98.158760
651.204102	71.356888
649.987305	277.376373
648.770508	173.170975
647.553711	223.945084
646.336914	-86.984596
645.119141	314.381317
643.901367	52.818146
642.682617	238.602203
641.464844	118.768814
640.246094	252.474548
639.027344	-329.847168
637.807617	-13.925406
636.587891	303.716064
635.368164	23.787947
634.148438	106.550537
632.927734	34.327152
631.707031	-91.935814
630.486328	135.488449
629.264648	102.730362
628.043945	221.755981
626.822266	226.511414
625.599609	93.450333
624.376953	118.420364
623.155273	127.687508
621.931641	20.516953
620.708984	152.514603
619.485352	-5.487719
618.261719	154.701111
617.037109	108.382011
615.813477	-157.189926
614.588867	-126.309669
613.364258	-2.441515
612.138672	-412.313751
610.913086	-0.092509
609.687500	85.718925
608.461914	-24.361490
607.235352	3.022326
606.008789	-69.392731
604.782227	-0.289192
