# Supplementary material for: Raman spectroscopy accurately differentiates mucosal healing from non-healing and biochemical changes following biological therapy in inflammatory bowel disease
Source: PLoS One. 2021 Jun 2;16(6):e0252210. doi: 10.1371/journal.pone.0252210 (PMC8172032; doi:10.1371/journal.pone.0252210)
Supplement: S3 Dataset — (ZIP) [file pone.0252210.s005.zip › Export UC active inflammation/OC020-1 pre treatment_base sub CR removed_78__X_-9664.2__Y_46886.7__Z_37.0104__Time_890.txt]

1714.640625	241.900177
1713.664063	80.196671
1712.687500	179.139374
1711.709961	29.910116
1710.733398	147.505676
1709.755859	-74.129166
1708.778320	-37.155025
1707.799805	-124.923355
1706.821289	21.600307
1705.843750	-47.597618
1704.864258	-166.534576
1703.885742	-94.157494
1702.907227	-26.010389
1701.927734	-103.947914
1700.948242	27.909029
1699.968750	19.078016
1698.988281	-92.970673
1698.007813	-35.494362
1697.028320	49.772732
1696.046875	53.143471
1695.066406	41.545231
1694.084961	87.009384
1693.104492	122.797874
1692.123047	204.893631
1691.140625	261.195099
1690.159180	489.211090
1689.176758	413.918915
1688.194336	374.246399
1687.211914	639.460022
1686.228516	428.234314
1685.246094	433.879364
1684.262695	570.915405
1683.279297	548.888733
1682.295898	730.114868
1681.311523	768.254883
1680.327148	652.765015
1679.342773	881.455750
1678.358398	863.334839
1677.374023	931.107056
1676.388672	922.432556
1675.403320	1169.771973
1674.417969	1114.625244
1673.432617	1076.146484
1672.446289	1250.947144
1671.459961	1365.230591
1670.473633	1450.898682
1669.487305	1502.645386
1668.500977	1544.375244
1667.513672	1525.635742
1666.526367	1730.433716
1665.539063	1667.744263
1664.550781	1839.087280
1663.563477	1949.926880
1662.575195	1960.499023
1661.586914	2016.669556
1660.598633	2155.501221
1659.609375	2156.987061
1658.620117	2047.706543
1657.631836	1989.292358
1656.641602	2190.872314
1655.652344	1850.109619
1654.662109	1816.978271
1653.672852	1829.292847
1652.681641	1752.068604
1651.691406	1664.719727
1650.701172	1535.501953
1649.709961	1390.869141
1648.718750	1291.620117
1647.727539	1216.571533
1646.735352	1099.640625
1645.744141	959.338928
1644.751953	671.541138
1643.759766	722.172485
1642.766602	627.907898
1641.774414	433.701660
1640.781250	548.603760
1639.788086	407.847351
1638.794922	330.730652
1637.801758	201.176132
1636.807617	290.755096
1635.813477	190.766403
1634.819336	85.789574
1633.825195	181.318817
1632.830078	-15.351010
1631.834961	-72.151047
1630.839844	84.538757
1629.844727	-13.982218
1628.849609	45.626549
1627.853516	-65.638855
1626.857422	-160.906265
1625.861328	-37.684895
1624.865234	51.447784
1623.868164	-27.560884
1622.871094	72.319305
1621.874023	-22.170401
1620.876953	51.633251
1619.879883	75.607018
1618.881836	41.903469
1617.883789	142.201721
1616.885742	106.049759
1615.887695	59.493771
1614.888672	57.634834
1613.889648	207.979340
1612.890625	124.907761
1611.891602	70.762161
1610.892578	-22.639215
1609.892578	-34.715004
1608.892578	99.976540
1607.892578	124.603607
1606.892578	138.758347
1605.891602	58.652500
1604.890625	-26.652672
1603.889648	13.711174
1602.888672	184.888885
1601.887695	76.035652
1600.885742	77.071762
1599.883789	-8.219784
1598.881836	-111.808929
1597.879883	-168.340302
1596.876953	-143.870422
1595.874023	-195.233383
1594.871094	-102.952393
1593.868164	-133.522736
1592.864258	-117.139381
1591.861328	-158.269897
1590.857422	-115.931969
1589.853516	-188.508041
1588.848633	25.847559
1587.844727	47.000832
1586.839844	86.310806
1585.834961	206.330368
1584.830078	219.324478
1583.824219	190.514832
1582.819336	101.677574
1581.813477	242.005753
1580.807617	241.519577
1579.800781	144.574936
1578.794922	297.458618
1577.788086	226.319626
1576.781250	248.757660
1575.773438	237.233994
1574.766602	290.600769
1573.758789	330.805176
1572.750977	220.054276
1571.743164	202.781342
1570.735352	167.175568
1569.726563	173.007050
1568.718750	98.152664
1567.708984	171.211212
1566.700195	111.654396
1565.691406	119.457603
1564.681641	147.857407
1563.671875	59.311012
1562.662109	-3.422737
1561.652344	-55.924301
1560.641602	91.100204
1559.630859	4.551894
1558.620117	60.428699
1557.609375	175.709122
1556.597656	-27.926086
1555.586914	74.013733
1554.575195	240.473511
1553.563477	199.536072
1552.550781	-103.030304
1551.539063	44.691566
1550.526367	135.234909
1549.513672	26.348112
1548.500977	188.903488
1547.487305	-85.827255
1546.473633	86.643318
1545.459961	-95.273178
1544.446289	71.575668
1543.432617	-30.546337
1542.417969	-11.409527
1541.404297	-7.966334
1540.389648	-157.061401
1539.374023	-19.741238
1538.359375	-153.669830
1537.343750	-223.227402
1536.328125	-151.056229
1535.312500	-35.261074
1534.296875	-105.377769
1533.280273	-15.812930
1532.263672	122.496262
1531.247070	26.038574
1530.230469	176.778931
1529.212891	2.683810
1528.196289	104.049576
1527.178711	60.983765
1526.160156	118.139496
1525.142578	172.514603
1524.124023	121.169830
1523.106445	231.745453
1522.087891	54.002800
1521.068359	40.725651
1520.049805	32.418793
1519.030273	178.154190
1518.010742	213.138138
1516.991211	111.749413
1515.971680	94.996223
1514.951172	93.473785
1513.930664	89.207626
1512.910156	79.632896
1511.889648	85.288269
1510.868164	44.570751
1509.846680	62.706940
1508.826172	39.634571
1507.803711	-42.595192
1506.782227	44.269390
1505.759766	-56.200413
1504.737305	37.981804
1503.714844	-88.389526
1502.692383	-219.989670
1501.668945	-185.225845
1500.646484	-132.698074
1499.623047	-154.596878
1498.599609	-99.853188
1497.575195	-29.938084
1496.550781	60.267189
1495.527344	68.447884
1494.502930	25.324871
1493.477539	74.112961
1492.453125	176.432846
1491.427734	51.106781
1490.402344	204.210068
1489.376953	318.797394
1488.350586	361.682007
1487.325195	366.129944
1486.298828	447.029358
1485.272461	502.247284
1484.245117	393.991608
1483.218750	359.664734
1482.191406	498.678833
1481.164063	497.258942
1480.136719	646.161621
1479.108398	593.499207
1478.080078	775.226013
1477.052734	867.604065
1476.023438	860.465881
1474.995117	845.605896
1473.965820	1080.194824
1472.937500	1024.375854
1471.908203	1202.649902
1470.877930	1317.129761
1469.848633	1362.796631
1468.818359	1494.835938
1467.788086	1504.670654
1466.757813	1717.835571
1465.727539	1714.761353
1464.696289	1945.427246
1463.665039	2267.404541
1462.633789	2363.080811
1461.602539	2478.974854
1460.570313	2366.206543
1459.539063	2502.248535
1458.506836	2397.031494
1457.473633	2565.871338
1456.441406	2564.615234
1455.408203	2504.959229
1454.375000	2607.599365
1453.341797	2771.011719
1452.308594	2873.479004
1451.274414	2950.511963
1450.241211	2918.537598
1449.207031	2982.806641
1448.171875	3120.463135
1447.137695	2840.222900
1446.102539	2815.779053
1445.067383	3031.799561
1444.032227	2782.067871
1442.997070	2671.592285
1441.960938	2712.920898
1440.924805	2693.531494
1439.888672	2810.689697
1438.852539	2328.667969
1437.816406	2304.325439
1436.779297	2123.318848
1435.742188	1927.242432
1434.705078	1746.418945
1433.666992	1550.523315
1432.629883	1233.557007
1431.591797	1224.687744
1430.553711	885.246582
1429.514648	947.141907
1428.476563	787.067139
1427.437500	488.366913
1426.398438	656.310242
1425.359375	496.493408
1424.320313	588.829285
1423.280273	577.839966
1422.240234	461.088654
1421.200195	485.489960
1420.159180	474.662445
1419.119141	521.815613
1418.078125	339.926208
1417.037109	304.139954
1415.996094	374.107697
1414.954102	406.362732
1413.912109	192.196030
1412.870117	149.175919
1411.828125	98.703629
1410.786133	181.538315
1409.743164	101.063034
1408.700195	204.101563
1407.657227	103.720085
1406.614258	38.621956
1405.570313	66.521538
1404.527344	-20.959867
1403.483398	-10.450380
1402.438477	25.225199
1401.394531	103.637260
1400.349609	31.617119
1399.304688	24.920618
1398.259766	-11.756932
1397.214844	24.370077
1396.168945	45.538067
1395.123047	-83.518150
1394.077148	5.507928
1393.031250	-55.651436
1391.984375	-6.519782
1390.937500	100.277779
1389.890625	-50.630127
1388.843750	21.333359
1387.796875	45.854412
1386.749023	47.964584
1385.701172	-169.850159
1384.653320	-64.949646
1383.604492	87.509460
1382.556641	-207.263885
1381.507813	-219.477036
1380.458984	-76.689728
1379.410156	-21.238525
1378.360352	-13.126331
1377.310547	7.596880
1376.260742	-13.979792
1375.210938	26.967579
1374.161133	-61.685368
1373.110352	-80.335594
1372.059570	-268.398682
1371.008789	84.741669
1369.957031	113.843521
1368.906250	-38.826519
1367.854492	15.490997
1366.802734	0.186277
1365.750000	-62.289791
1364.698242	17.333984
1363.645508	-2.506708
1362.592773	82.336418
1361.540039	60.301037
1360.486328	60.806805
1359.433594	41.573982
1358.379883	24.980400
1357.326172	150.250092
1356.271484	161.279221
1355.216797	204.762146
1354.163086	235.963898
1353.107422	180.358932
1352.052734	370.789856
1350.998047	335.357971
1349.942383	578.106079
1348.886719	542.950623
1347.830078	651.871033
1346.774414	917.187683
1345.717773	1018.852661
1344.661133	823.079468
1343.604492	954.783691
1342.546875	1141.110352
1341.490234	1094.587036
1340.432617	1258.819458
1339.375000	1242.323120
1338.316406	1258.179443
1337.258789	1370.748169
1336.200195	1198.760132
1335.141602	1321.500366
1334.082031	1055.885864
1333.023438	1250.653076
1331.963867	1208.063965
1330.904297	1197.793457
1329.844727	1158.016846
1328.784180	1073.921265
1327.723633	977.660522
1326.663086	1239.814941
1325.602539	1230.313721
1324.541992	1297.521118
1323.480469	1295.720703
1322.418945	1099.072021
1321.357422	1127.230591
1320.295898	1254.216187
1319.233398	1304.825073
1318.170898	1340.762085
1317.108398	1290.533447
1316.045898	1255.263916
1314.982422	1306.413330
1313.918945	1345.365723
1312.855469	1399.224487
1311.791992	1357.146729
1310.728516	1293.066895
1309.664063	1293.163818
1308.599609	1278.631470
1307.535156	1406.971436
1306.469727	1259.839600
1305.404297	1444.975220
1304.338867	1231.769409
1303.273438	1488.399414
1302.208008	1223.920532
1301.141602	1379.941406
1300.075195	1376.312622
1299.008789	1429.312866
1297.942383	1327.687622
1296.875000	1378.471802
1295.807617	1387.623657
1294.740234	1266.809692
1293.672852	1205.060303
1292.604492	1101.752441
1291.537109	1231.620605
1290.468750	1126.131104
1289.399414	971.768860
1288.331055	920.535278
1287.261719	849.829773
1286.192383	874.818665
1285.123047	899.904358
1284.052734	878.553101
1282.983398	955.253601
1281.913086	1044.263550
1280.841797	854.328247
1279.771484	1131.929932
1278.700195	1027.874756
1277.628906	989.996765
1276.557617	1116.061646
1275.486328	1022.132751
1274.414063	1070.101685
1273.341797	1035.049438
1272.269531	1259.070557
1271.197266	1258.354248
1270.124023	1401.804321
1269.050781	1188.802734
1267.977539	1193.219727
1266.904297	1224.553955
1265.830078	1265.709106
1264.756836	1355.699341
1263.681641	1177.449585
1262.607422	1262.678711
1261.533203	1389.374634
1260.458008	1452.710938
1259.382813	1204.176636
1258.307617	1282.256714
1257.231445	1297.033936
1256.155273	1382.472778
1255.079102	1402.191162
1254.002930	1302.678833
1252.926758	1429.570190
1251.849609	1315.588867
1250.772461	1427.913818
1249.695313	1391.881714
1248.617188	1329.159546
1247.540039	1497.421753
1246.461914	1446.919922
1245.382813	1374.603882
1244.304688	1275.621582
1243.225586	1322.430664
1242.146484	1284.255859
1241.067383	1306.806763
1239.988281	1176.458740
1238.908203	1417.446533
1237.828125	1267.754517
1236.748047	1050.224854
1235.667969	1165.013550
1234.586914	1177.937256
1233.505859	1072.087524
1232.424805	1094.721924
1231.343750	879.910767
1230.261719	849.285278
1229.179688	901.004456
1228.097656	1039.853149
1227.015625	1043.073486
1225.932617	918.018555
1224.850586	747.026306
1223.767578	733.332153
1222.683594	630.143616
1221.600586	807.455383
1220.516602	513.272095
1219.432617	485.047455
1218.347656	415.732300
1217.263672	447.875244
1216.178711	521.032532
1215.093750	490.287933
1214.008789	570.570374
1212.922852	684.570801
1211.836914	605.428345
1210.750977	627.603210
1209.665039	729.317871
1208.579102	801.999390
1207.492188	611.804443
1206.405273	751.869385
1205.318359	853.256653
1204.230469	605.187744
1203.142578	506.515045
1202.054688	475.255646
1200.966797	378.936829
1199.877930	277.782806
1198.790039	97.181458
1197.701172	200.517776
1196.611328	233.975708
1195.522461	84.556793
1194.432617	153.942123
1193.342773	-5.160128
1192.252930	25.600269
1191.162109	-71.086006
1190.072266	-110.159431
1188.981445	208.575119
1187.889648	-13.209484
1186.798828	36.298271
1185.707031	85.695953
1184.615234	7.794595
1183.523438	6.606745
1182.430664	-25.856552
1181.337891	-0.849374
1180.245117	91.178520
1179.152344	214.224686
1178.059570	147.792526
1176.965820	289.733612
1175.872070	390.783722
1174.778320	379.123627
1173.683594	338.630066
1172.588867	312.407837
1171.494141	372.241852
1170.399414	312.302246
1169.303711	192.472794
1168.208984	235.210785
1167.113281	-18.679384
1166.016602	95.571884
1164.920898	154.681351
1163.824219	-37.248260
1162.727539	186.460846
1161.630859	254.702240
1160.533203	408.752747
1159.435547	385.948273
1158.337891	446.566284
1157.240234	499.872620
1156.141602	526.784851
1155.043945	477.232513
1153.944336	465.727966
1152.845703	566.151550
1151.747070	347.003845
1150.647461	134.973618
1149.547852	173.067108
1148.447266	234.829773
1147.347656	110.684204
1146.247070	-11.158028
1145.146484	-83.092430
1144.044922	-105.153900
1142.944336	-13.135062
1141.842773	-94.938919
1140.741211	-115.009155
1139.638672	64.513535
1138.537109	82.178955
1137.434570	47.414360
1136.332031	276.266937
1135.228516	248.325684
1134.125977	141.890503
1133.022461	424.765839
1131.917969	545.951843
1130.814453	659.828491
1129.709961	797.242065
1128.605469	986.646545
1127.500977	983.720520
1126.396484	809.936401
1125.291016	930.049438
1124.185547	808.223938
1123.080078	802.426514
1121.973633	633.030945
1120.868164	603.322327
1119.761719	746.347961
1118.654297	588.512390
1117.547852	627.068298
1116.440430	596.847107
1115.333008	417.463898
1114.225586	538.416504
1113.117188	555.131775
1112.008789	711.195557
1110.900391	654.333252
1109.791992	784.052246
1108.682617	760.014343
1107.573242	870.494995
1106.463867	990.245667
1105.354492	972.883240
1104.244141	1028.571777
1103.133789	1169.066650
1102.023438	1255.112427
1100.913086	1121.632446
1099.801758	1294.658447
1098.690430	1318.953247
1097.579102	1376.119629
1096.467773	1254.041992
1095.355469	1416.985840
1094.243164	1355.965576
1093.130859	1325.476929
1092.017578	1480.887817
1090.905273	1219.482544
1089.791992	1089.872314
1088.677734	1073.145630
1087.564453	1155.127197
1086.450195	1048.819580
1085.335938	1111.749146
1084.221680	1099.329712
1083.106445	1063.309570
1081.991211	1191.683228
1080.875977	1023.922241
1079.760742	1180.242432
1078.644531	923.148743
1077.528320	1008.812866
1076.412109	803.334473
1075.295898	794.961548
1074.178711	770.082031
1073.061523	637.250549
1071.944336	656.811096
1070.826172	612.985352
1069.708984	726.140015
1068.590820	616.565552
1067.471680	792.760437
1066.353516	720.557434
1065.234375	622.557922
1064.115234	718.841919
1062.996094	765.872131
1061.875977	637.322205
1060.755859	803.534851
1059.635742	803.560486
1058.515625	773.139160
1057.394531	434.091980
1056.273438	578.955811
1055.152344	497.053497
1054.031250	478.222992
1052.909180	393.957581
1051.787109	433.452637
1050.665039	512.581787
1049.541992	421.255798
1048.418945	535.284973
1047.295898	446.274841
1046.172852	567.193420
1045.048828	389.556030
1043.925781	517.387451
1042.801758	335.149109
1041.676758	292.785126
1040.552734	401.866791
1039.427734	219.743744
1038.302734	361.371460
1037.176758	325.992859
1036.050781	297.614655
1034.924805	350.696625
1033.798828	275.807953
1032.672852	570.777100
1031.545898	551.693237
1030.418945	607.026428
1029.291992	462.465576
1028.164063	294.746826
1027.036133	57.434544
1025.908203	194.202393
1024.780273	47.640560
1023.651367	-26.861771
1022.522461	-163.962555
1021.393555	-191.899216
1020.264648	-191.943420
1019.134766	-120.051048
1018.004883	-133.944168
1016.875000	-161.692261
1015.744141	-80.447884
1014.613281	40.206409
1013.482422	93.677177
1012.351563	223.616577
1011.219727	388.284363
1010.088867	370.057434
1008.956055	405.126282
1007.824219	431.002106
1006.691406	827.085754
1005.558594	1322.518799
1004.425781	1998.166138
1003.292969	2812.292236
1002.159180	2858.758057
1001.025391	2272.138916
999.891602	1533.407471
998.756836	656.523376
997.622070	348.197571
996.487305	217.876984
995.352539	212.354156
994.216797	119.243767
993.081055	169.317139
991.945313	150.281281
990.808594	94.464020
989.672852	43.403088
988.536133	-46.706284
987.398438	-9.925405
986.261719	96.079155
985.124023	66.260010
983.986328	38.883549
982.847656	-34.401543
981.709961	-29.261377
980.571289	45.035267
979.432617	61.918274
978.292969	9.925335
977.153320	162.747253
976.013672	106.437820
974.874023	174.410126
973.734375	8.115837
972.593750	71.773262
971.453125	50.569485
970.311523	38.707386
969.170898	307.083649
968.029297	-64.863571
966.886719	72.921570
965.745117	96.101418
964.602539	55.208588
963.459961	152.076874
962.317383	100.053528
961.173828	346.167877
960.030273	211.963135
958.886719	142.135040
957.743164	17.541355
956.598633	106.124939
955.454102	103.270988
954.309570	-20.707767
953.165039	141.567749
952.019531	127.794685
950.874023	139.364288
949.727539	299.731750
948.582031	169.883331
947.435547	223.114197
946.289063	143.976898
945.141602	277.508057
943.995117	18.338005
942.847656	111.106705
941.699219	270.217590
940.551758	397.490326
939.403320	392.550995
938.254883	428.863708
937.105469	371.841827
935.957031	517.965576
934.807617	299.480316
933.658203	505.188141
932.507813	296.304565
931.357422	240.332428
930.207031	312.114563
929.056641	81.229126
927.906250	198.924042
926.754883	114.210312
925.603516	59.306454
924.451172	77.413101
923.298828	13.831355
922.146484	57.333298
920.994141	82.820854
919.841797	-111.954529
918.688477	-4.261425
917.535156	-173.555237
916.380859	-4.199570
915.227539	-54.971569
914.073242	-119.148033
912.918945	-110.486023
911.763672	-60.799446
910.608398	-29.095804
909.453125	-262.551422
908.297852	-142.023361
907.141602	-16.831999
905.985352	-154.392426
904.829102	-85.534546
903.672852	67.279366
902.515625	11.865046
901.358398	-65.985458
900.201172	-123.252190
899.042969	-198.415527
897.884766	-49.390598
896.726563	27.355083
895.568359	-13.355049
894.409180	47.864182
893.250000	104.701347
892.090820	-145.649689
890.930664	117.128601
889.771484	23.066183
888.611328	-30.139326
887.450195	142.605042
886.289063	8.460335
885.128906	-93.882706
883.966797	67.940361
882.805664	53.901726
881.643555	166.299835
880.481445	105.199600
879.319336	195.279663
878.156250	134.489197
876.993164	159.471725
875.830078	20.160597
874.666016	25.166309
873.502930	-131.796341
872.338867	94.064682
871.173828	-37.822483
870.009766	-77.300453
868.844727	56.545864
867.679688	113.993042
866.513672	-172.412018
865.348633	101.041832
864.182617	194.725357
863.015625	182.894913
861.849609	67.850922
860.682617	197.710098
859.515625	139.037186
858.347656	383.470703
857.180664	331.691132
856.012695	520.054932
854.843750	475.179047
853.675781	502.141449
852.506836	598.666077
851.337891	502.480499
850.167969	422.101929
848.999023	476.218628
847.829102	447.517212
846.658203	224.105148
845.488281	137.388641
844.317383	176.096558
843.146484	82.826622
841.975586	220.040588
840.803711	48.624920
839.631836	163.509232
838.459961	-21.154808
837.287109	174.212631
836.114258	18.742271
834.941406	249.793259
833.768555	322.199341
832.594727	486.132721
831.420898	239.293854
830.247070	358.555573
829.072266	328.295105
827.898438	306.960480
826.722656	307.951965
825.547852	333.449463
824.372070	198.451385
823.196289	270.743683
822.020508	182.576736
820.844727	210.252182
819.667969	64.207314
818.491211	38.422604
817.313477	32.659061
816.136719	49.105465
814.958984	5.447966
813.781250	-4.868880
812.602539	42.597546
811.423828	-47.841370
810.245117	50.630928
809.066406	77.894516
807.886719	45.113632
806.707031	-74.333572
805.527344	-129.395035
804.346680	-42.412407
803.166992	-113.131958
801.985352	42.454704
800.804688	-37.267746
799.623047	-17.220407
798.441406	-94.828575
797.259766	-61.645748
796.078125	-66.244431
794.895508	135.141510
793.712891	125.891052
792.529297	209.573975
791.346680	293.110168
790.163086	385.367310
788.978516	353.549438
787.794922	425.625031
786.610352	417.930695
785.425781	509.650238
784.241211	488.449646
783.055664	593.152527
781.870117	604.869019
780.684570	660.651001
779.498047	612.473022
778.311523	429.481262
777.125000	341.393127
775.938477	379.043182
774.750977	334.902405
773.563477	292.861511
772.375977	290.416504
771.187500	82.756569
769.999023	196.962524
768.810547	247.059494
767.622070	92.053207
766.432617	194.769501
765.243164	125.494141
764.053711	333.591553
762.863281	462.203033
761.672852	374.907959
760.482422	357.939728
759.291992	534.453247
758.100586	587.578125
756.909180	651.539551
755.717773	469.099823
754.525391	495.430420
753.333008	532.603088
752.140625	437.807526
750.948242	553.785950
749.754883	280.900757
748.561523	269.271515
747.368164	525.299377
746.173828	517.755981
744.979492	516.672729
743.785156	522.045776
742.590820	305.816315
741.395508	363.613586
740.200195	234.960938
739.003906	325.385010
737.808594	328.017517
736.612305	223.216431
735.416016	398.642731
734.218750	179.819717
733.021484	309.001068
731.824219	409.572327
730.626953	398.424072
729.428711	476.861908
728.230469	502.688660
727.032227	489.062256
725.833984	564.965393
724.634766	736.896301
723.435547	753.558777
722.235352	521.152222
721.036133	454.729919
719.835938	495.241394
718.635742	537.850098
717.434570	451.637787
716.233398	422.127136
715.032227	447.100433
713.831055	413.137939
712.628906	357.346985
711.426758	214.359955
710.224609	313.267548
709.021484	209.500336
707.818359	223.360962
706.615234	12.913355
705.412109	150.852356
704.208008	140.715057
703.003906	108.811615
701.799805	220.492172
700.594727	153.777756
699.389648	0.120629
698.184570	155.231308
696.979492	-100.486855
695.773438	-67.078293
694.567383	-98.837418
693.361328	-54.543587
692.154297	35.356838
690.947266	-44.076736
689.740234	-23.602858
688.533203	3.410964
687.325195	-156.101456
686.117188	-33.547447
684.909180	-12.908611
683.700195	27.288708
682.491211	204.065399
681.282227	-39.532719
680.072266	-109.647499
678.863281	28.251076
677.653320	244.109161
676.442383	189.348495
675.232422	-10.316776
674.021484	171.012817
672.810547	157.647217
671.598633	191.953690
670.386719	107.406075
669.174805	193.760345
667.962891	249.904510
666.750000	178.628769
665.537109	159.319443
664.324219	70.994843
663.110352	207.361755
661.897461	67.429718
660.683594	63.618980
659.468750	40.476685
658.254883	0.163946
657.040039	106.608810
655.824219	64.302238
654.609375	-36.122902
653.393555	31.676678
652.177734	118.898338
650.960938	-13.592498
649.745117	-25.367876
648.528320	-13.405461
647.311523	142.820404
646.093750	81.627632
644.875977	216.289871
643.658203	262.696747
642.440430	298.325409
641.221680	359.730408
640.002930	98.616165
638.784180	50.360138
637.564453	-51.643166
636.344727	-69.885391
635.125000	-75.317657
633.905273	-20.725586
632.684570	-52.147232
631.463867	-98.718323
630.243164	-51.012444
629.021484	-125.790710
627.799805	-170.712067
626.578125	95.086670
625.356445	266.179871
624.133789	66.116402
622.911133	328.691742
621.688477	500.828644
620.464844	340.526428
619.241211	216.298050
618.017578	74.561745
616.793945	50.139393
615.569336	-38.980400
614.344727	-92.239594
613.120117	31.466206
611.894531	64.664276
610.668945	62.960278
609.443359	120.379753
608.216797	-68.758698
606.991211	-0.116809
605.764648	80.427368
604.537109	-143.250107
