# Supplementary material for: Raman spectroscopy accurately differentiates mucosal healing from non-healing and biochemical changes following biological therapy in inflammatory bowel disease
Source: PLoS One. 2021 Jun 2;16(6):e0252210. doi: 10.1371/journal.pone.0252210 (PMC8172032; doi:10.1371/journal.pone.0252210)
Supplement: S3 Dataset — (ZIP) [file pone.0252210.s005.zip › Export UC active inflammation/OC003-2 _BL sub CR removed_40__X_-20098.5__Y_1275.39__Z_-881.4__Time_448.txt]

1714.767578	335.820374
1713.791016	440.297729
1712.814453	181.683197
1711.837891	-64.603760
1710.860352	36.466370
1709.882813	-115.680374
1708.905273	-196.629120
1707.926758	-257.416016
1706.949219	-22.032169
1705.970703	-74.621704
1704.992188	-131.131348
1704.013672	-22.938303
1703.034180	49.061241
1702.054688	-113.041405
1701.075195	-102.513634
1700.095703	-69.248016
1699.116211	109.719200
1698.135742	-20.207270
1697.155273	105.122551
1696.174805	68.710022
1695.194336	-27.841059
1694.212891	117.231239
1693.231445	47.221416
1692.250000	320.180145
1691.268555	185.909988
1690.287109	303.733856
1689.304688	398.651794
1688.322266	265.349884
1687.339844	311.935974
1686.356445	607.545166
1685.374023	437.788177
1684.390625	477.042419
1683.407227	509.405609
1682.423828	668.039917
1681.439453	532.075012
1680.455078	461.140259
1679.470703	588.261902
1678.486328	567.349976
1677.501953	611.328247
1676.516602	664.249329
1675.531250	521.358154
1674.545898	871.378174
1673.560547	1006.902832
1672.574219	941.322754
1671.588867	908.622803
1670.602539	911.366394
1669.615234	941.553101
1668.628906	818.646729
1667.641602	1110.762939
1666.654297	862.204468
1665.666992	1063.027710
1664.679688	1309.693604
1663.691406	1286.525269
1662.703125	1123.637451
1661.714844	1234.667847
1660.726563	1240.405640
1659.738281	963.368286
1658.749023	1219.682983
1657.759766	1089.910034
1656.770508	1185.996704
1655.781250	930.625000
1654.791016	766.033447
1653.800781	898.576477
1652.810547	798.893127
1651.820313	586.153931
1650.829102	382.061127
1649.838867	641.378662
1648.847656	467.653931
1647.856445	450.518005
1646.864258	122.168091
1645.873047	359.842224
1644.880859	328.556549
1643.888672	105.059410
1642.895508	212.156815
1641.903320	288.043884
1640.910156	203.415131
1639.916992	100.830612
1638.923828	-85.650360
1637.930664	23.741598
1636.936523	-56.307182
1635.942383	-67.367920
1634.948242	30.028284
1633.954102	-146.230591
1632.958984	12.498872
1631.964844	108.324112
1630.969727	-229.975677
1629.973633	174.544632
1628.978516	-41.885231
1627.982422	-192.121399
1626.987305	89.438843
1625.991211	-207.444870
1624.994141	-88.456841
1623.998047	-161.162689
1623.000977	34.513668
1622.003906	-50.821510
1621.006836	184.633469
1620.008789	152.295868
1619.011719	109.677429
1618.013672	185.426559
1617.015625	72.339432
1616.016602	61.832623
1615.018555	-174.148499
1614.019531	-160.663544
1613.020508	-76.228043
1612.021484	-177.858383
1611.022461	-69.601105
1610.022461	104.251083
1609.022461	-86.091759
1608.022461	-265.777313
1607.022461	-251.479477
1606.021484	139.972855
1605.020508	60.074066
1604.019531	-4.028014
1603.018555	20.922010
1602.017578	155.785156
1601.015625	47.358444
1600.013672	6.995110
1599.011719	45.101528
1598.009766	185.143784
1597.006836	-155.758224
1596.003906	-313.618927
1595.000977	-171.009903
1593.998047	-156.469330
1592.995117	-413.539154
1591.991211	-357.258118
1590.987305	-139.225754
1589.983398	-90.965996
1588.979492	-97.582718
1587.974609	112.232361
1586.969727	261.896118
1585.964844	124.607872
1584.959961	485.166656
1583.955078	115.748672
1582.949219	160.675095
1581.943359	359.164795
1580.937500	286.586700
1579.931641	114.966194
1578.924805	331.189056
1577.917969	117.725121
1576.911133	101.978119
1575.904297	161.539413
1574.897461	376.985901
1573.889648	121.489426
1572.881836	42.738033
1571.874023	215.993591
1570.866211	399.397980
1569.857422	270.753815
1568.848633	56.258148
1567.839844	426.030792
1566.831055	434.524780
1565.822266	248.117981
1564.812500	131.672363
1563.802734	458.806458
1562.792969	375.683777
1561.783203	103.039200
1560.772461	131.116226
1559.761719	542.683167
1558.750977	285.083679
1557.740234	348.727081
1556.729492	267.021729
1555.717773	431.215607
1554.706055	501.871643
1553.694336	315.917236
1552.682617	435.285645
1551.669922	525.892456
1550.657227	608.456238
1549.644531	331.131409
1548.631836	420.974854
1547.619141	352.787689
1546.605469	258.522949
1545.591797	396.691040
1544.578125	276.113953
1543.564453	369.791565
1542.549805	279.761292
1541.535156	261.828979
1540.520508	88.722321
1539.505859	173.590027
1538.490234	286.551086
1537.475586	148.904694
1536.459961	163.268280
1535.444336	89.667526
1534.427734	-131.159042
1533.412109	60.377300
1532.395508	246.409012
1531.378906	166.653580
1530.362305	233.539978
1529.344727	279.520844
1528.328125	160.397797
1527.310547	321.729095
1526.292969	9.041553
1525.274414	174.957138
1524.256836	134.689011
1523.238281	215.090668
1522.219727	-8.317530
1521.200195	94.702980
1520.181641	115.159630
1519.162109	137.915070
1518.142578	-19.492399
1517.123047	-159.096527
1516.103516	-39.433922
1515.083008	36.256500
1514.062500	75.718384
1513.041992	158.559906
1512.021484	105.087547
1511.000977	-125.668480
1509.979492	-210.339478
1508.958008	-2.797476
1507.936523	4.387367
1506.914063	47.217087
1505.892578	-125.517982
1504.870117	-42.138275
1503.847656	-189.630569
1502.825195	-145.153564
1501.801758	-290.463776
1500.778320	-208.035477
1499.754883	-171.943161
1498.731445	-361.326782
1497.708008	-128.603516
1496.683594	-177.639999
1495.659180	-262.675751
1494.634766	-327.422760
1493.610352	-330.981567
1492.585938	-7.534803
1491.560547	-228.813980
1490.535156	78.731621
1489.509766	30.857077
1488.483398	79.853897
1487.458008	-152.232483
1486.431641	-1.467783
1485.405273	59.716442
1484.377930	69.642456
1483.351563	337.096436
1482.324219	175.707794
1481.296875	192.741104
1480.269531	362.587494
1479.241211	651.996399
1478.213867	668.435364
1477.185547	427.335205
1476.157227	575.966248
1475.127930	963.789429
1474.099609	1089.034180
1473.070313	1196.244751
1472.041016	1285.455688
1471.011719	1405.033936
1469.981445	1603.285645
1468.952148	1516.444580
1467.921875	1683.822388
1466.891602	1617.083252
1465.860352	2216.278076
1464.830078	2072.980225
1463.798828	2120.196045
1462.767578	2240.962402
1461.735352	2216.778809
1460.704102	2385.526367
1459.671875	2229.111816
1458.639648	2285.895752
1457.607422	2507.528320
1456.575195	2655.404053
1455.541992	2521.545898
1454.508789	2752.878174
1453.475586	2639.195313
1452.442383	2819.567871
1451.408203	2989.641602
1450.375000	2870.728516
1449.340820	3200.213379
1448.305664	2979.842285
1447.271484	2886.157959
1446.236328	2800.045166
1445.202148	2779.765625
1444.166016	2660.718506
1443.130859	2311.459473
1442.095703	1990.149414
1441.059570	2207.636963
1440.023438	2151.924805
1438.986328	1795.358398
1437.950195	1987.423218
1436.913086	1969.637329
1435.875977	1648.681396
1434.838867	1522.354980
1433.801758	1398.609985
1432.763672	1269.852539
1431.725586	1030.090942
1430.687500	1010.010498
1429.649414	725.018311
1428.611328	982.539673
1427.572266	957.476685
1426.533203	798.808411
1425.494141	647.801086
1424.454102	529.639038
1423.415039	401.505890
1422.375000	291.083405
1421.334961	568.659790
1420.293945	418.027985
1419.253906	332.994110
1418.212891	308.446259
1417.171875	276.415527
1416.130859	332.527222
1415.088867	444.002106
1414.046875	236.079041
1413.004883	121.354897
1411.962891	107.315170
1410.920898	65.709999
1409.877930	330.763306
1408.834961	316.907684
1407.791992	192.621719
1406.749023	33.320381
1405.706055	-10.325487
1404.662109	121.842880
1403.618164	121.036781
1402.574219	100.257965
1401.529297	21.873419
1400.484375	219.521744
1399.440430	176.485580
1398.394531	-34.429035
1397.349609	281.243591
1396.303711	351.295807
1395.258789	216.010239
1394.212891	196.111328
1393.166016	198.866425
1392.120117	69.063164
1391.073242	142.192169
1390.026367	197.902176
1388.979492	66.056671
1387.931641	199.562729
1386.884766	103.063835
1385.836914	-65.788101
1384.789063	58.080524
1383.740234	-35.432629
1382.692383	11.198433
1381.643555	-99.459404
1380.594727	22.385466
1379.544922	156.801025
1378.496094	51.633183
1377.446289	-3.423231
1376.396484	31.547600
1375.346680	-140.439117
1374.296875	-32.788132
1373.246094	37.552563
1372.195313	-86.474693
1371.144531	-45.741600
1370.092773	-64.692886
1369.041992	-138.277908
1367.990234	-313.825806
1366.938477	-137.907990
1365.886719	-191.008743
1364.833984	-238.948151
1363.781250	-366.350067
1362.728516	-72.918617
1361.675781	-107.884377
1360.623047	-82.953545
1359.569336	-132.482758
1358.515625	-216.623291
1357.461914	-173.757309
1356.408203	13.432250
1355.353516	116.220085
1354.298828	-96.382889
1353.244141	-129.867432
1352.189453	-111.001656
1351.133789	201.006256
1350.078125	240.007111
1349.022461	224.576370
1347.966797	422.726959
1346.911133	323.289124
1345.854492	420.005524
1344.797852	474.711151
1343.741211	579.161926
1342.683594	805.193665
1341.626953	686.876953
1340.569336	692.662781
1339.511719	688.722961
1338.453125	878.126282
1337.395508	847.287415
1336.336914	910.701538
1335.278320	845.584473
1334.218750	602.521179
1333.160156	508.184418
1332.100586	604.502319
1331.041016	463.584259
1329.981445	582.488342
1328.920898	800.382019
1327.861328	667.477234
1326.800781	633.627380
1325.740234	701.243591
1324.678711	954.216553
1323.618164	851.738953
1322.556641	492.765137
1321.495117	726.412292
1320.432617	1088.432983
1319.371094	732.641357
1318.308594	710.118042
1317.246094	756.821106
1316.182617	749.439148
1315.120117	914.763428
1314.056641	565.182251
1312.993164	666.760315
1311.929688	665.013855
1310.865234	1052.509155
1309.801758	772.812866
1308.737305	682.929932
1307.671875	482.505829
1306.607422	584.961731
1305.541992	535.020203
1304.476563	522.150574
1303.411133	625.005615
1302.345703	634.562134
1301.279297	482.059174
1300.212891	713.090515
1299.146484	541.291077
1298.080078	588.305542
1297.012695	807.334351
1295.945313	871.749817
1294.877930	646.655518
1293.810547	691.737000
1292.743164	790.912292
1291.674805	583.575684
1290.606445	496.631836
1289.537109	505.481140
1288.468750	519.363708
1287.399414	677.963196
1286.330078	660.209167
1285.260742	806.720520
1284.191406	576.127869
1283.121094	877.101685
1282.050781	700.695862
1280.980469	808.398376
1279.909180	595.618286
1278.838867	923.710510
1277.767578	799.278625
1276.696289	1051.598511
1275.624023	1137.667358
1274.552734	1148.032593
1273.480469	901.901978
1272.408203	990.703308
1271.335938	1133.305298
1270.262695	1175.810913
1269.189453	1357.567505
1268.116211	1263.494507
1267.042969	1342.829590
1265.968750	1305.098145
1264.894531	1340.654907
1263.820313	1312.864380
1262.746094	1548.513184
1261.671875	1455.024536
1260.596680	1247.101807
1259.521484	1495.019043
1258.446289	1618.650879
1257.370117	1654.610596
1256.293945	1688.186157
1255.218750	1475.908936
1254.141602	1103.136841
1253.065430	1567.733398
1251.988281	1555.305664
1250.911133	1686.455322
1249.833984	1652.224976
1248.756836	1836.883179
1247.678711	1700.630005
1246.600586	1924.170654
1245.522461	1681.129272
1244.444336	1703.023071
1243.365234	1622.936646
1242.286133	1535.633545
1241.207031	1814.976563
1240.127930	1674.330322
1239.047852	1577.449463
1237.967773	1643.179688
1236.887695	1689.494995
1235.807617	1764.908203
1234.726563	1682.715576
1233.645508	1370.297485
1232.564453	1230.087036
1231.483398	1298.310181
1230.401367	1327.751221
1229.319336	1478.271362
1228.237305	1476.184204
1227.155273	1263.495361
1226.072266	758.057434
1224.990234	1015.014954
1223.907227	1114.609131
1222.823242	1010.989807
1221.740234	1052.479370
1220.656250	566.924438
1219.572266	690.633423
1218.488281	577.457520
1217.403320	200.979889
1216.318359	438.134125
1215.233398	571.318298
1214.148438	204.660904
1213.063477	555.005432
1211.977539	241.534698
1210.891602	676.082764
1209.805664	372.294006
1208.718750	567.792480
1207.631836	683.594238
1206.544922	502.804443
1205.458008	490.743317
1204.371094	635.248596
1203.283203	514.659241
1202.195313	203.805862
1201.107422	169.932632
1200.018555	176.938858
1198.929688	61.136021
1197.840820	-172.583298
1196.751953	89.302429
1195.663086	59.982754
1194.573242	-34.317944
1193.483398	92.523735
1192.393555	-25.921730
1191.302734	-151.598999
1190.211914	-125.943962
1189.121094	-37.930965
1188.030273	-122.934715
1186.939453	-198.380661
1185.847656	-211.469513
1184.755859	-313.428650
1183.664063	-175.508621
1182.571289	-52.131962
1181.479492	37.526276
1180.386719	64.713326
1179.292969	281.161926
1178.200195	85.219116
1177.106445	150.427612
1176.012695	102.923271
1174.918945	148.743912
1173.824219	496.131683
1172.730469	201.717789
1171.635742	316.583405
1170.540039	22.133446
1169.445313	352.079865
1168.349609	172.341248
1167.253906	21.271257
1166.158203	23.159985
1165.061523	137.270615
1163.965820	103.068192
1162.869141	-112.792091
1161.771484	96.474831
1160.674805	360.458740
1159.577148	211.191299
1158.479492	333.976471
1157.381836	225.120239
1156.283203	412.029907
1155.184570	136.003967
1154.085938	356.002869
1152.987305	265.844574
1151.887695	-41.302235
1150.789063	-95.820168
1149.689453	-74.193665
1148.588867	-107.484818
1147.489258	-267.095062
1146.388672	-81.521988
1145.288086	-36.596684
1144.186523	-282.154724
1143.085938	-61.374901
1141.984375	-180.982986
1140.882813	-188.880753
1139.781250	-87.521255
1138.678711	-105.189613
1137.576172	-25.529333
1136.473633	53.973457
1135.371094	95.313148
1134.267578	281.382111
1133.164063	265.419250
1132.060547	368.040192
1130.957031	458.628143
1129.852539	496.850647
1128.748047	565.775330
1127.643555	582.371399
1126.538086	805.134460
1125.433594	579.624023
1124.328125	617.182007
1123.221680	640.382996
1122.116211	381.545227
1121.009766	657.992432
1119.903320	484.279785
1118.796875	464.419830
1117.690430	524.931091
1116.583008	554.535034
1115.475586	742.525635
1114.368164	563.700806
1113.259766	484.160828
1112.151367	437.649170
1111.042969	513.965881
1109.934570	382.182373
1108.825195	760.672302
1107.716797	737.342529
1106.606445	501.369690
1105.497070	579.423584
1104.387695	711.631714
1103.277344	732.760010
1102.166992	435.263977
1101.055664	597.776672
1099.945313	540.806030
1098.833984	542.706360
1097.721680	629.367737
1096.610352	591.001831
1095.498047	623.243896
1094.385742	634.184998
1093.273438	824.020325
1092.161133	413.284698
1091.047852	398.116730
1089.934570	578.211426
1088.821289	548.738647
1087.707031	490.967682
1086.593750	324.972961
1085.479492	469.343933
1084.364258	465.474976
1083.250000	438.044525
1082.134766	671.366333
1081.019531	441.737732
1079.903320	757.017700
1078.788086	513.264099
1077.671875	379.891907
1076.555664	79.888268
1075.439453	312.608887
1074.322266	317.611786
1073.205078	521.917542
1072.087891	332.153320
1070.969727	444.834229
1069.852539	330.087341
1068.734375	304.387787
1067.615234	117.007339
1066.497070	332.530334
1065.377930	238.826324
1064.258789	344.121307
1063.139648	505.509521
1062.019531	437.474701
1060.900391	240.787018
1059.779297	259.328522
1058.659180	432.181091
1057.538086	511.417267
1056.417969	-101.218040
1055.295898	183.702072
1054.174805	213.847549
1053.052734	358.408081
1051.930664	189.996750
1050.808594	315.815277
1049.686523	168.495102
1048.563477	284.922485
1047.440430	-39.623547
1046.317383	291.394745
1045.193359	165.217178
1044.069336	-33.158482
1042.945313	41.274269
1041.821289	136.666428
1040.696289	-73.165909
1039.572266	287.779816
1038.447266	222.437866
1037.321289	159.473038
1036.195313	115.191582
1035.070313	212.923035
1033.943359	389.728119
1032.817383	582.781738
1031.690430	764.153259
1030.563477	613.031677
1029.436523	399.270966
1028.308594	218.185730
1027.181641	-127.704819
1026.052734	-22.792149
1024.924805	-208.130920
1023.796875	-277.242554
1022.667969	-81.663849
1021.538086	-357.187103
1020.409180	-453.866028
1019.279297	-606.104736
1018.149414	-278.179962
1017.019531	-235.495499
1015.889648	-234.472763
1014.758789	155.931854
1013.627930	27.281191
1012.497070	-156.815018
1011.365234	-51.281677
1010.233398	193.201523
1009.101563	104.359550
1007.969727	395.163361
1006.836914	581.811401
1005.704102	1455.432129
1004.571289	2016.564819
1003.438477	2468.881592
1002.304688	2361.735352
1001.170898	1979.757935
1000.037109	1147.561035
998.902344	729.306213
997.767578	276.722809
996.632813	175.386963
995.498047	118.074043
994.362305	81.670746
993.226563	-51.488789
992.090820	-191.379288
990.955078	-75.114151
989.818359	57.359604
988.681641	-22.147894
987.544922	-46.181816
986.407227	-272.811951
985.269531	-27.023579
984.131836	11.540377
982.994141	-198.413467
981.855469	289.273956
980.716797	-113.660614
979.578125	-63.045826
978.439453	127.996658
977.299805	-5.141338
976.160156	169.996964
975.020508	184.313202
973.879883	141.324478
972.739258	342.028046
971.598633	257.987518
970.458008	305.028198
969.316406	198.388229
968.175781	312.297577
967.033203	141.767853
965.891602	104.541183
964.749023	150.058243
963.606445	191.133163
962.463867	351.561584
961.320313	521.242493
960.177734	161.688690
959.033203	262.935822
957.889648	403.242310
956.745117	268.866852
955.600586	212.555756
954.456055	225.104385
953.311523	361.378235
952.166016	296.439148
951.020508	346.058105
949.875000	217.465668
948.728516	418.298187
947.582031	317.515472
946.435547	306.066711
945.289063	306.213593
944.141602	148.940414
942.994141	658.659302
941.846680	572.485291
940.698242	582.379517
939.550781	674.582947
938.402344	725.848267
937.252930	651.823853
936.104492	650.964600
934.955078	591.006165
933.805664	569.990112
932.655273	742.827332
931.504883	466.982605
930.354492	375.908325
929.204102	501.351654
928.052734	519.913330
926.902344	347.453674
925.750977	93.329391
924.598633	76.067200
923.446289	422.857086
922.294922	53.417740
921.141602	263.978851
919.989258	285.966400
918.835938	285.382965
917.682617	232.708603
916.529297	-15.097189
915.375000	136.979309
914.220703	191.526978
913.066406	-60.176506
911.911133	-102.869148
910.756836	-149.935425
909.601563	-81.169907
908.445313	33.054817
907.290039	-215.318481
906.133789	-200.548660
904.977539	-221.897873
903.820313	-145.695435
902.664063	-175.835648
901.506836	-119.789543
900.348633	-289.990631
899.191406	-190.689453
898.033203	-238.366348
896.875000	-267.800171
895.716797	-27.993298
894.557617	-224.522629
893.398438	44.789520
892.239258	20.311758
891.079102	-96.667427
889.919922	5.611164
888.759766	-97.542465
887.598633	165.203278
886.438477	-149.902832
885.277344	255.098068
884.115234	330.627258
882.954102	54.343098
881.791992	224.777069
880.629883	199.080078
879.467773	261.383972
878.304688	371.069550
877.141602	262.254150
875.978516	329.249298
874.815430	337.739471
873.651367	204.474655
872.487305	447.212555
871.323242	595.391479
870.158203	214.898239
868.993164	187.755905
867.828125	358.560944
866.663086	153.909805
865.497070	430.384705
864.331055	360.737000
863.165039	524.799377
861.998047	549.581848
860.832031	635.007935
859.664063	646.360229
858.497070	523.070374
857.329102	902.487793
856.161133	810.660461
854.993164	1050.823364
853.825195	1037.520142
852.656250	699.200439
851.487305	912.374939
850.317383	722.151367
849.148438	706.743896
847.978516	303.906616
846.808594	331.152100
845.637695	177.070648
844.466797	164.044067
843.295898	86.127800
842.125000	28.365530
840.953125	8.638525
839.781250	420.420532
838.609375	143.501404
837.437500	99.106583
836.264648	83.754028
835.091797	211.337601
833.917969	-43.050537
832.745117	216.154068
831.571289	71.179810
830.397461	-13.516705
829.222656	153.900818
828.047852	185.121521
826.873047	69.091873
825.698242	187.158707
824.522461	144.630951
823.346680	380.618042
822.170898	5.976757
820.995117	-81.219299
819.818359	-226.337036
818.641602	176.221710
817.463867	-26.900221
816.287109	57.051151
815.109375	189.836609
813.931641	180.125122
812.752930	114.746964
811.574219	107.117455
810.395508	39.390808
809.216797	-132.835312
808.037109	-151.775574
806.857422	-350.707458
805.677734	-374.218628
804.498047	-297.914276
803.317383	-155.155579
802.136719	-383.135406
800.955078	-123.045006
799.774414	-195.875275
798.592773	-432.858826
797.411133	15.175463
796.228516	-111.139496
795.045898	-397.040466
793.863281	-206.629898
792.680664	-76.217201
791.497070	-357.825714
790.313477	-105.904327
789.129883	-117.586395
787.946289	-262.136017
786.761719	-143.482758
785.577148	-157.697815
784.391602	-23.870872
783.207031	114.194672
782.021484	31.077456
780.835938	7.543021
779.649414	-20.510029
778.462891	189.852234
777.276367	75.431091
776.089844	73.531845
774.902344	36.211349
773.714844	3.209043
772.527344	212.760239
771.338867	139.816376
770.151367	181.448471
768.962891	258.224487
767.773438	143.129913
766.584961	105.097977
765.395508	139.673019
764.205078	361.321350
763.015625	344.977051
761.825195	73.205734
760.634766	356.038177
759.443359	486.832306
758.252930	459.097534
757.061523	558.836792
755.869141	431.987976
754.677734	498.543610
753.485352	571.580811
752.292969	446.768311
751.100586	460.320007
749.907227	552.850037
748.713867	480.603882
747.520508	377.594513
746.326172	267.988983
745.131836	215.416031
743.937500	331.705383
742.743164	287.804047
741.547852	386.379272
740.352539	57.449020
739.156250	-30.319336
737.960938	212.729797
736.764648	-91.947624
735.568359	139.991058
734.371094	111.270081
733.174805	198.545563
731.977539	5.668078
730.779297	300.735809
729.582031	180.080902
728.383789	33.241611
727.185547	-28.266956
725.986328	98.230995
724.787109	-68.136009
723.587891	75.814514
722.388672	121.431091
721.188477	324.272522
719.988281	247.610016
718.788086	398.008942
717.587891	277.798401
716.386719	216.590057
715.185547	301.594513
713.983398	271.042694
712.782227	83.600586
711.580078	177.473251
710.377930	158.060455
709.174805	-74.762222
707.971680	134.736832
706.768555	-67.324471
705.565430	24.689278
704.361328	73.223976
703.157227	60.907200
701.953125	-25.268480
700.748047	-83.023209
699.543945	22.441551
698.338867	47.536629
697.132813	-164.163574
695.926758	100.225105
694.720703	-0.346565
693.514648	-131.152603
692.308594	109.544502
691.101563	-31.809839
689.894531	-172.959839
688.686523	-444.093109
687.478516	-120.550270
686.270508	-278.500183
685.062500	-80.619873
683.854492	54.448605
682.645508	111.584229
681.436523	-115.012634
680.226563	-55.392101
679.016602	-6.477785
677.806641	-22.392962
676.596680	-81.446831
675.386719	-58.079872
674.175781	-90.827911
672.963867	-15.243261
671.752930	75.584129
670.541016	-125.393570
669.329102	0.294024
668.117188	-38.200718
666.904297	-76.540939
665.691406	4.079631
664.478516	-68.563339
663.265625	111.580589
662.051758	-51.493668
660.837891	-80.578445
659.623047	35.021133
658.409180	111.813835
657.194336	-98.202217
655.979492	-221.806992
654.763672	-211.637573
653.547852	63.669827
652.332031	114.777046
651.116211	-15.084660
649.899414	-203.035324
648.682617	33.284103
647.465820	56.333473
646.249023	16.903656
645.031250	115.143852
643.813477	426.227417
642.594727	283.240631
641.376953	110.077545
640.158203	76.579628
638.939453	49.363083
637.719727	82.123955
636.500000	30.851116
635.280273	-46.438057
634.060547	52.098618
632.839844	309.134155
631.619141	153.593033
630.398438	117.897903
629.176758	289.894989
627.955078	-38.413139
626.733398	194.753723
625.511719	86.385025
624.289063	356.860504
623.066406	345.852142
621.843750	612.682922
620.620117	396.722382
619.397461	188.645142
618.172852	-3.045201
616.949219	155.498611
615.724609	-144.934113
614.500000	-26.897213
613.275391	-49.016720
612.050781	26.113279
610.825195	-218.558624
609.599609	74.272003
608.373047	-66.059746
607.146484	20.869476
605.919922	-265.404236
604.693359	91.832298
