# Supplementary material for: Raman spectroscopy accurately differentiates mucosal healing from non-healing and biochemical changes following biological therapy in inflammatory bowel disease
Source: PLoS One. 2021 Jun 2;16(6):e0252210. doi: 10.1371/journal.pone.0252210 (PMC8172032; doi:10.1371/journal.pone.0252210)
Supplement: S3 Dataset — (ZIP) [file pone.0252210.s005.zip › Export UC active inflammation/OC031-1 pre treatment_base sub CR removed_86__X_2361.14__Y_35200.7__Z_75.5405__Time_987.txt]

1714.793945	35.731403
1713.817383	32.692482
1712.840820	-51.522758
1711.864258	14.442678
1710.886719	10.642287
1709.909180	-28.010811
1708.931641	-85.405495
1707.953125	-30.252150
1706.975586	11.510943
1705.997070	-8.325403
1705.018555	-49.539589
1704.040039	-5.040596
1703.060547	42.149555
1702.081055	65.291054
1701.101563	0.209165
1700.122070	44.869034
1699.142578	-33.410717
1698.162109	-10.010540
1697.181641	-96.110863
1696.201172	149.230453
1695.220703	63.313419
1694.239258	9.570475
1693.257813	30.716108
1692.276367	110.687103
1691.294922	169.380936
1690.313477	78.738609
1689.331055	223.000809
1688.348633	204.627228
1687.366211	213.050888
1686.383789	152.284927
1685.400391	203.609085
1684.416992	247.048874
1683.433594	245.314651
1682.450195	262.362885
1681.465820	223.613754
1680.482422	240.940002
1679.498047	375.507751
1678.512695	323.874542
1677.528320	320.308014
1676.542969	340.821564
1675.558594	534.338196
1674.572266	440.760101
1673.586914	472.313843
1672.601563	551.840210
1671.615234	618.190491
1670.628906	517.313293
1669.642578	568.011414
1668.655273	475.453918
1667.668945	592.808289
1666.681641	622.674683
1665.694336	689.827881
1664.706055	725.263672
1663.718750	683.926514
1662.730469	679.876282
1661.742188	731.650085
1660.753906	788.851440
1659.764648	795.824280
1658.775391	837.382751
1657.787109	741.343018
1656.796875	716.980774
1655.807617	639.829529
1654.818359	724.318481
1653.828125	681.883362
1652.837891	615.796875
1651.846680	695.359436
1650.856445	600.486694
1649.865234	484.636292
1648.874023	453.561676
1647.882813	507.204956
1646.891602	257.097198
1645.899414	451.026703
1644.907227	402.018433
1643.915039	218.492249
1642.922852	254.284714
1641.930664	158.216248
1640.937500	144.108948
1639.944336	90.553101
1638.951172	76.700546
1637.957031	197.453705
1636.963867	70.441948
1635.969727	112.288338
1634.975586	101.517723
1633.981445	138.281052
1632.986328	61.861492
1631.991211	9.277391
1630.996094	1.574638
1630.000977	-92.898407
1629.005859	-24.064634
1628.009766	52.722042
1627.013672	40.120266
1626.017578	-77.593681
1625.021484	86.184593
1624.024414	-73.388046
1623.028320	-27.799881
1622.031250	-116.173782
1621.033203	-25.786518
1620.036133	25.233271
1619.038086	-15.614059
1618.041016	4.008878
1617.041992	76.183746
1616.043945	32.917248
1615.045898	55.321747
1614.046875	-27.156199
1613.047852	53.057732
1612.048828	12.672912
1611.048828	1.189784
1610.049805	-23.347103
1609.049805	-71.413513
1608.049805	-9.387719
1607.048828	5.503626
1606.048828	106.839218
1605.047852	64.170525
1604.046875	-56.973385
1603.045898	7.765680
1602.044922	-37.384468
1601.042969	58.761662
1600.041016	-22.947546
1599.039063	-52.308876
1598.037109	9.852106
1597.034180	-22.085842
1596.031250	-87.965988
1595.028320	-64.986389
1594.025391	12.839243
1593.022461	-81.706131
1592.018555	-11.733345
1591.014648	-69.685699
1590.010742	-44.108040
1589.006836	-15.935572
1588.001953	-45.165264
1586.997070	-22.232248
1585.992188	94.544327
1584.987305	-2.492551
1583.982422	174.147110
1582.976563	142.246948
1581.970703	123.369095
1580.964844	-17.929956
1579.958984	23.085512
1578.952148	87.491180
1577.945313	-27.747799
1576.938477	130.271149
1575.931641	90.467461
1574.924805	9.033573
1573.916992	91.438499
1572.909180	132.175278
1571.901367	115.672760
1570.893555	-67.185310
1569.884766	69.588860
1568.876953	65.987602
1567.868164	137.665543
1566.858398	69.053062
1565.849609	65.328850
1564.839844	-21.494678
1563.830078	5.851039
1562.820313	92.808853
1561.810547	99.272087
1560.799805	82.343224
1559.790039	39.444378
1558.779297	74.276344
1557.767578	-56.822975
1556.756836	73.776215
1555.745117	30.700766
1554.733398	39.386509
1553.721680	208.552246
1552.709961	95.406555
1551.697266	70.250504
1550.685547	34.695709
1549.672852	58.598808
1548.659180	74.669342
1547.646484	38.951252
1546.632813	75.577797
1545.619141	50.086697
1544.605469	55.554974
1543.591797	19.614872
1542.577148	-6.043860
1541.562500	-52.419018
1540.547852	-29.123127
1539.533203	12.167352
1538.518555	-18.896858
1537.502930	35.138729
1536.487305	-1.214888
1535.471680	-37.621834
1534.456055	-7.032327
1533.439453	-56.454166
1532.422852	-7.970694
1531.406250	1.764594
1530.389648	-19.493557
1529.373047	-12.476211
1528.355469	4.767399
1527.337891	11.633662
1526.320313	123.977303
1525.302734	9.702136
1524.284180	11.201908
1523.265625	-56.834129
1522.247070	83.437637
1521.228516	48.706059
1520.208984	137.329330
1519.190430	45.908154
1518.170898	136.923889
1517.151367	-11.129207
1516.130859	74.579079
1515.111328	26.629833
1514.090820	148.104324
1513.070313	174.469360
1512.049805	-19.982939
1511.028320	80.685112
1510.006836	-16.310392
1508.986328	4.665380
1507.963867	-123.184761
1506.942383	-10.029455
1505.919922	-25.163725
1504.898438	-86.484955
1503.875977	41.763142
1502.852539	13.619299
1501.830078	62.264446
1500.806641	10.954576
1499.783203	-58.317249
1498.759766	-94.346992
1497.736328	-38.297276
1496.711914	-7.921628
1495.687500	-77.379501
1494.663086	-47.128391
1493.638672	139.019226
1492.613281	13.154688
1491.587891	30.409582
1490.563477	85.933334
1489.537109	41.736076
1488.511719	158.417526
1487.485352	167.739563
1486.458984	151.474030
1485.432617	186.212906
1484.406250	208.125549
1483.379883	138.127686
1482.352539	193.096909
1481.325195	281.147919
1480.297852	134.534622
1479.269531	253.051010
1478.241211	269.523621
1477.213867	326.719604
1476.184570	269.194580
1475.156250	374.667175
1474.127930	431.669403
1473.098633	440.227814
1472.069336	326.561768
1471.040039	482.662079
1470.009766	501.258606
1468.979492	540.159668
1467.950195	568.841431
1466.918945	645.776001
1465.888672	676.890930
1464.857422	784.202026
1463.827148	736.436462
1462.795898	754.708679
1461.763672	943.116943
1460.732422	735.269165
1459.700195	811.833618
1458.667969	883.262512
1457.635742	873.426147
1456.603516	937.150391
1455.570313	922.180359
1454.537109	912.267822
1453.503906	983.479370
1452.470703	927.885925
1451.436523	1031.969482
1450.403320	951.013672
1449.369141	1115.818726
1448.333984	1133.621460
1447.299805	1067.839966
1446.264648	961.558105
1445.230469	1042.633789
1444.194336	1040.136963
1443.159180	938.958862
1442.124023	1019.953674
1441.087891	951.681213
1440.051758	921.361694
1439.015625	1037.678467
1437.978516	825.356750
1436.941406	764.742920
1435.904297	704.154358
1434.867188	779.990234
1433.830078	532.547546
1432.791992	532.640076
1431.754883	550.412048
1430.715820	411.695892
1429.677734	421.920197
1428.639648	285.831848
1427.600586	212.856537
1426.561523	291.217255
1425.522461	205.685104
1424.482422	289.069550
1423.443359	236.357346
1422.403320	289.490601
1421.363281	304.832397
1420.322266	138.854767
1419.282227	136.628342
1418.241211	121.827744
1417.200195	343.625488
1416.159180	235.725174
1415.117188	160.588715
1414.076172	50.299644
1413.034180	50.715855
1411.992188	3.388111
1410.949219	13.909721
1409.907227	19.431845
1408.864258	27.483923
1407.821289	143.570679
1406.777344	41.142414
1405.734375	-48.653877
1404.690430	-37.976074
1403.646484	-17.234173
1402.602539	-26.579672
1401.557617	102.081879
1400.513672	-17.578014
1399.468750	-16.793625
1398.423828	126.927170
1397.377930	132.758011
1396.333008	78.484344
1395.287109	-8.304654
1394.241211	173.005524
1393.195313	13.683155
1392.148438	-100.468102
1391.101563	110.897537
1390.054688	-68.216324
1389.007813	-6.998970
1387.960938	36.722126
1386.913086	75.460213
1385.865234	71.714615
1384.817383	98.015701
1383.769531	-38.118832
1382.720703	-116.678070
1381.671875	-0.277673
1380.623047	21.197645
1379.574219	-72.168091
1378.524414	-155.463440
1377.475586	23.441929
1376.425781	85.012993
1375.375977	9.369062
1374.325195	8.644365
1373.274414	-56.878822
1372.224609	-59.977509
1371.172852	59.128254
1370.122070	-36.120975
1369.070313	73.064064
1368.019531	-4.602345
1366.967773	117.088181
1365.915039	-7.774541
1364.863281	21.845694
1363.810547	166.012009
1362.757813	86.178879
1361.705078	-10.983037
1360.651367	155.645309
1359.598633	43.696693
1358.544922	133.265442
1357.491211	153.240234
1356.436523	203.085022
1355.382813	74.045341
1354.328125	183.625565
1353.273438	44.818111
1352.217773	154.466446
1351.163086	149.914276
1350.107422	28.746393
1349.051758	145.942245
1347.996094	215.999939
1346.939453	241.427673
1345.883789	385.954254
1344.827148	270.106384
1343.769531	399.797760
1342.712891	479.920380
1341.655273	448.549561
1340.598633	320.628815
1339.540039	425.651886
1338.482422	498.494934
1337.423828	388.142365
1336.366211	498.206635
1335.307617	422.663025
1334.248047	503.088135
1333.189453	487.059967
1332.129883	387.002228
1331.070313	388.424957
1330.010742	328.098938
1328.950195	448.281555
1327.890625	341.128784
1326.830078	414.426605
1325.768555	495.156403
1324.708008	220.300873
1323.646484	377.684418
1322.585938	337.582031
1321.523438	514.721802
1320.461914	452.506775
1319.400391	516.179932
1318.337891	454.097137
1317.275391	569.626953
1316.211914	416.450104
1315.149414	519.719116
1314.085938	475.144989
1313.022461	507.013428
1311.958984	489.658020
1310.894531	410.795746
1309.831055	511.744202
1308.766602	531.469604
1307.701172	433.109802
1306.636719	420.956665
1305.571289	536.767700
1304.505859	463.208984
1303.440430	461.033966
1302.375000	473.656647
1301.308594	388.010101
1300.242188	570.278870
1299.175781	438.063904
1298.109375	514.719116
1297.041992	431.773010
1295.975586	461.838715
1294.908203	472.297546
1293.839844	404.266663
1292.772461	341.214935
1291.704102	413.139587
1290.635742	445.835968
1289.567383	297.124207
1288.498047	305.397308
1287.428711	367.622375
1286.360352	331.849762
1285.290039	281.431854
1284.220703	238.420181
1283.150391	227.294937
1282.080078	326.372131
1281.009766	322.645142
1279.939453	270.013672
1278.868164	244.348969
1277.796875	365.483429
1276.725586	295.856781
1275.654297	370.537567
1274.582031	386.552917
1273.509766	287.733154
1272.437500	425.979401
1271.365234	356.563782
1270.291992	453.273315
1269.218750	518.225708
1268.145508	402.535034
1267.072266	469.961700
1265.999023	451.982422
1264.924805	375.486847
1263.850586	460.018829
1262.776367	464.067413
1261.701172	338.928894
1260.625977	413.727722
1259.550781	459.271240
1258.475586	492.632813
1257.400391	350.624634
1256.324219	491.179413
1255.248047	483.174866
1254.171875	380.258606
1253.094727	304.172455
1252.018555	318.156494
1250.941406	300.525177
1249.864258	404.513123
1248.786133	411.209839
1247.708008	422.776154
1246.630859	193.740601
1245.551758	300.133575
1244.473633	304.456726
1243.394531	277.212646
1242.316406	368.969421
1241.236328	193.647644
1240.157227	270.831909
1239.077148	263.055145
1237.998047	320.789673
1236.917969	351.820892
1235.836914	394.965851
1234.756836	382.330170
1233.675781	384.244629
1232.594727	434.625946
1231.512695	293.578308
1230.431641	326.998352
1229.349609	236.890274
1228.267578	292.094055
1227.185547	235.916061
1226.102539	82.952248
1225.019531	26.835617
1223.936523	183.618637
1222.853516	117.817154
1221.769531	71.381622
1220.686523	196.599365
1219.602539	188.820251
1218.517578	57.797905
1217.433594	50.032154
1216.348633	66.412369
1215.263672	128.654648
1214.178711	140.156265
1213.092773	154.053162
1212.007813	194.474670
1210.921875	189.022995
1209.834961	272.806793
1208.749023	276.954498
1207.662109	184.641541
1206.575195	227.340485
1205.488281	306.151794
1204.400391	293.350494
1203.313477	56.507195
1202.225586	31.685272
1201.136719	83.904594
1200.048828	59.045425
1198.959961	75.090538
1197.871094	-34.017513
1196.782227	-44.467293
1195.692383	-66.962349
1194.603516	-7.714935
1193.513672	92.350334
1192.423828	76.975464
1191.333008	-34.537762
1190.242188	55.778313
1189.151367	-7.695949
1188.060547	15.280175
1186.969727	-122.638519
1185.877930	-135.707947
1184.786133	26.382008
1183.694336	-49.154255
1182.601563	-19.143984
1181.509766	-5.964761
1180.416992	-9.605618
1179.323242	1.105815
1178.230469	18.970377
1177.136719	84.714233
1176.042969	155.187363
1174.949219	26.817129
1173.854492	39.739052
1172.760742	-59.888760
1171.666016	51.105438
1170.570313	-7.872506
1169.475586	76.676559
1168.379883	0.907637
1167.284180	-22.256721
1166.188477	-131.508667
1165.091797	0.650445
1163.996094	6.068762
1162.899414	111.785797
1161.801758	-9.487331
1160.705078	34.025982
1159.607422	24.958845
1158.509766	63.595493
1157.412109	61.610092
1156.313477	159.789688
1155.215820	105.232079
1154.117188	62.583775
1153.017578	36.605312
1151.918945	-13.235649
1150.819336	122.787811
1149.719727	-12.900056
1148.620117	84.872566
1147.519531	-41.297855
1146.418945	-167.449829
1145.318359	-79.347527
1144.217773	-79.378654
1143.116211	-91.346733
1142.014648	-12.954630
1140.913086	-96.357590
1139.811523	-60.876362
1138.708984	-58.731548
1137.606445	62.204735
1136.503906	-18.920454
1135.401367	40.110264
1134.297852	113.324257
1133.194336	34.499493
1132.090820	171.700562
1130.987305	154.530151
1129.882813	163.429108
1128.778320	269.551086
1127.673828	185.844513
1126.569336	351.118164
1125.463867	210.456879
1124.358398	249.954407
1123.252930	211.198868
1122.146484	203.220840
1121.041016	95.731873
1119.934570	194.270370
1118.828125	77.287766
1117.720703	152.041580
1116.613281	172.299210
1115.505859	88.414017
1114.398438	134.624115
1113.291016	119.294090
1112.182617	129.941162
1111.074219	116.911560
1109.964844	188.926086
1108.856445	239.612579
1107.747070	228.826828
1106.637695	352.620789
1105.528320	211.892792
1104.417969	193.939255
1103.307617	279.799042
1102.197266	235.821762
1101.086914	297.982452
1099.975586	275.181915
1098.864258	391.470917
1097.752930	281.383179
1096.641602	418.769226
1095.529297	348.719818
1094.416992	238.628601
1093.304688	319.321777
1092.191406	388.175659
1091.079102	266.300018
1089.965820	372.737518
1088.852539	279.102173
1087.738281	350.148651
1086.624023	200.065262
1085.509766	172.294968
1084.395508	217.387207
1083.280273	325.889587
1082.166016	293.341949
1081.050781	343.004456
1079.934570	362.089081
1078.819336	303.661224
1077.703125	416.606934
1076.586914	226.720673
1075.469727	208.190643
1074.353516	351.522308
1073.236328	178.143112
1072.119141	168.964828
1071.000977	272.298645
1069.882813	237.287827
1068.765625	228.057114
1067.646484	193.041153
1066.528320	221.269058
1065.409180	326.740936
1064.290039	254.232452
1063.170898	247.280914
1062.050781	287.118378
1060.930664	195.918991
1059.810547	273.153656
1058.690430	167.952515
1057.569336	172.666748
1056.449219	149.327576
1055.327148	200.763000
1054.206055	191.430649
1053.083984	128.374969
1051.961914	165.754501
1050.839844	49.031445
1049.717773	144.757294
1048.594727	179.763718
1047.471680	44.446110
1046.348633	210.073288
1045.224609	200.730347
1044.101563	144.769333
1042.976563	231.009003
1041.852539	18.940685
1040.728516	102.848694
1039.603516	7.372351
1038.478516	-34.496288
1037.352539	7.469015
1036.227539	44.769669
1035.101563	-15.678225
1033.974609	70.475708
1032.848633	24.021877
1031.721680	103.168915
1030.594727	166.014786
1029.467773	119.599274
1028.340820	-47.620842
1027.212891	-24.246389
1026.084961	140.815643
1024.956055	24.828726
1023.828125	120.181671
1022.699219	20.531052
1021.570313	4.482998
1020.440430	-67.224380
1019.311523	-94.807861
1018.181641	-50.476009
1017.050781	10.080029
1015.920898	-24.402056
1014.790039	59.333134
1013.659180	105.981430
1012.528320	-2.558556
1011.396484	157.593491
1010.265625	111.646698
1009.132813	174.527359
1008.000977	93.932564
1006.868164	293.336700
1005.736328	293.757263
1004.602539	620.257080
1003.469727	844.908875
1002.335938	983.960144
1001.202148	871.091248
1000.068359	670.511780
998.933594	269.102234
997.799805	121.928589
996.665039	18.717056
995.529297	77.153831
994.394531	13.293444
993.258789	14.090799
992.123047	-3.531334
990.986328	154.142151
989.849609	88.145767
988.712891	112.106956
987.576172	50.829430
986.439453	-40.333801
985.301758	-32.377968
984.164063	-52.023167
983.025391	-87.739197
981.887695	-8.314598
980.749023	22.784718
979.610352	42.404404
978.470703	144.854538
977.332031	-17.148870
976.192383	41.665329
975.051758	8.551998
973.912109	94.988136
972.771484	38.984802
971.630859	-74.371956
970.490234	53.478237
969.348633	-23.014702
968.207031	49.760513
967.065430	-49.558140
965.923828	110.452446
964.781250	61.710060
963.638672	47.430290
962.496094	99.684647
961.352539	67.152710
960.208984	117.173447
959.065430	89.323212
957.921875	54.659294
956.777344	127.678291
955.632813	125.160835
954.488281	47.159794
953.343750	49.329575
952.198242	-42.253544
951.052734	-28.538624
949.907227	67.534462
948.760742	26.441490
947.614258	159.116043
946.467773	83.837936
945.321289	90.882088
944.173828	-34.500248
943.026367	48.012009
941.878906	135.097534
940.730469	203.928558
939.582031	218.010574
938.433594	159.132065
937.285156	198.397446
936.135742	217.168991
934.987305	46.766796
933.836914	149.983063
932.687500	75.468666
931.537109	103.545578
930.386719	90.659752
929.236328	107.426247
928.084961	67.318840
926.934570	120.587143
925.783203	-44.558865
924.630859	-41.246265
923.478516	41.708870
922.327148	54.183167
921.173828	55.329815
920.021484	101.972588
918.868164	39.574268
917.714844	47.668137
916.561523	14.922310
915.407227	-49.552940
914.252930	10.893674
913.098633	3.270076
911.944336	-88.258598
910.789063	-16.378872
909.633789	-51.080757
908.478516	-87.993591
907.322266	-86.313591
906.166016	-46.068027
905.009766	-10.334519
903.853516	41.277569
902.696289	-115.442551
901.539063	-106.771828
900.381836	-129.757675
899.223633	-191.166458
898.065430	37.089470
896.907227	-10.686249
895.749023	54.667454
894.589844	-42.758316
893.430664	108.535065
892.271484	58.666630
891.112305	115.041061
889.952148	85.589867
888.791992	-18.336929
887.630859	22.309902
886.470703	33.623898
885.309570	-15.965302
884.148438	40.534771
882.986328	-15.739686
881.825195	70.105904
880.663086	-98.817497
879.500000	5.094959
878.337891	156.305557
877.174805	93.446861
876.011719	-39.179810
874.847656	39.952477
873.684570	20.012846
872.520508	-20.150190
871.355469	151.249802
870.191406	-82.354492
869.026367	91.270279
867.861328	24.229967
866.695313	-11.284351
865.530273	29.652027
864.364258	0.930307
863.197266	53.114712
862.031250	19.942356
860.864258	-78.314629
859.697266	119.815689
858.530273	142.806168
857.362305	159.068665
856.194336	202.255249
855.026367	191.607346
853.857422	111.466995
852.688477	257.787506
851.519531	197.860077
850.350586	171.579010
849.180664	210.283417
848.010742	58.611664
846.840820	110.772438
845.670898	55.465183
844.500000	172.515900
843.329102	123.943283
842.157227	162.639252
840.986328	60.424164
839.814453	-52.918346
838.642578	32.740280
837.469727	118.359863
836.296875	34.132942
835.124023	50.464550
833.951172	13.188938
832.777344	185.804031
831.603516	19.044392
830.429688	222.812149
829.255859	203.368347
828.081055	154.932114
826.906250	229.166275
825.731445	151.751312
824.555664	49.848278
823.379883	90.607826
822.204102	-37.983860
821.027344	176.499893
819.851563	21.207817
818.674805	-44.965111
817.497070	35.788605
816.320313	7.451770
815.142578	-103.199310
813.963867	-51.438152
812.786133	-19.729614
811.607422	-14.726609
810.428711	-27.521410
809.250000	30.783932
808.070313	55.723534
806.890625	80.636345
805.710938	-83.226601
804.531250	10.495598
803.350586	6.500144
802.169922	2.488908
800.988281	29.521893
799.807617	-58.809628
798.625977	-100.551270
797.444336	26.192320
796.261719	-51.047653
795.079102	-50.716099
793.896484	-114.647758
792.713867	40.694710
791.530273	-9.981689
790.346680	72.169769
789.163086	17.042458
787.979492	12.812958
786.794922	41.747841
785.610352	110.457664
784.425781	75.191345
783.240234	225.611450
782.054688	-10.823696
780.869141	9.139284
779.682617	31.281624
778.496094	71.060303
777.309570	-32.720959
776.123047	-12.856066
774.935547	-74.678024
773.748047	33.402130
772.560547	4.644266
771.373047	66.299484
770.184570	-72.736694
768.996094	-48.607079
767.806641	-33.323849
766.618164	3.963610
765.428711	65.444145
764.239258	60.808601
763.048828	183.856339
761.858398	172.552185
760.667969	185.441895
759.477539	187.306061
758.286133	39.574413
757.094727	131.600632
755.903320	216.969589
754.710938	172.593460
753.518555	145.801605
752.326172	99.232658
751.133789	83.420776
749.940430	115.914391
748.747070	89.098175
747.553711	134.715332
746.359375	28.878252
745.166016	15.223125
743.970703	148.523132
742.776367	53.683475
741.581055	136.461685
740.385742	76.716721
739.190430	-79.430664
737.994141	12.052885
736.797852	50.915562
735.601563	124.788406
734.405273	174.535858
733.208008	-7.758413
732.010742	48.548386
730.813477	63.254810
729.615234	14.519725
728.416992	40.152473
727.218750	159.776337
726.020508	76.069756
724.821289	178.142792
723.622070	190.593857
722.422852	216.143433
721.222656	115.028961
720.022461	27.061802
718.822266	41.720196
717.621094	102.199135
716.420898	193.193771
715.218750	268.882874
714.017578	139.565140
712.815430	175.998474
711.614258	127.417496
710.411133	48.358883
709.208984	-32.834328
708.005859	97.286652
706.802734	44.443146
705.599609	-43.199226
704.395508	52.034874
703.191406	-39.900887
701.987305	105.343102
700.782227	11.283924
699.577148	15.130988
698.372070	-48.405354
697.166992	66.322227
695.960938	72.361954
694.754883	-93.209763
693.548828	-43.672001
692.341797	-41.915112
691.135742	-131.324387
689.927734	-133.861847
688.720703	-190.632767
687.512695	-2.223372
686.304688	16.938883
685.096680	66.462227
683.888672	-29.272217
682.679688	-101.107368
681.470703	-32.052048
680.260742	123.637611
679.050781	34.524857
677.840820	-74.023735
676.630859	-63.445900
675.419922	-85.328644
674.209961	-72.572716
672.998047	165.171646
671.787109	-47.056305
670.575195	52.193836
669.363281	71.414169
668.151367	86.304909
666.938477	-6.851092
665.725586	-24.353611
664.512695	72.618279
663.299805	134.990860
662.085938	22.465355
660.872070	7.106212
659.658203	125.526268
658.443359	64.821312
657.228516	49.420555
656.013672	-34.994785
654.797852	37.980099
653.583008	0.974033
652.366211	58.768131
651.150391	-4.139571
649.934570	25.558304
648.717773	-56.770157
647.500000	84.787750
646.283203	150.898605
645.065430	163.129410
643.847656	177.446594
642.629883	187.391449
641.411133	199.412033
640.192383	86.661644
638.973633	203.861542
637.753906	69.504692
636.534180	46.830723
635.314453	193.747101
634.094727	37.710350
632.874023	42.646038
631.653320	17.407730
630.432617	135.825058
629.211914	103.872879
627.990234	78.222160
626.768555	-5.471171
625.545898	-35.694298
624.324219	171.843704
623.101563	134.806610
621.877930	134.011459
620.655273	49.477493
619.431641	14.017293
618.208008	38.292976
616.983398	-46.848518
615.759766	-112.941353
614.535156	28.260969
613.310547	19.389839
612.084961	-66.758240
610.859375	62.768944
609.633789	10.225163
608.408203	17.207973
607.181641	-144.956329
605.955078	-31.858002
604.728516	59.449139
