# Supplementary material for: Raman spectroscopy accurately differentiates mucosal healing from non-healing and biochemical changes following biological therapy in inflammatory bowel disease
Source: PLoS One. 2021 Jun 2;16(6):e0252210. doi: 10.1371/journal.pone.0252210 (PMC8172032; doi:10.1371/journal.pone.0252210)
Supplement: S3 Dataset — (ZIP) [file pone.0252210.s005.zip › Export UC active inflammation/OC038-1 pre treatment_base sub CR removed_82__X_6803.37__Y_10265.3__Z_1717.98__Time_936.txt]

1714.774414	101.883118
1713.797852	94.291336
1712.820313	-31.964249
1711.843750	73.273376
1710.866211	-185.418106
1709.888672	79.450638
1708.911133	-228.512070
1707.933594	-80.121437
1706.955078	7.309906
1705.976563	-105.401405
1704.998047	42.377712
1704.019531	-74.176804
1703.040039	16.075005
1702.061523	-5.337528
1701.082031	-98.284416
1700.101563	60.869949
1699.122070	57.581848
1698.141602	41.589714
1697.161133	20.941710
1696.180664	94.492538
1695.200195	-15.641932
1694.218750	-71.680199
1693.238281	67.898483
1692.256836	-21.542622
1691.274414	55.139359
1690.292969	127.100220
1689.310547	172.949524
1688.328125	80.701393
1687.345703	87.756775
1686.363281	407.311493
1685.379883	340.824463
1684.396484	306.921875
1683.413086	348.198334
1682.429688	310.113220
1681.445313	432.354614
1680.461914	398.026917
1679.477539	318.985413
1678.493164	421.461090
1677.507813	590.907776
1676.523438	513.432373
1675.538086	582.741455
1674.552734	580.726929
1673.566406	557.920349
1672.581055	711.010376
1671.594727	768.836609
1670.608398	821.783997
1669.622070	715.812378
1668.634766	897.076538
1667.648438	903.501526
1666.661133	981.995728
1665.673828	1111.284912
1664.685547	866.870422
1663.698242	1020.803833
1662.709961	1307.631714
1661.721680	905.445984
1660.733398	978.241150
1659.744141	1133.507935
1658.755859	1018.843262
1657.766602	1002.572449
1656.777344	1238.218262
1655.787109	1106.080933
1654.797852	1098.737793
1653.807617	824.426758
1652.817383	743.683960
1651.827148	734.695435
1650.835938	749.798828
1649.844727	810.126343
1648.853516	434.539337
1647.862305	540.379761
1646.871094	453.548737
1645.878906	417.195618
1644.886719	322.998322
1643.894531	207.954849
1642.902344	148.628647
1641.910156	221.515381
1640.916992	173.199005
1639.923828	119.833160
1638.930664	-7.163422
1637.936523	-70.625458
1636.943359	-36.327000
1635.949219	-212.735870
1634.955078	-17.324009
1633.960938	-19.436956
1632.965820	39.190407
1631.970703	-83.773041
1630.975586	-103.854721
1629.980469	-165.910080
1628.985352	-51.479088
1627.989258	-15.912240
1626.993164	-9.182564
1625.997070	-141.740402
1625.000977	-124.255722
1624.003906	-38.329281
1623.007813	58.163567
1622.010742	41.704636
1621.012695	91.012718
1620.015625	-25.107100
1619.017578	40.090401
1618.020508	94.816948
1617.021484	70.830208
1616.023438	4.913455
1615.025391	70.258179
1614.026367	91.020493
1613.027344	14.770414
1612.028320	25.110128
1611.028320	101.006630
1610.029297	1.286950
1609.029297	-90.514359
1608.029297	6.356642
1607.028320	32.472313
1606.028320	252.352371
1605.027344	84.660164
1604.026367	45.288174
1603.025391	165.550323
1602.023438	79.051598
1601.022461	110.275665
1600.020508	-25.913126
1599.018555	39.253208
1598.016602	-8.049126
1597.013672	-133.773926
1596.010742	-191.551300
1595.007813	-69.096375
1594.004883	84.596535
1593.001953	110.218239
1591.998047	5.237993
1590.994141	-123.248550
1589.990234	-168.237793
1588.986328	-168.922836
1587.981445	15.520621
1586.976563	53.770874
1585.971680	250.972000
1584.966797	-34.235271
1583.961914	113.221550
1582.956055	132.855286
1581.950195	61.217083
1580.944336	143.182892
1579.938477	76.598495
1578.931641	150.528427
1577.924805	224.328735
1576.917969	258.964569
1575.911133	142.587646
1574.904297	226.441650
1573.896484	94.308807
1572.888672	157.123672
1571.880859	105.427475
1570.873047	134.206848
1569.864258	108.295692
1568.855469	170.604370
1567.846680	22.399038
1566.837891	35.130020
1565.829102	47.736958
1564.819336	-28.029940
1563.809570	-0.087977
1562.799805	110.739532
1561.790039	-209.178757
1560.779297	7.719666
1559.768555	-45.241989
1558.757813	-74.978561
1557.747070	86.948723
1556.736328	-67.428070
1555.724609	57.902069
1554.712891	82.042076
1553.701172	90.506180
1552.689453	21.171463
1551.676758	-17.207680
1550.664063	-14.298536
1549.651367	223.908005
1548.638672	76.479202
1547.625977	179.827133
1546.612305	8.935362
1545.598633	31.853357
1544.584961	-48.744442
1543.571289	-77.763115
1542.556641	11.924190
1541.541992	39.457024
1540.527344	82.339157
1539.512695	-210.534470
1538.498047	-131.743484
1537.482422	-55.701893
1536.466797	-103.659401
1535.451172	-7.279947
1534.434570	96.659935
1533.418945	-21.298439
1532.402344	-74.895836
1531.385742	38.918694
1530.369141	5.690928
1529.351563	21.292408
1528.334961	11.012938
1527.317383	-17.416061
1526.299805	152.274460
1525.281250	121.003120
1524.263672	27.871363
1523.245117	4.118642
1522.226563	96.006332
1521.208008	187.737305
1520.188477	137.895370
1519.168945	75.106583
1518.150391	91.908623
1517.129883	147.118164
1516.110352	125.133194
1515.089844	-66.470848
1514.070313	-91.187180
1513.049805	14.923033
1512.028320	77.240417
1511.007813	85.545387
1509.986328	109.129807
1508.964844	-31.561045
1507.943359	-85.097794
1506.921875	-2.819600
1505.899414	-74.485909
1504.876953	-10.384850
1503.854492	-38.647991
1502.832031	-90.046043
1501.808594	-246.531067
1500.786133	-105.990074
1499.762695	-85.930084
1498.739258	-50.606350
1497.714844	-104.955070
1496.691406	6.948976
1495.666992	-93.592690
1494.642578	15.538097
1493.617188	-10.975448
1492.592773	113.279343
1491.567383	-10.508325
1490.541992	72.658951
1489.516602	237.472076
1488.491211	95.654243
1487.464844	239.823914
1486.438477	113.248283
1485.412109	244.466980
1484.385742	321.981018
1483.358398	310.096680
1482.331055	433.358307
1481.303711	329.537445
1480.276367	401.643433
1479.249023	392.095795
1478.220703	492.088318
1477.192383	451.846741
1476.164063	449.794006
1475.135742	475.718262
1474.106445	649.280457
1473.077148	725.984802
1472.047852	810.259155
1471.018555	683.240234
1469.989258	861.563965
1468.958984	805.745544
1467.928711	871.999390
1466.898438	1055.164307
1465.868164	1004.350769
1464.836914	1172.107300
1463.805664	1098.371704
1462.774414	1273.621704
1461.743164	1184.624756
1460.710938	1278.482178
1459.679688	1346.910767
1458.647461	1427.982544
1457.615234	1333.903442
1456.582031	1166.270264
1455.549805	1424.884033
1454.516602	1599.683105
1453.483398	1508.166016
1452.449219	1497.803955
1451.416016	1454.511719
1450.381836	1583.548218
1449.347656	1649.200806
1448.313477	1671.775269
1447.279297	1532.280029
1446.244141	1542.226440
1445.208984	1661.031616
1444.173828	1668.449585
1443.138672	1448.162476
1442.102539	1405.059570
1441.066406	1374.643921
1440.030273	1172.320557
1438.994141	1240.612671
1437.958008	1298.793457
1436.920898	1096.690674
1435.883789	983.131165
1434.846680	970.689026
1433.808594	708.266052
1432.771484	615.164856
1431.733398	633.200317
1430.695313	691.648560
1429.657227	538.162415
1428.618164	258.641968
1427.579102	453.445099
1426.540039	408.660156
1425.500977	404.277863
1424.461914	296.605255
1423.421875	418.336517
1422.381836	464.484467
1421.341797	263.814087
1420.301758	259.715363
1419.260742	273.289856
1418.219727	234.051971
1417.178711	114.353523
1416.137695	324.388123
1415.096680	167.107178
1414.054688	40.128025
1413.012695	-71.646675
1411.970703	58.039093
1410.928711	-33.453239
1409.885742	43.520222
1408.842773	-62.879436
1407.799805	97.095871
1406.756836	48.630737
1405.712891	-19.838795
1404.668945	132.697601
1403.625000	-81.180054
1402.581055	11.230288
1401.537109	-109.560745
1400.492188	40.643864
1399.447266	25.360792
1398.402344	45.260738
1397.357422	80.268280
1396.311523	25.116777
1395.265625	-70.017357
1394.219727	-27.262356
1393.173828	-97.140045
1392.126953	25.881004
1391.081055	-36.304108
1390.034180	-28.309881
1388.986328	54.823441
1387.939453	178.039230
1386.891602	146.209717
1385.843750	6.952746
1384.795898	-12.155096
1383.748047	-141.147583
1382.699219	-52.592422
1381.651367	-103.896019
1380.602539	-165.086685
1379.552734	190.890823
1378.503906	72.410744
1377.454102	101.345596
1376.404297	-26.876265
1375.354492	-127.505623
1374.303711	-250.461258
1373.253906	120.573425
1372.203125	-52.075184
1371.152344	79.594925
1370.100586	31.830257
1369.049805	78.877289
1367.998047	143.429184
1366.946289	41.151588
1365.894531	108.354996
1364.841797	178.103592
1363.789063	41.299004
1362.736328	277.961609
1361.683594	94.098099
1360.630859	194.002228
1359.577148	102.436752
1358.523438	284.530273
1357.469727	267.746399
1356.415039	243.598053
1355.361328	363.684631
1354.306641	242.808624
1353.251953	42.586407
1352.197266	331.773438
1351.141602	305.591980
1350.085938	326.674591
1349.030273	461.999420
1347.974609	470.807159
1346.918945	556.599304
1345.862305	510.987091
1344.805664	574.584961
1343.749023	796.905151
1342.691406	699.471008
1341.634766	745.894287
1340.577148	755.214539
1339.519531	1004.881897
1338.460938	828.571289
1337.403320	942.102600
1336.344727	874.961487
1335.286133	765.857178
1334.226563	825.130127
1333.167969	508.446106
1332.108398	874.588135
1331.048828	664.510315
1329.989258	615.291870
1328.928711	813.331055
1327.869141	702.475525
1326.808594	930.207153
1325.748047	752.830200
1324.686523	768.221558
1323.625977	756.522217
1322.564453	705.403076
1321.502930	898.696228
1320.440430	719.404846
1319.378906	873.281677
1318.316406	795.328064
1317.253906	754.460815
1316.190430	925.683289
1315.127930	791.280823
1314.064453	721.065796
1313.000977	803.688171
1311.937500	819.833374
1310.873047	833.569458
1309.809570	931.068787
1308.745117	819.361023
1307.679688	774.203186
1306.615234	746.346313
1305.549805	942.401428
1304.484375	926.927124
1303.418945	1000.028748
1302.353516	947.781311
1301.287109	723.568726
1300.220703	799.279236
1299.154297	828.329773
1298.087891	761.628357
1297.020508	704.825562
1295.954102	775.755371
1294.886719	922.787598
1293.818359	829.312744
1292.750977	723.653870
1291.682617	735.821594
1290.614258	664.644287
1289.545898	681.803284
1288.476563	615.648682
1287.407227	672.096680
1286.338867	598.695068
1285.268555	611.099243
1284.199219	496.176666
1283.128906	567.428894
1282.058594	660.713135
1280.988281	565.528198
1279.917969	612.337708
1278.846680	485.457886
1277.775391	564.114990
1276.704102	711.233643
1275.632813	652.945374
1274.560547	665.589905
1273.488281	851.757751
1272.416016	813.086365
1271.343750	728.040283
1270.270508	687.009155
1269.197266	653.336304
1268.124023	627.016663
1267.050781	832.575317
1265.977539	945.336304
1264.903320	596.998779
1263.829102	814.659058
1262.753906	824.968506
1261.679688	784.086609
1260.604492	782.226440
1259.529297	704.833008
1258.454102	678.639404
1257.378906	898.468628
1256.302734	779.712524
1255.226563	906.910583
1254.150391	853.927856
1253.073242	934.813354
1251.997070	889.143372
1250.919922	877.545410
1249.841797	812.445007
1248.764648	791.132568
1247.686523	723.636719
1246.608398	731.504028
1245.530273	841.411133
1244.452148	810.360779
1243.373047	774.455750
1242.293945	726.413452
1241.214844	811.901794
1240.135742	766.272278
1239.055664	609.023010
1237.975586	711.417542
1236.895508	699.748718
1235.815430	717.166931
1234.734375	591.514160
1233.654297	596.789124
1232.573242	645.662048
1231.491211	653.301758
1230.410156	534.954285
1229.328125	716.936279
1228.246094	535.626526
1227.163086	545.606262
1226.081055	531.353088
1224.998047	543.694214
1223.915039	512.457947
1222.832031	253.861206
1221.748047	232.315109
1220.664063	377.553345
1219.580078	418.766541
1218.496094	324.609192
1217.412109	257.035614
1216.327148	252.255722
1215.242188	196.732895
1214.157227	356.066986
1213.071289	329.437592
1211.985352	377.591431
1210.899414	457.049347
1209.813477	502.665131
1208.727539	364.940186
1207.640625	581.659424
1206.553711	400.508301
1205.466797	359.174713
1204.378906	428.651581
1203.291016	423.379425
1202.203125	300.055878
1201.115234	135.812363
1200.027344	60.666882
1198.938477	76.965797
1197.849609	-15.065968
1196.760742	51.671745
1195.670898	118.332817
1194.582031	124.803528
1193.492188	30.253387
1192.401367	-1.811258
1191.311523	-67.549728
1190.220703	-80.453835
1189.129883	38.703773
1188.039063	-29.546915
1186.947266	-121.824661
1185.856445	-84.494331
1184.764648	-49.630096
1183.671875	-110.802605
1182.580078	55.879436
1181.487305	28.185421
1180.394531	-13.932209
1179.301758	-5.743116
1178.208984	-95.866554
1177.115234	-85.369751
1176.021484	6.516406
1174.927734	88.731316
1173.833008	53.531891
1172.738281	207.410095
1171.643555	95.510445
1170.548828	246.815399
1169.454102	130.070084
1168.358398	-1.025310
1167.262695	37.658176
1166.166992	-45.646927
1165.070313	14.435232
1163.973633	-80.880226
1162.876953	74.642197
1161.780273	-68.514915
1160.683594	60.565624
1159.585938	55.840603
1158.488281	67.776421
1157.389648	-34.888920
1156.291992	282.339996
1155.193359	191.499420
1154.094727	172.189835
1152.996094	19.327543
1151.896484	28.569370
1150.796875	25.843079
1149.697266	168.403915
1148.597656	94.091133
1147.498047	-80.257965
1146.397461	-173.627274
1145.296875	-64.666893
1144.195313	-124.774834
1143.094727	-63.554100
1141.993164	-104.695740
1140.891602	-65.004875
1139.789063	-44.401089
1138.687500	-240.168671
1137.584961	3.780401
1136.482422	109.763298
1135.379883	144.388992
1134.276367	-98.921394
1133.172852	94.739311
1132.069336	110.226219
1130.964844	313.160614
1129.861328	321.392639
1128.756836	329.578308
1127.652344	351.953125
1126.546875	338.707611
1125.442383	294.616119
1124.336914	373.753326
1123.230469	358.030060
1122.125000	347.021637
1121.018555	260.186432
1119.912109	215.981934
1118.805664	230.950958
1117.699219	148.837463
1116.591797	156.650192
1115.484375	86.355629
1114.376953	94.118668
1113.268555	170.424591
1112.160156	218.296616
1111.051758	185.755142
1109.943359	304.443634
1108.833984	241.128571
1107.725586	307.734711
1106.616211	324.692627
1105.505859	417.167206
1104.396484	252.292313
1103.286133	325.819733
1102.175781	647.028809
1101.064453	331.181061
1099.954102	574.381226
1098.842773	515.656433
1097.731445	565.373962
1096.619141	381.737701
1095.507813	685.898438
1094.395508	610.649780
1093.282227	363.499542
1092.169922	533.207886
1091.056641	323.831116
1089.943359	298.110687
1088.830078	208.865982
1087.716797	253.739609
1086.602539	355.027313
1085.488281	397.481354
1084.373047	369.384735
1083.258789	371.855194
1082.143555	261.534912
1081.028320	186.501312
1079.913086	153.776978
1078.796875	393.439880
1077.680664	266.782318
1076.564453	327.945007
1075.448242	23.039318
1074.331055	180.417725
1073.213867	279.096130
1072.096680	244.083405
1070.979492	98.912827
1069.861328	63.972042
1068.743164	78.265198
1067.625000	214.383194
1066.505859	85.786964
1065.386719	83.709122
1064.267578	46.532558
1063.148438	184.928238
1062.029297	283.497803
1060.909180	351.623138
1059.789063	71.242821
1058.667969	-10.231898
1057.547852	48.624752
1056.426758	123.834404
1055.305664	63.502533
1054.183594	106.012131
1053.062500	85.469429
1051.940430	-16.769781
1050.818359	144.872513
1049.695313	94.068459
1048.572266	197.328613
1047.449219	83.608047
1046.326172	224.204636
1045.203125	19.650562
1044.079102	157.929611
1042.955078	279.862732
1041.830078	59.224724
1040.706055	83.348671
1039.581055	49.267685
1038.456055	-77.905472
1037.331055	-23.387676
1036.205078	-38.684227
1035.079102	192.732529
1033.953125	-111.007614
1032.826172	290.194611
1031.700195	82.002609
1030.573242	236.627792
1029.445313	200.629700
1028.318359	-37.471104
1027.190430	-256.831177
1026.062500	-162.475052
1024.934570	-30.957594
1023.805664	-326.634369
1022.676758	-262.354279
1021.547852	-93.627312
1020.418945	-103.566055
1019.289063	-157.521042
1018.159180	-14.285733
1017.029297	-295.330170
1015.898438	44.995220
1014.767578	-43.484093
1013.636719	60.425884
1012.505859	20.738461
1011.375000	-55.922722
1010.243164	73.556938
1009.111328	84.990852
1007.978516	230.692917
1006.846680	360.196198
1005.713867	628.478577
1004.581055	1319.877563
1003.447266	1345.180786
1002.313477	1391.337158
1001.179688	989.231689
1000.045898	585.067017
998.912109	345.149292
997.777344	165.445984
996.642578	38.991425
995.506836	81.155594
994.372070	10.294369
993.236328	107.948143
992.100586	34.939011
990.963867	63.493549
989.828125	55.217083
988.691406	3.216823
987.553711	6.613287
986.416992	-155.799164
985.279297	-69.311455
984.141602	-81.813972
983.003906	9.358461
981.865234	-0.717629
980.726563	-54.440685
979.587891	73.678635
978.448242	27.001156
977.309570	42.503696
976.169922	35.078766
975.030273	-27.436159
973.889648	188.195892
972.749023	151.085663
971.608398	88.797554
970.467773	182.757278
969.326172	65.532021
968.184570	244.516403
967.042969	148.123383
965.901367	61.022690
964.758789	152.934052
963.616211	180.665817
962.473633	20.466780
961.330078	261.510864
960.186523	220.661865
959.042969	225.719284
957.899414	171.292191
956.754883	199.394531
955.610352	46.696377
954.465820	145.902451
953.321289	41.477226
952.175781	129.334183
951.030273	15.946817
949.884766	-115.613045
948.738281	24.998859
947.591797	23.907166
946.445313	96.001022
945.298828	85.884399
944.151367	132.935898
943.003906	143.495667
941.856445	23.989883
940.708008	240.105850
939.559570	319.275269
938.411133	238.781738
937.262695	276.983948
936.113281	328.911133
934.964844	232.695297
933.814453	86.447006
932.665039	163.623596
931.514648	51.746284
930.364258	156.340973
929.213867	115.218399
928.062500	-23.714027
926.912109	-16.871040
925.759766	-5.423366
924.608398	185.780518
923.456055	133.602188
922.303711	-54.924061
921.151367	-75.094040
919.999023	113.881401
918.845703	93.782944
917.692383	-1.219664
916.539063	-3.016979
915.384766	167.794785
914.230469	29.853979
913.076172	39.537582
911.920898	6.153752
910.766602	-70.273155
909.611328	-21.887552
908.455078	-129.925690
907.299805	108.941223
906.143555	21.398064
904.987305	-147.630081
903.830078	-180.627869
902.673828	74.030098
901.516602	0.313067
900.359375	-102.762230
899.201172	81.651680
898.042969	-68.837730
896.884766	45.422756
895.726563	-37.083572
894.567383	140.483017
893.408203	85.177132
892.249023	7.325812
891.088867	-4.941133
889.929688	16.701260
888.769531	9.003005
887.608398	48.745270
886.448242	63.658173
885.287109	-74.862663
884.125977	149.930542
882.963867	-44.892818
881.801758	118.939407
880.639648	9.918311
879.477539	-13.386920
878.315430	141.352692
877.152344	3.160666
875.989258	110.550354
874.825195	-110.860947
873.661133	151.866837
872.497070	232.168167
871.333008	-22.842810
870.168945	7.981246
869.003906	-163.623154
867.838867	-105.784309
866.672852	-18.741274
865.506836	21.064180
864.340820	135.003082
863.174805	154.534348
862.008789	194.270233
860.841797	139.679718
859.674805	228.784943
858.506836	248.271713
857.339844	319.348480
856.171875	206.438583
855.003906	315.609192
853.834961	252.070526
852.666016	253.562592
851.497070	317.796417
850.328125	455.930237
849.158203	193.010239
847.988281	248.221893
846.818359	204.875839
845.647461	-24.258095
844.477539	42.113873
843.306641	-48.181622
842.134766	-13.180562
840.963867	-69.908356
839.791992	-104.265945
838.619141	17.849413
837.447266	99.658562
836.274414	0.434357
835.101563	73.234665
833.928711	108.013939
832.754883	102.569366
831.581055	94.871056
830.407227	178.649887
829.232422	260.136658
828.058594	169.803711
826.883789	380.545807
825.708008	303.558685
824.533203	115.128395
823.357422	125.096909
822.181641	132.805801
821.004883	58.071838
819.828125	197.125366
818.651367	66.697525
817.474609	-8.051813
816.296875	-11.583204
815.119141	0.432537
813.941406	-103.247940
812.763672	-82.380661
811.584961	-39.317772
810.406250	70.374634
809.226563	-15.560864
808.047852	-23.730728
806.868164	39.150124
805.688477	-9.056442
804.507813	-132.748444
803.327148	-14.485776
802.146484	-164.805420
800.965820	-179.757050
799.784180	-261.267914
798.603516	-43.420410
797.420898	30.201494
796.239258	-126.743462
795.056641	-128.531906
793.874023	-79.395134
792.691406	142.442627
791.507813	36.440865
790.324219	-98.316116
789.140625	54.680946
787.956055	172.179672
786.772461	86.075066
785.586914	141.536682
784.402344	216.845367
783.216797	340.729279
782.032227	367.287811
780.845703	351.832977
779.660156	203.820831
778.473633	301.002930
777.287109	53.675049
776.100586	100.036316
774.913086	44.841312
773.725586	5.098897
772.538086	-164.788635
771.349609	-94.224831
770.161133	-54.575710
768.972656	2.675371
767.784180	-56.915852
766.594727	-96.658134
765.405273	-26.253271
764.215820	147.614319
763.026367	72.596176
761.835938	37.230305
760.645508	-9.128315
759.454102	74.342537
758.262695	190.764511
757.072266	120.202644
755.879883	91.450302
754.688477	100.078041
753.496094	47.173515
752.303711	117.332108
751.110352	139.139847
749.917969	53.336979
748.724609	72.967285
747.530273	-54.463913
746.336914	114.425240
745.142578	237.176651
743.948242	131.765656
742.752930	114.136818
741.558594	8.835042
740.363281	96.488274
739.166992	32.916378
737.971680	57.027451
736.775391	74.580406
735.579102	170.981186
734.381836	55.001625
733.185547	68.239143
731.988281	138.396133
730.790039	-25.539585
729.592773	92.786079
728.394531	248.264099
727.196289	274.716248
725.997070	154.750381
724.797852	155.063187
723.598633	43.995811
722.399414	-25.481661
721.199219	160.603912
719.999023	228.753647
718.798828	172.505890
717.598633	186.155777
716.397461	243.479187
715.196289	67.445724
713.994141	96.519753
712.792969	175.767929
711.590820	170.028030
710.388672	114.224380
709.185547	6.216823
707.982422	74.731262
706.779297	-87.547943
705.576172	-47.236328
704.372070	-0.356957
703.167969	-97.058365
701.963867	65.222427
700.759766	60.012173
699.554688	-145.185944
698.349609	6.295433
697.143555	-3.067932
695.938477	-103.635376
694.732422	-10.749638
693.525391	-6.895111
692.319336	-109.387756
691.112305	-259.532288
689.905273	-62.287319
688.697266	22.090006
687.490234	-69.239540
686.282227	-49.856190
685.073242	10.773382
683.865234	-305.782532
682.656250	-78.131630
681.447266	75.789604
680.237305	32.554443
679.028320	-32.275570
677.818359	-125.177628
676.607422	65.603142
675.397461	70.200798
674.186523	-104.759621
672.975586	-164.947449
671.763672	-28.254313
670.551758	125.702751
669.339844	-33.846046
668.127930	35.799988
666.915039	217.800247
665.703125	80.002647
664.489258	17.881407
663.276367	-70.118324
662.062500	44.857174
660.848633	38.911583
659.634766	63.172665
658.419922	5.435808
657.205078	79.273636
655.990234	-10.825569
654.775391	-118.158943
653.559570	-195.300491
652.343750	117.569359
651.126953	-2.765666
649.911133	59.965927
648.694336	14.943349
647.477539	118.410843
646.259766	23.740421
645.041992	193.697220
643.824219	258.061249
642.606445	115.807526
641.387695	74.569908
640.168945	71.919006
638.950195	4.648985
637.730469	139.253525
636.511719	13.681640
635.291016	-15.348181
634.071289	-44.553959
632.850586	164.359009
631.629883	-41.285851
630.409180	-8.870254
629.188477	70.488312
627.966797	5.849920
626.745117	54.623699
625.522461	156.687607
624.300781	-7.381474
623.078125	149.745132
621.854492	143.638519
620.631836	389.930176
619.408203	72.533440
618.184570	69.613205
616.960938	-74.988419
615.736328	60.382011
614.511719	-168.476700
613.287109	-70.435165
612.061523	50.586750
610.835938	-0.007483
609.610352	111.332451
608.384766	-4.470722
607.158203	-107.996521
605.931641	-54.021187
604.705078	14.236300
