# Supplementary material for: Raman spectroscopy accurately differentiates mucosal healing from non-healing and biochemical changes following biological therapy in inflammatory bowel disease
Source: PLoS One. 2021 Jun 2;16(6):e0252210. doi: 10.1371/journal.pone.0252210 (PMC8172032; doi:10.1371/journal.pone.0252210)
Supplement: S3 Dataset — (ZIP) [file pone.0252210.s005.zip › Export UC active inflammation/OC034 post treatment_base sub CR removed_89__X_-4887.59__Y_10076__Z_1506.73__Time_1002.txt]

1714.774414	19.883883
1713.797852	6.907671
1712.820313	-50.174202
1711.843750	-32.164063
1710.866211	31.355795
1709.888672	9.069737
1708.911133	8.250614
1707.933594	4.792589
1706.955078	-81.670113
1705.976563	78.358849
1704.998047	2.809583
1704.019531	-77.938782
1703.040039	-22.061893
1702.061523	-14.183537
1701.082031	-27.566788
1700.101563	23.397352
1699.122070	63.878941
1698.141602	128.588837
1697.161133	172.123154
1696.180664	237.260696
1695.200195	230.505264
1694.218750	5.001505
1693.238281	94.984184
1692.256836	214.558884
1691.274414	283.651947
1690.292969	401.090332
1689.310547	500.104065
1688.328125	420.718201
1687.345703	336.383942
1686.363281	423.060303
1685.379883	496.709656
1684.396484	418.812775
1683.413086	669.012817
1682.429688	725.053040
1681.445313	717.527405
1680.461914	625.235657
1679.477539	887.370605
1678.493164	1003.437866
1677.507813	750.034851
1676.523438	893.512939
1675.538086	840.538391
1674.552734	1072.496460
1673.566406	1038.947510
1672.581055	1197.208862
1671.594727	1204.368774
1670.608398	1209.306152
1669.622070	1299.664795
1668.634766	1310.749146
1667.648438	1266.543701
1666.661133	1368.750854
1665.673828	1463.395386
1664.685547	1500.062744
1663.698242	1672.437134
1662.709961	1574.696655
1661.721680	1527.811646
1660.733398	1688.123779
1659.744141	1578.505615
1658.755859	1755.511597
1657.766602	1702.426880
1656.777344	1530.638306
1655.787109	1542.024780
1654.797852	1389.742188
1653.807617	1309.394653
1652.817383	1319.465698
1651.827148	1158.020386
1650.835938	1089.616821
1649.844727	1164.437378
1648.853516	964.724243
1647.862305	786.652710
1646.871094	725.326111
1645.878906	638.003296
1644.886719	585.452087
1643.894531	504.273315
1642.902344	486.878815
1641.910156	398.615234
1640.916992	308.125946
1639.923828	236.519379
1638.930664	291.920654
1637.936523	99.778526
1636.943359	227.096054
1635.949219	72.671333
1634.955078	68.875534
1633.960938	-55.769802
1632.965820	-0.905505
1631.970703	-35.271587
1630.975586	-24.534279
1629.980469	-152.996597
1628.985352	13.676063
1627.989258	-72.015312
1626.993164	-236.284912
1625.997070	70.599648
1625.000977	-50.967735
1624.003906	-53.896767
1623.007813	119.555565
1622.010742	-3.735510
1621.012695	170.167023
1620.015625	102.604065
1619.017578	142.991852
1618.020508	104.844048
1617.021484	111.577255
1616.023438	-28.422274
1615.025391	12.906233
1614.026367	91.162491
1613.027344	-13.985163
1612.028320	17.466688
1611.028320	67.457207
1610.029297	31.127817
1609.029297	-65.264076
1608.029297	-54.023338
1607.028320	9.772817
1606.028320	84.179947
1605.027344	14.724925
1604.026367	209.820511
1603.025391	-0.644050
1602.023438	163.264130
1601.022461	15.954672
1600.020508	88.517540
1599.018555	6.905900
1598.016602	-118.995743
1597.013672	-148.030640
1596.010742	-171.725845
1595.007813	-9.836422
1594.004883	-237.089005
1593.001953	-184.756622
1591.998047	-150.642334
1590.994141	-69.490250
1589.990234	40.395016
1588.986328	150.289978
1587.981445	12.393940
1586.976563	23.249838
1585.971680	28.926338
1584.966797	222.317856
1583.961914	178.492691
1582.956055	150.345901
1581.950195	223.823868
1580.944336	141.011658
1579.938477	227.493500
1578.931641	178.568008
1577.924805	150.478668
1576.917969	221.274216
1575.911133	226.980545
1574.904297	107.808662
1573.896484	97.887054
1572.888672	111.336098
1571.880859	236.516434
1570.873047	171.882538
1569.864258	130.617249
1568.855469	245.180725
1567.846680	294.707886
1566.837891	102.665215
1565.829102	56.017395
1564.819336	128.714432
1563.809570	276.557495
1562.799805	229.677048
1561.790039	234.608368
1560.779297	260.197968
1559.768555	290.868286
1558.757813	142.569916
1557.747070	292.266235
1556.736328	281.149292
1555.724609	212.940445
1554.712891	157.597260
1553.701172	45.195301
1552.689453	274.443512
1551.676758	330.060272
1550.664063	326.008301
1549.651367	358.048126
1548.638672	299.410004
1547.625977	318.241394
1546.612305	308.486969
1545.598633	179.687729
1544.584961	159.341415
1543.571289	149.191025
1542.556641	164.727936
1541.541992	61.300690
1540.527344	97.197433
1539.512695	249.091675
1538.498047	-32.853714
1537.482422	87.715149
1536.466797	117.769066
1535.451172	-7.119651
1534.434570	1.975426
1533.418945	13.473252
1532.402344	-42.227055
1531.385742	115.826546
1530.369141	-22.674063
1529.351563	96.312393
1528.334961	-8.999552
1527.317383	27.174683
1526.299805	124.937836
1525.281250	83.486084
1524.263672	175.681702
1523.245117	64.403442
1522.226563	248.790710
1521.208008	209.177780
1520.188477	51.121719
1519.168945	52.318863
1518.150391	99.589409
1517.129883	185.186432
1516.110352	13.670205
1515.089844	119.415802
1514.070313	163.301605
1513.049805	29.833994
1512.028320	24.564705
1511.007813	-11.683691
1509.986328	13.463466
1508.964844	-87.278770
1507.943359	-16.346077
1506.921875	-158.443115
1505.899414	155.614182
1504.876953	-145.740845
1503.854492	-39.746784
1502.832031	50.642967
1501.808594	-105.077415
1500.786133	-145.681625
1499.762695	-327.268066
1498.739258	-81.511757
1497.714844	-122.663574
1496.691406	-74.427666
1495.666992	-75.002693
1494.642578	3.520788
1493.617188	23.015509
1492.592773	-3.683476
1491.567383	43.560505
1490.541992	116.160271
1489.516602	137.460632
1488.491211	176.457352
1487.464844	243.346283
1486.438477	159.407822
1485.412109	246.352722
1484.385742	305.022217
1483.358398	432.380249
1482.331055	398.816498
1481.303711	334.501923
1480.276367	530.130493
1479.249023	511.383881
1478.220703	520.515259
1477.192383	723.146667
1476.164063	838.921997
1475.135742	625.930359
1474.106445	942.543701
1473.077148	1080.660156
1472.047852	1167.666870
1471.018555	1183.239258
1469.989258	1287.718140
1468.958984	1379.287842
1467.928711	1564.784546
1466.898438	1750.071655
1465.868164	1800.416992
1464.836914	1990.392822
1463.805664	2088.686279
1462.774414	2148.709473
1461.743164	2076.510742
1460.710938	2369.894531
1459.679688	2383.773682
1458.647461	2110.692383
1457.615234	2220.830566
1456.582031	2244.538330
1455.549805	2252.926025
1454.516602	2481.848145
1453.483398	2631.971680
1452.449219	2710.943604
1451.416016	2655.474121
1450.381836	2650.608887
1449.347656	2665.929688
1448.313477	2724.222900
1447.279297	2660.858398
1446.244141	2670.858398
1445.208984	2771.909424
1444.173828	2480.579346
1443.138672	2685.233398
1442.102539	2570.984375
1441.066406	2530.069336
1440.030273	2269.127686
1438.994141	2298.971436
1437.958008	2060.835205
1436.920898	2118.398682
1435.883789	1698.394531
1434.846680	1622.053711
1433.808594	1613.879761
1432.771484	1370.879761
1431.733398	1203.667236
1430.695313	1081.926025
1429.657227	887.039795
1428.618164	712.383667
1427.579102	714.332336
1426.540039	625.487671
1425.500977	609.779602
1424.461914	639.438782
1423.421875	558.187622
1422.381836	524.837891
1421.341797	471.351593
1420.301758	433.001984
1419.260742	505.446442
1418.219727	391.591370
1417.178711	431.318787
1416.137695	284.847076
1415.096680	279.333588
1414.054688	210.953873
1413.012695	288.474030
1411.970703	220.175400
1410.928711	63.964268
1409.885742	201.858047
1408.842773	-12.009182
1407.799805	63.122356
1406.756836	-87.756645
1405.712891	27.608120
1404.668945	-12.664635
1403.625000	-45.338676
1402.581055	117.773376
1401.537109	2.411607
1400.492188	-40.117264
1399.447266	-47.458584
1398.402344	-64.759552
1397.357422	20.782791
1396.311523	106.347412
1395.265625	16.569351
1394.219727	12.072284
1393.173828	45.222046
1392.126953	35.862839
1391.081055	86.682045
1390.034180	87.500320
1388.986328	113.417526
1387.939453	-138.257980
1386.891602	-19.574749
1385.843750	-78.388008
1384.795898	-112.076340
1383.748047	-80.661415
1382.699219	108.268394
1381.651367	54.885303
1380.602539	-53.331898
1379.552734	40.884354
1378.503906	15.334903
1377.454102	-124.928642
1376.404297	69.416908
1375.354492	-55.591335
1374.303711	121.422218
1373.253906	26.630129
1372.203125	-38.083019
1371.152344	4.560764
1370.100586	316.498932
1369.049805	169.914108
1367.998047	75.836258
1366.946289	151.315155
1365.894531	-134.209641
1364.841797	-53.474575
1363.789063	-42.336609
1362.736328	163.062134
1361.683594	224.196182
1360.630859	161.061035
1359.577148	110.524704
1358.523438	32.804035
1357.469727	183.985199
1356.415039	153.795410
1355.361328	362.339508
1354.306641	349.817352
1353.251953	205.802322
1352.197266	474.251404
1351.141602	365.332275
1350.085938	445.274872
1349.030273	517.894531
1347.974609	578.233032
1346.918945	569.243347
1345.862305	830.751770
1344.805664	928.648438
1343.749023	867.999390
1342.691406	956.248474
1341.634766	1121.446411
1340.577148	1004.291748
1339.519531	899.735291
1338.460938	1065.316040
1337.403320	1124.530273
1336.344727	998.224548
1335.286133	948.858337
1334.226563	897.199524
1333.167969	917.472778
1332.108398	737.566345
1331.048828	820.010437
1329.989258	932.250183
1328.928711	879.004456
1327.869141	665.330872
1326.808594	644.615234
1325.748047	631.485168
1324.686523	680.260498
1323.625977	815.597046
1322.564453	864.643372
1321.502930	891.623108
1320.440430	810.190369
1319.378906	978.106995
1318.316406	1020.334167
1317.253906	924.624939
1316.190430	935.123108
1315.127930	871.842163
1314.064453	907.314514
1313.000977	1006.986816
1311.937500	978.698120
1310.873047	970.281311
1309.809570	893.093811
1308.745117	853.019836
1307.679688	896.792419
1306.615234	827.526611
1305.549805	874.059753
1304.484375	849.409180
1303.418945	1085.553345
1302.353516	1115.256592
1301.287109	977.975891
1300.220703	1044.851807
1299.154297	907.949646
1298.087891	889.148804
1297.020508	1111.148804
1295.954102	736.628906
1294.886719	755.136841
1293.818359	732.064087
1292.750977	775.385986
1291.682617	664.301270
1290.614258	531.333801
1289.545898	624.128479
1288.476563	665.545593
1287.407227	606.600769
1286.338867	616.419434
1285.268555	403.451569
1284.199219	597.260315
1283.128906	668.686768
1282.058594	634.942932
1280.988281	642.946960
1279.917969	770.974304
1278.846680	686.230835
1277.775391	520.928955
1276.704102	480.532501
1275.632813	755.654785
1274.560547	727.680664
1273.488281	939.321045
1272.416016	877.338501
1271.343750	1045.104980
1270.270508	983.345520
1269.197266	929.043945
1268.124023	899.279114
1267.050781	1135.648560
1265.977539	993.810120
1264.903320	910.682556
1263.829102	976.460999
1262.753906	1013.045776
1261.679688	1303.239990
1260.604492	952.378723
1259.529297	986.771973
1258.454102	1164.973022
1257.378906	1116.654297
1256.302734	1041.652954
1255.226563	986.238647
1254.150391	1237.620850
1253.073242	1184.771606
1251.997070	1202.568848
1250.919922	1244.754883
1249.841797	1004.883118
1248.764648	957.257813
1247.686523	992.369751
1246.608398	1088.281860
1245.530273	897.487671
1244.452148	1063.935913
1243.373047	1094.355957
1242.293945	971.831787
1241.214844	961.080750
1240.135742	960.085632
1239.055664	798.980164
1237.975586	1159.589478
1236.895508	1071.350464
1235.815430	985.608398
1234.734375	977.522339
1233.654297	1003.397278
1232.573242	740.908569
1231.491211	914.676758
1230.410156	836.462769
1229.328125	843.068054
1228.246094	902.953308
1227.163086	769.173340
1226.081055	855.693054
1224.998047	840.562988
1223.915039	868.989014
1222.832031	730.524170
1221.748047	587.289795
1220.664063	364.340302
1219.580078	549.948547
1218.496094	423.750793
1217.412109	519.858765
1216.327148	499.981628
1215.242188	400.410187
1214.157227	436.064880
1213.071289	614.099121
1211.985352	536.234497
1210.899414	620.027222
1209.813477	532.495422
1208.727539	403.977051
1207.640625	784.219727
1206.553711	629.126343
1205.466797	575.283936
1204.378906	547.936646
1203.291016	438.657990
1202.203125	302.892426
1201.115234	335.689514
1200.027344	96.401482
1198.938477	155.611237
1197.849609	111.275352
1196.760742	225.679276
1195.670898	-30.410118
1194.582031	-134.959290
1193.492188	20.120378
1192.401367	-65.279808
1191.311523	-112.264069
1190.220703	-120.851013
1189.129883	74.659248
1188.039063	-61.378326
1186.947266	-144.605835
1185.856445	0.152058
1184.764648	-83.204315
1183.671875	18.141336
1182.580078	-22.165888
1181.487305	138.910217
1180.394531	232.696747
1179.301758	168.147552
1178.208984	74.780945
1177.115234	261.700989
1176.021484	350.231812
1174.927734	263.800537
1173.833008	179.710251
1172.738281	272.705383
1171.643555	190.849350
1170.548828	216.604553
1169.454102	227.893417
1168.358398	7.083235
1167.262695	147.332581
1166.166992	26.835928
1165.070313	44.913536
1163.973633	84.380135
1162.876953	130.886368
1161.780273	162.930084
1160.683594	321.407135
1159.585938	384.205841
1158.488281	587.685974
1157.389648	490.285126
1156.291992	445.296539
1155.193359	514.703613
1154.094727	524.342834
1152.996094	202.459915
1151.896484	180.939301
1150.796875	192.669678
1149.697266	70.850014
1148.597656	239.567032
1147.498047	110.400162
1146.397461	93.071869
1145.296875	-14.828698
1144.195313	-6.192993
1143.094727	156.966797
1141.993164	-105.874878
1140.891602	95.031891
1139.789063	164.945755
1138.687500	153.876129
1137.584961	261.514008
1136.482422	281.058136
1135.379883	333.722260
1134.276367	516.857422
1133.172852	388.724457
1132.069336	573.877991
1130.964844	649.641052
1129.861328	744.222473
1128.756836	888.448486
1127.652344	958.953735
1126.546875	1060.122070
1125.442383	919.303406
1124.336914	930.108093
1123.230469	862.578918
1122.125000	792.583435
1121.018555	772.228333
1119.912109	692.552673
1118.805664	728.791260
1117.699219	786.187866
1116.591797	587.858093
1115.484375	708.881592
1114.376953	581.364990
1113.268555	652.419312
1112.160156	713.858704
1111.051758	593.141357
1109.943359	637.776001
1108.833984	788.580872
1107.725586	825.818481
1106.616211	707.053223
1105.505859	984.866882
1104.396484	934.332153
1103.286133	935.616577
1102.175781	851.845520
1101.064453	789.222656
1099.954102	959.987671
1098.842773	977.301575
1097.731445	949.708374
1096.619141	917.297058
1095.507813	894.219604
1094.395508	856.904846
1093.282227	939.603943
1092.169922	970.363037
1091.056641	765.598755
1089.943359	920.903931
1088.830078	781.920776
1087.716797	852.262268
1086.602539	908.356873
1085.488281	1140.674927
1084.373047	749.835083
1083.258789	838.530762
1082.143555	837.799683
1081.028320	801.742371
1079.913086	864.253235
1078.796875	797.499878
1077.680664	733.040100
1076.564453	757.710938
1075.448242	667.315186
1074.331055	722.320923
1073.213867	491.090149
1072.096680	604.580139
1070.979492	614.795898
1069.861328	458.524811
1068.743164	475.653625
1067.625000	574.701233
1066.505859	554.184326
1065.386719	688.158997
1064.267578	571.520020
1063.148438	438.493469
1062.029297	574.568909
1060.909180	640.340149
1059.789063	563.357727
1058.667969	374.114777
1057.547852	313.498962
1056.426758	337.003387
1055.305664	451.587616
1054.183594	603.453186
1053.062500	234.368469
1051.940430	320.760529
1050.818359	442.100281
1049.695313	493.328064
1048.572266	388.161957
1047.449219	327.346771
1046.326172	366.832336
1045.203125	350.315613
1044.079102	326.791626
1042.955078	263.640717
1041.830078	396.243683
1040.706055	398.320526
1039.581055	367.774719
1038.456055	362.856781
1037.331055	371.909210
1036.205078	234.317764
1035.079102	287.611298
1033.953125	229.217285
1032.826172	480.205109
1031.700195	419.492004
1030.573242	284.422028
1029.445313	279.588776
1028.318359	200.425995
1027.190430	35.357437
1026.062500	-73.862061
1024.934570	-39.026676
1023.805664	-110.975533
1022.676758	-31.984655
1021.547852	-127.033768
1020.418945	-110.636803
1019.289063	-126.683044
1018.159180	-40.642036
1017.029297	-21.825090
1015.898438	64.245804
1014.767578	62.274296
1013.636719	76.577942
1012.505859	348.036316
1011.375000	283.654938
1010.243164	267.981354
1009.111328	502.362000
1007.978516	558.513367
1006.846680	765.097961
1005.713867	1202.955566
1004.581055	1982.932373
1003.447266	2536.052490
1002.313477	2571.247314
1001.179688	2058.840088
1000.045898	1193.283447
998.912109	427.540924
997.777344	241.859787
996.642578	241.056137
995.506836	302.666534
994.372070	48.210793
993.236328	373.046844
992.100586	178.866318
990.963867	213.172806
989.828125	189.940353
988.691406	286.681824
987.553711	97.745338
986.416992	91.021225
985.279297	-10.021088
984.141602	34.178261
983.003906	147.546036
981.865234	44.623505
980.726563	61.535538
979.587891	136.083786
978.448242	192.323410
977.309570	108.400551
976.169922	93.618118
975.030273	177.813095
973.889648	223.038055
972.749023	332.707764
971.608398	176.034729
970.467773	205.578094
969.326172	223.770584
968.184570	147.997070
967.042969	207.792099
965.901367	203.473404
964.758789	231.414505
963.616211	167.772003
962.473633	186.843948
961.330078	167.095901
960.186523	312.497375
959.042969	59.367790
957.899414	266.881927
956.754883	197.384583
955.610352	132.659988
954.465820	374.821259
953.321289	205.148453
952.175781	246.185944
951.030273	225.614609
949.884766	88.600105
948.738281	175.850143
947.591797	59.812603
946.445313	58.245735
945.298828	125.380371
944.151367	149.256592
943.003906	184.706268
941.856445	110.730568
940.708008	319.966492
939.559570	232.640823
938.411133	102.182289
937.262695	311.778351
936.113281	377.795807
934.964844	188.630692
933.814453	291.451385
932.665039	152.863419
931.514648	233.201584
930.364258	306.837524
929.213867	139.249313
928.062500	220.040665
926.912109	105.233055
925.759766	47.534599
924.608398	5.950666
923.456055	103.285446
922.303711	-65.287163
921.151367	-42.667465
919.999023	-67.621071
918.845703	-51.498680
917.692383	-55.667233
916.539063	-96.008728
915.384766	-129.357056
914.230469	-196.580215
913.076172	-170.567230
911.920898	-207.935471
910.766602	-161.205750
909.611328	-143.822327
908.455078	-28.795658
907.299805	-101.819862
906.143555	-142.927994
904.987305	35.902992
903.830078	-70.608833
902.673828	-61.436638
901.516602	-117.779236
900.359375	-44.932156
899.201172	-46.654648
898.042969	37.734455
896.884766	165.196411
895.726563	64.327171
894.567383	26.946344
893.408203	179.581589
892.249023	63.352650
891.088867	-21.061359
889.929688	21.169527
888.769531	-137.474442
887.608398	60.793575
886.448242	87.532280
885.287109	51.191605
884.125977	-124.899734
882.963867	120.993355
881.801758	69.212502
880.639648	87.446304
879.477539	-9.181135
878.315430	99.392738
877.152344	68.337288
875.989258	-57.211563
874.825195	17.804787
873.661133	70.357483
872.497070	75.700287
871.333008	47.365742
870.168945	-57.369995
869.003906	4.460990
867.838867	7.867443
866.672852	90.029236
865.506836	64.332375
864.340820	34.212563
863.174805	4.163065
862.008789	117.921288
860.841797	94.713089
859.674805	120.949532
858.506836	248.220749
857.339844	310.391510
856.171875	226.763168
855.003906	201.519012
853.834961	436.423553
852.666016	503.115631
851.497070	594.450623
850.328125	488.584290
849.158203	333.511139
847.988281	236.751678
846.818359	381.863983
845.647461	179.950974
844.477539	195.211456
843.306641	80.699455
842.134766	125.066261
840.963867	160.449249
839.791992	72.839409
838.619141	-8.029927
837.447266	40.730198
836.274414	64.876328
835.101563	-40.572300
833.928711	113.053314
832.754883	190.670959
831.581055	40.534847
830.407227	332.294556
829.232422	211.127060
828.058594	342.017731
826.883789	196.280365
825.708008	396.143158
824.533203	341.742676
823.357422	260.576172
822.181641	88.041023
821.004883	15.764868
819.828125	48.117931
818.651367	-15.348007
817.474609	-58.824760
816.296875	42.294701
815.119141	-161.506638
813.941406	-40.554214
812.763672	2.426182
811.584961	116.448753
810.406250	-176.419998
809.226563	-124.804085
808.047852	-131.077087
806.868164	86.892410
805.688477	-3.998425
804.507813	-174.862457
803.327148	-8.384714
802.146484	15.892739
800.965820	-79.745895
799.784180	-102.250938
798.603516	-142.603806
797.420898	-163.086411
796.239258	-50.699898
795.056641	-47.053165
793.874023	-81.187248
792.691406	-60.056122
791.507813	-21.336245
790.324219	-117.795631
789.140625	44.612053
787.956055	47.510601
786.772461	92.306816
785.586914	119.273277
784.402344	90.815727
783.216797	108.670868
782.032227	172.795105
780.845703	203.627167
779.660156	128.276672
778.473633	198.598038
777.287109	-33.737389
776.100586	42.952187
774.913086	68.720261
773.725586	74.488838
772.538086	49.243286
771.349609	41.528339
770.161133	27.074310
768.972656	43.360569
767.784180	24.251856
766.594727	205.529785
765.405273	261.039856
764.215820	8.085620
763.026367	338.587524
761.835938	270.397552
760.645508	389.179962
759.454102	410.984619
758.262695	676.825317
757.072266	647.740845
755.879883	517.428528
754.688477	490.376678
753.496094	447.850586
752.303711	504.108337
751.110352	424.055450
749.917969	433.975891
748.724609	270.353455
747.530273	348.166077
746.336914	263.459290
745.142578	518.770020
743.948242	363.705444
742.752930	537.573181
741.558594	290.340729
740.363281	266.725586
739.166992	264.968201
737.971680	271.908295
736.775391	206.505005
735.579102	158.593750
734.381836	233.255020
733.185547	137.106140
731.988281	224.774277
730.790039	227.040634
729.592773	347.380005
728.394531	301.442963
727.196289	268.618561
725.997070	264.203949
724.797852	148.330978
723.598633	220.382996
722.399414	198.475815
721.199219	346.903381
719.999023	440.686981
718.798828	250.694016
717.598633	427.398834
716.397461	455.692780
715.196289	248.439957
713.994141	161.247574
712.792969	263.794250
711.590820	246.459137
710.388672	144.194702
709.185547	301.275238
707.982422	162.126724
706.779297	103.672203
705.576172	114.974808
704.372070	-4.245312
703.167969	174.775803
701.963867	25.297859
700.759766	17.347084
699.554688	81.249519
698.349609	223.478973
697.143555	-62.423756
695.938477	-139.489990
694.732422	-31.754538
693.525391	-125.942627
692.319336	3.680965
691.112305	-109.773979
689.905273	-14.695212
688.697266	-140.859848
687.490234	60.736759
686.282227	10.786304
685.073242	30.384357
683.865234	4.582962
682.656250	-60.076256
681.447266	55.283993
680.237305	-2.570634
679.028320	-3.946713
677.818359	-57.142426
676.607422	-45.219772
675.397461	-37.491074
674.186523	-38.273109
672.975586	62.763958
671.763672	10.340284
670.551758	185.122894
669.339844	115.677071
668.127930	24.784834
666.915039	126.380959
665.703125	98.433952
664.489258	185.100311
663.276367	176.828354
662.062500	131.976089
660.848633	162.787933
659.634766	70.686935
658.419922	34.811321
657.205078	-20.380226
655.990234	-122.916687
654.775391	-149.894272
653.559570	47.343594
652.343750	76.449219
651.126953	15.086643
649.911133	76.519676
648.694336	161.606461
647.477539	89.473282
646.259766	213.195526
645.041992	69.972511
643.824219	171.984070
642.606445	340.520721
641.387695	201.362320
640.168945	-77.620697
638.950195	25.933062
637.730469	-23.325462
636.511719	-92.128830
635.291016	70.818596
634.071289	61.608894
632.850586	-134.690292
631.629883	-77.982185
630.409180	104.916214
629.188477	-111.738556
627.966797	-47.776623
626.745117	79.980537
625.522461	-0.829082
624.300781	132.143768
623.078125	223.699356
621.854492	421.644897
620.631836	288.898499
619.408203	215.379364
618.184570	104.647812
616.960938	12.324915
615.736328	8.954671
614.511719	-76.744438
613.287109	35.429966
612.061523	7.383477
610.835938	-71.056259
609.610352	41.615993
608.384766	24.635252
607.158203	-94.222115
605.931641	-60.765312
604.705078	112.004120
