# Supplementary material for: Raman spectroscopy accurately differentiates mucosal healing from non-healing and biochemical changes following biological therapy in inflammatory bowel disease
Source: PLoS One. 2021 Jun 2;16(6):e0252210. doi: 10.1371/journal.pone.0252210 (PMC8172032; doi:10.1371/journal.pone.0252210)
Supplement: S3 Dataset — (ZIP) [file pone.0252210.s005.zip › Export UC active inflammation/OC035 pre treatment-1_base sub cr removed_62__X_-23905.9__Y_33344.7__Z_-435.934__Time_707.txt]

1714.837891	129.462860
1713.861328	-19.615189
1712.884766	62.634945
1711.907227	34.899925
1710.930664	101.079414
1709.953125	-95.424316
1708.975586	-21.109377
1707.997070	-64.659027
1707.019531	-185.748505
1706.041016	62.857132
1705.062500	-63.364967
1704.083984	-90.361824
1703.104492	-61.033291
1702.125000	-47.622681
1701.145508	142.486084
1700.166016	-44.404808
1699.186523	52.380394
1698.206055	74.436707
1697.225586	-26.260456
1696.245117	-75.944725
1695.264648	-133.411652
1694.283203	-75.819855
1693.301758	-31.381798
1692.320313	96.018951
1691.338867	-19.273033
1690.357422	87.194893
1689.375000	151.155167
1688.392578	177.997894
1687.410156	21.093681
1686.427734	91.121384
1685.444336	-33.208248
1684.460938	119.915474
1683.477539	126.714470
1682.494141	117.801964
1681.509766	90.509773
1680.526367	401.643036
1679.541992	225.802933
1678.557617	183.380829
1677.572266	18.859045
1676.587891	189.868484
1675.602539	204.169876
1674.617188	200.142685
1673.630859	369.169830
1672.645508	493.251099
1671.659180	378.423035
1670.672852	279.876556
1669.686523	333.044067
1668.699219	150.151703
1667.712891	315.399353
1666.725586	96.016998
1665.738281	354.637451
1664.750000	223.450180
1663.762695	259.714539
1662.774414	399.649445
1661.786133	256.143707
1660.797852	338.275635
1659.808594	441.838837
1658.820313	447.624237
1657.831055	413.941711
1656.841797	544.733582
1655.851563	315.664215
1654.862305	415.201385
1653.872070	409.097168
1652.881836	437.657532
1651.891602	283.949890
1650.900391	228.410767
1649.910156	175.808502
1648.918945	128.761520
1647.927734	71.414795
1646.935547	180.796356
1645.944336	168.866440
1644.952148	77.940475
1643.959961	55.947224
1642.966797	-31.808258
1641.974609	-77.055450
1640.981445	96.955284
1639.988281	-95.595558
1638.995117	-182.337936
1638.001953	-34.127419
1637.007813	21.945501
1636.013672	-93.129242
1635.019531	-73.548203
1634.025391	-40.601723
1633.031250	97.892487
1632.036133	-132.188477
1631.041016	77.730019
1630.045898	-72.900291
1629.049805	-91.697952
1628.054688	-70.838257
1627.058594	-102.434639
1626.062500	-86.508232
1625.065430	-172.983627
1624.069336	-101.519936
1623.072266	85.711067
1622.075195	259.870178
1621.078125	-114.992401
1620.081055	104.073914
1619.083008	36.934437
1618.084961	109.107735
1617.086914	147.254379
1616.088867	-124.168213
1615.089844	163.512436
1614.091797	52.454735
1613.092773	-13.861924
1612.092773	6.482175
1611.093750	50.515945
1610.093750	-18.075487
1609.094727	-5.309461
1608.093750	101.846123
1607.093750	112.131729
1606.093750	-157.702286
1605.092773	85.798882
1604.091797	67.513847
1603.090820	88.559464
1602.088867	-44.708778
1601.087891	-141.236984
1600.085938	21.239920
1599.083984	149.706802
1598.081055	40.278263
1597.079102	30.258898
1596.076172	15.053971
1595.073242	-47.131004
1594.070313	-36.127083
1593.067383	-53.822887
1592.063477	-115.871925
1591.059570	-196.143845
1590.055664	-185.030090
1589.051758	105.256691
1588.046875	-92.355728
1587.041992	-13.440027
1586.037109	187.986588
1585.032227	185.998734
1584.027344	121.458237
1583.021484	150.737427
1582.015625	252.934753
1581.009766	50.346756
1580.003906	89.994606
1578.997070	74.930481
1577.990234	88.478676
1576.984375	159.246826
1575.976563	27.016001
1574.969727	196.543106
1573.961914	251.533417
1572.954102	129.659286
1571.946289	-114.377991
1570.938477	13.286044
1569.929688	125.254547
1568.921875	200.758530
1567.913086	70.995308
1566.903320	58.078426
1565.894531	122.994270
1564.884766	527.834534
1563.875000	345.973663
1562.865234	203.042175
1561.855469	200.172653
1560.844727	272.437012
1559.834961	209.780685
1558.824219	-11.049733
1557.813477	66.176384
1556.801758	208.064102
1555.790039	261.733948
1554.779297	190.984528
1553.766602	415.365997
1552.754883	207.234024
1551.743164	141.460388
1550.730469	264.526947
1549.717773	309.834381
1548.705078	217.940842
1547.691406	242.362274
1546.677734	165.844482
1545.665039	159.061447
1544.650391	258.135712
1543.636719	225.297852
1542.623047	311.205536
1541.608398	63.798389
1540.593750	139.168793
1539.579102	93.067772
1538.563477	178.512939
1537.547852	41.892082
1536.533203	-30.271832
1535.516602	34.188572
1534.500977	57.256943
1533.485352	276.159943
1532.468750	358.234253
1531.452148	-13.422489
1530.435547	248.826065
1529.417969	72.911125
1528.400391	30.889835
1527.383789	158.730911
1526.365234	119.055511
1525.347656	-3.071367
1524.329102	-71.223862
1523.311523	-46.831707
1522.292969	124.049202
1521.273438	143.009415
1520.254883	-108.112457
1519.235352	16.060808
1518.215820	32.126926
1517.196289	120.020699
1516.176758	122.991425
1515.156250	-89.901512
1514.136719	-71.701767
1513.116211	-48.493050
1512.094727	2.822453
1511.074219	36.050453
1510.052734	-10.387374
1509.031250	150.858994
1508.009766	-65.060410
1506.988281	31.813082
1505.965820	197.742447
1504.943359	-15.814330
1503.920898	-39.770515
1502.898438	54.020210
1501.875000	-111.028046
1500.852539	-68.682404
1499.829102	11.935261
1498.805664	15.629453
1497.781250	-52.442787
1496.757813	-161.511551
1495.733398	-127.395622
1494.708984	-111.294853
1493.684570	-8.362427
1492.659180	-110.086105
1491.633789	-132.632202
1490.608398	-93.935997
1489.583008	54.503738
1488.557617	69.973442
1487.531250	195.141327
1486.504883	-47.472790
1485.478516	-68.002319
1484.452148	105.340248
1483.424805	-124.610077
1482.398438	68.909584
1481.371094	155.141037
1480.342773	50.011333
1479.315430	253.315109
1478.287109	306.071167
1477.259766	338.354736
1476.230469	324.670776
1475.202148	127.540932
1474.173828	373.519684
1473.144531	199.225708
1472.115234	488.206573
1471.085938	456.340820
1470.055664	531.275452
1469.025391	394.979004
1467.996094	510.472137
1466.964844	592.777954
1465.934570	578.399231
1464.904297	746.966309
1463.873047	923.018372
1462.841797	811.860474
1461.809570	649.885254
1460.778320	772.361450
1459.746094	793.168396
1458.713867	661.617126
1457.681641	672.196716
1456.649414	906.009644
1455.616211	944.340942
1454.583008	931.891602
1453.549805	716.555908
1452.516602	962.669800
1451.483398	929.840515
1450.449219	889.378479
1449.415039	884.372375
1448.380859	1033.850464
1447.345703	1005.956177
1446.311523	1099.591797
1445.276367	960.268860
1444.241211	828.576172
1443.205078	1008.130554
1442.169922	866.327881
1441.133789	840.900024
1440.097656	648.579529
1439.061523	747.060547
1438.024414	708.988342
1436.988281	625.450073
1435.951172	718.781189
1434.914063	652.934753
1433.875977	546.694763
1432.838867	501.107300
1431.800781	447.955048
1430.762695	427.636475
1429.724609	301.355499
1428.685547	369.369629
1427.646484	177.580200
1426.607422	200.220459
1425.568359	174.961060
1424.529297	235.423874
1423.489258	66.544159
1422.449219	142.140137
1421.409180	96.814110
1420.369141	106.932014
1419.328125	230.357880
1418.288086	-21.312935
1417.247070	-36.285698
1416.205078	24.248936
1415.164063	82.281616
1414.122070	183.065216
1413.080078	49.979153
1412.038086	153.305252
1410.996094	206.350769
1409.953125	101.080460
1408.910156	-97.067886
1407.867188	-94.138649
1406.824219	-161.488739
1405.780273	-47.997978
1404.737305	7.761797
1403.693359	-97.092606
1402.648438	16.435505
1401.604492	87.327660
1400.559570	190.833725
1399.514648	91.229782
1398.469727	74.453682
1397.424805	-32.496178
1396.378906	36.064144
1395.333984	-68.213676
1394.288086	118.169769
1393.241211	79.128014
1392.195313	62.708794
1391.148438	-21.242474
1390.101563	52.579861
1389.054688	209.008987
1388.006836	-97.389015
1386.959961	-58.418690
1385.912109	30.604763
1384.864258	92.158440
1383.815430	-108.708946
1382.767578	77.938591
1381.718750	-92.713654
1380.669922	-180.788589
1379.621094	88.376854
1378.571289	-49.497486
1377.522461	-12.484277
1376.472656	-55.285309
1375.421875	66.687393
1374.372070	-13.377646
1373.321289	3.936326
1372.270508	-36.031483
1371.219727	61.219662
1370.168945	-85.761673
1369.117188	68.930405
1368.066406	-20.519625
1367.014648	52.057755
1365.961914	139.621414
1364.910156	110.216583
1363.857422	-158.075653
1362.804688	86.529236
1361.751953	-188.934052
1360.698242	-337.323822
1359.645508	-3.036218
1358.591797	107.388466
1357.538086	53.769379
1356.483398	-121.539612
1355.429688	73.599678
1354.375000	65.005981
1353.320313	11.794856
1352.264648	30.711050
1351.209961	-196.090485
1350.154297	-97.518921
1349.098633	217.022278
1348.042969	-16.847559
1346.986328	84.372482
1345.930664	483.275787
1344.874023	443.187378
1343.817383	507.333069
1342.759766	244.359543
1341.703125	499.520538
1340.645508	199.685608
1339.587891	301.350616
1338.529297	323.811005
1337.471680	299.318634
1336.413086	235.317932
1335.354492	510.495728
1334.295898	570.379211
1333.236328	283.993622
1332.176758	490.003998
1331.117188	325.109283
1330.057617	276.570984
1328.998047	158.940628
1327.937500	253.964401
1326.876953	282.333160
1325.816406	81.067093
1324.754883	80.005386
1323.694336	385.194214
1322.632813	176.900253
1321.571289	148.944687
1320.508789	128.488251
1319.447266	300.548981
1318.384766	388.765289
1317.322266	208.264542
1316.259766	306.501251
1315.196289	330.838654
1314.132813	212.331512
1313.069336	446.260498
1312.005859	254.061493
1310.942383	229.484879
1309.877930	175.456665
1308.813477	3.385598
1307.749023	271.981934
1306.683594	287.119141
1305.619141	235.920288
1304.553711	332.382080
1303.488281	350.201874
1302.421875	373.008209
1301.356445	435.211578
1300.290039	227.172516
1299.223633	230.575256
1298.157227	197.212921
1297.089844	156.571823
1296.022461	-1.817421
1294.955078	200.751343
1293.887695	103.920769
1292.819336	-49.225948
1291.751953	347.221161
1290.683594	245.733185
1289.614258	311.081818
1288.545898	263.715668
1287.476563	419.850281
1286.407227	166.796844
1285.337891	345.066040
1284.268555	104.519104
1283.198242	238.778824
1282.127930	167.405045
1281.057617	42.279491
1279.986328	103.241867
1278.916016	98.185783
1277.844727	129.879608
1276.773438	173.845749
1275.701172	264.300995
1274.629883	183.672699
1273.557617	171.559662
1272.485352	279.226257
1271.413086	254.992554
1270.339844	279.663544
1269.266602	365.417389
1268.193359	387.714844
1267.120117	451.541016
1266.045898	271.381714
1264.972656	191.369308
1263.898438	255.335876
1262.823242	214.464951
1261.749023	327.244080
1260.673828	286.460724
1259.598633	447.993713
1258.523438	412.155396
1257.448242	554.180786
1256.372070	406.389984
1255.295898	319.566986
1254.219727	408.076782
1253.142578	297.023651
1252.066406	349.068359
1250.989258	255.169830
1249.912109	214.846268
1248.833984	405.557556
1247.756836	440.633148
1246.678711	193.794861
1245.599609	357.734924
1244.521484	371.010162
1243.442383	379.444092
1242.364258	451.030975
1241.285156	245.847412
1240.205078	387.858002
1239.125977	471.585236
1238.045898	368.482697
1236.965820	401.272491
1235.884766	206.109070
1234.804688	231.674927
1233.723633	439.037140
1232.642578	258.570984
1231.561523	286.563354
1230.479492	287.904175
1229.397461	301.361328
1228.315430	552.102539
1227.233398	308.908875
1226.150391	392.552155
1225.068359	367.276245
1223.985352	177.512680
1222.901367	510.247620
1221.818359	177.870468
1220.734375	292.878235
1219.650391	286.983093
1218.566406	237.590210
1217.481445	-0.226804
1216.396484	223.390778
1215.311523	161.950668
1214.226563	233.316025
1213.141602	232.227005
1212.055664	117.705482
1210.969727	-49.856529
1209.883789	151.702042
1208.796875	17.943127
1207.709961	108.458000
1206.623047	141.064026
1205.536133	173.638138
1204.449219	107.392258
1203.361328	265.186157
1202.273438	13.463756
1201.185547	43.551296
1200.096680	-104.538155
1199.008789	-129.838409
1197.919922	-8.371224
1196.830078	57.685715
1195.741211	-152.905350
1194.651367	-89.302963
1193.561523	87.236893
1192.471680	-51.195801
1191.381836	50.705780
1190.291016	-15.642049
1189.200195	38.106445
1188.109375	-124.326843
1187.017578	-113.858635
1185.926758	-201.839371
1184.834961	-93.033394
1183.742188	44.480412
1182.650391	-17.195082
1181.557617	-57.296967
1180.464844	51.237629
1179.372070	-154.334106
1178.279297	42.771385
1177.185547	189.432205
1176.091797	221.004395
1174.998047	70.506905
1173.903320	135.533615
1172.808594	-113.108124
1171.713867	-12.251817
1170.619141	-83.764153
1169.524414	-66.772560
1168.428711	-49.832664
1167.333008	-1.858523
1166.237305	165.583054
1165.140625	-125.997238
1164.044922	31.750088
1162.948242	-178.531097
1161.850586	-23.324625
1160.753906	-56.880367
1159.656250	-28.395424
1158.558594	-64.415237
1157.460938	18.850964
1156.362305	59.087563
1155.263672	13.388942
1154.165039	53.513702
1153.066406	-23.252195
1151.967773	-38.056366
1150.868164	271.200500
1149.768555	48.954929
1148.667969	245.997574
1147.568359	14.236008
1146.467773	-3.184801
1145.367188	-80.157242
1144.266602	28.488604
1143.165039	-34.278954
1142.063477	17.115669
1140.961914	253.944000
1139.860352	-8.706988
1138.757813	-38.325100
1137.655273	236.233841
1136.552734	78.167206
1135.450195	38.901924
1134.346680	172.982315
1133.244141	223.849472
1132.139648	165.437759
1131.036133	156.849396
1129.931641	112.620972
1128.827148	236.802444
1127.722656	121.328644
1126.618164	278.556335
1125.512695	454.628296
1124.407227	258.455048
1123.301758	427.251801
1122.196289	316.370483
1121.089844	23.111036
1119.983398	395.358826
1118.876953	461.985382
1117.769531	208.994690
1116.663086	308.675964
1115.555664	240.287750
1114.447266	136.405640
1113.339844	110.569122
1112.231445	318.762146
1111.123047	188.807007
1110.014648	257.378113
1108.905273	103.785019
1107.795898	415.558136
1106.686523	91.888565
1105.577148	212.200729
1104.466797	195.509216
1103.357422	192.951859
1102.247070	103.057144
1101.135742	102.802238
1100.025391	265.240265
1098.914063	85.685715
1097.802734	297.483887
1096.690430	198.063324
1095.579102	412.030151
1094.466797	204.205551
1093.353516	109.485725
1092.241211	179.602982
1091.127930	339.107880
1090.014648	201.972946
1088.901367	67.226395
1087.788086	259.498962
1086.673828	350.523804
1085.559570	272.187622
1084.445313	381.924988
1083.330078	214.257034
1082.214844	192.324554
1081.099609	391.203644
1079.984375	141.382599
1078.868164	110.025131
1077.751953	233.602203
1076.635742	171.691925
1075.519531	182.533554
1074.402344	155.815292
1073.285156	140.822571
1072.167969	261.824005
1071.050781	174.113571
1069.932617	91.115761
1068.814453	373.690338
1067.696289	91.535622
1066.578125	151.457306
1065.458984	117.674858
1064.339844	6.646705
1063.220703	281.853394
1062.100586	210.604233
1060.980469	-33.734135
1059.860352	28.436062
1058.740234	149.035812
1057.619141	63.846134
1056.498047	-166.215530
1055.376953	43.142929
1054.255859	182.321030
1053.133789	284.063690
1052.011719	-1.867886
1050.889648	69.533241
1049.767578	-38.812889
1048.644531	90.914856
1047.521484	12.956162
1046.398438	19.014271
1045.274414	-103.178520
1044.150391	-22.471432
1043.026367	-228.479568
1041.902344	24.689745
1040.778320	30.806168
1039.653320	272.183136
1038.528320	-131.573608
1037.402344	21.294743
1036.277344	-53.985878
1035.151367	-322.358948
1034.024414	2.672780
1032.898438	141.504028
1031.771484	133.790100
1030.644531	42.411003
1029.517578	153.319931
1028.390625	43.444675
1027.262695	-59.384502
1026.134766	65.492554
1025.005859	-62.778427
1023.877930	-72.549301
1022.749023	-68.358704
1021.620117	-156.957764
1020.490234	-131.801270
1019.361328	-55.587021
1018.231445	-111.553658
1017.101563	-5.166346
1015.970703	-100.447113
1014.839844	43.043072
1013.708984	167.975067
1012.578125	-59.180496
1011.447266	95.907372
1010.315430	165.303696
1009.183594	93.519516
1008.050781	169.915833
1006.918945	169.979340
1005.786133	103.010269
1004.653320	510.182526
1003.519531	882.533020
1002.386719	792.480652
1001.252930	808.820068
1000.118164	813.649902
998.984375	298.830048
997.849609	61.412323
996.714844	108.132690
995.580078	231.057281
994.444336	137.060150
993.308594	172.362457
992.172852	103.910141
991.036133	-47.470470
989.900391	200.131439
988.763672	191.824905
987.626953	199.714523
986.489258	85.554497
985.351563	114.315437
984.213867	44.106281
983.076172	-28.309792
981.937500	67.394814
980.798828	80.277344
979.660156	182.941742
978.521484	-82.391846
977.381836	-18.699387
976.242188	150.783081
975.102539	32.942612
973.961914	-34.223011
972.822266	93.990913
971.681641	164.789566
970.540039	125.397995
969.399414	-49.358421
968.257813	214.428909
967.116211	163.784058
965.973633	179.762650
964.832031	175.161179
963.689453	106.422806
962.545898	-141.034210
961.403320	-175.146271
960.259766	175.795731
959.116211	166.964676
957.972656	130.722855
956.828125	222.800049
955.683594	195.858139
954.539063	-46.147877
953.393555	59.845879
952.249023	21.731913
951.103516	59.183971
949.957031	119.553627
948.811523	-85.224075
947.665039	-136.702652
946.518555	-9.855660
945.371094	43.897602
944.224609	-89.590431
943.077148	-51.690269
941.929688	-52.548683
940.781250	92.731590
939.632813	185.529968
938.484375	216.757172
937.335938	74.700844
936.186523	199.562073
935.038086	290.235107
933.887695	34.504021
932.738281	72.896179
931.587891	-50.405293
930.437500	120.214706
929.287109	129.152039
928.135742	104.002541
926.985352	-112.249657
925.833984	-132.656342
924.681641	-105.219070
923.530273	86.014656
922.377930	-66.120003
921.224609	-6.712551
920.072266	-58.637054
918.918945	157.634262
917.765625	53.563320
916.612305	156.265427
915.458008	-206.487503
914.303711	-53.722050
913.149414	-14.448940
911.995117	54.354294
910.839844	277.428406
909.684570	37.803181
908.529297	-6.669887
907.373047	21.466820
906.216797	-149.794220
905.060547	-15.054703
903.904297	-134.035461
902.747070	-141.945801
901.589844	-183.771042
900.432617	98.158569
899.274414	169.533173
898.117188	-155.028183
896.958984	-56.405701
895.799805	191.464890
894.641602	63.940674
893.482422	6.585917
892.322266	-136.581055
891.163086	-76.311798
890.002930	112.711998
888.842773	46.494720
887.682617	41.294777
886.521484	-72.217072
885.360352	288.243713
884.199219	217.642578
883.038086	-15.303185
881.875977	81.119232
880.713867	78.319252
879.551758	71.030777
878.388672	-71.440620
877.225586	56.518497
876.062500	170.918396
874.899414	127.648216
873.735352	79.909058
872.571289	171.751770
871.407227	76.788147
870.242188	-69.863724
869.077148	78.201462
867.912109	32.816181
866.747070	30.170341
865.581055	173.621277
864.415039	152.969757
863.249023	260.376404
862.083008	-63.499161
860.916016	250.484543
859.749023	214.104889
858.581055	34.096123
857.414063	-20.182760
856.246094	205.970673
855.077148	485.833252
853.909180	379.879211
852.740234	529.518005
851.571289	192.730225
850.402344	180.979202
849.232422	276.743286
848.062500	112.645691
846.892578	73.991592
845.721680	120.397980
844.551758	314.464478
843.380859	148.178436
842.208984	120.635056
841.038086	41.636292
839.866211	-149.149948
838.694336	55.780659
837.521484	229.295013
836.348633	118.934631
835.175781	122.512680
834.002930	293.544464
832.829102	138.480804
831.655273	5.771651
830.481445	174.357178
829.307617	113.013512
828.132813	297.022522
826.958008	222.210281
825.783203	64.894066
824.607422	45.803890
823.431641	77.930138
822.255859	98.850861
821.079102	-33.980328
819.903320	33.619068
818.726563	25.438160
817.548828	-109.665718
816.372070	126.867249
815.194336	-39.454281
814.016602	-23.363943
812.837891	-138.538116
811.659180	35.301464
810.480469	-42.164303
809.301758	51.452579
808.122070	-41.651260
806.942383	-79.245087
805.762695	-43.602901
804.583008	-176.765274
803.402344	-185.633270
802.221680	-170.150620
801.041016	-108.151665
799.859375	-17.411568
798.677734	48.828419
797.496094	-46.862640
796.313477	-51.701309
795.131836	32.031010
793.949219	-119.167892
792.765625	-183.982819
791.583008	-58.404671
790.399414	16.131544
789.215820	19.743773
788.031250	49.840416
786.846680	-170.120529
785.662109	56.712719
784.477539	-61.563862
783.291992	-312.487183
782.106445	48.839645
780.920898	120.477615
779.735352	-6.797403
778.548828	254.625153
777.362305	-0.813461
776.174805	105.835220
774.988281	64.504395
773.800781	126.834511
772.613281	1.571958
771.424805	200.502136
770.236328	75.163628
769.047852	265.048676
767.859375	166.086029
766.669922	333.713501
765.480469	95.894936
764.291016	-58.179016
763.101563	80.601349
761.911133	278.698303
760.720703	241.175659
759.529297	359.835632
758.338867	445.399567
757.147461	299.965515
755.955078	163.350449
754.763672	426.817200
753.571289	406.627777
752.378906	208.447342
751.186523	278.304108
749.993164	159.232864
748.799805	110.441940
747.606445	206.515411
746.412109	293.735229
745.217773	323.845154
744.023438	285.919617
742.829102	114.220657
741.633789	302.139771
740.438477	16.501047
739.243164	160.495392
738.046875	98.465569
736.850586	-151.915482
735.654297	-121.884445
734.458008	-17.435797
733.260742	-70.633804
732.063477	97.212265
730.866211	-100.376297
729.667969	-4.773182
728.469727	108.288628
727.271484	155.722168
726.073242	-17.610296
724.874023	60.455837
723.674805	88.258018
722.474609	52.728523
721.275391	108.959137
720.075195	97.513634
718.875000	149.404327
717.673828	46.374264
716.473633	113.600067
715.272461	163.388031
714.070313	-111.711678
712.869141	99.527214
711.666992	-81.604355
710.463867	90.412605
709.261719	35.839279
708.058594	196.979599
706.855469	51.078083
705.652344	-7.605230
704.448242	160.169418
703.244141	114.691284
702.040039	204.194992
700.834961	-126.033623
699.630859	-77.662109
698.424805	-172.708313
697.219727	-93.739929
696.013672	-79.903076
694.807617	-18.179647
693.601563	-19.370346
692.395508	-152.913635
691.188477	-25.775261
689.981445	40.641457
688.773438	111.481186
687.566406	-93.110214
686.358398	30.016041
685.149414	98.997604
683.941406	33.662155
682.732422	72.519188
681.523438	91.985527
680.313477	16.254818
679.104492	-7.326927
677.894531	8.216051
676.683594	-54.043686
675.473633	-168.079468
674.262695	142.195099
673.051758	-21.302744
671.839844	-39.668465
670.628906	32.938560
669.416992	-52.153706
668.204102	-35.471306
666.992188	177.985336
665.779297	-81.615753
664.566406	56.462971
663.352539	125.532906
662.138672	-88.083115
660.924805	235.974091
659.710938	52.943363
658.497070	40.576962
657.282227	-107.510498
656.066406	322.519073
654.851563	-60.254349
653.635742	37.938984
652.419922	-180.530212
651.204102	-69.141701
649.987305	-56.737862
648.770508	35.470711
647.553711	-40.149986
646.336914	17.839937
645.119141	196.438034
643.901367	41.618454
642.682617	102.078423
641.464844	80.906715
640.246094	64.156868
639.027344	49.668339
637.807617	194.305038
636.587891	68.270622
635.368164	-49.030739
634.148438	177.380829
632.927734	88.168465
631.707031	-54.602009
630.486328	21.626928
629.264648	-129.545441
628.043945	126.914436
626.822266	-103.502365
625.599609	101.422661
624.376953	34.035091
623.155273	15.948474
621.931641	312.797302
620.708984	307.448242
619.485352	177.848694
618.261719	121.033501
617.037109	44.902363
615.813477	-168.259064
614.588867	35.772614
613.364258	34.230888
612.138672	109.529724
610.913086	-168.156326
609.687500	191.089478
608.461914	-52.697788
607.235352	43.115635
606.008789	36.096107
604.782227	-92.928894
