# Supplementary material for: Raman spectroscopy accurately differentiates mucosal healing from non-healing and biochemical changes following biological therapy in inflammatory bowel disease
Source: PLoS One. 2021 Jun 2;16(6):e0252210. doi: 10.1371/journal.pone.0252210 (PMC8172032; doi:10.1371/journal.pone.0252210)
Supplement: S3 Dataset — (ZIP) [file pone.0252210.s005.zip › Export UC active inflammation/OC007-1 post treatment_BL sub CR removed_75__X_-7814.31__Y_-1576.63__Z_-3717.06__Time_855.txt]

1714.771484	44.030159
1713.794922	-5.691935
1712.818359	69.441086
1711.841797	5.438327
1710.864258	54.384018
1709.886719	76.861046
1708.909180	-192.402969
1707.930664	-13.785764
1706.953125	-102.697380
1705.974609	39.085178
1704.996094	-89.219833
1704.017578	39.891148
1703.038086	80.998566
1702.058594	-11.286561
1701.079102	-231.520767
1700.099609	0.710256
1699.120117	-47.490536
1698.139648	73.121819
1697.159180	298.324097
1696.178711	93.671486
1695.198242	119.262299
1694.216797	171.946045
1693.235352	152.939529
1692.253906	193.095612
1691.272461	369.772766
1690.291016	287.976166
1689.308594	323.997589
1688.326172	440.443909
1687.343750	527.934875
1686.360352	389.193451
1685.377930	410.879730
1684.394531	563.530762
1683.411133	628.624146
1682.427734	603.555359
1681.443359	815.897644
1680.458984	583.965576
1679.474609	525.566650
1678.490234	805.571594
1677.505859	923.576538
1676.520508	935.528992
1675.535156	836.195679
1674.549805	785.174133
1673.564453	824.956360
1672.578125	1021.901978
1671.592773	1136.810547
1670.606445	1079.387085
1669.619141	1253.418213
1668.632813	1196.777710
1667.645508	1222.827026
1666.658203	1209.437134
1665.670898	1650.161499
1664.683594	1401.338623
1663.695313	1460.640015
1662.708008	1480.519287
1661.719727	1492.787842
1660.730469	1584.909912
1659.742188	1778.051514
1658.752930	1560.809082
1657.763672	1518.819946
1656.774414	1514.262939
1655.785156	1483.568237
1654.794922	1421.443970
1653.804688	1195.600098
1652.814453	1091.879883
1651.824219	1057.295654
1650.833984	1258.403442
1649.842773	1147.727051
1648.851563	931.663879
1647.860352	900.986877
1646.868164	730.567078
1645.876953	542.021606
1644.884766	454.190430
1643.892578	530.381470
1642.900391	511.768707
1641.907227	271.716705
1640.914063	285.346008
1639.920898	259.647827
1638.927734	223.654480
1637.934570	95.621857
1636.940430	-13.671250
1635.946289	17.011526
1634.952148	39.997349
1633.958008	84.266693
1632.963867	52.339123
1631.968750	157.570633
1630.973633	268.220917
1629.978516	-23.736387
1628.982422	5.698883
1627.987305	27.413460
1626.991211	-0.689851
1625.995117	89.744392
1624.998047	-211.493378
1624.001953	-81.293610
1623.004883	-61.388317
1622.007813	82.162788
1621.010742	-39.552197
1620.013672	9.653470
1619.015625	11.700632
1618.017578	95.263000
1617.019531	-91.454025
1616.021484	68.438576
1615.022461	2.727481
1614.023438	84.049911
1613.024414	34.305744
1612.025391	-120.203720
1611.026367	-88.431046
1610.026367	100.665009
1609.026367	-116.392891
1608.026367	9.907678
1607.026367	65.503006
1606.025391	128.994354
1605.025391	100.885818
1604.024414	130.429062
1603.022461	157.390839
1602.021484	30.022127
1601.019531	33.536972
1600.017578	-25.679750
1599.015625	-113.600502
1598.013672	-193.615158
1597.010742	-210.849640
1596.008789	-68.670700
1595.005859	-104.182411
1594.001953	-118.774887
1592.999023	-190.805939
1591.995117	-93.111877
1590.991211	-162.511581
1589.987305	-137.946686
1588.983398	-139.494980
1587.978516	119.781624
1586.974609	45.120022
1585.969727	9.576270
1584.963867	49.613297
1583.958984	102.632393
1582.953125	53.973843
1581.947266	221.513809
1580.941406	45.149185
1579.935547	-63.483849
1578.928711	15.319203
1577.922852	166.912689
1576.916016	250.726608
1575.909180	209.564606
1574.901367	-24.123692
1573.893555	23.079847
1572.886719	72.793861
1571.877930	88.621361
1570.870117	132.954620
1569.861328	94.044533
1568.853516	-90.400223
1567.844727	179.653336
1566.834961	8.081336
1565.826172	-15.529901
1564.816406	72.382591
1563.806641	38.202232
1562.796875	-1.247043
1561.787109	177.102905
1560.776367	108.914482
1559.766602	6.950316
1558.755859	-69.155037
1557.744141	131.964401
1556.733398	27.150190
1555.721680	132.096069
1554.709961	-63.544510
1553.698242	61.866508
1552.686523	137.920349
1551.673828	-127.825386
1550.662109	74.798744
1549.649414	72.831268
1548.635742	55.219810
1547.623047	86.631775
1546.609375	231.663803
1545.595703	130.942657
1544.582031	45.645061
1543.568359	66.192963
1542.553711	156.348541
1541.540039	-133.314636
1540.524414	-25.342470
1539.509766	28.244101
1538.495117	-21.564068
1537.479492	-115.355659
1536.463867	-69.923134
1535.448242	39.841492
1534.432617	-33.670536
1533.416016	204.681335
1532.399414	-65.012779
1531.382813	147.203018
1530.366211	142.758270
1529.349609	184.550430
1528.332031	197.853455
1527.314453	226.465454
1526.296875	82.446114
1525.279297	77.340515
1524.260742	159.589386
1523.242188	298.268860
1522.223633	104.941795
1521.205078	217.589050
1520.185547	65.224289
1519.166992	321.515778
1518.147461	60.988430
1517.127930	198.703842
1516.107422	38.230091
1515.087891	60.053028
1514.067383	156.195816
1513.046875	226.494156
1512.025391	96.424049
1511.004883	38.140476
1509.983398	131.116989
1508.961914	-42.839321
1507.940430	93.459099
1506.918945	-144.764038
1505.896484	-16.449203
1504.874023	-8.767170
1503.851563	-52.456005
1502.829102	-257.638489
1501.806641	-145.260651
1500.783203	-299.368774
1499.759766	-43.907253
1498.736328	-44.628651
1497.711914	-12.205434
1496.688477	-95.032593
1495.664063	-34.699703
1494.639648	-48.668064
1493.614258	-57.634834
1492.589844	76.457115
1491.564453	251.269501
1490.539063	-36.590107
1489.513672	2.566514
1488.488281	123.337746
1487.461914	277.145203
1486.435547	280.160400
1485.409180	293.287537
1484.382813	436.463959
1483.355469	436.599274
1482.328125	538.677063
1481.300781	574.314453
1480.273438	380.371704
1479.246094	265.452393
1478.217773	611.796875
1477.189453	580.789612
1476.161133	659.261658
1475.132813	803.846008
1474.103516	724.190979
1473.074219	944.917725
1472.044922	984.754883
1471.015625	803.103027
1469.986328	995.475830
1468.956055	1050.325317
1467.925781	1300.917480
1466.895508	1286.901001
1465.865234	1351.637451
1464.833984	1528.108643
1463.802734	1524.034180
1462.771484	1532.610596
1461.740234	1685.911255
1460.708008	1955.899536
1459.676758	1903.299805
1458.644531	1959.813965
1457.612305	1848.768066
1456.579102	2014.277710
1455.546875	1958.996460
1454.513672	2005.138428
1453.480469	1937.123657
1452.446289	2193.587402
1451.413086	2128.034424
1450.378906	2113.151855
1449.344727	2194.522949
1448.310547	1999.747314
1447.276367	2200.086182
1446.241211	2215.484863
1445.206055	1985.324707
1444.170898	1914.686890
1443.135742	1940.216309
1442.099609	1925.238159
1441.063477	2006.367188
1440.027344	1915.510742
1438.991211	1784.241455
1437.954102	1840.052368
1436.917969	1557.238159
1435.880859	1537.284790
1434.843750	1284.964355
1433.805664	1105.981934
1432.768555	997.793884
1431.730469	1023.438354
1430.692383	890.091309
1429.654297	961.196289
1428.615234	694.240662
1427.576172	457.686554
1426.537109	422.981323
1425.498047	451.341797
1424.458984	358.733887
1423.418945	422.419525
1422.378906	327.384979
1421.338867	323.103882
1420.298828	170.276428
1419.257813	143.430252
1418.216797	370.878571
1417.175781	288.712158
1416.134766	304.754120
1415.093750	260.458557
1414.051758	90.461548
1413.009766	73.974472
1411.967773	-20.391510
1410.924805	28.593618
1409.882813	127.881424
1408.839844	111.599136
1407.796875	92.869812
1406.753906	29.002768
1405.709961	128.414719
1404.666016	4.433579
1403.622070	-16.532787
1402.578125	27.815058
1401.534180	-153.567215
1400.489258	-78.987297
1399.444336	-9.383325
1398.399414	-202.976486
1397.354492	307.913422
1396.308594	99.437851
1395.262695	21.410246
1394.216797	-21.438534
1393.170898	68.541306
1392.124023	15.836432
1391.077148	-31.757740
1390.031250	23.373180
1388.983398	-71.585495
1387.936523	141.296661
1386.888672	-53.518631
1385.840820	34.405079
1384.792969	22.377518
1383.745117	40.440796
1382.696289	-91.359299
1381.647461	9.344860
1380.598633	-127.200600
1379.549805	-76.289612
1378.500977	-147.649765
1377.451172	-76.601151
1376.401367	74.378517
1375.351563	115.602592
1374.300781	-32.694138
1373.250000	86.046371
1372.200195	239.756760
1371.148438	194.041565
1370.097656	-28.512884
1369.045898	-63.974407
1367.995117	-4.633446
1366.943359	-0.020385
1365.890625	-75.003487
1364.838867	-30.326029
1363.786133	29.366882
1362.733398	9.502102
1361.680664	126.607422
1360.626953	191.522064
1359.574219	-61.831482
1358.520508	159.972900
1357.466797	153.072327
1356.412109	161.192032
1355.358398	2.928363
1354.303711	113.163231
1353.249023	79.393539
1352.193359	159.981567
1351.138672	188.511932
1350.083008	261.818451
1349.027344	436.959961
1347.971680	391.306641
1346.915039	521.911560
1345.858398	632.730652
1344.802734	651.873596
1343.745117	586.820557
1342.688477	633.449646
1341.630859	625.649841
1340.573242	734.408569
1339.515625	939.835938
1338.458008	924.882996
1337.399414	887.761658
1336.340820	821.064209
1335.282227	786.679138
1334.223633	915.726196
1333.165039	619.339661
1332.105469	706.539612
1331.045898	952.065186
1329.986328	549.889526
1328.925781	642.318054
1327.865234	813.891174
1326.804688	728.562500
1325.744141	581.628296
1324.683594	837.390808
1323.622070	843.784546
1322.560547	679.961731
1321.499023	876.625732
1320.437500	875.922424
1319.375000	895.057129
1318.312500	899.490234
1317.250000	728.959106
1316.187500	950.569397
1315.124023	970.081604
1314.061523	733.421631
1312.998047	859.109253
1311.933594	1048.879150
1310.870117	908.691833
1309.805664	827.748169
1308.741211	862.624573
1307.676758	1032.933228
1306.612305	770.236755
1305.546875	1058.751099
1304.481445	1098.843384
1303.416016	888.218262
1302.349609	879.348145
1301.284180	730.486511
1300.217773	795.549622
1299.151367	927.001465
1298.084961	960.239258
1297.017578	1020.558716
1295.950195	877.171692
1294.882813	871.380615
1293.815430	922.114868
1292.747070	801.170410
1291.678711	699.981323
1290.610352	934.884155
1289.541992	654.885376
1288.473633	679.041260
1287.404297	629.739807
1286.334961	617.286804
1285.265625	683.299866
1284.195313	663.635986
1283.125977	717.507813
1282.055664	915.858154
1280.985352	830.278442
1279.914063	600.430481
1278.843750	894.284119
1277.772461	786.944824
1276.700195	762.855591
1275.628906	758.396118
1274.557617	849.322937
1273.485352	1006.249329
1272.413086	950.602112
1271.339844	833.967224
1270.267578	939.670105
1269.194336	801.216309
1268.121094	963.125061
1267.046875	1046.915283
1265.973633	1074.592529
1264.899414	1070.591431
1263.825195	825.180054
1262.750977	809.127441
1261.675781	1051.535400
1260.601563	1042.831177
1259.526367	892.834351
1258.450195	833.080627
1257.375000	992.601379
1256.298828	930.483093
1255.222656	1007.196777
1254.146484	721.224121
1253.070313	802.874084
1251.993164	869.917786
1250.916016	1007.496887
1249.838867	991.825684
1248.760742	1029.674194
1247.683594	941.117493
1246.605469	1010.592041
1245.527344	873.517700
1244.448242	860.412903
1243.370117	854.611145
1242.291016	933.812744
1241.211914	762.938599
1240.131836	965.927979
1239.052734	914.040039
1237.972656	820.938293
1236.892578	735.157654
1235.811523	620.318237
1234.731445	534.621521
1233.650391	773.768066
1232.569336	806.818420
1231.488281	609.679199
1230.406250	572.494690
1229.324219	775.074585
1228.242188	725.747375
1227.160156	652.224365
1226.077148	588.403992
1224.994141	689.132813
1223.911133	709.970947
1222.828125	634.041931
1221.745117	333.252441
1220.661133	448.384583
1219.577148	461.932648
1218.492188	439.207977
1217.408203	348.822815
1216.323242	241.547821
1215.238281	269.520905
1214.153320	217.783737
1213.067383	438.790131
1211.982422	505.223938
1210.896484	463.026550
1209.809570	401.518768
1208.723633	434.054626
1207.636719	338.755005
1206.549805	511.024841
1205.462891	531.352051
1204.375000	284.184631
1203.288086	412.872070
1202.200195	490.883606
1201.111328	217.277542
1200.023438	220.584351
1198.934570	320.112976
1197.845703	63.432785
1196.756836	28.139391
1195.666992	-26.428885
1194.578125	-100.260590
1193.488281	68.698997
1192.397461	-94.154816
1191.307617	144.306946
1190.216797	0.619258
1189.125977	-66.198761
1188.035156	37.451565
1186.944336	-99.084000
1185.852539	-250.019119
1184.760742	-100.977928
1183.668945	-223.175156
1182.576172	7.226247
1181.483398	55.202930
1180.390625	91.106659
1179.297852	78.989426
1178.205078	-48.220802
1177.111328	116.870461
1176.017578	-41.564404
1174.923828	37.100899
1173.829102	165.944336
1172.734375	309.024292
1171.639648	131.268860
1170.544922	65.983192
1169.450195	144.190170
1168.354492	64.438293
1167.258789	6.172104
1166.163086	155.842316
1165.066406	-2.947017
1163.969727	62.877808
1162.873047	56.930679
1161.776367	127.342110
1160.679688	278.837372
1159.582031	418.250763
1158.484375	454.892792
1157.386719	243.268112
1156.288086	382.368134
1155.189453	328.126709
1154.090820	342.989929
1152.992188	317.239899
1151.892578	286.655975
1150.793945	191.667374
1149.693359	-48.692448
1148.593750	77.808601
1147.494141	32.710659
1146.393555	192.314377
1145.292969	254.172592
1144.191406	-57.711998
1143.090820	101.573364
1141.989258	8.557453
1140.887695	-22.658678
1139.785156	-68.205276
1138.683594	-130.445328
1137.581055	-104.801643
1136.478516	134.601608
1135.375977	195.656342
1134.272461	190.104187
1133.168945	151.237274
1132.065430	31.598938
1130.960938	332.027405
1129.857422	501.741974
1128.752930	377.136414
1127.648438	520.523804
1126.542969	760.990295
1125.438477	586.407104
1124.333008	727.059204
1123.226563	481.325043
1122.121094	318.552795
1121.014648	378.422729
1119.908203	518.708496
1118.801758	379.501556
1117.695313	368.102478
1116.587891	418.163483
1115.480469	205.526917
1114.373047	293.313690
1113.264648	307.683716
1112.156250	364.539215
1111.047852	404.757935
1109.939453	622.132813
1108.830078	399.895935
1107.721680	487.134613
1106.611328	498.696564
1105.501953	470.060272
1104.392578	526.355347
1103.282227	726.517761
1102.171875	466.453400
1101.060547	470.638245
1099.950195	646.927124
1098.838867	733.481995
1097.726563	563.004028
1096.615234	611.728210
1095.502930	596.759766
1094.390625	614.727539
1093.278320	715.067261
1092.166016	570.443298
1091.052734	703.605957
1089.939453	601.319092
1088.826172	682.562439
1087.711914	596.704529
1086.598633	553.183228
1085.484375	479.071075
1084.369141	585.958069
1083.254883	695.114624
1082.139648	423.534760
1081.024414	504.415436
1079.909180	512.421143
1078.792969	475.773743
1077.676758	619.872375
1076.560547	374.279022
1075.444336	501.854584
1074.327148	497.972198
1073.209961	470.614197
1072.092773	215.798660
1070.974609	526.046265
1069.857422	416.608337
1068.739258	321.257111
1067.620117	211.871994
1066.501953	271.161560
1065.382813	309.330475
1064.263672	417.703125
1063.144531	547.079895
1062.024414	543.004883
1060.905273	452.373199
1059.784180	237.807083
1058.664063	299.265686
1057.543945	337.316559
1056.422852	375.344604
1055.301758	130.613693
1054.179688	255.110321
1053.057617	253.429398
1051.936523	233.080841
1050.813477	252.426270
1049.691406	-82.994202
1048.568359	53.112202
1047.445313	193.833527
1046.322266	217.885284
1045.198242	255.927933
1044.075195	67.837929
1042.950195	262.094391
1041.826172	311.811310
1040.702148	-15.883973
1039.577148	66.526489
1038.452148	102.352287
1037.326172	61.357544
1036.201172	73.951561
1035.075195	-43.747211
1033.948242	152.711197
1032.822266	200.259308
1031.695313	198.982544
1030.568359	286.089691
1029.441406	115.197525
1028.313477	42.019684
1027.186523	82.762695
1026.058594	-187.715225
1024.929688	-30.748293
1023.801758	-73.460350
1022.672852	-125.392334
1021.543945	-205.095657
1020.414063	-136.233444
1019.284180	-123.015396
1018.155273	8.521389
1017.024414	95.997093
1015.894531	-103.918396
1014.763672	-99.760529
1013.632813	-74.692490
1012.501953	68.555717
1011.370117	144.642593
1010.238281	290.216278
1009.106445	266.822113
1007.974609	417.063965
1006.841797	345.203094
1005.708984	916.461487
1004.576172	1383.465576
1003.443359	1908.124756
1002.309570	1843.211182
1001.175781	1249.222900
1000.041992	951.308777
998.907227	392.607117
997.772461	173.702774
996.637695	220.482620
995.502930	80.363792
994.367188	104.233093
993.231445	135.098679
992.095703	142.972351
990.959961	40.242867
989.823242	80.586273
988.686523	-56.475990
987.549805	152.272858
986.412109	15.438731
985.274414	-3.768779
984.136719	-64.321442
982.999023	-30.359987
981.860352	-72.275360
980.722656	-176.201096
979.583008	67.406311
978.444336	-190.413086
977.304688	25.689178
976.165039	94.656181
975.025391	-47.765331
973.884766	92.623970
972.745117	21.693977
971.604492	-55.991241
970.462891	-62.351780
969.322266	-11.208802
968.180664	-8.184321
967.039063	-87.664368
965.896484	165.649445
964.753906	-106.284439
963.611328	80.630997
962.468750	258.396057
961.326172	248.242477
960.182617	224.454269
959.039063	388.640625
957.894531	163.494888
956.750977	-33.957920
955.606445	77.848419
954.460938	100.449402
953.316406	-53.042694
952.170898	13.264961
951.025391	52.206238
949.879883	100.386528
948.733398	198.947876
947.587891	105.587379
946.440430	30.662258
945.293945	-18.988819
944.146484	189.577850
942.999023	215.484299
941.851563	296.277069
940.704102	130.651108
939.555664	296.071198
938.407227	322.365875
937.257813	323.670898
936.109375	222.473160
934.959961	160.186279
933.810547	196.036743
932.660156	318.563843
931.510742	208.778992
930.360352	99.154007
929.208984	71.656235
928.058594	262.810059
926.907227	260.529175
925.755859	192.367294
924.603516	44.724453
923.452148	-116.395332
922.299805	97.827477
921.147461	77.910927
919.994141	99.013069
918.840820	-16.124636
917.687500	-72.051109
916.534180	-12.031111
915.379883	-54.114414
914.225586	-180.073700
913.071289	161.623047
911.916992	106.191399
910.761719	-98.832306
909.606445	-131.314926
908.451172	-116.081039
907.294922	-48.629314
906.138672	-55.909950
904.982422	-10.991746
903.826172	-77.006020
902.668945	-77.228645
901.511719	76.585106
900.354492	8.577246
899.196289	-25.373674
898.038086	-215.343536
896.879883	69.859406
895.721680	33.878056
894.562500	65.815704
893.403320	-110.145103
892.244141	-69.013878
891.084961	125.795547
889.924805	171.502777
888.764648	11.754914
887.603516	163.706177
886.443359	-95.159401
885.282227	122.302437
884.121094	-14.486116
882.958984	8.991582
881.797852	-8.085575
880.635742	107.913284
879.472656	12.040071
878.310547	94.272209
877.147461	124.698761
875.984375	67.311821
874.820313	190.140869
873.656250	139.602722
872.492188	302.944397
871.328125	297.478302
870.164063	-2.660846
868.999023	52.742077
867.833984	67.672028
866.667969	64.641991
865.502930	326.841553
864.336914	224.929596
863.169922	105.118958
862.003906	129.118637
860.836914	92.502632
859.669922	248.977432
858.501953	210.136169
857.334961	339.605743
856.166992	334.428955
854.999023	389.815186
853.830078	411.550995
852.661133	372.751984
851.492188	533.434692
850.323242	230.228836
849.153320	393.107574
847.983398	318.508759
846.813477	185.721466
845.642578	126.863243
844.472656	-59.550220
843.301758	134.482910
842.129883	75.640320
840.958984	144.276703
839.787109	-189.588577
838.614258	-62.835419
837.442383	16.897873
836.269531	214.988998
835.096680	169.480698
833.923828	318.253998
832.750000	216.870773
831.576172	356.574127
830.402344	72.167038
829.227539	151.532654
828.053711	143.825287
826.878906	165.076706
825.703125	286.609406
824.528320	91.520409
823.352539	-21.062975
822.175781	-11.099391
821.000000	-63.559853
819.823242	-75.956810
818.646484	47.408657
817.469727	74.953156
816.291992	0.072502
815.114258	25.286173
813.936523	37.087086
812.758789	-84.598213
811.580078	71.617279
810.401367	-27.905766
809.221680	-94.106529
808.042969	64.040611
806.863281	-131.098450
805.683594	51.285591
804.502930	62.580696
803.322266	-223.608688
802.141602	82.737213
800.960938	-190.143997
799.779297	-99.219849
798.597656	-223.495789
797.416016	-259.107117
796.234375	-241.577667
795.051758	-190.886734
793.869141	-120.351784
792.685547	-131.864182
791.502930	-6.161537
790.319336	-97.532097
789.135742	-129.173706
787.951172	128.991989
786.766602	46.291832
785.582031	175.877274
784.397461	159.395981
783.211914	255.595291
782.026367	79.839622
780.840820	125.051247
779.655273	110.527473
778.468750	206.368240
777.282227	-139.499039
776.094727	185.795151
774.908203	124.653442
773.720703	-57.876186
772.533203	-85.974205
771.344727	-156.023987
770.156250	67.138962
768.967773	49.862408
767.779297	-73.250946
766.589844	59.214417
765.400391	-6.689785
764.210938	72.725304
763.020508	26.550062
761.830078	28.767237
760.639648	204.782684
759.449219	244.252319
758.257813	211.065445
757.066406	252.615417
755.875000	351.261505
754.682617	161.867645
753.491211	91.187164
752.297852	68.835617
751.105469	167.263046
749.912109	151.414383
748.718750	87.237389
747.525391	124.025345
746.331055	121.266464
745.137695	168.939499
743.942383	190.245728
742.748047	95.292473
741.552734	221.795151
740.357422	196.979477
739.162109	119.567749
737.965820	167.057220
736.770508	89.663536
735.573242	80.185669
734.376953	79.461983
733.179688	133.457077
731.982422	34.248531
730.785156	16.035511
729.586914	181.567413
728.388672	239.879913
727.190430	40.205448
725.992188	201.277405
724.792969	167.813065
723.593750	27.336420
722.394531	227.676605
721.194336	281.646667
719.994141	296.325256
718.793945	127.689934
717.592773	197.019592
716.391602	305.624237
715.190430	342.243042
713.989258	82.333015
712.787109	160.502197
711.584961	94.833755
710.382813	3.101908
709.180664	85.748802
707.977539	11.601249
706.774414	18.117023
705.570313	83.473495
704.367188	-25.255688
703.163086	-5.480117
701.958984	125.304359
700.753906	271.327698
699.548828	-8.832965
698.343750	-60.522404
697.138672	-59.946793
695.932617	14.591412
694.726563	-84.615616
693.520508	-298.803741
692.313477	-213.151672
691.106445	-138.307312
689.899414	-111.158386
688.692383	-90.443420
687.484375	-13.243845
686.276367	31.476946
685.068359	-40.824848
683.859375	62.596077
682.650391	-78.852493
681.441406	3.038860
680.232422	-29.836136
679.022461	-58.272938
677.812500	2.168119
676.602539	-34.751907
675.391602	56.125931
674.180664	121.076111
672.969727	6.519880
671.758789	19.697468
670.546875	-36.249897
669.334961	147.857849
668.123047	42.329144
666.910156	3.898935
665.697266	162.127747
664.484375	58.998558
663.270508	35.859367
662.057617	-47.682213
660.842773	-42.654564
659.628906	-3.085196
658.415039	38.639538
657.200195	-122.380867
655.984375	-151.789993
654.769531	-189.822403
653.553711	-92.069534
652.337891	169.372772
651.122070	10.563634
649.905273	-120.221558
648.688477	-3.383275
647.471680	98.251785
646.253906	240.643234
645.037109	141.855591
643.818359	286.094543
642.600586	210.739899
641.381836	253.534668
640.163086	197.241547
638.944336	108.540016
637.725586	170.084335
636.505859	7.940655
635.286133	73.286621
634.065430	50.284664
632.845703	-30.977089
631.625000	108.549507
630.403320	3.030552
629.182617	79.536003
627.960938	-39.586246
626.739258	83.226387
625.517578	130.479126
624.294922	87.187332
623.072266	94.813354
621.849609	286.118469
620.625977	172.578690
619.402344	208.352905
618.178711	31.479656
616.955078	252.098679
615.730469	43.860775
614.505859	185.794296
613.281250	-26.116846
612.055664	-116.930565
610.830078	-16.218012
609.604492	-10.588883
608.378906	-27.369358
607.152344	48.768303
605.925781	-134.737106
604.699219	-39.595913
