# Supplementary material for: Raman spectroscopy accurately differentiates mucosal healing from non-healing and biochemical changes following biological therapy in inflammatory bowel disease
Source: PLoS One. 2021 Jun 2;16(6):e0252210. doi: 10.1371/journal.pone.0252210 (PMC8172032; doi:10.1371/journal.pone.0252210)
Supplement: S3 Dataset — (ZIP) [file pone.0252210.s005.zip › Export UC active inflammation/OC003-2 _BL sub CR removed_73__X_-20092.5__Y_1278.39__Z_-880.803__Time_820.txt]

1714.767578	59.937077
1713.791016	102.646988
1712.814453	-46.711823
1711.837891	-13.672503
1710.860352	-114.727173
1709.882813	116.671021
1708.905273	-134.326599
1707.926758	-34.185532
1706.949219	-81.249718
1705.970703	72.658524
1704.992188	-43.743370
1704.013672	-12.680376
1703.034180	-120.612862
1702.054688	-38.298244
1701.075195	113.783928
1700.095703	70.851501
1699.116211	103.097542
1698.135742	255.895416
1697.155273	253.951996
1696.174805	377.936981
1695.194336	229.760544
1694.212891	362.415588
1693.231445	463.364838
1692.250000	409.847839
1691.268555	455.524750
1690.287109	597.672302
1689.304688	542.760132
1688.322266	611.015442
1687.339844	703.705200
1686.356445	674.168762
1685.374023	986.319153
1684.390625	656.607178
1683.407227	796.423462
1682.423828	800.851318
1681.439453	1034.771606
1680.455078	829.837708
1679.470703	1085.996338
1678.486328	1156.301270
1677.501953	1038.219849
1676.516602	1035.085327
1675.531250	1112.279907
1674.545898	1155.430786
1673.560547	1284.178101
1672.574219	1107.785156
1671.588867	1269.486572
1670.602539	1264.305664
1669.615234	1363.239990
1668.628906	1345.892700
1667.641602	1358.296143
1666.654297	1501.302979
1665.666992	1583.784790
1664.679688	1252.959229
1663.691406	1615.048096
1662.703125	1648.738647
1661.714844	1359.551147
1660.726563	1320.191284
1659.738281	1379.450073
1658.749023	1531.942505
1657.759766	1277.024048
1656.770508	1306.111084
1655.781250	1290.723022
1654.791016	1183.224976
1653.800781	1092.190674
1652.810547	1086.394043
1651.820313	1112.869141
1650.829102	901.833557
1649.838867	736.370483
1648.847656	695.721863
1647.856445	650.314636
1646.864258	409.894928
1645.873047	484.445282
1644.880859	427.391632
1643.888672	521.356384
1642.895508	370.240204
1641.903320	372.753479
1640.910156	518.215027
1639.916992	207.672440
1638.923828	282.805969
1637.930664	155.303650
1636.936523	249.749588
1635.942383	104.724205
1634.948242	228.985443
1633.954102	105.948357
1632.958984	78.198326
1631.964844	-36.038776
1630.969727	-70.846832
1629.973633	44.788662
1628.978516	-97.159966
1627.982422	32.336792
1626.987305	-192.994476
1625.991211	89.728638
1624.994141	-13.861635
1623.998047	140.566483
1623.000977	-43.799026
1622.003906	-7.030633
1621.006836	140.378677
1620.008789	133.058029
1619.011719	91.898407
1618.013672	329.345612
1617.015625	102.362625
1616.016602	22.713385
1615.018555	-95.994667
1614.019531	45.299725
1613.020508	-67.614449
1612.021484	-164.508545
1611.022461	-22.578730
1610.022461	-118.988304
1609.022461	-57.923790
1608.022461	-119.809807
1607.022461	-84.564087
1606.021484	220.574738
1605.020508	180.177261
1604.019531	85.001595
1603.018555	110.407494
1602.017578	175.201050
1601.015625	-45.002872
1600.013672	190.072739
1599.011719	12.063201
1598.009766	-63.798439
1597.006836	-264.957153
1596.003906	-63.530804
1595.000977	-139.005875
1593.998047	-107.274078
1592.995117	-242.592285
1591.991211	-369.941833
1590.987305	-87.382118
1589.983398	-214.583847
1588.979492	-125.133667
1587.974609	24.320570
1586.969727	-11.410325
1585.964844	33.729809
1584.959961	157.074585
1583.955078	126.618813
1582.949219	-13.245766
1581.943359	102.244095
1580.937500	-37.559101
1579.931641	-26.288084
1578.924805	109.924782
1577.917969	-37.649082
1576.911133	-99.318878
1575.904297	208.434418
1574.897461	97.234413
1573.889648	-0.960148
1572.881836	129.626724
1571.874023	59.939281
1570.866211	-46.169952
1569.857422	6.191507
1568.848633	287.049316
1567.839844	261.233917
1566.831055	58.770103
1565.822266	139.263916
1564.812500	180.693863
1563.802734	154.529892
1562.792969	242.416473
1561.783203	210.832123
1560.772461	272.500427
1559.761719	105.857071
1558.750977	81.720795
1557.740234	187.038330
1556.729492	219.619827
1555.717773	169.151657
1554.706055	292.078552
1553.694336	132.560608
1552.682617	418.225800
1551.669922	429.256439
1550.657227	147.708618
1549.644531	267.116943
1548.631836	342.330566
1547.619141	150.977036
1546.605469	156.022598
1545.591797	261.695648
1544.578125	243.087936
1543.564453	239.803116
1542.549805	112.334465
1541.535156	204.254318
1540.520508	148.756470
1539.505859	126.643242
1538.490234	57.879265
1537.475586	210.862381
1536.459961	208.777100
1535.444336	90.414330
1534.427734	15.730572
1533.412109	-17.881165
1532.395508	128.746841
1531.378906	30.266115
1530.362305	63.017082
1529.344727	-17.812834
1528.328125	19.646597
1527.310547	59.442406
1526.292969	-86.358238
1525.274414	171.770523
1524.256836	-15.612445
1523.238281	-51.352020
1522.219727	77.318466
1521.200195	133.696884
1520.181641	81.842262
1519.162109	70.906441
1518.142578	-37.912964
1517.123047	48.363483
1516.103516	152.357880
1515.083008	104.541222
1514.062500	-5.110307
1513.041992	-122.646179
1512.021484	-214.691971
1511.000977	-78.539177
1509.979492	-35.039700
1508.958008	-53.347641
1507.936523	-41.099926
1506.914063	-106.008217
1505.892578	-17.303028
1504.870117	-185.152710
1503.847656	-214.788956
1502.825195	-111.423492
1501.801758	-100.535210
1500.778320	25.358940
1499.754883	-145.994507
1498.731445	-220.228836
1497.708008	-141.105164
1496.683594	-41.770985
1495.659180	-226.623703
1494.634766	-114.951546
1493.610352	34.814716
1492.585938	-12.525142
1491.560547	-3.834088
1490.535156	-49.011101
1489.509766	0.151023
1488.483398	-14.770622
1487.458008	82.481506
1486.431641	220.334717
1485.405273	135.868851
1484.377930	102.275749
1483.351563	410.403503
1482.324219	333.023926
1481.296875	398.309631
1480.269531	583.224121
1479.241211	762.769348
1478.213867	789.152649
1477.185547	649.710938
1476.157227	775.104187
1475.127930	989.408936
1474.099609	1137.259888
1473.070313	1333.244873
1472.041016	1391.533447
1471.011719	1411.467407
1469.981445	1451.578979
1468.952148	1674.687134
1467.921875	1544.029785
1466.891602	1995.556763
1465.860352	1951.018311
1464.830078	1906.372559
1463.798828	2130.949219
1462.767578	2317.188721
1461.735352	2261.907959
1460.704102	2409.692627
1459.671875	2529.350342
1458.639648	2648.836670
1457.607422	2463.620361
1456.575195	2572.692871
1455.541992	2666.373291
1454.508789	2704.113281
1453.475586	2642.844238
1452.442383	2718.398438
1451.408203	2829.292236
1450.375000	2848.839111
1449.340820	2891.074219
1448.305664	2801.479736
1447.271484	2886.592285
1446.236328	2753.837402
1445.202148	2785.614258
1444.166016	2584.447266
1443.130859	2638.866455
1442.095703	2394.697998
1441.059570	2241.607666
1440.023438	2035.425293
1438.986328	1889.937622
1437.950195	1860.745239
1436.913086	1922.474609
1435.875977	1612.751587
1434.838867	1532.979370
1433.801758	1296.635010
1432.763672	1524.911621
1431.725586	1323.937988
1430.687500	1115.455078
1429.649414	944.891235
1428.611328	925.742432
1427.572266	785.512939
1426.533203	945.401917
1425.494141	754.793823
1424.454102	695.316040
1423.415039	653.521423
1422.375000	616.773438
1421.334961	564.937134
1420.293945	487.936829
1419.253906	544.445251
1418.212891	580.794678
1417.171875	385.613770
1416.130859	517.647095
1415.088867	413.167633
1414.046875	409.370209
1413.004883	357.835388
1411.962891	301.335022
1410.920898	159.442703
1409.877930	273.964691
1408.834961	300.553497
1407.791992	126.233871
1406.749023	326.235504
1405.706055	363.008850
1404.662109	211.544846
1403.618164	218.325668
1402.574219	217.644409
1401.529297	513.041016
1400.484375	193.900604
1399.440430	323.844421
1398.394531	386.095886
1397.349609	388.263519
1396.303711	393.008453
1395.258789	287.617462
1394.212891	117.224541
1393.166016	255.020248
1392.120117	320.258362
1391.073242	232.857590
1390.026367	563.553467
1388.979492	188.595596
1387.931641	351.751190
1386.884766	252.344055
1385.836914	158.080887
1384.789063	168.977692
1383.740234	152.481628
1382.692383	-68.788658
1381.643555	87.411369
1380.594727	118.774818
1379.544922	60.336079
1378.496094	106.932335
1377.446289	-93.503555
1376.396484	-24.176620
1375.346680	-32.093689
1374.296875	-49.847576
1373.246094	24.818287
1372.195313	-59.995205
1371.144531	-99.751137
1370.092773	12.688203
1369.041992	0.640519
1367.990234	75.938148
1366.938477	39.264050
1365.886719	-164.097076
1364.833984	-60.974800
1363.781250	-49.844002
1362.728516	-170.465042
1361.675781	117.197578
1360.623047	-137.422287
1359.569336	58.396091
1358.515625	-250.491135
1357.461914	-19.597517
1356.408203	-57.078270
1355.353516	129.267258
1354.298828	10.108831
1353.244141	-34.309505
1352.189453	125.100975
1351.133789	-23.271147
1350.078125	317.613159
1349.022461	462.461578
1347.966797	426.288452
1346.911133	534.187073
1345.854492	592.603271
1344.797852	671.007507
1343.741211	511.557556
1342.683594	746.441650
1341.626953	1053.271606
1340.569336	849.771606
1339.511719	730.755615
1338.453125	946.280701
1337.395508	906.880981
1336.336914	793.408508
1335.278320	593.545776
1334.218750	653.743713
1333.160156	664.624817
1332.100586	561.906433
1331.041016	637.445068
1329.981445	629.076355
1328.920898	662.902222
1327.861328	771.029480
1326.800781	679.169250
1325.740234	678.917114
1324.678711	671.429077
1323.618164	688.815308
1322.556641	575.541077
1321.495117	852.415894
1320.432617	803.653809
1319.371094	935.168274
1318.308594	746.182434
1317.246094	826.215881
1316.182617	642.609192
1315.120117	774.733215
1314.056641	759.121765
1312.993164	953.090515
1311.929688	809.708740
1310.865234	885.717896
1309.801758	641.807434
1308.737305	784.612122
1307.671875	597.758118
1306.607422	637.504944
1305.541992	647.877869
1304.476563	828.100037
1303.411133	764.986572
1302.345703	593.897217
1301.279297	651.604919
1300.212891	679.958008
1299.146484	777.238220
1298.080078	714.984863
1297.012695	672.554321
1295.945313	775.137939
1294.877930	809.101196
1293.810547	546.270508
1292.743164	511.865753
1291.674805	823.473145
1290.606445	774.594849
1289.537109	676.842712
1288.468750	964.119202
1287.399414	866.643250
1286.330078	1070.717896
1285.260742	902.489746
1284.191406	1145.916626
1283.121094	1266.938965
1282.050781	1791.961060
1280.980469	2125.972900
1279.909180	2369.425049
1278.838867	2233.693115
1277.767578	1264.088867
1276.696289	1004.181396
1275.624023	940.089722
1274.552734	1035.014771
1273.480469	1046.923096
1272.408203	1207.969604
1271.335938	1144.324585
1270.262695	1012.432739
1269.189453	1320.188599
1268.116211	1278.835815
1267.042969	1174.141602
1265.968750	1286.750854
1264.894531	1494.541138
1263.820313	1380.389893
1262.746094	1315.143311
1261.671875	1474.292847
1260.596680	1467.718262
1259.521484	1524.581787
1258.446289	1510.846680
1257.370117	1355.922974
1256.293945	1522.582153
1255.218750	1433.595337
1254.141602	1473.729492
1253.065430	1484.703613
1251.988281	1656.318359
1250.911133	1689.262695
1249.833984	1517.964844
1248.756836	1760.136719
1247.678711	1627.900757
1246.600586	1573.542603
1245.522461	1604.296753
1244.444336	1608.358887
1243.365234	1617.321045
1242.286133	1706.447266
1241.207031	1543.091309
1240.127930	1530.322632
1239.047852	1624.363525
1237.967773	1769.338013
1236.887695	1579.549194
1235.807617	1455.341919
1234.726563	1590.629028
1233.645508	1573.165405
1232.564453	1478.176758
1231.483398	1390.509155
1230.401367	1385.251099
1229.319336	1101.498413
1228.237305	1253.697510
1227.155273	1112.924927
1226.072266	1199.711670
1224.990234	1167.891235
1223.907227	1044.156250
1222.823242	874.518616
1221.740234	937.067993
1220.656250	711.901062
1219.572266	648.751282
1218.488281	510.702087
1217.403320	466.914368
1216.318359	425.536652
1215.233398	478.327240
1214.148438	622.806152
1213.063477	499.265869
1211.977539	551.913086
1210.891602	404.250122
1209.805664	620.841003
1208.718750	514.148254
1207.631836	785.990723
1206.544922	496.020447
1205.458008	668.841553
1204.371094	359.652039
1203.283203	308.299927
1202.195313	406.233429
1201.107422	294.585083
1200.018555	33.680500
1198.929688	189.194565
1197.840820	224.264816
1196.751953	-96.783646
1195.663086	113.773682
1194.573242	-74.991692
1193.483398	84.842651
1192.393555	-24.662756
1191.302734	24.402351
1190.211914	-260.570587
1189.121094	62.183193
1188.030273	-76.350861
1186.939453	-92.465553
1185.847656	13.757955
1184.755859	50.253624
1183.664063	115.433823
1182.571289	-8.999548
1181.479492	250.228287
1180.386719	211.945602
1179.292969	-82.899193
1178.200195	183.072800
1177.106445	180.478516
1176.012695	201.739197
1174.918945	254.020432
1173.824219	291.809845
1172.730469	75.728630
1171.635742	422.062958
1170.540039	43.129604
1169.445313	226.427475
1168.349609	139.273468
1167.253906	355.720764
1166.158203	74.711609
1165.061523	130.715591
1163.965820	224.809906
1162.869141	328.301910
1161.771484	37.536037
1160.674805	109.744576
1159.577148	310.719727
1158.479492	272.799927
1157.381836	413.749115
1156.283203	428.066620
1155.184570	249.051300
1154.085938	351.386169
1152.987305	86.391899
1151.887695	176.549057
1150.789063	118.790428
1149.689453	-17.691971
1148.588867	-128.038513
1147.489258	-100.337067
1146.388672	-141.822922
1145.288086	-69.158684
1144.186523	17.621044
1143.085938	44.751728
1141.984375	-92.394226
1140.882813	-108.317673
1139.781250	8.787012
1138.678711	-50.200069
1137.576172	57.072262
1136.473633	-9.287495
1135.371094	0.271584
1134.267578	394.444763
1133.164063	401.273315
1132.060547	372.360992
1130.957031	400.294128
1129.852539	793.501038
1128.748047	837.673096
1127.643555	642.147644
1126.538086	645.765015
1125.433594	760.678040
1124.328125	830.377380
1123.221680	809.869141
1122.116211	578.401855
1121.009766	605.080688
1119.903320	565.320007
1118.796875	423.653717
1117.690430	435.778076
1116.583008	447.771057
1115.475586	566.100220
1114.368164	516.319336
1113.259766	615.417297
1112.151367	607.961792
1111.042969	621.665771
1109.934570	715.592957
1108.825195	705.403870
1107.716797	662.040710
1106.606445	661.083191
1105.497070	766.262756
1104.387695	994.027100
1103.277344	676.435059
1102.166992	620.769409
1101.055664	593.324097
1099.945313	667.198059
1098.833984	696.131287
1097.721680	772.088806
1096.610352	836.133240
1095.498047	878.837952
1094.385742	671.732727
1093.273438	742.523376
1092.161133	622.472412
1091.047852	634.199585
1089.934570	608.176514
1088.821289	638.546692
1087.707031	689.980530
1086.593750	597.850830
1085.479492	700.830566
1084.364258	676.734985
1083.250000	636.125916
1082.134766	625.998169
1081.019531	587.609436
1079.903320	697.120178
1078.788086	508.313354
1077.671875	387.595764
1076.555664	400.643219
1075.439453	638.877930
1074.322266	400.717987
1073.205078	228.277054
1072.087891	426.337708
1070.969727	340.587555
1069.852539	350.923004
1068.734375	344.793121
1067.615234	282.387634
1066.497070	489.313263
1065.377930	333.149719
1064.258789	521.147949
1063.139648	528.801636
1062.019531	353.891937
1060.900391	466.784821
1059.779297	275.524017
1058.659180	313.487854
1057.538086	208.793854
1056.417969	379.928253
1055.295898	279.886871
1054.174805	210.251312
1053.052734	182.665482
1051.930664	295.185394
1050.808594	171.850769
1049.686523	340.317566
1048.563477	333.682495
1047.440430	373.705688
1046.317383	84.840057
1045.193359	542.301392
1044.069336	349.114624
1042.945313	183.994293
1041.821289	156.445999
1040.696289	294.324371
1039.572266	131.698746
1038.447266	320.783478
1037.321289	100.050110
1036.195313	219.264587
1035.070313	398.960358
1033.943359	552.996033
1032.817383	581.399231
1031.690430	412.158051
1030.563477	308.128143
1029.436523	524.942078
1028.308594	144.481064
1027.181641	-103.327759
1026.052734	20.644468
1024.924805	-82.954399
1023.796875	-151.626877
1022.667969	-187.723907
1021.538086	-156.457581
1020.409180	-238.816544
1019.279297	-216.704361
1018.149414	-115.692749
1017.019531	-135.214722
1015.889648	-154.656433
1014.758789	66.978165
1013.627930	-33.443497
1012.497070	116.413078
1011.365234	99.546059
1010.233398	156.855804
1009.101563	285.979492
1007.969727	285.543488
1006.836914	606.773743
1005.704102	1300.340698
1004.571289	2095.428467
1003.438477	2631.309326
1002.304688	2411.216064
1001.170898	1611.310181
1000.037109	1158.426392
998.902344	477.190216
997.767578	380.615173
996.632813	219.553925
995.498047	275.647156
994.362305	140.295395
993.226563	14.354286
992.090820	130.776947
990.955078	-121.688622
989.818359	-7.350611
988.681641	58.657780
987.544922	-11.193875
986.407227	55.039383
985.269531	73.005165
984.131836	-21.738213
982.994141	-166.949860
981.855469	-47.267509
980.716797	44.885506
979.578125	24.406193
978.439453	56.980587
977.299805	29.894131
976.160156	248.956223
975.020508	150.877151
973.879883	241.419205
972.739258	189.631454
971.598633	429.716278
970.458008	93.472664
969.316406	267.194427
968.175781	333.117584
967.033203	417.519196
965.891602	352.920990
964.749023	224.287933
963.606445	201.356155
962.463867	284.051239
961.320313	227.056320
960.177734	491.053314
959.033203	294.613861
957.889648	274.789551
956.745117	232.240372
955.600586	57.095589
954.456055	152.271637
953.311523	309.350861
952.166016	429.919464
951.020508	271.565857
949.875000	236.930908
948.728516	122.466225
947.582031	280.202087
946.435547	447.170685
945.289063	426.902283
944.141602	411.380096
942.994141	583.270325
941.846680	673.064880
940.698242	651.152527
939.550781	572.372192
938.402344	534.859131
937.252930	921.742249
936.104492	665.602417
934.955078	630.873535
933.805664	607.723145
932.655273	792.098083
931.504883	552.839355
930.354492	400.402130
929.204102	245.922333
928.052734	339.808136
926.902344	472.498199
925.750977	302.670258
924.598633	426.532593
923.446289	320.795868
922.294922	419.897644
921.141602	473.652008
919.989258	400.263763
918.835938	261.176544
917.682617	356.280640
916.529297	197.133209
915.375000	149.470383
914.220703	24.799162
913.066406	18.343451
911.911133	-71.907440
910.756836	126.104744
909.601563	106.458015
908.445313	-180.574738
907.290039	-34.388302
906.133789	-33.166794
904.977539	-111.111671
903.820313	-32.585724
902.664063	-311.780731
901.506836	-230.721909
900.348633	-47.709072
899.191406	130.810364
898.033203	-23.212784
896.875000	-23.230089
895.716797	-95.494957
894.557617	137.612671
893.398438	110.783363
892.239258	-40.211029
891.079102	201.441330
889.919922	-48.213638
888.759766	438.258667
887.598633	294.529846
886.438477	187.072983
885.277344	-33.060917
884.115234	295.231964
882.954102	282.866364
881.791992	241.284210
880.629883	292.239227
879.467773	428.899292
878.304688	506.990540
877.141602	170.592499
875.978516	327.686493
874.815430	331.651276
873.651367	378.462097
872.487305	362.292877
871.323242	458.700989
870.158203	361.654938
868.993164	199.483704
867.828125	318.515106
866.663086	379.085846
865.497070	498.116516
864.331055	605.895874
863.165039	569.887512
861.998047	605.807983
860.832031	729.305176
859.664063	677.686768
858.497070	686.705872
857.329102	644.142761
856.161133	682.374878
854.993164	902.266968
853.825195	924.750366
852.656250	844.121887
851.487305	819.564514
850.317383	855.525391
849.148438	678.649170
847.978516	535.453674
846.808594	631.895264
845.637695	311.924103
844.466797	110.702751
843.295898	404.034637
842.125000	191.662704
840.953125	203.013596
839.781250	39.935547
838.609375	89.259460
837.437500	33.490067
836.264648	84.964157
835.091797	172.113205
833.917969	122.959549
832.745117	71.543320
831.571289	274.575256
830.397461	216.359222
829.222656	169.278824
828.047852	213.616592
826.873047	137.451813
825.698242	-16.773886
824.522461	132.157059
823.346680	260.891846
822.170898	202.349762
820.995117	192.763702
819.818359	238.785751
818.641602	77.657288
817.463867	330.532349
816.287109	-39.883572
815.109375	243.877167
813.931641	153.744965
812.752930	136.953888
811.574219	108.962914
810.395508	-43.577503
809.216797	77.180389
808.037109	-59.916107
806.857422	-110.425926
805.677734	-154.351654
804.498047	-218.338379
803.317383	-22.713629
802.136719	-177.884308
800.955078	-186.665268
799.774414	-222.171844
798.592773	-84.808754
797.411133	-89.501717
796.228516	-225.062653
795.045898	-254.313400
793.863281	-201.698044
792.680664	-224.523865
791.497070	-101.308823
790.313477	-35.824196
789.129883	-92.212875
787.946289	-26.993654
786.761719	-207.465744
785.577148	111.858208
784.391602	39.553017
783.207031	73.269150
782.021484	135.587891
780.835938	199.971054
779.649414	149.343140
778.462891	91.998383
777.276367	103.013718
776.089844	96.250359
774.902344	91.586929
773.714844	-19.092588
772.527344	187.816513
771.338867	191.627533
770.151367	327.616272
768.962891	95.315399
767.773438	134.089539
766.584961	111.046478
765.395508	237.704010
764.205078	439.079498
763.015625	235.143906
761.825195	290.952911
760.634766	434.669098
759.443359	430.818970
758.252930	624.846191
757.061523	491.029999
755.869141	546.275269
754.677734	581.627991
753.485352	504.814606
752.292969	370.838806
751.100586	298.358063
749.907227	412.506683
748.713867	364.070129
747.520508	333.154419
746.326172	499.698730
745.131836	214.159821
743.937500	334.487823
742.743164	220.072403
741.547852	136.362610
740.352539	276.225983
739.156250	157.410522
737.960938	40.810680
736.764648	156.415527
735.568359	199.680908
734.371094	188.178314
733.174805	80.361206
731.977539	176.096725
730.779297	324.291840
729.582031	157.455902
728.383789	215.937622
727.185547	92.949188
725.986328	203.904266
724.787109	135.643005
723.587891	89.286530
722.388672	392.447144
721.188477	313.364807
719.988281	352.249908
718.788086	247.109222
717.587891	290.451599
716.386719	253.111938
715.185547	322.723175
713.983398	261.534363
712.782227	202.622513
711.580078	54.454433
710.377930	39.356094
709.174805	-64.968369
707.971680	183.682724
706.768555	133.994537
705.565430	-50.546108
704.361328	17.576391
703.157227	5.262279
701.953125	23.521469
700.748047	128.888031
699.543945	58.192253
698.338867	48.523529
697.132813	-50.120251
695.926758	36.108921
694.720703	-157.810287
693.514648	-121.281296
692.308594	2.223929
691.101563	-264.942871
689.894531	-238.840561
688.686523	-97.598206
687.478516	-49.557678
686.270508	-98.989174
685.062500	-150.416138
683.854492	-106.284210
682.645508	-235.405014
681.436523	4.048179
680.226563	59.405819
679.016602	73.737755
677.806641	-171.628204
676.596680	-31.393972
675.386719	18.018341
674.175781	-6.013631
672.963867	-151.035706
671.752930	-92.555443
670.541016	39.552948
669.329102	-40.128960
668.117188	-65.620255
666.904297	125.101387
665.691406	15.563612
664.478516	113.518829
663.265625	75.487335
662.051758	132.552490
660.837891	-49.903816
659.623047	-59.579899
658.409180	-32.529648
657.194336	210.236877
655.979492	161.821716
654.763672	109.140427
653.547852	118.989433
652.332031	-43.563820
651.116211	181.701462
649.899414	92.366753
648.682617	65.453011
647.465820	-103.620010
646.249023	245.984314
645.031250	382.274353
643.813477	230.074356
642.594727	137.996368
641.376953	237.130341
640.158203	209.154633
638.939453	-18.953903
637.719727	-45.249519
636.500000	-192.161209
635.280273	23.628023
634.060547	-25.192339
632.839844	43.666855
631.619141	-63.967766
630.398438	100.471291
629.176758	-63.945953
627.955078	105.729073
626.733398	135.312500
625.511719	20.564934
624.289063	211.654404
623.066406	384.737732
621.843750	312.677094
620.620117	201.212540
619.397461	150.964081
618.172852	93.311562
616.949219	222.989883
615.724609	-1.613670
614.500000	-58.285267
613.275391	-75.547432
612.050781	-59.912415
610.825195	-88.456261
609.599609	7.647850
608.373047	114.962585
607.146484	-50.755840
605.919922	-128.408035
604.693359	22.806707
