# Supplementary material for: Raman spectroscopy accurately differentiates mucosal healing from non-healing and biochemical changes following biological therapy in inflammatory bowel disease
Source: PLoS One. 2021 Jun 2;16(6):e0252210. doi: 10.1371/journal.pone.0252210 (PMC8172032; doi:10.1371/journal.pone.0252210)
Supplement: S3 Dataset — (ZIP) [file pone.0252210.s005.zip › Export UC active inflammation/OC032-1 pre treatment_base sub CR removed_16__X_-18646.6__Y_36493.6__Z_-127.419__Time_180.txt]

1714.640625	-15.993965
1713.664063	93.647743
1712.687500	58.723312
1711.709961	-112.280151
1710.733398	76.788544
1709.755859	52.005333
1708.778320	14.535577
1707.799805	106.333977
1706.821289	-47.635284
1705.843750	-42.811501
1704.864258	-123.055321
1703.885742	-146.333221
1702.907227	280.650574
1701.927734	-19.644508
1700.948242	-137.248093
1699.968750	117.580093
1698.988281	30.689610
1698.007813	-68.874664
1697.028320	-159.699585
1696.046875	-180.443710
1695.066406	95.990494
1694.084961	1.681002
1693.104492	-54.555061
1692.123047	90.020760
1691.140625	205.752686
1690.159180	-35.476948
1689.176758	-59.958614
1688.194336	190.857422
1687.211914	106.173416
1686.228516	200.680161
1685.246094	143.819885
1684.262695	-5.746190
1683.279297	-21.495213
1682.295898	83.157463
1681.311523	265.493835
1680.327148	158.093445
1679.342773	-47.220009
1678.358398	51.424961
1677.374023	123.923233
1676.388672	404.328613
1675.403320	334.076172
1674.417969	277.626038
1673.432617	133.955002
1672.446289	227.303162
1671.459961	283.867188
1670.473633	301.007507
1669.487305	371.690063
1668.500977	296.740082
1667.513672	190.371552
1666.526367	413.547272
1665.539063	366.388458
1664.550781	274.533020
1663.563477	416.509399
1662.575195	407.646576
1661.586914	664.253052
1660.598633	205.509628
1659.609375	348.807129
1658.620117	129.448090
1657.631836	220.423187
1656.641602	526.147949
1655.652344	260.226837
1654.662109	97.948769
1653.672852	309.181061
1652.681641	311.583405
1651.691406	-0.480615
1650.701172	148.015854
1649.709961	82.548126
1648.718750	384.796814
1647.727539	39.694138
1646.735352	14.683151
1645.744141	29.555885
1644.751953	31.440252
1643.759766	133.883026
1642.766602	257.605713
1641.774414	352.461243
1640.781250	83.329613
1639.788086	-256.718658
1638.794922	-261.466614
1637.801758	-110.453926
1636.807617	-22.617754
1635.813477	96.973305
1634.819336	42.746517
1633.825195	-135.133484
1632.830078	11.187177
1631.834961	-118.934700
1630.839844	-125.123276
1629.844727	-86.438194
1628.849609	-184.504440
1627.853516	35.943035
1626.857422	-38.226505
1625.861328	182.290924
1624.865234	-162.523819
1623.868164	-157.474350
1622.871094	-60.360374
1621.874023	18.388063
1620.876953	-168.171661
1619.879883	-99.816048
1618.881836	-141.734650
1617.883789	131.460403
1616.885742	73.849312
1615.887695	47.791691
1614.888672	-148.771591
1613.889648	-145.866562
1612.890625	-19.684092
1611.891602	182.496140
1610.892578	106.728539
1609.892578	-68.599152
1608.892578	65.338966
1607.892578	-60.134815
1606.892578	301.590942
1605.891602	3.263702
1604.890625	-27.919157
1603.889648	103.166801
1602.888672	200.148056
1601.887695	77.288902
1600.885742	87.839081
1599.883789	213.410645
1598.881836	4.217367
1597.879883	-121.285645
1596.876953	-160.550583
1595.874023	-61.373055
1594.871094	76.884918
1593.868164	-53.988167
1592.864258	110.182617
1591.861328	-36.443214
1590.857422	-52.584564
1589.853516	25.145485
1588.848633	-14.647387
1587.844727	219.377930
1586.839844	106.373444
1585.834961	42.866356
1584.830078	281.666534
1583.824219	131.954880
1582.819336	76.017174
1581.813477	95.541138
1580.807617	148.811722
1579.800781	134.247116
1578.794922	213.309021
1577.788086	21.538252
1576.781250	30.105257
1575.773438	69.766068
1574.766602	67.689598
1573.758789	5.676926
1572.750977	-38.225750
1571.743164	-45.838291
1570.735352	71.172852
1569.726563	29.510803
1568.718750	190.369751
1567.708984	93.903587
1566.700195	-124.675682
1565.691406	147.352859
1564.681641	221.874771
1563.671875	122.379425
1562.662109	175.860168
1561.652344	76.156151
1560.641602	-13.274018
1559.630859	-32.796638
1558.620117	-96.508873
1557.609375	-64.441406
1556.597656	122.924721
1555.586914	102.855202
1554.575195	38.621708
1553.563477	54.548557
1552.550781	72.910347
1551.539063	137.728912
1550.526367	70.403137
1549.513672	119.389923
1548.500977	344.101593
1547.487305	-54.642673
1546.473633	-3.491808
1545.459961	256.872925
1544.446289	-110.987526
1543.432617	17.250608
1542.417969	246.032196
1541.404297	-67.754555
1540.389648	238.143799
1539.374023	-13.839782
1538.359375	85.176018
1537.343750	-14.684855
1536.328125	42.739025
1535.312500	285.717133
1534.296875	-41.438034
1533.280273	69.699234
1532.263672	268.302734
1531.247070	18.280844
1530.230469	239.748932
1529.212891	48.828762
1528.196289	-13.346559
1527.178711	-114.252563
1526.160156	134.858826
1525.142578	54.315834
1524.124023	315.915833
1523.106445	296.881134
1522.087891	64.240196
1521.068359	204.449310
1520.049805	141.389679
1519.030273	85.944748
1518.010742	84.383171
1516.991211	116.118706
1515.971680	-83.460258
1514.951172	-36.516098
1513.930664	118.148079
1512.910156	-161.206207
1511.889648	-209.542007
1510.868164	-178.422318
1509.846680	11.652926
1508.826172	-321.687897
1507.803711	-78.011856
1506.782227	-11.421924
1505.759766	85.796402
1504.737305	-81.078926
1503.714844	-237.719757
1502.692383	-53.669056
1501.668945	-230.916092
1500.646484	134.697479
1499.623047	-183.471069
1498.599609	-99.735039
1497.575195	-98.011650
1496.550781	-1.698032
1495.527344	201.955399
1494.502930	-42.095013
1493.477539	-168.509430
1492.453125	-251.458557
1491.427734	151.128937
1490.402344	-67.411316
1489.376953	-48.334969
1488.350586	6.416942
1487.325195	89.197678
1486.298828	31.466770
1485.272461	292.763275
1484.245117	99.651894
1483.218750	253.577988
1482.191406	246.680511
1481.164063	270.350220
1480.136719	362.813873
1479.108398	116.149712
1478.080078	636.686096
1477.052734	548.001404
1476.023438	260.587708
1474.995117	441.925964
1473.965820	590.043457
1472.937500	361.303894
1471.908203	677.324280
1470.877930	713.247375
1469.848633	784.774780
1468.818359	729.056702
1467.788086	772.532898
1466.757813	762.586304
1465.727539	928.039246
1464.696289	821.454102
1463.665039	984.256958
1462.633789	964.074890
1461.602539	595.935242
1460.570313	959.273438
1459.539063	954.349609
1458.506836	1203.243530
1457.473633	822.664185
1456.441406	1160.299438
1455.408203	1152.801147
1454.375000	1178.288696
1453.341797	1061.791382
1452.308594	927.615479
1451.274414	902.481812
1450.241211	1325.903931
1449.207031	1065.133545
1448.171875	1121.090576
1447.137695	1179.598877
1446.102539	1002.638977
1445.067383	901.722229
1444.032227	1099.502686
1442.997070	788.671509
1441.960938	1004.148560
1440.924805	1052.654053
1439.888672	919.123230
1438.852539	848.889587
1437.816406	571.476257
1436.779297	738.943909
1435.742188	906.385376
1434.705078	576.214294
1433.666992	521.469910
1432.629883	459.242157
1431.591797	268.342529
1430.553711	461.172058
1429.514648	434.445984
1428.476563	332.124695
1427.437500	598.106018
1426.398438	31.933235
1425.359375	270.252136
1424.320313	117.862793
1423.280273	124.336067
1422.240234	168.660233
1421.200195	157.617661
1420.159180	139.072342
1419.119141	-7.786235
1418.078125	296.046143
1417.037109	10.920499
1415.996094	12.824188
1414.954102	200.935867
1413.912109	67.112137
1412.870117	-164.646088
1411.828125	-4.052763
1410.786133	38.414448
1409.743164	-228.161255
1408.700195	33.046925
1407.657227	181.188171
1406.614258	-142.773865
1405.570313	55.697342
1404.527344	101.058243
1403.483398	68.664429
1402.438477	-114.196121
1401.394531	9.164884
1400.349609	388.361267
1399.304688	228.363327
1398.259766	271.581726
1397.214844	91.794319
1396.168945	247.942398
1395.123047	238.755600
1394.077148	199.599564
1393.031250	210.632828
1391.984375	179.169998
1390.937500	308.012543
1389.890625	199.133362
1388.843750	388.140106
1387.796875	309.484222
1386.749023	33.351646
1385.701172	232.525681
1384.653320	124.203735
1383.604492	-53.978817
1382.556641	85.375580
1381.507813	239.736862
1380.458984	206.782272
1379.410156	4.115297
1378.360352	56.281818
1377.310547	-176.054962
1376.260742	-8.895150
1375.210938	-56.299393
1374.161133	8.663806
1373.110352	-51.029682
1372.059570	138.743698
1371.008789	168.973953
1369.957031	17.316851
1368.906250	20.323490
1367.854492	-36.387703
1366.802734	78.882423
1365.750000	256.436371
1364.698242	137.728714
1363.645508	-197.418365
1362.592773	-233.688995
1361.540039	-147.937103
1360.486328	-353.201721
1359.433594	259.974731
1358.379883	-79.393494
1357.326172	16.524605
1356.271484	129.869949
1355.216797	49.426449
1354.163086	53.579178
1353.107422	308.664581
1352.052734	312.913361
1350.998047	190.616852
1349.942383	269.508179
1348.886719	360.854950
1347.830078	288.470520
1346.774414	347.683197
1345.717773	587.985596
1344.661133	486.078491
1343.604492	267.775635
1342.546875	651.912048
1341.490234	413.994873
1340.432617	751.011597
1339.375000	500.928131
1338.316406	565.515381
1337.258789	649.963440
1336.200195	568.590271
1335.141602	321.511963
1334.082031	341.817902
1333.023438	527.929993
1331.963867	548.319092
1330.904297	504.475952
1329.844727	166.540085
1328.784180	404.675476
1327.723633	568.642090
1326.663086	423.790436
1325.602539	385.269897
1324.541992	749.341125
1323.480469	377.580383
1322.418945	549.073486
1321.357422	621.836853
1320.295898	534.254211
1319.233398	464.023071
1318.170898	428.402832
1317.108398	629.554382
1316.045898	561.972778
1314.982422	403.273712
1313.918945	611.837280
1312.855469	514.881104
1311.791992	600.277161
1310.728516	651.207764
1309.664063	623.372803
1308.599609	669.435486
1307.535156	868.091797
1306.469727	500.828888
1305.404297	495.350708
1304.338867	430.892395
1303.273438	400.923431
1302.208008	690.565674
1301.141602	434.517395
1300.075195	679.861206
1299.008789	681.933777
1297.942383	804.382263
1296.875000	929.256775
1295.807617	960.819336
1294.740234	697.867554
1293.672852	631.369080
1292.604492	623.797729
1291.537109	704.563477
1290.468750	530.277405
1289.399414	718.936401
1288.331055	713.899597
1287.261719	838.762573
1286.192383	598.523560
1285.123047	696.448975
1284.052734	593.520691
1282.983398	348.646332
1281.913086	899.478455
1280.841797	698.713196
1279.771484	696.254089
1278.700195	581.267578
1277.628906	576.404114
1276.557617	454.176086
1275.486328	789.182007
1274.414063	759.849304
1273.341797	860.051025
1272.269531	1001.746948
1271.197266	930.877319
1270.124023	796.537659
1269.050781	608.546326
1267.977539	769.700928
1266.904297	916.139221
1265.830078	703.835388
1264.756836	781.915710
1263.681641	847.750732
1262.607422	1074.485352
1261.533203	1142.660278
1260.458008	1091.363281
1259.382813	945.047607
1258.307617	862.128174
1257.231445	1095.862671
1256.155273	662.260986
1255.079102	830.177612
1254.002930	817.888855
1252.926758	876.161377
1251.849609	581.606384
1250.772461	1201.759155
1249.695313	822.111145
1248.617188	928.876892
1247.540039	656.374329
1246.461914	1054.725220
1245.382813	774.971497
1244.304688	728.531006
1243.225586	890.949036
1242.146484	718.185120
1241.067383	853.781372
1239.988281	710.178467
1238.908203	496.237518
1237.828125	930.103638
1236.748047	1096.951782
1235.667969	965.431763
1234.586914	1013.336243
1233.505859	1032.105347
1232.424805	357.767853
1231.343750	970.192139
1230.261719	671.543945
1229.179688	506.189514
1228.097656	619.309753
1227.015625	400.718536
1225.932617	900.950806
1224.850586	437.950653
1223.767578	495.200562
1222.683594	329.883514
1221.600586	345.955536
1220.516602	151.660736
1219.432617	547.133179
1218.347656	389.042480
1217.263672	426.671082
1216.178711	104.360619
1215.093750	361.690643
1214.008789	201.209610
1212.922852	475.212067
1211.836914	266.426178
1210.750977	335.140625
1209.665039	181.874649
1208.579102	303.547913
1207.492188	393.773285
1206.405273	324.827942
1205.318359	371.547577
1204.230469	362.779419
1203.142578	368.425781
1202.054688	-32.974407
1200.966797	-159.755310
1199.877930	226.203674
1198.790039	116.182457
1197.701172	71.123497
1196.611328	83.764908
1195.522461	31.429844
1194.432617	104.101631
1193.342773	80.538551
1192.252930	193.935928
1191.162109	-170.947113
1190.072266	146.570435
1188.981445	17.151358
1187.889648	77.442101
1186.798828	41.639565
1185.707031	-6.201047
1184.615234	22.725847
1183.523438	-75.560074
1182.430664	46.821308
1181.337891	61.189388
1180.245117	-25.189997
1179.152344	96.966583
1178.059570	72.841003
1176.965820	178.055496
1175.872070	-200.687454
1174.778320	119.993279
1173.683594	-205.985184
1172.588867	-191.941711
1171.494141	-149.229446
1170.399414	-166.392990
1169.303711	249.383194
1168.208984	-133.860840
1167.113281	207.515274
1166.016602	44.287289
1164.920898	151.171280
1163.824219	-157.805801
1162.727539	109.047386
1161.630859	36.594616
1160.533203	-143.327240
1159.435547	20.568996
1158.337891	-178.434891
1157.240234	42.593285
1156.141602	160.892731
1155.043945	-119.208534
1153.944336	-132.158203
1152.845703	26.527809
1151.747070	-143.819489
1150.647461	-171.152359
1149.547852	-153.234070
1148.447266	-54.380180
1147.347656	-131.814972
1146.247070	78.829758
1145.146484	-143.867325
1144.044922	-216.575287
1142.944336	-239.303406
1141.842773	-145.501907
1140.741211	224.099411
1139.638672	-65.104134
1138.537109	140.243668
1137.434570	190.989334
1136.332031	222.680542
1135.228516	102.294624
1134.125977	361.943787
1133.022461	122.820236
1131.917969	275.461853
1130.814453	-41.892063
1129.709961	103.563881
1128.605469	441.088440
1127.500977	425.059448
1126.396484	330.774719
1125.291016	117.977165
1124.185547	357.949097
1123.080078	138.107422
1121.973633	143.400238
1120.868164	262.377502
1119.761719	-115.985435
1118.654297	28.997885
1117.547852	318.297424
1116.440430	297.458801
1115.333008	-23.827429
1114.225586	5.082275
1113.117188	284.622375
1112.008789	197.588867
1110.900391	49.137066
1109.791992	54.353870
1108.682617	73.732376
1107.573242	199.392822
1106.463867	-135.486069
1105.354492	266.399445
1104.244141	238.505386
1103.133789	31.280104
1102.023438	260.626953
1100.913086	315.328156
1099.801758	16.267572
1098.690430	200.680603
1097.579102	182.304581
1096.467773	97.960823
1095.355469	13.660180
1094.243164	-77.656921
1093.130859	149.006638
1092.017578	255.495712
1090.905273	227.789612
1089.791992	141.266556
1088.677734	167.730347
1087.564453	163.630859
1086.450195	293.594513
1085.335938	-51.428730
1084.221680	123.232101
1083.106445	163.867355
1081.991211	-18.703892
1080.875977	66.626770
1079.760742	53.307587
1078.644531	14.185656
1077.528320	153.513535
1076.412109	144.954269
1075.295898	204.473694
1074.178711	113.852600
1073.061523	-126.791382
1071.944336	-22.611610
1070.826172	81.543915
1069.708984	82.573235
1068.590820	32.082169
1067.471680	117.513145
1066.353516	186.554977
1065.234375	269.647675
1064.115234	247.394836
1062.996094	178.387207
1061.875977	-59.029640
1060.755859	75.663803
1059.635742	27.911718
1058.515625	256.140747
1057.394531	152.345032
1056.273438	1.897404
1055.152344	-31.599802
1054.031250	2.713590
1052.909180	132.810425
1051.787109	97.108192
1050.665039	91.822464
1049.541992	74.910606
1048.418945	363.739105
1047.295898	153.248154
1046.172852	40.866192
1045.048828	236.382751
1043.925781	28.560720
1042.801758	-60.249996
1041.676758	32.783440
1040.552734	-58.201424
1039.427734	44.219795
1038.302734	20.909103
1037.176758	165.279373
1036.050781	225.854584
1034.924805	353.941925
1033.798828	121.436516
1032.672852	177.510757
1031.545898	263.841400
1030.418945	36.348545
1029.291992	118.149879
1028.164063	65.195740
1027.036133	-215.342072
1025.908203	-286.646667
1024.780273	76.378036
1023.651367	-361.641632
1022.522461	-42.741180
1021.393555	-208.902679
1020.264648	-163.803482
1019.134766	-148.817108
1018.004883	-405.077057
1016.875000	-95.477562
1015.744141	-184.620483
1014.613281	-354.754822
1013.482422	-288.436920
1012.351563	-152.594315
1011.219727	-218.209549
1010.088867	-100.828491
1008.956055	-314.422546
1007.824219	152.478073
1006.691406	94.068466
1005.558594	223.106781
1004.425781	659.702515
1003.292969	878.851929
1002.159180	605.656738
1001.025391	522.144348
999.891602	205.408524
998.756836	87.520020
997.622070	145.255936
996.487305	82.989304
995.352539	108.530640
994.216797	81.054359
993.081055	-107.826828
991.945313	114.002235
990.808594	95.979774
989.672852	-39.530697
988.536133	-112.681877
987.398438	-303.249115
986.261719	-309.349854
985.124023	-32.083660
983.986328	153.016922
982.847656	84.861198
981.709961	32.926834
980.571289	119.145920
979.432617	-70.668671
978.292969	-113.127014
977.153320	205.521103
976.013672	20.624945
974.874023	97.900955
973.734375	395.805786
972.593750	135.389786
971.453125	127.808968
970.311523	39.928204
969.170898	64.651314
968.029297	341.892059
966.886719	-5.066625
965.745117	109.317314
964.602539	113.620071
963.459961	198.243240
962.317383	397.514404
961.173828	507.369110
960.030273	314.775085
958.886719	168.151688
957.743164	83.500267
956.598633	58.483093
955.454102	-80.922607
954.309570	4.091108
953.165039	162.349762
952.019531	-56.867043
950.874023	-138.695633
949.727539	58.530407
948.582031	36.269154
947.435547	9.502594
946.289063	62.779671
945.141602	13.286478
943.995117	114.611496
942.847656	364.358154
941.699219	333.256287
940.551758	169.854965
939.403320	294.078217
938.254883	165.083878
937.105469	307.595459
935.957031	304.167419
934.807617	371.456573
933.658203	304.298248
932.507813	152.916092
931.357422	218.057449
930.207031	208.061279
929.056641	-40.958103
927.906250	88.058937
926.754883	32.717014
925.603516	-106.740654
924.451172	217.954666
923.298828	135.456268
922.146484	71.226059
920.994141	248.018936
919.841797	111.148407
918.688477	87.982948
917.535156	280.658051
916.380859	455.110596
915.227539	157.262665
914.073242	-20.104650
912.918945	-170.125565
911.763672	-369.956818
910.608398	-77.441704
909.453125	-361.046051
908.297852	-152.499405
907.141602	-150.294342
905.985352	-193.383636
904.829102	37.712147
903.672852	-150.316605
902.515625	-48.370583
901.358398	-209.076508
900.201172	-170.495956
899.042969	55.911846
897.884766	189.473251
896.726563	10.849317
895.568359	-174.455109
894.409180	69.899628
893.250000	153.675369
892.090820	49.867157
890.930664	-26.767315
889.771484	188.019165
888.611328	23.344545
887.450195	-14.813626
886.289063	244.989990
885.128906	251.946793
883.966797	161.900421
882.805664	263.618530
881.643555	94.701607
880.481445	106.223915
879.319336	140.282120
878.156250	372.622284
876.993164	431.387054
875.830078	487.874237
874.666016	262.867065
873.502930	449.936859
872.338867	35.986980
871.173828	52.006725
870.009766	403.208008
868.844727	261.689575
867.679688	140.470993
866.513672	453.169525
865.348633	46.518631
864.182617	487.152191
863.015625	487.270538
861.849609	420.003601
860.682617	352.758759
859.515625	334.918915
858.347656	575.167847
857.180664	723.297668
856.012695	572.993164
854.843750	640.286560
853.675781	781.524963
852.506836	566.260132
851.337891	373.490448
850.167969	460.866333
848.999023	597.463501
847.829102	505.546631
846.658203	630.833679
845.488281	328.498047
844.317383	250.075912
843.146484	368.557922
841.975586	278.935669
840.803711	325.746307
839.631836	75.150566
838.459961	307.466217
837.287109	45.769505
836.114258	356.129456
834.941406	96.727142
833.768555	301.915558
832.594727	379.720123
831.420898	256.571350
830.247070	240.568359
829.072266	387.408447
827.898438	335.635010
826.722656	125.526466
825.547852	207.545685
824.372070	82.204933
823.196289	34.886131
822.020508	105.635780
820.844727	40.453518
819.667969	157.866669
818.491211	57.015163
817.313477	-12.661586
816.136719	222.519119
814.958984	284.026306
813.781250	238.710983
812.602539	-111.258942
811.423828	330.334839
810.245117	171.583878
809.066406	57.316132
807.886719	-8.060293
806.707031	68.702362
805.527344	258.639099
804.346680	64.396294
803.166992	-116.471497
801.985352	-73.183212
800.804688	-214.074768
799.623047	-71.050644
798.441406	-203.081528
797.259766	-131.138168
796.078125	-76.993973
794.895508	-202.389404
793.712891	-197.064499
792.529297	-1.314420
791.346680	14.961053
790.163086	-207.883133
788.978516	-16.803991
787.794922	25.904362
786.610352	227.827240
785.425781	66.922165
784.241211	-3.289204
783.055664	-172.977127
781.870117	103.798485
780.684570	212.489014
779.498047	186.346024
778.311523	98.342964
777.125000	-9.521892
775.938477	114.406013
774.750977	48.448547
773.563477	77.360527
772.375977	333.427399
771.187500	62.269859
769.999023	-208.790787
768.810547	-32.291294
767.622070	461.432770
766.432617	349.001984
765.243164	302.675354
764.053711	262.947449
762.863281	-27.783838
761.672852	273.697632
760.482422	11.650086
759.291992	295.320068
758.100586	308.279327
756.909180	305.808533
755.717773	292.320282
754.525391	-0.342263
753.333008	-51.167793
752.140625	192.402786
750.948242	181.039902
749.754883	294.824982
748.561523	186.792862
747.368164	423.389404
746.173828	-26.999310
744.979492	292.855011
743.785156	320.818176
742.590820	-28.423704
741.395508	93.824043
740.200195	150.240982
739.003906	224.138931
737.808594	177.491791
736.612305	-92.561783
735.416016	-90.976891
734.218750	-347.744476
733.021484	-0.319548
731.824219	12.128606
730.626953	269.577240
729.428711	-138.013412
728.230469	125.876282
727.032227	109.803696
725.833984	111.210938
724.634766	101.675438
723.435547	74.658325
722.235352	-24.436781
721.036133	337.243347
719.835938	120.229805
718.635742	101.923248
717.434570	426.194122
716.233398	108.937241
715.032227	60.088993
713.831055	115.921684
712.628906	315.600708
711.426758	59.673336
710.224609	52.263474
709.021484	66.640083
707.818359	222.575073
706.615234	-111.487259
705.412109	96.664970
704.208008	145.839859
703.003906	90.551575
701.799805	24.418312
700.594727	95.334206
699.389648	18.368153
698.184570	76.224365
696.979492	42.780891
695.773438	-64.517220
694.567383	-2.309964
693.361328	-89.977020
692.154297	20.001007
690.947266	1.861134
689.740234	-139.961761
688.533203	-60.378448
687.325195	-158.699417
686.117188	40.169853
684.909180	-81.937141
683.700195	-154.110001
682.491211	44.689262
681.282227	-72.928406
680.072266	-101.650024
678.863281	317.991364
677.653320	-18.211870
676.442383	-157.236313
675.232422	-181.449005
674.021484	-47.662647
672.810547	-48.020630
671.598633	-188.918304
670.386719	18.417013
669.174805	165.171173
667.962891	199.522247
666.750000	283.604645
665.537109	50.144432
664.324219	145.130478
663.110352	99.779648
661.897461	-23.202740
660.683594	61.126347
659.468750	-46.556099
658.254883	70.238426
657.040039	-37.251419
655.824219	-243.801392
654.609375	41.334835
653.393555	-33.499786
652.177734	44.773018
650.960938	105.868095
649.745117	130.420456
648.528320	-101.173027
647.311523	42.021729
646.093750	-105.293121
644.875977	106.918274
643.658203	170.717468
642.440430	66.853752
641.221680	55.628071
640.002930	-101.638145
638.784180	50.804981
637.564453	-26.592131
636.344727	78.804787
635.125000	-43.347439
633.905273	-176.012817
632.684570	-76.587059
631.463867	83.072426
630.243164	122.686012
629.021484	-67.070389
627.799805	191.737259
626.578125	13.199384
625.356445	4.330557
624.133789	229.326218
622.911133	330.175720
621.688477	-29.374853
620.464844	72.008324
619.241211	-91.911415
618.017578	-39.240376
616.793945	-9.840348
615.569336	139.693390
614.344727	7.076100
613.120117	82.332069
611.894531	-70.909180
610.668945	-176.683716
609.443359	-51.186523
608.216797	29.772871
606.991211	53.410492
605.764648	-31.470232
604.537109	65.649765
