# Supplementary material for: Raman spectroscopy accurately differentiates mucosal healing from non-healing and biochemical changes following biological therapy in inflammatory bowel disease
Source: PLoS One. 2021 Jun 2;16(6):e0252210. doi: 10.1371/journal.pone.0252210 (PMC8172032; doi:10.1371/journal.pone.0252210)
Supplement: S3 Dataset — (ZIP) [file pone.0252210.s005.zip › Export UC active inflammation/EC033-1_base sub CR removed_9__X_31708.6__Y_-63988.7__Z_2389.26__Time_101.txt]

1714.858398	440.042908
1713.881836	185.888107
1712.905273	178.834885
1711.927734	35.993820
1710.950195	-148.640411
1709.972656	-31.957064
1708.995117	147.332108
1708.017578	432.040527
1707.039063	-166.379303
1706.061523	-16.306057
1705.083008	-130.440262
1704.103516	-147.239777
1703.125000	-179.056717
1702.145508	-105.613525
1701.166016	-221.172150
1700.186523	-386.549622
1699.206055	-256.865143
1698.226563	-51.413048
1697.246094	-21.582705
1696.265625	86.622040
1695.284180	160.887833
1694.303711	-217.966492
1693.322266	-59.135983
1692.340820	-19.646208
1691.359375	47.366295
1690.376953	184.513885
1689.395508	7.686188
1688.413086	234.440521
1687.430664	-7.405851
1686.447266	364.764374
1685.464844	97.919823
1684.481445	252.950256
1683.498047	342.067871
1682.514648	370.633545
1681.530273	413.197815
1680.545898	25.169622
1679.561523	566.978149
1678.577148	278.970398
1677.592773	-16.199862
1676.607422	476.749847
1675.622070	906.322327
1674.636719	413.767029
1673.651367	110.807869
1672.666016	664.352478
1671.679688	615.102539
1670.693359	752.430664
1669.707031	744.226868
1668.719727	787.028625
1667.733398	166.761871
1666.746094	553.176636
1665.758789	897.515503
1664.770508	677.154419
1663.783203	640.452271
1662.794922	826.991760
1661.806641	698.476440
1660.818359	469.790833
1659.829102	1012.778320
1658.840820	1034.109375
1657.851563	650.606384
1656.862305	813.236267
1655.872070	528.766357
1654.882813	829.851990
1653.892578	408.729492
1652.902344	501.479492
1651.912109	425.285919
1650.920898	325.678192
1649.930664	91.661568
1648.939453	196.445450
1647.947266	354.365540
1646.956055	182.288437
1645.964844	206.098251
1644.972656	13.618016
1643.980469	138.392502
1642.987305	287.145905
1641.995117	227.626831
1641.001953	-195.767670
1640.008789	85.693764
1639.015625	-339.602600
1638.022461	0.278466
1637.028320	134.578934
1636.034180	-7.724354
1635.040039	-4.807202
1634.045898	253.883209
1633.051758	1.628315
1632.056641	-55.463066
1631.061523	148.313873
1630.066406	-87.442680
1629.070313	-101.880890
1628.075195	-60.887733
1627.079102	-114.494194
1626.083008	-52.218410
1625.085938	-89.785652
1624.089844	172.500427
1623.092773	-182.911087
1622.095703	-312.075500
1621.098633	-175.741241
1620.101563	63.058308
1619.103516	215.151932
1618.105469	246.472672
1617.107422	46.842937
1616.109375	149.157547
1615.110352	96.650337
1614.112305	191.124619
1613.113281	212.135773
1612.114258	33.882847
1611.114258	353.797546
1610.114258	60.282196
1609.115234	-68.001045
1608.115234	13.334165
1607.114258	215.095901
1606.114258	123.478798
1605.113281	81.609802
1604.112305	3.083350
1603.111328	63.256847
1602.109375	-7.470152
1601.108398	-75.579910
1600.106445	-49.577919
1599.104492	-337.404144
1598.102539	-193.839203
1597.099609	-264.729279
1596.096680	-152.752075
1595.093750	-255.117569
1594.090820	-279.164459
1593.087891	67.516663
1592.083984	-105.595856
1591.080078	-354.420990
1590.076172	-240.504044
1589.072266	-147.612762
1588.067383	-78.364441
1587.063477	215.039658
1586.058594	-101.929695
1585.052734	105.059464
1584.047852	160.693588
1583.041992	25.949007
1582.036133	201.137177
1581.030273	-64.047783
1580.024414	142.060974
1579.017578	-16.550274
1578.011719	-232.480057
1577.004883	-131.002853
1575.998047	-297.692444
1574.990234	63.550583
1573.982422	-28.015057
1572.975586	220.924698
1571.966797	110.834717
1570.958984	0.652176
1569.951172	41.058811
1568.942383	96.853058
1567.933594	-281.281036
1566.924805	-124.507240
1565.915039	-71.833878
1564.906250	61.128086
1563.896484	167.890869
1562.886719	30.557720
1561.875977	-34.284222
1560.866211	1.884646
1559.855469	35.247528
1558.844727	125.445831
1557.833984	-82.611031
1556.822266	217.069992
1555.811523	112.342628
1554.799805	74.797119
1553.788086	184.681625
1552.775391	170.049408
1551.763672	-51.800739
1550.750977	349.884521
1549.738281	63.024246
1548.725586	358.093140
1547.711914	174.407730
1546.699219	109.575523
1545.685547	419.381805
1544.671875	343.797699
1543.658203	443.765076
1542.643555	112.072670
1541.628906	268.479462
1540.614258	269.708771
1539.599609	141.673508
1538.584961	359.378418
1537.569336	491.629364
1536.553711	419.827118
1535.538086	242.121185
1534.522461	500.145447
1533.505859	118.435944
1532.489258	229.068146
1531.472656	-31.638296
1530.456055	475.437134
1529.439453	-66.346687
1528.421875	161.994980
1527.404297	-137.805054
1526.386719	422.225525
1525.369141	-127.501488
1524.350586	35.635059
1523.332031	134.220337
1522.313477	-9.187197
1521.294922	-263.275116
1520.275391	94.493332
1519.256836	158.935013
1518.237305	-26.124537
1517.217773	-26.255257
1516.197266	53.077351
1515.177734	-14.142631
1514.157227	-7.039747
1513.136719	107.744492
1512.116211	-285.877502
1511.094727	41.604950
1510.074219	-5.746501
1509.052734	-12.198040
1508.031250	106.885010
1507.008789	87.298141
1505.987305	-45.165436
1504.964844	-236.675034
1503.942383	-0.308297
1502.918945	-15.252432
1501.896484	-32.840244
1500.873047	-403.940979
1499.849609	-132.393433
1498.826172	-431.868805
1497.802734	105.496925
1496.778320	-45.747543
1495.753906	-76.805817
1494.729492	-161.651718
1493.705078	-131.501221
1492.680664	-265.062531
1491.655273	84.355408
1490.629883	221.453720
1489.604492	-484.649536
1488.578125	7.340034
1487.552734	75.168304
1486.526367	196.473846
1485.500000	230.868408
1484.473633	53.358761
1483.446289	69.737076
1482.418945	366.638702
1481.391602	137.980637
1480.364258	67.445435
1479.336914	356.328949
1478.308594	407.973969
1477.280273	207.273926
1476.251953	215.516861
1475.223633	666.904907
1474.194336	478.839294
1473.165039	772.010498
1472.135742	441.382263
1471.106445	566.398987
1470.077148	1111.145508
1469.046875	861.933228
1468.016602	816.261108
1466.986328	1093.510986
1465.956055	1032.513916
1464.924805	1286.655273
1463.893555	1479.684326
1462.862305	1662.459106
1461.831055	1154.259888
1460.799805	1565.566162
1459.767578	1390.161621
1458.735352	1516.900879
1457.703125	1666.431274
1456.670898	1465.751465
1455.637695	1452.856445
1454.604492	1650.479492
1453.571289	1703.498291
1452.538086	1743.833374
1451.503906	1733.448486
1450.470703	1581.209473
1449.436523	1684.911987
1448.401367	1882.285278
1447.367188	1869.445068
1446.332031	1902.179199
1445.297852	1755.243896
1444.261719	2099.318115
1443.226563	1671.583374
1442.191406	1572.936646
1441.155273	1340.299072
1440.119141	1358.141235
1439.083008	1330.516479
1438.045898	1376.228394
1437.009766	1333.555542
1435.972656	1025.642212
1434.934570	1137.197754
1433.897461	976.051025
1432.860352	524.673706
1431.822266	457.225281
1430.784180	591.773438
1429.745117	655.649658
1428.707031	477.423828
1427.667969	561.620178
1426.628906	265.087128
1425.589844	311.631378
1424.550781	310.340759
1423.510742	57.101841
1422.470703	219.770355
1421.430664	112.922363
1420.390625	225.313614
1419.349609	38.088680
1418.308594	140.524689
1417.267578	215.326462
1416.226563	199.605087
1415.185547	-205.946411
1414.143555	-148.468246
1413.101563	67.507416
1412.059570	278.466492
1411.017578	-53.491837
1409.974609	4.285441
1408.931641	245.550766
1407.888672	584.785950
1406.845703	125.363548
1405.801758	-47.543640
1404.758789	0.667983
1403.714844	-109.168800
1402.669922	29.541334
1401.625977	338.924561
1400.581055	-21.412287
1399.537109	303.129059
1398.491211	492.214996
1397.446289	-65.588303
1396.400391	256.553375
1395.355469	95.151199
1394.309570	-136.225754
1393.262695	-131.990311
1392.216797	343.117828
1391.169922	-60.546482
1390.123047	372.024139
1389.076172	36.342152
1388.029297	-53.896488
1386.981445	36.088192
1385.933594	-41.376793
1384.885742	143.830215
1383.837891	-295.798096
1382.789063	-237.828979
1381.740234	-142.275986
1380.691406	-109.076210
1379.642578	106.551987
1378.592773	-187.169235
1377.543945	180.926285
1376.494141	-92.443962
1375.444336	130.990616
1374.393555	-62.176334
1373.342773	-135.405029
1372.292969	-285.750031
1371.241211	-99.367516
1370.190430	-25.069946
1369.139648	149.009888
1368.087891	61.520943
1367.036133	479.873047
1365.983398	91.254417
1364.931641	21.671223
1363.878906	-269.320221
1362.826172	4.911892
1361.773438	104.980576
1360.720703	-85.926918
1359.666992	-129.887375
1358.613281	482.785004
1357.559570	207.773438
1356.504883	129.360840
1355.451172	-88.027534
1354.396484	144.491028
1353.341797	73.995987
1352.287109	-344.020996
1351.231445	273.633667
1350.175781	282.968658
1349.120117	175.784073
1348.064453	411.196472
1347.008789	207.545044
1345.952148	467.891052
1344.895508	457.968903
1343.838867	582.055176
1342.782227	691.344360
1341.724609	951.859131
1340.666992	711.915161
1339.609375	727.335938
1338.551758	534.850952
1337.493164	585.198120
1336.434570	717.337036
1335.375977	673.821472
1334.317383	712.099670
1333.257813	517.925415
1332.199219	739.487244
1331.139648	394.790070
1330.079102	505.231598
1329.019531	479.815887
1327.958984	521.228210
1326.898438	493.559784
1325.837891	453.668762
1324.777344	525.034424
1323.715820	803.856812
1322.654297	433.464813
1321.592773	687.728271
1320.531250	917.313843
1319.468750	1053.144531
1318.406250	735.224670
1317.343750	496.451172
1316.281250	832.279785
1315.218750	682.521545
1314.155273	532.908630
1313.091797	1213.706177
1312.028320	931.229370
1310.963867	774.550171
1309.899414	972.562561
1308.834961	670.897766
1307.770508	1073.292603
1306.706055	885.097107
1305.640625	1056.200317
1304.575195	157.503174
1303.509766	653.426147
1302.444336	632.979370
1301.377930	819.059937
1300.311523	761.873230
1299.245117	579.503479
1298.178711	1026.062500
1297.111328	684.240601
1296.044922	1007.980408
1294.977539	342.461182
1293.909180	656.431519
1292.841797	850.130432
1291.773438	531.140015
1290.705078	906.375671
1289.636719	484.667877
1288.567383	624.539490
1287.499023	820.795227
1286.429688	894.502136
1285.360352	1061.321533
1284.290039	628.065491
1283.219727	479.094391
1282.150391	697.471497
1281.079102	798.297241
1280.008789	551.663025
1278.937500	344.316528
1277.866211	631.187988
1276.794922	578.068726
1275.723633	715.714844
1274.651367	586.899963
1273.580078	788.106995
1272.507813	798.673950
1271.434570	1121.935181
1270.362305	1078.767944
1269.289063	727.994751
1268.215820	550.725403
1267.142578	939.782288
1266.068359	982.197266
1264.994141	1061.212646
1263.919922	1052.416504
1262.845703	1072.908936
1261.771484	632.649048
1260.696289	1072.485352
1259.621094	495.984131
1258.545898	1133.030518
1257.469727	656.656616
1256.394531	864.816833
1255.318359	573.776245
1254.241211	674.759888
1253.165039	675.944824
1252.087891	818.240662
1251.010742	666.143433
1249.933594	837.573364
1248.856445	615.036865
1247.778320	844.738037
1246.700195	1008.719727
1245.622070	868.894470
1244.543945	602.803711
1243.464844	623.409668
1242.385742	474.020660
1241.306641	773.822754
1240.227539	935.134888
1239.147461	807.579407
1238.067383	619.417786
1236.987305	795.164368
1235.907227	1191.497437
1234.827148	865.138306
1233.746094	1028.533569
1232.665039	1208.800415
1231.583008	756.584656
1230.501953	1026.422729
1229.419922	521.123291
1228.337891	892.526306
1227.255859	1060.400024
1226.172852	717.499634
1225.089844	556.196411
1224.006836	687.653320
1222.923828	340.138702
1221.840820	560.995178
1220.756836	406.989716
1219.672852	47.579670
1218.587891	282.727325
1217.503906	401.782318
1216.418945	573.877258
1215.333984	485.055634
1214.249023	630.425842
1213.164063	430.522125
1212.078125	218.584030
1210.992188	291.401306
1209.906250	545.055115
1208.819336	366.863190
1207.732422	169.416168
1206.645508	543.310913
1205.558594	632.612976
1204.471680	613.403687
1203.383789	47.317127
1202.295898	256.936371
1201.208008	16.147463
1200.119141	-89.790550
1199.031250	117.168602
1197.942383	189.219498
1196.852539	258.767639
1195.763672	217.609634
1194.673828	56.174252
1193.583984	91.892754
1192.494141	93.889633
1191.404297	-151.675430
1190.313477	4.011205
1189.222656	-116.646317
1188.131836	46.062550
1187.040039	-502.032990
1185.949219	-529.049500
1184.857422	-344.945465
1183.764648	148.513199
1182.672852	140.370300
1181.580078	-76.477226
1180.487305	-3.171567
1179.394531	110.790985
1178.301758	241.425873
1177.208008	-303.758118
1176.114258	-17.512302
1175.020508	201.483536
1173.925781	-72.941566
1172.831055	184.137070
1171.736328	29.387403
1170.641602	121.110214
1169.546875	-115.010857
1168.451172	-95.182030
1167.355469	-106.509529
1166.259766	-74.856522
1165.163086	80.992607
1164.067383	59.899994
1162.970703	105.636581
1161.873047	-8.746754
1160.776367	-27.606310
1159.678711	-13.108809
1158.581055	263.886139
1157.483398	175.585922
1156.384766	84.866142
1155.287109	-134.656281
1154.188477	-218.226501
1153.088867	-25.258261
1151.990234	398.795319
1150.890625	-59.166519
1149.791016	169.204178
1148.691406	-148.068634
1147.590820	-222.351639
1146.490234	-68.085732
1145.389648	-142.461746
1144.289063	275.782623
1143.187500	-317.457581
1142.086914	343.173981
1140.984375	116.325882
1139.882813	-167.520157
1138.781250	154.898102
1137.678711	25.542021
1136.576172	285.881378
1135.472656	194.455612
1134.370117	95.910767
1133.266602	63.840672
1132.163086	72.094177
1131.058594	201.327927
1129.955078	105.055443
1128.850586	208.046173
1127.746094	531.524170
1126.640625	209.814072
1125.535156	490.378235
1124.430664	590.655762
1123.324219	264.278687
1122.218750	326.570129
1121.112305	450.361847
1120.005859	536.171204
1118.899414	437.245300
1117.792969	238.921234
1116.685547	71.402443
1115.578125	-55.852203
1114.470703	178.822510
1113.362305	429.899567
1112.253906	-236.501862
1111.145508	-323.509521
1110.037109	307.908997
1108.928711	-81.651283
1107.819336	-90.772041
1106.709961	51.232384
1105.599609	-47.692287
1104.490234	257.074097
1103.379883	23.597494
1102.269531	134.684753
1101.159180	264.579376
1100.047852	193.926315
1098.936523	469.891846
1097.825195	217.692154
1096.713867	394.523865
1095.601563	498.207825
1094.489258	-29.472494
1093.376953	458.132721
1092.263672	735.938049
1091.151367	340.376312
1090.038086	349.779266
1088.924805	189.770203
1087.810547	-214.833801
1086.696289	321.500732
1085.582031	401.435364
1084.467773	516.600464
1083.352539	789.172546
1082.238281	528.259949
1081.123047	389.616608
1080.006836	514.083923
1078.891602	185.336533
1077.775391	288.694916
1076.659180	413.141693
1075.541992	368.587921
1074.425781	314.708069
1073.308594	7.553314
1072.191406	-13.362593
1071.073242	7.937971
1069.956055	87.859673
1068.837891	156.043823
1067.719727	348.386841
1066.600586	383.733704
1065.481445	222.394775
1064.362305	210.996567
1063.243164	267.513184
1062.124023	249.160919
1061.003906	-68.613464
1059.883789	348.218933
1058.762695	-37.180191
1057.642578	-216.614151
1056.521484	352.004608
1055.400391	4.388377
1054.278320	-142.117371
1053.157227	103.902390
1052.035156	284.461365
1050.913086	243.197418
1049.790039	127.299965
1048.667969	-219.492218
1047.544922	129.143570
1046.420898	454.341705
1045.297852	-102.003113
1044.173828	367.756348
1043.049805	110.144226
1041.925781	267.501740
1040.800781	147.596786
1039.675781	60.425972
1038.550781	271.428101
1037.425781	156.463867
1036.299805	-121.327499
1035.173828	-80.105972
1034.047852	-152.835129
1032.921875	132.748001
1031.794922	308.958679
1030.667969	347.999878
1029.541016	170.931412
1028.413086	98.584351
1027.286133	-161.824860
1026.157227	-412.766022
1025.029297	-78.298264
1023.901367	-68.934235
1022.772461	-212.697968
1021.643555	-367.910706
1020.513672	-207.451813
1019.384766	-158.301453
1018.254883	-187.945938
1017.124023	-345.009003
1015.994141	-191.295563
1014.863281	-0.498524
1013.732422	-312.443787
1012.601563	-146.993652
1011.469727	143.508209
1010.338867	174.685532
1009.207031	273.057190
1008.074219	424.694611
1006.942383	400.545166
1005.809570	776.647705
1004.675781	1016.229919
1003.542969	1676.589966
1002.409180	1578.587769
1001.275391	1323.595215
1000.141602	1082.691162
999.007813	744.989563
997.873047	340.573486
996.738281	183.490326
995.602539	395.885742
994.467773	146.771011
993.332031	-30.605982
992.196289	283.508636
991.059570	147.901535
989.923828	498.938507
988.787109	-88.206047
987.650391	179.975128
986.512695	-3.422401
985.375000	108.202110
984.237305	134.688873
983.099609	207.323364
981.960938	337.568634
980.822266	19.138180
979.683594	-11.444288
978.544922	-115.502785
977.405273	114.035446
976.265625	391.859924
975.125977	39.884884
973.985352	283.355164
972.845703	99.515800
971.705078	193.793991
970.563477	375.397095
969.422852	54.260849
968.281250	-14.136233
967.139648	142.499771
965.997070	-77.074005
964.855469	338.924835
963.712891	-8.770513
962.569336	347.625244
961.426758	197.444550
960.283203	432.413330
959.139648	-88.628586
957.996094	-43.572105
956.851563	15.313210
955.707031	140.675369
954.562500	-93.243813
953.416992	-198.803513
952.272461	32.108013
951.126953	64.034584
949.980469	182.948685
948.834961	-75.284767
947.688477	116.972366
946.541992	-184.312683
945.395508	106.339958
944.248047	205.110779
943.100586	9.388516
941.953125	-30.897839
940.804688	465.299622
939.657227	151.332214
938.507813	672.560181
937.359375	299.602234
936.210938	467.342133
935.061523	416.257843
933.912109	296.928467
932.761719	638.035278
931.611328	129.371872
930.460938	461.456879
929.310547	317.597931
928.160156	57.813488
927.008789	34.941376
925.857422	-183.498749
924.705078	-442.688507
923.553711	171.681351
922.401367	-200.962204
921.249023	-16.385153
920.095703	4.555390
918.942383	55.124477
917.789063	142.106033
916.635742	444.897217
915.481445	416.129425
914.328125	214.946259
913.172852	-337.829590
912.018555	310.023376
910.863281	-40.449215
909.708008	-68.635521
908.552734	220.709152
907.396484	13.560313
906.241211	175.997818
905.083984	-80.728371
903.927734	-15.593849
902.770508	-140.645844
901.613281	-288.206757
900.456055	-306.598419
899.298828	150.333801
898.140625	-123.676338
896.982422	-85.334381
895.824219	-182.626343
894.665039	-327.290985
893.505859	-103.377876
892.346680	217.666016
891.186523	-130.140167
890.027344	-34.999882
888.867188	10.474528
887.706055	234.336182
886.545898	-117.427338
885.384766	-40.213253
884.223633	82.139275
883.061523	-25.584721
881.899414	71.998131
880.737305	-132.524124
879.575195	80.081093
878.413086	430.093201
877.250000	-73.878365
876.086914	199.498703
874.922852	8.904182
873.758789	270.947662
872.595703	127.765900
871.430664	173.698975
870.266602	145.403107
869.101563	-85.279671
867.936523	169.885056
866.770508	308.045959
865.605469	225.907867
864.439453	552.789612
863.273438	142.675400
862.106445	155.018768
860.939453	468.264832
859.772461	298.720306
858.605469	456.945831
857.437500	449.058990
856.269531	279.668915
855.101563	619.476868
853.932617	427.713745
852.764648	487.115295
851.595703	909.567078
850.425781	590.153137
849.256836	459.062439
848.086914	171.254684
846.916992	514.999207
845.746094	701.870728
844.575195	360.470520
843.404297	545.035156
842.233398	183.676071
841.061523	-108.196083
839.889648	53.938076
838.717773	209.276016
837.545898	351.105072
836.373047	-27.746176
835.200195	203.378494
834.027344	240.075027
832.853516	-145.257660
831.679688	76.720329
830.505859	202.597198
829.331055	455.560883
828.157227	135.101700
826.982422	479.327667
825.806641	453.240997
824.631836	210.914337
823.456055	115.744576
822.280273	290.161835
821.103516	-105.774879
819.926758	157.598999
818.750000	46.770309
817.573242	-182.024048
816.395508	127.767044
815.217773	-105.488464
814.040039	101.719833
812.862305	-93.718735
811.683594	-109.042160
810.504883	-22.167362
809.326172	-375.380707
808.146484	-324.146790
806.966797	-168.604950
805.787109	162.231949
804.607422	-111.008217
803.426758	-373.087006
802.246094	-182.424683
801.064453	-433.396088
799.883789	-218.543549
798.702148	-318.736816
797.520508	-203.907547
796.337891	-71.469727
795.156250	-282.621307
793.972656	91.100479
792.790039	19.399408
791.607422	197.877243
790.423828	-11.212077
789.239258	-114.045067
788.055664	101.735901
786.871094	-361.806030
785.686523	490.742157
784.501953	91.301971
783.316406	-62.646172
782.130859	207.740768
780.945313	153.118820
779.759766	-18.633352
778.573242	109.976379
777.386719	203.123505
776.199219	-136.524109
775.012695	2.830460
773.825195	402.401947
772.637695	102.424866
771.449219	219.336594
770.260742	-1.233573
769.072266	-215.160385
767.883789	234.298676
766.694336	335.338745
765.504883	409.823975
764.315430	651.575134
763.125977	437.370117
761.935547	575.388428
760.745117	286.330658
759.553711	701.399719
758.363281	544.285522
757.171875	442.151276
755.979492	553.259338
754.788086	747.780701
753.595703	544.370544
752.403320	174.011322
751.210938	399.032379
750.017578	250.550842
748.824219	372.127716
747.630859	436.514313
746.436523	441.550507
745.242188	317.086670
744.047852	63.206409
742.853516	372.977692
741.658203	257.213104
740.462891	97.611176
739.267578	5.966660
738.071289	54.529713
736.875000	260.729675
735.678711	-360.978333
734.482422	37.794449
733.285156	248.099121
732.087891	-5.657993
730.890625	-27.427765
729.692383	44.829311
728.494141	82.031570
727.295898	108.255722
726.097656	219.687912
724.898438	164.957687
723.699219	-136.641220
722.500000	66.436935
721.299805	-18.849991
720.099609	142.588867
718.899414	306.127594
717.698242	447.751648
716.498047	591.499451
715.296875	154.991257
714.094727	303.089813
712.893555	-15.408460
711.691406	-100.539238
710.489258	99.843636
709.286133	517.999634
708.083008	110.500877
706.879883	219.296417
705.676758	95.124489
704.472656	169.104370
703.268555	179.984177
702.064453	62.541424
700.860352	-20.000952
699.655273	56.281494
698.450195	421.719086
697.244141	87.181862
696.039063	-175.424011
694.833008	90.063080
693.626953	244.731445
692.419922	-236.833466
691.212891	208.894211
690.005859	374.520935
688.798828	-15.334934
687.590820	9.436106
686.382813	-30.761106
685.174805	52.762310
683.965820	-136.793716
682.756836	-334.813385
681.547852	-175.080215
680.338867	-41.283875
679.128906	-82.856445
677.918945	-52.807167
676.708984	157.061279
675.498047	96.438576
674.287109	1.385719
673.076172	-95.618416
671.865234	157.975433
670.653320	-135.438965
669.441406	243.800797
668.229492	370.181793
667.016602	-168.835022
665.803711	122.178230
664.590820	30.982389
663.377930	-260.767090
662.164063	-122.545670
660.950195	-115.808487
659.736328	-100.196663
658.521484	-121.016724
657.306641	-130.778763
656.091797	-310.619659
654.875977	-250.805878
653.661133	-132.534714
652.445313	-74.365959
651.228516	447.263885
650.012695	53.582306
648.795898	80.300804
647.579102	148.240463
646.361328	-37.491486
645.143555	37.585938
643.925781	97.919098
642.708008	203.763092
641.489258	215.312714
640.270508	-125.334419
639.051758	478.143585
637.833008	24.498423
636.613281	140.801758
635.393555	446.486450
634.172852	374.531372
632.953125	-29.721338
631.732422	313.618195
630.511719	99.329750
629.290039	329.726288
628.068359	105.782539
626.846680	257.712494
625.625000	367.210785
624.402344	318.569244
623.179688	199.769501
621.957031	94.424675
620.733398	420.234680
619.510742	206.804245
618.286133	-20.917469
617.062500	53.871384
615.837891	-33.398960
614.613281	14.786510
613.388672	106.366478
612.164063	-34.548321
610.938477	-146.924347
609.712891	267.271790
608.486328	231.059540
607.260742	-142.022812
606.034180	-225.824112
604.807617	-133.730164
