# Supplementary material for: Raman spectroscopy accurately differentiates mucosal healing from non-healing and biochemical changes following biological therapy in inflammatory bowel disease
Source: PLoS One. 2021 Jun 2;16(6):e0252210. doi: 10.1371/journal.pone.0252210 (PMC8172032; doi:10.1371/journal.pone.0252210)
Supplement: S4 Dataset — (ZIP) [file pone.0252210.s006.zip]

Archive with 1,001 entries (1,000 files):
- CD Mucosal healing/
- CD Mucosal healing/OC011 post treatment-2_base sub CR removed_19__X_-11938.7__Y_287.434__Z_-7193.93__Time_218.txt
- CD Mucosal healing/OC030-1 post_base sub cr removed_55__X_-19538.5__Y_47771.5__Time_613.txt
- CD Mucosal healing/OC004-1a post treatment_BL sub CR removed_43__X_-21971__Y_3642.2__Time_479.txt
- CD Mucosal healing/OC005 post treatment_BL sub CR removed_26__X_-13146.6__Y_1407.83__Z_-2778.6__Time_294.txt
- CD Mucosal healing/EC042-1_base sub CR removed_33__X_-26571.8__Y_40168.2__Time_367.txt
- CD Mucosal healing/EC040-1_base sub CR removed_77__X_-10551.3__Y_37152.1__Z_-59.5269__Time_873.txt
- CD Mucosal healing/OC011 post treatment-2_base sub CR removed_30__X_-11929.7__Y_289.434__Z_-7194.63__Time_344.txt
- CD Mucosal healing/OC030-1 post_base sub cr removed_28__X_-19534.5__Y_47768.5__Time_312.txt
- CD Mucosal healing/EC042-1_base sub CR removed_17__X_-26575.8__Y_40166.2__Time_189.txt
- CD Mucosal healing/OC017 post treatment-1_BL sub CR removed_71__X_-6103.39__Y_10949.1__Z_-135.588__Time_803.txt
- CD Mucosal healing/OC017 post treatment-1_BL sub CR removed_7__X_-6104.39__Y_10942.1__Z_-134.6__Time_78.txt
- CD Mucosal healing/EC027-1-1_BL sub CR removed_8__X_-21288.7__Y_3613.86__Time_89.txt
- CD Mucosal healing/OC017 post treatment-1_BL sub CR removed_23__X_-6108.39__Y_10944.1__Z_-134.802__Time_258.txt
- CD Mucosal healing/OC004-1a post treatment_BL sub CR removed_90__X_-21965.6__Y_3646.7__Time_1004.txt
- CD Mucosal healing/EC042-1_base sub CR removed_62__X_-26575.8__Y_40171.2__Time_690.txt
- CD Mucosal healing/OC004-1a post treatment_BL sub CR removed_88__X_-21966.5__Y_3645.8__Time_981.txt
- CD Mucosal healing/OC005 post treatment_BL sub CR removed_46__X_-13146.6__Y_1409.83__Z_-2778.63__Time_521.txt
- CD Mucosal healing/EC040-1_base sub CR removed_33__X_-10547.3__Y_37148.1__Z_-58.1945__Time_371.txt
- CD Mucosal healing/EC040-1_base sub CR removed_67__X_-10546.3__Y_37151.1__Z_-58.8462__Time_758.txt
- CD Mucosal healing/OC030-1 post_base sub cr removed_2__X_-19540.5__Y_47766.5__Time_22.txt
- CD Mucosal healing/EC034-1_base sub CR removed_37__X_24004.1__Y_21259.8__Z_371.153__Time_418.txt
- CD Mucosal healing/EC027-1-1_BL sub CR removed_56__X_-21293.7__Y_3618.86__Time_624.txt
- CD Mucosal healing/EC042-1_base sub CR removed_60__X_-26577.8__Y_40171.2__Time_668.txt
- CD Mucosal healing/OC030-1 post_base sub cr removed_4__X_-19538.5__Y_47766.5__Time_44.txt
- CD Mucosal healing/EC040-1_base sub CR removed_15__X_-10549.3__Y_37146.1__Z_-57.8842__Time_168.txt
- CD Mucosal healing/EC034-1_base sub CR removed_29__X_24011.1__Y_21258.8__Z_371.546__Time_326.txt
- CD Mucosal healing/EC027-1-1_BL sub CR removed_23__X_-21293.7__Y_3615.86__Time_256.txt
- CD Mucosal healing/OC004-1a post treatment_BL sub CR removed_91__X_-21966.5__Y_3646.7__Time_1015.txt
- CD Mucosal healing/EC040-1_base sub CR removed_0__X_-10553.3__Y_37145.1__Z_-57.8__Time_0.txt
- CD Mucosal healing/EC034-1_base sub CR removed_8__X_24010.1__Y_21256.8__Z_372__Time_89.txt
- CD Mucosal healing/OC011 post treatment-2_base sub CR removed_37__X_-11936.7__Y_289.434__Z_-7194.58__Time_423.txt
- CD Mucosal healing/EC034-1_base sub CR removed_13__X_24008.1__Y_21257.8__Z_371.866__Time_145.txt
- CD Mucosal healing/EC041-2_base sub CR removed_54__X_-15802.3__Y_36001.9__Z_178.305__Time_616.txt
- CD Mucosal healing/EC041-2_base sub CR removed_67__X_-15800.3__Y_36002.9__Z_178.699__Time_764.txt
- CD Mucosal healing/EC027-1-1_BL sub CR removed_2__X_-21294.7__Y_3613.86__Time_22.txt
- CD Mucosal healing/EC040-1_base sub CR removed_14__X_-10548.3__Y_37146.1__Z_-57.8816__Time_156.txt
- CD Mucosal healing/OC011 post treatment-2_base sub CR removed_83__X_-11935.7__Y_294.434__Z_-7195__Time_947.txt
- CD Mucosal healing/OC011 post treatment-2_base sub CR removed_65__X_-11933.7__Y_292.434__Z_-7194.78__Time_743.txt
- CD Mucosal healing/EC027-1-1_BL sub CR removed_80__X_-21296.7__Y_3621.86__Time_893.txt
- CD Mucosal healing/EC041-2_base sub CR removed_88__X_-15799.3__Y_36004.9__Z_179.168__Time_1004.txt
- CD Mucosal healing/EC042-1_base sub CR removed_90__X_-26568.8__Y_40174.2__Time_1003.txt
- CD Mucosal healing/EC040-1_base sub CR removed_23__X_-10550.3__Y_37147.1__Z_-58.0446__Time_258.txt
- CD Mucosal healing/OC030-1 post_base sub cr removed_87__X_-19535.5__Y_47774.5__Time_970.txt
- CD Mucosal healing/OC011 post treatment-2_base sub CR removed_79__X_-11938.7__Y_293.434__Z_-7194.85__Time_902.txt
- CD Mucosal healing/OC030-1 post_base sub cr removed_25__X_-19537.5__Y_47768.5__Time_278.txt
- CD Mucosal healing/OC017 post treatment-1_BL sub CR removed_92__X_-6104.39__Y_10951.1__Z_-135.783__Time_1042.txt
- CD Mucosal healing/EC040-1_base sub CR removed_21__X_-10552.3__Y_37147.1__Z_-58.2354__Time_236.txt
- CD Mucosal healing/OC017 post treatment-1_BL sub CR removed_95__X_-6107.39__Y_10951.1__Z_-135.706__Time_1075.txt
- CD Mucosal healing/EC042-1_base sub CR removed_44__X_-26573.8__Y_40169.2__Time_490.txt
- CD Mucosal healing/OC030-1 post_base sub cr removed_66__X_-19536.5__Y_47772.5__Time_736.txt
- CD Mucosal healing/OC004-1a post treatment_BL sub CR removed_85__X_-21969.2__Y_3645.8__Time_948.txt
- CD Mucosal healing/OC030-1 post_base sub cr removed_62__X_-19540.5__Y_47772.5__Time_691.txt
- CD Mucosal healing/OC011 post treatment-2_base sub CR removed_64__X_-11934.7__Y_292.434__Z_-7194.9__Time_732.txt
- CD Mucosal healing/OC004-1a post treatment_BL sub CR removed_73__X_-21968.3__Y_3644.9__Time_814.txt
- CD Mucosal healing/OC030-1 post_base sub cr removed_91__X_-19534.5__Y_47775.5__Time_1015.txt
- CD Mucosal healing/EC027-1-1_BL sub CR removed_63__X_-21293.7__Y_3619.86__Time_703.txt
- CD Mucosal healing/EC042-1_base sub CR removed_69__X_-26568.8__Y_40171.2__Time_768.txt
- CD Mucosal healing/OC005 post treatment_BL sub CR removed_95__X_-13148.6__Y_1414.83__Z_-2779.32__Time_1079.txt
- CD Mucosal healing/EC041-2_base sub CR removed_70__X_-15798.3__Y_36003.9__Z_179.221__Time_799.txt
- CD Mucosal healing/EC040-1_base sub CR removed_16__X_-10550.3__Y_37146.1__Z_-57.8869__Time_179.txt
- CD Mucosal healing/OC004-1a post treatment_BL sub CR removed_36__X_-21971__Y_3641.3__Time_401.txt
- CD Mucosal healing/EC040-1_base sub CR removed_3__X_-10550.3__Y_37145.1__Z_-57.8__Time_33.txt
- CD Mucosal healing/OC011 post treatment-2_base sub CR removed_13__X_-11932.7__Y_287.434__Z_-7194.45__Time_149.txt
- CD Mucosal healing/EC040-1_base sub CR removed_26__X_-10547.3__Y_37147.1__Z_-58.0367__Time_292.txt
- CD Mucosal healing/OC005 post treatment_BL sub CR removed_30__X_-13143.6__Y_1408.83__Z_-2778.6__Time_338.txt
- CD Mucosal healing/OC011 post treatment-2_base sub CR removed_89__X_-11929.7__Y_294.434__Z_-7195__Time_1014.txt
- CD Mucosal healing/EC027-1-1_BL sub CR removed_41__X_-21295.7__Y_3617.86__Time_457.txt
- CD Mucosal healing/EC041-2_base sub CR removed_78__X_-15806.3__Y_36003.9__Z_178.485__Time_890.txt
- CD Mucosal healing/EC027-1-1_BL sub CR removed_96__X_-21293.7__Y_3622.86__Time_1071.txt
- CD Mucosal healing/OC030-1 post_base sub cr removed_60__X_-19542.5__Y_47772.5__Time_669.txt
- CD Mucosal healing/OC004-1a post treatment_BL sub CR removed_4__X_-21970.1__Y_3638.6__Time_44.txt
- CD Mucosal healing/OC017 post treatment-1_BL sub CR removed_60__X_-6111.39__Y_10948.1__Z_-134.982__Time_677.txt
- CD Mucosal healing/OC005 post treatment_BL sub CR removed_62__X_-13150.6__Y_1411.83__Z_-2779.46__Time_703.txt
- CD Mucosal healing/OC004-1a post treatment_BL sub CR removed_79__X_-21973.7__Y_3644.9__Time_881.txt
- CD Mucosal healing/EC034-1_base sub CR removed_6__X_24008.1__Y_21256.8__Z_372__Time_67.txt
- CD Mucosal healing/EC034-1_base sub CR removed_11__X_24010.1__Y_21257.8__Z_371.836__Time_123.txt
- CD Mucosal healing/OC011 post treatment-2_base sub CR removed_22__X_-11936.7__Y_288.434__Z_-7194.24__Time_252.txt
- CD Mucosal healing/OC030-1 post_base sub cr removed_84__X_-19538.5__Y_47774.5__Time_937.txt
- CD Mucosal healing/EC041-2_base sub CR removed_75__X_-15803.3__Y_36003.9__Z_178.577__Time_856.txt
- CD Mucosal healing/EC042-1_base sub CR removed_36__X_-26574.8__Y_40168.2__Time_401.txt
- CD Mucosal healing/EC041-2_base sub CR removed_5__X_-15802.3__Y_35996.9__Z_178.058__Time_56.txt
- CD Mucosal healing/OC011 post treatment-2_base sub CR removed_44__X_-11934.7__Y_290.434__Z_-7194.61__Time_504.txt
- CD Mucosal healing/EC027-1-1_BL sub CR removed_46__X_-21290.7__Y_3617.86__Time_513.txt
- CD Mucosal healing/EC041-2_base sub CR removed_45__X_-15802.3__Y_36000.9__Z_178.108__Time_514.txt
- CD Mucosal healing/EC042-1_base sub CR removed_25__X_-26572.8__Y_40167.2__Time_278.txt
- CD Mucosal healing/EC040-1_base sub CR removed_27__X_-10546.3__Y_37147.1__Z_-58.0355__Time_303.txt
- CD Mucosal healing/EC042-1_base sub CR removed_99__X_-26577.8__Y_40174.2__Time_1103.txt
- CD Mucosal healing/OC005 post treatment_BL sub CR removed_36__X_-13149.6__Y_1408.83__Z_-2778.91__Time_406.txt
- CD Mucosal healing/EC042-1_base sub CR removed_70__X_-26568.8__Y_40172.2__Time_780.txt
- CD Mucosal healing/OC030-1 post_base sub cr removed_88__X_-19534.5__Y_47774.5__Time_981.txt
- CD Mucosal healing/OC017 post treatment-1_BL sub CR removed_88__X_-6103.39__Y_10950.1__Z_-135.722__Time_996.txt
- CD Mucosal healing/OC004-1a post treatment_BL sub CR removed_0__X_-21973.7__Y_3638.6__Time_0.txt
- CD Mucosal healing/OC030-1 post_base sub cr removed_80__X_-19542.5__Y_47774.5__Time_892.txt
- CD Mucosal healing/EC042-1_base sub CR removed_72__X_-26570.8__Y_40172.2__Time_802.txt
- CD Mucosal healing/EC034-1_base sub CR removed_94__X_24007.1__Y_21265.8__Z_370.452__Time_1066.txt
- CD Mucosal healing/OC005 post treatment_BL sub CR removed_99__X_-13152.6__Y_1414.83__Z_-2779.6__Time_1125.txt
- CD Mucosal healing/OC030-1 post_base sub cr removed_76__X_-19539.5__Y_47773.5__Time_847.txt
- CD Mucosal healing/OC011 post treatment-2_base sub CR removed_93__X_-11932.7__Y_295.434__Z_-7195__Time_1059.txt
- CD Mucosal healing/OC017 post treatment-1_BL sub CR removed_53__X_-6105.39__Y_10947.1__Z_-135.181__Time_598.txt
- CD Mucosal healing/OC030-1 post_base sub cr removed_13__X_-19536.5__Y_47767.5__Time_144.txt
- CD Mucosal healing/EC027-1-1_BL sub CR removed_65__X_-21291.7__Y_3619.86__Time_725.txt
- CD Mucosal healing/OC017 post treatment-1_BL sub CR removed_15__X_-6107.39__Y_10943.1__Z_-134.679__Time_167.txt
- CD Mucosal healing/OC011 post treatment-2_base sub CR removed_66__X_-11932.7__Y_292.434__Z_-7194.82__Time_755.txt
- CD Mucosal healing/OC017 post treatment-1_BL sub CR removed_56__X_-6108.39__Y_10947.1__Z_-134.978__Time_632.txt
- CD Mucosal healing/OC011 post treatment-2_base sub CR removed_38__X_-11937.7__Y_289.434__Z_-7194.69__Time_435.txt
- CD Mucosal healing/EC042-1_base sub CR removed_2__X_-26575.8__Y_40165.2__Time_22.txt
- CD Mucosal healing/OC005 post treatment_BL sub CR removed_98__X_-13151.6__Y_1414.83__Z_-2779.54__Time_1114.txt
- CD Mucosal healing/EC034-1_base sub CR removed_97__X_24004.1__Y_21265.8__Z_370.058__Time_1100.txt
- CD Mucosal healing/EC042-1_base sub CR removed_8__X_-26569.8__Y_40165.2__Time_88.txt
- CD Mucosal healing/EC034-1_base sub CR removed_57__X_24004.1__Y_21261.8__Z_370.983__Time_645.txt
- CD Mucosal healing/OC017 post treatment-1_BL sub CR removed_42__X_-6109.39__Y_10946.1__Z_-134.864__Time_473.txt
- CD Mucosal healing/OC005 post treatment_BL sub CR removed_87__X_-13145.6__Y_1413.83__Z_-2779.07__Time_988.txt
- CD Mucosal healing/OC005 post treatment_BL sub CR removed_7__X_-13145.6__Y_1405.83__Z_-2778.6__Time_78.txt
- CD Mucosal healing/EC041-2_base sub CR removed_96__X_-15804.3__Y_36005.9__Z_178.8__Time_1095.txt
- CD Mucosal healing/OC030-1 post_base sub cr removed_85__X_-19537.5__Y_47774.5__Time_948.txt
- CD Mucosal healing/OC017 post treatment-1_BL sub CR removed_82__X_-6109.39__Y_10950.1__Z_-135.518__Time_927.txt
- CD Mucosal healing/EC042-1_base sub CR removed_74__X_-26572.8__Y_40172.2__Time_824.txt
- CD Mucosal healing/OC017 post treatment-1_BL sub CR removed_58__X_-6110.39__Y_10947.1__Z_-134.842__Time_654.txt
- CD Mucosal healing/EC040-1_base sub CR removed_4__X_-10549.3__Y_37145.1__Z_-57.8__Time_44.txt
- CD Mucosal healing/EC041-2_base sub CR removed_37__X_-15805.3__Y_35999.9__Z_177.727__Time_422.txt
- CD Mucosal healing/EC027-1-1_BL sub CR removed_27__X_-21289.7__Y_3615.86__Time_301.txt
- CD Mucosal healing/OC005 post treatment_BL sub CR removed_51__X_-13144.6__Y_1410.83__Z_-2778.74__Time_577.txt
- CD Mucosal healing/OC004-1a post treatment_BL sub CR removed_54__X_-21969.2__Y_3643.1__Time_602.txt
- CD Mucosal healing/OC030-1 post_base sub cr removed_34__X_-19537.5__Y_47769.5__Time_379.txt
- CD Mucosal healing/EC040-1_base sub CR removed_52__X_-10546.3__Y_37150.1__Z_-58.6067__Time_587.txt
- CD Mucosal healing/OC005 post treatment_BL sub CR removed_49__X_-13143.6__Y_1409.83__Z_-2778.63__Time_555.txt
- CD Mucosal healing/EC027-1-1_BL sub CR removed_69__X_-21287.7__Y_3619.86__Time_769.txt
- CD Mucosal healing/EC034-1_base sub CR removed_98__X_24003.1__Y_21265.8__Z_370.029__Time_1112.txt
- CD Mucosal healing/OC017 post treatment-1_BL sub CR removed_45__X_-6106.39__Y_10946.1__Z_-135.056__Time_507.txt
- CD Mucosal healing/EC040-1_base sub CR removed_72__X_-10546.3__Y_37152.1__Z_-59.0858__Time_816.txt
- CD Mucosal healing/EC040-1_base sub CR removed_63__X_-10550.3__Y_37151.1__Z_-59.1694__Time_713.txt
- CD Mucosal healing/OC030-1 post_base sub cr removed_18__X_-19541.5__Y_47767.5__Time_200.txt
- CD Mucosal healing/EC042-1_base sub CR removed_21__X_-26576.8__Y_40167.2__Time_234.txt
- CD Mucosal healing/OC004-1a post treatment_BL sub CR removed_92__X_-21967.4__Y_3646.7__Time_1026.txt
- CD Mucosal healing/OC011 post treatment-2_base sub CR removed_73__X_-11932.7__Y_293.434__Z_-7194.96__Time_834.txt
- CD Mucosal healing/EC042-1_base sub CR removed_22__X_-26575.8__Y_40167.2__Time_245.txt
- CD Mucosal healing/EC040-1_base sub CR removed_79__X_-10553.3__Y_37152.1__Z_-59.6628__Time_896.txt
- CD Mucosal healing/OC030-1 post_base sub cr removed_15__X_-19538.5__Y_47767.5__Time_167.txt
- CD Mucosal healing/OC005 post treatment_BL sub CR removed_74__X_-13147.6__Y_1412.83__Z_-2779.09__Time_840.txt
- CD Mucosal healing/EC040-1_base sub CR removed_1__X_-10552.3__Y_37145.1__Z_-57.8__Time_11.txt
- CD Mucosal healing/OC005 post treatment_BL sub CR removed_76__X_-13149.6__Y_1412.83__Z_-2779.39__Time_863.txt
- CD Mucosal healing/OC005 post treatment_BL sub CR removed_69__X_-13143.6__Y_1411.83__Z_-2778.84__Time_782.txt
- CD Mucosal healing/OC005 post treatment_BL sub CR removed_16__X_-13149.6__Y_1406.83__Z_-2778.6__Time_179.txt
- CD Mucosal healing/OC030-1 post_base sub cr removed_30__X_-19533.5__Y_47769.5__Time_334.txt
- CD Mucosal healing/EC034-1_base sub CR removed_25__X_24007.1__Y_21258.8__Z_371.683__Time_281.txt
- CD Mucosal healing/EC042-1_base sub CR removed_41__X_-26576.8__Y_40169.2__Time_457.txt
- CD Mucosal healing/OC011 post treatment-2_base sub CR removed_53__X_-11932.7__Y_291.434__Z_-7194.69__Time_606.txt
- CD Mucosal healing/EC034-1_base sub CR removed_5__X_24007.1__Y_21256.8__Z_372__Time_55.txt
- CD Mucosal healing/OC011 post treatment-2_base sub CR removed_91__X_-11930.7__Y_295.434__Z_-7195__Time_1036.txt
- CD Mucosal healing/OC004-1a post treatment_BL sub CR removed_75__X_-21970.1__Y_3644.9__Time_836.txt
- CD Mucosal healing/EC034-1_base sub CR removed_88__X_24010.1__Y_21264.8__Z_370.797__Time_997.txt
- CD Mucosal healing/OC004-1a post treatment_BL sub CR removed_27__X_-21967.4__Y_3640.4__Time_301.txt
- CD Mucosal healing/OC004-1a post treatment_BL sub CR removed_66__X_-21968.3__Y_3644__Time_736.txt
- CD Mucosal healing/OC011 post treatment-2_base sub CR removed_71__X_-11930.7__Y_293.434__Z_-7194.96__Time_811.txt
- CD Mucosal healing/OC017 post treatment-1_BL sub CR removed_61__X_-6110.39__Y_10948.1__Z_-135.03__Time_688.txt
- CD Mucosal healing/OC005 post treatment_BL sub CR removed_63__X_-13149.6__Y_1411.83__Z_-2779.33__Time_714.txt
- CD Mucosal healing/EC042-1_base sub CR removed_35__X_-26573.8__Y_40168.2__Time_390.txt
- CD Mucosal healing/EC034-1_base sub CR removed_2__X_24004.1__Y_21256.8__Z_372__Time_22.txt
- CD Mucosal healing/EC041-2_base sub CR removed_2__X_-15805.3__Y_35996.9__Z_177.783__Time_22.txt
- CD Mucosal healing/EC042-1_base sub CR removed_43__X_-26574.8__Y_40169.2__Time_479.txt
- CD Mucosal healing/EC040-1_base sub CR removed_40__X_-10553.3__Y_37149.1__Z_-58.9107__Time_451.txt
- CD Mucosal healing/EC041-2_base sub CR removed_97__X_-15805.3__Y_36005.9__Z_178.8__Time_1106.txt
- CD Mucosal healing/EC027-1-1_BL sub CR removed_83__X_-21293.7__Y_3621.86__Time_926.txt
- CD Mucosal healing/EC034-1_base sub CR removed_1__X_24003.1__Y_21256.8__Z_372__Time_11.txt
- CD Mucosal healing/OC011 post treatment-2_base sub CR removed_18__X_-11937.7__Y_287.434__Z_-7194.01__Time_206.txt
- CD Mucosal healing/OC005 post treatment_BL sub CR removed_37__X_-13150.6__Y_1408.83__Z_-2779.09__Time_417.txt
- CD Mucosal healing/OC030-1 post_base sub cr removed_69__X_-19533.5__Y_47772.5__Time_769.txt
- CD Mucosal healing/EC042-1_base sub CR removed_65__X_-26572.8__Y_40171.2__Time_724.txt
- CD Mucosal healing/OC004-1a post treatment_BL sub CR removed_23__X_-21971__Y_3640.4__Time_256.txt
- CD Mucosal healing/OC004-1a post treatment_BL sub CR removed_7__X_-21967.4__Y_3638.6__Time_77.txt
- CD Mucosal healing/OC004-1a post treatment_BL sub CR removed_93__X_-21968.3__Y_3646.7__Time_1037.txt
- CD Mucosal healing/EC034-1_base sub CR removed_85__X_24007.1__Y_21264.8__Z_370.63__Time_963.txt
- CD Mucosal healing/OC004-1a post treatment_BL sub CR removed_26__X_-21968.3__Y_3640.4__Time_290.txt
- CD Mucosal healing/OC017 post treatment-1_BL sub CR removed_38__X_-6110.39__Y_10945.1__Z_-134.751__Time_427.txt
- CD Mucosal healing/EC034-1_base sub CR removed_66__X_24008.1__Y_21262.8__Z_370.963__Time_748.txt
- CD Mucosal healing/EC034-1_base sub CR removed_56__X_24005.1__Y_21261.8__Z_371.096__Time_634.txt
- CD Mucosal healing/OC030-1 post_base sub cr removed_57__X_-19540.5__Y_47771.5__Time_635.txt
- CD Mucosal healing/EC040-1_base sub CR removed_7__X_-10546.3__Y_37145.1__Z_-57.8__Time_78.txt
- CD Mucosal healing/OC030-1 post_base sub cr removed_46__X_-19536.5__Y_47770.5__Time_513.txt
- CD Mucosal healing/EC041-2_base sub CR removed_16__X_-15804.3__Y_35997.9__Z_177.628__Time_181.txt
- CD Mucosal healing/OC030-1 post_base sub cr removed_89__X_-19533.5__Y_47774.5__Time_992.txt
- CD Mucosal healing/OC011 post treatment-2_base sub CR removed_69__X_-11929.7__Y_292.434__Z_-7194.91__Time_788.txt
- CD Mucosal healing/EC040-1_base sub CR removed_69__X_-10544.3__Y_37151.1__Z_-58.9701__Time_781.txt
- CD Mucosal healing/OC005 post treatment_BL sub CR removed_64__X_-13148.6__Y_1411.83__Z_-2779.15__Time_726.txt
- CD Mucosal healing/EC034-1_base sub CR removed_35__X_24006.1__Y_21259.8__Z_371.386__Time_395.txt
- CD Mucosal healing/OC011 post treatment-2_base sub CR removed_23__X_-11935.7__Y_288.434__Z_-7194.14__Time_263.txt
- CD Mucosal healing/EC027-1-1_BL sub CR removed_1__X_-21295.7__Y_3613.86__Time_11.txt
- CD Mucosal healing/OC004-1a post treatment_BL sub CR removed_96__X_-21971__Y_3646.7__Time_1071.txt
- CD Mucosal healing/EC027-1-1_BL sub CR removed_57__X_-21294.7__Y_3618.86__Time_636.txt
- CD Mucosal healing/EC040-1_base sub CR removed_95__X_-10549.3__Y_37154.1__Z_-59.6376__Time_1079.txt
- CD Mucosal healing/OC011 post treatment-2_base sub CR removed_2__X_-11936.7__Y_286.434__Z_-7194.17__Time_23.txt
- CD Mucosal healing/EC040-1_base sub CR removed_50__X_-10544.3__Y_37150.1__Z_-58.7305__Time_565.txt
- CD Mucosal healing/OC005 post treatment_BL sub CR removed_32__X_-13145.6__Y_1408.83__Z_-2778.6__Time_361.txt
- CD Mucosal healing/EC040-1_base sub CR removed_31__X_-10545.3__Y_37148.1__Z_-58.1934__Time_348.txt
- CD Mucosal healing/EC027-1-1_BL sub CR removed_31__X_-21288.7__Y_3616.86__Time_346.txt
- CD Mucosal healing/EC041-2_base sub CR removed_30__X_-15798.3__Y_35999.9__Z_178.312__Time_340.txt
- CD Mucosal healing/EC027-1-1_BL sub CR removed_39__X_-21296.7__Y_3616.86__Time_435.txt
- CD Mucosal healing/OC005 post treatment_BL sub CR removed_24__X_-13148.6__Y_1407.83__Z_-2778.6__Time_271.txt
- CD Mucosal healing/OC004-1a post treatment_BL sub CR removed_68__X_-21966.5__Y_3644__Time_758.txt
- CD Mucosal healing/OC005 post treatment_BL sub CR removed_88__X_-13144.6__Y_1413.83__Z_-2779__Time_999.txt
- CD Mucosal healing/OC011 post treatment-2_base sub CR removed_97__X_-11936.7__Y_295.434__Z_-7195__Time_1103.txt
- CD Mucosal healing/OC004-1a post treatment_BL sub CR removed_14__X_-21969.2__Y_3639.5__Time_156.txt
- CD Mucosal healing/EC027-1-1_BL sub CR removed_33__X_-21290.7__Y_3616.86__Time_368.txt
- CD Mucosal healing/EC040-1_base sub CR removed_59__X_-10553.3__Y_37150.1__Z_-59.1656__Time_667.txt
- CD Mucosal healing/EC034-1_base sub CR removed_50__X_24011.1__Y_21261.8__Z_370.964__Time_566.txt
- CD Mucosal healing/EC041-2_base sub CR removed_12__X_-15800.3__Y_35997.9__Z_177.892__Time_135.txt
- CD Mucosal healing/OC011 post treatment-2_base sub CR removed_42__X_-11936.7__Y_290.434__Z_-7194.86__Time_481.txt
- CD Mucosal healing/OC004-1a post treatment_BL sub CR removed_44__X_-21970.1__Y_3642.2__Time_490.txt
- CD Mucosal healing/EC027-1-1_BL sub CR removed_17__X_-21294.7__Y_3614.86__Time_189.txt
- CD Mucosal healing/EC041-2_base sub CR removed_71__X_-15799.3__Y_36003.9__Z_179.035__Time_811.txt
- CD Mucosal healing/EC034-1_base sub CR removed_84__X_24006.1__Y_21264.8__Z_370.498__Time_952.txt
- CD Mucosal healing/EC040-1_base sub CR removed_76__X_-10550.3__Y_37152.1__Z_-59.4192__Time_861.txt
- CD Mucosal healing/OC005 post treatment_BL sub CR removed_23__X_-13149.6__Y_1407.83__Z_-2778.71__Time_260.txt
- CD Mucosal healing/EC027-1-1_BL sub CR removed_78__X_-21295.7__Y_3620.86__Time_870.txt
- CD Mucosal healing/EC042-1_base sub CR removed_81__X_-26576.8__Y_40173.2__Time_902.txt
- CD Mucosal healing/EC041-2_base sub CR removed_85__X_-15802.3__Y_36004.9__Z_178.705__Time_969.txt
- CD Mucosal healing/OC017 post treatment-1_BL sub CR removed_84__X_-6107.39__Y_10950.1__Z_-135.572__Time_950.txt
- CD Mucosal healing/OC005 post treatment_BL sub CR removed_91__X_-13144.6__Y_1414.83__Z_-2779.04__Time_1033.txt
- CD Mucosal healing/EC041-2_base sub CR removed_26__X_-15801.3__Y_35998.9__Z_177.882__Time_295.txt
- CD Mucosal healing/OC005 post treatment_BL sub CR removed_81__X_-13151.6__Y_1413.83__Z_-2779.54__Time_920.txt
- CD Mucosal healing/EC040-1_base sub CR removed_22__X_-10551.3__Y_37147.1__Z_-58.1354__Time_247.txt
- CD Mucosal healing/EC041-2_base sub CR removed_43__X_-15804.3__Y_36000.9__Z_177.951__Time_491.txt
- CD Mucosal healing/OC030-1 post_base sub cr removed_39__X_-19542.5__Y_47769.5__Time_434.txt
- CD Mucosal healing/EC034-1_base sub CR removed_18__X_24003.1__Y_21257.8__Z_371.804__Time_202.txt
- CD Mucosal healing/OC004-1a post treatment_BL sub CR removed_12__X_-21967.4__Y_3639.5__Time_133.txt
- CD Mucosal healing/OC017 post treatment-1_BL sub CR removed_16__X_-6108.39__Y_10943.1__Z_-134.677__Time_179.txt
- CD Mucosal healing/EC040-1_base sub CR removed_56__X_-10550.3__Y_37150.1__Z_-58.9119__Time_633.txt
- CD Mucosal healing/EC041-2_base sub CR removed_87__X_-15800.3__Y_36004.9__Z_178.966__Time_992.txt
- CD Mucosal healing/OC011 post treatment-2_base sub CR removed_56__X_-11935.7__Y_291.434__Z_-7194.88__Time_641.txt
- CD Mucosal healing/OC005 post treatment_BL sub CR removed_56__X_-13149.6__Y_1410.83__Z_-2779.21__Time_634.txt
- CD Mucosal healing/EC042-1_base sub CR removed_18__X_-26576.8__Y_40166.2__Time_200.txt
- CD Mucosal healing/OC017 post treatment-1_BL sub CR removed_59__X_-6111.39__Y_10947.1__Z_-134.795__Time_665.txt
- CD Mucosal healing/EC027-1-1_BL sub CR removed_50__X_-21287.7__Y_3618.86__Time_558.txt
- CD Mucosal healing/OC005 post treatment_BL sub CR removed_33__X_-13146.6__Y_1408.83__Z_-2778.6__Time_372.txt
- CD Mucosal healing/OC017 post treatment-1_BL sub CR removed_26__X_-6105.39__Y_10944.1__Z_-134.808__Time_292.txt
- CD Mucosal healing/EC034-1_base sub CR removed_69__X_24011.1__Y_21262.8__Z_370.958__Time_782.txt
- CD Mucosal healing/EC041-2_base sub CR removed_81__X_-15806.3__Y_36004.9__Z_178.725__Time_924.txt
- CD Mucosal healing/OC017 post treatment-1_BL sub CR removed_78__X_-6110.39__Y_10949.1__Z_-135.24__Time_882.txt
- CD Mucosal healing/OC030-1 post_base sub cr removed_79__X_-19542.5__Y_47773.5__Time_881.txt
- CD Mucosal healing/EC040-1_base sub CR removed_54__X_-10548.3__Y_37150.1__Z_-58.7119__Time_610.txt
- CD Mucosal healing/OC030-1 post_base sub cr removed_51__X_-19534.5__Y_47771.5__Time_569.txt
- CD Mucosal healing/EC041-2_base sub CR removed_64__X_-15803.3__Y_36002.9__Z_178.443__Time_731.txt
- CD Mucosal healing/EC041-2_base sub CR removed_40__X_-15807.3__Y_36000.9__Z_178.143__Time_456.txt
- CD Mucosal healing/OC017 post treatment-1_BL sub CR removed_46__X_-6105.39__Y_10946.1__Z_-135.058__Time_519.txt
- CD Mucosal healing/OC030-1 post_base sub cr removed_1__X_-19541.5__Y_47766.5__Time_11.txt
- CD Mucosal healing/OC030-1 post_base sub cr removed_53__X_-19536.5__Y_47771.5__Time_591.txt
- CD Mucosal healing/OC017 post treatment-1_BL sub CR removed_64__X_-6107.39__Y_10948.1__Z_-135.234__Time_723.txt
- CD Mucosal healing/EC042-1_base sub CR removed_14__X_-26572.8__Y_40166.2__Time_156.txt
- CD Mucosal healing/EC027-1-1_BL sub CR removed_22__X_-21294.7__Y_3615.86__Time_245.txt
- CD Mucosal healing/OC005 post treatment_BL sub CR removed_28__X_-13144.6__Y_1407.83__Z_-2778.6__Time_316.txt
- CD Mucosal healing/EC034-1_base sub CR removed_86__X_24008.1__Y_21264.8__Z_370.703__Time_975.txt
- CD Mucosal healing/EC041-2_base sub CR removed_77__X_-15805.3__Y_36003.9__Z_178.567__Time_879.txt
- CD Mucosal healing/OC011 post treatment-2_base sub CR removed_61__X_-11937.7__Y_292.434__Z_-7195__Time_698.txt
- CD Mucosal healing/OC011 post treatment-2_base sub CR removed_63__X_-11935.7__Y_292.434__Z_-7195__Time_720.txt
- CD Mucosal healing/OC017 post treatment-1_BL sub CR removed_87__X_-6104.39__Y_10950.1__Z_-135.645__Time_984.txt
- CD Mucosal healing/OC011 post treatment-2_base sub CR removed_3__X_-11935.7__Y_286.434__Z_-7194.38__Time_34.txt
- CD Mucosal healing/EC034-1_base sub CR removed_28__X_24010.1__Y_21258.8__Z_371.558__Time_315.txt
- CD Mucosal healing/EC042-1_base sub CR removed_23__X_-26574.8__Y_40167.2__Time_256.txt
- CD Mucosal healing/OC004-1a post treatment_BL sub CR removed_69__X_-21965.6__Y_3644__Time_769.txt
- CD Mucosal healing/OC005 post treatment_BL sub CR removed_31__X_-13144.6__Y_1408.83__Z_-2778.6__Time_349.txt
- CD Mucosal healing/OC004-1a post treatment_BL sub CR removed_55__X_-21970.1__Y_3643.1__Time_613.txt
- CD Mucosal healing/OC030-1 post_base sub cr removed_21__X_-19541.5__Y_47768.5__Time_234.txt
- CD Mucosal healing/EC027-1-1_BL sub CR removed_92__X_-21289.7__Y_3622.86__Time_1027.txt
- CD Mucosal healing/EC040-1_base sub CR removed_28__X_-10545.3__Y_37147.1__Z_-58.0355__Time_314.txt
- CD Mucosal healing/OC004-1a post treatment_BL sub CR removed_33__X_-21968.3__Y_3641.3__Time_368.txt
- CD Mucosal healing/OC030-1 post_base sub cr removed_11__X_-19534.5__Y_47767.5__Time_122.txt
- CD Mucosal healing/OC030-1 post_base sub cr removed_83__X_-19539.5__Y_47774.5__Time_926.txt
- CD Mucosal healing/OC005 post treatment_BL sub CR removed_66__X_-13146.6__Y_1411.83__Z_-2778.86__Time_749.txt
- CD Mucosal healing/OC017 post treatment-1_BL sub CR removed_65__X_-6106.39__Y_10948.1__Z_-135.302__Time_734.txt
- CD Mucosal healing/EC042-1_base sub CR removed_19__X_-26577.8__Y_40166.2__Time_211.txt
- CD Mucosal healing/EC027-1-1_BL sub CR removed_81__X_-21295.7__Y_3621.86__Time_904.txt
- CD Mucosal healing/EC041-2_base sub CR removed_58__X_-15806.3__Y_36001.9__Z_178.001__Time_662.txt
- CD Mucosal healing/EC027-1-1_BL sub CR removed_47__X_-21289.7__Y_3617.86__Time_524.txt
- CD Mucosal healing/OC017 post treatment-1_BL sub CR removed_67__X_-6104.39__Y_10948.1__Z_-135.378__Time_757.txt
- CD Mucosal healing/OC005 post treatment_BL sub CR removed_68__X_-13144.6__Y_1411.83__Z_-2778.86__Time_771.txt
- CD Mucosal healing/EC027-1-1_BL sub CR removed_51__X_-21288.7__Y_3618.86__Time_569.txt
- CD Mucosal healing/OC005 post treatment_BL sub CR removed_80__X_-13152.6__Y_1413.83__Z_-2779.6__Time_909.txt
- CD Mucosal healing/EC034-1_base sub CR removed_42__X_24004.1__Y_21260.8__Z_370.996__Time_475.txt
- CD Mucosal healing/OC017 post treatment-1_BL sub CR removed_83__X_-6108.39__Y_10950.1__Z_-135.568__Time_939.txt
- CD Mucosal healing/OC030-1 post_base sub cr removed_26__X_-19536.5__Y_47768.5__Time_289.txt
- CD Mucosal healing/EC040-1_base sub CR removed_58__X_-10552.3__Y_37150.1__Z_-59.1119__Time_656.txt
- CD Mucosal healing/OC017 post treatment-1_BL sub CR removed_34__X_-6106.39__Y_10945.1__Z_-134.931__Time_382.txt
- CD Mucosal healing/EC042-1_base sub CR removed_91__X_-26569.8__Y_40174.2__Time_1014.txt
- CD Mucosal healing/OC017 post treatment-1_BL sub CR removed_98__X_-6110.39__Y_10951.1__Z_-135.66__Time_1109.txt
- CD Mucosal healing/OC011 post treatment-2_base sub CR removed_62__X_-11936.7__Y_292.434__Z_-7195__Time_709.txt
- CD Mucosal healing/EC040-1_base sub CR removed_39__X_-10553.3__Y_37148.1__Z_-58.6038__Time_440.txt
- CD Mucosal healing/EC042-1_base sub CR removed_67__X_-26570.8__Y_40171.2__Time_746.txt
- CD Mucosal healing/EC041-2_base sub CR removed_76__X_-15804.3__Y_36003.9__Z_178.581__Time_867.txt
- CD Mucosal healing/EC034-1_base sub CR removed_24__X_24006.1__Y_21258.8__Z_371.566__Time_270.txt
- CD Mucosal healing/EC040-1_base sub CR removed_97__X_-10551.3__Y_37154.1__Z_-59.8516__Time_1102.txt
- CD Mucosal healing/OC011 post treatment-2_base sub CR removed_48__X_-11930.7__Y_290.434__Z_-7194.74__Time_550.txt
- CD Mucosal healing/EC042-1_base sub CR removed_49__X_-26568.8__Y_40169.2__Time_546.txt
- CD Mucosal healing/OC011 post treatment-2_base sub CR removed_80__X_-11938.7__Y_294.434__Z_-7195__Time_913.txt
- CD Mucosal healing/OC011 post treatment-2_base sub CR removed_8__X_-11930.7__Y_286.434__Z_-7194.1__Time_92.txt
- CD Mucosal healing/EC027-1-1_BL sub CR removed_12__X_-21289.7__Y_3614.86__Time_133.txt
- CD Mucosal healing/OC017 post treatment-1_BL sub CR removed_10__X_-6102.39__Y_10943.1__Z_-134.698__Time_112.txt
- CD Mucosal healing/OC011 post treatment-2_base sub CR removed_50__X_-11929.7__Y_291.434__Z_-7194.87__Time_573.txt
- CD Mucosal healing/OC004-1a post treatment_BL sub CR removed_16__X_-21971__Y_3639.5__Time_178.txt
- CD Mucosal healing/EC041-2_base sub CR removed_10__X_-15798.3__Y_35997.9__Z_178.255__Time_112.txt
[truncated: 701 more entries]
