# Supplementary material for: Raman spectroscopy accurately differentiates mucosal healing from non-healing and biochemical changes following biological therapy in inflammatory bowel disease
Source: PLoS One. 2021 Jun 2;16(6):e0252210. doi: 10.1371/journal.pone.0252210 (PMC8172032; doi:10.1371/journal.pone.0252210)
Supplement: S4 Dataset — (ZIP) [file pone.0252210.s006.zip › CD Mucosal healing/OC011 post treatment-2_base sub CR removed_19__X_-11938.7__Y_287.434__Z_-7193.93__Time_218.txt]

1714.705078	218.700867
1713.728516	-113.617363
1712.751953	-40.802235
1711.774414	313.546814
1710.797852	48.599411
1709.820313	-192.044678
1708.842773	409.010498
1707.864258	80.247169
1706.886719	3.688100
1705.908203	-86.066299
1704.929688	-253.168442
1703.950195	123.379974
1702.971680	109.411507
1701.992188	-238.737183
1701.012695	202.686279
1700.033203	-214.171936
1699.052734	-186.719162
1698.073242	-297.826752
1697.092773	-119.928673
1696.112305	213.267670
1695.130859	260.849121
1694.150391	113.952980
1693.168945	-91.233597
1692.187500	-125.024658
1691.206055	-83.602272
1690.223633	-121.834335
1689.241211	-90.206612
1688.258789	-516.825256
1687.276367	595.777039
1686.293945	287.496674
1685.310547	310.292908
1684.327148	735.959167
1683.343750	432.007050
1682.360352	94.092072
1681.375977	-96.748634
1680.392578	-84.581635
1679.408203	-181.074066
1678.423828	209.982605
1677.438477	196.949799
1676.453125	-113.446541
1675.468750	491.677002
1674.482422	264.788483
1673.497070	477.171204
1672.511719	323.259552
1671.525391	58.298279
1670.539063	195.089386
1669.552734	579.321106
1668.565430	565.586304
1667.578125	918.699890
1666.591797	903.325745
1665.603516	214.415726
1664.616211	380.559296
1663.627930	658.471191
1662.640625	1093.245239
1661.652344	937.097717
1660.663086	810.613831
1659.674805	833.098572
1658.685547	604.328918
1657.696289	852.877197
1656.707031	1062.056885
1655.717773	877.126221
1654.727539	536.509338
1653.737305	254.705719
1652.747070	785.687927
1651.756836	771.967651
1650.765625	552.348877
1649.775391	370.297302
1648.784180	-54.508377
1647.792969	-386.236389
1646.800781	297.133209
1645.809570	293.796722
1644.817383	388.502045
1643.825195	274.934326
1642.832031	108.927155
1641.839844	-67.182030
1640.846680	-501.517700
1639.853516	-333.841797
1638.860352	-123.725983
1637.867188	-153.359283
1636.873047	70.370842
1635.878906	-214.420090
1634.884766	215.340576
1633.890625	-342.817474
1632.895508	-307.835388
1631.900391	240.912857
1630.905273	-66.039177
1629.910156	-325.239960
1628.915039	-31.433193
1627.918945	-103.312691
1626.922852	-59.210686
1625.926758	-369.984131
1624.930664	16.373383
1623.933594	-112.561516
1622.937500	126.729713
1621.940430	-57.023731
1620.942383	161.372726
1619.945313	280.042206
1618.947266	-10.902122
1617.949219	239.249207
1616.951172	142.920990
1615.953125	25.749069
1614.954102	310.124451
1613.956055	164.301971
1612.957031	175.943604
1611.957031	470.799103
1610.958008	133.857330
1609.958008	263.597534
1608.958984	-185.718094
1607.958008	-118.776093
1606.958008	-25.608831
1605.958008	-31.960672
1604.957031	-404.849152
1603.956055	122.837585
1602.955078	294.400696
1601.953125	426.608215
1600.951172	223.931564
1599.950195	-305.536530
1598.947266	95.929047
1597.945313	400.503510
1596.942383	-183.702881
1595.940430	-161.481522
1594.937500	-228.167297
1593.933594	-258.356476
1592.930664	-348.621033
1591.926758	-183.108261
1590.922852	57.951656
1589.918945	-3.880616
1588.915039	197.729172
1587.910156	-101.684113
1586.906250	-385.386200
1585.901367	92.210007
1584.895508	196.700760
1583.890625	267.188446
1582.884766	-306.079803
1581.878906	204.452896
1580.873047	-360.995300
1579.867188	250.614243
1578.860352	-247.218430
1577.854492	33.275288
1576.847656	-9.200956
1575.839844	-223.549759
1574.833008	209.736954
1573.825195	153.749161
1572.817383	61.229687
1571.809570	103.749519
1570.801758	-116.393631
1569.792969	167.409683
1568.784180	87.243202
1567.775391	-8.645727
1566.766602	126.420067
1565.757813	341.723358
1564.748047	504.803162
1563.738281	-56.349064
1562.728516	147.881897
1561.718750	61.330132
1560.708008	-378.090454
1559.697266	-120.086487
1558.686523	-300.460144
1557.675781	-50.751827
1556.665039	126.099777
1555.653320	-91.108856
1554.641602	-225.547653
1553.629883	-103.783813
1552.617188	286.912567
1551.605469	289.048279
1550.592773	306.462830
1549.580078	-144.598175
1548.567383	-70.599739
1547.553711	253.961166
1546.541016	224.011703
1545.527344	-113.770012
1544.513672	321.101410
1543.499023	101.847534
1542.485352	55.596603
1541.470703	68.521843
1540.456055	148.375427
1539.441406	-40.494194
1538.425781	180.856827
1537.410156	272.884613
1536.394531	-99.706558
1535.378906	319.518066
1534.363281	-414.354248
1533.346680	522.545715
1532.331055	244.799957
1531.314453	178.262817
1530.296875	-138.408295
1529.280273	-120.212120
1528.262695	150.138489
1527.245117	718.879700
1526.227539	79.806458
1525.209961	544.995117
1524.191406	73.087616
1523.172852	-295.889832
1522.154297	63.033852
1521.135742	172.181351
1520.116211	57.381889
1519.097656	230.402344
1518.078125	-123.706810
1517.058594	5.214736
1516.038086	38.827934
1515.018555	-205.067703
1513.998047	-35.649090
1512.977539	174.612061
1511.956055	-108.213425
1510.935547	-18.938019
1509.914063	0.838672
1508.892578	46.114433
1507.871094	-116.494270
1506.849609	-140.718567
1505.827148	-475.280975
1504.804688	-248.577576
1503.782227	-137.397980
1502.759766	-87.871582
1501.736328	40.860916
1500.713867	-60.990818
1499.690430	75.128181
1498.666016	372.279816
1497.642578	-341.556091
1496.618164	-190.485138
1495.594727	-336.249756
1494.569336	208.344772
1493.544922	-229.154526
1492.520508	28.744234
1491.495117	-73.955574
1490.469727	17.500051
1489.444336	-274.357758
1488.417969	194.900055
1487.392578	362.618134
1486.366211	256.978943
1485.339844	799.643005
1484.312500	489.633148
1483.286133	547.141907
1482.258789	387.707031
1481.231445	299.696289
1480.204102	387.609680
1479.175781	322.446350
1478.148438	448.469543
1477.120117	408.732361
1476.091797	677.235535
1475.062500	688.302368
1474.034180	923.477539
1473.004883	819.880371
1471.975586	790.128784
1470.946289	1081.027466
1469.916016	1427.720093
1468.885742	1575.851929
1467.855469	1802.758667
1466.825195	2060.084961
1465.794922	1320.806885
1464.763672	2017.787231
1463.732422	1873.413086
1462.701172	1729.117798
1461.669922	1422.350586
1460.638672	1994.368896
1459.606445	1880.640747
1458.574219	1574.080444
1457.541992	1485.941650
1456.508789	2146.309814
1455.476563	2339.743164
1454.443359	2076.585449
1453.410156	1582.855225
1452.375977	1882.818237
1451.342773	1977.462036
1450.308594	2203.844727
1449.274414	1882.977783
1448.240234	1678.828979
1447.206055	1986.374390
1446.170898	2293.817139
1445.135742	1912.702759
1444.100586	1711.515015
1443.064453	1535.754028
1442.029297	2134.272705
1440.993164	1900.505615
1439.957031	1429.251709
1438.920898	1944.220947
1437.883789	2036.937378
1436.847656	2124.709473
1435.810547	1143.836060
1434.773438	1350.642700
1433.735352	1163.481812
1432.698242	633.187927
1431.660156	1019.494507
1430.622070	815.210693
1429.583008	807.896179
1428.544922	498.044647
1427.505859	894.585571
1426.466797	771.655457
1425.427734	543.022278
1424.387695	-8.038893
1423.348633	386.288055
1422.308594	-128.952896
1421.268555	116.854301
1420.227539	-20.120375
1419.187500	341.668243
1418.146484	318.272980
1417.105469	254.766052
1416.064453	181.375854
1415.022461	259.065887
1413.980469	-377.400848
1412.939453	-7.582471
1411.896484	20.248726
1410.854492	-288.534149
1409.811523	-232.688492
1408.768555	84.586563
1407.725586	7.530700
1406.682617	56.238979
1405.638672	-645.667786
1404.595703	-230.009338
1403.551758	-630.045227
1402.506836	214.761307
1401.462891	-357.949799
1400.417969	579.582397
1399.373047	222.996445
1398.328125	-140.780960
1397.283203	-321.249023
1396.237305	876.753296
1395.191406	380.781647
1394.145508	278.465546
1393.099609	-101.604599
1392.052734	212.174210
1391.006836	195.613358
1389.959961	29.043335
1388.912109	107.898666
1387.865234	-205.811356
1386.817383	146.049454
1385.769531	-69.684273
1384.721680	-75.137375
1383.673828	-235.368378
1382.625000	-93.015259
1381.576172	179.380661
1380.527344	-55.219776
1379.478516	192.448929
1378.429688	38.210819
1377.379883	133.815308
1376.330078	72.333130
1375.280273	-186.056366
1374.229492	167.002136
1373.178711	163.438004
1372.128906	-383.507690
1371.077148	-55.048443
1370.026367	163.817154
1368.974609	539.730896
1367.923828	235.541458
1366.871094	133.357727
1365.819336	-197.680710
1364.767578	213.567307
1363.714844	776.630371
1362.662109	334.177673
1361.609375	-92.975334
1360.555664	413.075317
1359.501953	255.017670
1358.448242	-434.926727
1357.394531	-164.782455
1356.340820	-150.589767
1355.286133	60.052101
1354.231445	703.068359
1353.176758	-196.534515
1352.122070	210.671829
1351.066406	841.299622
1350.011719	22.182854
1348.956055	499.035767
1347.899414	224.001907
1346.843750	564.492188
1345.787109	614.788269
1344.730469	350.305542
1343.673828	138.159607
1342.616211	964.741089
1341.559570	951.103638
1340.501953	501.553711
1339.444336	879.654297
1338.385742	1032.355103
1337.328125	496.872498
1336.269531	476.607788
1335.210938	1119.744263
1334.152344	1433.666870
1333.092773	844.653870
1332.033203	1084.556152
1330.973633	508.512177
1329.914063	981.031738
1328.853516	400.553986
1327.793945	450.604797
1326.733398	1256.712891
1325.672852	884.419556
1324.611328	1008.742310
1323.549805	1068.940796
1322.489258	949.070862
1321.426758	1540.049927
1320.365234	857.796082
1319.302734	1125.624878
1318.241211	1420.610596
1317.177734	1552.781372
1316.115234	1418.792114
1315.052734	1588.121948
1313.989258	1779.625610
1312.925781	1414.389282
1311.862305	1285.856079
1310.797852	1499.740234
1309.733398	1277.854370
1308.668945	1494.289917
1307.604492	1631.974121
1306.540039	1312.068726
1305.474609	1420.358887
1304.409180	1885.281494
1303.343750	1730.482666
1302.277344	1865.872681
1301.211914	1804.694336
1300.145508	2043.356689
1299.079102	1829.975708
1298.011719	1405.509155
1296.945313	1634.487915
1295.877930	1689.110840
1294.810547	1510.587646
1293.743164	1842.626831
1292.674805	1382.108154
1291.606445	1331.467651
1290.538086	1567.827881
1289.469727	1424.108643
1288.400391	917.697510
1287.332031	1399.202637
1286.262695	1047.472534
1285.193359	1063.372437
1284.123047	1649.923218
1283.052734	1266.623169
1281.982422	1397.618164
1280.912109	1491.867188
1279.841797	1378.117798
1278.770508	1134.766357
1277.699219	950.248230
1276.627930	1267.131470
1275.556641	1004.476440
1274.484375	1098.796753
1273.412109	843.637207
1272.339844	1196.964233
1271.267578	1354.736816
1270.194336	848.171936
1269.121094	932.704651
1268.047852	1151.458008
1266.974609	1099.226929
1265.900391	854.244141
1264.827148	697.210022
1263.752930	1225.553101
1262.677734	1195.255981
1261.603516	1318.573608
1260.528320	1103.020752
1259.453125	1287.180908
1258.377930	1227.638306
1257.301758	1516.383789
1256.226563	1412.945923
1255.150391	676.527039
1254.073242	1045.461426
1252.997070	1007.832275
1251.919922	1619.787354
1250.842773	1664.691895
1249.765625	1121.020752
1248.688477	1418.827148
1247.610352	1492.820923
1246.532227	1374.750000
1245.454102	1336.886475
1244.375000	1051.205811
1243.296875	1032.791870
1242.217773	764.237793
1241.138672	1124.518311
1240.058594	613.257568
1238.979492	395.812988
1237.899414	1311.363647
1236.819336	858.486206
1235.738281	704.023499
1234.658203	966.606628
1233.577148	1648.336670
1232.496094	970.220154
1231.415039	711.505920
1230.333008	1186.787109
1229.250977	976.453003
1228.168945	1054.291992
1227.086914	969.857727
1226.003906	657.899536
1224.920898	1025.932129
1223.837891	1055.079834
1222.754883	1101.091797
1221.670898	150.795609
1220.587891	-37.606205
1219.503906	436.221527
1218.418945	776.864075
1217.334961	556.852539
1216.250000	447.951721
1215.165039	450.130096
1214.080078	317.051361
1212.994141	256.363220
1211.908203	844.776611
1210.822266	1114.408447
1209.736328	380.438293
1208.649414	698.138794
1207.563477	181.456085
1206.476563	988.271912
1205.388672	924.656311
1204.301758	314.102722
1203.213867	626.328613
1202.125977	290.514404
1201.038086	371.339783
1199.949219	341.319794
1198.861328	15.245191
1197.772461	59.786453
1196.682617	296.670288
1195.593750	237.594086
1194.503906	-405.849915
1193.414063	-279.777618
1192.324219	-348.501129
1191.233398	149.814880
1190.143555	-476.444183
1189.052734	-521.248718
1187.960938	-143.488831
1186.870117	42.018024
1185.778320	-358.307983
1184.686523	-408.144714
1183.594727	-251.686752
1182.501953	312.393494
1181.410156	-433.166229
1180.317383	-334.524017
1179.223633	-478.108765
1178.130859	202.747284
1177.037109	344.128143
1175.943359	-137.401276
1174.849609	32.636566
1173.754883	-431.969757
1172.661133	111.408905
1171.566406	331.379913
1170.470703	-32.633766
1169.375977	139.340958
1168.280273	521.645874
1167.184570	-153.138153
1166.088867	-318.462891
1164.992188	-902.024048
1163.895508	-324.068604
1162.798828	-424.868683
1161.702148	-4.977573
1160.605469	27.848347
1159.507813	67.772873
1158.410156	666.166382
1157.311523	130.763000
1156.213867	473.544342
1155.115234	405.867828
1154.016602	-24.263206
1152.917969	-194.354935
1151.818359	279.162842
1150.718750	476.004486
1149.619141	-599.507996
1148.519531	-107.216675
1147.418945	-41.457413
1146.319336	426.649963
1145.217773	323.211487
1144.117188	110.359116
1143.015625	197.372528
1141.915039	201.100662
1140.813477	7.417090
1139.710938	-129.137192
1138.609375	140.888260
1137.506836	225.390625
1136.404297	-3.774989
1135.300781	14.204365
1134.197266	-124.566216
1133.094727	54.940144
1131.990234	208.221115
1130.886719	283.150208
1129.782227	350.922028
1128.677734	307.180634
1127.573242	206.568665
1126.468750	487.783569
1125.363281	546.037109
1124.257813	810.488953
1123.152344	432.703705
1122.045898	17.190159
1120.940430	528.007324
1119.833984	126.944290
1118.726563	277.683075
1117.620117	267.477631
1116.512695	245.468994
1115.405273	-121.902290
1114.297852	229.998734
1113.189453	-35.435760
1112.082031	-163.553940
1110.972656	124.402618
1109.864258	-398.234253
1108.755859	-237.798889
1107.646484	314.710663
1106.537109	172.742249
1105.426758	160.743240
1104.317383	545.387878
1103.207031	472.092377
1102.096680	370.585419
1100.985352	158.314758
1099.875000	-162.233536
1098.763672	-88.837975
1097.652344	144.886108
1096.540039	439.847687
1095.427734	-30.975010
1094.315430	280.545135
1093.203125	676.808655
1092.090820	766.887878
1090.977539	306.184509
1089.864258	15.230840
1088.750977	-35.502270
1087.636719	-168.456726
1086.522461	606.540222
1085.408203	532.490479
1084.293945	430.372650
1083.179688	304.907440
1082.064453	144.348785
1080.949219	209.493759
1079.833008	690.393311
1078.717773	556.037292
1077.601563	93.189911
1076.485352	337.108612
1075.368164	386.258911
1074.251953	327.637299
1073.134766	212.852722
1072.016602	-30.725502
1070.899414	133.851471
1069.781250	-151.517715
1068.663086	193.689026
1067.544922	203.879608
1066.426758	675.594788
1065.307617	575.879089
1064.188477	518.488342
1063.068359	433.162659
1061.949219	579.692261
1060.829102	403.454407
1059.708984	463.665100
1058.588867	184.950821
1057.467773	469.896057
1056.346680	532.825684
1055.225586	102.842690
1054.104492	210.534332
1052.982422	320.649628
1051.860352	192.700272
1050.738281	440.828125
1049.615234	210.516968
1048.492188	-89.526756
1047.369141	-22.997213
1046.246094	335.216064
1045.123047	320.340759
1043.999023	335.931549
1042.875000	-489.720154
1041.750000	-399.059357
1040.625977	274.166412
1039.500977	-284.871307
1038.375977	-510.483459
1037.250000	-151.489517
1036.125000	-409.263519
1034.999023	-5.898326
1033.873047	-253.940079
1032.746094	-350.512482
1031.619141	692.564514
1030.492188	-145.442856
1029.365234	-76.416901
1028.237305	25.292698
1027.110352	-567.495789
1025.982422	-425.872772
1024.853516	-407.220245
1023.725586	-137.642868
1022.596680	-260.277100
1021.467773	-336.257324
1020.337891	-711.307312
1019.208008	50.523991
1018.078125	-509.575684
1016.948242	-60.739071
1015.818359	-383.762970
1014.687500	-275.448639
1013.556641	236.122757
1012.425781	-512.369202
1011.293945	-417.436249
1010.162109	-183.457153
1009.030273	99.216370
1007.898438	423.591888
1006.765625	340.822235
1005.632813	621.418396
1004.500000	1237.364502
1003.366211	1376.962036
1002.233398	1560.598999
1001.099609	1192.051025
999.964844	634.411743
998.831055	305.888336
997.696289	-491.070892
996.561523	280.105927
995.425781	414.057281
994.291016	522.754272
993.155273	488.544922
992.019531	110.867462
990.882813	169.360855
989.747070	234.940018
988.610352	473.524506
987.472656	334.262329
986.335938	43.200039
985.198242	160.125290
984.060547	774.560730
982.921875	-188.119400
981.784180	219.317535
980.645508	-238.480286
979.506836	-42.537930
978.367188	-288.121246
977.228516	-232.170944
976.088867	267.610718
974.948242	201.910324
973.808594	242.114304
972.667969	-252.814774
971.527344	345.932648
970.385742	561.083740
969.245117	177.117218
968.103516	-357.995361
966.961914	77.945419
965.819336	211.010864
964.677734	484.076935
963.534180	2.759707
962.391602	117.877151
961.249023	-165.710327
960.105469	277.366028
958.961914	830.343445
957.817383	34.192516
956.673828	344.544800
955.529297	258.851074
954.383789	464.000427
953.239258	163.506424
952.093750	126.375214
950.948242	64.233574
949.802734	269.790405
948.656250	521.102905
947.509766	50.203762
946.363281	-52.463928
945.216797	-161.800720
944.069336	-88.264587
942.921875	58.434273
941.774414	77.348351
940.625977	205.926163
939.478516	256.975037
938.330078	262.488068
937.180664	258.994537
936.032227	536.066711
934.882813	199.901382
933.732422	132.933990
932.583008	448.892426
931.432617	-166.893158
930.282227	281.279755
929.131836	114.572845
927.980469	86.896492
926.830078	25.188534
925.677734	-284.408722
924.526367	93.207588
923.374023	238.767197
922.221680	9.175079
921.069336	-20.188381
919.916992	-40.364685
918.763672	-189.974182
917.610352	-496.166901
916.456055	-139.008362
915.302734	-297.343536
914.148438	-115.051003
912.994141	103.531448
911.838867	222.244766
910.683594	216.204132
909.528320	-120.881958
908.373047	29.718416
907.216797	-270.778564
906.061523	428.304626
904.904297	-100.886230
903.748047	-169.954880
902.590820	-132.505371
901.433594	9.100570
900.276367	-143.569168
899.118164	-388.915283
897.960938	-127.315407
896.802734	-243.552856
895.643555	-190.106461
894.484375	-48.478771
893.325195	-227.859634
892.166016	-34.267010
891.006836	326.437408
889.846680	323.337646
888.686523	180.251358
887.526367	156.895050
886.365234	-214.030014
885.204102	-162.792038
884.042969	66.661400
882.880859	-328.765198
881.719727	87.784546
880.556641	630.395691
879.394531	559.674133
878.232422	76.626038
877.069336	368.773193
875.905273	163.011978
874.742188	549.566040
873.578125	-72.636154
872.414063	730.137390
871.250000	333.173767
870.084961	555.033936
868.920898	306.707306
867.754883	874.708801
866.589844	428.551056
865.423828	704.029785
864.257813	408.619415
863.091797	187.450974
861.924805	772.647949
860.758789	576.137817
859.590820	869.067993
858.423828	782.529846
857.255859	260.701935
856.087891	394.113617
854.919922	1038.771118
853.751953	754.805847
852.583008	820.630310
851.414063	695.883606
850.244141	663.017395
849.075195	630.124023
847.905273	1110.045776
846.734375	673.937622
845.564453	488.688965
844.393555	833.876404
843.222656	1073.686401
842.051758	248.563004
840.879883	85.739143
839.708008	294.088959
838.536133	146.861343
837.363281	567.281372
836.190430	386.426514
835.017578	875.709900
833.844727	364.232086
832.670898	915.679077
831.497070	440.019226
830.323242	395.220551
829.149414	368.227539
827.974609	521.851074
826.799805	211.489563
825.624023	463.039856
824.449219	324.331299
823.273438	274.759674
822.097656	178.348831
820.920898	269.018921
819.744141	41.129845
818.567383	-133.287598
817.390625	-142.991684
816.212891	67.539185
815.035156	-180.397186
813.857422	-136.918335
812.679688	257.803558
811.500977	-592.694397
810.322266	-158.192215
809.142578	-510.598053
807.963867	-720.721191
806.784180	-588.791870
805.603516	-66.185478
804.423828	-205.452942
803.243164	-78.402985
802.062500	-75.744637
800.881836	-79.821671
799.700195	-57.362877
798.518555	-70.467667
797.336914	-602.378174
796.154297	-537.924805
794.972656	-320.688690
793.789063	-116.927063
792.606445	148.672318
791.422852	-338.754852
790.240234	110.359383
789.055664	313.522705
787.872070	545.282593
786.687500	33.579018
785.502930	-170.538101
784.317383	275.412903
783.132813	327.610199
781.947266	291.305878
780.761719	451.589203
779.575195	291.418274
778.388672	-204.437790
777.202148	156.552673
776.015625	108.929123
774.828125	262.079163
773.640625	-176.219986
772.453125	146.633682
771.264648	639.074524
770.076172	663.794006
768.887695	24.933195
767.699219	239.172318
766.509766	193.258026
765.320313	422.632050
764.130859	596.779236
762.940430	570.414917
761.750977	717.899048
760.559570	-12.818993
759.369141	477.812469
758.177734	666.801392
756.986328	558.761780
755.794922	560.631592
754.603516	37.106750
753.411133	230.159973
752.218750	291.241364
751.025391	-324.301422
749.832031	90.302162
748.638672	-160.572357
747.445313	499.513062
746.250977	871.757446
745.057617	565.842407
743.862305	635.082642
742.667969	528.805176
741.472656	73.930725
740.277344	-93.652580
739.082031	163.899521
737.885742	-102.331436
736.689453	-315.925995
735.493164	311.405457
734.296875	310.061890
733.099609	337.116852
731.902344	18.365005
730.705078	-9.318127
729.506836	201.351852
728.308594	420.622833
727.110352	626.620361
725.911133	-408.988434
724.712891	-168.028259
723.513672	267.201660
722.313477	-204.243500
721.113281	-35.717117
719.914063	54.091652
718.712891	32.494995
717.512695	15.236702
716.311523	460.415680
715.110352	168.155365
713.909180	571.573669
712.707031	-84.732773
711.504883	43.851803
710.302734	1080.968872
709.099609	409.629028
707.896484	385.417145
706.693359	23.670015
705.490234	252.005844
704.286133	203.794708
703.082031	14.121706
701.877930	414.058289
700.672852	224.357468
699.468750	745.751221
698.262695	538.597900
697.057617	555.385620
695.851563	378.736694
694.645508	508.455597
693.439453	123.356483
692.232422	372.442841
691.026367	172.033524
689.818359	-206.278564
688.611328	-226.410355
687.403320	-279.082855
686.195313	158.407791
684.987305	556.657837
683.778320	221.984146
682.569336	156.215988
681.360352	-555.237366
680.151367	-81.388336
678.941406	236.307114
677.731445	159.780624
676.521484	139.582825
675.310547	-555.850891
674.099609	-446.010223
672.888672	-279.945343
671.677734	130.457825
670.465820	-82.028374
669.253906	-179.798843
668.041016	-48.385239
666.829102	506.527039
665.616211	482.291718
664.403320	93.132118
663.189453	36.744678
661.975586	12.845537
660.761719	144.442261
659.547852	256.652191
658.333008	-81.959251
657.118164	-474.221405
655.903320	-210.671967
654.688477	141.276932
653.472656	-209.416412
652.256836	-441.282990
651.040039	98.339966
649.824219	67.153419
648.607422	79.230751
647.389648	132.405640
646.172852	-14.385718
644.955078	519.073486
643.737305	413.607025
642.519531	456.855286
641.300781	238.026642
640.082031	284.016632
638.863281	461.397675
637.643555	342.506073
636.423828	204.676651
635.204102	655.788940
633.984375	-123.331421
632.763672	427.211365
631.542969	9.942021
630.322266	26.790630
629.100586	-526.538330
627.878906	-298.377441
626.657227	146.808029
625.435547	290.069611
624.212891	556.047668
622.990234	494.670319
621.767578	164.047241
620.543945	624.636719
619.320313	304.134674
618.096680	138.693985
616.873047	423.632813
615.648438	-37.551319
614.423828	210.520599
613.199219	-220.781830
611.973633	-52.126175
610.748047	140.986526
609.522461	-162.967697
608.296875	-66.034554
607.070313	181.581879
605.843750	-238.271912
604.617188	-137.722046
