# Supplementary material for: Raman spectroscopy accurately differentiates mucosal healing from non-healing and biochemical changes following biological therapy in inflammatory bowel disease
Source: PLoS One. 2021 Jun 2;16(6):e0252210. doi: 10.1371/journal.pone.0252210 (PMC8172032; doi:10.1371/journal.pone.0252210)
Supplement: S4 Dataset — (ZIP) [file pone.0252210.s006.zip › CD Mucosal healing/OC030-1 post_base sub cr removed_55__X_-19538.5__Y_47771.5__Time_613.txt]

1714.774414	111.711685
1713.797852	-9.384497
1712.820313	39.340797
1711.843750	41.933052
1710.866211	-1.611739
1709.888672	56.249008
1708.911133	65.423317
1707.933594	-30.273354
1706.955078	45.122646
1705.976563	-37.808628
1704.998047	28.976679
1704.019531	-177.507568
1703.040039	-41.571224
1702.061523	-103.776039
1701.082031	-179.470551
1700.101563	-43.968285
1699.122070	21.972847
1698.141602	-144.714966
1697.161133	-102.834595
1696.180664	-79.606934
1695.200195	58.575706
1694.218750	-27.555920
1693.238281	65.449585
1692.256836	19.742210
1691.274414	62.297501
1690.292969	89.107224
1689.310547	113.457664
1688.328125	7.398852
1687.345703	261.673492
1686.363281	60.302685
1685.379883	200.491516
1684.396484	63.866829
1683.413086	95.537056
1682.429688	164.896912
1681.445313	205.327133
1680.461914	368.695343
1679.477539	417.965668
1678.493164	355.932037
1677.507813	390.164978
1676.523438	438.234161
1675.538086	335.190765
1674.552734	325.789581
1673.566406	473.739197
1672.581055	401.648926
1671.594727	465.635162
1670.608398	631.121094
1669.622070	531.554565
1668.634766	692.810791
1667.648438	719.259460
1666.661133	738.324036
1665.673828	758.010498
1664.685547	717.279663
1663.698242	770.068115
1662.709961	781.025146
1661.721680	718.402954
1660.733398	746.582458
1659.744141	902.577393
1658.755859	974.420044
1657.766602	917.088806
1656.777344	860.453613
1655.787109	1032.180176
1654.797852	863.076599
1653.807617	901.116211
1652.817383	688.470764
1651.827148	722.598145
1650.835938	492.908325
1649.844727	396.198853
1648.853516	339.859833
1647.862305	83.365860
1646.871094	139.443710
1645.878906	111.617111
1644.886719	-21.170849
1643.894531	13.117949
1642.902344	301.486603
1641.910156	-3.462961
1640.916992	-9.458368
1639.923828	-49.094738
1638.930664	-80.153946
1637.936523	89.843964
1636.943359	-77.046204
1635.949219	-127.265450
1634.955078	-155.753418
1633.960938	-62.412022
1632.965820	-121.285461
1631.970703	57.494518
1630.975586	55.123409
1629.980469	105.996185
1628.985352	110.061790
1627.989258	204.161102
1626.993164	361.928314
1625.997070	275.594482
1625.000977	589.539917
1624.003906	696.207947
1623.007813	650.929626
1622.010742	792.772339
1621.012695	932.447388
1620.015625	849.315369
1619.017578	853.384766
1618.020508	876.329407
1617.021484	813.127563
1616.023438	548.358704
1615.025391	415.362518
1614.026367	474.377777
1613.027344	449.893585
1612.028320	341.954437
1611.028320	357.704468
1610.029297	371.244873
1609.029297	513.588257
1608.029297	598.634216
1607.028320	626.415833
1606.028320	704.314026
1605.027344	840.148987
1604.026367	811.382935
1603.025391	767.275635
1602.023438	890.976746
1601.022461	844.920349
1600.020508	574.297852
1599.018555	677.993469
1598.016602	734.885986
1597.013672	781.591309
1596.010742	674.387268
1595.007813	669.375244
1594.004883	581.040405
1593.001953	727.997864
1591.998047	527.910706
1590.994141	539.550537
1589.990234	660.995422
1588.986328	683.446472
1587.981445	865.198425
1586.976563	846.245911
1585.971680	952.618225
1584.966797	1012.180725
1583.961914	1337.692261
1582.956055	1204.624268
1581.950195	1235.855713
1580.944336	1230.726563
1579.938477	1144.984253
1578.931641	1093.226074
1577.924805	1096.233643
1576.917969	911.955017
1575.911133	1136.280396
1574.904297	1126.465210
1573.896484	1285.743286
1572.888672	1015.992004
1571.880859	1003.723206
1570.873047	1020.062866
1569.864258	1179.318237
1568.855469	1031.967651
1567.846680	1315.798706
1566.837891	1121.708252
1565.829102	1192.466431
1564.819336	1112.625122
1563.809570	1219.604492
1562.799805	1056.662354
1561.790039	1134.949219
1560.779297	1275.374268
1559.768555	1446.765991
1558.757813	1174.734009
1557.747070	1358.837402
1556.736328	1115.231323
1555.724609	1153.982178
1554.712891	1003.527832
1553.701172	1163.726685
1552.689453	1191.686401
1551.676758	1263.494141
1550.664063	1125.511353
1549.651367	1168.522949
1548.638672	1307.049072
1547.625977	1308.277344
1546.612305	1118.002319
1545.598633	1113.731934
1544.584961	1129.938110
1543.571289	1202.776611
1542.556641	1053.219727
1541.541992	1009.398621
1540.527344	893.071960
1539.512695	959.857910
1538.498047	806.991150
1537.482422	801.042236
1536.466797	828.387268
1535.451172	837.411621
1534.434570	763.656311
1533.418945	663.882446
1532.402344	777.838257
1531.385742	654.372986
1530.369141	646.630615
1529.351563	602.548035
1528.334961	663.789673
1527.317383	490.396301
1526.299805	682.348572
1525.281250	626.831421
1524.263672	339.434998
1523.245117	432.625610
1522.226563	340.267517
1521.208008	373.646240
1520.188477	512.110962
1519.168945	459.975067
1518.150391	232.777954
1517.129883	246.882797
1516.110352	237.532898
1515.089844	266.381348
1514.070313	202.444809
1513.049805	212.650299
1512.028320	30.009769
1511.007813	42.137939
1509.986328	33.393940
1508.964844	39.701244
1507.943359	22.582138
1506.921875	51.276337
1505.899414	18.087687
1504.876953	-38.500347
1503.854492	-90.287659
1502.832031	29.237036
1501.808594	68.959351
1500.786133	-132.384216
1499.762695	-16.540754
1498.739258	-180.091354
1497.714844	-6.135559
1496.691406	19.009216
1495.666992	-71.320786
1494.642578	101.450500
1493.617188	23.220308
1492.592773	-175.464279
1491.567383	-19.169024
1490.541992	180.151749
1489.516602	115.910500
1488.491211	127.975853
1487.464844	101.380112
1486.438477	89.771339
1485.412109	304.998535
1484.385742	177.835098
1483.358398	412.676819
1482.331055	394.549042
1481.303711	434.752380
1480.276367	523.052917
1479.249023	735.898987
1478.220703	606.793823
1477.192383	678.721863
1476.164063	796.154724
1475.135742	1004.911804
1474.106445	864.380371
1473.077148	1100.397583
1472.047852	1262.187378
1471.018555	1192.017822
1469.989258	1358.197021
1468.958984	1546.883911
1467.928711	1697.045532
1466.898438	1872.276367
1465.868164	1978.505127
1464.836914	1985.263916
1463.805664	2304.287842
1462.774414	2345.980713
1461.743164	2285.782715
1460.710938	2433.556885
1459.679688	2588.634766
1458.647461	2459.072998
1457.615234	2575.476563
1456.582031	2519.024902
1455.549805	2561.299316
1454.516602	2646.407959
1453.483398	2764.204834
1452.449219	2653.538574
1451.416016	2793.629639
1450.381836	2923.280762
1449.347656	2900.647461
1448.313477	3009.520996
1447.279297	3052.296387
1446.244141	2788.473633
1445.208984	2711.881348
1444.173828	2566.796387
1443.138672	2537.975098
1442.102539	2519.079102
1441.066406	2515.188232
1440.030273	2255.735596
1438.994141	2274.314697
1437.958008	2120.851074
1436.920898	2202.285645
1435.883789	2311.325195
1434.846680	1970.561035
1433.808594	1733.321777
1432.771484	1554.142944
1431.733398	1190.618774
1430.695313	1228.402954
1429.657227	1064.198486
1428.618164	995.792114
1427.579102	798.683411
1426.540039	717.552307
1425.500977	762.416504
1424.461914	766.846497
1423.421875	546.894287
1422.381836	515.919373
1421.341797	462.218903
1420.301758	350.557709
1419.260742	372.307983
1418.219727	482.104889
1417.178711	224.366638
1416.137695	386.905060
1415.096680	116.649147
1414.054688	65.275620
1413.012695	13.905165
1411.970703	-9.802765
1410.928711	-116.453369
1409.885742	-17.019339
1408.842773	-25.657331
1407.799805	-19.209875
1406.756836	-57.952133
1405.712891	-217.196579
1404.668945	-47.496483
1403.625000	-0.812584
1402.581055	-4.290233
1401.537109	150.326569
1400.492188	277.318268
1399.447266	366.700623
1398.402344	370.871155
1397.357422	274.851410
1396.311523	311.743317
1395.265625	383.779053
1394.219727	420.804291
1393.173828	405.316956
1392.126953	537.639954
1391.081055	327.085175
1390.034180	424.548553
1388.986328	309.379852
1387.939453	249.440903
1386.891602	177.131210
1385.843750	154.999069
1384.795898	-34.487175
1383.748047	106.190544
1382.699219	9.534650
1381.651367	297.858154
1380.602539	186.534683
1379.552734	380.085480
1378.503906	371.502167
1377.454102	210.806595
1376.404297	404.761108
1375.354492	331.830627
1374.303711	221.686508
1373.253906	101.829941
1372.203125	261.494324
1371.152344	388.888031
1370.100586	184.912430
1369.049805	262.857941
1367.998047	99.302071
1366.946289	282.283173
1365.894531	71.934555
1364.841797	344.926910
1363.789063	127.646355
1362.736328	-191.335541
1361.683594	87.248962
1360.630859	99.781822
1359.577148	-26.731432
1358.523438	26.109417
1357.469727	186.095261
1356.415039	72.854248
1355.361328	34.501743
1354.306641	239.908585
1353.251953	234.371796
1352.197266	440.212128
1351.141602	137.246170
1350.085938	251.737656
1349.030273	574.946594
1347.974609	362.359375
1346.918945	559.486816
1345.862305	583.207031
1344.805664	751.044678
1343.749023	621.625488
1342.691406	993.240295
1341.634766	641.429749
1340.577148	842.565125
1339.519531	719.451233
1338.460938	770.055664
1337.403320	664.992371
1336.344727	545.441406
1335.286133	475.771423
1334.226563	629.142334
1333.167969	540.363464
1332.108398	459.370880
1331.048828	514.751404
1329.989258	614.948975
1328.928711	492.991791
1327.869141	507.350555
1326.808594	420.749207
1325.748047	418.513763
1324.686523	359.823639
1323.625977	338.551056
1322.564453	381.811676
1321.502930	519.185791
1320.440430	511.275604
1319.378906	429.725677
1318.316406	528.598328
1317.253906	331.897949
1316.190430	414.202271
1315.127930	585.561035
1314.064453	325.977295
1313.000977	463.503571
1311.937500	300.835022
1310.873047	416.859314
1309.809570	346.082336
1308.745117	342.153503
1307.679688	326.278503
1306.615234	465.774445
1305.549805	330.064941
1304.484375	283.306488
1303.418945	369.700470
1302.353516	306.460785
1301.287109	51.905907
1300.220703	215.534363
1299.154297	340.139893
1298.087891	158.033798
1297.020508	393.805908
1295.954102	79.899689
1294.886719	-213.880630
1293.818359	-146.450714
1292.750977	-24.731617
1291.682617	-192.153763
1290.614258	89.618515
1289.545898	67.588135
1288.476563	-125.676651
1287.407227	44.191830
1286.338867	-187.514313
1285.268555	-34.176456
1284.199219	99.828209
1283.128906	104.337204
1282.058594	60.212326
1280.988281	138.808380
1279.917969	85.558220
1278.846680	-6.483584
1277.775391	202.680954
1276.704102	382.725647
1275.632813	291.627991
1274.560547	342.659149
1273.488281	396.419220
1272.416016	504.212524
1271.343750	741.723328
1270.270508	925.709900
1269.197266	919.465210
1268.124023	818.313904
1267.050781	1098.220215
1265.977539	1017.168579
1264.903320	994.991699
1263.829102	1353.577515
1262.753906	1409.930786
1261.679688	1342.187744
1260.604492	1350.310181
1259.529297	1439.106689
1258.454102	1467.217773
1257.378906	1293.407715
1256.302734	1266.048462
1255.226563	1686.926147
1254.150391	1528.541016
1253.073242	1533.529541
1251.997070	1521.704834
1250.919922	1546.618164
1249.841797	1452.594482
1248.764648	1592.237915
1247.686523	1719.896606
1246.608398	1891.458740
1245.530273	1640.364014
1244.452148	1477.038086
1243.373047	1510.727051
1242.293945	1639.296509
1241.214844	1615.055298
1240.135742	1428.389771
1239.055664	1445.838379
1237.975586	1511.975098
1236.895508	1777.147461
1235.815430	1559.792603
1234.734375	1556.063599
1233.654297	1746.388062
1232.573242	1650.835083
1231.491211	1633.016968
1230.410156	1593.529419
1229.328125	1936.851318
1228.246094	1730.528809
1227.163086	1749.565063
1226.081055	1930.844971
1224.998047	1550.820679
1223.915039	1630.701904
1222.832031	1584.884644
1221.748047	1386.868286
1220.664063	1338.916138
1219.580078	1276.569580
1218.496094	1088.679321
1217.412109	1002.414917
1216.327148	959.752686
1215.242188	883.368347
1214.157227	973.660706
1213.071289	692.272278
1211.985352	794.753662
1210.899414	996.151978
1209.813477	968.346558
1208.727539	829.653015
1207.640625	932.170166
1206.553711	853.875061
1205.466797	816.600220
1204.378906	656.488159
1203.291016	424.186066
1202.203125	553.240051
1201.115234	337.911316
1200.027344	303.212860
1198.938477	362.392883
1197.849609	159.247894
1196.760742	237.627930
1195.670898	77.850418
1194.582031	98.430214
1193.492188	-85.370316
1192.401367	26.511679
1191.311523	195.942947
1190.220703	84.168037
1189.129883	-224.579529
1188.039063	-12.162440
1186.947266	233.712036
1185.856445	102.530609
1184.764648	21.732571
1183.671875	226.403336
1182.580078	167.011688
1181.487305	299.412476
1180.394531	493.983643
1179.301758	551.722168
1178.208984	455.937592
1177.115234	408.009888
1176.021484	695.339111
1174.927734	750.100098
1173.833008	773.586731
1172.738281	784.951477
1171.643555	647.778503
1170.548828	745.005493
1169.454102	676.967834
1168.358398	733.183472
1167.262695	822.682678
1166.166992	687.252197
1165.070313	702.298218
1163.973633	858.140869
1162.876953	839.330566
1161.780273	808.398254
1160.683594	808.330078
1159.585938	989.520020
1158.488281	1105.982666
1157.389648	971.637207
1156.291992	1130.579590
1155.193359	1282.095459
1154.094727	875.304749
1152.996094	1007.296692
1151.896484	1098.495483
1150.796875	870.090454
1149.697266	953.668945
1148.597656	1025.064453
1147.498047	958.062622
1146.397461	928.954468
1145.296875	932.938293
1144.195313	927.162170
1143.094727	864.020813
1141.993164	791.148193
1140.891602	1043.867920
1139.789063	1246.289185
1138.687500	1205.871704
1137.584961	1474.176270
1136.482422	1418.941162
1135.379883	1722.163574
1134.276367	1758.981567
1133.172852	1774.133911
1132.069336	2130.843018
1130.964844	2154.840820
1129.861328	2088.364014
1128.756836	2436.793701
1127.652344	2310.417969
1126.546875	2494.447998
1125.442383	2405.461426
1124.336914	2550.872803
1123.230469	2622.467773
1122.125000	2617.913086
1121.018555	2613.066162
1119.912109	2536.876953
1118.805664	2410.702148
1117.699219	2374.222900
1116.591797	2488.907227
1115.484375	2250.719727
1114.376953	2416.799805
1113.268555	2440.612061
1112.160156	2338.798828
1111.051758	2300.539063
1109.943359	2264.348145
1108.833984	2206.600830
1107.725586	2070.614746
1106.616211	2262.633057
1105.505859	2033.995483
1104.396484	2258.352539
1103.286133	2177.866211
1102.175781	2130.133057
1101.064453	2141.079102
1099.954102	2125.763916
1098.842773	2072.418701
1097.731445	2193.218506
1096.619141	2070.912354
1095.507813	2266.428223
1094.395508	2016.333252
1093.282227	1907.344727
1092.169922	1927.594727
1091.056641	1961.650024
1089.943359	2042.449219
1088.830078	1944.083496
1087.716797	2177.141357
1086.602539	1977.047607
1085.488281	1957.792236
1084.373047	1881.822266
1083.258789	2052.362061
1082.143555	2213.122803
1081.028320	2162.090576
1079.913086	1840.697510
1078.796875	1822.055420
1077.680664	2005.016724
1076.564453	2084.336670
1075.448242	1994.390869
1074.331055	2030.874878
1073.213867	2118.657471
1072.096680	1901.294067
1070.979492	2016.640869
1069.861328	1716.811035
1068.743164	1829.251587
1067.625000	1739.902954
1066.505859	1800.217773
1065.386719	1651.841187
1064.267578	1746.740356
1063.148438	1640.056396
1062.029297	1659.525269
1060.909180	1720.837891
1059.789063	1620.491577
1058.667969	1615.811890
1057.547852	1746.495605
1056.426758	1727.288696
1055.305664	1630.746338
1054.183594	1590.079102
1053.062500	1493.158691
1051.940430	1510.472778
1050.818359	1497.212524
1049.695313	1453.393677
1048.572266	1528.393311
1047.449219	1451.511719
1046.326172	1402.453613
1045.203125	1395.196045
1044.079102	1240.865723
1042.955078	1370.776611
1041.830078	1122.930908
1040.706055	1198.864258
1039.581055	1130.167480
1038.456055	1079.963867
1037.331055	1208.882446
1036.205078	1258.432983
1035.079102	1312.460083
1033.953125	1268.600586
1032.826172	1445.568237
1031.700195	1373.508301
1030.573242	1224.614624
1029.445313	1059.377441
1028.318359	1103.245728
1027.190430	854.232971
1026.062500	809.618652
1024.934570	739.373901
1023.805664	648.149536
1022.676758	591.686279
1021.547852	730.083313
1020.418945	601.525818
1019.289063	786.062866
1018.159180	819.706055
1017.029297	874.128906
1015.898438	909.903870
1014.767578	936.333801
1013.636719	1229.125488
1012.505859	951.937988
1011.375000	1434.384155
1010.243164	1448.892944
1009.111328	1421.699951
1007.978516	1565.721436
1006.846680	2001.174316
1005.713867	2540.480713
1004.581055	3442.583008
1003.447266	4020.578369
1002.313477	3539.690186
1001.179688	3119.116455
1000.045898	2241.310547
998.912109	1807.408325
997.777344	1766.288208
996.642578	1464.335327
995.506836	1409.517700
994.372070	1454.009033
993.236328	1385.465088
992.100586	1400.041626
990.963867	1331.641113
989.828125	1445.479980
988.691406	1317.306030
987.553711	1286.037109
986.416992	1056.746460
985.279297	1041.843506
984.141602	937.230347
983.003906	1288.603638
981.865234	1039.162231
980.726563	1142.020874
979.587891	1150.619263
978.448242	1490.529541
977.309570	1361.311401
976.169922	1303.539673
975.030273	1528.637695
973.889648	1429.752197
972.749023	1590.660522
971.608398	1409.412720
970.467773	1423.589600
969.326172	1522.851074
968.184570	1535.010742
967.042969	1223.781494
965.901367	1266.171631
964.758789	1200.908691
963.616211	1140.444458
962.473633	1192.530151
961.330078	1196.641846
960.186523	1086.373901
959.042969	980.939514
957.899414	969.665039
956.754883	933.406494
955.610352	730.258484
954.465820	836.406494
953.321289	732.207764
952.175781	870.769714
951.030273	668.709290
949.884766	862.560303
948.738281	827.940308
947.591797	645.014160
946.445313	658.928589
945.298828	577.134033
944.151367	650.927246
943.003906	629.036316
941.856445	762.644775
940.708008	640.823120
939.559570	806.823975
938.411133	487.105835
937.262695	817.806824
936.113281	635.576233
934.964844	572.249512
933.814453	693.823975
932.665039	551.308228
931.514648	511.644745
930.364258	403.955414
929.213867	526.570923
928.062500	399.003754
926.912109	233.094971
925.759766	326.934052
924.608398	441.493500
923.456055	287.922455
922.303711	248.401779
921.151367	145.542648
919.999023	290.744141
918.845703	-50.066177
917.692383	132.045959
916.539063	64.550560
915.384766	-16.241619
914.230469	-28.600552
913.076172	-74.699165
911.920898	-127.285912
910.766602	-147.795029
909.611328	-281.390228
908.455078	32.033184
907.299805	23.721682
906.143555	-2.419935
904.987305	-50.912697
903.830078	25.496767
902.673828	118.013405
901.516602	179.081558
900.359375	61.589832
899.201172	100.592842
898.042969	-13.983480
896.884766	93.450806
895.726563	185.289215
894.567383	214.064377
893.408203	102.964401
892.249023	62.248646
891.088867	184.501801
889.929688	-61.210674
888.769531	57.040871
887.608398	10.699559
886.448242	-66.958954
885.287109	-11.173002
884.125977	62.895058
882.963867	-61.297333
881.801758	-38.601704
880.639648	13.642429
879.477539	50.329800
878.315430	-34.440872
877.152344	41.029507
875.989258	-11.684475
874.825195	-16.847446
873.661133	66.020805
872.497070	41.037979
871.333008	68.040398
870.168945	-32.987251
869.003906	-52.778965
867.838867	8.594205
866.672852	72.395470
865.506836	6.006347
864.340820	-87.125122
863.174805	46.868908
862.008789	46.223412
860.841797	21.064169
859.674805	119.556618
858.506836	182.267075
857.339844	166.563889
856.171875	128.599884
855.003906	119.957527
853.834961	230.311722
852.666016	210.730896
851.497070	323.520569
850.328125	239.205917
849.158203	224.503922
847.988281	-40.910244
846.818359	166.346786
845.647461	167.673737
844.477539	54.946651
843.306641	0.546370
842.134766	71.532051
840.963867	138.076080
839.791992	-3.267611
838.619141	63.415436
837.447266	134.581345
836.274414	44.906319
835.101563	272.508575
833.928711	216.420471
832.754883	162.631622
831.581055	160.230804
830.407227	231.490570
829.232422	215.723740
828.058594	226.722885
826.883789	329.155548
825.708008	224.194656
824.533203	264.137695
823.357422	130.229309
822.181641	7.492850
821.004883	78.571129
819.828125	-53.074924
818.651367	-124.598434
817.474609	-40.339024
816.296875	108.360695
815.119141	-76.796829
813.941406	-59.538776
812.763672	-135.768066
811.584961	-109.776619
810.406250	67.247841
809.226563	28.546532
808.047852	-123.557503
806.868164	-180.189819
805.688477	-63.713291
804.507813	23.729399
803.327148	26.654665
802.146484	-114.794823
800.965820	-85.502663
799.784180	92.235016
798.603516	-0.801147
797.420898	-107.239616
796.239258	-3.250588
795.056641	-8.050909
793.874023	-70.625221
792.691406	-115.635597
791.507813	-36.806118
790.324219	4.158726
789.140625	44.906845
787.956055	109.781471
786.772461	-99.898178
785.586914	55.246765
784.402344	48.684135
783.216797	117.074150
782.032227	132.159988
780.845703	180.170563
779.660156	62.244576
778.473633	160.582474
777.287109	170.319473
776.100586	126.834839
774.913086	109.619133
773.725586	70.103661
772.538086	92.128265
771.349609	210.935440
770.161133	307.389374
768.972656	183.114746
767.784180	175.448334
766.594727	235.838745
765.405273	254.095230
764.215820	267.683228
763.026367	428.526367
761.835938	487.787201
760.645508	540.162537
759.454102	620.863770
758.262695	901.440247
757.072266	1023.291809
755.879883	1081.079590
754.688477	1041.869873
753.496094	1088.137695
752.303711	923.217712
751.110352	944.838379
749.917969	869.580200
748.724609	879.741699
747.530273	885.272644
746.336914	1066.123779
745.142578	943.892944
743.948242	999.162354
742.752930	736.208801
741.558594	749.402466
740.363281	806.213989
739.166992	663.373352
737.971680	693.473328
736.775391	633.555664
735.579102	582.231934
734.381836	502.282501
733.185547	367.470520
731.988281	449.185028
730.790039	552.568176
729.592773	618.558472
728.394531	570.652466
727.196289	594.766296
725.997070	485.400024
724.797852	528.916870
723.598633	535.149353
722.399414	510.686035
721.199219	462.105621
719.999023	754.019714
718.798828	718.314514
717.598633	606.172119
716.397461	690.354492
715.196289	464.723358
713.994141	526.981384
712.792969	375.525665
711.590820	442.064392
710.388672	454.075439
709.185547	365.857666
707.982422	375.693054
706.779297	333.277008
705.576172	325.736694
704.372070	368.290497
703.167969	460.917084
701.963867	253.343445
700.759766	200.358246
699.554688	188.788742
698.349609	101.227913
697.143555	142.041367
695.938477	-66.933739
694.732422	-28.033136
693.525391	121.752846
692.319336	58.821217
691.112305	-38.657413
689.905273	-81.659302
688.697266	-89.742195
687.490234	-84.610191
686.282227	-29.393799
685.073242	26.010771
683.865234	142.315857
682.656250	22.559330
681.447266	-92.560646
680.237305	26.592365
679.028320	41.994648
677.818359	-44.106495
676.607422	229.476822
675.397461	74.688187
674.186523	208.058273
672.975586	4.196170
671.763672	8.373902
670.551758	-6.589998
669.339844	26.338402
668.127930	159.002960
666.915039	157.974213
665.703125	116.237053
664.489258	290.849213
663.276367	247.633072
662.062500	135.706161
660.848633	170.944702
659.634766	83.520157
658.419922	74.149734
657.205078	9.053625
655.990234	-27.638708
654.775391	22.255808
653.559570	-43.920895
652.343750	-118.359474
651.126953	-95.494354
649.911133	-126.181984
648.694336	-1.512208
647.477539	15.747639
646.259766	28.975840
645.041992	104.860512
643.824219	183.103638
642.606445	224.970978
641.387695	-31.864271
640.168945	83.522484
638.950195	104.444290
637.730469	-3.431958
636.511719	-104.716721
635.291016	-102.765892
634.071289	109.661560
632.850586	-45.106548
631.629883	-163.341843
630.409180	10.250482
629.188477	-45.902523
627.966797	90.865929
626.745117	81.552414
625.522461	147.037506
624.300781	-21.450783
623.078125	214.800552
621.854492	448.389099
620.631836	323.678894
619.408203	222.043274
618.184570	-66.425926
616.960938	31.976637
615.736328	39.694958
614.511719	48.706001
613.287109	155.178543
612.061523	23.213650
610.835938	12.068385
609.610352	-139.216431
608.384766	107.892883
607.158203	37.264820
605.931641	-32.715397
604.705078	-31.687523
