# Supplementary material for: Raman spectroscopy accurately differentiates mucosal healing from non-healing and biochemical changes following biological therapy in inflammatory bowel disease
Source: PLoS One. 2021 Jun 2;16(6):e0252210. doi: 10.1371/journal.pone.0252210 (PMC8172032; doi:10.1371/journal.pone.0252210)
Supplement: S4 Dataset — (ZIP) [file pone.0252210.s006.zip › CD Mucosal healing/OC004-1a post treatment_BL sub CR removed_43__X_-21971__Y_3642.2__Time_479.txt]

1714.780273	-2.888435
1713.803711	366.432831
1712.827148	121.087692
1711.849609	-88.477737
1710.873047	-18.188280
1709.895508	-124.028023
1708.917969	-19.926018
1707.939453	55.464211
1706.961914	88.890701
1705.983398	93.650368
1705.004883	-184.526871
1704.025391	-215.517090
1703.046875	-269.664734
1702.067383	-199.919159
1701.087891	-115.981102
1700.108398	-39.259876
1699.127930	244.089951
1698.148438	49.713722
1697.167969	53.966099
1696.187500	-37.144566
1695.206055	51.530235
1694.225586	74.260826
1693.244141	111.089233
1692.262695	-313.117279
1691.281250	77.669159
1690.298828	-77.976227
1689.317383	143.414658
1688.334961	146.734650
1687.352539	73.490471
1686.369141	27.656219
1685.386719	190.523087
1684.403320	228.778458
1683.419922	329.024872
1682.435547	392.623596
1681.452148	291.853302
1680.467773	170.498566
1679.483398	238.879105
1678.499023	422.346802
1677.514648	510.638245
1676.529297	421.313416
1675.543945	228.979828
1674.558594	239.449875
1673.573242	596.116028
1672.586914	605.091248
1671.600586	471.214508
1670.614258	850.690430
1669.627930	486.991272
1668.641602	782.532593
1667.654297	876.754333
1666.666992	1035.208740
1665.679688	586.534058
1664.692383	820.385620
1663.704102	861.045593
1662.715820	1095.792236
1661.727539	906.800598
1660.739258	803.224304
1659.750977	1187.773438
1658.761719	1010.984619
1657.772461	1006.924377
1656.783203	841.812683
1655.793945	976.408569
1654.803711	690.521973
1653.813477	892.135437
1652.823242	906.248413
1651.833008	764.719604
1650.841797	544.313782
1649.851563	329.720703
1648.860352	136.748413
1647.869141	382.959167
1646.876953	291.213196
1645.885742	-72.197227
1644.893555	82.546951
1643.901367	-50.245331
1642.908203	49.658894
1641.916016	413.795319
1640.922852	-103.265892
1639.929688	-158.109589
1638.936523	-141.411530
1637.943359	-243.097397
1636.949219	-38.644875
1635.955078	-147.674911
1634.960938	-203.689133
1633.966797	-330.560211
1632.971680	-56.758617
1631.977539	-146.253693
1630.982422	-43.291191
1629.986328	-374.512299
1628.991211	-123.735085
1627.995117	-233.358063
1627.000000	-161.211655
1626.003906	-204.648453
1625.006836	-187.424500
1624.010742	48.171906
1623.013672	-34.218281
1622.016602	-42.842937
1621.019531	-51.319588
1620.021484	0.742288
1619.024414	134.326813
1618.026367	92.055443
1617.028320	-39.331635
1616.029297	-209.933243
1615.031250	-60.254078
1614.032227	136.656784
1613.033203	-20.487846
1612.034180	-138.159988
1611.035156	150.617676
1610.035156	227.024811
1609.035156	327.039978
1608.035156	104.826355
1607.035156	168.242599
1606.034180	244.750244
1605.033203	-84.544968
1604.032227	-78.635620
1603.031250	-148.604034
1602.030273	367.528168
1601.028320	276.572754
1600.026367	162.116470
1599.024414	11.098878
1598.022461	77.102348
1597.019531	9.759460
1596.016602	148.844818
1595.013672	89.300484
1594.010742	-43.382526
1593.007813	-87.263863
1592.003906	4.574642
1591.000000	98.933685
1589.996094	20.970770
1588.992188	-101.369392
1587.987305	97.105080
1586.983398	204.163391
1585.978516	251.127411
1584.972656	412.680420
1583.967773	472.455658
1582.961914	60.499485
1581.956055	432.748932
1580.950195	416.682831
1579.944336	75.039886
1578.937500	178.610001
1577.931641	261.223358
1576.924805	372.310760
1575.916992	389.570129
1574.910156	409.328613
1573.902344	200.104706
1572.894531	326.253204
1571.886719	189.689453
1570.878906	81.649300
1569.870117	-68.050018
1568.862305	343.311249
1567.853516	408.930542
1566.843750	152.401230
1565.834961	-85.966141
1564.825195	-189.411987
1563.815430	104.076698
1562.805664	264.988464
1561.795898	-316.141083
1560.785156	300.911346
1559.775391	87.905670
1558.764648	-104.428719
1557.752930	314.775757
1556.742188	52.227386
1555.730469	-184.466080
1554.718750	50.159584
1553.707031	59.259830
1552.695313	-81.943390
1551.682617	144.280640
1550.670898	434.962769
1549.658203	319.170471
1548.644531	177.397171
1547.631836	213.981400
1546.618164	123.695198
1545.604492	-18.405346
1544.590820	144.355515
1543.577148	61.430981
1542.562500	187.617630
1541.547852	161.216583
1540.533203	372.230072
1539.518555	151.873306
1538.503906	-122.741966
1537.488281	309.643433
1536.472656	145.726181
1535.457031	394.428833
1534.441406	21.379040
1533.424805	326.404053
1532.408203	159.427963
1531.391602	368.639191
1530.375000	126.706657
1529.358398	296.898987
1528.340820	435.949341
1527.323242	430.597229
1526.305664	319.550934
1525.287109	509.533569
1524.269531	367.354523
1523.250977	273.960815
1522.232422	347.659271
1521.213867	678.355713
1520.194336	617.946777
1519.175781	372.368286
1518.156250	401.730377
1517.136719	541.436462
1516.116211	503.679779
1515.096680	324.569214
1514.076172	551.100830
1513.055664	551.493103
1512.034180	230.903900
1511.013672	277.310333
1509.992188	90.086609
1508.970703	174.721436
1507.949219	302.800812
1506.927734	15.350307
1505.905273	-74.726624
1504.882813	-90.554016
1503.860352	8.823431
1502.837891	-27.720978
1501.815430	-171.923294
1500.791992	-70.362740
1499.768555	-401.606110
1498.745117	-156.899139
1497.720703	-170.875900
1496.697266	-51.876518
1495.672852	-104.419579
1494.648438	-85.422897
1493.623047	-519.100830
1492.598633	-449.066284
1491.573242	-225.816833
1490.547852	-87.062920
1489.522461	-175.809845
1488.497070	-141.994583
1487.470703	198.140869
1486.444336	305.739929
1485.417969	-30.907784
1484.391602	122.499130
1483.364258	270.654053
1482.336914	92.177200
1481.309570	365.125824
1480.282227	602.205627
1479.254883	734.616516
1478.226563	663.006653
1477.198242	820.713379
1476.169922	1090.403320
1475.141602	1039.008911
1474.112305	1041.052979
1473.083008	656.076416
1472.053711	1098.485840
1471.024414	1245.473389
1469.995117	1094.684326
1468.964844	1452.666870
1467.934570	1505.286011
1466.904297	1580.745483
1465.874023	1823.938477
1464.842773	1586.624268
1463.811523	1905.890381
1462.780273	1589.881836
1461.749023	1746.435303
1460.717773	1786.102051
1459.685547	1886.658936
1458.653320	2004.941406
1457.621094	2105.410889
1456.587891	1901.348511
1455.555664	1989.125366
1454.522461	2175.759766
1453.489258	2238.083008
1452.455078	2363.747314
1451.421875	2332.252686
1450.387695	2181.672119
1449.353516	2449.198242
1448.319336	2128.993164
1447.285156	2409.126221
1446.250000	2347.346436
1445.214844	2047.680664
1444.179688	2454.259766
1443.144531	1992.832153
1442.108398	2153.916992
1441.072266	1943.189087
1440.036133	1793.279175
1439.000000	1683.925781
1437.963867	1559.498169
1436.926758	1606.984497
1435.889648	1747.979004
1434.852539	1386.311646
1433.814453	1140.994141
1432.777344	1128.143921
1431.739258	751.838867
1430.701172	572.606384
1429.663086	910.768555
1428.624023	711.499451
1427.584961	406.451080
1426.545898	235.246262
1425.506836	-1.365245
1424.467773	188.159271
1423.427734	206.296783
1422.387695	-125.699677
1421.347656	152.093369
1420.307617	-86.418221
1419.266602	201.451706
1418.226563	207.366730
1417.184570	369.355103
1416.143555	-42.311661
1415.102539	104.755692
1414.060547	-223.529877
1413.018555	-131.652695
1411.976563	-271.017700
1410.934570	-211.666611
1409.891602	21.124336
1408.848633	-236.012497
1407.805664	-25.734167
1406.762695	-199.687973
1405.718750	-195.222183
1404.674805	-77.699081
1403.630859	-150.867676
1402.586914	-136.082428
1401.542969	-191.445938
1400.498047	-326.962341
1399.453125	-171.438019
1398.408203	21.727510
1397.363281	134.706909
1396.317383	473.261932
1395.271484	373.327820
1394.225586	83.172897
1393.179688	226.500916
1392.132813	159.538788
1391.086914	165.328781
1390.040039	83.609276
1388.992188	212.205353
1387.945313	48.178043
1386.897461	171.944031
1385.849609	28.208735
1384.801758	-15.353623
1383.753906	61.194790
1382.705078	-162.072723
1381.657227	-95.293953
1380.608398	-140.851868
1379.558594	93.412300
1378.509766	-124.220123
1377.459961	35.280602
1376.410156	35.099049
1375.360352	-2.397531
1374.309570	112.399971
1373.259766	97.580162
1372.208984	0.580015
1371.158203	100.688828
1370.106445	422.689880
1369.055664	191.459747
1368.003906	25.205761
1366.952148	-38.732597
1365.900391	161.453033
1364.847656	194.831497
1363.794922	-18.131227
1362.742188	62.787209
1361.689453	-15.460433
1360.636719	142.770004
1359.583008	246.313385
1358.529297	108.720932
1357.475586	90.634750
1356.420898	-16.824884
1355.367188	288.400818
1354.312500	280.547119
1353.257813	416.877441
1352.203125	342.168457
1351.147461	595.329956
1350.091797	386.773376
1349.036133	473.751923
1347.980469	181.165207
1346.923828	513.946777
1345.868164	926.069275
1344.811523	879.369263
1343.754883	550.173340
1342.697266	627.702454
1341.640625	410.424408
1340.583008	768.115967
1339.524414	818.594849
1338.466797	752.775391
1337.409180	763.835632
1336.350586	705.668945
1335.291992	667.425171
1334.232422	488.247681
1333.173828	660.530212
1332.114258	523.670044
1331.054688	629.287354
1329.995117	707.757935
1328.934570	581.131836
1327.875000	983.477539
1326.814453	619.855347
1325.753906	604.751892
1324.692383	663.817139
1323.630859	589.621582
1322.570313	730.305664
1321.507813	688.368958
1320.446289	942.625732
1319.383789	799.688232
1318.322266	829.544983
1317.259766	716.443359
1316.196289	877.096985
1315.133789	712.433472
1314.070313	1191.044312
1313.006836	987.106262
1311.943359	1046.877930
1310.878906	1212.574341
1309.814453	1191.159424
1308.750977	1342.131836
1307.685547	1478.324097
1306.621094	957.613525
1305.555664	1189.895630
1304.490234	1090.135620
1303.424805	1039.656372
1302.359375	1173.626221
1301.292969	1147.839111
1300.226563	1439.096069
1299.160156	1410.922974
1298.093750	1345.974609
1297.026367	1192.701294
1295.958984	1100.921387
1294.891602	984.690063
1293.824219	1251.372925
1292.756836	1218.673706
1291.688477	1097.722656
1290.620117	1077.415771
1289.551758	995.867065
1288.482422	1274.724365
1287.413086	1100.116089
1286.343750	1141.240112
1285.274414	1145.641602
1284.205078	1128.034058
1283.134766	1183.921265
1282.064453	674.315918
1280.994141	1004.464844
1279.923828	1026.180908
1278.852539	898.676880
1277.781250	1081.885620
1276.709961	1096.311523
1275.637695	1208.542480
1274.566406	1274.312378
1273.494141	1154.343384
1272.421875	1190.814331
1271.349609	1053.858521
1270.276367	1468.898071
1269.203125	1036.533569
1268.129883	1309.845337
1267.056641	1485.429932
1265.982422	1570.660645
1264.909180	1460.716187
1263.834961	1728.858521
1262.759766	1511.638916
1261.685547	1316.474487
1260.610352	1318.814819
1259.535156	1547.781616
1258.459961	1386.850098
1257.383789	1406.226074
1256.308594	1274.621216
1255.232422	994.551697
1254.155273	1225.760254
1253.079102	1391.164063
1252.001953	1558.917725
1250.924805	1373.877563
1249.847656	1446.700562
1248.770508	1451.405151
1247.692383	1268.909912
1246.614258	1229.875977
1245.536133	901.700439
1244.458008	1071.659668
1243.378906	1008.361633
1242.299805	1241.319214
1241.220703	1197.404297
1240.141602	1027.279785
1239.061523	1078.024658
1237.981445	1189.380127
1236.901367	946.536743
1235.821289	900.206299
1234.740234	1282.994873
1233.659180	1040.218384
1232.578125	996.244873
1231.497070	831.120300
1230.415039	901.001709
1229.333984	854.586121
1228.251953	941.325073
1227.168945	853.698120
1226.086914	509.550995
1225.003906	770.424988
1223.920898	605.392029
1222.837891	737.882996
1221.753906	444.701324
1220.669922	490.065521
1219.585938	182.502197
1218.501953	276.163086
1217.416992	106.410172
1216.333008	267.605377
1215.248047	327.262451
1214.162109	367.531158
1213.077148	248.449387
1211.991211	105.239807
1210.905273	415.635010
1209.819336	224.132553
1208.732422	235.238968
1207.646484	427.135101
1206.559570	230.807144
1205.471680	441.799530
1204.384766	52.717220
1203.296875	133.491577
1202.208984	139.529434
1201.121094	-203.612854
1200.032227	9.428583
1198.944336	-179.586578
1197.855469	-243.447861
1196.765625	-223.134079
1195.676758	-178.813034
1194.586914	-16.741165
1193.497070	-297.132294
1192.407227	-277.002136
1191.316406	-57.486889
1190.226563	-371.449219
1189.135742	-368.274689
1188.044922	-333.926849
1186.953125	-345.266479
1185.861328	-387.848816
1184.769531	-262.474579
1183.677734	169.899246
1182.585938	-163.145187
1181.493164	-313.835938
1180.400391	-236.731873
1179.307617	-274.764435
1178.213867	-63.597282
1177.120117	-264.677734
1176.026367	-149.513397
1174.932617	245.759293
1173.838867	-237.923828
1172.744141	-72.712784
1171.649414	178.541061
1170.554688	34.830250
1169.458984	-163.887848
1168.364258	-226.222153
1167.268555	74.874496
1166.171875	24.365366
1165.076172	-253.209808
1163.979492	-107.762932
1162.882813	233.476166
1161.786133	-13.036923
1160.688477	241.973480
1159.590820	494.443695
1158.493164	567.749329
1157.395508	569.394836
1156.297852	449.328217
1155.199219	632.196106
1154.100586	473.933167
1153.000977	828.289612
1151.902344	722.423279
1150.802734	568.902344
1149.703125	358.233856
1148.603516	300.078705
1147.502930	151.411774
1146.402344	83.734344
1145.301758	239.812866
1144.201172	-56.379181
1143.099609	-7.474376
1141.999023	488.599701
1140.896484	413.627136
1139.794922	243.563904
1138.692383	35.509186
1137.590820	267.209412
1136.487305	220.761124
1135.384766	352.487640
1134.281250	360.622925
1133.178711	454.226013
1132.074219	246.256653
1130.970703	551.028625
1129.866211	589.873535
1128.761719	851.683716
1127.657227	828.747375
1126.552734	820.036255
1125.447266	837.380798
1124.341797	624.802368
1123.236328	355.438751
1122.130859	282.822388
1121.024414	387.861755
1119.917969	248.941605
1118.811523	353.926392
1117.704102	309.732483
1116.596680	267.920410
1115.489258	162.249191
1114.381836	118.122330
1113.274414	369.611328
1112.166016	341.995941
1111.057617	167.848450
1109.949219	194.652481
1108.839844	190.722992
1107.730469	238.767014
1106.621094	102.598282
1105.511719	384.395782
1104.401367	116.076065
1103.291016	135.801270
1102.180664	410.344086
1101.070313	102.139397
1099.958984	159.617538
1098.847656	400.991333
1097.736328	161.398743
1096.625000	289.575439
1095.512695	302.254578
1094.400391	241.924316
1093.288086	132.187454
1092.174805	498.128876
1091.062500	419.035797
1089.949219	179.959503
1088.835938	199.839157
1087.721680	55.064434
1086.607422	-84.909966
1085.493164	243.118393
1084.378906	192.558975
1083.263672	165.547684
1082.149414	178.539139
1081.034180	106.983635
1079.917969	390.126648
1078.802734	473.602295
1077.686523	310.583679
1076.570313	483.296692
1075.453125	116.285660
1074.336914	160.028061
1073.219727	119.355576
1072.101563	331.976563
1070.984375	403.903381
1069.866211	-156.975388
1068.748047	428.282501
1067.629883	329.264160
1066.511719	223.318390
1065.392578	168.980194
1064.273438	98.336128
1063.154297	76.932228
1062.034180	193.643463
1060.914063	109.171425
1059.793945	148.757446
1058.673828	113.560822
1057.552734	199.997711
1056.431641	-68.804771
1055.310547	207.039169
1054.189453	328.634094
1053.067383	13.462765
1051.945313	303.298492
1050.823242	200.862930
1049.701172	-4.153450
1048.578125	-17.666117
1047.455078	-143.081787
1046.332031	30.182486
1045.208008	196.436035
1044.083984	85.260178
1042.959961	-102.705551
1041.835938	-234.581375
1040.710938	57.684456
1039.585938	-181.161118
1038.460938	-119.419991
1037.335938	-90.222252
1036.209961	-219.236618
1035.083984	-38.616905
1033.958008	9.395455
1032.832031	-165.823822
1031.705078	17.228632
1030.578125	-232.142380
1029.451172	-134.986969
1028.323242	-404.955872
1027.195313	-358.748505
1026.067383	-523.842773
1024.939453	-261.492035
1023.810547	-407.784271
1022.682617	-249.852280
1021.552734	-307.724640
1020.423828	-409.553467
1019.293945	-680.571533
1018.164063	-121.192055
1017.034180	-336.322754
1015.904297	-106.232788
1014.773438	-323.402191
1013.642578	-433.805115
1012.511719	23.414272
1011.379883	-311.454376
1010.248047	4.485582
1009.116211	195.384811
1007.984375	191.909546
1006.851563	482.347778
1005.718750	957.785156
1004.585938	1479.348755
1003.452148	1651.660767
1002.319336	1787.014526
1001.185547	986.505737
1000.050781	449.837830
998.916992	91.375801
997.782227	206.563522
996.647461	90.929115
995.512695	238.576035
994.376953	-82.197250
993.241211	5.631144
992.105469	22.012293
990.969727	216.045670
989.833008	55.043652
988.696289	283.746429
987.559570	-42.914551
986.421875	125.996307
985.284180	246.556747
984.146484	-208.530365
983.008789	-119.984108
981.870117	-220.122528
980.731445	-200.458160
979.592773	-238.219910
978.454102	345.148468
977.314453	243.079147
976.174805	168.740784
975.035156	533.537231
973.894531	367.435974
972.754883	495.574738
971.613281	302.183472
970.472656	237.574097
969.331055	391.180481
968.190430	427.754852
967.047852	262.467529
965.906250	299.236664
964.763672	349.836639
963.621094	320.247406
962.478516	304.517059
961.334961	80.309067
960.192383	442.909485
959.048828	356.403870
957.904297	226.508438
956.759766	385.280670
955.616211	97.648766
954.470703	78.019836
953.326172	-179.489624
952.180664	-230.906525
951.035156	104.314400
949.889648	50.732719
948.743164	301.303528
947.596680	165.579605
946.450195	34.565796
945.303711	376.577454
944.156250	211.470230
943.008789	-92.769814
941.861328	32.383545
940.713867	262.538544
939.565430	456.146790
938.416992	207.174393
937.267578	159.090637
936.119141	400.680084
934.969727	184.017212
933.820313	334.456512
932.669922	206.906876
931.520508	248.054688
930.370117	77.439644
929.218750	-52.048756
928.068359	84.925911
926.916992	64.858696
925.765625	-59.806519
924.613281	163.688995
923.461914	50.542538
922.309570	-169.361816
921.156250	-0.392494
920.003906	-67.807594
918.850586	30.724464
917.697266	-7.038404
916.543945	34.751991
915.389648	-202.703934
914.235352	9.453140
913.081055	-123.403236
911.926758	-308.338959
910.771484	-268.577301
909.616211	-104.063858
908.460938	-93.768822
907.304688	197.639282
906.148438	15.300700
904.992188	-46.834869
903.835938	-342.222046
902.678711	191.416092
901.521484	34.282116
900.364258	-66.160591
899.206055	-53.377274
898.047852	-153.700562
896.889648	-109.188568
895.731445	195.387665
894.572266	88.361801
893.413086	-47.979713
892.253906	68.857719
891.094727	129.175354
889.934570	-140.296600
888.774414	179.765350
887.613281	-6.031610
886.453125	72.353485
885.291992	245.490036
884.130859	57.578457
882.968750	-220.457596
881.807617	58.627861
880.645508	80.574249
879.482422	34.895752
878.320313	167.256348
877.157227	409.944305
875.994141	193.036987
874.830078	70.805801
873.666016	43.181641
872.501953	499.471710
871.337891	89.207893
870.173828	97.568481
869.008789	51.936226
867.843750	361.593689
866.677734	250.700928
865.512695	425.283478
864.346680	853.680420
863.179688	360.800568
862.013672	494.753601
860.846680	379.384338
859.679688	463.842773
858.511719	624.548706
857.344727	742.520264
856.176758	707.869690
855.008789	736.005005
853.839844	719.258118
852.670898	919.935425
851.501953	665.529968
850.333008	740.589478
849.163086	522.129639
847.993164	715.822083
846.823242	367.538940
845.652344	404.412903
844.482422	562.085815
843.311523	475.763519
842.139648	380.499695
840.968750	394.825104
839.796875	319.670105
838.624023	521.693909
837.452148	149.234146
836.279297	91.943764
835.106445	264.713867
833.933594	249.770340
832.759766	277.210602
831.585938	552.361572
830.412109	318.527283
829.238281	428.347717
828.063477	290.475067
826.888672	226.212952
825.712891	538.721375
824.538086	403.008881
823.362305	140.288528
822.186523	254.165039
821.009766	325.616638
819.833008	-179.775238
818.656250	85.336754
817.479492	112.110489
816.301758	178.877670
815.124023	-228.315094
813.946289	2.990927
812.768555	49.567051
811.589844	24.926582
810.411133	-173.119934
809.232422	-300.017914
808.052734	-80.336067
806.873047	-111.794914
805.693359	-300.949127
804.512695	182.603195
803.332031	-126.490990
802.151367	-58.262836
800.970703	-369.475891
799.789063	60.195568
798.608398	-270.958008
797.425781	184.983521
796.244141	-245.881897
795.061523	-353.084717
793.878906	-291.924713
792.696289	-365.946411
791.512695	-5.990170
790.329102	-126.632881
789.145508	-12.667057
787.960938	48.090363
786.777344	-183.235046
785.591797	-0.923260
784.407227	-232.224426
783.221680	-39.028843
782.037109	-223.892151
780.850586	11.098716
779.665039	86.885574
778.478516	-3.048984
777.291992	-26.742023
776.105469	-70.335327
774.917969	-120.571693
773.730469	155.722961
772.542969	131.846390
771.354492	-174.346558
770.166016	-79.150383
768.977539	22.574553
767.789063	-201.946167
766.599609	-71.670189
765.410156	-38.413273
764.220703	300.907684
763.030273	470.502960
761.840820	113.898560
760.650391	14.912477
759.458984	349.373932
758.267578	369.100250
757.076172	215.059448
755.884766	533.766418
754.693359	357.728241
753.500977	69.672798
752.308594	201.368851
751.115234	43.038433
749.922852	249.301880
748.729492	319.328552
747.535156	141.272141
746.341797	296.842926
745.147461	281.198547
743.953125	278.709503
742.757813	113.931870
741.563477	10.613190
740.368164	319.405243
739.171875	-193.717926
737.976563	25.141705
736.780273	-80.278168
735.583984	221.654816
734.386719	8.957727
733.189453	135.624252
731.992188	69.663689
730.794922	23.429090
729.596680	90.957092
728.399414	16.323437
727.200195	287.150696
726.001953	219.079086
724.802734	199.121796
723.603516	72.139748
722.404297	117.778946
721.204102	124.107368
720.003906	503.763184
718.803711	291.771362
717.603516	470.494690
716.402344	77.579300
715.201172	197.425034
713.999023	103.541367
712.797852	133.993866
711.595703	-14.264448
710.393555	72.912216
709.190430	227.611511
707.987305	321.287750
706.784180	120.989265
705.581055	-44.347019
704.376953	103.841225
703.172852	171.488647
701.968750	397.954041
700.763672	176.311478
699.559570	196.180511
698.353516	55.208561
697.148438	283.832855
695.942383	164.727692
694.736328	10.968006
693.530273	-94.888321
692.324219	207.577911
691.117188	-377.941833
689.910156	-407.515472
688.702148	-170.127258
687.494141	-175.765121
686.286133	-177.004135
685.078125	-158.671310
683.870117	-300.706970
682.661133	-312.579651
681.452148	33.146206
680.242188	-39.331833
679.032227	-276.314697
677.822266	-173.168610
676.612305	-180.408249
675.401367	-96.679688
674.191406	-138.422363
672.979492	-286.080109
671.768555	11.939142
670.556641	130.418671
669.344727	-166.153976
668.132813	56.196617
666.919922	183.441803
665.707031	254.535690
664.494141	62.172390
663.281250	-32.856377
662.067383	163.672882
660.853516	243.639755
659.639648	107.867188
658.424805	144.820984
657.209961	39.487934
655.995117	-139.031708
654.779297	-269.957520
653.563477	101.441216
652.347656	-65.950127
651.131836	-168.550858
649.915039	-21.179913
648.698242	-46.056068
647.481445	-47.157230
646.264648	-188.070679
645.046875	303.800964
643.829102	442.717163
642.610352	407.441498
641.392578	41.118790
640.173828	-15.368936
638.955078	-7.260442
637.735352	11.680831
636.515625	168.200409
635.295898	393.470947
634.076172	0.292101
632.855469	-66.286644
631.634766	105.509392
630.414063	92.776871
629.192383	146.655502
627.971680	48.320183
626.749023	235.338776
625.527344	293.737549
624.304688	371.504517
623.082031	222.191650
621.859375	53.769135
620.636719	343.908386
619.413086	214.301193
618.189453	125.542488
616.964844	-144.999802
615.741211	34.088722
614.516602	-11.428301
613.291016	-266.427277
612.066406	-268.843628
610.840820	98.747482
609.615234	-301.080170
608.388672	-38.103504
607.163086	43.273232
605.936523	64.945045
604.708984	63.259384
