# Supplementary material for: Raman spectroscopy accurately differentiates mucosal healing from non-healing and biochemical changes following biological therapy in inflammatory bowel disease
Source: PLoS One. 2021 Jun 2;16(6):e0252210. doi: 10.1371/journal.pone.0252210 (PMC8172032; doi:10.1371/journal.pone.0252210)
Supplement: S4 Dataset — (ZIP) [file pone.0252210.s006.zip › CD Mucosal healing/OC005 post treatment_BL sub CR removed_26__X_-13146.6__Y_1407.83__Z_-2778.6__Time_294.txt]

1714.780273	343.450409
1713.803711	113.018875
1712.827148	177.766449
1711.849609	-172.698349
1710.873047	45.933586
1709.895508	53.195305
1708.917969	-62.280220
1707.939453	-0.384273
1706.961914	-195.066071
1705.983398	-148.137680
1705.004883	-122.093307
1704.025391	8.850063
1703.046875	-202.202606
1702.067383	26.151369
1701.087891	-263.959259
1700.108398	-173.614304
1699.127930	131.123444
1698.148438	-23.432158
1697.167969	-105.219223
1696.187500	-60.809155
1695.206055	240.568192
1694.225586	83.072052
1693.244141	235.921982
1692.262695	79.627792
1691.281250	-76.014618
1690.298828	161.195923
1689.317383	182.833023
1688.334961	178.335434
1687.352539	241.078659
1686.369141	349.656647
1685.386719	373.502411
1684.403320	355.242950
1683.419922	518.717102
1682.435547	320.420471
1681.452148	429.035461
1680.467773	351.772675
1679.483398	450.770538
1678.499023	654.058838
1677.514648	623.679016
1676.529297	503.392395
1675.543945	732.067749
1674.558594	618.201904
1673.573242	643.137268
1672.586914	971.520386
1671.600586	1093.035522
1670.614258	1241.573364
1669.627930	1103.732422
1668.641602	1165.592773
1667.654297	1326.119995
1666.666992	988.118164
1665.679688	1274.299438
1664.692383	1149.647705
1663.704102	1396.814453
1662.715820	1479.935425
1661.727539	1592.643311
1660.739258	1581.182983
1659.750977	1371.434204
1658.761719	1594.032837
1657.772461	1644.800171
1656.783203	1396.738647
1655.793945	1289.522339
1654.803711	1209.218506
1653.813477	1110.831787
1652.823242	1295.981567
1651.833008	1089.955078
1650.841797	1103.887329
1649.851563	993.936890
1648.860352	857.954773
1647.869141	680.108093
1646.876953	613.653931
1645.885742	558.154480
1644.893555	571.673218
1643.901367	334.669647
1642.908203	560.066284
1641.916016	408.266174
1640.922852	383.489716
1639.929688	169.075974
1638.936523	247.820663
1637.943359	155.409271
1636.949219	300.584412
1635.955078	100.669235
1634.960938	51.314087
1633.966797	44.389015
1632.971680	156.240250
1631.977539	-282.120392
1630.982422	6.631697
1629.986328	150.691559
1628.991211	-126.177345
1627.995117	-142.232010
1627.000000	-479.011536
1626.003906	-65.885239
1625.006836	-41.926575
1624.010742	-59.855347
1623.013672	-30.302368
1622.016602	101.885773
1621.019531	326.124542
1620.021484	-1.183192
1619.024414	123.482635
1618.026367	161.580917
1617.028320	168.292877
1616.029297	88.515297
1615.031250	124.336769
1614.032227	-70.596069
1613.033203	217.218063
1612.034180	-32.518681
1611.035156	-25.154888
1610.035156	108.084183
1609.035156	238.719223
1608.035156	261.954590
1607.035156	348.101227
1606.034180	143.592590
1605.033203	185.318512
1604.032227	104.047165
1603.031250	35.930595
1602.030273	-79.219894
1601.028320	-225.690964
1600.026367	158.807831
1599.024414	-118.353401
1598.022461	-32.030960
1597.019531	109.134377
1596.016602	-175.676086
1595.013672	25.528282
1594.010742	-191.259872
1593.007813	-295.691376
1592.003906	-261.742493
1591.000000	-16.420977
1589.996094	-199.207382
1588.992188	-134.102737
1587.987305	61.343586
1586.983398	16.735397
1585.978516	26.840265
1584.972656	-54.359219
1583.967773	-93.886589
1582.961914	-21.429411
1581.956055	100.417969
1580.950195	-53.939434
1579.944336	-98.947113
1578.937500	56.429806
1577.931641	60.693645
1576.924805	10.210225
1575.916992	61.109364
1574.910156	88.481125
1573.902344	185.944946
1572.894531	142.860229
1571.886719	-43.287090
1570.878906	-57.943569
1569.870117	101.366043
1568.862305	333.228760
1567.853516	-89.627319
1566.843750	173.070999
1565.834961	72.084564
1564.825195	-317.097229
1563.815430	-252.134644
1562.805664	98.043144
1561.795898	32.918129
1560.785156	79.181107
1559.775391	117.508141
1558.764648	267.125885
1557.752930	144.404968
1556.742188	459.476685
1555.730469	152.536804
1554.718750	-193.274994
1553.707031	242.891235
1552.695313	26.331791
1551.682617	350.641296
1550.670898	115.715012
1549.658203	35.945770
1548.644531	-85.347771
1547.631836	245.808029
1546.618164	310.340424
1545.604492	180.809219
1544.590820	113.188164
1543.577148	53.177685
1542.562500	57.593403
1541.547852	-31.142620
1540.533203	27.170284
1539.518555	242.760208
1538.503906	135.456879
1537.488281	-95.849274
1536.472656	-128.575821
1535.457031	142.904099
1534.441406	71.108002
1533.424805	238.935745
1532.408203	-13.650366
1531.391602	138.310791
1530.375000	176.661270
1529.358398	52.530327
1528.340820	-71.735397
1527.323242	-72.523979
1526.305664	129.893646
1525.287109	326.890198
1524.269531	42.433895
1523.250977	-15.683571
1522.232422	-197.411636
1521.213867	237.963470
1520.194336	-203.776794
1519.175781	354.460693
1518.156250	218.377548
1517.136719	133.573257
1516.116211	135.970520
1515.096680	-136.600723
1514.076172	-62.577545
1513.055664	-186.428940
1512.034180	-46.031406
1511.013672	-154.756714
1509.992188	-160.986252
1508.970703	-200.715576
1507.949219	5.609704
1506.927734	4.012720
1505.905273	107.346886
1504.882813	-214.948944
1503.860352	167.380951
1502.837891	-78.233841
1501.815430	88.466385
1500.791992	-141.968124
1499.768555	-285.402313
1498.745117	121.394371
1497.720703	39.087143
1496.697266	-130.294815
1495.672852	-59.307926
1494.648438	-98.451065
1493.623047	112.846916
1492.598633	331.610443
1491.573242	361.014709
1490.547852	106.651283
1489.522461	-60.864189
1488.497070	101.052696
1487.470703	224.464813
1486.444336	128.147903
1485.417969	218.090744
1484.391602	348.715759
1483.364258	550.599182
1482.336914	573.732178
1481.309570	923.191467
1480.282227	624.764771
1479.254883	535.401978
1478.226563	565.751343
1477.198242	624.025146
1476.169922	516.591248
1475.141602	862.489563
1474.112305	958.578857
1473.083008	1090.189209
1472.053711	1186.030273
1471.024414	1065.438721
1469.995117	1194.167358
1468.964844	1256.611938
1467.934570	1662.300049
1466.904297	1902.472778
1465.874023	1845.048828
1464.842773	1698.613281
1463.811523	1877.438232
1462.780273	2139.967773
1461.749023	1937.519043
1460.717773	1603.056030
1459.685547	1918.626343
1458.653320	2104.560791
1457.621094	2178.711914
1456.587891	2062.478760
1455.555664	2103.555664
1454.522461	2301.806641
1453.489258	2365.552979
1452.455078	2320.215332
1451.421875	2541.020996
1450.387695	2482.947510
1449.353516	2533.819824
1448.319336	2599.853760
1447.285156	2445.524414
1446.250000	2481.121582
1445.214844	2559.726563
1444.179688	2618.044922
1443.144531	2109.567871
1442.108398	2253.944092
1441.072266	2231.338867
1440.036133	2380.694092
1439.000000	2145.727539
1437.963867	2110.545166
1436.926758	1943.968018
1435.889648	1888.643188
1434.852539	1426.688477
1433.814453	1427.075439
1432.777344	1063.929565
1431.739258	1099.782715
1430.701172	898.418579
1429.663086	1105.929565
1428.624023	483.410248
1427.584961	723.757324
1426.545898	555.545532
1425.506836	407.615173
1424.467773	574.855347
1423.427734	401.854767
1422.387695	581.695496
1421.347656	441.612305
1420.307617	548.439392
1419.266602	186.943497
1418.226563	404.652710
1417.184570	564.403687
1416.143555	47.313381
1415.102539	247.468689
1414.060547	133.197006
1413.018555	76.876442
1411.976563	43.278561
1410.934570	132.928818
1409.891602	182.389145
1408.848633	106.283348
1407.805664	90.574265
1406.762695	77.464943
1405.718750	64.423813
1404.674805	-81.570343
1403.630859	-31.656372
1402.586914	58.470215
1401.542969	-132.321686
1400.498047	186.192505
1399.453125	8.160861
1398.408203	143.680710
1397.363281	83.730171
1396.317383	99.067284
1395.271484	-15.783448
1394.225586	94.954842
1393.179688	-144.860947
1392.132813	-43.966671
1391.086914	147.125336
1390.040039	140.508423
1388.992188	-28.657600
1387.945313	7.514557
1386.897461	-33.769882
1385.849609	-114.934944
1384.801758	121.557610
1383.753906	100.611214
1382.705078	-255.087448
1381.657227	-343.168274
1380.608398	-458.585114
1379.558594	43.001289
1378.509766	27.663258
1377.459961	-37.487930
1376.410156	-247.240982
1375.360352	-99.966202
1374.309570	-149.724289
1373.259766	-126.993118
1372.208984	-46.806881
1371.158203	-223.316406
1370.106445	-150.382843
1369.055664	-112.225433
1368.003906	-126.293549
1366.952148	-155.172272
1365.900391	147.312653
1364.847656	116.144279
1363.794922	219.541702
1362.742188	161.255249
1361.689453	172.794952
1360.636719	186.948135
1359.583008	166.393631
1358.529297	228.039154
1357.475586	-73.179634
1356.420898	68.281593
1355.367188	150.184128
1354.312500	343.975952
1353.257813	227.321777
1352.203125	388.991058
1351.147461	349.600830
1350.091797	-42.133892
1349.036133	313.456573
1347.980469	547.444336
1346.923828	808.741638
1345.868164	544.265381
1344.811523	661.891357
1343.754883	834.140076
1342.697266	813.104065
1341.640625	757.526978
1340.583008	996.916443
1339.524414	820.190186
1338.466797	1077.059937
1337.409180	754.583069
1336.350586	885.358276
1335.291992	917.211548
1334.232422	862.568054
1333.173828	716.555969
1332.114258	936.762756
1331.054688	798.457031
1329.995117	694.948547
1328.934570	638.559387
1327.875000	854.148865
1326.814453	553.410767
1325.753906	544.388489
1324.692383	634.261841
1323.630859	1018.019165
1322.570313	994.451111
1321.507813	1012.949280
1320.446289	989.619873
1319.383789	1060.146484
1318.322266	1261.477905
1317.259766	1248.309692
1316.196289	1279.625366
1315.133789	1062.115112
1314.070313	1004.973267
1313.006836	1098.243408
1311.943359	836.902771
1310.878906	984.552124
1309.814453	886.045166
1308.750977	1080.604492
1307.685547	1196.420410
1306.621094	1277.848511
1305.555664	1167.467407
1304.490234	1150.686890
1303.424805	1092.214478
1302.359375	1289.517212
1301.292969	1186.985840
1300.226563	1165.677979
1299.160156	1132.187866
1298.093750	1199.502197
1297.026367	1178.470825
1295.958984	1277.832520
1294.891602	1242.239990
1293.824219	806.754150
1292.756836	886.756165
1291.688477	996.232849
1290.620117	821.272217
1289.551758	666.077637
1288.482422	731.636230
1287.413086	880.566895
1286.343750	507.614044
1285.274414	634.623535
1284.205078	631.843628
1283.134766	807.874878
1282.064453	687.681580
1280.994141	922.494385
1279.923828	900.332947
1278.852539	763.255066
1277.781250	858.656433
1276.709961	949.183594
1275.637695	599.650391
1274.566406	878.513550
1273.494141	871.381042
1272.421875	1045.099365
1271.349609	891.469543
1270.276367	808.772278
1269.203125	1212.035522
1268.129883	897.485962
1267.056641	1127.358032
1265.982422	1188.801758
1264.909180	825.792664
1263.834961	877.591797
1262.759766	1039.125122
1261.685547	886.139221
1260.610352	1162.213867
1259.535156	980.077820
1258.459961	946.658875
1257.383789	1069.162109
1256.308594	1096.663818
1255.232422	900.179749
1254.155273	1051.875977
1253.079102	1257.065063
1252.001953	749.291931
1250.924805	922.857605
1249.847656	1086.627319
1248.770508	1337.866821
1247.692383	1085.802856
1246.614258	943.220581
1245.536133	917.336914
1244.458008	908.468445
1243.378906	877.744263
1242.299805	919.875366
1241.220703	830.889282
1240.141602	936.108337
1239.061523	735.517273
1237.981445	685.422791
1236.901367	822.104370
1235.821289	970.837646
1234.740234	867.341553
1233.659180	817.202271
1232.578125	747.679810
1231.497070	673.321289
1230.415039	584.437561
1229.333984	752.282776
1228.251953	842.544800
1227.168945	543.003052
1226.086914	650.158142
1225.003906	699.158630
1223.920898	622.315491
1222.837891	576.914368
1221.753906	601.617493
1220.669922	345.845428
1219.585938	389.848602
1218.501953	503.871643
1217.416992	472.846344
1216.333008	188.185974
1215.248047	372.075928
1214.162109	517.206116
1213.077148	428.099365
1211.991211	353.458588
1210.905273	425.974243
1209.819336	575.592346
1208.732422	580.394897
1207.646484	688.821350
1206.559570	423.513733
1205.471680	589.646423
1204.384766	476.159241
1203.296875	545.736877
1202.208984	340.670013
1201.121094	87.479057
1200.032227	31.732195
1198.944336	-291.196594
1197.855469	11.562627
1196.765625	11.002852
1195.676758	-13.667575
1194.586914	-21.567230
1193.497070	105.095161
1192.407227	-102.454735
1191.316406	148.979996
1190.226563	-92.260735
1189.135742	-218.180695
1188.044922	-55.953033
1186.953125	-69.136826
1185.861328	-123.192146
1184.769531	-225.293503
1183.677734	3.667808
1182.585938	-120.156471
1181.493164	48.566994
1180.400391	-53.791340
1179.307617	35.582451
1178.213867	45.746216
1177.120117	98.955460
1176.026367	-1.249232
1174.932617	193.086807
1173.838867	214.861649
1172.744141	176.691559
1171.649414	-19.501471
1170.554688	35.553791
1169.458984	-55.428856
1168.364258	-55.563347
1167.268555	-285.335876
1166.171875	-82.395271
1165.076172	22.385311
1163.979492	-54.574413
1162.882813	169.429626
1161.786133	49.313416
1160.688477	-104.272011
1159.590820	19.065203
1158.493164	254.446228
1157.395508	50.558693
1156.297852	388.248413
1155.199219	236.720947
1154.100586	206.800293
1153.000977	298.395020
1151.902344	58.549995
1150.802734	66.562599
1149.703125	-82.756424
1148.603516	-84.406700
1147.502930	-114.722023
1146.402344	83.462181
1145.301758	-106.525513
1144.201172	72.370087
1143.099609	179.715439
1141.999023	79.990501
1140.896484	96.746994
1139.794922	-162.387863
1138.692383	96.731796
1137.590820	125.131485
1136.487305	179.561523
1135.384766	279.036713
1134.281250	414.007263
1133.178711	263.915283
1132.074219	436.655060
1130.970703	322.072266
1129.866211	698.640198
1128.761719	624.226135
1127.657227	682.596619
1126.552734	624.680359
1125.447266	682.877380
1124.341797	575.068848
1123.236328	592.834045
1122.130859	238.578323
1121.024414	448.125366
1119.917969	614.888062
1118.811523	326.961273
1117.704102	74.598351
1116.596680	80.228004
1115.489258	393.355347
1114.381836	32.169209
1113.274414	470.385681
1112.166016	104.500244
1111.057617	369.832520
1109.949219	41.838974
1108.839844	295.139984
1107.730469	378.205841
1106.621094	477.715637
1105.511719	326.870148
1104.401367	870.010315
1103.291016	468.893860
1102.180664	542.153076
1101.070313	702.615662
1099.958984	721.456726
1098.847656	539.842163
1097.736328	598.711121
1096.625000	655.162903
1095.512695	662.067749
1094.400391	496.978607
1093.288086	459.108063
1092.174805	611.933899
1091.062500	745.843567
1089.949219	710.206848
1088.835938	658.094482
1087.721680	634.204834
1086.607422	570.323425
1085.493164	621.668945
1084.378906	614.205994
1083.263672	461.009979
1082.149414	531.099670
1081.034180	988.747070
1079.917969	497.330994
1078.802734	520.370239
1077.686523	221.773514
1076.570313	704.853943
1075.453125	439.189026
1074.336914	670.988831
1073.219727	353.859558
1072.101563	367.490631
1070.984375	292.049225
1069.866211	233.049759
1068.748047	148.311188
1067.629883	337.716278
1066.511719	363.100983
1065.392578	269.058533
1064.273438	535.601135
1063.154297	476.709351
1062.034180	382.757660
1060.914063	162.545410
1059.793945	281.601868
1058.673828	194.854752
1057.552734	351.301849
1056.431641	236.584137
1055.310547	694.453552
1054.189453	180.294800
1053.067383	210.607803
1051.945313	126.525536
1050.823242	119.565559
1049.701172	-92.740921
1048.578125	119.783882
1047.455078	110.626266
1046.332031	-12.762637
1045.208008	15.517728
1044.083984	144.088272
1042.959961	-48.994438
1041.835938	51.681625
1040.710938	147.702759
1039.585938	-107.964684
1038.460938	-25.797380
1037.335938	-94.928268
1036.209961	-189.571625
1035.083984	225.515945
1033.958008	-66.769226
1032.832031	183.100006
1031.705078	470.124451
1030.578125	166.580353
1029.451172	91.035866
1028.323242	34.191166
1027.195313	-154.970703
1026.067383	-144.209793
1024.939453	-265.729523
1023.810547	-229.245499
1022.682617	-371.403625
1021.552734	-0.578320
1020.423828	-309.589294
1019.293945	-275.089691
1018.164063	-249.784790
1017.034180	-101.520737
1015.904297	44.455875
1014.773438	-115.429390
1013.642578	-126.862701
1012.511719	-54.803616
1011.379883	3.423647
1010.248047	-132.740494
1009.116211	34.480648
1007.984375	248.012207
1006.851563	454.610321
1005.718750	987.353577
1004.585938	1936.206055
1003.452148	2181.900635
1002.319336	1921.408691
1001.185547	921.681274
1000.050781	705.721741
998.916992	120.428398
997.782227	205.196213
996.647461	165.376129
995.512695	56.453453
994.376953	-285.367584
993.241211	125.199081
992.105469	145.894531
990.969727	-232.227707
989.833008	-102.853706
988.696289	-169.328857
987.559570	-281.730591
986.421875	-122.102188
985.284180	-26.910566
984.146484	-136.578964
983.008789	53.227123
981.870117	-139.007889
980.731445	198.242569
979.592773	31.637157
978.454102	81.449677
977.314453	140.567200
976.174805	291.751984
975.035156	194.769958
973.894531	153.115799
972.754883	77.158302
971.613281	17.445864
970.472656	-48.987637
969.331055	314.050537
968.190430	149.156586
967.047852	112.975845
965.906250	306.364838
964.763672	286.493652
963.621094	-33.623306
962.478516	-37.083855
961.334961	358.398590
960.192383	295.545135
959.048828	498.601105
957.904297	145.134857
956.759766	20.954762
955.616211	77.825676
954.470703	31.808573
953.326172	-128.461273
952.180664	-7.137786
951.035156	102.828781
949.889648	-54.655991
948.743164	-186.789063
947.596680	-145.025101
946.450195	-20.890272
945.303711	11.940742
944.156250	19.761497
943.008789	27.708508
941.861328	291.462433
940.713867	288.186371
939.565430	63.707279
938.416992	224.991180
937.267578	267.726532
936.119141	397.212738
934.969727	168.859161
933.820313	255.248352
932.669922	152.600296
931.520508	109.346184
930.370117	11.571843
929.218750	102.948036
928.068359	249.030197
926.916992	1.431993
925.765625	-127.618538
924.613281	-65.412720
923.461914	51.455524
922.309570	-4.426873
921.156250	-19.256639
920.003906	4.658733
918.850586	-116.747681
917.697266	91.385994
916.543945	83.770813
915.389648	-109.923195
914.235352	150.567825
913.081055	-226.685806
911.926758	-186.188019
910.771484	-84.370148
909.616211	24.290951
908.460938	112.582275
907.304688	89.847992
906.148438	83.071877
904.992188	139.816223
903.835938	-91.059830
902.678711	17.944281
901.521484	77.161552
900.364258	-87.670052
899.206055	116.522408
898.047852	-84.299454
896.889648	-67.813744
895.731445	-44.487686
894.572266	87.411934
893.413086	4.576905
892.253906	202.051666
891.094727	47.040787
889.934570	217.416275
888.774414	175.486816
887.613281	275.862732
886.453125	55.716286
885.291992	20.760859
884.130859	213.724838
882.968750	165.292831
881.807617	19.951258
880.645508	-23.838268
879.482422	182.615097
878.320313	305.615967
877.157227	-62.539986
875.994141	116.818764
874.830078	302.869080
873.666016	160.161316
872.501953	168.333450
871.337891	97.755913
870.173828	101.459305
869.008789	-34.275948
867.843750	216.815277
866.677734	276.706757
865.512695	287.114960
864.346680	297.519409
863.179688	90.005348
862.013672	-25.339611
860.846680	155.755035
859.679688	226.751740
858.511719	495.200439
857.344727	366.343231
856.176758	289.124329
855.008789	519.172302
853.839844	390.332062
852.670898	626.919739
851.501953	527.186768
850.333008	698.581909
849.163086	500.244934
847.993164	245.970688
846.823242	278.373993
845.652344	348.774261
844.482422	365.379211
843.311523	545.263611
842.139648	326.843079
840.968750	-54.789581
839.796875	4.172647
838.624023	282.112244
837.452148	-197.740799
836.279297	231.924194
835.106445	131.922470
833.933594	398.148499
832.759766	197.550491
831.585938	378.678284
830.412109	146.793701
829.238281	508.418427
828.063477	483.908722
826.888672	463.793427
825.712891	280.856537
824.538086	202.683319
823.362305	184.636414
822.186523	130.864258
821.009766	3.531653
819.833008	-132.736176
818.656250	-59.751057
817.479492	-144.924408
816.301758	-47.671562
815.124023	40.541458
813.946289	-0.386009
812.768555	-161.468628
811.589844	-104.696007
810.411133	-94.724998
809.232422	-127.075920
808.052734	-86.195465
806.873047	-32.105263
805.693359	-33.657448
804.512695	-281.728424
803.332031	-301.175293
802.151367	-107.691780
800.970703	-142.903152
799.789063	-331.234650
798.608398	-191.404739
797.425781	-324.419373
796.244141	-253.567474
795.061523	-94.219055
793.878906	-417.983795
792.696289	-272.162231
791.512695	-201.798767
790.329102	-197.979187
789.145508	-94.669754
787.960938	81.508942
786.777344	69.471809
785.591797	97.150681
784.407227	5.318520
783.221680	132.280334
782.037109	-41.483528
780.850586	89.655426
779.665039	412.824982
778.478516	88.656013
777.291992	148.738419
776.105469	166.761154
774.917969	-16.146248
773.730469	-40.194221
772.542969	125.392418
771.354492	54.840878
770.166016	262.052551
768.977539	120.800903
767.789063	113.970840
766.599609	228.248642
765.410156	60.444485
764.220703	216.377121
763.030273	52.916500
761.840820	272.476440
760.650391	113.351212
759.458984	141.250320
758.267578	213.070740
757.076172	287.000793
755.884766	297.084412
754.693359	256.554993
753.500977	97.327629
752.308594	177.610458
751.115234	174.342117
749.922852	322.566925
748.729492	-67.213943
747.535156	91.903183
746.341797	270.668060
745.147461	159.720566
743.953125	101.447182
742.757813	183.529007
741.563477	81.397766
740.368164	156.845795
739.171875	109.533028
737.976563	95.106216
736.780273	-11.310193
735.583984	-3.800064
734.386719	-202.082397
733.189453	-6.276180
731.992188	73.476013
730.794922	122.582382
729.596680	92.947113
728.399414	-13.177577
727.200195	29.436579
726.001953	329.981293
724.802734	57.907635
723.603516	500.391479
722.404297	387.940613
721.204102	349.836365
720.003906	204.832535
718.803711	232.384125
717.603516	196.705826
716.402344	106.569260
715.201172	271.733734
713.999023	-90.802551
712.797852	-32.339642
711.595703	82.845665
710.393555	56.426205
709.190430	93.284927
707.987305	38.740845
706.784180	64.886887
705.581055	419.843231
704.376953	-8.798331
703.172852	78.571472
701.968750	129.023575
700.763672	207.835190
699.559570	275.851715
698.353516	211.339310
697.148438	90.463615
695.942383	169.672852
694.736328	-224.622803
693.530273	-247.214966
692.324219	-143.733383
691.117188	-150.891891
689.910156	-294.656555
688.702148	-21.614582
687.494141	-28.420280
686.286133	-39.437111
685.078125	-111.038589
683.870117	-123.950089
682.661133	-82.546860
681.452148	-138.549744
680.242188	67.722183
679.032227	-96.341515
677.822266	25.610144
676.612305	-207.414032
675.401367	-52.804646
674.191406	-255.191223
672.979492	-178.311783
671.768555	171.142914
670.556641	-28.698214
669.344727	171.575592
668.132813	-153.360153
666.919922	-69.676270
665.707031	9.713947
664.494141	194.956985
663.281250	172.872589
662.067383	-47.764927
660.853516	-20.064838
659.639648	-180.084305
658.424805	134.589722
657.209961	-8.122909
655.995117	118.755676
654.779297	148.540604
653.563477	152.409256
652.347656	-296.287750
651.131836	2.697754
649.915039	-200.375214
648.698242	33.661713
647.481445	114.620575
646.264648	251.361359
645.046875	54.349911
643.829102	147.675110
642.610352	397.765350
641.392578	215.298676
640.173828	140.155380
638.955078	206.629745
637.735352	-75.341255
636.515625	-56.744534
635.295898	-70.733505
634.076172	33.002071
632.855469	48.248623
631.634766	320.599457
630.414063	-60.006229
629.192383	174.765640
627.971680	-54.423473
626.749023	-39.646809
625.527344	227.473221
624.304688	378.045319
623.082031	302.823700
621.859375	278.290314
620.636719	627.802307
619.413086	192.519073
618.189453	165.454315
616.964844	-40.221989
615.741211	20.692673
614.516602	452.779266
613.291016	-4.149261
612.066406	-72.826378
610.840820	83.907692
609.615234	-74.950439
608.388672	93.991432
607.163086	-31.271559
605.936523	-202.850143
604.708984	-25.706314
