# Supplementary material for: Raman spectroscopy accurately differentiates mucosal healing from non-healing and biochemical changes following biological therapy in inflammatory bowel disease
Source: PLoS One. 2021 Jun 2;16(6):e0252210. doi: 10.1371/journal.pone.0252210 (PMC8172032; doi:10.1371/journal.pone.0252210)
Supplement: S4 Dataset — (ZIP) [file pone.0252210.s006.zip › CD Mucosal healing/EC042-1_base sub CR removed_33__X_-26571.8__Y_40168.2__Time_367.txt]

1714.793945	18.750305
1713.817383	117.085793
1712.840820	139.394623
1711.864258	9.209786
1710.886719	-72.329834
1709.909180	-19.404274
1708.931641	-22.350218
1707.953125	-24.906815
1706.975586	-361.760925
1705.997070	-218.685287
1705.018555	-18.952053
1704.040039	111.607956
1703.060547	55.246601
1702.081055	-219.938980
1701.101563	-157.404800
1700.122070	-86.310707
1699.142578	199.227692
1698.162109	-159.046036
1697.181641	100.789070
1696.201172	101.945534
1695.220703	226.600098
1694.239258	31.291290
1693.257813	133.089401
1692.276367	115.356903
1691.294922	197.033783
1690.313477	423.418854
1689.331055	626.308960
1688.348633	597.738953
1687.366211	572.523682
1686.383789	516.006714
1685.400391	774.655518
1684.416992	879.322388
1683.433594	880.730469
1682.450195	920.117737
1681.465820	736.454590
1680.482422	1173.925781
1679.498047	903.843506
1678.512695	905.969666
1677.528320	836.997131
1676.542969	1226.219727
1675.558594	1435.166382
1674.572266	1325.593384
1673.586914	1033.389648
1672.601563	1350.584595
1671.615234	1184.725952
1670.628906	1447.304932
1669.642578	1545.792969
1668.655273	1700.644775
1667.668945	1386.278076
1666.681641	1754.770508
1665.694336	1887.618042
1664.706055	1769.025146
1663.718750	1998.619629
1662.730469	2093.506836
1661.742188	1886.786377
1660.753906	1694.057861
1659.764648	1798.814941
1658.775391	2206.179932
1657.787109	2169.041504
1656.796875	2021.271362
1655.807617	1649.171875
1654.818359	2071.928223
1653.828125	1849.368652
1652.837891	1778.315430
1651.846680	1424.826050
1650.856445	1400.028442
1649.865234	1407.524292
1648.874023	1182.964478
1647.882813	1138.776489
1646.891602	960.404907
1645.899414	846.036621
1644.907227	631.894287
1643.915039	558.320618
1642.922852	675.373047
1641.930664	389.065948
1640.937500	567.789429
1639.944336	425.069580
1638.951172	151.018112
1637.957031	88.506760
1636.963867	73.959473
1635.969727	12.416540
1634.975586	138.451996
1633.981445	61.997536
1632.986328	-14.006845
1631.991211	144.825821
1630.996094	88.096985
1630.000977	63.380733
1629.005859	-137.266464
1628.009766	-292.723145
1627.013672	-105.754982
1626.017578	-255.159088
1625.021484	-630.283386
1624.024414	-147.878113
1623.028320	140.160294
1622.031250	-26.220875
1621.033203	138.801331
1620.036133	7.254375
1619.038086	67.753426
1618.041016	204.654877
1617.041992	-4.733366
1616.043945	-1.186432
1615.045898	141.674271
1614.046875	17.142424
1613.047852	81.729279
1612.048828	78.341003
1611.048828	190.506424
1610.049805	19.779413
1609.049805	-17.047712
1608.049805	-286.829865
1607.048828	-124.154442
1606.048828	208.835754
1605.047852	-70.791817
1604.046875	16.300779
1603.045898	155.834656
1602.044922	-91.781479
1601.042969	142.131790
1600.041016	-58.070316
1599.039063	-148.266006
1598.037109	-272.309967
1597.034180	-215.885361
1596.031250	-107.146873
1595.028320	-311.874725
1594.025391	-43.712299
1593.022461	-389.259949
1592.018555	-272.526306
1591.014648	34.730541
1590.010742	-224.392212
1589.006836	-407.723053
1588.001953	29.837332
1586.997070	-17.851770
1585.992188	-229.782593
1584.987305	150.091812
1583.982422	-226.007690
1582.976563	52.030342
1581.970703	220.501328
1580.964844	-20.047379
1579.958984	-101.701096
1578.952148	-87.059067
1577.945313	169.573151
1576.938477	194.423035
1575.931641	187.964340
1574.924805	171.020508
1573.916992	213.801102
1572.909180	103.063942
1571.901367	104.046928
1570.893555	19.157959
1569.884766	110.866432
1568.876953	-244.393860
1567.868164	262.630585
1566.858398	-147.310379
1565.849609	-105.494759
1564.839844	104.859856
1563.830078	143.706757
1562.820313	143.464584
1561.810547	259.782654
1560.799805	220.282532
1559.790039	53.591080
1558.779297	3.436937
1557.767578	240.783829
1556.756836	128.058823
1555.745117	144.710602
1554.733398	101.591484
1553.721680	244.728683
1552.709961	330.647644
1551.697266	377.490936
1550.685547	191.219910
1549.672852	59.137177
1548.659180	498.520020
1547.646484	208.243454
1546.632813	168.648346
1545.619141	245.164078
1544.605469	145.678452
1543.591797	195.866425
1542.577148	235.451843
1541.562500	230.875259
1540.547852	6.577648
1539.533203	-1.013535
1538.518555	-143.062515
1537.502930	124.989944
1536.487305	-151.691208
1535.471680	-10.646794
1534.456055	6.299293
1533.439453	59.067150
1532.422852	101.245018
1531.406250	148.298416
1530.389648	269.792603
1529.373047	53.507805
1528.355469	14.752130
1527.337891	-3.651949
1526.320313	284.040985
1525.302734	113.199455
1524.284180	-52.702888
1523.265625	69.347298
1522.247070	59.894695
1521.228516	52.749718
1520.208984	17.043623
1519.190430	-49.748032
1518.170898	155.627487
1517.151367	-142.968613
1516.130859	-169.415405
1515.111328	60.733818
1514.090820	-207.656494
1513.070313	-168.126068
1512.049805	-144.279572
1511.028320	7.583263
1510.006836	82.146408
1508.986328	15.352729
1507.963867	-197.887482
1506.942383	-95.913673
1505.919922	-132.686829
1504.898438	-192.752380
1503.875977	-235.130707
1502.852539	-149.678268
1501.830078	-120.847015
1500.806641	-371.414337
1499.783203	-81.938995
1498.759766	-235.645584
1497.736328	109.477737
1496.711914	-282.659851
1495.687500	-303.971405
1494.663086	-192.530777
1493.638672	-55.810146
1492.613281	-42.109940
1491.587891	390.493958
1490.563477	-199.385864
1489.537109	-50.986729
1488.511719	178.875504
1487.485352	204.104263
1486.458984	231.652435
1485.432617	455.509277
1484.406250	431.517700
1483.379883	259.338928
1482.352539	436.466156
1481.325195	427.136780
1480.297852	555.295471
1479.269531	861.616638
1478.241211	583.961548
1477.213867	1017.184204
1476.184570	774.866943
1475.156250	965.487183
1474.127930	964.854126
1473.098633	1282.258667
1472.069336	1008.813232
1471.040039	1094.134888
1470.009766	1609.215454
1468.979492	1882.248169
1467.950195	2104.161133
1466.918945	1967.247559
1465.888672	2224.294434
1464.857422	2130.309814
1463.827148	2681.676514
1462.795898	2401.881104
1461.763672	2452.237549
1460.732422	2621.814941
1459.700195	2570.274902
1458.667969	3000.915527
1457.635742	2938.911377
1456.603516	3087.407227
1455.570313	3096.172363
1454.537109	3031.273682
1453.503906	3171.680420
1452.470703	3261.218750
1451.436523	3206.123291
1450.403320	3277.681885
1449.369141	3594.837891
1448.333984	3567.263184
1447.299805	3149.654541
1446.264648	3562.567627
1445.230469	3375.334717
1444.194336	3344.961426
1443.159180	3122.265137
1442.124023	3241.112793
1441.087891	2955.156006
1440.051758	2558.011230
1439.015625	2790.474121
1437.978516	2701.770752
1436.941406	2628.224609
1435.904297	2506.671875
1434.867188	2344.724609
1433.830078	1945.432129
1432.791992	1854.289673
1431.754883	1437.561523
1430.715820	1369.217651
1429.677734	1283.257568
1428.639648	940.016724
1427.600586	1240.035278
1426.561523	649.806946
1425.522461	604.382751
1424.482422	536.277771
1423.443359	478.324249
1422.403320	397.711975
1421.363281	594.237122
1420.322266	820.895142
1419.282227	541.436096
1418.241211	410.624023
1417.200195	632.251038
1416.159180	423.557465
1415.117188	187.300644
1414.076172	351.128357
1413.034180	238.311020
1411.992188	-62.951534
1410.949219	118.543488
1409.907227	463.400208
1408.864258	139.846573
1407.821289	-0.123138
1406.777344	219.141357
1405.734375	36.690674
1404.690430	-10.067062
1403.646484	-36.634109
1402.602539	217.934540
1401.557617	76.094131
1400.513672	89.948799
1399.468750	199.163330
1398.423828	-42.548431
1397.377930	-66.002426
1396.333008	-217.109299
1395.287109	338.474274
1394.241211	402.980988
1393.195313	26.816397
1392.148438	11.469668
1391.101563	-76.336754
1390.054688	-176.480667
1389.007813	78.869041
1387.960938	311.734894
1386.913086	234.479523
1385.865234	-162.671616
1384.817383	-114.491142
1383.769531	-16.187233
1382.720703	-205.178055
1381.671875	-181.561264
1380.623047	-107.834290
1379.574219	58.429249
1378.524414	-119.799706
1377.475586	-182.930130
1376.425781	-73.676826
1375.375977	40.693253
1374.325195	-1.996910
1373.274414	-241.528381
1372.224609	172.576736
1371.172852	75.559219
1370.122070	-148.327362
1369.070313	-259.813324
1368.019531	84.901543
1366.967773	138.198883
1365.915039	151.797836
1364.863281	-158.073013
1363.810547	-104.193161
1362.757813	158.921448
1361.705078	-95.432732
1360.651367	58.490860
1359.598633	175.264221
1358.544922	93.242340
1357.491211	6.490024
1356.436523	19.385239
1355.382813	12.627034
1354.328125	95.503410
1353.273438	89.134758
1352.217773	231.969940
1351.163086	300.489288
1350.107422	570.247864
1349.051758	395.859100
1347.996094	48.075668
1346.939453	690.460449
1345.883789	851.641785
1344.827148	685.641357
1343.769531	767.829407
1342.712891	932.012512
1341.655273	1044.291504
1340.598633	1263.294189
1339.540039	1056.350098
1338.482422	1307.878052
1337.423828	1420.853760
1336.366211	1430.053223
1335.307617	1149.897949
1334.248047	1011.109253
1333.189453	1068.047852
1332.129883	788.810120
1331.070313	1217.110229
1330.010742	1165.848389
1328.950195	1297.718872
1327.890625	757.630676
1326.830078	988.799316
1325.768555	955.785461
1324.708008	1095.885254
1323.646484	1233.662964
1322.585938	1245.726196
1321.523438	1359.162598
1320.461914	1319.804810
1319.400391	1145.010132
1318.337891	1409.492188
1317.275391	1252.436035
1316.211914	1169.610352
1315.149414	1249.713257
1314.085938	1120.534912
1313.022461	1356.238037
1311.958984	1422.100586
1310.894531	1259.118530
1309.831055	1057.036377
1308.766602	1015.234009
1307.701172	1217.278809
1306.636719	1269.367310
1305.571289	1247.833496
1304.505859	1460.146484
1303.440430	1345.550903
1302.375000	1319.701050
1301.308594	1072.857666
1300.242188	1236.666992
1299.175781	1334.269653
1298.109375	1208.517212
1297.041992	967.590881
1295.975586	1203.243408
1294.908203	1151.796387
1293.839844	1223.246338
1292.772461	902.309509
1291.704102	1033.017456
1290.635742	962.754578
1289.567383	672.036011
1288.498047	1109.641724
1287.428711	1039.926025
1286.360352	705.795532
1285.290039	803.106934
1284.220703	1020.555115
1283.150391	971.167969
1282.080078	779.976624
1281.009766	831.331909
1279.939453	696.850464
1278.868164	1132.598267
1277.796875	922.582336
1276.725586	996.473694
1275.654297	835.771606
1274.582031	973.482056
1273.509766	969.535095
1272.437500	1158.742310
1271.365234	1242.966064
1270.291992	1488.460815
1269.218750	1108.921509
1268.145508	1322.861084
1267.072266	1566.116089
1265.999023	1426.300903
1264.924805	1574.520020
1263.850586	1395.969727
1262.776367	1337.092163
1261.701172	1663.529419
1260.625977	1361.094360
1259.550781	1309.885498
1258.475586	1741.181030
1257.400391	1887.401489
1256.324219	1770.646362
1255.248047	1332.659668
1254.171875	1547.295654
1253.094727	1340.909668
1252.018555	1631.039307
1250.941406	1770.300781
1249.864258	1600.713379
1248.786133	1555.273071
1247.708008	1419.979492
1246.630859	1469.519043
1245.551758	1635.727173
1244.473633	1685.314697
1243.394531	1477.486694
1242.316406	1388.787231
1241.236328	1346.296631
1240.157227	1515.035522
1239.077148	1293.055054
1237.998047	1668.029907
1236.917969	1501.976318
1235.836914	1454.851807
1234.756836	1492.637817
1233.675781	1530.430420
1232.594727	1393.744263
1231.512695	1450.964722
1230.431641	1215.078491
1229.349609	1056.805420
1228.267578	1111.683228
1227.185547	929.313965
1226.102539	1030.187012
1225.019531	845.500000
1223.936523	1026.175659
1222.853516	972.164063
1221.769531	806.938599
1220.686523	798.911987
1219.602539	592.682922
1218.517578	741.738525
1217.433594	480.007141
1216.348633	614.483948
1215.263672	287.646362
1214.178711	494.475647
1213.092773	216.019653
1212.007813	589.214844
1210.921875	807.792603
1209.834961	775.367188
1208.749023	745.326416
1207.662109	1072.083252
1206.575195	1025.015869
1205.488281	688.716980
1204.400391	892.222778
1203.313477	743.882568
1202.225586	626.851135
1201.136719	379.783936
1200.048828	623.847046
1198.959961	37.400280
1197.871094	187.443375
1196.782227	173.758972
1195.692383	-5.955059
1194.603516	11.511241
1193.513672	120.237793
1192.423828	41.355793
1191.333008	-335.554199
1190.242188	-27.686995
1189.151367	32.554771
1188.060547	-219.506943
1186.969727	-94.620422
1185.877930	-274.730713
1184.786133	-241.283966
1183.694336	-270.334961
1182.601563	7.548047
1181.509766	-127.278046
1180.416992	-53.566822
1179.323242	-373.125153
1178.230469	-297.220459
1177.136719	-290.956360
1176.042969	-93.174393
1174.949219	34.947952
1173.854492	52.742413
1172.760742	326.554138
1171.666016	310.520905
1170.570313	155.582306
1169.475586	266.129181
1168.379883	87.095680
1167.284180	113.651283
1166.188477	159.189209
1165.091797	27.698900
1163.996094	237.844086
1162.899414	144.347122
1161.801758	100.907715
1160.705078	224.510757
1159.607422	352.684723
1158.509766	275.391357
1157.412109	302.989227
1156.313477	227.836365
1155.215820	338.628113
1154.117188	613.763062
1153.017578	323.574219
1151.918945	436.208984
1150.819336	405.655182
1149.719727	48.555794
1148.620117	-79.855286
1147.519531	-296.480286
1146.418945	165.410172
1145.318359	-60.992748
1144.217773	12.420091
1143.116211	-214.154221
1142.014648	-24.489464
1140.913086	105.482689
1139.811523	320.844269
1138.708984	74.776482
1137.606445	301.619537
1136.503906	-84.823593
1135.401367	-48.394508
1134.297852	232.486145
1133.194336	235.274597
1132.090820	525.158752
1130.987305	416.031677
1129.882813	349.505646
1128.778320	683.783691
1127.673828	1067.567627
1126.569336	1081.115967
1125.463867	994.931458
1124.358398	1050.850464
1123.252930	428.883850
1122.146484	761.787842
1121.041016	933.345459
1119.934570	924.701233
1118.828125	451.893921
1117.720703	488.042816
1116.613281	644.720154
1115.505859	706.552185
1114.398438	489.110565
1113.291016	437.168121
1112.182617	567.146729
1111.074219	633.113464
1109.964844	616.195251
1108.856445	634.605896
1107.747070	853.642395
1106.637695	789.067871
1105.528320	688.979736
1104.417969	1063.254639
1103.307617	913.331848
1102.197266	978.060974
1101.086914	641.637390
1099.975586	953.773315
1098.864258	978.002502
1097.752930	870.102478
1096.641602	797.489380
1095.529297	1024.019897
1094.416992	1071.314331
1093.304688	897.103394
1092.191406	301.395996
1091.079102	1017.048523
1089.965820	1016.812744
1088.852539	696.483398
1087.738281	740.813354
1086.624023	1015.513611
1085.509766	1341.727295
1084.395508	936.617432
1083.280273	1003.993164
1082.166016	918.540649
1081.050781	943.446350
1079.934570	916.582031
1078.819336	1058.731812
1077.703125	1027.017456
1076.586914	727.691956
1075.469727	794.472839
1074.353516	546.826416
1073.236328	538.446472
1072.119141	694.154663
1071.000977	807.527832
1069.882813	698.143616
1068.765625	600.493896
1067.646484	364.599915
1066.528320	473.081482
1065.409180	244.274719
1064.290039	680.398193
1063.170898	613.080139
1062.050781	412.374023
1060.930664	480.770020
1059.810547	560.810425
1058.690430	774.082581
1057.569336	664.608765
1056.449219	326.135712
1055.327148	576.643494
1054.206055	165.900955
1053.083984	514.422058
1051.961914	552.214722
1050.839844	405.565613
1049.717773	499.398010
1048.594727	357.505920
1047.471680	299.680420
1046.348633	528.792236
1045.224609	195.822815
1044.101563	131.153549
1042.976563	176.064072
1041.852539	281.590302
1040.728516	249.653275
1039.603516	166.514069
1038.478516	137.018280
1037.352539	47.040375
1036.227539	413.375122
1035.101563	134.992645
1033.974609	380.246185
1032.848633	150.969208
1031.721680	505.528687
1030.594727	381.068573
1029.467773	558.904907
1028.340820	350.984344
1027.212891	87.469093
1026.084961	19.270384
1024.956055	-188.154602
1023.828125	-309.479523
1022.699219	-33.758202
1021.570313	-294.116882
1020.440430	-510.183990
1019.311523	-90.499260
1018.181641	-213.543564
1017.050781	-51.270386
1015.920898	-116.095085
1014.790039	27.775433
1013.659180	0.257059
1012.528320	-71.131439
1011.396484	265.193085
1010.265625	358.409698
1009.132813	146.164261
1008.000977	355.328705
1006.868164	821.330322
1005.736328	1421.423340
1004.602539	1653.676758
1003.469727	2870.867188
1002.335938	3329.492920
1001.202148	3136.400146
1000.068359	2255.081543
998.933594	1281.934204
997.799805	604.996704
996.665039	482.620575
995.529297	468.941650
994.394531	-144.527496
993.258789	89.151161
992.123047	-27.693699
990.986328	-284.981018
989.849609	-23.236048
988.712891	74.922371
987.576172	-87.173470
986.439453	-18.621017
985.301758	-28.227291
984.164063	56.778206
983.025391	-88.292175
981.887695	-161.734787
980.749023	105.621964
979.610352	-314.829315
978.470703	-74.765984
977.332031	-289.908020
976.192383	-369.107941
975.051758	312.724182
973.912109	98.263664
972.771484	407.916626
971.630859	416.749756
970.490234	111.201805
969.348633	-86.089172
968.207031	226.472015
967.065430	139.831726
965.923828	106.217567
964.781250	293.025848
963.638672	307.987427
962.496094	378.189026
961.352539	377.527344
960.208984	475.625000
959.065430	486.849731
957.921875	434.164948
956.777344	329.063507
955.632813	331.838837
954.488281	284.491211
953.343750	306.042206
952.198242	137.930603
951.052734	6.724040
949.907227	147.918549
948.760742	332.710999
947.614258	369.086212
946.467773	188.600494
945.321289	134.075760
944.173828	123.201508
943.026367	318.066895
941.878906	412.626373
940.730469	315.653839
939.582031	367.270721
938.433594	437.343414
937.285156	578.312317
936.135742	516.504456
934.987305	103.887741
933.836914	300.211487
932.687500	407.800018
931.537109	319.650940
930.386719	345.641388
929.236328	71.279503
928.084961	104.582603
926.934570	179.052414
925.783203	1.141101
924.630859	-142.349899
923.478516	155.650162
922.327148	124.023796
921.173828	69.894646
920.021484	-145.365250
918.868164	164.545609
917.714844	-141.088440
916.561523	-92.096001
915.407227	-154.179459
914.252930	-152.479095
913.098633	-266.327637
911.944336	-84.973892
910.789063	-16.934391
909.633789	3.634019
908.478516	185.353378
907.322266	-24.982031
906.166016	82.233917
905.009766	-272.632813
903.853516	-482.190979
902.696289	139.643112
901.539063	-146.556580
900.381836	-115.561081
899.223633	-140.993591
898.065430	188.951706
896.907227	-166.482773
895.749023	-80.624962
894.589844	-24.050930
893.430664	-14.830650
892.271484	109.772217
891.112305	-183.521683
889.952148	-248.409302
888.791992	73.015244
887.630859	333.457428
886.470703	230.482300
885.309570	195.374023
884.148438	124.291794
882.986328	233.798660
881.825195	122.355247
880.663086	227.494278
879.500000	238.016220
878.337891	307.203369
877.174805	146.649323
876.011719	247.524124
874.847656	526.322693
873.684570	325.527740
872.520508	120.395409
871.355469	306.966095
870.191406	61.556137
869.026367	99.712868
867.861328	162.631119
866.695313	313.243378
865.530273	259.283600
864.364258	207.635254
863.197266	149.305283
862.031250	493.045044
860.864258	594.138489
859.697266	475.194183
858.530273	784.988525
857.362305	816.411133
856.194336	367.748199
855.026367	585.391418
853.857422	811.898315
852.688477	791.690002
851.519531	901.458801
850.350586	813.971558
849.180664	941.553223
848.010742	820.443420
846.840820	300.795593
845.670898	544.687073
844.500000	618.331482
843.329102	188.456970
842.157227	449.945099
840.986328	492.069641
839.814453	104.822998
838.642578	325.701202
837.469727	363.148193
836.296875	342.402496
835.124023	477.944061
833.951172	12.588948
832.777344	147.962677
831.603516	68.884277
830.429688	357.959015
829.255859	528.538330
828.081055	335.345245
826.906250	271.472900
825.731445	613.282715
824.555664	259.364838
823.379883	121.646866
822.204102	460.642822
821.027344	108.850998
819.851563	182.414688
818.674805	26.494213
817.497070	142.056717
816.320313	-20.751553
815.142578	-12.323436
813.963867	-177.539169
812.786133	70.772018
811.607422	-412.621063
810.428711	50.906918
809.250000	-372.584015
808.070313	-67.347755
806.890625	-53.393009
805.710938	-230.583160
804.531250	-301.304932
803.350586	-234.556427
802.169922	-1.593311
800.988281	-456.642242
799.807617	-556.789673
798.625977	-484.114166
797.444336	-158.930817
796.261719	-385.960449
795.079102	-582.046814
793.896484	-242.122131
792.713867	46.512234
791.530273	11.539764
790.346680	-12.534368
789.163086	-282.456268
787.979492	-81.134018
786.794922	-74.766930
785.610352	-115.038010
784.425781	36.891281
783.240234	-63.445927
782.054688	233.889450
780.869141	343.086090
779.682617	153.827545
778.496094	220.663315
777.309570	245.333344
776.123047	181.511429
774.935547	-28.114853
773.748047	29.157650
772.560547	6.815735
771.373047	240.137405
770.184570	-20.707121
768.996094	44.644787
767.806641	228.810715
766.618164	170.365845
765.428711	136.024841
764.239258	-32.793682
763.048828	397.192139
761.858398	393.188690
760.667969	397.848694
759.477539	351.766418
758.286133	780.698669
757.094727	584.745605
755.903320	591.037170
754.710938	392.781677
753.518555	337.349579
752.326172	435.633148
751.133789	410.763092
749.940430	232.084702
748.747070	229.041824
747.553711	280.793030
746.359375	466.303040
745.166016	263.327606
743.970703	398.170319
742.776367	449.562592
741.581055	645.576416
740.385742	383.352448
739.190430	88.345222
737.994141	56.348419
736.797852	260.903595
735.601563	231.037964
734.405273	23.849136
733.208008	223.871490
732.010742	185.289673
730.813477	-15.149899
729.615234	132.302322
728.416992	187.876175
727.218750	35.779270
726.020508	163.576645
724.821289	197.407028
723.622070	49.965233
722.422852	158.216873
721.222656	347.299042
720.022461	195.816696
718.822266	162.374146
717.621094	100.688904
716.420898	464.570801
715.218750	73.750977
714.017578	483.529205
712.815430	400.566589
711.614258	228.439575
710.411133	124.105095
709.208984	-213.107529
708.005859	123.029991
706.802734	-93.888840
705.599609	29.106857
704.395508	84.778259
703.191406	-76.957809
701.987305	257.611237
700.782227	196.410660
699.577148	39.801502
698.372070	48.728123
697.166992	18.783087
695.960938	60.815315
694.754883	-327.046448
693.548828	56.574627
692.341797	-282.785309
691.135742	-217.920746
689.927734	-111.556366
688.720703	-185.054260
687.512695	-69.484665
686.304688	-157.543381
685.096680	-141.178650
683.888672	-378.155670
682.679688	-131.391113
681.470703	-25.279108
680.260742	-280.684235
679.050781	-219.445694
677.840820	-79.974220
676.630859	-200.038620
675.419922	-170.397720
674.209961	-218.366425
672.998047	166.660797
671.787109	439.336273
670.575195	18.079813
669.363281	-52.481308
668.151367	207.952606
666.938477	-65.176567
665.725586	202.163116
664.512695	59.268318
663.299805	-139.457947
662.085938	-52.891708
660.872070	150.399948
659.658203	-278.433472
658.443359	-63.995766
657.228516	178.553757
656.013672	-98.527977
654.797852	6.239375
653.583008	67.955299
652.366211	47.867317
651.150391	70.930710
649.934570	-138.589188
648.717773	140.811676
647.500000	-253.759369
646.283203	66.365051
645.065430	528.291260
643.847656	316.519257
642.629883	444.523956
641.411133	340.049561
640.192383	151.545319
638.973633	291.702576
637.753906	302.547455
636.534180	-108.060898
635.314453	-95.770012
634.094727	111.451866
632.874023	58.285854
631.653320	191.293442
630.432617	158.360031
629.211914	152.622223
627.990234	219.043152
626.768555	87.304115
625.545898	-120.326622
624.324219	237.008347
623.101563	372.390228
621.877930	367.298248
620.655273	258.159607
619.431641	537.491211
618.208008	183.691742
616.983398	138.907410
615.759766	15.497588
614.535156	-23.995701
613.310547	-82.404778
612.084961	-149.143448
610.859375	83.559967
609.633789	83.134590
608.408203	-62.762173
607.181641	-225.986191
605.955078	-30.690592
604.728516	-209.768600
