# Supplementary material for: Raman spectroscopy accurately differentiates mucosal healing from non-healing and biochemical changes following biological therapy in inflammatory bowel disease
Source: PLoS One. 2021 Jun 2;16(6):e0252210. doi: 10.1371/journal.pone.0252210 (PMC8172032; doi:10.1371/journal.pone.0252210)
Supplement: S4 Dataset — (ZIP) [file pone.0252210.s006.zip › CD Mucosal healing/EC040-1_base sub CR removed_77__X_-10551.3__Y_37152.1__Z_-59.5269__Time_873.txt]

1714.640625	-83.447311
1713.664063	-0.568336
1712.687500	44.191250
1711.709961	-4.493750
1710.733398	57.233974
1709.755859	-20.020121
1708.778320	98.820557
1707.799805	25.129112
1706.821289	-5.238641
1705.843750	21.093260
1704.864258	-32.520111
1703.885742	-32.134380
1702.907227	-58.092659
1701.927734	-16.759844
1700.948242	-31.208363
1699.968750	-122.798973
1698.988281	-88.306137
1698.007813	21.410683
1697.028320	-18.169771
1696.046875	-41.349171
1695.066406	82.796524
1694.084961	1.609581
1693.104492	110.417542
1692.123047	48.685738
1691.140625	150.126465
1690.159180	190.524918
1689.176758	63.184975
1688.194336	45.597504
1687.211914	180.345688
1686.228516	152.743988
1685.246094	240.104752
1684.262695	127.896851
1683.279297	143.934555
1682.295898	165.610565
1681.311523	326.044617
1680.327148	183.222794
1679.342773	213.774109
1678.358398	348.389587
1677.374023	233.158234
1676.388672	272.526917
1675.403320	415.871796
1674.417969	344.080688
1673.432617	349.679138
1672.446289	371.478882
1671.459961	351.022491
1670.473633	447.710022
1669.487305	449.003540
1668.500977	437.269440
1667.513672	606.281799
1666.526367	496.798126
1665.539063	509.649323
1664.550781	604.950989
1663.563477	543.965027
1662.575195	631.704895
1661.586914	722.270935
1660.598633	630.131165
1659.609375	768.761353
1658.620117	589.627380
1657.631836	720.659180
1656.641602	629.379089
1655.652344	683.939026
1654.662109	638.070251
1653.672852	454.797058
1652.681641	538.979980
1651.691406	311.177185
1650.701172	472.378326
1649.709961	393.065094
1648.718750	401.170624
1647.727539	308.995911
1646.735352	312.120331
1645.744141	180.665955
1644.751953	263.322235
1643.759766	68.829300
1642.766602	80.452255
1641.774414	44.689247
1640.781250	172.654205
1639.788086	-0.065912
1638.794922	-104.025169
1637.801758	82.229706
1636.807617	134.046738
1635.813477	272.919373
1634.819336	71.883545
1633.825195	8.025509
1632.830078	31.201641
1631.834961	-121.992775
1630.839844	-90.740387
1629.844727	-33.105118
1628.849609	74.577164
1627.853516	-193.977707
1626.857422	-115.116470
1625.861328	-4.670485
1624.865234	-86.166321
1623.868164	-49.277378
1622.871094	0.784777
1621.874023	42.986862
1620.876953	37.923092
1619.879883	56.538803
1618.881836	-113.890709
1617.883789	-37.426121
1616.885742	-18.713249
1615.887695	94.489830
1614.888672	-7.477815
1613.889648	-41.181660
1612.890625	85.120369
1611.891602	85.525871
1610.892578	51.862469
1609.892578	12.977849
1608.892578	-109.733330
1607.892578	26.958561
1606.892578	66.682632
1605.891602	1.642713
1604.890625	9.927503
1603.889648	222.357178
1602.888672	29.072741
1601.887695	81.787560
1600.885742	-35.559475
1599.883789	4.033706
1598.881836	-76.681808
1597.879883	-65.896263
1596.876953	-128.318619
1595.874023	-70.550034
1594.871094	-88.594093
1593.868164	-49.204334
1592.864258	-54.257591
1591.861328	-90.670792
1590.857422	50.374310
1589.853516	-98.333328
1588.848633	-48.743252
1587.844727	16.432707
1586.839844	102.394989
1585.834961	97.020317
1584.830078	143.731873
1583.824219	91.339386
1582.819336	150.956451
1581.813477	-21.349054
1580.807617	-19.141338
1579.800781	-92.504227
1578.794922	65.799011
1577.788086	122.466896
1576.781250	158.232483
1575.773438	37.823429
1574.766602	57.859921
1573.758789	62.218906
1572.750977	63.909737
1571.743164	-69.631592
1570.735352	90.478226
1569.726563	125.733833
1568.718750	5.047470
1567.708984	40.163555
1566.700195	-85.789940
1565.691406	94.564537
1564.681641	90.490547
1563.671875	55.206421
1562.662109	48.400505
1561.652344	25.959913
1560.641602	47.534798
1559.630859	89.764839
1558.620117	2.296553
1557.609375	75.462524
1556.597656	-74.305969
1555.586914	47.907146
1554.575195	-52.740780
1553.563477	-11.013691
1552.550781	-23.749987
1551.539063	100.616074
1550.526367	-0.276660
1549.513672	66.952843
1548.500977	139.246872
1547.487305	110.573990
1546.473633	76.662209
1545.459961	11.666848
1544.446289	3.473214
1543.432617	0.370954
1542.417969	-20.896706
1541.404297	-0.908654
1540.389648	21.568010
1539.374023	56.858967
1538.359375	-150.550644
1537.343750	75.553154
1536.328125	28.016685
1535.312500	124.862747
1534.296875	15.288985
1533.280273	-86.586761
1532.263672	-98.278618
1531.247070	-55.924305
1530.230469	-18.817764
1529.212891	141.838348
1528.196289	-42.753258
1527.178711	53.315540
1526.160156	12.822962
1525.142578	70.083038
1524.124023	37.175438
1523.106445	122.558067
1522.087891	79.219070
1521.068359	64.108658
1520.049805	51.509922
1519.030273	-79.401833
1518.010742	-38.142342
1516.991211	-92.036484
1515.971680	-9.828060
1514.951172	-89.529907
1513.930664	20.746899
1512.910156	20.522266
1511.889648	66.431862
1510.868164	-3.222358
1509.846680	-98.565811
1508.826172	6.144478
1507.803711	46.623802
1506.782227	174.204239
1505.759766	-228.947083
1504.737305	-121.989876
1503.714844	-97.127701
1502.692383	-41.592918
1501.668945	-24.561457
1500.646484	-71.600212
1499.623047	-110.999130
1498.599609	-42.935112
1497.575195	-23.578854
1496.550781	-75.917206
1495.527344	94.258980
1494.502930	98.081230
1493.477539	-74.570526
1492.453125	-45.244797
1491.427734	-23.651577
1490.402344	13.219669
1489.376953	67.914070
1488.350586	-23.044025
1487.325195	41.767014
1486.298828	216.280426
1485.272461	196.698364
1484.245117	131.146149
1483.218750	101.312813
1482.191406	158.175766
1481.164063	133.374344
1480.136719	343.121674
1479.108398	216.254913
1478.080078	362.111725
1477.052734	286.205139
1476.023438	472.681610
1474.995117	455.302460
1473.965820	379.330902
1472.937500	440.853394
1471.908203	408.141907
1470.877930	670.610168
1469.848633	500.433197
1468.818359	645.721191
1467.788086	592.563049
1466.757813	582.635742
1465.727539	626.081604
1464.696289	837.227844
1463.665039	717.942627
1462.633789	730.800354
1461.602539	809.679871
1460.570313	880.890564
1459.539063	853.057800
1458.506836	924.214478
1457.473633	893.818359
1456.441406	843.141724
1455.408203	967.504517
1454.375000	873.707031
1453.341797	876.301392
1452.308594	960.015198
1451.274414	957.514954
1450.241211	1109.597778
1449.207031	838.533813
1448.171875	1081.753052
1447.137695	917.179871
1446.102539	1094.466309
1445.067383	935.031860
1444.032227	980.661682
1442.997070	869.414124
1441.960938	877.109436
1440.924805	950.571106
1439.888672	874.832092
1438.852539	880.036926
1437.816406	895.365967
1436.779297	751.503235
1435.742188	731.512390
1434.705078	698.921326
1433.666992	633.528015
1432.629883	537.895447
1431.591797	295.914764
1430.553711	409.899017
1429.514648	210.983551
1428.476563	388.052948
1427.437500	37.957031
1426.398438	220.077972
1425.359375	182.824921
1424.320313	301.884796
1423.280273	196.646027
1422.240234	86.445183
1421.200195	142.565872
1420.159180	67.738342
1419.119141	-9.533378
1418.078125	134.769409
1417.037109	143.146667
1415.996094	96.202728
1414.954102	66.917908
1413.912109	-42.796837
1412.870117	81.423019
1411.828125	77.418060
1410.786133	-228.156204
1409.743164	-108.886673
1408.700195	60.621185
1407.657227	56.784081
1406.614258	-95.172722
1405.570313	49.239670
1404.527344	-4.663538
1403.483398	-83.601006
1402.438477	-4.390836
1401.394531	32.193466
1400.349609	-29.011343
1399.304688	128.011780
1398.259766	44.346878
1397.214844	158.775696
1396.168945	-35.026539
1395.123047	86.979408
1394.077148	158.887756
1393.031250	95.585197
1391.984375	52.385246
1390.937500	-110.897728
1389.890625	-53.822891
1388.843750	55.825466
1387.796875	-7.130027
1386.749023	72.549629
1385.701172	-82.799576
1384.653320	-98.028397
1383.604492	81.755112
1382.556641	64.109283
1381.507813	-78.398087
1380.458984	86.445107
1379.410156	24.019955
1378.360352	31.581860
1377.310547	81.632759
1376.260742	4.438934
1375.210938	69.559143
1374.161133	-44.903950
1373.110352	-24.584862
1372.059570	-128.894638
1371.008789	13.705895
1369.957031	9.242458
1368.906250	-72.405998
1367.854492	-36.871151
1366.802734	-51.110283
1365.750000	-35.406090
1364.698242	-47.033474
1363.645508	182.854309
1362.592773	121.522827
1361.540039	35.393879
1360.486328	66.274338
1359.433594	30.052708
1358.379883	349.478577
1357.326172	266.088593
1356.271484	225.041367
1355.216797	149.280182
1354.163086	108.395493
1353.107422	191.771378
1352.052734	158.455505
1350.998047	-73.413528
1349.942383	161.537949
1348.886719	279.803070
1347.830078	348.445557
1346.774414	298.046661
1345.717773	453.572510
1344.661133	423.117462
1343.604492	452.228607
1342.546875	382.237854
1341.490234	562.611633
1340.432617	673.590454
1339.375000	517.068665
1338.316406	499.342224
1337.258789	399.977203
1336.200195	261.100647
1335.141602	382.187195
1334.082031	575.023254
1333.023438	691.146118
1331.963867	522.853516
1330.904297	374.465607
1329.844727	503.066864
1328.784180	466.065369
1327.723633	340.172699
1326.663086	397.199341
1325.602539	244.304367
1324.541992	518.731384
1323.480469	486.943848
1322.418945	391.040680
1321.357422	514.859680
1320.295898	461.027222
1319.233398	431.928253
1318.170898	432.480804
1317.108398	618.001648
1316.045898	416.461273
1314.982422	483.688202
1313.918945	496.719421
1312.855469	507.322754
1311.791992	500.721649
1310.728516	632.059998
1309.664063	608.278625
1308.599609	495.936737
1307.535156	646.991699
1306.469727	468.335571
1305.404297	388.184723
1304.338867	472.872864
1303.273438	587.064270
1302.208008	578.331909
1301.141602	631.076355
1300.075195	661.716309
1299.008789	449.177338
1297.942383	627.268616
1296.875000	594.139954
1295.807617	578.240112
1294.740234	383.204987
1293.672852	534.279419
1292.604492	606.806641
1291.537109	470.842834
1290.468750	523.786682
1289.399414	566.924561
1288.331055	627.227661
1287.261719	481.670868
1286.192383	404.804321
1285.123047	536.207703
1284.052734	439.811279
1282.983398	348.376526
1281.913086	455.285278
1280.841797	471.609009
1279.771484	483.050537
1278.700195	445.575745
1277.628906	417.916199
1276.557617	395.174530
1275.486328	445.800110
1274.414063	420.644165
1273.341797	542.133545
1272.269531	480.344421
1271.197266	621.330688
1270.124023	491.192657
1269.050781	588.184265
1267.977539	585.059937
1266.904297	530.694763
1265.830078	381.200897
1264.756836	531.825684
1263.681641	626.292786
1262.607422	613.436890
1261.533203	810.240051
1260.458008	424.452728
1259.382813	582.225159
1258.307617	510.927094
1257.231445	583.362061
1256.155273	689.855652
1255.079102	501.715668
1254.002930	544.889954
1252.926758	471.233124
1251.849609	497.353882
1250.772461	496.700928
1249.695313	461.995605
1248.617188	475.924255
1247.540039	514.147766
1246.461914	547.484131
1245.382813	507.901611
1244.304688	448.893799
1243.225586	474.903503
1242.146484	508.173462
1241.067383	466.159882
1239.988281	334.349762
1238.908203	336.041260
1237.828125	509.962006
1236.748047	484.902252
1235.667969	290.092163
1234.586914	429.914337
1233.505859	385.443634
1232.424805	413.672516
1231.343750	318.307739
1230.261719	336.808014
1229.179688	486.050568
1228.097656	373.718781
1227.015625	365.501404
1225.932617	400.823914
1224.850586	174.795685
1223.767578	304.437286
1222.683594	242.934006
1221.600586	222.537994
1220.516602	187.618347
1219.432617	244.527618
1218.347656	209.560822
1217.263672	331.609467
1216.178711	398.020996
1215.093750	220.486038
1214.008789	267.518158
1212.922852	287.946442
1211.836914	262.484070
1210.750977	234.587997
1209.665039	339.333893
1208.579102	272.782257
1207.492188	266.498383
1206.405273	426.501831
1205.318359	371.918610
1204.230469	293.227966
1203.142578	214.536057
1202.054688	102.126572
1200.966797	33.069386
1199.877930	-35.997063
1198.790039	36.924911
1197.701172	-145.276550
1196.611328	-70.038948
1195.522461	-28.543079
1194.432617	94.645432
1193.342773	78.307861
1192.252930	9.061063
1191.162109	28.709806
1190.072266	-235.169449
1188.981445	-45.027885
1187.889648	-78.337067
1186.798828	49.180386
1185.707031	-77.828232
1184.615234	39.944630
1183.523438	-12.717576
1182.430664	-139.759277
1181.337891	169.661423
1180.245117	66.523300
1179.152344	6.533725
1178.059570	186.172501
1176.965820	15.878393
1175.872070	68.386597
1174.778320	84.904015
1173.683594	51.085648
1172.588867	132.138046
1171.494141	-11.855381
1170.399414	66.691734
1169.303711	-10.335733
1168.208984	-125.636909
1167.113281	7.737687
1166.016602	-71.755035
1164.920898	-38.924278
1163.824219	-96.956490
1162.727539	119.718147
1161.630859	20.982000
1160.533203	-101.637657
1159.435547	40.744572
1158.337891	245.073120
1157.240234	306.089783
1156.141602	135.617172
1155.043945	139.296097
1153.944336	142.921112
1152.845703	86.900612
1151.747070	85.682701
1150.647461	215.481918
1149.547852	178.404846
1148.447266	31.727037
1147.347656	-55.389561
1146.247070	-32.995163
1145.146484	48.852947
1144.044922	2.107964
1142.944336	-135.065857
1141.842773	-22.460659
1140.741211	178.042740
1139.638672	-2.011744
1138.537109	5.767551
1137.434570	106.182968
1136.332031	132.854874
1135.228516	45.446228
1134.125977	0.789950
1133.022461	290.898621
1131.917969	13.479559
1130.814453	248.788300
1129.709961	343.951996
1128.605469	310.933167
1127.500977	491.344025
1126.396484	429.776459
1125.291016	228.327789
1124.185547	197.580322
1123.080078	365.851959
1121.973633	481.888458
1120.868164	166.780014
1119.761719	225.908661
1118.654297	204.479523
1117.547852	90.724030
1116.440430	133.158936
1115.333008	168.444992
1114.225586	109.073013
1113.117188	-25.978428
1112.008789	87.237648
1110.900391	285.462616
1109.791992	221.264999
1108.682617	298.815674
1107.573242	468.420685
1106.463867	269.532318
1105.354492	238.333435
1104.244141	381.785889
1103.133789	237.246109
1102.023438	191.838333
1100.913086	269.082855
1099.801758	235.427292
1098.690430	255.990906
1097.579102	342.523468
1096.467773	254.605835
1095.355469	277.438538
1094.243164	248.419235
1093.130859	393.663971
1092.017578	131.497253
1090.905273	443.795349
1089.791992	188.763672
1088.677734	164.405960
1087.564453	347.052582
1086.450195	235.625793
1085.335938	300.578522
1084.221680	205.642578
1083.106445	465.604431
1081.991211	326.003998
1080.875977	261.627289
1079.760742	173.786179
1078.644531	276.158264
1077.528320	296.315735
1076.412109	185.030441
1075.295898	317.812531
1074.178711	166.678482
1073.061523	156.327438
1071.944336	68.601097
1070.826172	208.296204
1069.708984	15.130054
1068.590820	49.330479
1067.471680	97.565865
1066.353516	129.391876
1065.234375	158.858627
1064.115234	157.882111
1062.996094	245.846512
1061.875977	301.011505
1060.755859	229.832108
1059.635742	137.642715
1058.515625	89.930542
1057.394531	320.435272
1056.273438	190.913666
1055.152344	40.433002
1054.031250	-72.589317
1052.909180	71.361336
1051.787109	180.233063
1050.665039	15.932014
1049.541992	155.131561
1048.418945	53.939911
1047.295898	46.126976
1046.172852	-89.943581
1045.048828	4.910940
1043.925781	-14.486223
1042.801758	-15.213387
1041.676758	16.698627
1040.552734	-70.189293
1039.427734	96.853249
1038.302734	56.599770
1037.176758	90.881538
1036.050781	94.915382
1034.924805	57.088345
1033.798828	137.953003
1032.672852	188.571671
1031.545898	120.598480
1030.418945	15.489833
1029.291992	101.049255
1028.164063	-94.573959
1027.036133	-115.836594
1025.908203	13.914947
1024.780273	-183.776108
1023.651367	-132.938599
1022.522461	-223.672028
1021.393555	-42.831642
1020.264648	-170.590561
1019.134766	-268.104950
1018.004883	-124.374382
1016.875000	-52.539806
1015.744141	153.728043
1014.613281	167.608627
1013.482422	91.171951
1012.351563	100.510422
1011.219727	91.357727
1010.088867	107.722534
1008.956055	6.072777
1007.824219	-127.877625
1006.691406	191.714676
1005.558594	571.339722
1004.425781	627.099731
1003.292969	738.364258
1002.159180	872.732544
1001.025391	434.014648
999.891602	330.533447
998.756836	139.376404
997.622070	54.579102
996.487305	76.067787
995.352539	81.440071
994.216797	128.392456
993.081055	-20.720854
991.945313	90.917435
990.808594	-11.899382
989.672852	-68.503815
988.536133	43.220646
987.398438	39.728069
986.261719	116.925385
985.124023	53.640251
983.986328	-221.408386
982.847656	146.023666
981.709961	138.178818
980.571289	-260.794159
979.432617	-123.498833
978.292969	85.084511
977.153320	-30.598059
976.013672	106.711929
974.874023	135.989212
973.734375	61.905788
972.593750	82.101173
971.453125	-53.836800
970.311523	-38.105476
969.170898	-40.687382
968.029297	-162.561234
966.886719	-11.264462
965.745117	73.492989
964.602539	27.533936
963.459961	132.991608
962.317383	123.833733
961.173828	181.200623
960.030273	-13.453882
958.886719	89.850082
957.743164	19.098709
956.598633	111.009598
955.454102	42.687668
954.309570	-43.855545
953.165039	105.379250
952.019531	-49.654861
950.874023	8.138459
949.727539	116.262650
948.582031	39.227161
947.435547	-30.862232
946.289063	54.512421
945.141602	-22.292309
943.995117	60.865883
942.847656	139.471008
941.699219	53.730797
940.551758	251.085083
939.403320	-10.226053
938.254883	61.689884
937.105469	181.516815
935.957031	157.695068
934.807617	177.245331
933.658203	123.908447
932.507813	97.988571
931.357422	-116.939095
930.207031	-99.420044
929.056641	-86.413368
927.906250	70.044670
926.754883	5.722700
925.603516	-49.420586
924.451172	232.169128
923.298828	106.589592
922.146484	51.598404
920.994141	46.687038
919.841797	-14.993375
918.688477	84.713638
917.535156	-60.906952
916.380859	-65.617577
915.227539	-40.768238
914.073242	127.113571
912.918945	15.823350
911.763672	11.257930
910.608398	-118.023125
909.453125	-104.336586
908.297852	-79.284416
907.141602	-45.142063
905.985352	-78.965874
904.829102	29.994213
903.672852	73.248024
902.515625	-53.328964
901.358398	-46.237595
900.201172	26.522150
899.042969	63.068474
897.884766	43.065453
896.726563	174.645889
895.568359	89.099800
894.409180	39.793480
893.250000	19.917252
892.090820	61.087269
890.930664	45.780220
889.771484	-48.552151
888.611328	232.031876
887.450195	117.420921
886.289063	-37.744656
885.128906	-50.658073
883.966797	-0.380675
882.805664	-8.754638
881.643555	0.928982
880.481445	127.849487
879.319336	275.007751
878.156250	133.678375
876.993164	26.218372
875.830078	24.674494
874.666016	164.999100
873.502930	-129.220215
872.338867	71.853523
871.173828	-6.180184
870.009766	233.019623
868.844727	83.018494
867.679688	171.435562
866.513672	183.378494
865.348633	87.434334
864.182617	303.859558
863.015625	28.213627
861.849609	143.477158
860.682617	4.956893
859.515625	48.324764
858.347656	181.436966
857.180664	92.344978
856.012695	184.986893
854.843750	356.067719
853.675781	379.073029
852.506836	287.731964
851.337891	281.581238
850.167969	208.201187
848.999023	296.122498
847.829102	202.584900
846.658203	234.456558
845.488281	31.257511
844.317383	94.446228
843.146484	59.139717
841.975586	35.011856
840.803711	-20.436167
839.631836	152.169586
838.459961	16.202253
837.287109	63.523361
836.114258	126.433716
834.941406	66.435425
833.768555	245.384125
832.594727	-17.839647
831.420898	254.733551
830.247070	165.633713
829.072266	78.776535
827.898438	96.762077
826.722656	319.863678
825.547852	235.163132
824.372070	197.275635
823.196289	123.717354
822.020508	-47.867283
820.844727	21.145681
819.667969	78.955093
818.491211	54.328781
817.313477	-37.097412
816.136719	-66.210884
814.958984	-15.260434
813.781250	-2.183565
812.602539	-40.296589
811.423828	52.732635
810.245117	-201.046402
809.066406	-76.993835
807.886719	18.078400
806.707031	97.517838
805.527344	74.736404
804.346680	-79.053909
803.166992	-84.109581
801.985352	8.426355
800.804688	-169.765610
799.623047	-64.029434
798.441406	-80.338417
797.259766	-258.508423
796.078125	-99.760056
794.895508	-271.277832
793.712891	-139.268127
792.529297	-7.363217
791.346680	-34.982117
790.163086	-2.860640
788.978516	31.416456
787.794922	96.615501
786.610352	-10.800674
785.425781	-16.473053
784.241211	223.244324
783.055664	268.282257
781.870117	112.150322
780.684570	106.299316
779.498047	20.890512
778.311523	63.575333
777.125000	95.164017
775.938477	-166.879822
774.750977	-104.426109
773.563477	-172.209885
772.375977	51.173977
771.187500	3.167117
769.999023	180.039581
768.810547	19.546194
767.622070	15.565880
766.432617	223.065720
765.243164	137.481995
764.053711	56.315819
762.863281	-7.224490
761.672852	153.757507
760.482422	112.183899
759.291992	-4.195076
758.100586	-23.759869
756.909180	264.534607
755.717773	218.496277
754.525391	-38.548195
753.333008	93.471786
752.140625	40.869164
750.948242	40.994976
749.754883	78.438637
748.561523	-83.928314
747.368164	72.036270
746.173828	65.533195
744.979492	120.457535
743.785156	65.685875
742.590820	54.794064
741.395508	0.060121
740.200195	-183.962570
739.003906	109.804848
737.808594	118.640335
736.612305	24.533985
735.416016	-104.555031
734.218750	61.972260
733.021484	208.734222
731.824219	-62.505177
730.626953	136.751877
729.428711	-5.268106
728.230469	73.649399
727.032227	209.391876
725.833984	-28.649265
724.634766	170.467361
723.435547	140.132996
722.235352	70.526344
721.036133	90.509972
719.835938	112.697449
718.635742	71.614594
717.434570	-26.149645
716.233398	52.872856
715.032227	94.819450
713.831055	53.927055
712.628906	76.313942
711.426758	22.451885
710.224609	1.344310
709.021484	189.422943
707.818359	31.167158
706.615234	-13.739109
705.412109	-19.388325
704.208008	-7.574387
703.003906	23.871138
701.799805	-5.556514
700.594727	206.497131
699.389648	109.745102
698.184570	137.006622
696.979492	51.297123
695.773438	-151.648178
694.567383	-89.412704
693.361328	29.320467
692.154297	-175.470444
690.947266	-2.381977
689.740234	-76.728416
688.533203	111.566483
687.325195	-45.084755
686.117188	-75.811592
684.909180	-65.266701
683.700195	90.575478
682.491211	-135.037186
681.282227	20.867214
680.072266	-18.207594
678.863281	70.572731
677.653320	-100.464355
676.442383	122.619270
675.232422	-67.720787
674.021484	-54.528481
672.810547	-160.272568
671.598633	2.260587
670.386719	-8.217612
669.174805	141.320404
667.962891	1.222288
666.750000	34.082722
665.537109	-0.006167
664.324219	82.574974
663.110352	-76.691216
661.897461	-82.592690
660.683594	-47.469372
659.468750	73.959106
658.254883	42.173351
657.040039	-78.022896
655.824219	-19.200857
654.609375	67.606407
653.393555	-30.992758
652.177734	32.033604
650.960938	-8.403527
649.745117	52.363609
648.528320	119.514931
647.311523	20.819187
646.093750	89.979546
644.875977	214.979797
643.658203	17.150139
642.440430	217.207977
641.221680	-47.386810
640.002930	96.480774
638.784180	61.764023
637.564453	-5.307523
636.344727	99.362305
635.125000	-60.359726
633.905273	71.844742
632.684570	300.399780
631.463867	176.646896
630.243164	110.663452
629.021484	-92.830978
627.799805	-30.531401
626.578125	-24.288115
625.356445	-127.676682
624.133789	38.729893
622.911133	189.729858
621.688477	233.188950
620.464844	197.003784
619.241211	49.087421
618.017578	-67.063843
616.793945	126.755463
615.569336	20.428698
614.344727	142.578918
613.120117	-11.765661
611.894531	-83.189354
610.668945	84.301529
609.443359	152.792084
608.216797	21.875500
606.991211	27.102943
605.764648	-13.226697
604.537109	-39.322857
