# Supplementary material for: Raman spectroscopy accurately differentiates mucosal healing from non-healing and biochemical changes following biological therapy in inflammatory bowel disease
Source: PLoS One. 2021 Jun 2;16(6):e0252210. doi: 10.1371/journal.pone.0252210 (PMC8172032; doi:10.1371/journal.pone.0252210)
Supplement: S4 Dataset — (ZIP) [file pone.0252210.s006.zip › CD Mucosal healing/OC011 post treatment-2_base sub CR removed_30__X_-11929.7__Y_289.434__Z_-7194.63__Time_344.txt]

1714.705078	161.071793
1713.728516	2.133311
1712.751953	216.193954
1711.774414	-167.354492
1710.797852	-461.631653
1709.820313	166.748947
1708.842773	246.059647
1707.864258	154.357285
1706.886719	-46.491531
1705.908203	128.149139
1704.929688	22.157421
1703.950195	-321.514160
1702.971680	-115.801781
1701.992188	20.750460
1701.012695	74.884399
1700.033203	49.325428
1699.052734	-259.128601
1698.073242	168.266449
1697.092773	-267.232086
1696.112305	62.168179
1695.130859	132.801559
1694.150391	86.508194
1693.168945	-215.595367
1692.187500	64.924553
1691.206055	89.654549
1690.223633	202.907349
1689.241211	-179.530197
1688.258789	-334.560364
1687.276367	350.933960
1686.293945	138.268982
1685.310547	243.329544
1684.327148	-37.507412
1683.343750	-72.613716
1682.360352	532.037109
1681.375977	-426.215424
1680.392578	-49.697586
1679.408203	201.997513
1678.423828	100.152901
1677.438477	9.437749
1676.453125	14.997067
1675.468750	826.844849
1674.482422	-46.896259
1673.497070	515.631592
1672.511719	281.125366
1671.525391	323.447937
1670.539063	445.889160
1669.552734	539.509216
1668.565430	429.035278
1667.578125	759.697021
1666.591797	50.339462
1665.603516	694.831238
1664.616211	1193.595215
1663.627930	1262.848755
1662.640625	749.172607
1661.652344	927.981201
1660.663086	974.538391
1659.674805	502.133362
1658.685547	1036.979492
1657.696289	766.766602
1656.707031	361.987549
1655.717773	913.479126
1654.727539	901.246887
1653.737305	733.228943
1652.747070	465.086121
1651.756836	258.229309
1650.765625	350.575531
1649.775391	321.613464
1648.784180	-106.217728
1647.792969	-261.349365
1646.800781	167.765732
1645.809570	68.695732
1644.817383	152.140060
1643.825195	53.631054
1642.832031	134.908447
1641.839844	-18.454058
1640.846680	279.686676
1639.853516	171.670486
1638.860352	27.013775
1637.867188	-193.817810
1636.873047	91.823349
1635.878906	-175.962112
1634.884766	28.287611
1633.890625	-104.582794
1632.895508	226.364334
1631.900391	135.998383
1630.905273	-35.761673
1629.910156	108.612595
1628.915039	-125.877701
1627.918945	152.944534
1626.922852	-454.708344
1625.926758	-41.491352
1624.930664	529.456177
1623.933594	-587.480713
1622.937500	133.428329
1621.940430	71.045906
1620.942383	37.678631
1619.945313	246.122726
1618.947266	630.491699
1617.949219	476.578979
1616.951172	440.952789
1615.953125	615.376648
1614.954102	603.487122
1613.956055	74.962288
1612.957031	147.272766
1611.957031	106.842781
1610.958008	129.439941
1609.958008	290.957428
1608.958984	342.436157
1607.958008	200.014221
1606.958008	749.179504
1605.958008	-128.981247
1604.957031	396.490265
1603.956055	249.074738
1602.955078	-290.783630
1601.953125	-45.536469
1600.951172	395.793182
1599.950195	-20.806026
1598.947266	247.739304
1597.945313	113.631538
1596.942383	149.418228
1595.940430	36.273205
1594.937500	17.173876
1593.933594	332.330719
1592.930664	-454.570374
1591.926758	-29.856556
1590.922852	-106.495430
1589.918945	346.591034
1588.915039	-40.640137
1587.910156	54.766724
1586.906250	124.033386
1585.901367	219.258728
1584.895508	-303.432037
1583.890625	-234.336166
1582.884766	48.285824
1581.878906	283.830627
1580.873047	-163.162018
1579.867188	-182.999969
1578.860352	320.323578
1577.854492	136.258575
1576.847656	155.126389
1575.839844	-317.837677
1574.833008	-93.573662
1573.825195	81.059998
1572.817383	-207.265289
1571.809570	123.084740
1570.801758	112.752235
1569.792969	11.345592
1568.784180	-17.384981
1567.775391	-15.047082
1566.766602	31.325996
1565.757813	251.501831
1564.748047	-291.633881
1563.738281	-50.986317
1562.728516	116.798271
1561.718750	-117.645027
1560.708008	-100.602448
1559.697266	121.134819
1558.686523	-292.411194
1557.675781	-210.921463
1556.665039	-41.498783
1555.653320	-92.495926
1554.641602	48.050735
1553.629883	307.515198
1552.617188	64.478218
1551.605469	-178.544769
1550.592773	328.784454
1549.580078	-312.909454
1548.567383	106.021385
1547.553711	493.571564
1546.541016	443.914307
1545.527344	8.965134
1544.513672	196.884888
1543.499023	27.988291
1542.485352	-78.936935
1541.470703	431.266327
1540.456055	336.900208
1539.441406	-49.277397
1538.425781	-58.639484
1537.410156	-130.066925
1536.394531	113.147568
1535.378906	98.187881
1534.363281	-159.312775
1533.346680	85.881729
1532.331055	248.386322
1531.314453	-9.424800
1530.296875	5.819767
1529.280273	224.466263
1528.262695	-20.736601
1527.245117	215.539139
1526.227539	155.528717
1525.209961	291.026031
1524.191406	223.005051
1523.172852	-20.061060
1522.154297	487.918640
1521.135742	134.062469
1520.116211	52.723141
1519.097656	194.968369
1518.078125	491.185913
1517.058594	-99.290764
1516.038086	86.113510
1515.018555	422.893250
1513.998047	250.951218
1512.977539	-49.398029
1511.956055	122.494698
1510.935547	-124.039215
1509.914063	-101.238152
1508.892578	285.673920
1507.871094	44.019058
1506.849609	212.584274
1505.827148	-75.352600
1504.804688	-60.854885
1503.782227	-18.280003
1502.759766	75.405273
1501.736328	4.998150
1500.713867	29.308649
1499.690430	40.671360
1498.666016	57.013969
1497.642578	57.947819
1496.618164	-509.224060
1495.594727	-319.065826
1494.569336	31.961542
1493.544922	93.878258
1492.520508	-94.827179
1491.495117	-273.346161
1490.469727	197.146210
1489.444336	-81.140686
1488.417969	33.906406
1487.392578	401.677582
1486.366211	197.314896
1485.339844	69.549805
1484.312500	546.534546
1483.286133	69.089348
1482.258789	415.664581
1481.231445	861.495911
1480.204102	470.781219
1479.175781	1030.977295
1478.148438	785.568909
1477.120117	532.533508
1476.091797	1288.388306
1475.062500	1157.488403
1474.034180	588.654785
1473.004883	516.446838
1471.975586	1291.842773
1470.946289	1125.294556
1469.916016	1376.012695
1468.885742	1517.217896
1467.855469	1765.158813
1466.825195	1466.302979
1465.794922	1584.469604
1464.763672	1588.158569
1463.732422	1335.195679
1462.701172	1590.427368
1461.669922	2005.563599
1460.638672	1646.001465
1459.606445	1776.557373
1458.574219	1417.162598
1457.541992	1634.003540
1456.508789	1957.279419
1455.476563	2151.103760
1454.443359	1911.138184
1453.410156	1841.177002
1452.375977	2214.860840
1451.342773	2051.127686
1450.308594	1867.181641
1449.274414	1949.348511
1448.240234	2241.744385
1447.206055	2199.778076
1446.170898	1914.770020
1445.135742	1900.768555
1444.100586	1740.034058
1443.064453	1898.172363
1442.029297	1891.905273
1440.993164	1556.867920
1439.957031	1022.268127
1438.920898	1481.463989
1437.883789	1538.608521
1436.847656	1739.867920
1435.810547	1031.554077
1434.773438	924.768555
1433.735352	1095.836914
1432.698242	1009.416565
1431.660156	1321.894043
1430.622070	1124.527222
1429.583008	801.121948
1428.544922	684.831299
1427.505859	830.929016
1426.466797	618.988831
1425.427734	775.290405
1424.387695	634.163513
1423.348633	-101.474297
1422.308594	-174.145187
1421.268555	-22.510494
1420.227539	323.025635
1419.187500	24.008562
1418.146484	-166.579132
1417.105469	-7.157146
1416.064453	174.944534
1415.022461	221.201172
1413.980469	11.008993
1412.939453	-410.162048
1411.896484	511.360352
1410.854492	452.396027
1409.811523	235.226242
1408.768555	63.492531
1407.725586	281.290466
1406.682617	662.356262
1405.638672	267.517609
1404.595703	-345.371613
1403.551758	-282.798279
1402.506836	487.423340
1401.462891	402.052338
1400.417969	-287.631653
1399.373047	-395.133240
1398.328125	-271.806274
1397.283203	220.057739
1396.237305	250.728973
1395.191406	509.522491
1394.145508	370.080353
1393.099609	260.892151
1392.052734	249.513748
1391.006836	105.654015
1389.959961	515.071777
1388.912109	211.311661
1387.865234	633.343262
1386.817383	562.598145
1385.769531	294.495056
1384.721680	56.667915
1383.673828	176.527924
1382.625000	-248.309372
1381.576172	-280.550964
1380.527344	569.128296
1379.478516	264.838623
1378.429688	689.908997
1377.379883	391.014343
1376.330078	5.063690
1375.280273	190.839081
1374.229492	92.285255
1373.178711	31.349800
1372.128906	-101.668877
1371.077148	-144.776810
1370.026367	-372.107452
1368.974609	190.752487
1367.923828	46.007526
1366.871094	-200.690125
1365.819336	220.332382
1364.767578	302.735382
1363.714844	41.726711
1362.662109	159.290909
1361.609375	-123.618668
1360.555664	68.882065
1359.501953	-2.164451
1358.448242	-112.785423
1357.394531	100.003609
1356.340820	-223.996490
1355.286133	399.071716
1354.231445	33.233963
1353.176758	-44.134800
1352.122070	290.949707
1351.066406	59.947105
1350.011719	-215.433151
1348.956055	62.892460
1347.899414	353.650787
1346.843750	540.296204
1345.787109	751.811646
1344.730469	896.463074
1343.673828	555.324341
1342.616211	645.750671
1341.559570	560.401550
1340.501953	656.093567
1339.444336	211.947006
1338.385742	904.806030
1337.328125	597.316833
1336.269531	651.504272
1335.210938	918.675354
1334.152344	913.735657
1333.092773	1007.889404
1332.033203	701.517212
1330.973633	637.770630
1329.914063	633.551208
1328.853516	824.731628
1327.793945	625.595398
1326.733398	597.154419
1325.672852	484.913269
1324.611328	814.893555
1323.549805	473.353210
1322.489258	939.307251
1321.426758	822.765137
1320.365234	1236.930054
1319.302734	841.949158
1318.241211	802.461792
1317.177734	997.346497
1316.115234	918.699036
1315.052734	1180.358276
1313.989258	951.683167
1312.925781	816.875122
1311.862305	1098.526489
1310.797852	1067.457642
1309.733398	1447.697510
1308.668945	1554.697754
1307.604492	1083.503906
1306.540039	1136.708252
1305.474609	1221.999146
1304.409180	1324.607544
1303.343750	1638.766235
1302.277344	1522.718750
1301.211914	1082.481812
1300.145508	1052.895020
1299.079102	1654.790405
1298.011719	1541.841309
1296.945313	1426.633789
1295.877930	1073.461548
1294.810547	1005.280884
1293.743164	802.308838
1292.674805	538.188171
1291.606445	1375.640259
1290.538086	1187.788330
1289.469727	1073.693237
1288.400391	1295.576294
1287.332031	1201.356812
1286.262695	778.956055
1285.193359	1287.719360
1284.123047	922.024780
1283.052734	1558.068970
1281.982422	1058.069092
1280.912109	1370.952759
1279.841797	827.382385
1278.770508	817.455139
1277.699219	775.843750
1276.627930	1140.280762
1275.556641	754.100098
1274.484375	588.157349
1273.412109	1138.398193
1272.339844	1143.664307
1271.267578	1290.696167
1270.194336	1032.341797
1269.121094	1335.757202
1268.047852	1497.550049
1266.974609	1620.311890
1265.900391	1037.930420
1264.827148	1209.695190
1263.752930	1398.523804
1262.677734	1382.500610
1261.603516	1110.609985
1260.528320	636.605835
1259.453125	2024.565552
1258.377930	1567.768311
1257.301758	1023.539734
1256.226563	1241.840088
1255.150391	943.947449
1254.073242	1150.094727
1252.997070	1049.608765
1251.919922	1170.604126
1250.842773	1534.860596
1249.765625	1595.016846
1248.688477	1166.492798
1247.610352	1275.419434
1246.532227	1318.724609
1245.454102	1262.445435
1244.375000	1019.166260
1243.296875	671.619202
1242.217773	1144.982422
1241.138672	812.199341
1240.058594	734.432434
1238.979492	562.124390
1237.899414	605.821228
1236.819336	887.239380
1235.738281	799.955688
1234.658203	969.748596
1233.577148	969.804932
1232.496094	1156.489502
1231.415039	575.081909
1230.333008	972.549744
1229.250977	900.039124
1228.168945	721.048279
1227.086914	1048.075562
1226.003906	1215.237183
1224.920898	656.460510
1223.837891	625.298462
1222.754883	819.085388
1221.670898	1073.234619
1220.587891	998.516113
1219.503906	537.125549
1218.418945	622.030151
1217.334961	1219.070068
1216.250000	487.425537
1215.165039	444.312714
1214.080078	821.292664
1212.994141	782.935303
1211.908203	664.956787
1210.822266	380.558899
1209.736328	1075.576172
1208.649414	373.992554
1207.563477	340.570190
1206.476563	536.138123
1205.388672	425.523163
1204.301758	425.799835
1203.213867	361.008179
1202.125977	541.872437
1201.038086	679.305420
1199.949219	128.174194
1198.861328	-3.954306
1197.772461	39.600712
1196.682617	-17.943136
1195.593750	165.043594
1194.503906	-15.172279
1193.414063	172.477371
1192.324219	16.327486
1191.233398	278.307831
1190.143555	-291.069092
1189.052734	110.127640
1187.960938	2.014255
1186.870117	40.376839
1185.778320	210.701004
1184.686523	-77.436981
1183.594727	-106.366043
1182.501953	-344.007813
1181.410156	-123.521263
1180.317383	130.376114
1179.223633	-18.589849
1178.130859	-126.765396
1177.037109	-62.438366
1175.943359	-340.719635
1174.849609	262.398071
1173.754883	3.227557
1172.661133	119.985435
1171.566406	-175.014633
1170.470703	484.765930
1169.375977	-92.534134
1168.280273	566.851868
1167.184570	90.118271
1166.088867	208.811569
1164.992188	-162.560013
1163.895508	-156.270813
1162.798828	84.100845
1161.702148	11.429794
1160.605469	-364.510651
1159.507813	47.490875
1158.410156	-25.261574
1157.311523	491.373077
1156.213867	542.526672
1155.115234	698.543884
1154.016602	732.838379
1152.917969	154.347839
1151.818359	674.900757
1150.718750	218.122009
1149.619141	338.074219
1148.519531	336.452942
1147.418945	179.985291
1146.319336	504.491302
1145.217773	128.964203
1144.117188	676.950562
1143.015625	629.810486
1141.915039	994.184753
1140.813477	611.589661
1139.710938	721.291321
1138.609375	918.868103
1137.506836	747.930237
1136.404297	299.040558
1135.300781	931.152893
1134.197266	413.455353
1133.094727	793.511108
1131.990234	579.859924
1130.886719	738.893127
1129.782227	717.478638
1128.677734	1087.461060
1127.573242	812.138123
1126.468750	1077.534058
1125.363281	740.626221
1124.257813	553.149963
1123.152344	657.192261
1122.045898	941.191406
1120.940430	670.820496
1119.833984	952.267883
1118.726563	1055.987549
1117.620117	726.512451
1116.512695	995.843079
1115.405273	659.371521
1114.297852	462.591125
1113.189453	119.252876
1112.082031	341.108368
1110.972656	515.541077
1109.864258	701.709167
1108.755859	427.082458
1107.646484	539.919922
1106.537109	560.605835
1105.426758	574.164917
1104.317383	467.348907
1103.207031	355.838531
1102.096680	664.330811
1100.985352	309.842590
1099.875000	243.242874
1098.763672	756.650146
1097.652344	803.105042
1096.540039	635.070068
1095.427734	1070.281250
1094.315430	808.044800
1093.203125	545.940552
1092.090820	573.563843
1090.977539	702.385071
1089.864258	809.984070
1088.750977	1054.018799
1087.636719	467.561310
1086.522461	843.269592
1085.408203	993.114075
1084.293945	729.174683
1083.179688	961.273438
1082.064453	883.123291
1080.949219	915.436829
1079.833008	881.989685
1078.717773	766.423523
1077.601563	1308.225342
1076.485352	1030.724731
1075.368164	1293.049072
1074.251953	893.769653
1073.134766	806.623596
1072.016602	1108.777100
1070.899414	871.676086
1069.781250	737.839417
1068.663086	861.854309
1067.544922	339.300781
1066.426758	400.219818
1065.307617	606.317383
1064.188477	1257.172729
1063.068359	622.851379
1061.949219	1149.501587
1060.829102	546.033691
1059.708984	642.214233
1058.588867	715.045105
1057.467773	367.084442
1056.346680	1064.098511
1055.225586	573.831299
1054.104492	483.331757
1052.982422	624.173828
1051.860352	856.084473
1050.738281	431.971741
1049.615234	320.870911
1048.492188	1042.953857
1047.369141	689.308533
1046.246094	706.764954
1045.123047	826.903076
1043.999023	1014.672546
1042.875000	766.596558
1041.750000	793.679504
1040.625977	823.191467
1039.500977	673.436707
1038.375977	433.031525
1037.250000	451.246429
1036.125000	-261.274292
1034.999023	-114.717957
1033.873047	234.289200
1032.746094	511.119629
1031.619141	676.326477
1030.492188	888.059998
1029.365234	376.962524
1028.237305	233.360031
1027.110352	443.082397
1025.982422	-6.813856
1024.853516	-324.037628
1023.725586	-311.306641
1022.596680	-117.423134
1021.467773	-234.452240
1020.337891	-168.028259
1019.208008	387.900574
1018.078125	-143.859573
1016.948242	-16.822775
1015.818359	-107.581299
1014.687500	188.817047
1013.556641	-75.436150
1012.425781	-262.987915
1011.293945	-68.237267
1010.162109	825.733459
1009.030273	-53.527573
1007.898438	495.527863
1006.765625	688.188660
1005.632813	906.348389
1004.500000	1392.805054
1003.366211	1768.207397
1002.233398	1524.160278
1001.099609	866.740967
999.964844	667.208801
998.831055	913.706848
997.696289	435.164703
996.561523	19.341785
995.425781	97.793732
994.291016	485.599670
993.155273	162.815369
992.019531	234.761948
990.882813	475.159576
989.747070	579.601685
988.610352	596.574707
987.472656	196.611084
986.335938	481.248505
985.198242	586.255493
984.060547	-68.516884
982.921875	232.589828
981.784180	-27.856823
980.645508	538.069031
979.506836	448.248901
978.367188	-110.564545
977.228516	289.952606
976.088867	308.821106
974.948242	281.885406
973.808594	177.015152
972.667969	325.067871
971.527344	411.220520
970.385742	488.312531
969.245117	7.696495
968.103516	615.395081
966.961914	341.842224
965.819336	433.354370
964.677734	114.454567
963.534180	201.741241
962.391602	541.341980
961.249023	-33.536110
960.105469	480.462952
958.961914	119.271713
957.817383	321.855804
956.673828	121.509186
955.529297	461.702728
954.383789	502.084747
953.239258	-230.786301
952.093750	116.639404
950.948242	100.417923
949.802734	13.493764
948.656250	-0.065018
947.509766	27.687658
946.363281	295.524261
945.216797	232.162521
944.069336	456.772491
942.921875	62.650990
941.774414	225.890610
940.625977	42.310104
939.478516	-15.520645
938.330078	624.888733
937.180664	202.365372
936.032227	548.611023
934.882813	571.147888
933.732422	379.600037
932.583008	-78.285103
931.432617	414.124908
930.282227	63.796631
929.131836	312.619019
927.980469	606.997742
926.830078	-115.907166
925.677734	772.593933
924.526367	202.690521
923.374023	181.289902
922.221680	360.130890
921.069336	213.969238
919.916992	-75.158043
918.763672	-411.727417
917.610352	15.233564
916.456055	-404.954559
915.302734	-198.165909
914.148438	-88.944733
912.994141	383.446442
911.838867	297.609711
910.683594	300.391510
909.528320	244.336334
908.373047	-233.284897
907.216797	94.122345
906.061523	-290.099396
904.904297	-630.981628
903.748047	-106.310631
902.590820	92.113365
901.433594	172.823212
900.276367	65.714607
899.118164	-213.226913
897.960938	-168.410370
896.802734	91.356850
895.643555	-92.131020
894.484375	13.939435
893.325195	95.174660
892.166016	-78.897057
891.006836	244.229126
889.846680	25.187529
888.686523	-299.810516
887.526367	52.700672
886.365234	177.152405
885.204102	89.490128
884.042969	40.288837
882.880859	-26.879456
881.719727	9.761531
880.556641	501.848236
879.394531	162.050369
878.232422	-251.903885
877.069336	44.026363
875.905273	576.353638
874.742188	601.806702
873.578125	262.587799
872.414063	281.422974
871.250000	142.762085
870.084961	643.091370
868.920898	625.897278
867.754883	489.566986
866.589844	373.542603
865.423828	480.089081
864.257813	714.666626
863.091797	1151.318848
861.924805	687.157104
860.758789	452.230011
859.590820	978.432922
858.423828	941.035828
857.255859	304.561584
856.087891	740.650146
854.919922	1205.665405
853.751953	746.651123
852.583008	720.476257
851.414063	638.257507
850.244141	963.832764
849.075195	1085.368286
847.905273	689.480469
846.734375	927.384888
845.564453	616.693359
844.393555	657.467529
843.222656	-13.331944
842.051758	215.362274
840.879883	622.809814
839.708008	323.479401
838.536133	598.696228
837.363281	715.048035
836.190430	214.628815
835.017578	864.740417
833.844727	527.395813
832.670898	388.846558
831.497070	484.655853
830.323242	756.633545
829.149414	568.800598
827.974609	1146.041260
826.799805	380.458405
825.624023	504.701813
824.449219	376.925323
823.273438	541.032837
822.097656	239.330688
820.920898	-2.179680
819.744141	163.823959
818.567383	240.589539
817.390625	-159.103683
816.212891	6.495651
815.035156	-224.094330
813.857422	-27.641018
812.679688	250.877304
811.500977	-24.420931
810.322266	-70.774727
809.142578	131.653046
807.963867	-232.644455
806.784180	-345.913330
805.603516	-57.334789
804.423828	-166.407043
803.243164	-308.837433
802.062500	94.526871
800.881836	-187.924347
799.700195	-29.002594
798.518555	-109.773132
797.336914	-150.728775
796.154297	178.326767
794.972656	-350.414795
793.789063	11.495774
792.606445	156.053955
791.422852	-115.862892
790.240234	-75.655540
789.055664	-79.860069
787.872070	-276.698029
786.687500	-241.308121
785.502930	497.223175
784.317383	465.810791
783.132813	164.595001
781.947266	106.499069
780.761719	759.749939
779.575195	635.004700
778.388672	492.514160
777.202148	93.841957
776.015625	604.692383
774.828125	711.308594
773.640625	-113.346916
772.453125	59.313412
771.264648	77.399872
770.076172	536.313171
768.887695	2.961507
767.699219	128.667114
766.509766	463.509155
765.320313	260.615753
764.130859	143.598618
762.940430	255.490082
761.750977	-44.384392
760.559570	166.325134
759.369141	306.430420
758.177734	444.165619
756.986328	430.011780
755.794922	422.362640
754.603516	282.752655
753.411133	343.089417
752.218750	124.300049
751.025391	195.464111
749.832031	112.805908
748.638672	-18.186426
747.445313	-149.180969
746.250977	110.425491
745.057617	483.930542
743.862305	229.893784
742.667969	427.662384
741.472656	232.852982
740.277344	-25.465113
739.082031	-207.006226
737.885742	446.192596
736.689453	-364.049011
735.493164	-57.156090
734.296875	286.798035
733.099609	-393.770325
731.902344	-347.525604
730.705078	182.170013
729.506836	298.240814
728.308594	88.444511
727.110352	508.372131
725.911133	381.698181
724.712891	-33.324787
723.513672	414.795563
722.313477	377.861450
721.113281	356.271393
719.914063	467.900299
718.712891	241.222885
717.512695	-52.943615
716.311523	460.268707
715.110352	-160.843399
713.909180	256.342651
712.707031	246.126953
711.504883	320.985809
710.302734	230.299500
709.099609	-1.858271
707.896484	369.488464
706.693359	28.735485
705.490234	178.059769
704.286133	292.605438
703.082031	250.551056
701.877930	-74.176682
700.672852	295.183624
699.468750	694.943787
698.262695	190.300476
697.057617	159.847260
695.851563	351.180359
694.645508	-130.859161
693.439453	-52.181400
692.232422	-201.368820
691.026367	-22.526314
689.818359	-357.971436
688.611328	-172.333069
687.403320	39.423000
686.195313	60.401226
684.987305	31.682281
683.778320	0.980021
682.569336	-371.953857
681.360352	70.187027
680.151367	-94.252113
678.941406	53.449818
677.731445	-84.543274
676.521484	-174.660629
675.310547	235.404190
674.099609	-129.163010
672.888672	-235.948883
671.677734	161.443909
670.465820	223.680115
669.253906	446.044830
668.041016	46.045959
666.829102	370.269226
665.616211	208.466492
664.403320	-104.275146
663.189453	73.449135
661.975586	104.467255
660.761719	155.046890
659.547852	-57.482376
658.333008	-168.381760
657.118164	-477.513916
655.903320	-437.051208
654.688477	-301.635590
653.472656	75.219299
652.256836	-390.508728
651.040039	160.884003
649.824219	169.345871
648.607422	220.934601
647.389648	474.917664
646.172852	-5.111035
644.955078	156.333435
643.737305	694.191040
642.519531	741.397217
641.300781	167.124908
640.082031	70.318840
638.863281	590.333130
637.643555	461.071625
636.423828	366.132050
635.204102	107.857193
633.984375	36.346523
632.763672	252.357910
631.542969	463.742249
630.322266	460.204498
629.100586	3.708795
627.878906	139.086792
626.657227	-49.742073
625.435547	447.163574
624.212891	161.088913
622.990234	579.696533
621.767578	620.540222
620.543945	521.602234
619.320313	593.439636
618.096680	347.741699
616.873047	13.727312
615.648438	321.111542
614.423828	92.711731
613.199219	355.545685
611.973633	536.109680
610.748047	-118.181572
609.522461	-354.230469
608.296875	-204.433670
607.070313	-166.947449
605.843750	174.777939
604.617188	241.729645
