# Supplementary material for: Raman spectroscopy accurately differentiates mucosal healing from non-healing and biochemical changes following biological therapy in inflammatory bowel disease
Source: PLoS One. 2021 Jun 2;16(6):e0252210. doi: 10.1371/journal.pone.0252210 (PMC8172032; doi:10.1371/journal.pone.0252210)
Supplement: S4 Dataset — (ZIP) [file pone.0252210.s006.zip › CD Mucosal healing/OC030-1 post_base sub cr removed_28__X_-19534.5__Y_47768.5__Time_312.txt]

1714.774414	19.286165
1713.797852	42.400154
1712.820313	-45.015823
1711.843750	-45.695477
1710.866211	-82.973923
1709.888672	-9.286680
1708.911133	6.557317
1707.933594	-32.632385
1706.955078	60.735828
1705.976563	34.959671
1704.998047	-48.217659
1704.019531	-9.335675
1703.040039	-19.706316
1702.061523	-30.990379
1701.082031	-13.761566
1700.101563	58.773319
1699.122070	45.017029
1698.141602	49.267975
1697.161133	92.998657
1696.180664	-21.473423
1695.200195	146.781921
1694.218750	12.712576
1693.238281	180.101913
1692.256836	194.906113
1691.274414	244.103989
1690.292969	253.097626
1689.310547	243.220596
1688.328125	395.938446
1687.345703	311.216766
1686.363281	261.181152
1685.379883	413.721130
1684.396484	262.497070
1683.413086	364.546051
1682.429688	368.157562
1681.445313	358.605194
1680.461914	514.392090
1679.477539	366.899384
1678.493164	581.680664
1677.507813	355.011841
1676.523438	557.091003
1675.538086	583.914978
1674.552734	712.176575
1673.566406	598.896118
1672.581055	701.435852
1671.594727	729.990356
1670.608398	567.792053
1669.622070	807.223877
1668.634766	893.071777
1667.648438	719.347473
1666.661133	952.320740
1665.673828	846.170227
1664.685547	767.191528
1663.698242	1028.410278
1662.709961	916.259949
1661.721680	998.358582
1660.733398	757.750854
1659.744141	1018.737305
1658.755859	1052.509521
1657.766602	1206.142090
1656.777344	1349.840454
1655.787109	919.670044
1654.797852	961.609253
1653.807617	922.212524
1652.817383	756.588440
1651.827148	766.373779
1650.835938	491.276306
1649.844727	499.971436
1648.853516	366.683594
1647.862305	308.220490
1646.871094	274.331573
1645.878906	135.539642
1644.886719	-15.627816
1643.894531	98.089500
1642.902344	-75.228905
1641.910156	-105.182304
1640.916992	71.445290
1639.923828	148.502869
1638.930664	-0.550393
1637.936523	85.893784
1636.943359	72.875504
1635.949219	-60.657642
1634.955078	-140.689972
1633.960938	-122.473129
1632.965820	-32.429707
1631.970703	-110.254509
1630.975586	41.733173
1629.980469	7.457841
1628.985352	97.586792
1627.989258	196.249817
1626.993164	79.834679
1625.997070	248.187363
1625.000977	159.435791
1624.003906	284.311707
1623.007813	756.721252
1622.010742	604.138977
1621.012695	964.547119
1620.015625	892.016296
1619.017578	888.391174
1618.020508	880.106750
1617.021484	520.663818
1616.023438	392.884644
1615.025391	276.210541
1614.026367	535.246887
1613.027344	356.722107
1612.028320	252.211563
1611.028320	219.034576
1610.029297	259.748138
1609.029297	211.836899
1608.029297	274.445007
1607.028320	426.538788
1606.028320	694.223755
1605.027344	755.401917
1604.026367	636.362793
1603.025391	604.137817
1602.023438	601.104126
1601.022461	655.989929
1600.020508	598.768250
1599.018555	447.795776
1598.016602	511.581360
1597.013672	418.861053
1596.010742	428.397675
1595.007813	378.143463
1594.004883	317.747925
1593.001953	328.153625
1591.998047	278.776764
1590.994141	514.168823
1589.990234	493.954010
1588.986328	604.416870
1587.981445	589.842712
1586.976563	833.644653
1585.971680	892.402222
1584.966797	982.581787
1583.961914	916.506287
1582.956055	1108.564697
1581.950195	1258.987061
1580.944336	1050.042725
1579.938477	950.655579
1578.931641	1161.210571
1577.924805	947.498962
1576.917969	916.099365
1575.911133	1090.298218
1574.904297	897.707642
1573.896484	889.880188
1572.888672	965.271667
1571.880859	960.053894
1570.873047	988.618652
1569.864258	741.744690
1568.855469	1035.277954
1567.846680	1167.619263
1566.837891	1112.896484
1565.829102	1128.228516
1564.819336	1151.279541
1563.809570	971.831726
1562.799805	1280.111206
1561.790039	1310.614502
1560.779297	1460.291992
1559.768555	1290.878418
1558.757813	1328.775146
1557.747070	1283.580933
1556.736328	1240.844238
1555.724609	1073.630737
1554.712891	1354.373779
1553.701172	1179.088013
1552.689453	1143.483643
1551.676758	1283.708252
1550.664063	1247.701660
1549.651367	1170.103271
1548.638672	1242.335938
1547.625977	1210.867432
1546.612305	1114.545654
1545.598633	1356.643188
1544.584961	1301.182373
1543.571289	1152.468750
1542.556641	1174.053833
1541.541992	1254.758301
1540.527344	960.735657
1539.512695	885.988708
1538.498047	958.099426
1537.482422	921.506653
1536.466797	856.246094
1535.451172	736.535889
1534.434570	575.304871
1533.418945	692.270813
1532.402344	762.466370
1531.385742	520.463379
1530.369141	605.459045
1529.351563	610.223816
1528.334961	771.745789
1527.317383	603.258423
1526.299805	478.256073
1525.281250	507.385071
1524.263672	469.233978
1523.245117	443.602356
1522.226563	319.872314
1521.208008	535.284363
1520.188477	493.123291
1519.168945	370.918732
1518.150391	412.870575
1517.129883	395.327789
1516.110352	259.242035
1515.089844	284.638092
1514.070313	176.114548
1513.049805	218.718048
1512.028320	207.013443
1511.007813	-7.798342
1509.986328	-86.932579
1508.964844	-27.909266
1507.943359	79.423691
1506.921875	19.662405
1505.899414	213.310120
1504.876953	101.501854
1503.854492	4.724358
1502.832031	-7.863576
1501.808594	-66.944572
1500.786133	47.741726
1499.762695	21.176933
1498.739258	152.929932
1497.714844	94.863167
1496.691406	54.351887
1495.666992	-81.177818
1494.642578	-12.440630
1493.617188	114.683846
1492.592773	-29.584339
1491.567383	147.847549
1490.541992	-30.346405
1489.516602	69.621506
1488.491211	95.106033
1487.464844	209.576416
1486.438477	231.722351
1485.412109	171.816956
1484.385742	323.388397
1483.358398	329.095947
1482.331055	426.278198
1481.303711	517.968018
1480.276367	514.929443
1479.249023	661.954407
1478.220703	663.287598
1477.192383	778.950439
1476.164063	805.065369
1475.135742	909.800659
1474.106445	1042.162964
1473.077148	1179.240967
1472.047852	1122.493286
1471.018555	1391.202881
1469.989258	1603.515259
1468.958984	1604.285645
1467.928711	1836.192627
1466.898438	1831.238159
1465.868164	1942.937256
1464.836914	2072.080078
1463.805664	2277.121826
1462.774414	2255.696777
1461.743164	2170.515381
1460.710938	2511.715088
1459.679688	2441.231445
1458.647461	2400.968506
1457.615234	2510.207764
1456.582031	2751.079102
1455.549805	2514.729980
1454.516602	2460.837646
1453.483398	2898.661377
1452.449219	2816.365234
1451.416016	2847.968994
1450.381836	2747.566162
1449.347656	2940.889893
1448.313477	2974.364258
1447.279297	2875.952393
1446.244141	2957.143311
1445.208984	2815.370850
1444.173828	2736.760254
1443.138672	2410.058350
1442.102539	2518.426270
1441.066406	2482.437256
1440.030273	2671.367432
1438.994141	2544.072998
1437.958008	2242.304199
1436.920898	2238.703857
1435.883789	2017.713379
1434.846680	1751.241333
1433.808594	1522.637329
1432.771484	1352.127686
1431.733398	1057.888916
1430.695313	1215.441772
1429.657227	981.753845
1428.618164	717.799805
1427.579102	673.319397
1426.540039	631.323120
1425.500977	743.077454
1424.461914	416.171967
1423.421875	379.141632
1422.381836	732.608215
1421.341797	481.364502
1420.301758	152.142593
1419.260742	303.928558
1418.219727	183.778732
1417.178711	20.898882
1416.137695	-18.609785
1415.096680	60.148842
1414.054688	-84.973991
1413.012695	-23.810760
1411.970703	-193.932251
1410.928711	98.544853
1409.885742	-124.238121
1408.842773	-103.166664
1407.799805	-94.603683
1406.756836	-108.582062
1405.712891	-47.181019
1404.668945	-96.180016
1403.625000	-22.096430
1402.581055	127.320862
1401.537109	108.691093
1400.492188	167.900131
1399.447266	292.388550
1398.402344	176.261719
1397.357422	52.786171
1396.311523	302.855835
1395.265625	324.954529
1394.219727	309.609314
1393.173828	116.603073
1392.126953	219.256805
1391.081055	204.388214
1390.034180	129.597824
1388.986328	105.027115
1387.939453	138.196732
1386.891602	128.987259
1385.843750	214.985153
1384.795898	171.127975
1383.748047	-9.992478
1382.699219	19.054193
1381.651367	15.828994
1380.602539	-29.673397
1379.552734	-54.985874
1378.503906	17.322233
1377.454102	-5.059062
1376.404297	85.101723
1375.354492	170.463150
1374.303711	196.128555
1373.253906	104.813141
1372.203125	98.543655
1371.152344	224.655548
1370.100586	66.795723
1369.049805	96.174232
1367.998047	170.627014
1366.946289	-13.748111
1365.894531	-58.316803
1364.841797	39.308895
1363.789063	64.972855
1362.736328	-58.424240
1361.683594	44.940060
1360.630859	-159.934143
1359.577148	-68.475395
1358.523438	-9.094534
1357.469727	-133.418686
1356.415039	-18.794800
1355.361328	113.486000
1354.306641	77.049530
1353.251953	189.969437
1352.197266	231.125916
1351.141602	203.039200
1350.085938	289.461487
1349.030273	291.778534
1347.974609	383.733459
1346.918945	619.847534
1345.862305	600.705505
1344.805664	748.030273
1343.749023	771.656311
1342.691406	827.806641
1341.634766	720.716370
1340.577148	740.342957
1339.519531	899.000061
1338.460938	587.382202
1337.403320	781.326233
1336.344727	633.905884
1335.286133	546.278931
1334.226563	768.304749
1333.167969	587.350525
1332.108398	673.911011
1331.048828	491.246857
1329.989258	363.384644
1328.928711	562.162476
1327.869141	365.822723
1326.808594	384.838409
1325.748047	663.533569
1324.686523	594.244202
1323.625977	693.214722
1322.564453	358.033539
1321.502930	662.515198
1320.440430	653.845276
1319.378906	453.107056
1318.316406	575.870605
1317.253906	696.448853
1316.190430	713.768372
1315.127930	376.504425
1314.064453	429.049469
1313.000977	528.711914
1311.937500	507.970795
1310.873047	438.317352
1309.809570	799.868591
1308.745117	477.306671
1307.679688	516.964783
1306.615234	438.830902
1305.549805	634.095581
1304.484375	308.223297
1303.418945	400.801788
1302.353516	496.114105
1301.287109	390.170898
1300.220703	368.130432
1299.154297	314.473663
1298.087891	207.114212
1297.020508	-0.567334
1295.954102	99.019753
1294.886719	105.598343
1293.818359	-54.392097
1292.750977	185.885330
1291.682617	48.612907
1290.614258	90.711296
1289.545898	302.254578
1288.476563	35.998924
1287.407227	159.807343
1286.338867	163.776123
1285.268555	163.130585
1284.199219	253.370102
1283.128906	365.883667
1282.058594	295.011139
1280.988281	72.685524
1279.917969	298.514435
1278.846680	446.221497
1277.775391	430.240112
1276.704102	458.531311
1275.632813	479.721069
1274.560547	459.598083
1273.488281	527.697205
1272.416016	459.179413
1271.343750	881.901917
1270.270508	840.664795
1269.197266	899.774292
1268.124023	944.428223
1267.050781	1213.807861
1265.977539	1270.996826
1264.903320	1206.401245
1263.829102	1193.254028
1262.753906	1285.170532
1261.679688	1467.429932
1260.604492	1537.690674
1259.529297	1418.033203
1258.454102	1525.179565
1257.378906	1517.974487
1256.302734	1642.454346
1255.226563	1611.227173
1254.150391	1526.623047
1253.073242	1517.665771
1251.997070	1781.352173
1250.919922	1441.819580
1249.841797	1596.281372
1248.764648	1677.856445
1247.686523	1543.190674
1246.608398	1411.141724
1245.530273	1476.090576
1244.452148	1555.703857
1243.373047	1438.678223
1242.293945	1586.489014
1241.214844	1527.983765
1240.135742	1523.000122
1239.055664	1435.620605
1237.975586	1294.994141
1236.895508	1489.237671
1235.815430	1712.572632
1234.734375	1424.334595
1233.654297	1560.466309
1232.573242	1643.299194
1231.491211	1575.950562
1230.410156	1685.500122
1229.328125	1581.946899
1228.246094	1616.493774
1227.163086	1733.381104
1226.081055	1671.143311
1224.998047	1681.562988
1223.915039	1754.898560
1222.832031	1424.320801
1221.748047	1519.488037
1220.664063	1092.443726
1219.580078	1103.060913
1218.496094	949.354065
1217.412109	747.392578
1216.327148	953.714600
1215.242188	945.010315
1214.157227	574.149902
1213.071289	835.837463
1211.985352	870.536865
1210.899414	753.188477
1209.813477	708.214233
1208.727539	783.793091
1207.640625	856.890869
1206.553711	539.398315
1205.466797	636.502258
1204.378906	726.282654
1203.291016	570.246826
1202.203125	529.807129
1201.115234	238.894653
1200.027344	407.818329
1198.938477	131.345520
1197.849609	13.712540
1196.760742	-51.039082
1195.670898	146.309036
1194.582031	23.639133
1193.492188	11.514352
1192.401367	-22.338366
1191.311523	-121.187386
1190.220703	48.971333
1189.129883	-4.449965
1188.039063	6.859180
1186.947266	-118.807205
1185.856445	-184.560776
1184.764648	23.156246
1183.671875	173.064301
1182.580078	10.914022
1181.487305	318.730316
1180.394531	185.089951
1179.301758	336.599731
1178.208984	315.325500
1177.115234	370.574219
1176.021484	583.726196
1174.927734	406.235107
1173.833008	353.161591
1172.738281	489.042786
1171.643555	660.576843
1170.548828	559.068298
1169.454102	562.672363
1168.358398	563.696167
1167.262695	358.882233
1166.166992	553.192566
1165.070313	469.971100
1163.973633	510.835052
1162.876953	400.964508
1161.780273	558.439026
1160.683594	698.911499
1159.585938	757.941040
1158.488281	785.693970
1157.389648	815.606079
1156.291992	799.942871
1155.193359	662.420654
1154.094727	798.971619
1152.996094	782.642761
1151.896484	675.517639
1150.796875	694.508789
1149.697266	779.966064
1148.597656	579.304993
1147.498047	699.993835
1146.397461	575.154480
1145.296875	585.811279
1144.195313	570.044861
1143.094727	511.206757
1141.993164	735.226990
1140.891602	630.699402
1139.789063	685.280334
1138.687500	936.884888
1137.584961	1109.700317
1136.482422	1068.335571
1135.379883	1257.165039
1134.276367	1182.030640
1133.172852	1510.335327
1132.069336	1569.981812
1130.964844	1622.226929
1129.861328	1818.933472
1128.756836	1908.542480
1127.652344	2097.468262
1126.546875	1788.092529
1125.442383	2007.263794
1124.336914	2079.130859
1123.230469	2117.533203
1122.125000	2146.184814
1121.018555	1833.496216
1119.912109	1781.173584
1118.805664	1828.053467
1117.699219	1820.217773
1116.591797	1918.617554
1115.484375	1806.157471
1114.376953	1833.049438
1113.268555	1869.134033
1112.160156	1810.381958
1111.051758	1685.222412
1109.943359	1614.223145
1108.833984	1807.619263
1107.725586	1769.198364
1106.616211	1683.317139
1105.505859	1708.195435
1104.396484	1678.531250
1103.286133	1709.994873
1102.175781	1625.595093
1101.064453	1699.035156
1099.954102	1581.187012
1098.842773	1465.512329
1097.731445	1566.524292
1096.619141	1547.063965
1095.507813	1520.320679
1094.395508	1476.871338
1093.282227	1435.567261
1092.169922	1377.584595
1091.056641	1616.007813
1089.943359	1475.200562
1088.830078	1256.597046
1087.716797	1282.530151
1086.602539	1397.606934
1085.488281	1538.290161
1084.373047	1389.555908
1083.258789	1555.626465
1082.143555	1632.129150
1081.028320	1588.597046
1079.913086	1523.757446
1078.796875	1451.708252
1077.680664	1377.160645
1076.564453	1405.733154
1075.448242	1269.863770
1074.331055	1162.025635
1073.213867	1319.092285
1072.096680	1321.161377
1070.979492	950.325317
1069.861328	1214.645752
1068.743164	1213.905273
1067.625000	1027.942749
1066.505859	1179.174072
1065.386719	1194.378418
1064.267578	1218.799316
1063.148438	1161.153442
1062.029297	881.104370
1060.909180	842.007690
1059.789063	903.375183
1058.667969	1053.441406
1057.547852	873.700012
1056.426758	953.356140
1055.305664	803.868408
1054.183594	754.790405
1053.062500	843.449707
1051.940430	803.531433
1050.818359	761.205505
1049.695313	914.861389
1048.572266	818.679993
1047.449219	850.778198
1046.326172	684.532654
1045.203125	662.871765
1044.079102	736.730713
1042.955078	719.594604
1041.830078	697.741333
1040.706055	829.619263
1039.581055	567.748291
1038.456055	517.864685
1037.331055	440.029877
1036.205078	462.273621
1035.079102	791.647827
1033.953125	685.794800
1032.826172	675.325562
1031.700195	727.644775
1030.573242	635.780029
1029.445313	418.429474
1028.318359	335.972412
1027.190430	358.094666
1026.062500	92.201660
1024.934570	105.108688
1023.805664	136.591736
1022.676758	-15.280735
1021.547852	78.926628
1020.418945	-33.356678
1019.289063	63.192329
1018.159180	291.921234
1017.029297	56.912773
1015.898438	343.574036
1014.767578	206.092255
1013.636719	381.501312
1012.505859	538.366333
1011.375000	852.697693
1010.243164	724.753235
1009.111328	1124.682617
1007.978516	1029.287842
1006.846680	1470.780273
1005.713867	1979.227905
1004.581055	2753.470459
1003.447266	3497.391357
1002.313477	3235.619873
1001.179688	2400.992188
1000.045898	1636.179688
998.912109	1121.299805
997.777344	932.376465
996.642578	928.365723
995.506836	878.318298
994.372070	853.824524
993.236328	684.128357
992.100586	886.009155
990.963867	834.276672
989.828125	782.730225
988.691406	756.710022
987.553711	698.594238
986.416992	684.450500
985.279297	698.113037
984.141602	764.905945
983.003906	562.480896
981.865234	521.441406
980.726563	676.200684
979.587891	520.490417
978.448242	884.850830
977.309570	872.117126
976.169922	880.269104
975.030273	1152.936401
973.889648	1067.197021
972.749023	765.748474
971.608398	1020.484131
970.467773	914.790283
969.326172	1013.676758
968.184570	972.722168
967.042969	762.198242
965.901367	802.055481
964.758789	853.580566
963.616211	822.755188
962.473633	860.947571
961.330078	711.403564
960.186523	502.582550
959.042969	651.476563
957.899414	546.303955
956.754883	587.964539
955.610352	481.038483
954.465820	509.440277
953.321289	592.988525
952.175781	450.255341
951.030273	248.368561
949.884766	273.196381
948.738281	444.567963
947.591797	401.264648
946.445313	278.255829
945.298828	260.639740
944.151367	304.947266
943.003906	486.487701
941.856445	339.463440
940.708008	430.121552
939.559570	404.617065
938.411133	251.627670
937.262695	379.490173
936.113281	699.079956
934.964844	444.301941
933.814453	508.972626
932.665039	334.614349
931.514648	274.491486
930.364258	298.915710
929.213867	444.257263
928.062500	214.173553
926.912109	59.548187
925.759766	237.448486
924.608398	174.380859
923.456055	177.544525
922.303711	44.527256
921.151367	-1.803371
919.999023	-13.779127
918.845703	-95.942947
917.692383	1.626665
916.539063	131.182617
915.384766	-25.170303
914.230469	82.102776
913.076172	-32.851044
911.920898	-102.137604
910.766602	-182.512253
909.611328	-97.068123
908.455078	-258.573914
907.299805	-152.309875
906.143555	49.306526
904.987305	-25.373817
903.830078	40.638550
902.673828	-65.290932
901.516602	16.960348
900.359375	153.699219
899.201172	202.319748
898.042969	-31.697933
896.884766	17.331026
895.726563	138.889236
894.567383	88.753845
893.408203	307.805359
892.249023	267.050537
891.088867	199.383926
889.929688	-5.872567
888.769531	57.867081
887.608398	250.433945
886.448242	246.686020
885.287109	252.126877
884.125977	228.384293
882.963867	173.226181
881.801758	224.219391
880.639648	194.161911
879.477539	94.375137
878.315430	177.286850
877.152344	188.196426
875.989258	246.515503
874.825195	-32.845150
873.661133	142.790466
872.497070	97.870346
871.333008	287.087555
870.168945	129.855820
869.003906	67.256889
867.838867	220.634125
866.672852	57.043900
865.506836	19.462158
864.340820	159.477219
863.174805	144.476196
862.008789	196.914520
860.841797	249.384811
859.674805	54.933865
858.506836	246.652313
857.339844	303.670349
856.171875	452.671814
855.003906	415.472870
853.834961	315.534302
852.666016	399.470001
851.497070	324.246063
850.328125	318.514008
849.158203	236.623276
847.988281	293.611603
846.818359	458.027069
845.647461	179.122314
844.477539	88.300026
843.306641	62.379677
842.134766	219.868301
840.963867	193.839722
839.791992	178.959946
838.619141	108.153999
837.447266	142.343750
836.274414	265.828796
835.101563	400.347687
833.928711	351.599243
832.754883	338.519379
831.581055	247.228912
830.407227	403.596649
829.232422	399.159088
828.058594	436.987091
826.883789	456.854065
825.708008	313.849518
824.533203	317.893738
823.357422	330.733368
822.181641	423.639832
821.004883	8.525329
819.828125	34.389191
818.651367	102.395935
817.474609	-54.588642
816.296875	188.909027
815.119141	40.572765
813.941406	-45.577053
812.763672	63.833591
811.584961	188.590637
810.406250	224.207977
809.226563	39.646286
808.047852	3.829927
806.868164	-105.444023
805.688477	-179.326584
804.507813	-77.976364
803.327148	-87.845558
802.146484	-18.025806
800.965820	115.896263
799.784180	-60.953873
798.603516	-16.192074
797.420898	225.654648
796.239258	23.898165
795.056641	-135.869492
793.874023	-3.355743
792.691406	91.226913
791.507813	-84.587959
790.324219	166.710999
789.140625	59.130589
787.956055	75.294174
786.772461	-63.628582
785.586914	-23.559040
784.402344	171.042542
783.216797	16.057318
782.032227	-2.058602
780.845703	244.762161
779.660156	142.213715
778.473633	154.334717
777.287109	66.867226
776.100586	175.683380
774.913086	34.846096
773.725586	132.147400
772.538086	176.243271
771.349609	78.959381
770.161133	195.377029
768.972656	27.168457
767.784180	147.528564
766.594727	186.103485
765.405273	65.855972
764.215820	449.777435
763.026367	476.639862
761.835938	340.403992
760.645508	551.750916
759.454102	864.016602
758.262695	839.405212
757.072266	1019.145386
755.879883	1123.872192
754.688477	1085.503174
753.496094	809.649353
752.303711	942.417236
751.110352	908.029114
749.917969	1011.858948
748.724609	799.342957
747.530273	918.231140
746.336914	850.404602
745.142578	714.470459
743.948242	653.058899
742.752930	802.083374
741.558594	797.466553
740.363281	621.787292
739.166992	658.661194
737.971680	577.131226
736.775391	445.186462
735.579102	473.093781
734.381836	419.923584
733.185547	456.470917
731.988281	394.485809
730.790039	444.069580
729.592773	526.417358
728.394531	296.006958
727.196289	465.775635
725.997070	381.924469
724.797852	322.162445
723.598633	391.345612
722.399414	458.343842
721.199219	455.472046
719.999023	441.737366
718.798828	482.633881
717.598633	449.391113
716.397461	433.694580
715.196289	405.009521
713.994141	417.866364
712.792969	378.508331
711.590820	291.336273
710.388672	230.485001
709.185547	337.546967
707.982422	311.851013
706.779297	427.865021
705.576172	134.718811
704.372070	268.480682
703.167969	217.411423
701.963867	194.846573
700.759766	185.550354
699.554688	163.430161
698.349609	130.678116
697.143555	17.760254
695.938477	-34.018143
694.732422	25.275717
693.525391	67.429871
692.319336	77.262283
691.112305	15.729651
689.905273	-119.281708
688.697266	-173.650818
687.490234	-199.493530
686.282227	-133.923935
685.073242	62.031277
683.865234	-127.668304
682.656250	66.668083
681.447266	105.227898
680.237305	48.787094
679.028320	70.673218
677.818359	175.174698
676.607422	87.303261
675.397461	216.244339
674.186523	49.029224
672.975586	72.608757
671.763672	-44.056175
670.551758	-2.474816
669.339844	233.990265
668.127930	375.587952
666.915039	310.022034
665.703125	177.842224
664.489258	240.442917
663.276367	210.476593
662.062500	293.099121
660.848633	276.703644
659.634766	221.767395
658.419922	76.539215
657.205078	136.542770
655.990234	-102.951569
654.775391	-31.660053
653.559570	-57.156578
652.343750	49.007908
651.126953	-29.951105
649.911133	-57.025055
648.694336	58.186543
647.477539	175.617096
646.259766	82.170403
645.041992	322.366028
643.824219	338.750763
642.606445	312.118591
641.387695	223.121857
640.168945	211.498871
638.950195	161.093307
637.730469	-46.282986
636.511719	-13.138538
635.291016	21.933224
634.071289	78.182945
632.850586	-35.506142
631.629883	155.270844
630.409180	197.471146
629.188477	9.615829
627.966797	72.266296
626.745117	226.494781
625.522461	317.818817
624.300781	254.032867
623.078125	459.485687
621.854492	396.162292
620.631836	520.397522
619.408203	367.292969
618.184570	159.609970
616.960938	-53.468742
615.736328	250.122803
614.511719	-46.880650
613.287109	176.672058
612.061523	28.554556
610.835938	-20.716766
609.610352	255.261002
608.384766	210.756805
607.158203	6.104701
605.931641	47.150459
604.705078	-37.993736
