# Supplementary material for: Raman spectroscopy accurately differentiates mucosal healing from non-healing and biochemical changes following biological therapy in inflammatory bowel disease
Source: PLoS One. 2021 Jun 2;16(6):e0252210. doi: 10.1371/journal.pone.0252210 (PMC8172032; doi:10.1371/journal.pone.0252210)
Supplement: S4 Dataset — (ZIP) [file pone.0252210.s006.zip › CD Mucosal healing/EC042-1_base sub CR removed_17__X_-26575.8__Y_40166.2__Time_189.txt]

1714.793945	92.335732
1713.817383	-38.148045
1712.840820	222.139435
1711.864258	155.853851
1710.886719	-196.625809
1709.909180	-73.787895
1708.931641	47.050323
1707.953125	-163.698883
1706.975586	-357.456635
1705.997070	-127.307533
1705.018555	-43.737511
1704.040039	27.194378
1703.060547	-59.067707
1702.081055	37.444927
1701.101563	-33.799377
1700.122070	-18.621946
1699.142578	181.848648
1698.162109	32.815552
1697.181641	-117.997940
1696.201172	162.260330
1695.220703	315.000610
1694.239258	67.845230
1693.257813	-34.177483
1692.276367	187.688843
1691.294922	228.809418
1690.313477	318.775604
1689.331055	334.793640
1688.348633	711.695740
1687.366211	571.966431
1686.383789	529.105469
1685.400391	463.060974
1684.416992	632.369141
1683.433594	685.208130
1682.450195	802.771423
1681.465820	1048.878174
1680.482422	901.713989
1679.498047	1130.685181
1678.512695	809.472534
1677.528320	978.783142
1676.542969	1263.152222
1675.558594	1516.314209
1674.572266	1214.399414
1673.586914	1298.868042
1672.601563	1267.142700
1671.615234	1634.705688
1670.628906	1259.086914
1669.642578	1694.397949
1668.655273	1840.815796
1667.668945	1897.685425
1666.681641	1968.498535
1665.694336	1825.080688
1664.706055	2029.929565
1663.718750	2007.334595
1662.730469	2478.622559
1661.742188	2308.839844
1660.753906	2028.494873
1659.764648	2143.747803
1658.775391	2031.777466
1657.787109	2201.297363
1656.796875	2358.094238
1655.807617	2192.486084
1654.818359	2279.033691
1653.828125	2392.596436
1652.837891	1863.797363
1651.846680	1621.480591
1650.856445	1575.578857
1649.865234	1805.227051
1648.874023	1416.776001
1647.882813	1047.550903
1646.891602	990.817993
1645.899414	1066.705444
1644.907227	820.868408
1643.915039	707.676636
1642.922852	679.511475
1641.930664	567.388855
1640.937500	434.665863
1639.944336	415.910980
1638.951172	339.593323
1637.957031	210.998886
1636.963867	177.820740
1635.969727	-81.617058
1634.975586	128.550491
1633.981445	136.153778
1632.986328	7.156629
1631.991211	18.174776
1630.996094	-102.094170
1630.000977	-182.468185
1629.005859	-38.755447
1628.009766	-86.863342
1627.013672	-118.841904
1626.017578	-405.612488
1625.021484	-305.418701
1624.024414	-189.211456
1623.028320	63.907421
1622.031250	180.531906
1621.033203	150.229965
1620.036133	78.173729
1619.038086	43.142475
1618.041016	160.639542
1617.041992	-149.576797
1616.043945	70.674820
1615.045898	199.193573
1614.046875	-34.165802
1613.047852	-364.288269
1612.048828	116.114754
1611.048828	221.584229
1610.049805	-252.064438
1609.049805	-248.473114
1608.049805	-142.589615
1607.048828	-34.022472
1606.048828	-48.466702
1605.047852	178.046570
1604.046875	467.370178
1603.045898	141.666611
1602.044922	308.047668
1601.042969	113.431351
1600.041016	96.783859
1599.039063	-108.069771
1598.037109	-103.675484
1597.034180	-135.852982
1596.031250	14.903275
1595.028320	-330.751129
1594.025391	89.003555
1593.022461	-201.692444
1592.018555	-205.111374
1591.014648	-109.370186
1590.010742	-245.955231
1589.006836	79.268303
1588.001953	-237.377670
1586.997070	358.808838
1585.992188	-30.886545
1584.987305	275.513367
1583.982422	193.382324
1582.976563	38.239803
1581.970703	463.993835
1580.964844	178.442459
1579.958984	179.338867
1578.952148	164.493668
1577.945313	102.688866
1576.938477	17.363613
1575.931641	101.050987
1574.924805	317.223633
1573.916992	348.512573
1572.909180	205.441223
1571.901367	59.676041
1570.893555	106.131638
1569.884766	-26.889185
1568.876953	343.945587
1567.868164	169.030045
1566.858398	339.351074
1565.849609	236.835907
1564.839844	219.817413
1563.830078	28.749435
1562.820313	-58.657394
1561.810547	250.626068
1560.799805	105.736214
1559.790039	194.052490
1558.779297	72.140739
1557.767578	362.117920
1556.756836	94.683434
1555.745117	298.595673
1554.733398	512.551636
1553.721680	291.169495
1552.709961	413.959991
1551.697266	109.385033
1550.685547	187.692352
1549.672852	-11.115438
1548.659180	547.776978
1547.646484	291.589935
1546.632813	130.912796
1545.619141	461.188049
1544.605469	349.138458
1543.591797	-21.499392
1542.577148	62.401417
1541.562500	290.638245
1540.547852	211.239075
1539.533203	-229.814850
1538.518555	-175.382019
1537.502930	-180.603760
1536.487305	33.203911
1535.471680	-11.285896
1534.456055	83.230919
1533.439453	205.784393
1532.422852	268.725952
1531.406250	220.553421
1530.389648	-82.955994
1529.373047	-64.597244
1528.355469	-46.534351
1527.337891	17.599611
1526.320313	138.070587
1525.302734	-163.892502
1524.284180	-0.247243
1523.265625	101.312248
1522.247070	-10.935960
1521.228516	33.465984
1520.208984	-97.274071
1519.190430	39.131981
1518.170898	146.923065
1517.151367	-66.780327
1516.130859	1.904809
1515.111328	129.388077
1514.090820	-43.901749
1513.070313	160.010651
1512.049805	-195.966812
1511.028320	30.448572
1510.006836	-110.374321
1508.986328	-66.682747
1507.963867	-0.227097
1506.942383	81.354553
1505.919922	-262.896912
1504.898438	-66.458862
1503.875977	60.443169
1502.852539	-117.825768
1501.830078	-224.520828
1500.806641	-177.792419
1499.783203	-10.991220
1498.759766	-172.122360
1497.736328	-182.431122
1496.711914	-246.716919
1495.687500	5.985125
1494.663086	-271.027100
1493.638672	-113.473244
1492.613281	120.460022
1491.587891	9.053093
1490.563477	388.108673
1489.537109	263.471741
1488.511719	565.251099
1487.485352	366.170929
1486.458984	595.885864
1485.432617	314.811432
1484.406250	339.898468
1483.379883	594.414124
1482.352539	573.113892
1481.325195	503.188660
1480.297852	466.261261
1479.269531	824.276245
1478.241211	611.063843
1477.213867	881.950928
1476.184570	933.409485
1475.156250	1193.571045
1474.127930	1328.688477
1473.098633	1236.977173
1472.069336	1463.333130
1471.040039	1521.488525
1470.009766	2014.527832
1468.979492	2008.638306
1467.950195	1816.991821
1466.918945	2075.299561
1465.888672	2325.772705
1464.857422	2304.035889
1463.827148	2452.475098
1462.795898	2816.652100
1461.763672	2921.457520
1460.732422	2784.896484
1459.700195	2968.165527
1458.667969	3196.951172
1457.635742	3359.562012
1456.603516	3268.289551
1455.570313	3171.867432
1454.537109	3093.160400
1453.503906	3295.869385
1452.470703	3186.602783
1451.436523	3490.417969
1450.403320	3778.868408
1449.369141	3593.344727
1448.333984	4058.780762
1447.299805	3890.897949
1446.264648	3619.203857
1445.230469	3864.004395
1444.194336	3296.221191
1443.159180	3366.296631
1442.124023	3190.934326
1441.087891	3131.929932
1440.051758	3060.287354
1439.015625	3188.377686
1437.978516	2772.947998
1436.941406	2981.855469
1435.904297	2412.521973
1434.867188	2411.760498
1433.830078	2279.684082
1432.791992	1917.881592
1431.754883	1725.404785
1430.715820	1512.772949
1429.677734	1600.546997
1428.639648	1163.588989
1427.600586	943.719727
1426.561523	1198.036499
1425.522461	874.957092
1424.482422	395.753815
1423.443359	594.702271
1422.403320	808.698669
1421.363281	619.630615
1420.322266	433.188507
1419.282227	415.606354
1418.241211	382.960327
1417.200195	219.524475
1416.159180	642.503540
1415.117188	320.707245
1414.076172	185.274841
1413.034180	112.816406
1411.992188	103.322151
1410.949219	227.105911
1409.907227	313.263092
1408.864258	248.701248
1407.821289	169.193237
1406.777344	215.357819
1405.734375	183.801178
1404.690430	318.013489
1403.646484	-17.043474
1402.602539	67.193855
1401.557617	189.114151
1400.513672	-150.367310
1399.468750	-151.081604
1398.423828	-76.462349
1397.377930	198.748581
1396.333008	158.246506
1395.287109	-37.468723
1394.241211	60.109947
1393.195313	225.405029
1392.148438	70.253242
1391.101563	20.450132
1390.054688	-1.652251
1389.007813	-221.272232
1387.960938	337.375702
1386.913086	305.644409
1385.865234	-258.546570
1384.817383	-79.816200
1383.769531	-305.924072
1382.720703	-314.384094
1381.671875	12.116937
1380.623047	43.891495
1379.574219	53.345768
1378.524414	-366.514160
1377.475586	130.148849
1376.425781	-129.469223
1375.375977	-51.941299
1374.325195	-183.846771
1373.274414	148.399185
1372.224609	131.601318
1371.172852	187.245789
1370.122070	-225.521896
1369.070313	-89.706787
1368.019531	200.731552
1366.967773	-14.447644
1365.915039	-37.605961
1364.863281	88.854317
1363.810547	362.298859
1362.757813	75.843262
1361.705078	41.019657
1360.651367	-190.142227
1359.598633	-137.447281
1358.544922	59.626099
1357.491211	-190.684708
1356.436523	287.562683
1355.382813	226.573303
1354.328125	424.178680
1353.273438	333.759674
1352.217773	407.468262
1351.163086	461.505676
1350.107422	351.868866
1349.051758	694.172058
1347.996094	897.579468
1346.939453	937.355042
1345.883789	942.613708
1344.827148	1329.924561
1343.769531	1511.487183
1342.712891	1229.694580
1341.655273	1649.503418
1340.598633	1722.497192
1339.540039	1193.718750
1338.482422	1611.397827
1337.423828	1548.754395
1336.366211	1560.618042
1335.307617	1750.853638
1334.248047	1617.056885
1333.189453	1592.382446
1332.129883	1276.059570
1331.070313	1182.619873
1330.010742	1057.283325
1328.950195	1352.361328
1327.890625	1084.115356
1326.830078	1228.753052
1325.768555	1062.285767
1324.708008	1394.940430
1323.646484	1340.003906
1322.585938	1445.747192
1321.523438	1684.874756
1320.461914	1482.449341
1319.400391	1443.112793
1318.337891	1556.877197
1317.275391	1471.056396
1316.211914	1631.967041
1315.149414	1874.340454
1314.085938	1397.253296
1313.022461	1703.979370
1311.958984	1587.106812
1310.894531	1815.207153
1309.831055	1403.280884
1308.766602	1496.295044
1307.701172	1618.963135
1306.636719	1675.333496
1305.571289	1466.176514
1304.505859	1591.744995
1303.440430	1503.513184
1302.375000	1693.268433
1301.308594	1610.286377
1300.242188	1554.533325
1299.175781	1521.073853
1298.109375	1726.028809
1297.041992	1248.392944
1295.975586	1600.929932
1294.908203	1501.826904
1293.839844	1771.000122
1292.772461	1402.325562
1291.704102	1328.291748
1290.635742	1534.000732
1289.567383	1320.502563
1288.498047	798.363281
1287.428711	1381.873657
1286.360352	1293.915405
1285.290039	1240.405273
1284.220703	1125.825806
1283.150391	1087.321899
1282.080078	884.937561
1281.009766	1213.875000
1279.939453	1192.869995
1278.868164	1137.729736
1277.796875	1202.577148
1276.725586	1194.146240
1275.654297	1347.187866
1274.582031	1414.707031
1273.509766	1259.917969
1272.437500	1254.333740
1271.365234	1505.332397
1270.291992	1705.022339
1269.218750	1614.162720
1268.145508	1743.131348
1267.072266	1279.073975
1265.999023	1593.671265
1264.924805	1476.413086
1263.850586	1632.448364
1262.776367	1907.971558
1261.701172	1812.880737
1260.625977	1532.664795
1259.550781	1744.871460
1258.475586	1464.921631
1257.400391	1616.281006
1256.324219	1499.754517
1255.248047	1758.269653
1254.171875	1739.233887
1253.094727	1727.549561
1252.018555	1618.600220
1250.941406	1731.096069
1249.864258	1777.917847
1248.786133	1681.294434
1247.708008	1555.576904
1246.630859	1515.016968
1245.551758	1666.447754
1244.473633	1715.811401
1243.394531	1672.877319
1242.316406	1700.407227
1241.236328	1659.953613
1240.157227	1393.813599
1239.077148	1397.149536
1237.998047	1189.429932
1236.917969	1670.655151
1235.836914	1567.236328
1234.756836	1507.511108
1233.675781	1602.933105
1232.594727	1300.870728
1231.512695	926.240906
1230.431641	1433.496460
1229.349609	1383.495361
1228.267578	1277.811279
1227.185547	1225.408203
1226.102539	1105.236084
1225.019531	1093.974365
1223.936523	1155.260864
1222.853516	1158.444458
1221.769531	1033.432129
1220.686523	797.239868
1219.602539	795.551514
1218.517578	624.667053
1217.433594	968.401489
1216.348633	671.866333
1215.263672	631.381897
1214.178711	359.092194
1213.092773	634.781006
1212.007813	779.984680
1210.921875	792.361145
1209.834961	705.765442
1208.749023	995.359009
1207.662109	1014.713867
1206.575195	754.369629
1205.488281	792.908081
1204.400391	867.489746
1203.313477	775.755615
1202.225586	431.099274
1201.136719	469.352478
1200.048828	560.474915
1198.959961	162.893204
1197.871094	164.835327
1196.782227	-4.116750
1195.692383	348.824280
1194.603516	21.021336
1193.513672	15.406403
1192.423828	86.610298
1191.333008	-248.429459
1190.242188	-4.427524
1189.151367	11.178852
1188.060547	-110.201843
1186.969727	-169.211853
1185.877930	-180.304520
1184.786133	-42.717308
1183.694336	104.296333
1182.601563	-111.078407
1181.509766	-125.017090
1180.416992	-175.036575
1179.323242	-371.382629
1178.230469	-138.767181
1177.136719	517.708435
1176.042969	102.995422
1174.949219	152.963669
1173.854492	284.186615
1172.760742	173.457428
1171.666016	100.935791
1170.570313	229.303986
1169.475586	-37.222134
1168.379883	220.016571
1167.284180	328.757599
1166.188477	167.179855
1165.091797	-42.268696
1163.996094	-55.798649
1162.899414	293.662354
1161.801758	-42.669746
1160.705078	177.417099
1159.607422	146.582657
1158.509766	122.788330
1157.412109	175.231033
1156.313477	244.203888
1155.215820	432.283661
1154.117188	-54.741863
1153.017578	54.347496
1151.918945	-44.112869
1150.819336	250.531479
1149.719727	-31.672754
1148.620117	-154.289993
1147.519531	46.878662
1146.418945	178.771027
1145.318359	-229.882233
1144.217773	77.848785
1143.116211	54.567051
1142.014648	-30.691319
1140.913086	67.077980
1139.811523	-256.187134
1138.708984	-32.704231
1137.606445	-154.069382
1136.503906	47.632095
1135.401367	49.562931
1134.297852	-143.406830
1133.194336	117.104004
1132.090820	583.896973
1130.987305	748.924133
1129.882813	797.463440
1128.778320	684.529602
1127.673828	886.967285
1126.569336	799.890808
1125.463867	736.421692
1124.358398	1106.592896
1123.252930	1087.854614
1122.146484	1175.592041
1121.041016	1071.329712
1119.934570	604.672363
1118.828125	637.645813
1117.720703	807.750122
1116.613281	589.569885
1115.505859	574.837158
1114.398438	526.881653
1113.291016	211.614975
1112.182617	477.966766
1111.074219	254.801666
1109.964844	532.603760
1108.856445	564.474426
1107.747070	808.798157
1106.637695	752.988953
1105.528320	989.870911
1104.417969	1115.584351
1103.307617	837.596252
1102.197266	889.953674
1101.086914	864.349976
1099.975586	1024.958496
1098.864258	909.541626
1097.752930	1053.386841
1096.641602	1185.296997
1095.529297	1128.552734
1094.416992	920.995117
1093.304688	1038.454590
1092.191406	1330.000610
1091.079102	988.132080
1089.965820	820.485779
1088.852539	1175.196167
1087.738281	1047.420532
1086.624023	1260.655029
1085.509766	782.449036
1084.395508	1000.226929
1083.280273	1013.360962
1082.166016	1031.151733
1081.050781	546.147583
1079.934570	805.808228
1078.819336	825.817261
1077.703125	812.890991
1076.586914	743.602234
1075.469727	873.737244
1074.353516	994.409546
1073.236328	751.444824
1072.119141	602.355408
1071.000977	561.128845
1069.882813	700.365479
1068.765625	485.708557
1067.646484	606.099243
1066.528320	307.196075
1065.409180	516.525879
1064.290039	639.132568
1063.170898	249.101089
1062.050781	498.044098
1060.930664	681.368713
1059.810547	630.720642
1058.690430	647.915344
1057.569336	826.401550
1056.449219	350.398621
1055.327148	465.791382
1054.206055	363.898438
1053.083984	392.854462
1051.961914	648.328247
1050.839844	371.428406
1049.717773	407.449036
1048.594727	499.473877
1047.471680	-50.070511
1046.348633	310.322845
1045.224609	3.659756
1044.101563	338.320923
1042.976563	313.899536
1041.852539	175.377029
1040.728516	120.845131
1039.603516	406.442688
1038.478516	191.312576
1037.352539	83.423851
1036.227539	-26.656118
1035.101563	-10.970801
1033.974609	114.112007
1032.848633	276.446320
1031.721680	522.487122
1030.594727	622.031067
1029.467773	461.292084
1028.340820	465.706818
1027.212891	65.951942
1026.084961	-52.471199
1024.956055	-328.663086
1023.828125	-288.863068
1022.699219	-37.772987
1021.570313	-287.931091
1020.440430	-257.152313
1019.311523	-168.268723
1018.181641	-408.614258
1017.050781	-73.779526
1015.920898	-330.015259
1014.790039	317.737762
1013.659180	124.325172
1012.528320	-281.959290
1011.396484	4.464612
1010.265625	346.469818
1009.132813	119.030441
1008.000977	692.529053
1006.868164	560.260925
1005.736328	1288.654175
1004.602539	1917.399536
1003.469727	3234.975342
1002.335938	3463.412109
1001.202148	2927.010742
1000.068359	2337.878906
998.933594	1381.924316
997.799805	442.758545
996.665039	416.120422
995.529297	71.129730
994.394531	-81.981911
993.258789	182.722397
992.123047	221.440430
990.986328	228.023926
989.849609	117.207359
988.712891	248.644943
987.576172	154.377533
986.439453	16.569017
985.301758	102.425278
984.164063	250.607422
983.025391	334.440735
981.887695	-85.628609
980.749023	-312.019928
979.610352	154.380051
978.470703	-62.370419
977.332031	-71.850250
976.192383	-48.944386
975.051758	105.157547
973.912109	59.482826
972.771484	225.389618
971.630859	111.210289
970.490234	438.184113
969.348633	-95.703918
968.207031	247.647354
967.065430	113.756294
965.923828	494.031860
964.781250	170.195877
963.638672	-31.739388
962.496094	594.246155
961.352539	303.345398
960.208984	280.899933
959.065430	176.206985
957.921875	433.669220
956.777344	91.278839
955.632813	305.575653
954.488281	348.331238
953.343750	331.793610
952.198242	219.395050
951.052734	47.803158
949.907227	313.257996
948.760742	178.740967
947.614258	181.637680
946.467773	346.990723
945.321289	-136.305817
944.173828	328.677216
943.026367	81.236496
941.878906	101.230736
940.730469	479.753540
939.582031	374.573425
938.433594	356.353607
937.285156	349.757202
936.135742	309.179077
934.987305	353.182098
933.836914	299.371216
932.687500	505.560974
931.537109	203.859177
930.386719	102.930710
929.236328	-34.173103
928.084961	-100.435516
926.934570	236.375168
925.783203	-125.303703
924.630859	-136.285782
923.478516	380.570862
922.327148	135.680847
921.173828	66.144516
920.021484	26.383064
918.868164	-179.031662
917.714844	190.558655
916.561523	255.847168
915.407227	-153.249802
914.252930	119.034744
913.098633	-148.756622
911.944336	21.664705
910.789063	-21.040447
909.633789	-117.975113
908.478516	-389.272736
907.322266	-397.319122
906.166016	-83.383942
905.009766	-152.335220
903.853516	-225.615234
902.696289	7.027291
901.539063	205.759338
900.381836	-217.922104
899.223633	-283.689362
898.065430	3.674795
896.907227	105.569504
895.749023	35.696644
894.589844	124.263077
893.430664	-178.114319
892.271484	-172.878387
891.112305	-196.880173
889.952148	27.724150
888.791992	-52.513649
887.630859	-58.079697
886.470703	214.100952
885.309570	165.829132
884.148438	196.657974
882.986328	-149.089844
881.825195	177.419479
880.663086	161.196335
879.500000	106.770393
878.337891	156.113464
877.174805	194.265671
876.011719	146.894501
874.847656	264.016296
873.684570	194.297516
872.520508	273.243561
871.355469	-61.815430
870.191406	46.536549
869.026367	334.836426
867.861328	139.604599
866.695313	-125.165825
865.530273	210.333267
864.364258	242.375443
863.197266	-17.592134
862.031250	315.527405
860.864258	464.406311
859.697266	465.080139
858.530273	380.493927
857.362305	717.816772
856.194336	720.742432
855.026367	797.692444
853.857422	630.218750
852.688477	933.589233
851.519531	716.862305
850.350586	648.115723
849.180664	814.612488
848.010742	779.460327
846.840820	578.616028
845.670898	397.993530
844.500000	71.968956
843.329102	157.767395
842.157227	348.632172
840.986328	244.160278
839.814453	349.875610
838.642578	209.612854
837.469727	185.582062
836.296875	282.161011
835.124023	309.394714
833.951172	419.185608
832.777344	497.607086
831.603516	558.070374
830.429688	390.806244
829.255859	328.408752
828.081055	156.669891
826.906250	366.270966
825.731445	664.866699
824.555664	499.608459
823.379883	367.765808
822.204102	173.505356
821.027344	-112.080162
819.851563	-145.998276
818.674805	-151.056396
817.497070	-258.605438
816.320313	-12.392411
815.142578	-137.945770
813.963867	-172.356430
812.786133	-355.862823
811.607422	23.066858
810.428711	48.289806
809.250000	268.920807
808.070313	93.874626
806.890625	-221.149139
805.710938	-67.617470
804.531250	298.828918
803.350586	-102.987053
802.169922	-353.859100
800.988281	-45.700703
799.807617	-190.293671
798.625977	-663.136902
797.444336	-105.050591
796.261719	-307.586884
795.079102	-20.477621
793.896484	-99.180901
792.713867	-16.320723
791.530273	-228.146576
790.346680	-110.178360
789.163086	62.909492
787.979492	271.163391
786.794922	251.310379
785.610352	375.067902
784.425781	399.111633
783.240234	212.981155
782.054688	199.168106
780.869141	370.807526
779.682617	327.937073
778.496094	247.385101
777.309570	491.289032
776.123047	90.346977
774.935547	172.760681
773.748047	100.533386
772.560547	173.779648
771.373047	-17.803835
770.184570	86.004311
768.996094	61.765018
767.806641	15.353990
766.618164	193.560516
765.428711	138.044479
764.239258	124.258522
763.048828	436.199554
761.858398	386.859741
760.667969	594.892273
759.477539	527.674866
758.286133	352.579681
757.094727	188.439774
755.903320	424.404877
754.710938	633.763245
753.518555	348.456055
752.326172	416.899170
751.133789	553.299500
749.940430	415.025604
748.747070	511.640717
747.553711	680.551392
746.359375	474.032684
745.166016	530.805542
743.970703	565.533936
742.776367	203.252869
741.581055	248.857666
740.385742	193.547745
739.190430	54.931786
737.994141	196.750092
736.797852	-1.049349
735.601563	151.572144
734.405273	153.020538
733.208008	193.831421
732.010742	162.381073
730.813477	365.015228
729.615234	340.060730
728.416992	363.216461
727.218750	176.482712
726.020508	230.266159
724.821289	539.698669
723.622070	422.987213
722.422852	334.749603
721.222656	351.393372
720.022461	149.752640
718.822266	85.751968
717.621094	394.969055
716.420898	381.223602
715.218750	483.137970
714.017578	591.618835
712.815430	152.924683
711.614258	152.613113
710.411133	-72.056030
709.208984	-2.418998
708.005859	-39.435539
706.802734	-126.408699
705.599609	-104.374847
704.395508	59.242531
703.191406	-88.250671
701.987305	-59.326542
700.782227	156.773193
699.577148	-140.251602
698.372070	-234.802979
697.166992	-131.365143
695.960938	-221.199295
694.754883	10.700093
693.548828	-35.335197
692.341797	-44.248028
691.135742	-161.511459
689.927734	-347.978455
688.720703	-65.459991
687.512695	-132.138245
686.304688	-311.355774
685.096680	-91.296021
683.888672	-18.533257
682.679688	28.409058
681.470703	-15.452172
680.260742	-141.384811
679.050781	-236.703049
677.840820	92.663658
676.630859	-257.644196
675.419922	35.255146
674.209961	-43.919361
672.998047	0.494071
671.787109	88.381126
670.575195	-52.733208
669.363281	258.275238
668.151367	-31.466093
666.938477	1.125641
665.725586	159.236801
664.512695	99.364204
663.299805	35.427834
662.085938	-155.620117
660.872070	35.659252
659.658203	15.597958
658.443359	146.767654
657.228516	62.393547
656.013672	-116.626274
654.797852	-187.585403
653.583008	217.979904
652.366211	181.793442
651.150391	257.794556
649.934570	-96.864624
648.717773	-33.487526
647.500000	40.741577
646.283203	244.164017
645.065430	-45.191505
643.847656	197.025040
642.629883	284.312164
641.411133	636.074890
640.192383	443.768860
638.973633	189.195496
637.753906	220.494141
636.534180	-81.287842
635.314453	-73.739822
634.094727	129.088440
632.874023	22.519629
631.653320	134.743912
630.432617	199.482315
629.211914	285.389771
627.990234	-100.909630
626.768555	-75.637955
625.545898	309.432159
624.324219	-82.009552
623.101563	550.595642
621.877930	340.431732
620.655273	474.665344
619.431641	503.305817
618.208008	188.727249
616.983398	320.946564
615.759766	186.985321
614.535156	112.167931
613.310547	-87.560158
612.084961	-153.416672
610.859375	-153.977310
609.633789	-217.606659
608.408203	-102.845573
607.181641	93.959190
605.955078	-11.818221
604.728516	24.157940
