# Supplementary material for: Raman spectroscopy accurately differentiates mucosal healing from non-healing and biochemical changes following biological therapy in inflammatory bowel disease
Source: PLoS One. 2021 Jun 2;16(6):e0252210. doi: 10.1371/journal.pone.0252210 (PMC8172032; doi:10.1371/journal.pone.0252210)
Supplement: S4 Dataset — (ZIP) [file pone.0252210.s006.zip › CD Mucosal healing/OC017 post treatment-1_BL sub CR removed_71__X_-6103.39__Y_10949.1__Z_-135.588__Time_803.txt]

1714.708984	-140.479462
1713.732422	-57.740604
1712.755859	128.882294
1711.779297	12.540142
1710.801758	97.439751
1709.824219	8.230024
1708.846680	-48.621841
1707.868164	52.760326
1706.890625	-41.236217
1705.912109	-35.954388
1704.933594	-6.392382
1703.954102	87.561737
1702.975586	88.032616
1701.996094	72.626854
1701.016602	-33.511246
1700.037109	-45.790455
1699.056641	54.420273
1698.077148	-131.187744
1697.096680	57.630558
1696.116211	-116.781853
1695.134766	-50.498165
1694.154297	-16.035065
1693.172852	53.333839
1692.191406	-112.001602
1691.209961	-74.190781
1690.227539	268.000732
1689.245117	-40.620651
1688.263672	-130.140366
1687.280273	-126.092056
1686.297852	211.453430
1685.314453	103.978615
1684.332031	-11.171231
1683.347656	57.757690
1682.364258	254.769806
1681.380859	137.729156
1680.396484	170.055344
1679.412109	69.534714
1678.427734	41.156902
1677.442383	303.011719
1676.458008	232.532745
1675.472656	396.330902
1674.487305	408.757843
1673.500977	432.038605
1672.515625	197.793579
1671.529297	210.970169
1670.542969	681.266174
1669.556641	437.205139
1668.569336	719.190430
1667.583008	714.610901
1666.595703	452.820038
1665.608398	618.568665
1664.620117	617.330811
1663.632813	717.122070
1662.644531	581.086487
1661.656250	461.242920
1660.667969	474.190308
1659.678711	611.878113
1658.689453	625.207153
1657.700195	673.174438
1656.710938	453.876617
1655.721680	264.005981
1654.731445	603.784180
1653.742188	570.500793
1652.750977	368.077667
1651.760742	348.465393
1650.770508	69.887558
1649.779297	122.103691
1648.788086	121.613495
1647.796875	258.731873
1646.804688	200.431610
1645.813477	118.569244
1644.821289	200.648697
1643.829102	26.734972
1642.836914	-1.743908
1641.843750	146.773453
1640.850586	100.117104
1639.857422	-215.452972
1638.864258	-8.499075
1637.871094	166.865707
1636.876953	20.648764
1635.882813	-138.545334
1634.888672	-118.335564
1633.894531	38.998936
1632.899414	83.118393
1631.905273	-188.666199
1630.910156	47.934345
1629.915039	-89.245766
1628.918945	-184.151276
1627.922852	-297.323212
1626.927734	-107.806946
1625.930664	86.969879
1624.934570	50.376709
1623.938477	-93.888367
1622.941406	-40.882706
1621.944336	-16.716253
1620.947266	-160.613358
1619.949219	-96.873268
1618.952148	137.615173
1617.954102	-66.381432
1616.956055	239.009033
1615.957031	150.679138
1614.958984	86.075470
1613.959961	-4.681207
1612.960938	326.896301
1611.961914	199.531158
1610.961914	38.186630
1609.962891	110.224899
1608.962891	-90.244255
1607.962891	188.826782
1606.961914	-152.936295
1605.961914	178.471054
1604.960938	90.873917
1603.959961	63.542538
1602.958984	20.549992
1601.957031	22.065298
1600.956055	-13.012603
1599.954102	218.680923
1598.952148	-7.267401
1597.949219	93.637825
1596.947266	-30.243475
1595.944336	81.086426
1594.941406	-251.725098
1593.938477	-111.665154
1592.934570	28.324440
1591.931641	-304.271240
1590.927734	-54.692486
1589.923828	-136.641327
1588.918945	-155.959839
1587.915039	101.208405
1586.910156	118.320488
1585.905273	294.446075
1584.900391	-45.651466
1583.894531	5.281621
1582.889648	113.496712
1581.883789	21.042742
1580.877930	19.751450
1579.871094	13.210686
1578.865234	-97.485970
1577.858398	75.517029
1576.851563	84.465790
1575.844727	-96.547775
1574.836914	39.794720
1573.829102	-26.807236
1572.822266	119.775742
1571.813477	42.683945
1570.805664	-16.224192
1569.797852	-233.653549
1568.789063	112.647911
1567.780273	87.354820
1566.770508	-15.890169
1565.761719	-12.702675
1564.751953	224.006760
1563.742188	146.569412
1562.732422	12.029052
1561.722656	-34.326416
1560.711914	134.501099
1559.702148	2.449664
1558.691406	28.498989
1557.679688	127.022949
1556.668945	15.577325
1555.657227	38.801746
1554.645508	56.766750
1553.633789	105.725502
1552.622070	56.218323
1551.609375	-94.290054
1550.596680	57.949085
1549.583984	-40.900749
1548.571289	5.066185
1547.558594	250.058411
1546.544922	16.556160
1545.531250	178.562637
1544.517578	-11.041615
1543.503906	207.592712
1542.489258	113.477013
1541.474609	-60.736626
1540.459961	12.928209
1539.445313	70.996788
1538.429688	12.804622
1537.415039	44.887474
1536.399414	231.660599
1535.383789	152.604858
1534.367188	259.166992
1533.351563	350.147156
1532.334961	36.303925
1531.318359	170.938950
1530.301758	233.292694
1529.284180	272.348846
1528.266602	100.124191
1527.249023	149.337845
1526.231445	293.705048
1525.213867	324.687134
1524.195313	95.670006
1523.177734	-84.431175
1522.159180	56.979084
1521.139648	74.805435
1520.121094	77.135437
1519.101563	-41.433777
1518.082031	-108.624626
1517.062500	45.110451
1516.042969	-114.692665
1515.022461	151.830109
1514.001953	-69.707329
1512.981445	63.059101
1511.960938	-48.135384
1510.939453	71.590752
1509.918945	119.375435
1508.897461	154.234787
1507.875000	-59.750362
1506.853516	-127.552971
1505.831055	-92.864243
1504.809570	-268.395142
1503.787109	30.098480
1502.763672	-68.675400
1501.741211	-123.913742
1500.717773	-151.032745
1499.694336	-6.671274
1498.670898	-151.656326
1497.646484	-317.116486
1496.623047	-149.951248
1495.598633	-123.604546
1494.574219	-148.468796
1493.549805	18.388845
1492.524414	197.894363
1491.499023	16.919147
1490.473633	53.163712
1489.448242	-321.944855
1488.422852	-326.596680
1487.396484	-88.717438
1486.370117	164.337967
1485.343750	85.428299
1484.317383	139.211182
1483.290039	88.315529
1482.262695	139.437378
1481.235352	236.410172
1480.208008	124.227509
1479.180664	218.547043
1478.152344	144.571823
1477.124023	310.119171
1476.095703	404.237427
1475.067383	274.152649
1474.038086	373.266998
1473.008789	538.509338
1471.979492	197.129059
1470.950195	685.489075
1469.919922	802.141846
1468.890625	733.049194
1467.860352	503.732758
1466.830078	955.931946
1465.798828	711.373108
1464.768555	454.213470
1463.737305	944.199158
1462.706055	859.817688
1461.674805	617.990540
1460.642578	706.367798
1459.610352	835.323792
1458.578125	903.303284
1457.545898	1019.469910
1456.513672	990.963745
1455.480469	997.972168
1454.447266	1205.336182
1453.414063	1143.840454
1452.380859	1100.123169
1451.346680	1102.039551
1450.313477	1071.035767
1449.279297	1024.840454
1448.244141	1049.585938
1447.209961	993.310120
1446.174805	1281.386108
1445.139648	1235.227173
1444.104492	979.053467
1443.069336	1173.381836
1442.033203	960.362854
1440.998047	1013.022095
1439.961914	1356.455811
1438.924805	908.481750
1437.888672	1034.475220
1436.851563	981.016724
1435.814453	899.818115
1434.777344	611.564148
1433.740234	641.652649
1432.702148	550.560303
1431.664063	406.529877
1430.625977	504.871155
1429.587891	323.134247
1428.548828	444.215851
1427.509766	10.424931
1426.471680	-128.107605
1425.431641	53.603195
1424.392578	-19.276815
1423.352539	263.216797
1422.312500	248.343750
1421.272461	135.288803
1420.232422	138.170242
1419.191406	118.426125
1418.150391	-19.570757
1417.109375	144.545898
1416.068359	165.222412
1415.027344	17.395386
1413.985352	194.118301
1412.943359	147.025299
1411.901367	-15.636538
1410.858398	73.162964
1409.816406	99.169052
1408.773438	-123.513893
1407.730469	-142.584152
1406.687500	-174.142395
1405.643555	-52.480492
1404.599609	-166.771561
1403.555664	253.616074
1402.511719	86.741821
1401.466797	-137.703598
1400.422852	41.822598
1399.377930	-29.425817
1398.333008	-75.507225
1397.287109	-139.058807
1396.242188	-54.653671
1395.196289	119.968307
1394.150391	279.555023
1393.104492	108.573883
1392.057617	2.825460
1391.010742	-117.825439
1389.963867	56.965496
1388.916992	161.694885
1387.870117	271.455048
1386.822266	203.654205
1385.774414	-96.593277
1384.726563	-29.134600
1383.677734	-226.586746
1382.629883	-64.017174
1381.581055	-1.388734
1380.532227	-31.132486
1379.483398	21.626909
1378.433594	44.470024
1377.383789	162.238937
1376.333984	-186.663727
1375.284180	-218.450607
1374.234375	-55.560905
1373.183594	12.551064
1372.132813	197.912445
1371.082031	146.433548
1370.031250	25.268837
1368.979492	-100.758408
1367.927734	139.589478
1366.875977	66.062569
1365.824219	-101.985527
1364.771484	33.868309
1363.718750	40.300789
1362.666016	-65.180267
1361.613281	31.007162
1360.560547	246.644287
1359.506836	313.033447
1358.453125	-33.301495
1357.399414	137.696014
1356.344727	373.314789
1355.291016	126.832390
1354.236328	-54.872620
1353.181641	-65.030754
1352.126953	-5.567992
1351.071289	140.839966
1350.015625	282.302124
1348.959961	376.628784
1347.904297	145.952515
1346.847656	287.552887
1345.791992	295.250732
1344.735352	555.937683
1343.677734	536.447571
1342.621094	777.297974
1341.563477	329.228516
1340.505859	352.150146
1339.448242	605.496033
1338.390625	484.873077
1337.332031	572.344727
1336.273438	657.378052
1335.214844	561.791016
1334.156250	701.377930
1333.097656	363.546600
1332.038086	453.794159
1330.978516	343.790466
1329.917969	488.530884
1328.858398	571.497620
1327.797852	535.885254
1326.737305	460.831879
1325.676758	524.200195
1324.616211	785.169312
1323.554688	776.977051
1322.493164	420.817932
1321.431641	876.800720
1320.370117	718.295776
1319.307617	360.115448
1318.245117	515.131653
1317.182617	470.425629
1316.120117	408.549469
1315.056641	440.415314
1313.993164	610.322449
1312.929688	738.336548
1311.866211	713.652100
1310.802734	420.629639
1309.738281	649.722595
1308.673828	733.554199
1307.609375	465.502472
1306.543945	896.358887
1305.479492	628.506836
1304.414063	722.336670
1303.347656	501.461060
1302.282227	819.085205
1301.215820	694.242493
1300.150391	842.253113
1299.083008	624.212769
1298.016602	848.412720
1296.949219	684.591614
1295.882813	555.266602
1294.815430	669.032104
1293.747070	534.949890
1292.679688	464.763214
1291.611328	652.199646
1290.542969	439.875427
1289.474609	399.311096
1288.405273	574.513672
1287.335938	776.642273
1286.266602	432.338470
1285.197266	338.087646
1284.127930	545.156372
1283.057617	497.520630
1281.987305	628.649780
1280.916992	811.154236
1279.845703	744.025635
1278.775391	508.164337
1277.704102	521.914185
1276.632813	677.521729
1275.560547	723.076416
1274.489258	521.773254
1273.416992	254.606689
1272.344727	576.395447
1271.271484	582.965393
1270.199219	345.353119
1269.125977	364.233002
1268.052734	514.948975
1266.979492	570.441467
1265.905273	957.768921
1264.831055	542.372864
1263.756836	217.420273
1262.682617	580.251953
1261.607422	640.649170
1260.533203	552.368774
1259.458008	313.060089
1258.381836	444.179321
1257.306641	701.914795
1256.230469	730.644653
1255.154297	764.243713
1254.078125	873.299011
1253.001953	337.430603
1251.924805	509.810577
1250.847656	781.856812
1249.770508	696.298767
1248.692383	348.191437
1247.615234	432.941681
1246.537109	682.921997
1245.458984	432.261200
1244.379883	604.400940
1243.300781	387.876221
1242.222656	467.688904
1241.142578	600.872925
1240.063477	663.615173
1238.983398	512.788330
1237.904297	662.859802
1236.823242	383.545197
1235.743164	514.172180
1234.662109	511.392609
1233.582031	464.982574
1232.500977	307.111664
1231.418945	476.382568
1230.337891	497.815460
1229.255859	378.769470
1228.173828	129.023773
1227.090820	152.910873
1226.008789	314.728394
1224.925781	369.999420
1223.842773	243.806061
1222.759766	81.378014
1221.675781	288.959900
1220.591797	443.252930
1219.507813	247.010330
1218.423828	461.624023
1217.338867	393.471405
1216.254883	417.117920
1215.169922	254.797607
1214.083984	181.857437
1212.999023	82.382523
1211.913086	4.649804
1210.827148	370.852936
1209.741211	343.704193
1208.654297	415.418915
1207.567383	142.308014
1206.480469	170.603378
1205.393555	162.718536
1204.306641	260.826813
1203.218750	170.973618
1202.130859	167.837158
1201.042969	292.291992
1199.954102	84.463562
1198.865234	127.000900
1197.776367	460.639923
1196.687500	122.934944
1195.598633	-265.153503
1194.508789	-302.033203
1193.418945	-48.035397
1192.329102	-332.558868
1191.238281	-107.562180
1190.147461	-96.507355
1189.056641	272.394379
1187.965820	35.965042
1186.875000	13.284433
1185.783203	-40.621674
1184.691406	-209.718994
1183.599609	-47.683537
1182.506836	97.455772
1181.414063	74.633720
1180.321289	-192.759232
1179.228516	-294.668549
1178.135742	-183.274017
1177.041992	-100.715958
1175.948242	41.661312
1174.854492	140.836243
1173.759766	-222.177200
1172.665039	25.364679
1171.570313	86.086861
1170.475586	-106.875900
1169.380859	-204.097824
1168.285156	71.788559
1167.189453	134.712677
1166.093750	-34.311726
1164.997070	-90.960205
1163.900391	-154.783646
1162.803711	68.067650
1161.707031	-2.988211
1160.609375	31.019684
1159.512695	10.077655
1158.415039	51.166462
1157.316406	54.024509
1156.218750	176.142212
1155.120117	291.013916
1154.021484	-137.897278
1152.922852	181.971436
1151.823242	-177.659119
1150.723633	94.350090
1149.624023	118.429062
1148.524414	-107.638687
1147.423828	152.176270
1146.323242	-247.662659
1145.222656	21.534344
1144.122070	-154.445251
1143.020508	-247.099350
1141.918945	-28.122629
1140.817383	-120.815445
1139.715820	-156.427368
1138.613281	0.494858
1137.510742	143.061371
1136.408203	40.807808
1135.305664	90.609673
1134.202148	40.613552
1133.098633	111.712921
1131.995117	68.812622
1130.891602	208.657349
1129.787109	486.038208
1128.682617	284.071442
1127.578125	309.865112
1126.473633	302.429535
1125.368164	299.717987
1124.262695	391.792084
1123.157227	168.654449
1122.050781	73.525902
1120.944336	99.218178
1119.837891	214.866714
1118.731445	34.519100
1117.625000	12.820553
1116.517578	57.372753
1115.410156	151.575455
1114.302734	-45.205391
1113.194336	20.573332
1112.085938	24.842669
1110.977539	-214.357559
1109.869141	-127.344917
1108.759766	129.720581
1107.651367	63.067554
1106.541016	102.696869
1105.431641	293.408112
1104.321289	170.087540
1103.211914	330.010681
1102.100586	341.207794
1100.990234	-116.998146
1099.878906	226.810471
1098.768555	275.749023
1097.656250	352.943481
1096.544922	187.373138
1095.432617	380.004456
1094.320313	242.772537
1093.208008	126.801308
1092.095703	43.851440
1090.982422	59.808044
1089.869141	200.492920
1088.755859	84.658943
1087.641602	248.810410
1086.527344	-10.426205
1085.413086	186.608231
1084.298828	103.830681
1083.183594	204.411514
1082.069336	51.204197
1080.954102	20.228275
1079.837891	296.941772
1078.722656	230.735184
1077.606445	-2.098425
1076.490234	253.358353
1075.373047	102.783867
1074.255859	-92.273682
1073.139648	-83.170448
1072.021484	45.525253
1070.904297	131.991058
1069.786133	84.848503
1068.667969	117.419113
1067.549805	135.944077
1066.430664	166.195694
1065.312500	140.267029
1064.193359	222.061111
1063.073242	55.754761
1061.954102	170.352966
1060.833984	65.020645
1059.713867	319.956055
1058.592773	-14.453044
1057.472656	-40.082821
1056.351563	240.509247
1055.230469	-301.508026
1054.108398	-130.713547
1052.987305	44.715420
1051.865234	140.706055
1050.743164	91.952408
1049.620117	75.936211
1048.497070	78.636574
1047.374023	34.720409
1046.250977	25.854599
1045.127930	93.989235
1044.003906	99.190224
1042.879883	-44.733494
1041.754883	4.862191
1040.630859	110.400635
1039.505859	-56.572971
1038.380859	151.484497
1037.254883	-68.868652
1036.129883	-35.363758
1035.003906	-97.230682
1033.876953	-112.489967
1032.750977	-55.580330
1031.624023	17.631935
1030.497070	-83.494064
1029.370117	-68.301338
1028.242188	-259.873810
1027.115234	-35.443771
1025.986328	-222.174469
1024.858398	-99.910988
1023.730469	-267.844727
1022.601563	-38.739037
1021.471680	-294.667358
1020.342773	-265.056030
1019.212891	-165.811325
1018.083008	-119.885391
1016.953125	-22.910465
1015.823242	-109.022682
1014.692383	268.426971
1013.561523	43.413765
1012.430664	-109.624275
1011.298828	161.241302
1010.166992	1.438666
1009.035156	-21.662565
1007.903320	82.590424
1006.770508	115.145798
1005.637695	557.152100
1004.504883	631.346130
1003.371094	946.013977
1002.238281	805.272095
1001.104492	602.276428
999.969727	369.414307
998.835938	337.680511
997.701172	181.338776
996.566406	253.701096
995.430664	413.813782
994.295898	151.637787
993.160156	138.822144
992.024414	10.760497
990.887695	187.221985
989.750977	1.727031
988.614258	42.271889
987.477539	-71.516350
986.340820	-139.096558
985.203125	-13.095819
984.065430	211.941391
982.926758	24.856813
981.789063	91.121475
980.650391	139.022354
979.511719	97.254868
978.372070	122.287910
977.233398	4.816467
976.093750	-36.655212
974.953125	144.915955
973.813477	69.119026
972.672852	92.218353
971.532227	-31.608852
970.390625	-113.967598
969.250000	-125.044846
968.108398	88.891014
966.966797	22.856674
965.824219	-77.483154
964.681641	88.356804
963.539063	-30.139391
962.396484	195.367783
961.253906	-32.961872
960.110352	68.858856
958.966797	90.523766
957.822266	66.449844
956.678711	227.932800
955.534180	73.498413
954.388672	-149.451233
953.244141	-33.572083
952.098633	189.847549
950.953125	-83.069458
949.807617	-147.708435
948.661133	-68.222374
947.514648	47.866829
946.368164	81.710884
945.221680	-105.979919
944.074219	67.342751
942.926758	105.935966
941.779297	25.871279
940.630859	0.689323
939.483398	46.318405
938.334961	-47.161427
937.185547	94.382019
936.037109	144.712585
934.887695	97.064903
933.737305	70.016396
932.587891	43.039520
931.437500	171.042984
930.287109	-74.455269
929.136719	42.250881
927.985352	-98.266327
926.834961	-27.009659
925.682617	-322.049438
924.531250	-189.239182
923.378906	-88.273155
922.226563	-32.774494
921.074219	238.703018
919.921875	78.302841
918.768555	-141.039261
917.615234	-112.630302
916.460938	-86.454369
915.307617	114.582321
914.153320	-15.838870
912.999023	-184.732224
911.843750	4.984670
910.688477	-34.446716
909.533203	100.802498
908.377930	-119.931015
907.221680	-27.709311
906.066406	123.425941
904.909180	113.671959
903.752930	-154.268646
902.595703	8.227426
901.438477	129.926682
900.281250	63.730183
899.123047	-147.230682
897.965820	28.812521
896.807617	-66.626076
895.648438	222.448349
894.489258	-56.063141
893.331055	113.123215
892.170898	-86.085655
891.011719	-72.814247
889.851563	-271.841187
888.691406	-52.992119
887.531250	-66.766479
886.370117	199.367661
885.208984	-73.931030
884.047852	-31.240133
882.885742	-22.387079
881.724609	164.614716
880.562500	216.271942
879.399414	-2.549573
878.237305	114.486282
877.074219	-41.115704
875.911133	177.240540
874.747070	159.065506
873.583008	107.131027
872.418945	43.966927
871.254883	79.839378
870.089844	-68.774345
868.925781	59.313457
867.759766	41.185867
866.594727	23.053871
865.428711	70.105843
864.262695	144.088272
863.096680	224.763443
861.930664	253.731552
860.763672	159.180786
859.596680	152.207306
858.428711	212.553955
857.260742	219.002518
856.092773	34.750870
854.924805	211.645325
853.756836	368.254913
852.587891	423.894684
851.418945	109.696175
850.249023	555.189270
849.080078	409.060333
847.910156	365.993500
846.739258	119.171059
845.569336	26.886972
844.398438	71.131905
843.227539	307.740753
842.056641	56.560043
840.884766	203.539459
839.712891	256.506256
838.541016	74.703461
837.368164	360.018250
836.196289	169.258926
835.022461	474.440735
833.849609	437.753357
832.675781	-11.996556
831.501953	85.292046
830.328125	59.751011
829.154297	255.051285
827.979492	492.595581
826.804688	237.145355
825.628906	193.572006
824.454102	312.678955
823.278320	92.959938
822.102539	154.008682
820.925781	248.389908
819.749023	-109.376686
818.572266	87.325401
817.395508	134.751373
816.217773	84.188568
815.040039	-102.112587
813.862305	-181.621368
812.684570	107.981995
811.505859	-294.007416
810.327148	-93.534126
809.147461	35.681259
807.968750	-217.337357
806.789063	-257.071716
805.609375	-79.237503
804.428711	-110.223335
803.248047	216.077545
802.067383	96.157143
800.886719	42.784813
799.705078	-92.683952
798.523438	-174.933060
797.341797	-188.482071
796.160156	-64.674736
794.977539	-452.833374
793.794922	-158.567261
792.611328	-303.019073
791.428711	37.450348
790.245117	-153.588882
789.060547	131.234436
787.876953	19.798145
786.692383	306.537415
785.507813	26.910011
784.323242	-122.189140
783.137695	62.517200
781.952148	-2.657480
780.766602	228.217056
779.580078	-133.083908
778.393555	172.686981
777.207031	-18.532106
776.020508	169.960754
774.833008	-111.758415
773.645508	155.989761
772.458008	-77.172745
771.270508	-34.610283
770.082031	188.677048
768.893555	12.829880
767.704102	167.582489
766.514648	-41.322716
765.325195	245.439606
764.135742	98.183113
762.946289	173.321152
761.755859	327.623169
760.565430	261.746033
759.374023	468.674072
758.183594	171.753235
756.992188	99.239937
755.799805	130.059387
754.608398	325.682861
753.416016	-50.180161
752.223633	64.035919
751.030273	-61.248951
749.837891	61.640026
748.644531	105.408356
747.450195	105.229607
746.256836	15.058119
745.062500	-22.441628
743.868164	196.685074
742.672852	154.737228
741.477539	161.023163
740.282227	197.978439
739.086914	164.782791
737.890625	-175.124069
736.695313	-157.859573
735.498047	135.303497
734.301758	-24.853971
733.104492	-88.632217
731.907227	-53.910091
730.709961	-167.968597
729.511719	218.903641
728.313477	41.433315
727.115234	-68.172234
725.916992	27.737722
724.717773	-151.713226
723.518555	53.432152
722.318359	151.479141
721.119141	454.757751
719.918945	524.327454
718.718750	286.145538
717.517578	198.667709
716.316406	109.077766
715.115234	172.237457
713.914063	-61.149677
712.711914	-2.266367
711.509766	-30.550066
710.307617	-4.305048
709.104492	146.149323
707.902344	-10.517683
706.698242	92.061295
705.495117	70.554794
704.291016	-83.648819
703.086914	197.465790
701.882813	97.805153
700.678711	180.947678
699.473633	-131.628906
698.268555	201.658783
697.062500	-58.479069
695.857422	-85.927124
694.651367	30.090242
693.444336	165.674835
692.238281	123.218834
691.031250	-73.267525
689.824219	-13.480860
688.616211	-196.662079
687.409180	-414.382599
686.200195	-61.509258
684.992188	122.156136
683.784180	39.181072
682.575195	-91.341370
681.366211	-33.200581
680.156250	-42.145290
678.946289	20.480108
677.736328	-224.299881
676.526367	35.527435
675.315430	89.726898
674.104492	79.088158
672.893555	293.533722
671.682617	235.468414
670.470703	-32.206371
669.258789	-68.344360
668.046875	59.890495
666.833984	0.184600
665.621094	201.998001
664.408203	82.015938
663.194336	-264.532471
661.981445	172.810944
660.767578	182.717575
659.552734	84.833145
658.338867	58.276909
657.124023	-123.453644
655.908203	5.501482
654.693359	-372.120361
653.477539	80.305099
652.261719	121.051453
651.045898	-75.104416
649.829102	17.522293
648.612305	108.036301
647.395508	47.891506
646.177734	106.229195
644.959961	168.914856
643.742188	5.755113
642.524414	-11.013972
641.305664	202.371033
640.086914	-35.745239
638.868164	-30.830759
637.648438	-101.079903
636.429688	193.951996
635.208984	244.037628
633.989258	-81.658844
632.768555	148.847122
631.547852	254.772583
630.327148	135.340607
629.106445	168.281738
627.884766	-30.444906
626.663086	15.360607
625.440430	-112.534836
624.217773	-26.068819
622.995117	227.453949
621.772461	380.111145
620.549805	5.720284
619.326172	143.225494
618.102539	-12.730788
616.877930	-145.170364
615.654297	-117.172234
614.429688	90.402802
613.204102	34.650272
611.979492	-166.654266
610.753906	-43.059422
609.528320	116.629021
608.301758	135.003799
607.075195	-107.507370
605.848633	-34.007278
604.622070	11.441722
