# Supplementary material for: Raman spectroscopy accurately differentiates mucosal healing from non-healing and biochemical changes following biological therapy in inflammatory bowel disease
Source: PLoS One. 2021 Jun 2;16(6):e0252210. doi: 10.1371/journal.pone.0252210 (PMC8172032; doi:10.1371/journal.pone.0252210)
Supplement: S4 Dataset — (ZIP) [file pone.0252210.s006.zip › CD Mucosal healing/OC017 post treatment-1_BL sub CR removed_7__X_-6104.39__Y_10942.1__Z_-134.6__Time_78.txt]

1714.708984	720.982666
1713.732422	-12.423650
1712.755859	400.874695
1711.779297	292.353088
1710.801758	85.821762
1709.824219	95.093727
1708.846680	-143.592041
1707.868164	540.592346
1706.890625	154.456955
1705.912109	198.083298
1704.933594	-276.436249
1703.954102	-109.895912
1702.975586	-755.584351
1701.996094	-367.130524
1701.016602	-303.949432
1700.037109	-739.658630
1699.056641	-147.392288
1698.077148	181.303558
1697.096680	-52.947487
1696.116211	-187.037811
1695.134766	104.722015
1694.154297	-638.569397
1693.172852	-56.131737
1692.191406	-110.801353
1691.209961	532.269287
1690.227539	-21.968473
1689.245117	-209.371140
1688.263672	-70.097054
1687.280273	363.308502
1686.297852	-55.354355
1685.314453	241.421692
1684.332031	-284.158173
1683.347656	-121.330093
1682.364258	-0.050397
1681.380859	279.292938
1680.396484	176.050262
1679.412109	-341.367249
1678.427734	225.470688
1677.442383	-42.458138
1676.458008	17.931740
1675.472656	198.807205
1674.487305	284.800171
1673.500977	-157.381714
1672.515625	578.870117
1671.529297	664.643738
1670.542969	318.262085
1669.556641	169.388763
1668.569336	347.915070
1667.583008	800.666931
1666.595703	627.600037
1665.608398	864.001526
1664.620117	660.625122
1663.632813	439.610352
1662.644531	540.177063
1661.656250	1304.171509
1660.667969	327.202362
1659.678711	257.519073
1658.689453	527.637634
1657.700195	387.744751
1656.710938	992.660095
1655.721680	816.929810
1654.731445	96.541161
1653.742188	816.729431
1652.750977	1219.537598
1651.760742	876.874817
1650.770508	489.947876
1649.779297	481.739441
1648.788086	400.025208
1647.796875	-188.562119
1646.804688	235.485275
1645.813477	73.433350
1644.821289	-8.928016
1643.829102	247.166931
1642.836914	-140.562683
1641.843750	-588.489075
1640.850586	-331.285004
1639.857422	-274.316986
1638.864258	-459.662292
1637.871094	241.445694
1636.876953	365.137299
1635.882813	127.996178
1634.888672	25.656553
1633.894531	-545.309753
1632.899414	-49.012684
1631.905273	-266.281433
1630.910156	-678.102722
1629.915039	184.551392
1628.918945	-647.864929
1627.922852	-464.074036
1626.927734	619.576050
1625.930664	135.312119
1624.934570	-324.844574
1623.938477	-505.969879
1622.941406	364.392609
1621.944336	251.739090
1620.947266	651.565430
1619.949219	134.579010
1618.952148	-227.075989
1617.954102	120.332047
1616.956055	890.268188
1615.957031	-66.910637
1614.958984	918.002197
1613.959961	714.185059
1612.960938	418.712860
1611.961914	141.747192
1610.961914	87.677536
1609.962891	-320.117310
1608.962891	571.878540
1607.962891	-152.900009
1606.961914	675.710754
1605.961914	147.566818
1604.960938	-50.572857
1603.959961	332.399231
1602.958984	204.857422
1601.957031	231.606995
1600.956055	135.395767
1599.954102	624.881836
1598.952148	269.556641
1597.949219	193.921249
1596.947266	24.201338
1595.944336	86.930275
1594.941406	-64.696365
1593.938477	-375.693024
1592.934570	-428.245544
1591.931641	-368.587341
1590.927734	69.299377
1589.923828	73.674133
1588.918945	-162.195496
1587.915039	68.833794
1586.910156	161.326492
1585.905273	185.824600
1584.900391	449.948273
1583.894531	283.699707
1582.889648	114.802673
1581.883789	643.860229
1580.877930	-231.294830
1579.871094	-155.918030
1578.865234	122.349213
1577.858398	-627.859314
1576.851563	-53.443855
1575.844727	-465.501373
1574.836914	-539.529480
1573.829102	-104.036781
1572.822266	-308.484039
1571.813477	-105.085281
1570.805664	321.556213
1569.797852	87.826172
1568.789063	-385.085663
1567.780273	84.736145
1566.770508	447.590729
1565.761719	-173.773453
1564.751953	45.751350
1563.742188	-186.566391
1562.732422	-141.430786
1561.722656	567.454224
1560.711914	360.309387
1559.702148	285.308441
1558.691406	-360.239288
1557.679688	-119.514275
1556.668945	-192.575424
1555.657227	130.417053
1554.645508	515.180176
1553.633789	89.081535
1552.622070	115.949768
1551.609375	-126.682449
1550.596680	851.918884
1549.583984	882.981384
1548.571289	104.201271
1547.558594	825.384583
1546.544922	98.110413
1545.531250	-365.440155
1544.517578	574.265686
1543.503906	236.948425
1542.489258	594.351013
1541.474609	300.538544
1540.459961	-166.377518
1539.445313	734.894043
1538.429688	295.947510
1537.415039	1255.640259
1536.399414	658.947449
1535.383789	67.451736
1534.367188	981.926758
1533.351563	426.278534
1532.334961	963.520508
1531.318359	301.954987
1530.301758	627.296021
1529.284180	983.137268
1528.266602	-186.061920
1527.249023	421.740936
1526.231445	256.783630
1525.213867	971.944702
1524.195313	335.575256
1523.177734	368.280731
1522.159180	89.478462
1521.139648	620.601563
1520.121094	403.225311
1519.101563	296.227386
1518.082031	358.733521
1517.062500	739.654053
1516.042969	69.586906
1515.022461	-37.961071
1514.001953	-14.652487
1512.981445	-194.311111
1511.960938	188.067444
1510.939453	-651.400757
1509.918945	-259.090790
1508.897461	-187.782791
1507.875000	-91.058372
1506.853516	346.583099
1505.831055	-315.842010
1504.809570	124.003197
1503.787109	289.314575
1502.763672	-155.317398
1501.741211	-172.055206
1500.717773	74.788834
1499.694336	-333.938263
1498.670898	-704.184692
1497.646484	-501.201965
1496.623047	-259.933289
1495.598633	73.183769
1494.574219	-519.675354
1493.549805	-266.028992
1492.524414	-45.847515
1491.499023	-68.603714
1490.473633	350.652740
1489.448242	-563.823059
1488.422852	-336.260468
1487.396484	611.190613
1486.370117	-142.067520
1485.343750	-167.576767
1484.317383	-218.605453
1483.290039	294.149780
1482.262695	413.864502
1481.235352	41.325027
1480.208008	56.512951
1479.180664	372.519257
1478.152344	680.678772
1477.124023	244.690231
1476.095703	7.621165
1475.067383	435.453125
1474.038086	865.614868
1473.008789	895.929932
1471.979492	816.832886
1470.950195	1267.141113
1469.919922	1495.885254
1468.890625	1226.097046
1467.860352	1905.035767
1466.830078	1701.446289
1465.798828	2446.164307
1464.768555	2141.048340
1463.737305	1508.280762
1462.706055	1897.152588
1461.674805	1343.637085
1460.642578	1750.273682
1459.610352	2189.852783
1458.578125	2017.621094
1457.545898	2429.262939
1456.513672	2960.095215
1455.480469	2176.751221
1454.447266	2727.880371
1453.414063	2120.143066
1452.380859	2762.582764
1451.346680	2994.223877
1450.313477	2937.108154
1449.279297	2378.476074
1448.244141	1913.886963
1447.209961	2624.732910
1446.174805	2844.192871
1445.139648	2676.444824
1444.104492	2253.336670
1443.069336	3181.708252
1442.033203	2771.601074
1440.998047	1942.091797
1439.961914	1919.666260
1438.924805	2539.484863
1437.888672	2100.287109
1436.851563	2267.872070
1435.814453	1195.119263
1434.777344	911.102173
1433.740234	1236.019409
1432.702148	1543.265503
1431.664063	2092.921631
1430.625977	411.600220
1429.587891	1065.156006
1428.548828	341.226349
1427.509766	382.031891
1426.471680	-111.450203
1425.431641	202.101974
1424.392578	-502.448242
1423.352539	461.664825
1422.312500	-723.425842
1421.272461	-197.467758
1420.232422	200.072845
1419.191406	219.968033
1418.150391	-192.853668
1417.109375	129.625656
1416.068359	132.681610
1415.027344	181.269470
1413.985352	348.240479
1412.943359	336.873016
1411.901367	39.184647
1410.858398	712.027222
1409.816406	-253.515961
1408.773438	532.702454
1407.730469	412.076263
1406.687500	-9.580448
1405.643555	267.155640
1404.599609	99.739746
1403.555664	-207.865845
1402.511719	-274.175476
1401.466797	-237.382050
1400.422852	-518.783325
1399.377930	-25.000580
1398.333008	55.192574
1397.287109	270.932251
1396.242188	306.503998
1395.196289	304.710510
1394.150391	-92.559212
1393.104492	-33.577961
1392.057617	-452.606873
1391.010742	347.921631
1389.963867	-388.265442
1388.916992	-538.331787
1387.870117	167.519867
1386.822266	142.990433
1385.774414	626.387817
1384.726563	-272.647247
1383.677734	-273.733368
1382.629883	695.124878
1381.581055	-379.879913
1380.532227	599.112976
1379.483398	226.931412
1378.433594	441.903381
1377.383789	142.849319
1376.333984	560.495422
1375.284180	531.622437
1374.234375	24.089190
1373.183594	182.943649
1372.132813	-124.276855
1371.082031	-488.401154
1370.031250	-351.078491
1368.979492	147.755676
1367.927734	200.707550
1366.875977	-154.575394
1365.824219	167.968307
1364.771484	29.990108
1363.718750	651.602539
1362.666016	71.171646
1361.613281	-406.710144
1360.560547	-742.294067
1359.506836	297.892731
1358.453125	-308.218567
1357.399414	-565.731018
1356.344727	-546.999023
1355.291016	468.525604
1354.236328	-68.934563
1353.181641	-280.481415
1352.126953	69.570839
1351.071289	648.134521
1350.015625	256.130188
1348.959961	137.571579
1347.904297	391.519257
1346.847656	471.925568
1345.791992	1036.247314
1344.735352	702.922668
1343.677734	779.004944
1342.621094	1559.277344
1341.563477	1385.390381
1340.505859	1296.066406
1339.448242	1303.639038
1338.390625	1729.973267
1337.332031	1173.413940
1336.273438	1117.354126
1335.214844	1620.877197
1334.156250	1216.371460
1333.097656	1203.139160
1332.038086	589.112122
1330.978516	697.611694
1329.917969	830.984314
1328.858398	450.474731
1327.797852	1288.552124
1326.737305	1484.161621
1325.676758	1143.925537
1324.616211	1078.161377
1323.554688	879.294983
1322.493164	954.715698
1321.431641	1296.842651
1320.370117	1389.844849
1319.307617	1238.758301
1318.245117	2049.775879
1317.182617	1662.324585
1316.120117	1630.221802
1315.056641	1507.097900
1313.993164	1381.762207
1312.929688	1118.719482
1311.866211	2284.521484
1310.802734	1246.094971
1309.738281	1298.899414
1308.673828	1398.633667
1307.609375	1316.396118
1306.543945	1374.576538
1305.479492	2185.636475
1304.414063	1461.889771
1303.347656	2329.396729
1302.282227	1920.913940
1301.215820	1738.843018
1300.150391	1932.986694
1299.083008	1463.852295
1298.016602	1746.652954
1296.949219	1474.502197
1295.882813	1951.420532
1294.815430	2298.155029
1293.747070	1947.929321
1292.679688	1907.153809
1291.611328	1954.795044
1290.542969	2098.189453
1289.474609	1528.185303
1288.405273	1563.972046
1287.335938	1984.619873
1286.266602	1006.164795
1285.197266	1573.963013
1284.127930	1894.269409
1283.057617	2241.445801
1281.987305	1930.061768
1280.916992	1200.403320
1279.845703	1342.239258
1278.775391	1217.483887
1277.704102	664.818604
1276.632813	848.531006
1275.560547	1401.382446
1274.489258	1499.474243
1273.416992	1905.488403
1272.344727	1690.837280
1271.271484	1053.743652
1270.199219	1601.456543
1269.125977	1555.674316
1268.052734	1841.957642
1266.979492	1505.850464
1265.905273	1511.513550
1264.831055	299.960388
1263.756836	1335.227173
1262.682617	1206.990967
1261.607422	1546.897095
1260.533203	1545.505981
1259.458008	1137.197388
1258.381836	1325.960938
1257.306641	942.325378
1256.230469	1498.827271
1255.154297	1261.440552
1254.078125	1576.733154
1253.001953	1568.249146
1251.924805	1241.049194
1250.847656	1942.950684
1249.770508	878.982666
1248.692383	1152.744629
1247.615234	366.585022
1246.537109	1014.643066
1245.458984	1988.025513
1244.379883	1517.980591
1243.300781	1419.755615
1242.222656	971.949280
1241.142578	660.233459
1240.063477	632.666443
1238.983398	913.247681
1237.904297	233.036148
1236.823242	850.696350
1235.743164	1371.114624
1234.662109	1374.868652
1233.582031	1250.173950
1232.500977	1551.999023
1231.418945	1541.115723
1230.337891	1145.106323
1229.255859	967.189819
1228.173828	1326.840210
1227.090820	1892.033447
1226.008789	1365.516113
1224.925781	1156.147949
1223.842773	683.168701
1222.759766	1064.116211
1221.675781	888.700867
1220.591797	698.834473
1219.507813	835.304932
1218.423828	959.603088
1217.338867	1035.471069
1216.254883	1234.491577
1215.169922	585.767151
1214.083984	939.179565
1212.999023	1029.335327
1211.913086	856.352478
1210.827148	1219.010498
1209.741211	773.425842
1208.654297	788.575134
1207.567383	1184.612915
1206.480469	1006.749451
1205.393555	457.788818
1204.306641	374.050781
1203.218750	627.520020
1202.130859	825.437317
1201.042969	563.341370
1199.954102	397.576324
1198.865234	-44.929291
1197.776367	407.824219
1196.687500	581.266357
1195.598633	506.865601
1194.508789	482.927368
1193.418945	-283.893005
1192.329102	-461.564270
1191.238281	-708.913818
1190.147461	-221.059570
1189.056641	168.061142
1187.965820	720.245361
1186.875000	40.532383
1185.783203	-468.522186
1184.691406	-375.074951
1183.599609	665.976013
1182.506836	-82.907295
1181.414063	-291.928192
1180.321289	-270.718994
1179.228516	-556.388489
1178.135742	279.595215
1177.041992	-202.649460
1175.948242	-172.091156
1174.854492	150.583389
1173.759766	-886.936951
1172.665039	177.738739
1171.570313	-285.013641
1170.475586	-278.615021
1169.380859	579.373108
1168.285156	441.975830
1167.189453	-482.064209
1166.093750	-449.488037
1164.997070	-443.278259
1163.900391	-874.379517
1162.803711	206.904724
1161.707031	179.443039
1160.609375	3.885777
1159.512695	298.733215
1158.415039	860.714478
1157.316406	730.370239
1156.218750	569.083557
1155.120117	-450.853668
1154.021484	365.848663
1152.922852	-250.690643
1151.823242	436.827698
1150.723633	206.553192
1149.624023	-52.223267
1148.524414	856.281372
1147.423828	190.218124
1146.323242	355.377289
1145.222656	194.354523
1144.122070	416.558075
1143.020508	-260.727966
1141.918945	679.833618
1140.817383	364.283905
1139.715820	224.836014
1138.613281	-380.475677
1137.510742	19.787554
1136.408203	-171.747040
1135.305664	772.313416
1134.202148	143.706696
1133.098633	605.277832
1131.995117	-179.634933
1130.891602	-235.537033
1129.787109	536.692505
1128.682617	466.445404
1127.578125	1074.591309
1126.473633	1599.500000
1125.368164	625.925537
1124.262695	1347.470459
1123.157227	985.832642
1122.050781	785.477478
1120.944336	788.952698
1119.837891	423.073486
1118.731445	-42.009087
1117.625000	349.988892
1116.517578	138.423828
1115.410156	840.226135
1114.302734	13.804728
1113.194336	-459.850800
1112.085938	575.135071
1110.977539	-132.281830
1109.869141	-66.567413
1108.759766	100.768311
1107.651367	433.480408
1106.541016	-147.833572
1105.431641	260.484497
1104.321289	-58.329807
1103.211914	439.649689
1102.100586	595.334351
1100.990234	-145.267365
1099.878906	293.682617
1098.768555	-418.007660
1097.656250	732.871582
1096.544922	467.014832
1095.432617	677.300232
1094.320313	915.883057
1093.208008	542.164551
1092.095703	53.382053
1090.982422	440.590118
1089.869141	898.357544
1088.755859	64.319939
1087.641602	145.844894
1086.527344	615.516296
1085.413086	229.259018
1084.298828	268.802429
1083.183594	757.342773
1082.069336	891.035583
1080.954102	508.004822
1079.837891	1325.402344
1078.722656	1006.163940
1077.606445	466.547302
1076.490234	800.408447
1075.373047	406.890015
1074.255859	372.644409
1073.139648	645.846802
1072.021484	-77.470184
1070.904297	1138.439819
1069.786133	-233.498810
1068.667969	501.896515
1067.549805	325.862946
1066.430664	574.005432
1065.312500	571.708313
1064.193359	405.710236
1063.073242	349.983124
1061.954102	577.636719
1060.833984	880.238831
1059.713867	235.681396
1058.592773	447.437866
1057.472656	-86.422935
1056.351563	777.832520
1055.230469	17.915485
1054.108398	1087.761108
1052.987305	17.944277
1051.865234	812.223450
1050.743164	392.418427
1049.620117	262.418182
1048.497070	419.760681
1047.374023	-169.278397
1046.250977	844.545410
1045.127930	256.179626
1044.003906	647.459534
1042.879883	-91.609413
1041.754883	97.331932
1040.630859	400.618561
1039.505859	571.232544
1038.380859	150.568787
1037.254883	63.268578
1036.129883	20.508507
1035.003906	-710.774353
1033.876953	73.063126
1032.750977	386.992859
1031.624023	63.875141
1030.497070	-561.045593
1029.370117	97.615028
1028.242188	161.367294
1027.115234	-959.468262
1025.986328	-978.574463
1024.858398	-716.398376
1023.730469	-1326.976440
1022.601563	-275.110046
1021.471680	-1221.429810
1020.342773	-1269.173218
1019.212891	-518.724792
1018.083008	-677.335632
1016.953125	-75.160912
1015.823242	-119.637062
1014.692383	610.178467
1013.561523	-59.373085
1012.430664	-329.915802
1011.298828	-97.553329
1010.166992	549.429565
1009.035156	242.799286
1007.903320	1012.650269
1006.770508	1062.942261
1005.637695	1430.389160
1004.504883	2110.147705
1003.371094	2847.694092
1002.238281	2309.343506
1001.104492	1279.359985
999.969727	1347.526123
998.835938	441.280243
997.701172	417.872467
996.566406	-50.782883
995.430664	298.151215
994.295898	829.548096
993.160156	795.784973
992.024414	1078.337280
990.887695	258.824097
989.750977	961.579712
988.614258	299.838074
987.477539	263.192688
986.340820	-450.435028
985.203125	-168.409180
984.065430	721.711975
982.926758	1079.939819
981.789063	-16.343555
980.650391	1180.103882
979.511719	588.769470
978.372070	287.821655
977.233398	277.061859
976.093750	225.234253
974.953125	782.822998
973.813477	1179.611938
972.672852	682.862488
971.532227	848.121948
970.390625	501.544617
969.250000	-103.978577
968.108398	147.206146
966.966797	72.722992
965.824219	567.508362
964.681641	-274.782990
963.539063	993.222290
962.396484	963.366211
961.253906	1192.818970
960.110352	815.236572
958.966797	-155.212082
957.822266	240.129547
956.678711	175.333221
955.534180	353.511108
954.388672	280.130524
953.244141	220.808487
952.098633	-451.294678
950.953125	-93.606239
949.807617	508.871460
948.661133	-230.562881
947.514648	136.803223
946.368164	-188.079666
945.221680	-121.886032
944.074219	-201.628922
942.926758	-189.737701
941.779297	237.894226
940.630859	236.519958
939.483398	753.343750
938.334961	337.187164
937.185547	400.422943
936.037109	-101.605568
934.887695	48.815033
933.737305	299.697876
932.587891	290.962952
931.437500	334.856079
930.287109	356.179199
929.136719	-32.102295
927.985352	-283.389832
926.834961	-283.984406
925.682617	-395.848572
924.531250	-286.792511
923.378906	-204.849197
922.226563	297.906555
921.074219	105.033501
919.921875	-301.159546
918.768555	33.755207
917.615234	55.233303
916.460938	-68.437813
915.307617	35.171062
914.153320	674.638794
912.999023	-481.118988
911.843750	-510.775330
910.688477	285.428711
909.533203	-261.096893
908.377930	-560.075073
907.221680	295.032501
906.066406	-250.628922
904.909180	-249.826202
903.752930	124.870804
902.595703	259.496674
901.438477	206.285431
900.281250	-217.986023
899.123047	145.627548
897.965820	31.800564
896.807617	327.568665
895.648438	220.802673
894.489258	527.954468
893.331055	351.334961
892.170898	129.758881
891.011719	249.511658
889.851563	168.301865
888.691406	66.893265
887.531250	785.156189
886.370117	376.880493
885.208984	402.142059
884.047852	-80.134102
882.885742	421.302856
881.724609	322.726166
880.562500	-255.920242
879.399414	-200.867508
878.237305	205.719666
877.074219	177.387100
875.911133	597.303955
874.747070	969.807251
873.583008	227.800339
872.418945	534.997253
871.254883	988.346191
870.089844	604.637451
868.925781	688.947998
867.759766	458.439423
866.594727	1147.487305
865.428711	222.505188
864.262695	942.755615
863.096680	1251.546265
861.930664	1102.028564
860.763672	696.586609
859.596680	771.732971
858.428711	1270.992310
857.260742	731.111572
856.092773	1084.273560
854.924805	1760.176636
853.756836	1334.800537
852.587891	1718.810425
851.418945	1006.687683
850.249023	1182.128906
849.080078	1115.492920
847.910156	1102.567749
846.739258	1042.567139
845.569336	619.882019
844.398438	1148.456055
843.227539	1397.005859
842.056641	687.964355
840.884766	757.418274
839.712891	721.662476
838.541016	565.122375
837.368164	564.978027
836.196289	600.465393
835.022461	1180.867920
833.849609	1329.854492
832.675781	855.742615
831.501953	698.679810
830.328125	836.138428
829.154297	1265.653442
827.979492	782.553101
826.804688	1378.852417
825.628906	1082.934082
824.454102	100.474220
823.278320	927.819946
822.102539	424.549744
820.925781	551.702087
819.749023	362.418365
818.572266	306.632385
817.395508	-913.401550
816.217773	-326.114075
815.040039	440.918243
813.862305	141.996658
812.684570	-486.077423
811.505859	-647.172424
810.327148	45.088955
809.147461	143.541199
807.968750	208.396622
806.789063	-686.461853
805.609375	-259.905945
804.428711	-84.609367
803.248047	301.236328
802.067383	-154.308990
800.886719	-419.068237
799.705078	-836.957764
798.523438	-1030.925781
797.341797	-737.318604
796.160156	-743.294434
794.977539	-607.684326
793.794922	-399.263489
792.611328	56.871349
791.428711	284.477844
790.245117	230.598923
789.060547	300.443268
787.876953	792.621582
786.692383	704.746155
785.507813	1.832831
784.323242	351.481842
783.137695	1220.189453
781.952148	1091.511353
780.766602	1521.641846
779.580078	1635.428467
778.393555	874.357605
777.207031	402.631714
776.020508	736.570557
774.833008	1290.794556
773.645508	575.814941
772.458008	1199.873657
771.270508	1254.408203
770.082031	995.562012
768.893555	1031.956909
767.704102	406.947388
766.514648	1020.194824
765.325195	1229.801514
764.135742	450.244446
762.946289	1570.868408
761.755859	1297.347412
760.565430	1527.665283
759.374023	1291.183472
758.183594	1611.057373
756.992188	1202.626343
755.799805	1427.320801
754.608398	1071.384033
753.416016	1271.341797
752.223633	732.750488
751.030273	943.174500
749.837891	678.929321
748.644531	842.680420
747.450195	578.101929
746.256836	1272.378174
745.062500	904.236389
743.868164	865.055969
742.672852	869.518127
741.477539	632.596497
740.282227	-110.752068
739.086914	473.976288
737.890625	-118.240227
736.695313	248.958832
735.498047	199.718552
734.301758	56.168507
733.104492	299.901550
731.907227	617.722290
730.709961	480.167206
729.511719	782.128723
728.313477	49.459438
727.115234	202.376022
725.916992	164.900116
724.717773	516.244812
723.518555	-13.134410
722.318359	-210.430466
721.119141	572.684387
719.918945	746.208557
718.718750	419.716187
717.517578	706.421021
716.316406	1191.405640
715.115234	1063.193726
713.914063	1597.832520
712.711914	263.848969
711.509766	-226.110474
710.307617	833.369446
709.104492	1245.277222
707.902344	1238.796631
706.698242	1097.242432
705.495117	681.460388
704.291016	918.778564
703.086914	390.048828
701.882813	11.680439
700.678711	1184.231567
699.473633	57.896011
698.268555	464.737732
697.062500	-52.259571
695.857422	139.418701
694.651367	228.978592
693.444336	-104.925941
692.238281	63.017166
691.031250	-324.734558
689.824219	225.415924
688.616211	404.408447
687.409180	-321.124023
686.200195	-258.858429
684.992188	-408.922913
683.784180	132.827133
682.575195	-708.189148
681.366211	405.892639
680.156250	139.774094
678.946289	-264.547089
677.736328	-393.388824
676.526367	-320.521698
675.315430	131.391479
674.104492	72.802338
672.893555	-281.753662
671.682617	-45.310928
670.470703	111.439636
669.258789	-416.721466
668.046875	592.493164
666.833984	61.090561
665.621094	-601.327942
664.408203	-338.527985
663.194336	166.547226
661.981445	-286.518341
660.767578	163.390198
659.552734	-236.434418
658.338867	115.317177
657.124023	215.256897
655.908203	-78.718948
654.693359	-182.114899
653.477539	-314.852753
652.261719	275.123291
651.045898	59.960468
649.829102	-83.146027
648.612305	287.195740
647.395508	1398.861694
646.177734	182.215622
644.959961	464.782349
643.742188	-2.544233
642.524414	17.497766
641.305664	-135.518265
640.086914	43.752861
638.868164	-222.916641
637.648438	-170.197952
636.429688	-468.576172
635.208984	-84.605980
633.989258	98.669548
632.768555	315.479950
631.547852	825.545105
630.327148	109.432877
629.106445	714.579163
627.884766	289.376556
626.663086	-153.299255
625.440430	435.003845
624.217773	253.145691
622.995117	1183.185059
621.772461	704.931580
620.549805	475.118408
619.326172	575.023132
618.102539	351.481262
616.877930	226.456085
615.654297	75.765152
614.429688	-288.717468
613.204102	-434.691162
611.979492	9.749202
610.753906	-571.960571
609.528320	-263.885468
608.301758	279.562225
607.075195	-144.636261
605.848633	136.776611
604.622070	4.372416
