# Supplementary material for: Raman spectroscopy accurately differentiates mucosal healing from non-healing and biochemical changes following biological therapy in inflammatory bowel disease
Source: PLoS One. 2021 Jun 2;16(6):e0252210. doi: 10.1371/journal.pone.0252210 (PMC8172032; doi:10.1371/journal.pone.0252210)
Supplement: S4 Dataset — (ZIP) [file pone.0252210.s006.zip › CD Mucosal healing/EC027-1-1_BL sub CR removed_8__X_-21288.7__Y_3613.86__Time_89.txt]

1714.656250	543.911987
1713.679688	-292.322815
1712.703125	685.050171
1711.725586	401.330444
1710.749023	946.077637
1709.771484	434.140656
1708.792969	-171.775238
1707.815430	639.648071
1706.836914	263.657043
1705.858398	650.637451
1704.879883	-12.455041
1703.901367	-11.883233
1702.922852	-276.730255
1701.943359	-295.954041
1700.963867	-371.898865
1699.983398	70.294243
1699.003906	-36.307899
1698.023438	-132.933365
1697.042969	-280.973816
1696.062500	-405.621033
1695.082031	-170.347916
1694.100586	-40.227978
1693.120117	-100.444298
1692.137695	142.616592
1691.156250	-599.994080
1690.174805	-625.433350
1689.192383	-123.725815
1688.209961	499.463074
1687.227539	-91.853874
1686.244141	214.335541
1685.261719	-53.608311
1684.278320	215.624786
1683.294922	-230.356903
1682.311523	321.476166
1681.327148	54.293427
1680.342773	-51.605598
1679.358398	3.653044
1678.374023	-304.306427
1677.389648	78.265480
1676.404297	182.616623
1675.418945	-20.264095
1674.433594	421.584473
1673.448242	404.615936
1672.461914	125.685806
1671.475586	241.263123
1670.489258	445.575775
1669.502930	757.133179
1668.516602	899.702820
1667.529297	692.795593
1666.541992	115.454300
1665.554688	775.814453
1664.566406	428.742310
1663.579102	891.734558
1662.590820	880.740967
1661.602539	653.261536
1660.614258	546.003662
1659.625000	442.222473
1658.635742	588.322327
1657.647461	772.275208
1656.657227	1099.787964
1655.667969	122.750931
1654.677734	-14.143782
1653.688477	371.079071
1652.697266	179.917542
1651.707031	412.754578
1650.716797	320.821259
1649.725586	393.390594
1648.734375	-9.301292
1647.743164	326.050842
1646.750977	-56.941456
1645.759766	-135.419662
1644.767578	-192.316696
1643.775391	-87.655457
1642.783203	-214.918121
1641.790039	423.635773
1640.796875	254.865646
1639.803711	-710.155029
1638.810547	-368.821228
1637.817383	-177.605698
1636.823242	-128.569244
1635.829102	-58.165245
1634.834961	-129.810837
1633.840820	20.147511
1632.845703	-219.598541
1631.850586	-211.463333
1630.855469	-74.112694
1629.860352	295.022278
1628.865234	-343.786072
1627.869141	-134.968491
1626.873047	407.990814
1625.876953	72.419830
1624.880859	-86.712532
1623.883789	-250.983658
1622.887695	291.958496
1621.890625	48.998379
1620.892578	89.887703
1619.895508	-242.122711
1618.897461	-584.506348
1617.899414	-341.261383
1616.901367	555.466431
1615.903320	-332.702728
1614.904297	104.406853
1613.906250	53.438187
1612.907227	146.638519
1611.907227	-515.433350
1610.908203	162.304001
1609.908203	-130.096741
1608.908203	-94.920166
1607.908203	-23.192165
1606.908203	-45.891495
1605.907227	-241.566879
1604.906250	222.436066
1603.905273	-232.610580
1602.904297	92.214005
1601.903320	-82.973763
1600.901367	-106.581238
1599.899414	-486.014587
1598.897461	-483.742554
1597.895508	299.930511
1596.892578	265.011688
1595.889648	-135.895660
1594.886719	-317.407715
1593.883789	268.797241
1592.880859	-458.904205
1591.876953	-58.785866
1590.873047	-515.171936
1589.869141	-227.896057
1588.865234	-194.057129
1587.860352	316.789856
1586.855469	-90.786880
1585.850586	286.333191
1584.845703	-330.119843
1583.839844	-276.865051
1582.834961	711.539185
1581.829102	185.690308
1580.823242	287.448334
1579.816406	-14.765243
1578.810547	122.861237
1577.803711	254.884964
1576.796875	521.863220
1575.790039	125.028015
1574.782227	76.542816
1573.775391	326.886993
1572.767578	-109.610428
1571.759766	-483.843018
1570.750977	144.852356
1569.743164	162.450226
1568.734375	52.379719
1567.725586	219.944489
1566.716797	-62.082581
1565.707031	76.187714
1564.697266	81.724434
1563.687500	403.519745
1562.677734	120.394157
1561.667969	257.254211
1560.657227	-99.019272
1559.647461	-227.241272
1558.636719	-371.322449
1557.625000	285.057648
1556.614258	205.070526
1555.602539	173.968384
1554.590820	318.685638
1553.579102	346.512878
1552.567383	-330.118469
1551.554688	-15.547427
1550.541992	417.615173
1549.529297	242.332367
1548.516602	281.497040
1547.502930	410.808716
1546.490234	327.820587
1545.476563	231.593430
1544.462891	23.995289
1543.448242	190.772049
1542.434570	494.166931
1541.419922	698.950073
1540.405273	263.006592
1539.390625	671.136658
1538.375000	467.062073
1537.359375	-217.143524
1536.343750	-323.437439
1535.328125	457.332367
1534.312500	-10.611521
1533.295898	792.381653
1532.280273	806.084229
1531.262695	999.799805
1530.246094	891.795349
1529.229492	536.299988
1528.211914	270.799744
1527.194336	445.488586
1526.176758	686.800598
1525.159180	526.279236
1524.140625	347.527466
1523.122070	312.708923
1522.103516	653.226685
1521.084961	314.491699
1520.065430	430.707947
1519.046875	138.036331
1518.027344	176.754974
1517.006836	366.798035
1515.987305	-116.391335
1514.966797	55.284622
1513.947266	13.668145
1512.925781	613.562561
1511.905273	-41.981583
1510.884766	-232.948212
1509.863281	-123.876511
1508.841797	185.064056
1507.820313	55.214638
1506.797852	-326.050079
1505.776367	-571.362244
1504.753906	-83.805939
1503.731445	-682.971863
1502.708008	149.928543
1501.685547	-293.033081
1500.662109	-474.792908
1499.638672	-1240.277222
1498.615234	-464.699310
1497.591797	-313.928925
1496.567383	-452.482544
1495.542969	-542.458008
1494.518555	-92.873436
1493.494141	-461.723419
1492.468750	-150.587112
1491.443359	-348.226288
1490.417969	-244.330887
1489.392578	306.526276
1488.367188	67.905212
1487.340820	245.492294
1486.314453	-11.021051
1485.288086	207.284500
1484.261719	101.398598
1483.234375	656.257568
1482.207031	228.818390
1481.179688	1074.117432
1480.152344	302.558502
1479.125000	301.169983
1478.096680	-276.267914
1477.068359	907.271790
1476.040039	327.434875
1475.011719	236.898132
1473.982422	785.504333
1472.953125	794.186462
1471.923828	779.996338
1470.894531	1119.579346
1469.864258	1090.075439
1468.834961	1930.664795
1467.804688	2074.043945
1466.774414	1322.434448
1465.743164	1529.499634
1464.712891	1197.817383
1463.681641	2070.709717
1462.650391	1683.249268
1461.618164	1489.005859
1460.586914	1531.165527
1459.554688	2329.902832
1458.522461	1803.414551
1457.490234	2264.431396
1456.458008	1598.848511
1455.424805	1813.814087
1454.391602	1846.203857
1453.358398	2233.678467
1452.325195	2790.960205
1451.291016	2463.526367
1450.256836	2354.283203
1449.222656	2374.429688
1448.188477	2508.688477
1447.154297	1987.156860
1446.119141	2159.640625
1445.083984	2074.021240
1444.048828	2069.568115
1443.013672	2093.112793
1441.977539	1967.492676
1440.941406	1735.877441
1439.905273	2215.043701
1438.869141	1693.088501
1437.832031	1821.029541
1436.795898	1567.591187
1435.758789	1556.914795
1434.720703	1147.285278
1433.683594	1291.113037
1432.645508	1230.509521
1431.608398	1187.860596
1430.569336	1405.231812
1429.531250	1612.687988
1428.493164	1098.794312
1427.454102	1021.577454
1426.415039	722.703613
1425.375977	479.635895
1424.335938	259.503326
1423.296875	379.929993
1422.256836	334.179352
1421.215820	996.402649
1420.175781	127.503616
1419.135742	22.080050
1418.094727	128.308762
1417.053711	25.837355
1416.011719	308.553925
1414.970703	-268.898315
1413.928711	-169.377640
1412.886719	284.887329
1411.844727	148.405838
1410.802734	293.718323
1409.759766	-148.856384
1408.716797	-374.946594
1407.673828	203.089417
1406.630859	243.705902
1405.586914	294.542786
1404.542969	-771.443665
1403.499023	-393.666656
1402.455078	-545.234741
1401.411133	-219.850250
1400.366211	123.143265
1399.321289	-411.385468
1398.276367	-251.006210
1397.230469	135.078781
1396.185547	117.861519
1395.139648	639.499695
1394.093750	302.016571
1393.046875	237.843567
1392.000977	-216.576599
1390.954102	72.845322
1389.907227	289.826599
1388.860352	56.585949
1387.812500	659.180725
1386.765625	361.441345
1385.717773	249.076584
1384.669922	-5.487009
1383.621094	-462.199036
1382.573242	93.659157
1381.524414	-399.842407
1380.475586	-235.942520
1379.425781	-94.379044
1378.376953	-339.584137
1377.327148	506.381348
1376.277344	343.964752
1375.227539	501.259033
1374.176758	224.621109
1373.126953	23.217480
1372.076172	236.036469
1371.025391	139.875443
1369.973633	198.490601
1368.922852	-34.180416
1367.871094	-363.717743
1366.819336	156.510712
1365.766602	69.082222
1364.714844	59.150978
1363.662109	9.599594
1362.609375	328.637054
1361.556641	247.175949
1360.502930	-356.463287
1359.450195	-235.808838
1358.396484	19.250681
1357.341797	351.456512
1356.288086	-638.486816
1355.233398	-293.396179
1354.178711	106.434998
1353.124023	-114.659157
1352.069336	-144.211777
1351.013672	-22.119394
1349.958984	-386.344574
1348.903320	483.188904
1347.846680	-106.418716
1346.791016	951.641907
1345.734375	613.104553
1344.677734	899.782776
1343.621094	727.916626
1342.563477	382.798615
1341.506836	236.306015
1340.449219	221.354309
1339.391602	813.451172
1338.333008	989.421082
1337.275391	1353.709839
1336.216797	1443.242188
1335.158203	797.915649
1334.098633	838.383423
1333.040039	809.792725
1331.980469	917.390259
1330.920898	876.759888
1329.861328	591.594482
1328.800781	168.290298
1327.740234	437.219727
1326.679688	987.848938
1325.619141	1014.784607
1324.558594	1661.688354
1323.497070	1234.480469
1322.435547	649.649841
1321.374023	1264.591919
1320.312500	613.702698
1319.250000	1667.739136
1318.187500	1106.103149
1317.125000	1489.213989
1316.062500	1470.490723
1314.999023	1742.706543
1313.935547	864.223816
1312.872070	1227.883423
1311.808594	1194.987305
1310.745117	1226.251343
1309.680664	1385.629395
1308.616211	1195.537598
1307.551758	1244.363525
1306.486328	1495.006714
1305.420898	1352.093872
1304.355469	1113.450073
1303.290039	1359.393066
1302.224609	1529.138672
1301.158203	1634.985474
1300.091797	1632.778076
1299.025391	1846.857544
1297.958984	1586.932007
1296.891602	1464.691162
1295.824219	1647.018066
1294.756836	1176.488159
1293.689453	1133.223877
1292.621094	1117.024536
1291.553711	1817.165894
1290.485352	1057.953003
1289.416016	1873.133545
1288.347656	1156.076294
1287.278320	1441.688477
1286.208984	1207.821289
1285.139648	1726.159424
1284.069336	1122.628296
1283.000000	1386.244385
1281.929688	1282.572266
1280.858398	1063.945313
1279.788086	1283.504761
1278.716797	773.963989
1277.645508	1245.485962
1276.574219	763.185303
1275.502930	1161.255005
1274.430664	840.566467
1273.358398	994.134094
1272.286133	1155.002441
1271.213867	1108.223633
1270.140625	1164.029175
1269.067383	1180.784546
1267.994141	1402.604858
1266.920898	1148.472046
1265.846680	1743.539673
1264.773438	733.275391
1263.699219	1291.636841
1262.624023	1913.145386
1261.549805	1091.245361
1260.474609	1190.980469
1259.399414	1312.622559
1258.324219	1378.185303
1257.248047	664.291321
1256.172852	1114.736206
1255.096680	751.806396
1254.019531	1525.711060
1252.943359	1038.745728
1251.866211	1269.697266
1250.789063	1157.571655
1249.711914	1534.304810
1248.634766	1453.777710
1247.556641	1156.894897
1246.478516	979.225098
1245.400391	1382.329224
1244.321289	1202.205566
1243.243164	1034.321533
1242.164063	1082.573853
1241.084961	1300.718872
1240.004883	484.786621
1238.925781	1052.361450
1237.845703	702.598389
1236.765625	1160.652222
1235.684570	961.287476
1234.604492	1077.197998
1233.523438	1287.523438
1232.442383	1240.864014
1231.360352	1436.445313
1230.279297	1491.445923
1229.197266	1587.536621
1228.115234	1603.653931
1227.032227	1334.062378
1225.950195	1437.292603
1224.867188	1025.038940
1223.784180	1507.972290
1222.701172	805.599792
1221.617188	773.248779
1220.533203	610.332581
1219.449219	822.069397
1218.365234	564.896118
1217.280273	498.624451
1216.195313	613.488403
1215.110352	960.073425
1214.025391	688.425964
1212.940430	1334.053467
1211.854492	512.150574
1210.768555	766.576660
1209.681641	-38.075054
1208.595703	768.515930
1207.508789	388.481750
1206.421875	589.478821
1205.334961	532.491394
1204.247070	410.401917
1203.160156	753.257813
1202.072266	896.003906
1200.983398	-331.406677
1199.895508	186.956497
1198.806641	-77.157059
1197.717773	185.753174
1196.628906	203.124954
1195.539063	-287.041809
1194.449219	-324.988617
1193.359375	-261.980713
1192.269531	-40.423958
1191.179688	-44.872543
1190.088867	-203.146744
1188.998047	231.863785
1187.907227	-89.762268
1186.815430	54.428391
1185.723633	-327.125641
1184.631836	-451.782990
1183.540039	-374.894531
1182.448242	-144.553207
1181.355469	-144.610275
1180.262695	790.349670
1179.169922	-509.148987
1178.076172	-629.066833
1176.982422	-336.863251
1175.888672	5.478345
1174.794922	-4.400342
1173.700195	-296.865967
1172.606445	253.419632
1171.511719	121.323715
1170.416016	321.824036
1169.321289	-408.319305
1168.225586	342.237701
1167.129883	193.379639
1166.034180	384.037567
1164.937500	-175.912674
1163.840820	-317.461334
1162.744141	558.721130
1161.647461	-84.527870
1160.550781	172.730667
1159.453125	93.216583
1158.355469	-248.818115
1157.256836	-27.583153
1156.159180	370.127014
1155.060547	99.766380
1153.961914	-129.928604
1152.863281	176.895340
1151.763672	311.934967
1150.664063	-41.596703
1149.564453	98.200569
1148.464844	37.867641
1147.364258	-293.945374
1146.263672	-685.119202
1145.163086	-281.073792
1144.062500	-312.697906
1142.960938	-230.122437
1141.859375	128.373413
1140.757813	489.096313
1139.656250	343.243561
1138.553711	332.950165
1137.451172	422.499329
1136.348633	267.307159
1135.246094	760.719543
1134.142578	434.559143
1133.039063	576.335693
1131.935547	172.098175
1130.832031	219.012802
1129.727539	538.793274
1128.623047	1074.339722
1127.518555	293.388641
1126.413086	726.857178
1125.308594	-276.394684
1124.203125	341.972931
1123.096680	327.415558
1121.991211	315.316345
1120.884766	16.671827
1119.778320	558.834778
1118.671875	392.971588
1117.564453	132.546844
1116.458008	1064.958496
1115.350586	-361.694397
1114.242188	-245.510925
1113.134766	227.789215
1112.026367	17.688343
1110.917969	117.390228
1109.808594	-437.475769
1108.700195	-188.700409
1107.590820	62.379082
1106.481445	1.723912
1105.372070	-309.069855
1104.261719	119.143288
1103.151367	634.582031
1102.041016	-150.102814
1100.930664	131.840988
1099.819336	170.832870
1098.708008	893.645752
1097.596680	124.156960
1096.484375	64.450272
1095.373047	494.982269
1094.260742	345.933960
1093.147461	651.565857
1092.035156	420.388428
1090.921875	12.872518
1089.808594	-93.100594
1088.695313	426.963531
1087.581055	69.485565
1086.467773	613.052795
1085.353516	25.543516
1084.238281	296.413544
1083.124023	12.694496
1082.008789	854.687439
1080.893555	-51.274368
1079.777344	217.574417
1078.662109	524.037659
1077.545898	797.620667
1076.429688	205.226288
1075.312500	124.737709
1074.196289	964.043335
1073.079102	-63.756512
1071.960938	57.981224
1070.843750	400.214294
1069.725586	-295.815491
1068.607422	121.629402
1067.489258	136.128998
1066.370117	-153.698029
1065.251953	-66.200439
1064.132813	307.005768
1063.012695	504.657349
1061.893555	-88.455017
1060.773438	226.538071
1059.653320	438.653839
1058.532227	454.433899
1057.412109	260.011139
1056.291016	362.678192
1055.169922	444.451447
1054.047852	250.709061
1052.926758	900.410461
1051.804688	384.802795
1050.681641	26.028709
1049.559570	262.796417
1048.436523	95.955666
1047.313477	-455.525604
1046.190430	322.892975
1045.066406	-153.377792
1043.942383	-186.276962
1042.818359	-370.451691
1041.694336	51.528870
1040.569336	-36.689449
1039.445313	-101.347687
1038.319336	-268.244659
1037.194336	-4.149683
1036.068359	460.189453
1034.942383	105.448990
1033.816406	-241.932587
1032.690430	-514.501221
1031.563477	-96.109848
1030.436523	115.401268
1029.308594	-175.015701
1028.181641	-95.582909
1027.053711	-541.021606
1025.925781	-1141.634155
1024.797852	-155.747955
1023.668945	-832.339661
1022.540039	-631.048340
1021.411133	-912.271790
1020.281250	-142.212784
1019.152344	-613.151855
1018.022461	-10.010365
1016.892578	-445.530090
1015.761719	-185.295792
1014.630859	-763.784241
1013.500000	-607.370239
1012.369141	-288.670746
1011.237305	-23.144899
1010.105469	87.377991
1008.973633	-243.992661
1007.841797	119.227501
1006.708984	1040.056641
1005.576172	781.094177
1004.443359	1604.691406
1003.310547	2347.230957
1002.176758	1522.567871
1001.042969	1049.768921
999.908203	616.689392
998.774414	3.907167
997.639648	-349.734100
996.504883	428.245575
995.370117	345.189484
994.234375	470.070862
993.098633	408.267365
991.962891	63.036198
990.826172	126.335503
989.690430	703.958130
988.553711	-315.733582
987.416016	-221.731857
986.279297	22.207756
985.141602	549.558228
984.003906	72.913902
982.865234	107.796600
981.727539	99.175537
980.588867	-555.826355
979.450195	-83.029861
978.310547	463.376617
977.170898	347.501495
976.031250	241.101379
974.891602	284.370331
973.751953	479.510193
972.611328	318.684967
971.470703	394.728333
970.329102	312.507751
969.188477	588.682739
968.046875	543.614685
966.904297	221.138626
965.762695	-240.915390
964.620117	212.588547
963.477539	216.662170
962.334961	713.827271
961.191406	168.140015
960.047852	193.470840
958.904297	118.200783
957.760742	116.460831
956.616211	536.237427
955.471680	342.509583
954.327148	311.564331
953.182617	571.431030
952.037109	442.479523
950.891602	485.312866
949.745117	226.488739
948.599609	-169.176697
947.453125	-111.948784
946.306641	-319.608124
945.159180	720.294128
944.012695	-55.778843
942.865234	314.924408
941.716797	229.074005
940.569336	221.038300
939.420898	-103.977211
938.272461	198.659592
937.124023	182.040100
935.974609	252.231369
934.825195	254.177490
933.675781	151.446304
932.525391	390.706848
931.375977	782.629456
930.225586	432.093781
929.074219	236.699265
927.923828	237.318527
926.772461	131.128799
925.621094	77.463440
924.468750	-16.968674
923.317383	-161.249207
922.165039	-32.481186
921.011719	21.356560
919.859375	-281.498138
918.706055	-75.131958
917.552734	58.584293
916.399414	56.101040
915.245117	-48.426697
914.090820	94.645515
912.936523	355.775879
911.781250	-506.177185
910.625977	-544.210205
909.470703	-55.982269
908.315430	264.339844
907.160156	176.620499
906.003906	-151.172028
904.846680	28.803476
903.690430	-74.343300
902.533203	-267.930603
901.375977	265.419159
900.218750	-423.671844
899.060547	-80.437965
897.903320	-520.082886
896.744141	420.321045
895.585938	-787.925049
894.426758	-535.036865
893.267578	-469.785736
892.108398	-497.151093
890.949219	-239.768509
889.789063	-81.817169
888.628906	-264.857788
887.467773	236.313416
886.307617	62.428936
885.146484	274.563324
883.985352	-311.985046
882.823242	-2.769907
881.661133	-83.758575
880.499023	-97.031944
879.336914	514.071289
878.173828	685.528870
877.010742	221.646698
875.847656	325.593994
874.684570	393.493011
873.520508	558.196655
872.356445	43.151417
871.192383	207.909348
870.027344	473.854645
868.862305	346.105682
867.697266	679.378601
866.532227	951.819214
865.366211	803.866638
864.200195	595.326599
863.034180	375.657654
861.867188	704.095642
860.700195	655.165344
859.533203	336.879761
858.366211	1055.603638
857.198242	479.331024
856.030273	1312.078613
854.862305	462.391052
853.693359	718.496521
852.524414	748.052673
851.355469	811.197815
850.186523	1199.171753
849.016602	1085.179565
847.846680	1033.925781
846.676758	1043.119141
845.505859	2.456712
844.334961	757.065125
843.164063	589.481384
841.993164	654.570435
840.821289	484.787354
839.649414	274.797943
838.477539	382.279877
837.305664	431.567139
836.132813	362.372467
834.959961	719.799438
833.786133	404.834259
832.613281	563.280090
831.439453	685.892517
830.264648	444.646149
829.090820	297.156952
827.916016	435.196014
826.741211	602.101685
825.566406	365.333344
824.390625	431.752014
823.214844	128.157288
822.039063	-21.632051
820.862305	597.018433
819.685547	237.736740
818.508789	107.865135
817.332031	-1019.160339
816.154297	-418.939667
814.976563	-688.938232
813.798828	-938.868408
812.621094	-65.809563
811.442383	-549.354004
810.263672	-59.240246
809.083984	-218.287170
807.905273	64.740936
806.725586	-392.034729
805.544922	-233.607681
804.365234	-599.257324
803.184570	-79.253365
802.003906	-562.536743
800.823242	50.204048
799.641602	-415.311127
798.459961	-594.663452
797.278320	-567.861694
796.095703	-295.147034
794.913086	-124.584755
793.730469	8.144688
792.547852	-598.998535
791.364258	-457.552673
790.180664	-216.652893
788.997070	128.051712
787.813477	169.373016
786.628906	838.803833
785.444336	404.248505
784.258789	427.488800
783.074219	52.725163
781.888672	283.576355
780.702148	794.822937
779.516602	1102.501831
778.330078	215.169037
777.143555	577.831055
775.956055	675.339722
774.769531	536.560852
773.582031	649.268555
772.393555	494.907684
771.206055	212.618073
770.017578	102.329674
768.829102	807.565552
767.639648	1186.208374
766.451172	780.218933
765.261719	742.175293
764.072266	523.460144
762.881836	590.963867
761.691406	517.460083
760.500977	536.308289
759.310547	948.860168
758.119141	949.794739
756.927734	1104.558105
755.735352	1092.055664
754.543945	1176.164673
753.351563	541.547241
752.159180	739.782837
750.965820	524.886108
749.773438	428.570679
748.580078	136.803207
747.385742	354.294739
746.192383	321.415741
744.998047	839.116821
743.803711	580.024841
742.608398	248.583969
741.413086	215.358810
740.217773	65.881226
739.022461	179.339340
737.826172	-174.002686
736.630859	-124.257195
735.433594	-166.609741
734.237305	276.978271
733.040039	567.049927
731.842773	316.397339
730.645508	-28.298910
729.447266	326.967285
728.249023	-57.113148
727.050781	221.296738
725.851563	84.218575
724.653320	-26.669058
723.454102	585.519836
722.253906	-14.846590
721.053711	483.321777
719.854492	494.357513
718.653320	551.135193
717.453125	241.220505
716.251953	-419.860443
715.050781	555.061157
713.848633	644.155334
712.647461	79.133690
711.445313	379.561249
710.243164	823.583862
709.040039	465.652832
707.836914	192.765884
706.633789	612.362488
705.430664	178.343185
704.226563	66.573425
703.022461	196.324905
701.818359	330.310913
700.613281	74.865814
699.408203	441.363281
698.203125	1207.634155
696.998047	634.696777
695.791992	540.018555
694.585938	6.528586
693.379883	239.909622
692.172852	431.887207
690.965820	-396.546661
689.758789	-295.716553
688.551758	80.607727
687.343750	187.738174
686.135742	177.683105
684.926758	341.082916
683.718750	400.356934
682.509766	422.743073
681.300781	605.469177
680.090820	-541.979858
678.881836	-302.785614
677.671875	-412.295166
676.460938	-257.635773
675.250977	-689.527466
674.040039	-366.035400
672.828125	-148.660980
671.617188	-623.412781
670.405273	-457.862762
669.193359	-89.124657
667.981445	-254.316208
666.768555	-291.879059
665.555664	-515.113770
664.342773	272.605011
663.128906	-0.124022
661.916016	-367.597076
660.702148	-57.101254
659.487305	356.951477
658.272461	-452.198730
657.058594	-398.124237
655.842773	-236.104965
654.627930	-73.987450
653.412109	-508.758087
652.196289	-89.854851
650.979492	503.560577
649.763672	532.638977
648.546875	238.959763
647.330078	309.484650
646.112305	152.101761
644.894531	-217.952972
643.676758	70.750305
642.458984	92.946747
641.240234	59.559017
640.021484	241.512115
638.802734	264.699341
637.583008	-44.789677
636.363281	35.111938
635.143555	128.299606
633.923828	103.794487
632.703125	64.745300
631.482422	90.595657
630.261719	11.822260
629.040039	83.804138
627.818359	244.259750
626.596680	370.934082
625.375000	215.190231
624.152344	823.217590
622.929688	220.931854
621.707031	348.042938
620.483398	278.799683
619.259766	39.056992
618.036133	217.723267
616.812500	-9.526302
615.587891	327.025360
614.363281	95.258766
613.138672	-456.272186
611.913086	103.319733
610.687500	236.112152
609.461914	-143.063583
608.236328	-354.241913
607.009766	-190.237381
605.783203	-95.571465
604.555664	-529.264526
