# Supplementary material for: Raman spectroscopy accurately differentiates mucosal healing from non-healing and biochemical changes following biological therapy in inflammatory bowel disease
Source: PLoS One. 2021 Jun 2;16(6):e0252210. doi: 10.1371/journal.pone.0252210 (PMC8172032; doi:10.1371/journal.pone.0252210)
Supplement: S4 Dataset — (ZIP) [file pone.0252210.s006.zip › CD Mucosal healing/OC017 post treatment-1_BL sub CR removed_23__X_-6108.39__Y_10944.1__Z_-134.802__Time_258.txt]

1714.708984	247.931778
1713.732422	422.256104
1712.755859	521.165039
1711.779297	285.903625
1710.801758	-114.472237
1709.824219	92.145073
1708.846680	176.447159
1707.868164	-121.429512
1706.890625	106.908981
1705.912109	-250.361496
1704.933594	-231.637787
1703.954102	111.897583
1702.975586	-290.300201
1701.996094	325.286194
1701.016602	131.077347
1700.037109	154.532669
1699.056641	106.682793
1698.077148	-167.363754
1697.096680	-84.975090
1696.116211	-25.755804
1695.134766	-318.310760
1694.154297	-54.297195
1693.172852	-24.531376
1692.191406	-55.305630
1691.209961	29.553272
1690.227539	494.065521
1689.245117	-30.484114
1688.263672	136.830276
1687.280273	131.477692
1686.297852	196.284180
1685.314453	301.786469
1684.332031	152.254761
1683.347656	352.462402
1682.364258	-227.016479
1681.380859	-27.942490
1680.396484	206.340912
1679.412109	-80.448624
1678.427734	22.109621
1677.442383	48.123440
1676.458008	673.309937
1675.472656	341.511627
1674.487305	318.922974
1673.500977	653.136902
1672.515625	722.117249
1671.529297	475.479218
1670.542969	179.088730
1669.556641	510.171234
1668.569336	1091.240845
1667.583008	947.962219
1666.595703	579.689514
1665.608398	525.221130
1664.620117	479.241486
1663.632813	900.610413
1662.644531	887.416809
1661.656250	927.744324
1660.667969	767.108093
1659.678711	699.734253
1658.689453	887.177856
1657.700195	1019.368164
1656.710938	688.527527
1655.721680	575.353027
1654.731445	761.717957
1653.742188	599.114136
1652.750977	579.799744
1651.760742	605.862488
1650.770508	486.834534
1649.779297	357.620941
1648.788086	625.318176
1647.796875	155.895447
1646.804688	-22.371740
1645.813477	16.389908
1644.821289	192.750671
1643.829102	110.565575
1642.836914	316.445068
1641.843750	-176.923264
1640.850586	32.086506
1639.857422	133.092972
1638.864258	-187.709015
1637.871094	172.201736
1636.876953	49.700123
1635.882813	111.973900
1634.888672	5.769192
1633.894531	-26.425554
1632.899414	160.193604
1631.905273	-242.981979
1630.910156	-164.004440
1629.915039	-55.948250
1628.918945	-60.971207
1627.922852	-226.352936
1626.927734	81.993652
1625.930664	411.340881
1624.934570	33.346680
1623.938477	-373.292297
1622.941406	-280.288971
1621.944336	183.274261
1620.947266	-149.311676
1619.949219	224.860077
1618.952148	-144.211349
1617.954102	232.549728
1616.956055	-91.641930
1615.957031	-35.136532
1614.958984	383.471344
1613.959961	38.576736
1612.960938	160.675949
1611.961914	154.262268
1610.961914	189.791031
1609.962891	91.660194
1608.962891	287.029419
1607.962891	-80.932579
1606.961914	292.456604
1605.961914	354.068115
1604.960938	-21.596096
1603.959961	173.476990
1602.958984	51.787746
1601.957031	45.210537
1600.956055	-264.820068
1599.954102	-114.512672
1598.952148	-199.640579
1597.949219	-292.651367
1596.947266	-27.627161
1595.944336	-397.739319
1594.941406	57.731777
1593.938477	105.488831
1592.934570	-207.220093
1591.931641	38.809376
1590.927734	-88.613731
1589.923828	292.776093
1588.918945	827.809082
1587.915039	371.343109
1586.910156	235.714386
1585.905273	308.611115
1584.900391	165.006699
1583.894531	-43.817329
1582.889648	357.043457
1581.883789	530.956055
1580.877930	69.187965
1579.871094	-113.909004
1578.865234	-260.597015
1577.858398	287.560822
1576.851563	-83.221802
1575.844727	-162.599350
1574.836914	148.057343
1573.829102	42.357220
1572.822266	-60.820629
1571.813477	-34.167282
1570.805664	-12.854219
1569.797852	-30.669971
1568.789063	37.076958
1567.780273	68.282104
1566.770508	60.355629
1565.761719	137.966003
1564.751953	12.923007
1563.742188	315.935669
1562.732422	252.858688
1561.722656	41.808685
1560.711914	45.910397
1559.702148	324.690033
1558.691406	323.225830
1557.679688	236.060043
1556.668945	190.247391
1555.657227	299.701416
1554.645508	408.949646
1553.633789	282.359406
1552.622070	272.157410
1551.609375	380.839050
1550.596680	520.366333
1549.583984	204.345245
1548.571289	534.936401
1547.558594	291.136505
1546.544922	352.342987
1545.531250	490.913452
1544.517578	417.352722
1543.503906	162.802307
1542.489258	192.338974
1541.474609	335.344727
1540.459961	-95.093361
1539.445313	-192.478012
1538.429688	197.818054
1537.415039	211.071274
1536.399414	275.745941
1535.383789	404.729187
1534.367188	352.972198
1533.351563	308.850433
1532.334961	375.421082
1531.318359	343.892334
1530.301758	397.261993
1529.284180	-152.339294
1528.266602	-1.316109
1527.249023	-2.412654
1526.231445	153.396454
1525.213867	103.101486
1524.195313	21.793631
1523.177734	344.335602
1522.159180	319.349152
1521.139648	44.777496
1520.121094	155.886505
1519.101563	382.477081
1518.082031	-74.756058
1517.062500	136.138611
1516.042969	-202.906830
1515.022461	-10.297875
1514.001953	-251.831436
1512.981445	-118.555832
1511.960938	17.125183
1510.939453	-160.440170
1509.918945	190.500580
1508.897461	179.504623
1507.875000	-47.019409
1506.853516	11.083822
1505.831055	10.085987
1504.809570	198.685745
1503.787109	159.049026
1502.763672	-72.805992
1501.741211	-396.816925
1500.717773	44.841980
1499.694336	-368.831757
1498.670898	-316.561951
1497.646484	326.725677
1496.623047	25.629246
1495.598633	54.544422
1494.574219	-243.952866
1493.549805	-8.004293
1492.524414	220.093094
1491.499023	-63.096329
1490.473633	364.121735
1489.448242	216.324326
1488.422852	-100.020790
1487.396484	388.066559
1486.370117	-142.731888
1485.343750	174.075058
1484.317383	335.048859
1483.290039	23.900089
1482.262695	429.638733
1481.235352	470.494232
1480.208008	-85.323532
1479.180664	546.996887
1478.152344	256.404358
1477.124023	432.225220
1476.095703	98.454559
1475.067383	839.657654
1474.038086	847.134949
1473.008789	831.697083
1471.979492	897.721924
1470.950195	1029.888062
1469.919922	999.148193
1468.890625	1105.819946
1467.860352	1159.028809
1466.830078	1395.303955
1465.798828	1494.195923
1464.768555	1283.026001
1463.737305	1392.115112
1462.706055	1353.835938
1461.674805	1407.042847
1460.642578	1361.200439
1459.610352	1290.021240
1458.578125	1515.894531
1457.545898	1756.940063
1456.513672	1513.316528
1455.480469	2048.578613
1454.447266	1571.739380
1453.414063	1726.519897
1452.380859	1668.344482
1451.346680	1873.814941
1450.313477	1798.008301
1449.279297	1691.871948
1448.244141	1626.341797
1447.209961	1798.975220
1446.174805	1720.922729
1445.139648	1929.012817
1444.104492	1964.993774
1443.069336	1540.543701
1442.033203	1693.080933
1440.998047	1322.138306
1439.961914	1666.991943
1438.924805	1468.230347
1437.888672	1524.940186
1436.851563	1538.730225
1435.814453	1671.345947
1434.777344	1341.765869
1433.740234	1224.542603
1432.702148	834.767029
1431.664063	823.891174
1430.625977	563.276184
1429.587891	666.205017
1428.548828	284.823669
1427.509766	52.517056
1426.471680	-25.748293
1425.431641	193.560303
1424.392578	264.198456
1423.352539	292.058563
1422.312500	234.356857
1421.272461	63.450241
1420.232422	157.152634
1419.191406	283.638031
1418.150391	155.950180
1417.109375	-130.112747
1416.068359	233.231750
1415.027344	-178.265121
1413.985352	-53.768768
1412.943359	-281.240143
1411.901367	-319.935974
1410.858398	194.451248
1409.816406	-65.213699
1408.773438	47.175430
1407.730469	-207.081451
1406.687500	500.731384
1405.643555	13.226650
1404.599609	-175.214233
1403.555664	-318.270172
1402.511719	-132.428741
1401.466797	13.309916
1400.422852	-121.758698
1399.377930	14.157377
1398.333008	-95.530235
1397.287109	223.557587
1396.242188	31.453377
1395.196289	34.973499
1394.150391	96.247604
1393.104492	210.225296
1392.057617	-1.217688
1391.010742	-7.159279
1389.963867	-208.165604
1388.916992	-138.713013
1387.870117	373.644012
1386.822266	-109.526871
1385.774414	222.832245
1384.726563	82.686256
1383.677734	187.681305
1382.629883	-344.443390
1381.581055	-26.750992
1380.532227	18.678724
1379.483398	-68.123085
1378.433594	84.931641
1377.383789	487.688385
1376.333984	403.752441
1375.284180	586.979004
1374.234375	44.328732
1373.183594	-328.359772
1372.132813	12.414339
1371.082031	-15.782905
1370.031250	-36.346458
1368.979492	-148.980255
1367.927734	408.772888
1366.875977	-12.493817
1365.824219	-15.058249
1364.771484	129.403427
1363.718750	-126.831978
1362.666016	-173.761230
1361.613281	165.138428
1360.560547	61.225685
1359.506836	84.324898
1358.453125	179.665146
1357.399414	81.183128
1356.344727	383.039490
1355.291016	550.723022
1354.236328	149.513016
1353.181641	200.684525
1352.126953	430.771790
1351.071289	305.826599
1350.015625	610.506409
1348.959961	207.884369
1347.904297	187.670395
1346.847656	321.385437
1345.791992	747.839966
1344.735352	618.791870
1343.677734	1084.888794
1342.621094	1025.467651
1341.563477	1147.080078
1340.505859	815.378235
1339.448242	783.653809
1338.390625	1007.132080
1337.332031	586.893555
1336.273438	699.152222
1335.214844	700.109985
1334.156250	1252.941284
1333.097656	548.996277
1332.038086	817.418335
1330.978516	1160.014648
1329.917969	664.510925
1328.858398	928.119629
1327.797852	835.879517
1326.737305	746.253357
1325.676758	1029.735962
1324.616211	737.817810
1323.554688	722.635376
1322.493164	793.951782
1321.431641	835.722534
1320.370117	727.063293
1319.307617	963.888000
1318.245117	922.014099
1317.182617	1306.818970
1316.120117	1013.629150
1315.056641	1154.417480
1313.993164	767.918884
1312.929688	1137.983398
1311.866211	1136.054810
1310.802734	1198.236694
1309.738281	1006.885315
1308.673828	1258.746826
1307.609375	1638.542358
1306.543945	1073.471680
1305.479492	1209.770630
1304.414063	1296.891846
1303.347656	1052.110962
1302.282227	1154.116455
1301.215820	1116.056519
1300.150391	1218.138794
1299.083008	939.456116
1298.016602	594.654480
1296.949219	927.777161
1295.882813	1005.503784
1294.815430	1112.702271
1293.747070	1347.503784
1292.679688	927.216675
1291.611328	894.705139
1290.542969	474.800171
1289.474609	974.535217
1288.405273	402.908234
1287.335938	787.347656
1286.266602	799.242432
1285.197266	779.325256
1284.127930	862.324951
1283.057617	1004.083374
1281.987305	763.931152
1280.916992	714.819763
1279.845703	660.868591
1278.775391	621.658142
1277.704102	631.405457
1276.632813	1064.226196
1275.560547	853.892212
1274.489258	1039.655640
1273.416992	1000.534607
1272.344727	1296.171997
1271.271484	954.164124
1270.199219	988.419006
1269.125977	1249.736450
1268.052734	973.931152
1266.979492	1057.013062
1265.905273	1130.309326
1264.831055	962.079773
1263.756836	647.604126
1262.682617	972.130920
1261.607422	1130.741089
1260.533203	597.104248
1259.458008	1235.782227
1258.381836	914.305054
1257.306641	1058.197632
1256.230469	1240.982910
1255.154297	1207.006836
1254.078125	1260.670166
1253.001953	939.541992
1251.924805	655.043396
1250.847656	701.477173
1249.770508	1115.107666
1248.692383	645.941895
1247.615234	702.051880
1246.537109	1025.449097
1245.458984	816.573120
1244.379883	413.431183
1243.300781	1283.095703
1242.222656	634.760498
1241.142578	994.148376
1240.063477	768.436523
1238.983398	829.136536
1237.904297	914.054932
1236.823242	889.754517
1235.743164	880.002441
1234.662109	812.036865
1233.582031	1306.426270
1232.500977	1269.850220
1231.418945	763.233398
1230.337891	1075.550781
1229.255859	823.431030
1228.173828	1244.486328
1227.090820	689.790161
1226.008789	791.173218
1224.925781	805.369629
1223.842773	558.268921
1222.759766	748.995422
1221.675781	627.677429
1220.591797	607.915527
1219.507813	699.302917
1218.423828	350.834900
1217.338867	780.374329
1216.254883	366.760162
1215.169922	322.738129
1214.083984	167.639603
1212.999023	355.319489
1211.913086	301.558502
1210.827148	199.528091
1209.741211	661.927002
1208.654297	605.594482
1207.567383	845.795898
1206.480469	454.312103
1205.393555	494.334167
1204.306641	95.787560
1203.218750	87.605301
1202.130859	129.955322
1201.042969	408.208496
1199.954102	149.473572
1198.865234	-145.292252
1197.776367	-213.792252
1196.687500	-24.897678
1195.598633	-206.518768
1194.508789	121.656364
1193.418945	64.995323
1192.329102	-162.330032
1191.238281	95.789047
1190.147461	89.485970
1189.056641	361.756897
1187.965820	177.609695
1186.875000	-47.314869
1185.783203	-442.607300
1184.691406	-372.219849
1183.599609	-61.992153
1182.506836	-27.795986
1181.414063	11.135345
1180.321289	201.052109
1179.228516	-105.342285
1178.135742	-198.352203
1177.041992	166.256042
1175.948242	-22.684174
1174.854492	-139.734970
1173.759766	35.329521
1172.665039	42.706120
1171.570313	88.332794
1170.475586	-14.450120
1169.380859	-14.364762
1168.285156	-392.204834
1167.189453	-341.902130
1166.093750	124.297836
1164.997070	47.702919
1163.900391	124.037704
1162.803711	-5.150268
1161.707031	116.467804
1160.609375	333.504456
1159.512695	51.463299
1158.415039	-15.681278
1157.316406	-292.830902
1156.218750	215.033813
1155.120117	128.711472
1154.021484	-162.678436
1152.922852	-62.974892
1151.823242	-146.885620
1150.723633	90.923836
1149.624023	118.938789
1148.524414	-50.789055
1147.423828	-258.572876
1146.323242	109.886787
1145.222656	-397.815338
1144.122070	127.532745
1143.020508	29.242838
1141.918945	366.286407
1140.817383	-64.999504
1139.715820	-229.809174
1138.613281	-52.264282
1137.510742	34.876263
1136.408203	-153.659836
1135.305664	-19.055046
1134.202148	-57.903656
1133.098633	0.605821
1131.995117	229.998016
1130.891602	606.426453
1129.787109	441.668060
1128.682617	805.991333
1127.578125	133.698334
1126.473633	844.118469
1125.368164	662.833313
1124.262695	479.259918
1123.157227	679.641846
1122.050781	448.759857
1120.944336	324.570221
1119.837891	-249.472702
1118.731445	149.761383
1117.625000	444.680054
1116.517578	34.294819
1115.410156	272.335205
1114.302734	-81.041153
1113.194336	192.403870
1112.085938	49.642006
1110.977539	214.233231
1109.869141	331.503174
1108.759766	125.057281
1107.651367	367.524872
1106.541016	33.672638
1105.431641	549.955505
1104.321289	461.751007
1103.211914	201.344589
1102.100586	309.128265
1100.990234	218.759766
1099.878906	345.413788
1098.768555	240.992645
1097.656250	520.857605
1096.544922	630.958862
1095.432617	76.616043
1094.320313	363.499634
1093.208008	221.677536
1092.095703	204.748825
1090.982422	435.022675
1089.869141	-120.803192
1088.755859	-170.457794
1087.641602	3.415043
1086.527344	-39.104282
1085.413086	134.759109
1084.298828	447.283966
1083.183594	331.979065
1082.069336	388.315613
1080.954102	273.184692
1079.837891	536.275391
1078.722656	479.980499
1077.606445	623.300781
1076.490234	438.042633
1075.373047	74.598007
1074.255859	417.491913
1073.139648	460.096832
1072.021484	418.324310
1070.904297	250.058456
1069.786133	203.800873
1068.667969	-11.068307
1067.549805	-101.606346
1066.430664	332.590851
1065.312500	307.726868
1064.193359	306.350861
1063.073242	330.796356
1061.954102	100.262566
1060.833984	188.068558
1059.713867	177.683640
1058.592773	186.082687
1057.472656	157.171280
1056.351563	420.503418
1055.230469	64.575394
1054.108398	134.077194
1052.987305	198.972244
1051.865234	415.701904
1050.743164	88.473007
1049.620117	25.225794
1048.497070	-56.563572
1047.374023	22.750504
1046.250977	29.825306
1045.127930	-70.275642
1044.003906	-11.705466
1042.879883	21.300508
1041.754883	271.097107
1040.630859	176.090927
1039.505859	123.150887
1038.380859	533.736511
1037.254883	113.109161
1036.129883	-141.958221
1035.003906	73.247734
1033.876953	144.220306
1032.750977	78.040359
1031.624023	293.371002
1030.497070	183.233383
1029.370117	196.444702
1028.242188	-480.393219
1027.115234	-267.009277
1025.986328	-397.376312
1024.858398	-518.274109
1023.730469	-223.432816
1022.601563	-532.093872
1021.471680	-318.377563
1020.342773	-276.322754
1019.212891	-282.877594
1018.083008	-368.155090
1016.953125	-383.721222
1015.823242	-49.169292
1014.692383	-120.181648
1013.561523	-151.653091
1012.430664	-111.188759
1011.298828	-10.412107
1010.166992	166.832397
1009.035156	138.123169
1007.903320	405.749481
1006.770508	691.877258
1005.637695	950.239624
1004.504883	1308.039917
1003.371094	1531.705811
1002.238281	1515.015137
1001.104492	1473.034302
999.969727	343.060547
998.835938	260.050385
997.701172	112.539787
996.566406	369.241180
995.430664	402.059662
994.295898	365.759186
993.160156	-117.963341
992.024414	372.006378
990.887695	220.815872
989.750977	69.821297
988.614258	43.487259
987.477539	-3.452156
986.340820	2.744929
985.203125	-73.855553
984.065430	-129.573929
982.926758	-37.801125
981.789063	159.931107
980.650391	178.204620
979.511719	159.784470
978.372070	212.795685
977.233398	141.732849
976.093750	98.412971
974.953125	239.105301
973.813477	136.280273
972.672852	437.954651
971.532227	179.185501
970.390625	159.469467
969.250000	-335.333313
968.108398	14.845374
966.966797	243.355072
965.824219	139.235687
964.681641	255.461441
963.539063	87.406456
962.396484	86.901871
961.253906	267.575623
960.110352	191.636002
958.966797	67.736259
957.822266	92.881660
956.678711	-248.245972
955.534180	-108.357719
954.388672	125.412796
953.244141	285.957672
952.098633	103.386658
950.953125	332.684204
949.807617	129.817841
948.661133	16.305101
947.514648	-300.463654
946.368164	-121.142014
945.221680	224.956207
944.074219	-168.987152
942.926758	-23.777487
941.779297	-38.338032
940.630859	-29.975067
939.483398	-46.623070
938.334961	48.610718
937.185547	45.826656
936.037109	145.734253
934.887695	236.566513
933.737305	657.908142
932.587891	327.221954
931.437500	283.803925
930.287109	83.343605
929.136719	81.148056
927.985352	38.063919
926.834961	-184.720139
925.682617	-111.524071
924.531250	-79.238220
923.378906	141.867737
922.226563	-162.282837
921.074219	-132.062698
919.921875	-126.789963
918.768555	-205.519958
917.615234	240.584457
916.460938	2.968040
915.307617	24.357197
914.153320	-140.337265
912.999023	-171.001129
911.843750	-85.876976
910.688477	-189.010880
909.533203	152.446945
908.377930	-231.735825
907.221680	48.475723
906.066406	-95.185036
904.909180	-204.738602
903.752930	204.511536
902.595703	-154.077728
901.438477	-152.474716
900.281250	-236.849274
899.123047	-316.615509
897.965820	-88.618713
896.807617	256.924103
895.648438	122.929146
894.489258	-112.712791
893.331055	69.939819
892.170898	-174.558365
891.011719	-28.074366
889.851563	-53.293652
888.691406	-202.684891
887.531250	108.578171
886.370117	-121.996513
885.208984	4.095015
884.047852	290.319641
882.885742	414.025177
881.724609	102.467438
880.562500	88.652565
879.399414	-10.788465
878.237305	155.708710
877.074219	486.595612
875.911133	33.516781
874.747070	229.171692
873.583008	388.708801
872.418945	323.095123
871.254883	311.508484
870.089844	392.160156
868.925781	148.884094
867.759766	213.774506
866.594727	107.764992
865.428711	129.904709
864.262695	194.705582
863.096680	7.857319
861.930664	643.080933
860.763672	584.161804
859.596680	428.713531
858.428711	111.732468
857.260742	378.258087
856.092773	487.601318
854.924805	361.369965
853.756836	788.992188
852.587891	454.218140
851.418945	511.763336
850.249023	201.792053
849.080078	140.572891
847.910156	795.998352
846.739258	405.461456
845.569336	75.500626
844.398438	285.000427
843.227539	221.395462
842.056641	39.215687
840.884766	152.277603
839.712891	142.266022
838.541016	212.679718
837.368164	358.995300
836.196289	292.931763
835.022461	655.729858
833.849609	261.240326
832.675781	639.390137
831.501953	204.806091
830.328125	201.073044
829.154297	529.705688
827.979492	275.957794
826.804688	492.800232
825.628906	138.736725
824.454102	417.792297
823.278320	-214.766846
822.102539	75.257042
820.925781	345.039520
819.749023	40.098812
818.572266	82.539711
817.395508	225.056915
816.217773	62.575920
815.040039	-68.744064
813.862305	-275.700439
812.684570	-20.098330
811.505859	-64.813126
810.327148	-314.060211
809.147461	-98.836136
807.968750	-252.570801
806.789063	64.563454
805.609375	217.152405
804.428711	-420.714600
803.248047	-79.568756
802.067383	-60.402390
800.886719	-347.461639
799.705078	148.463837
798.523438	-143.086426
797.341797	-501.077209
796.160156	-440.086578
794.977539	-281.701050
793.794922	-45.927647
792.611328	89.998627
791.428711	-139.556961
790.245117	89.157982
789.060547	-295.352478
787.876953	94.675865
786.692383	143.780319
785.507813	484.720276
784.323242	445.129028
783.137695	155.689453
781.952148	-146.936493
780.766602	-56.197323
779.580078	144.882675
778.393555	295.004883
777.207031	210.947449
776.020508	327.742462
774.833008	278.900757
773.645508	241.049896
772.458008	159.034592
771.270508	54.945690
770.082031	-46.948181
768.893555	468.348114
767.704102	355.267242
766.514648	504.367004
765.325195	67.418182
764.135742	410.199371
762.946289	517.184509
761.755859	584.446838
760.565430	398.552521
759.374023	553.719299
758.183594	-63.304466
756.992188	78.606850
755.799805	394.091400
754.608398	395.061951
753.416016	294.905701
752.223633	271.650269
751.030273	533.911926
749.837891	279.955414
748.644531	278.562378
747.450195	143.250183
746.256836	238.377594
745.062500	85.523109
743.868164	-30.000053
742.672852	58.440071
741.477539	225.742752
740.282227	42.249847
739.086914	-169.665482
737.890625	-265.386841
736.695313	151.453003
735.498047	92.898361
734.301758	-287.461853
733.104492	-41.666363
731.907227	127.414986
730.709961	-178.320999
729.511719	-370.183533
728.313477	157.469391
727.115234	304.479950
725.916992	-66.575272
724.717773	392.908783
723.518555	271.070251
722.318359	-104.052208
721.119141	254.705902
719.918945	451.763306
718.718750	345.371460
717.517578	411.436401
716.316406	226.615952
715.115234	220.756439
713.914063	-70.721489
712.711914	422.779785
711.509766	66.078171
710.307617	-196.722015
709.104492	-67.230034
707.902344	158.077728
706.698242	241.794006
705.495117	62.108978
704.291016	518.082947
703.086914	-16.153755
701.882813	-14.922473
700.678711	295.205444
699.473633	-60.113167
698.268555	102.189484
697.062500	-20.225676
695.857422	202.976730
694.651367	128.537613
693.444336	164.979675
692.238281	114.630165
691.031250	-196.109421
689.824219	46.824463
688.616211	5.487869
687.409180	-170.233856
686.200195	-118.041649
684.992188	-7.232371
683.784180	88.457191
682.575195	140.864807
681.366211	197.694244
680.156250	-267.466553
678.946289	-231.992035
677.736328	-111.965042
676.526367	-223.503464
675.315430	48.219395
674.104492	179.301376
672.893555	342.905853
671.682617	145.387634
670.470703	129.734055
669.258789	27.765289
668.046875	202.633041
666.833984	59.942307
665.621094	-384.963654
664.408203	-157.819717
663.194336	-222.110367
661.981445	350.620087
660.767578	-341.483215
659.552734	112.685143
658.338867	143.990250
657.124023	-387.449188
655.908203	-27.914394
654.693359	-0.353509
653.477539	-9.248434
652.261719	-5.014845
651.045898	389.339203
649.829102	548.960083
648.612305	49.806885
647.395508	26.863764
646.177734	94.547333
644.959961	233.425598
643.742188	417.643127
642.524414	825.680420
641.305664	332.798767
640.086914	81.159424
638.868164	25.457968
637.648438	187.065781
636.429688	520.710022
635.208984	98.434639
633.989258	-121.549423
632.768555	305.040649
631.547852	225.162170
630.327148	-133.363724
629.106445	-259.747131
627.884766	-3.997170
626.663086	-140.496765
625.440430	368.679230
624.217773	314.210144
622.995117	307.218445
621.772461	167.709625
620.549805	54.282955
619.326172	153.240433
618.102539	38.393658
616.877930	-99.602997
615.654297	103.049927
614.429688	-32.070782
613.204102	-8.473461
611.979492	-85.047272
610.753906	44.044582
609.528320	-219.851822
608.301758	-43.000759
607.075195	97.842133
605.848633	48.911072
604.622070	-16.672806
