# Supplementary material for: Raman spectroscopy accurately differentiates mucosal healing from non-healing and biochemical changes following biological therapy in inflammatory bowel disease
Source: PLoS One. 2021 Jun 2;16(6):e0252210. doi: 10.1371/journal.pone.0252210 (PMC8172032; doi:10.1371/journal.pone.0252210)
Supplement: S4 Dataset — (ZIP) [file pone.0252210.s006.zip › CD Mucosal healing/OC004-1a post treatment_BL sub CR removed_90__X_-21965.6__Y_3646.7__Time_1004.txt]

1714.780273	120.271812
1713.803711	239.999008
1712.827148	113.060020
1711.849609	-53.756596
1710.873047	5.074026
1709.895508	-166.340866
1708.917969	-13.090037
1707.939453	-39.110874
1706.961914	-16.529539
1705.983398	-146.295319
1705.004883	0.108307
1704.025391	189.584488
1703.046875	15.405837
1702.067383	-99.519295
1701.087891	-26.796648
1700.108398	-44.681252
1699.127930	151.657806
1698.148438	-60.689095
1697.167969	2.648242
1696.187500	266.704041
1695.206055	154.312943
1694.225586	336.134125
1693.244141	64.285179
1692.262695	123.929153
1691.281250	277.312592
1690.298828	334.894348
1689.317383	248.779358
1688.334961	429.735748
1687.352539	488.305817
1686.369141	373.891815
1685.386719	393.173370
1684.403320	436.751068
1683.419922	443.360626
1682.435547	610.096619
1681.452148	654.639221
1680.467773	736.752686
1679.483398	598.251770
1678.499023	760.858154
1677.514648	819.972961
1676.529297	698.498840
1675.543945	846.005737
1674.558594	696.004883
1673.573242	902.589478
1672.586914	931.333008
1671.600586	753.149475
1670.614258	880.849487
1669.627930	1077.862915
1668.641602	1171.555786
1667.654297	1201.791992
1666.666992	1296.022583
1665.679688	1138.450439
1664.692383	1225.313354
1663.704102	1174.505615
1662.715820	1344.106445
1661.727539	1235.572510
1660.739258	1304.959717
1659.750977	1104.324097
1658.761719	1309.382446
1657.772461	1252.417114
1656.783203	1317.568970
1655.793945	1210.883301
1654.803711	1228.905518
1653.813477	1247.190308
1652.823242	1154.612793
1651.833008	1080.856567
1650.841797	920.103821
1649.851563	907.757629
1648.860352	821.638000
1647.869141	754.303467
1646.876953	570.968567
1645.885742	263.812500
1644.893555	374.303497
1643.901367	207.725708
1642.908203	337.104980
1641.916016	469.305969
1640.922852	366.806580
1639.929688	21.855753
1638.936523	20.156221
1637.943359	150.516205
1636.949219	-156.638824
1635.955078	171.780914
1634.960938	2.186138
1633.966797	-106.544662
1632.971680	11.480525
1631.977539	53.277370
1630.982422	13.600235
1629.986328	-312.826172
1628.991211	61.132839
1627.995117	-43.800522
1627.000000	-169.558640
1626.003906	-55.778988
1625.006836	87.017998
1624.010742	6.454648
1623.013672	-152.790131
1622.016602	-64.811668
1621.019531	-24.025398
1620.021484	158.704025
1619.024414	136.660645
1618.026367	51.729908
1617.028320	211.072678
1616.029297	-96.679070
1615.031250	230.777313
1614.032227	9.941594
1613.033203	-158.240631
1612.034180	-14.226601
1611.035156	17.097733
1610.035156	58.975460
1609.035156	53.756142
1608.035156	53.863480
1607.035156	122.149933
1606.034180	185.236938
1605.033203	387.126160
1604.032227	253.958206
1603.031250	160.166718
1602.030273	74.325951
1601.028320	-16.659925
1600.026367	-154.627350
1599.024414	18.658226
1598.022461	103.035851
1597.019531	-100.075333
1596.016602	-91.410278
1595.013672	-80.102463
1594.010742	-8.694520
1593.007813	-154.022964
1592.003906	-95.639992
1591.000000	-222.577423
1589.996094	125.494347
1588.992188	-11.839169
1587.987305	51.737274
1586.983398	206.578415
1585.978516	9.365040
1584.972656	54.654522
1583.967773	58.234310
1582.961914	-0.735174
1581.956055	260.732056
1580.950195	118.383995
1579.944336	75.031136
1578.937500	177.460815
1577.931641	118.461777
1576.924805	158.343079
1575.916992	96.708359
1574.910156	-180.809631
1573.902344	160.680206
1572.894531	98.993492
1571.886719	26.901098
1570.878906	-29.605349
1569.870117	-161.487366
1568.862305	-28.379107
1567.853516	-139.515533
1566.843750	32.369476
1565.834961	185.967346
1564.825195	-57.673790
1563.815430	-2.845929
1562.805664	-225.697678
1561.795898	-28.314089
1560.785156	52.218349
1559.775391	-142.163895
1558.764648	73.021606
1557.752930	101.444687
1556.742188	36.518890
1555.730469	168.416855
1554.718750	-163.409317
1553.707031	-60.154640
1552.695313	1.560175
1551.682617	-1.545802
1550.670898	129.841492
1549.658203	-18.329435
1548.644531	-29.439087
1547.631836	21.448282
1546.618164	59.290661
1545.604492	-55.478294
1544.590820	49.385365
1543.577148	55.930325
1542.562500	-131.369675
1541.547852	48.062111
1540.533203	142.115356
1539.518555	8.855549
1538.503906	-297.369537
1537.488281	-105.536530
1536.472656	21.622429
1535.457031	102.200378
1534.441406	64.022827
1533.424805	74.738983
1532.408203	255.482483
1531.391602	131.944199
1530.375000	204.182297
1529.358398	173.247147
1528.340820	286.442017
1527.323242	363.438324
1526.305664	445.449738
1525.287109	419.210999
1524.269531	387.746918
1523.250977	407.637726
1522.232422	226.786957
1521.213867	351.937744
1520.194336	376.646912
1519.175781	290.722717
1518.156250	675.030701
1517.136719	522.057190
1516.116211	407.567780
1515.096680	544.737854
1514.076172	540.504700
1513.055664	225.533844
1512.034180	295.589783
1511.013672	352.697357
1509.992188	258.295288
1508.970703	138.183456
1507.949219	43.668999
1506.927734	87.549377
1505.905273	169.749908
1504.882813	92.919601
1503.860352	87.769112
1502.837891	41.536472
1501.815430	-148.200409
1500.791992	-58.852394
1499.768555	-138.605789
1498.745117	-200.502670
1497.720703	-55.197220
1496.697266	-117.270012
1495.672852	-192.210983
1494.648438	-177.701920
1493.623047	100.052055
1492.598633	-87.632393
1491.573242	28.795328
1490.547852	91.428284
1489.522461	-167.938400
1488.497070	216.359558
1487.470703	268.431244
1486.444336	371.459930
1485.417969	91.490936
1484.391602	186.697403
1483.364258	396.581787
1482.336914	353.767303
1481.309570	259.889099
1480.282227	489.796295
1479.254883	625.212952
1478.226563	745.191223
1477.198242	704.517761
1476.169922	1203.881592
1475.141602	971.963989
1474.112305	981.982849
1473.083008	1338.180298
1472.053711	1246.173340
1471.024414	1400.998535
1469.995117	1347.061890
1468.964844	1506.753296
1467.934570	1628.172363
1466.904297	1713.887329
1465.874023	1680.030762
1464.842773	1503.795044
1463.811523	1912.026367
1462.780273	1844.960815
1461.749023	1742.318970
1460.717773	1786.963989
1459.685547	1950.857666
1458.653320	1929.344360
1457.621094	2095.597900
1456.587891	2251.578125
1455.555664	2366.884766
1454.522461	2190.433105
1453.489258	2166.164063
1452.455078	2471.421875
1451.421875	2287.369141
1450.387695	2460.647705
1449.353516	2433.684570
1448.319336	2237.007080
1447.285156	2572.193359
1446.250000	2486.914063
1445.214844	2224.465088
1444.179688	2359.444092
1443.144531	2319.765381
1442.108398	2181.421631
1441.072266	2151.881104
1440.036133	1902.358276
1439.000000	2100.404053
1437.963867	1762.526245
1436.926758	1697.692383
1435.889648	1425.718140
1434.852539	1244.794800
1433.814453	1154.851074
1432.777344	936.203613
1431.739258	896.865662
1430.701172	615.277893
1429.663086	626.512512
1428.624023	582.244141
1427.584961	520.354736
1426.545898	609.805237
1425.506836	389.152191
1424.467773	524.004883
1423.427734	462.251007
1422.387695	105.776237
1421.347656	245.703522
1420.307617	116.138245
1419.266602	278.710327
1418.226563	287.708435
1417.184570	271.538330
1416.143555	159.813492
1415.102539	138.740005
1414.060547	185.608185
1413.018555	157.061066
1411.976563	-155.514832
1410.934570	-28.047430
1409.891602	-11.172100
1408.848633	-187.712830
1407.805664	-90.328056
1406.762695	-131.057129
1405.718750	134.589767
1404.674805	312.319611
1403.630859	35.770767
1402.586914	-47.391098
1401.542969	-145.508133
1400.498047	-85.523888
1399.453125	104.895172
1398.408203	225.100204
1397.363281	192.426697
1396.317383	32.017273
1395.271484	97.238297
1394.225586	320.309967
1393.179688	325.481812
1392.132813	85.339973
1391.086914	85.706627
1390.040039	193.754715
1388.992188	239.267090
1387.945313	7.172789
1386.897461	45.367821
1385.849609	71.125877
1384.801758	149.461899
1383.753906	-139.579941
1382.705078	-183.522278
1381.657227	59.978783
1380.608398	368.398285
1379.558594	-124.893257
1378.509766	-46.091633
1377.459961	50.231808
1376.410156	-8.128795
1375.360352	-16.463430
1374.309570	-156.928955
1373.259766	-224.892181
1372.208984	-242.865067
1371.158203	-178.460297
1370.106445	-208.711395
1369.055664	-84.329857
1368.003906	7.700443
1366.952148	15.104152
1365.900391	149.620331
1364.847656	137.268570
1363.794922	164.859085
1362.742188	70.595673
1361.689453	36.197750
1360.636719	210.892502
1359.583008	0.098364
1358.529297	184.878754
1357.475586	-3.222809
1356.420898	57.413509
1355.367188	41.110184
1354.312500	146.655273
1353.257813	294.496277
1352.203125	50.006603
1351.147461	637.490112
1350.091797	182.251328
1349.036133	161.640121
1347.980469	538.156799
1346.923828	356.449219
1345.868164	628.825928
1344.811523	536.678223
1343.754883	774.411316
1342.697266	962.575867
1341.640625	660.131592
1340.583008	744.417969
1339.524414	667.771240
1338.466797	863.693359
1337.409180	987.848389
1336.350586	1008.090088
1335.291992	726.512024
1334.232422	845.999390
1333.173828	624.181763
1332.114258	751.294678
1331.054688	690.544434
1329.995117	647.243164
1328.934570	609.012939
1327.875000	753.782837
1326.814453	807.187805
1325.753906	858.216492
1324.692383	541.377991
1323.630859	466.748627
1322.570313	851.400269
1321.507813	552.380981
1320.446289	887.721863
1319.383789	598.920410
1318.322266	912.134094
1317.259766	1079.841187
1316.196289	969.012329
1315.133789	880.532471
1314.070313	979.468567
1313.006836	928.194336
1311.943359	1017.445435
1310.878906	1148.622559
1309.814453	1070.583374
1308.750977	778.548584
1307.685547	1005.985901
1306.621094	1179.308594
1305.555664	1195.223877
1304.490234	1240.750732
1303.424805	1109.331665
1302.359375	1034.610352
1301.292969	1129.599365
1300.226563	1040.360352
1299.160156	1194.468506
1298.093750	1260.186523
1297.026367	1095.150269
1295.958984	1050.577271
1294.891602	1153.388306
1293.824219	1001.041199
1292.756836	1104.007324
1291.688477	1260.979858
1290.620117	1015.794678
1289.551758	1212.128296
1288.482422	959.883057
1287.413086	1129.359253
1286.343750	1117.534302
1285.274414	868.184082
1284.205078	1182.324829
1283.134766	1280.933472
1282.064453	1046.643799
1280.994141	1272.671265
1279.923828	837.994934
1278.852539	1105.712891
1277.781250	1414.968506
1276.709961	1063.914551
1275.637695	1060.250854
1274.566406	1059.110596
1273.494141	1072.699585
1272.421875	1245.162598
1271.349609	1136.707031
1270.276367	1106.511597
1269.203125	973.847900
1268.129883	1061.001343
1267.056641	1258.003540
1265.982422	1225.615479
1264.909180	1383.583984
1263.834961	1351.299561
1262.759766	1365.409302
1261.685547	1357.632446
1260.610352	1220.727051
1259.535156	1110.739258
1258.459961	1166.515015
1257.383789	1219.874268
1256.308594	1351.184204
1255.232422	971.203064
1254.155273	1316.794556
1253.079102	1423.784668
1252.001953	1340.990601
1250.924805	1117.182861
1249.847656	1180.482666
1248.770508	874.210693
1247.692383	1273.063721
1246.614258	1399.572021
1245.536133	1404.561890
1244.458008	1115.633301
1243.378906	1145.022095
1242.299805	1031.156860
1241.220703	1043.604126
1240.141602	815.778320
1239.061523	937.501465
1237.981445	957.291687
1236.901367	1258.451904
1235.821289	878.068420
1234.740234	1050.639038
1233.659180	1036.500366
1232.578125	1036.918091
1231.497070	947.695313
1230.415039	904.540894
1229.333984	955.857910
1228.251953	903.038696
1227.168945	792.144043
1226.086914	516.729370
1225.003906	749.550354
1223.920898	498.445282
1222.837891	547.346130
1221.753906	714.696228
1220.669922	400.882874
1219.585938	369.978546
1218.501953	409.151581
1217.416992	397.556244
1216.333008	484.978607
1215.248047	490.240662
1214.162109	488.233337
1213.077148	276.211517
1211.991211	409.346771
1210.905273	708.868347
1209.819336	518.573425
1208.732422	422.382019
1207.646484	494.978912
1206.559570	495.195679
1205.471680	500.194794
1204.384766	293.132050
1203.296875	428.184540
1202.208984	228.378738
1201.121094	40.662357
1200.032227	127.416161
1198.944336	-137.291626
1197.855469	-168.524292
1196.765625	19.122927
1195.676758	76.767380
1194.586914	112.695213
1193.497070	-168.777710
1192.407227	-53.596043
1191.316406	-212.457336
1190.226563	133.213272
1189.135742	-32.931187
1188.044922	-28.560860
1186.953125	-29.053095
1185.861328	83.211143
1184.769531	164.168228
1183.677734	-74.065781
1182.585938	-122.759552
1181.493164	-128.329620
1180.400391	244.860977
1179.307617	193.539764
1178.213867	118.206093
1177.120117	-5.080923
1176.026367	204.589874
1174.932617	-48.122280
1173.838867	173.297348
1172.744141	353.847992
1171.649414	285.341095
1170.554688	214.400879
1169.458984	35.766655
1168.364258	105.877274
1167.268555	240.438797
1166.171875	293.581177
1165.076172	303.605042
1163.979492	559.665344
1162.882813	555.130920
1161.786133	595.903564
1160.688477	815.665649
1159.590820	720.116394
1158.493164	743.872437
1157.395508	1013.327881
1156.297852	981.972534
1155.199219	883.758179
1154.100586	995.359070
1153.000977	942.316711
1151.902344	946.425964
1150.802734	876.570923
1149.703125	632.736877
1148.603516	565.198975
1147.502930	335.662659
1146.402344	603.759888
1145.301758	500.308929
1144.201172	451.557739
1143.099609	328.981079
1141.999023	560.816711
1140.896484	466.633484
1139.794922	486.542267
1138.692383	463.564758
1137.590820	404.867096
1136.487305	529.058411
1135.384766	695.875610
1134.281250	641.650452
1133.178711	668.102539
1132.074219	744.299255
1130.970703	753.929626
1129.866211	922.446106
1128.761719	938.974548
1127.657227	1202.075928
1126.552734	1135.373657
1125.447266	961.931824
1124.341797	975.730225
1123.236328	873.327881
1122.130859	974.633606
1121.024414	573.674194
1119.917969	812.177917
1118.811523	844.526184
1117.704102	753.692993
1116.596680	830.834656
1115.489258	612.135437
1114.381836	544.838318
1113.274414	621.746887
1112.166016	632.338806
1111.057617	711.399719
1109.949219	783.260620
1108.839844	878.637451
1107.730469	907.757446
1106.621094	908.457581
1105.511719	887.838501
1104.401367	881.315186
1103.291016	827.527466
1102.180664	794.933411
1101.070313	726.905334
1099.958984	897.024109
1098.847656	984.482666
1097.736328	1022.334839
1096.625000	956.416016
1095.512695	760.871399
1094.400391	478.200806
1093.288086	522.956360
1092.174805	817.207214
1091.062500	621.647278
1089.949219	659.108826
1088.835938	809.439514
1087.721680	545.626465
1086.607422	648.771423
1085.493164	817.657227
1084.378906	600.896729
1083.263672	931.783508
1082.149414	825.444031
1081.034180	566.411255
1079.917969	716.102722
1078.802734	839.869751
1077.686523	775.733459
1076.570313	408.831360
1075.453125	645.091736
1074.336914	770.961914
1073.219727	378.414093
1072.101563	595.662842
1070.984375	444.743561
1069.866211	453.233826
1068.748047	585.888611
1067.629883	528.705811
1066.511719	576.925598
1065.392578	531.435303
1064.273438	499.997864
1063.154297	711.974548
1062.034180	357.561310
1060.914063	576.462524
1059.793945	549.672302
1058.673828	286.716095
1057.552734	435.325073
1056.431641	483.359863
1055.310547	321.068604
1054.189453	390.136871
1053.067383	410.122101
1051.945313	374.060730
1050.823242	396.392334
1049.701172	379.042755
1048.578125	322.038269
1047.455078	500.702423
1046.332031	103.195465
1045.208008	270.196136
1044.083984	255.297424
1042.959961	301.030731
1041.835938	125.392227
1040.710938	194.474838
1039.585938	5.017982
1038.460938	88.131149
1037.335938	57.162113
1036.209961	368.385559
1035.083984	304.855225
1033.958008	227.432541
1032.832031	303.603943
1031.705078	337.915802
1030.578125	221.144272
1029.451172	216.041458
1028.323242	-0.479020
1027.195313	-219.168427
1026.067383	-56.780586
1024.939453	-149.846695
1023.810547	-224.245880
1022.682617	-59.471634
1021.552734	-386.680817
1020.423828	-124.382523
1019.293945	-12.910975
1018.164063	-195.928116
1017.034180	-7.844134
1015.904297	94.464005
1014.773438	6.771873
1013.642578	2.602755
1012.511719	181.497589
1011.379883	70.921577
1010.248047	296.177032
1009.116211	100.152527
1007.984375	549.933838
1006.851563	613.226563
1005.718750	1268.707764
1004.585938	1778.291260
1003.452148	2031.102661
1002.319336	1872.472046
1001.185547	1113.186279
1000.050781	680.100830
998.916992	427.488251
997.782227	163.542252
996.647461	100.681084
995.512695	192.601593
994.376953	224.582474
993.241211	365.090393
992.105469	-61.761822
990.969727	108.949089
989.833008	321.185699
988.696289	342.132935
987.559570	93.573364
986.421875	31.854546
985.284180	103.877792
984.146484	49.335732
983.008789	-48.801693
981.870117	387.217651
980.731445	418.155884
979.592773	90.310898
978.454102	54.855652
977.314453	54.034771
976.174805	200.478882
975.035156	218.270920
973.894531	204.013214
972.754883	465.582001
971.613281	260.897949
970.472656	155.186508
969.331055	263.163544
968.190430	288.602661
967.047852	109.931595
965.906250	271.020721
964.763672	542.262451
963.621094	292.986816
962.478516	165.473602
961.334961	45.034901
960.192383	181.438431
959.048828	194.204544
957.904297	26.165932
956.759766	48.405518
955.616211	91.382637
954.470703	164.231705
953.326172	369.908386
952.180664	271.367828
951.035156	230.194046
949.889648	-32.616890
948.743164	63.749931
947.596680	50.508869
946.450195	-47.127388
945.303711	-7.504798
944.156250	-109.364769
943.008789	122.342285
941.861328	112.098396
940.713867	362.188263
939.565430	101.181297
938.416992	221.405716
937.267578	225.399811
936.119141	231.811783
934.969727	-30.634634
933.820313	119.696655
932.669922	92.367683
931.520508	245.154358
930.370117	368.398376
929.218750	59.101082
928.068359	-56.421467
926.916992	196.938599
925.765625	-22.959223
924.613281	-267.642273
923.461914	-191.406937
922.309570	-51.412224
921.156250	-127.307564
920.003906	-159.858887
918.850586	-230.894638
917.697266	-126.857208
916.543945	147.581955
915.389648	183.610809
914.235352	-150.260391
913.081055	-16.351692
911.926758	-7.178453
910.771484	27.062706
909.616211	38.721283
908.460938	-210.251450
907.304688	21.561331
906.148438	31.284069
904.992188	-149.210220
903.835938	-30.513403
902.678711	-391.866699
901.521484	-220.886429
900.364258	-129.113815
899.206055	-234.164963
898.047852	-101.512016
896.889648	-127.165100
895.731445	-1.200742
894.572266	154.186981
893.413086	42.867218
892.253906	-79.615601
891.094727	3.634504
889.934570	-32.785408
888.774414	-154.924591
887.613281	113.650017
886.453125	84.222809
885.291992	104.525734
884.130859	5.313862
882.968750	134.028152
881.807617	118.415314
880.645508	165.998642
879.482422	98.668091
878.320313	231.970749
877.157227	160.252411
875.994141	307.093750
874.830078	50.838173
873.666016	168.458832
872.501953	148.767273
871.337891	561.158997
870.173828	159.005997
869.008789	200.159653
867.843750	196.348679
866.677734	246.522034
865.512695	400.073608
864.346680	306.404327
863.179688	572.235840
862.013672	626.829041
860.846680	380.524445
859.679688	693.320068
858.511719	689.520386
857.344727	712.642151
856.176758	520.398926
855.008789	433.651978
853.839844	981.490906
852.670898	612.202942
851.501953	543.392456
850.333008	423.060364
849.163086	665.667297
847.993164	419.906738
846.823242	514.570679
845.652344	392.027985
844.482422	392.594604
843.311523	169.382233
842.139648	199.014862
840.968750	472.355652
839.796875	430.268097
838.624023	473.100861
837.452148	267.793549
836.279297	113.924355
835.106445	250.458893
833.933594	386.869080
832.759766	407.058746
831.585938	349.050354
830.412109	333.401947
829.238281	252.989853
828.063477	493.751099
826.888672	290.546387
825.712891	357.134979
824.538086	140.528427
823.362305	151.249496
822.186523	402.499237
821.009766	183.564178
819.833008	231.872131
818.656250	50.751198
817.479492	38.787273
816.301758	267.069519
815.124023	201.477524
813.946289	-2.082252
812.768555	245.767395
811.589844	77.664375
810.411133	-63.788414
809.232422	-47.508472
808.052734	-55.775875
806.873047	271.235413
805.693359	45.065140
804.512695	-205.525742
803.332031	72.131096
802.151367	-87.592278
800.970703	123.127472
799.789063	87.443817
798.608398	-163.425201
797.425781	60.122921
796.244141	-53.437309
795.061523	-271.204529
793.878906	47.118099
792.696289	-93.284126
791.512695	-87.597549
790.329102	-126.306038
789.145508	18.582703
787.960938	-122.150864
786.777344	-19.598261
785.591797	-118.467438
784.407227	129.737640
783.221680	147.806137
782.037109	221.003235
780.850586	126.128090
779.665039	-17.417364
778.478516	39.968246
777.291992	8.895148
776.105469	-132.647034
774.917969	-157.262375
773.730469	-389.377136
772.542969	-191.339218
771.354492	-105.973320
770.166016	3.503923
768.977539	236.270355
767.789063	89.773476
766.599609	-52.342491
765.410156	-40.293377
764.220703	101.593285
763.030273	133.235306
761.840820	325.467224
760.650391	191.821365
759.458984	172.568146
758.267578	283.024139
757.076172	311.987549
755.884766	85.828934
754.693359	365.268585
753.500977	437.941528
752.308594	-7.985099
751.115234	244.739105
749.922852	312.827942
748.729492	192.022797
747.535156	222.683182
746.341797	218.179672
745.147461	207.058472
743.953125	217.845078
742.757813	22.466253
741.563477	116.554916
740.368164	13.311713
739.171875	-81.131592
737.976563	221.006683
736.780273	60.839520
735.583984	-169.323608
734.386719	-22.813190
733.189453	82.055389
731.992188	-12.239917
730.794922	57.614815
729.596680	68.408546
728.399414	-119.758286
727.200195	166.607330
726.001953	378.572235
724.802734	85.711243
723.603516	238.717010
722.404297	459.423279
721.204102	367.830505
720.003906	108.254272
718.803711	259.213898
717.603516	126.511848
716.402344	367.016052
715.201172	182.194153
713.999023	239.601669
712.797852	220.790741
711.595703	162.870758
710.393555	85.484680
709.190430	-17.882151
707.987305	9.610155
706.784180	146.099579
705.581055	101.975929
704.376953	88.490295
703.172852	249.237564
701.968750	290.415771
700.763672	142.514282
699.559570	14.417619
698.353516	184.379700
697.148438	91.449783
695.942383	5.260174
694.736328	143.052078
693.530273	-272.872314
692.324219	-219.392639
691.117188	31.806087
689.910156	124.643158
688.702148	2.818086
687.494141	4.901610
686.286133	18.030161
685.078125	-170.302750
683.870117	-115.545395
682.661133	-132.130035
681.452148	98.519226
680.242188	-106.167091
679.032227	51.139622
677.822266	-10.122351
676.612305	-244.339447
675.401367	-110.308975
674.191406	-114.634613
672.979492	214.395004
671.768555	-120.524536
670.556641	-91.832954
669.344727	-155.929947
668.132813	-5.852540
666.919922	-171.147400
665.707031	69.931694
664.494141	-53.953251
663.281250	49.093376
662.067383	-20.471811
660.853516	130.267563
659.639648	24.274920
658.424805	65.137337
657.209961	-75.100960
655.995117	222.530426
654.779297	149.293549
653.563477	-113.528397
652.347656	-126.245476
651.131836	-104.475494
649.915039	14.199434
648.698242	-11.479247
647.481445	79.054596
646.264648	-65.132202
645.046875	106.972641
643.829102	149.794998
642.610352	160.187866
641.392578	157.489441
640.173828	199.732437
638.955078	366.376373
637.735352	296.300720
636.515625	352.696381
635.295898	466.712585
634.076172	258.188141
632.855469	-68.739899
631.634766	125.580261
630.414063	345.050354
629.192383	104.753593
627.971680	196.415863
626.749023	51.501080
625.527344	263.973389
624.304688	327.691833
623.082031	341.273468
621.859375	321.833771
620.636719	230.780777
619.413086	286.522583
618.189453	302.630249
616.964844	159.190430
615.741211	-334.205505
614.516602	-24.216890
613.291016	-126.432899
612.066406	69.354813
610.840820	79.647636
609.615234	34.884735
608.388672	163.663742
607.163086	-42.701660
605.936523	-56.496651
604.708984	-110.731689
