# Supplementary material for: Raman spectroscopy accurately differentiates mucosal healing from non-healing and biochemical changes following biological therapy in inflammatory bowel disease
Source: PLoS One. 2021 Jun 2;16(6):e0252210. doi: 10.1371/journal.pone.0252210 (PMC8172032; doi:10.1371/journal.pone.0252210)
Supplement: S4 Dataset — (ZIP) [file pone.0252210.s006.zip › CD Mucosal healing/EC042-1_base sub CR removed_62__X_-26575.8__Y_40171.2__Time_690.txt]

1714.793945	194.928482
1713.817383	254.064240
1712.840820	99.517967
1711.864258	-147.907120
1710.886719	-75.335052
1709.909180	124.092522
1708.931641	-26.712738
1707.953125	-139.091766
1706.975586	4.015512
1705.997070	67.567993
1705.018555	-229.441528
1704.040039	58.121750
1703.060547	-207.557449
1702.081055	-94.959694
1701.101563	-174.105316
1700.122070	-14.300057
1699.142578	162.371735
1698.162109	69.823685
1697.181641	269.513641
1696.201172	69.217888
1695.220703	110.313988
1694.239258	133.530731
1693.257813	42.802849
1692.276367	316.039459
1691.294922	341.817505
1690.313477	448.495819
1689.331055	515.928650
1688.348633	432.162415
1687.366211	586.601318
1686.383789	643.178650
1685.400391	479.309906
1684.416992	454.913208
1683.433594	876.259216
1682.450195	866.751343
1681.465820	780.802673
1680.482422	882.098694
1679.498047	869.662903
1678.512695	794.127808
1677.528320	1318.064209
1676.542969	1166.897339
1675.558594	1327.745239
1674.572266	1202.081909
1673.586914	1210.174072
1672.601563	1389.096680
1671.615234	1409.237915
1670.628906	1573.549683
1669.642578	1536.679565
1668.655273	1561.588013
1667.668945	1791.628174
1666.681641	1924.044922
1665.694336	1953.617676
1664.706055	1837.935425
1663.718750	1919.272095
1662.730469	2075.464600
1661.742188	2036.073364
1660.753906	2034.457153
1659.764648	2139.459961
1658.775391	2176.169189
1657.787109	2353.888428
1656.796875	2344.091064
1655.807617	2258.147949
1654.818359	2011.376099
1653.828125	1976.993042
1652.837891	1821.499268
1651.846680	1804.176514
1650.856445	1533.557983
1649.865234	1533.283081
1648.874023	1353.796997
1647.882813	1291.207031
1646.891602	1083.841797
1645.899414	961.601440
1644.907227	1045.923096
1643.915039	589.397217
1642.922852	598.181702
1641.930664	462.272156
1640.937500	305.765259
1639.944336	160.334061
1638.951172	171.029877
1637.957031	58.206520
1636.963867	127.780632
1635.969727	113.382523
1634.975586	281.229889
1633.981445	135.870224
1632.986328	-156.558395
1631.991211	-56.084557
1630.996094	-76.404861
1630.000977	-291.156281
1629.005859	31.422634
1628.009766	-179.949997
1627.013672	-151.511520
1626.017578	-101.727905
1625.021484	-6.955683
1624.024414	-19.716633
1623.028320	-40.063717
1622.031250	44.984341
1621.033203	-58.896763
1620.036133	126.461136
1619.038086	159.674850
1618.041016	161.613800
1617.041992	171.653275
1616.043945	50.697899
1615.045898	147.781616
1614.046875	134.853348
1613.047852	-103.420197
1612.048828	337.709656
1611.048828	26.458115
1610.049805	-25.016165
1609.049805	222.409332
1608.049805	74.294312
1607.048828	-8.134360
1606.048828	284.072021
1605.047852	442.755219
1604.046875	203.627930
1603.045898	375.570343
1602.044922	296.368927
1601.042969	18.493860
1600.041016	52.033737
1599.039063	-115.691513
1598.037109	-207.469284
1597.034180	-197.218430
1596.031250	-265.309357
1595.028320	-202.707886
1594.025391	-184.496979
1593.022461	-260.270172
1592.018555	53.003460
1591.014648	-275.934875
1590.010742	-252.434357
1589.006836	-320.258087
1588.001953	-122.001678
1586.997070	-62.062294
1585.992188	-23.028940
1584.987305	57.665737
1583.982422	284.235687
1582.976563	211.021179
1581.970703	132.578796
1580.964844	67.137428
1579.958984	111.027634
1578.952148	136.606476
1577.945313	110.044395
1576.938477	252.558029
1575.931641	254.433426
1574.924805	100.150108
1573.916992	455.540863
1572.909180	236.077774
1571.901367	14.000517
1570.893555	140.152313
1569.884766	76.451828
1568.876953	-112.038101
1567.868164	107.180519
1566.858398	100.260559
1565.849609	121.760048
1564.839844	-56.750225
1563.830078	130.553497
1562.820313	151.580780
1561.810547	99.811584
1560.799805	304.632080
1559.790039	83.994347
1558.779297	-22.669682
1557.767578	199.666794
1556.756836	232.582169
1555.745117	21.791891
1554.733398	251.190460
1553.721680	94.482384
1552.709961	124.040237
1551.697266	106.794495
1550.685547	91.944588
1549.672852	229.533493
1548.659180	222.000992
1547.646484	299.603699
1546.632813	270.948181
1545.619141	50.802723
1544.605469	179.421646
1543.591797	8.039845
1542.577148	187.824234
1541.562500	116.781685
1540.547852	123.002884
1539.533203	-23.324694
1538.518555	-30.448038
1537.502930	215.077515
1536.487305	176.465530
1535.471680	-153.839264
1534.456055	54.731037
1533.439453	177.877426
1532.422852	143.485687
1531.406250	-48.344738
1530.389648	19.897820
1529.373047	28.613789
1528.355469	-14.442786
1527.337891	71.016930
1526.320313	71.232529
1525.302734	1.702501
1524.284180	-196.725906
1523.265625	-53.145344
1522.247070	-48.780655
1521.228516	-26.669106
1520.208984	-12.545076
1519.190430	-111.777023
1518.170898	-121.279999
1517.151367	-118.187607
1516.130859	82.443893
1515.111328	-128.191132
1514.090820	161.722183
1513.070313	-139.214096
1512.049805	-109.167259
1511.028320	38.643600
1510.006836	-242.319092
1508.986328	2.440346
1507.963867	95.509979
1506.942383	103.693520
1505.919922	-52.449219
1504.898438	-70.362831
1503.875977	-147.462875
1502.852539	-50.589428
1501.830078	-161.446213
1500.806641	-123.992897
1499.783203	-15.114492
1498.759766	-98.490906
1497.736328	48.244904
1496.711914	-76.535461
1495.687500	120.804680
1494.663086	74.873779
1493.638672	67.084106
1492.613281	-45.755814
1491.587891	283.372681
1490.563477	233.979446
1489.537109	317.193665
1488.511719	269.909485
1487.485352	337.319763
1486.458984	384.061768
1485.432617	430.569733
1484.406250	328.833618
1483.379883	573.924500
1482.352539	739.609558
1481.325195	596.432556
1480.297852	649.448120
1479.269531	572.214050
1478.241211	703.809998
1477.213867	853.013550
1476.184570	917.855652
1475.156250	1102.213989
1474.127930	1375.438232
1473.098633	1116.241821
1472.069336	1475.513184
1471.040039	1478.177490
1470.009766	1717.270264
1468.979492	1772.942139
1467.950195	1920.004883
1466.918945	2155.795166
1465.888672	2221.024414
1464.857422	2278.427002
1463.827148	2526.256104
1462.795898	2651.865234
1461.763672	2596.915771
1460.732422	3039.605469
1459.700195	2880.225830
1458.667969	2865.470947
1457.635742	3183.045654
1456.603516	3167.977051
1455.570313	2833.144775
1454.537109	3205.932617
1453.503906	3279.240967
1452.470703	3448.743652
1451.436523	3283.482178
1450.403320	3460.302979
1449.369141	3388.648682
1448.333984	3668.983887
1447.299805	3554.077393
1446.264648	3190.988525
1445.230469	3592.453613
1444.194336	3520.364990
1443.159180	3172.461426
1442.124023	3021.949707
1441.087891	3154.679932
1440.051758	3102.700684
1439.015625	3154.334473
1437.978516	2970.807861
1436.941406	2628.109375
1435.904297	2507.836914
1434.867188	2198.129395
1433.830078	2029.938232
1432.791992	1874.383911
1431.754883	1734.034058
1430.715820	1230.250732
1429.677734	1284.314819
1428.639648	982.640015
1427.600586	963.534546
1426.561523	750.262695
1425.522461	665.650757
1424.482422	760.006958
1423.443359	720.787537
1422.403320	704.241516
1421.363281	710.383240
1420.322266	600.667358
1419.282227	334.936523
1418.241211	716.256470
1417.200195	596.608093
1416.159180	280.776459
1415.117188	317.280914
1414.076172	223.045685
1413.034180	400.443390
1411.992188	175.563950
1410.949219	194.614319
1409.907227	22.746733
1408.864258	62.031410
1407.821289	254.585342
1406.777344	-30.062122
1405.734375	-18.218346
1404.690430	84.036926
1403.646484	-157.509766
1402.602539	-30.022829
1401.557617	-15.419931
1400.513672	46.937878
1399.468750	-56.163231
1398.423828	229.463089
1397.377930	-71.481445
1396.333008	179.139267
1395.287109	119.059319
1394.241211	254.493790
1393.195313	214.674469
1392.148438	17.221415
1391.101563	-127.461258
1390.054688	181.037781
1389.007813	156.731384
1387.960938	-90.088333
1386.913086	256.076050
1385.865234	-290.491272
1384.817383	-9.166326
1383.769531	59.715881
1382.720703	156.176605
1381.671875	-62.065159
1380.623047	97.120270
1379.574219	-90.748802
1378.524414	-101.129219
1377.475586	-103.841476
1376.425781	-54.004974
1375.375977	23.420382
1374.325195	108.437164
1373.274414	-85.760643
1372.224609	-162.487595
1371.172852	-186.695053
1370.122070	88.404877
1369.070313	42.075607
1368.019531	-38.920818
1366.967773	-172.031357
1365.915039	61.170357
1364.863281	244.673676
1363.810547	231.610672
1362.757813	293.405487
1361.705078	-90.035744
1360.651367	-109.929573
1359.598633	96.730759
1358.544922	94.600388
1357.491211	174.709686
1356.436523	28.782146
1355.382813	106.785645
1354.328125	130.282867
1353.273438	218.555176
1352.217773	257.310944
1351.163086	340.965515
1350.107422	350.303589
1349.051758	764.384827
1347.996094	424.186829
1346.939453	702.037842
1345.883789	833.663330
1344.827148	1047.261963
1343.769531	1072.551880
1342.712891	1075.755371
1341.655273	1101.460449
1340.598633	1300.814453
1339.540039	1284.773926
1338.482422	1311.070801
1337.423828	1476.214600
1336.366211	1349.424805
1335.307617	1237.746826
1334.248047	965.495911
1333.189453	1022.606934
1332.129883	1356.907593
1331.070313	1065.689453
1330.010742	1071.481812
1328.950195	800.658325
1327.890625	928.032227
1326.830078	1097.562012
1325.768555	825.095825
1324.708008	1261.724609
1323.646484	955.222534
1322.585938	1029.218628
1321.523438	1216.909912
1320.461914	1076.592529
1319.400391	1109.234741
1318.337891	1132.208008
1317.275391	1108.544434
1316.211914	1080.170288
1315.149414	1337.937866
1314.085938	1359.247681
1313.022461	1297.003784
1311.958984	1126.628906
1310.894531	1188.015137
1309.831055	1215.127686
1308.766602	1267.052368
1307.701172	1065.684937
1306.636719	1541.229614
1305.571289	1561.700928
1304.505859	1351.199951
1303.440430	1190.172852
1302.375000	1336.703979
1301.308594	991.831055
1300.242188	1409.037231
1299.175781	1312.828735
1298.109375	1361.774170
1297.041992	1153.058350
1295.975586	1416.004150
1294.908203	1075.223145
1293.839844	1041.526489
1292.772461	1020.311829
1291.704102	766.268066
1290.635742	968.665039
1289.567383	972.565247
1288.498047	917.816711
1287.428711	625.555847
1286.360352	1004.963379
1285.290039	987.535461
1284.220703	945.804749
1283.150391	1007.106873
1282.080078	613.219849
1281.009766	890.297607
1279.939453	917.831848
1278.868164	644.607239
1277.796875	821.715393
1276.725586	898.647949
1275.654297	1110.175781
1274.582031	1099.335815
1273.509766	964.023865
1272.437500	1075.690186
1271.365234	774.644653
1270.291992	1340.844604
1269.218750	1225.727905
1268.145508	1262.153198
1267.072266	1144.947388
1265.999023	1401.252563
1264.924805	1128.213867
1263.850586	1299.313110
1262.776367	1419.262451
1261.701172	1278.430054
1260.625977	1408.328613
1259.550781	1674.752075
1258.475586	1512.392578
1257.400391	1588.920898
1256.324219	1719.100342
1255.248047	1425.702637
1254.171875	1407.593872
1253.094727	1428.535522
1252.018555	1597.981445
1250.941406	1351.489258
1249.864258	1450.540894
1248.786133	1622.583740
1247.708008	1456.740479
1246.630859	1038.295288
1245.551758	1332.059937
1244.473633	1511.591064
1243.394531	1436.101563
1242.316406	1610.819214
1241.236328	1482.071899
1240.157227	1484.509521
1239.077148	1499.139893
1237.998047	1625.421021
1236.917969	1409.701050
1235.836914	1516.654419
1234.756836	1398.131104
1233.675781	1505.133911
1232.594727	1335.860474
1231.512695	1229.698242
1230.431641	1215.663086
1229.349609	1257.367188
1228.267578	1274.869629
1227.185547	897.811340
1226.102539	1268.779297
1225.019531	804.822510
1223.936523	1032.951172
1222.853516	678.115234
1221.769531	683.731628
1220.686523	539.463989
1219.602539	627.290466
1218.517578	686.082642
1217.433594	628.877380
1216.348633	663.473022
1215.263672	560.396973
1214.178711	505.638275
1213.092773	885.357971
1212.007813	779.831421
1210.921875	534.395874
1209.834961	802.823486
1208.749023	1025.278320
1207.662109	813.611389
1206.575195	794.842468
1205.488281	937.507568
1204.400391	935.500183
1203.313477	608.242615
1202.225586	440.034729
1201.136719	170.719070
1200.048828	248.114792
1198.959961	349.484436
1197.871094	255.842590
1196.782227	292.082764
1195.692383	212.793533
1194.603516	-3.597820
1193.513672	-123.803810
1192.423828	-78.190269
1191.333008	85.069481
1190.242188	-44.927322
1189.151367	-146.130707
1188.060547	-52.865646
1186.969727	83.480385
1185.877930	-147.574753
1184.786133	70.131195
1183.694336	102.898369
1182.601563	-212.261383
1181.509766	-23.773989
1180.416992	-36.876888
1179.323242	103.325623
1178.230469	308.060669
1177.136719	220.273941
1176.042969	86.896248
1174.949219	195.345291
1173.854492	277.282776
1172.760742	320.759369
1171.666016	-93.035988
1170.570313	115.345459
1169.475586	263.697357
1168.379883	179.852631
1167.284180	134.169144
1166.188477	152.914520
1165.091797	-26.867250
1163.996094	94.372795
1162.899414	-30.652494
1161.801758	-107.999901
1160.705078	-68.449638
1159.607422	-0.418377
1158.509766	315.664063
1157.412109	230.548096
1156.313477	555.669678
1155.215820	436.836090
1154.117188	220.125717
1153.017578	358.589569
1151.918945	318.063263
1150.819336	67.679192
1149.719727	229.426987
1148.620117	69.366119
1147.519531	23.519730
1146.418945	32.290154
1145.318359	-49.565704
1144.217773	-117.273293
1143.116211	-211.296173
1142.014648	-48.535881
1140.913086	59.278397
1139.811523	-82.787552
1138.708984	-34.789436
1137.606445	293.454041
1136.503906	60.618267
1135.401367	264.816101
1134.297852	276.366486
1133.194336	558.426147
1132.090820	365.395355
1130.987305	480.816864
1129.882813	847.530762
1128.778320	936.339172
1127.673828	1126.917847
1126.569336	1001.856873
1125.463867	1177.751709
1124.358398	1391.313599
1123.252930	1263.374756
1122.146484	1045.286255
1121.041016	955.028687
1119.934570	1028.024414
1118.828125	1107.915527
1117.720703	1024.269409
1116.613281	881.326294
1115.505859	955.934387
1114.398438	798.533997
1113.291016	596.104431
1112.182617	786.048767
1111.074219	831.553345
1109.964844	1122.626709
1108.856445	813.299744
1107.747070	1118.080444
1106.637695	940.800659
1105.528320	1110.502563
1104.417969	1072.233154
1103.307617	1173.055298
1102.197266	1195.806274
1101.086914	1402.380127
1099.975586	1700.661743
1098.864258	1378.558105
1097.752930	1377.028198
1096.641602	1410.692627
1095.529297	1411.195679
1094.416992	1154.783203
1093.304688	1397.615356
1092.191406	1498.904419
1091.079102	1129.213989
1089.965820	1340.841553
1088.852539	1065.176880
1087.738281	1020.019531
1086.624023	1358.097290
1085.509766	1510.129395
1084.395508	1337.553467
1083.280273	1479.844971
1082.166016	1238.954834
1081.050781	1256.442627
1079.934570	1379.472900
1078.819336	1298.057495
1077.703125	1038.134766
1076.586914	1022.300964
1075.469727	1025.121094
1074.353516	1114.639404
1073.236328	927.240784
1072.119141	1032.926514
1071.000977	983.726135
1069.882813	936.791504
1068.765625	882.763062
1067.646484	859.096680
1066.528320	811.938232
1065.409180	565.668030
1064.290039	745.495178
1063.170898	894.731384
1062.050781	947.868958
1060.930664	717.832092
1059.810547	557.997131
1058.690430	765.289307
1057.569336	783.042603
1056.449219	602.067810
1055.327148	764.592590
1054.206055	730.759399
1053.083984	626.805176
1051.961914	672.299194
1050.839844	593.993164
1049.717773	312.619141
1048.594727	705.704407
1047.471680	536.330383
1046.348633	469.629608
1045.224609	323.635315
1044.101563	249.967789
1042.976563	243.883469
1041.852539	501.115814
1040.728516	613.774231
1039.603516	453.843231
1038.478516	526.845825
1037.352539	150.475571
1036.227539	370.151733
1035.101563	554.814209
1033.974609	506.738312
1032.848633	658.741821
1031.721680	506.051819
1030.594727	925.372986
1029.467773	486.846008
1028.340820	304.168030
1027.212891	321.396088
1026.084961	282.906769
1024.956055	47.079445
1023.828125	-139.827194
1022.699219	-150.206589
1021.570313	-336.893311
1020.440430	-214.884659
1019.311523	-55.748600
1018.181641	-309.405457
1017.050781	81.627281
1015.920898	-14.189376
1014.790039	172.816376
1013.659180	-22.454163
1012.528320	65.032089
1011.396484	131.711899
1010.265625	675.387207
1009.132813	619.394165
1008.000977	584.363098
1006.868164	935.804749
1005.736328	1236.313110
1004.602539	1899.827271
1003.469727	2879.891846
1002.335938	3267.889893
1001.202148	3117.398926
1000.068359	2163.115967
998.933594	1160.888916
997.799805	958.270935
996.665039	511.149567
995.529297	225.936829
994.394531	211.003571
993.258789	175.450821
992.123047	319.974335
990.986328	303.153107
989.849609	83.618088
988.712891	173.204529
987.576172	14.040582
986.439453	37.123520
985.301758	-130.820679
984.164063	178.162247
983.025391	79.673492
981.887695	-16.279127
980.749023	-15.363301
979.610352	-235.121689
978.470703	157.225113
977.332031	75.882591
976.192383	210.869751
975.051758	90.855728
973.912109	221.579971
972.771484	104.320168
971.630859	177.957855
970.490234	-72.008507
969.348633	401.513947
968.207031	-10.933787
967.065430	-39.757751
965.923828	273.479736
964.781250	270.264618
963.638672	354.410278
962.496094	317.235046
961.352539	280.299500
960.208984	358.181854
959.065430	310.258789
957.921875	276.332764
956.777344	-52.740269
955.632813	307.661774
954.488281	446.120361
953.343750	257.535278
952.198242	181.372406
951.052734	235.856201
949.907227	68.753372
948.760742	286.034149
947.614258	5.207210
946.467773	152.058609
945.321289	269.389862
944.173828	215.615112
943.026367	274.003571
941.878906	104.327271
940.730469	432.528046
939.582031	484.729706
938.433594	309.034058
937.285156	405.078064
936.135742	341.716125
934.987305	301.433075
933.836914	224.956696
932.687500	347.006195
931.537109	88.818504
930.386719	272.841187
929.236328	131.423386
928.084961	306.748596
926.934570	159.067505
925.783203	130.026947
924.630859	-30.687712
923.478516	88.662224
922.327148	58.134811
921.173828	2.870166
920.021484	104.692703
918.868164	-52.307339
917.714844	47.702911
916.561523	166.079422
915.407227	-99.073090
914.252930	-130.049606
913.098633	20.784847
911.944336	-218.466064
910.789063	-178.351501
909.633789	-258.216431
908.478516	-102.010246
907.322266	-253.924316
906.166016	-255.964691
905.009766	-62.924747
903.853516	-245.769821
902.696289	-63.692860
901.539063	-112.421730
900.381836	-2.459151
899.223633	-59.792706
898.065430	-150.822952
896.907227	-40.285294
895.749023	52.315258
894.589844	-62.918686
893.430664	-19.673889
892.271484	-50.822803
891.112305	-70.468430
889.952148	-60.541039
888.791992	-9.783073
887.630859	90.812836
886.470703	10.961370
885.309570	73.501205
884.148438	0.819827
882.986328	90.749107
881.825195	219.131149
880.663086	289.006683
879.500000	280.125854
878.337891	50.562164
877.174805	62.323727
876.011719	204.861008
874.847656	-21.816008
873.684570	190.743896
872.520508	-15.296217
871.355469	44.426575
870.191406	-57.742832
869.026367	-22.535444
867.861328	71.232376
866.695313	-37.251335
865.530273	342.132721
864.364258	152.949036
863.197266	307.673309
862.031250	249.039505
860.864258	219.719803
859.697266	309.475037
858.530273	388.040344
857.362305	410.555115
856.194336	529.586548
855.026367	767.488770
853.857422	644.342651
852.688477	671.500244
851.519531	889.188721
850.350586	674.369568
849.180664	605.303345
848.010742	386.248138
846.840820	709.171265
845.670898	264.147430
844.500000	251.288803
843.329102	489.038879
842.157227	165.220718
840.986328	145.691589
839.814453	271.507294
838.642578	417.367218
837.469727	210.047531
836.296875	244.105026
835.124023	240.141830
833.951172	137.885040
832.777344	-22.404898
831.603516	236.983353
830.429688	496.196869
829.255859	413.871094
828.081055	592.510498
826.906250	539.074829
825.731445	478.902618
824.555664	403.088257
823.379883	126.663887
822.204102	168.882416
821.027344	295.636841
819.851563	52.563854
818.674805	123.429070
817.497070	102.903259
816.320313	173.504700
815.142578	61.533787
813.963867	163.030609
812.786133	-249.333389
811.607422	-123.609779
810.428711	-140.331055
809.250000	-66.075645
808.070313	3.566719
806.890625	-149.080399
805.710938	-232.968170
804.531250	-192.649261
803.350586	51.694672
802.169922	-10.459550
800.988281	35.960236
799.807617	42.260124
798.625977	-228.786972
797.444336	-189.517685
796.261719	-64.000580
795.079102	-182.470169
793.896484	13.506314
792.713867	89.603981
791.530273	30.408449
790.346680	349.598450
789.163086	458.185486
787.979492	374.017029
786.794922	176.875931
785.610352	147.707794
784.425781	357.153564
783.240234	281.128815
782.054688	417.103577
780.869141	568.270020
779.682617	489.420715
778.496094	414.815735
777.309570	582.911438
776.123047	479.199585
774.935547	291.462891
773.748047	4.312434
772.560547	151.646759
771.373047	137.706375
770.184570	227.191940
768.996094	356.100800
767.806641	365.733246
766.618164	538.192322
765.428711	406.378784
764.239258	565.117676
763.048828	406.525757
761.858398	342.456055
760.667969	643.527771
759.477539	741.838745
758.286133	635.338013
757.094727	524.292175
755.903320	639.561401
754.710938	730.407349
753.518555	541.927734
752.326172	564.270508
751.133789	748.964722
749.940430	687.438110
748.747070	579.661011
747.553711	621.024292
746.359375	657.811523
745.166016	538.648621
743.970703	294.357697
742.776367	565.368652
741.581055	524.781189
740.385742	587.089600
739.190430	313.951660
737.994141	443.928802
736.797852	361.256256
735.601563	337.629608
734.405273	230.707489
733.208008	524.276245
732.010742	250.841782
730.813477	355.928467
729.615234	445.565155
728.416992	574.442017
727.218750	711.929749
726.020508	394.662628
724.821289	462.080048
723.622070	372.119232
722.422852	421.946167
721.222656	661.690063
720.022461	593.474060
718.822266	437.968536
717.621094	382.902527
716.420898	585.290283
715.218750	663.267273
714.017578	627.836121
712.815430	396.236145
711.614258	513.511047
710.411133	436.835846
709.208984	554.138977
708.005859	196.636688
706.802734	170.353241
705.599609	109.326813
704.395508	179.006134
703.191406	144.302063
701.987305	101.016365
700.782227	120.937790
699.577148	-41.681370
698.372070	208.956558
697.166992	248.793686
695.960938	-76.293251
694.754883	2.999981
693.548828	-21.830198
692.341797	-220.188309
691.135742	-79.610580
689.927734	-351.285400
688.720703	-43.276997
687.512695	-390.361389
686.304688	61.073841
685.096680	-98.962753
683.888672	-70.097687
682.679688	-327.103302
681.470703	98.802727
680.260742	-40.660065
679.050781	168.889130
677.840820	144.734024
676.630859	-273.150726
675.419922	-143.005524
674.209961	50.090286
672.998047	-89.783325
671.787109	66.979591
670.575195	109.338882
669.363281	35.208572
668.151367	168.871811
666.938477	101.788597
665.725586	175.426834
664.512695	121.870201
663.299805	-15.612868
662.085938	155.941162
660.872070	232.708923
659.658203	57.225700
658.443359	74.072006
657.228516	15.661177
656.013672	-46.808487
654.797852	117.334625
653.583008	-274.466736
652.366211	193.890350
651.150391	233.498108
649.934570	-90.738235
648.717773	69.829895
647.500000	34.556534
646.283203	244.775314
645.065430	545.377319
643.847656	305.929993
642.629883	617.255554
641.411133	427.442993
640.192383	16.283064
638.973633	217.846786
637.753906	359.096619
636.534180	31.847040
635.314453	-61.262451
634.094727	-92.219353
632.874023	56.981056
631.653320	81.379677
630.432617	-177.777283
629.211914	-27.374779
627.990234	-66.166328
626.768555	38.304234
625.545898	320.195557
624.324219	110.570709
623.101563	391.180481
621.877930	413.915833
620.655273	495.889038
619.431641	285.800049
618.208008	368.262207
616.983398	-10.449493
615.759766	168.539703
614.535156	145.245285
613.310547	97.258644
612.084961	-167.959305
610.859375	269.007416
609.633789	-176.340866
608.408203	52.281517
607.181641	-2.881693
605.955078	-10.644381
604.728516	-43.758381
