# Supplementary material for: Raman spectroscopy accurately differentiates mucosal healing from non-healing and biochemical changes following biological therapy in inflammatory bowel disease
Source: PLoS One. 2021 Jun 2;16(6):e0252210. doi: 10.1371/journal.pone.0252210 (PMC8172032; doi:10.1371/journal.pone.0252210)
Supplement: S4 Dataset — (ZIP) [file pone.0252210.s006.zip › CD Mucosal healing/OC004-1a post treatment_BL sub CR removed_88__X_-21966.5__Y_3645.8__Time_981.txt]

1714.780273	-150.422821
1713.803711	11.269021
1712.827148	-1.978877
1711.849609	70.059837
1710.873047	-35.328571
1709.895508	148.345230
1708.917969	-67.761124
1707.939453	7.851629
1706.961914	-64.214256
1705.983398	-80.361946
1705.004883	-80.732689
1704.025391	-100.137566
1703.046875	102.368332
1702.067383	-5.822957
1701.087891	-106.134193
1700.108398	143.761948
1699.127930	-7.684952
1698.148438	38.647552
1697.167969	-96.902863
1696.187500	16.008547
1695.206055	67.335930
1694.225586	174.707260
1693.244141	295.326019
1692.262695	60.840057
1691.281250	141.394409
1690.298828	312.629333
1689.317383	427.835419
1688.334961	396.326324
1687.352539	335.569946
1686.369141	432.183868
1685.386719	454.251556
1684.403320	588.307678
1683.419922	397.409271
1682.435547	574.263000
1681.452148	570.134644
1680.467773	744.509949
1679.483398	807.182495
1678.499023	649.132629
1677.514648	821.240540
1676.529297	735.428650
1675.543945	889.195984
1674.558594	817.113708
1673.573242	867.555298
1672.586914	1181.268433
1671.600586	838.811035
1670.614258	1059.888306
1669.627930	1193.471680
1668.641602	1144.036865
1667.654297	1100.163086
1666.666992	1011.449890
1665.679688	1015.908081
1664.692383	1410.591187
1663.704102	1357.123901
1662.715820	1216.449951
1661.727539	1447.258545
1660.739258	1527.169189
1659.750977	1570.227905
1658.761719	1348.602173
1657.772461	1638.554932
1656.783203	1685.040771
1655.793945	1384.970459
1654.803711	1445.281982
1653.813477	1106.259766
1652.823242	1196.288696
1651.833008	910.953613
1650.841797	800.557739
1649.851563	841.225830
1648.860352	686.533508
1647.869141	719.837219
1646.876953	610.714966
1645.885742	557.418152
1644.893555	562.515198
1643.901367	269.517670
1642.908203	322.740387
1641.916016	450.137756
1640.922852	118.596107
1639.929688	40.740536
1638.936523	23.854494
1637.943359	81.082642
1636.949219	109.535400
1635.955078	156.691574
1634.960938	-27.816299
1633.966797	-90.789413
1632.971680	-56.031876
1631.977539	-55.260159
1630.982422	-141.142456
1629.986328	-34.592953
1628.991211	-209.439301
1627.995117	-2.456932
1627.000000	-297.773468
1626.003906	-16.758263
1625.006836	35.580246
1624.010742	-235.227997
1623.013672	-29.982891
1622.016602	125.457550
1621.019531	-136.686569
1620.021484	0.723929
1619.024414	-37.660412
1618.026367	-180.864212
1617.028320	198.542221
1616.029297	-44.009350
1615.031250	4.974627
1614.032227	38.364433
1613.033203	-67.087875
1612.034180	-85.798294
1611.035156	-151.525589
1610.035156	-70.305923
1609.035156	121.086601
1608.035156	268.007416
1607.035156	139.992599
1606.034180	229.507507
1605.033203	151.563553
1604.032227	165.393066
1603.031250	48.496021
1602.030273	146.308899
1601.028320	21.843601
1600.026367	-76.305145
1599.024414	-35.730114
1598.022461	57.208355
1597.019531	-19.684410
1596.016602	-99.065994
1595.013672	-186.163849
1594.010742	37.661758
1593.007813	-98.883934
1592.003906	-224.864212
1591.000000	-107.982880
1589.996094	134.169510
1588.992188	-108.995667
1587.987305	-59.866493
1586.983398	101.434845
1585.978516	20.225716
1584.972656	-105.229637
1583.967773	155.124176
1582.961914	-9.321834
1581.956055	198.848526
1580.950195	-197.284058
1579.944336	-33.386845
1578.937500	99.207451
1577.931641	203.130371
1576.924805	114.444420
1575.916992	-21.037958
1574.910156	38.625435
1573.902344	56.642811
1572.894531	9.643578
1571.886719	95.221642
1570.878906	178.147736
1569.870117	146.686340
1568.862305	-108.183762
1567.853516	-85.081261
1566.843750	41.838005
1565.834961	160.888107
1564.825195	-119.865021
1563.815430	45.791725
1562.805664	50.481167
1561.795898	-139.414047
1560.785156	-77.739494
1559.775391	-44.656799
1558.764648	110.178200
1557.752930	-61.659344
1556.742188	-101.334435
1555.730469	-81.483490
1554.718750	-7.321093
1553.707031	-21.298002
1552.695313	-35.340511
1551.682617	-168.519699
1550.670898	308.984009
1549.658203	35.926445
1548.644531	137.949707
1547.631836	-36.850559
1546.618164	227.860306
1545.604492	130.480316
1544.590820	128.674576
1543.577148	44.095589
1542.562500	119.611641
1541.547852	-71.017296
1540.533203	177.301895
1539.518555	-98.646179
1538.503906	30.646811
1537.488281	7.524641
1536.472656	-121.467751
1535.457031	92.547302
1534.441406	192.897720
1533.424805	122.922325
1532.408203	143.088562
1531.391602	302.304657
1530.375000	216.563843
1529.358398	275.007904
1528.340820	438.901215
1527.323242	273.017792
1526.305664	158.579620
1525.287109	141.871536
1524.269531	282.039001
1523.250977	182.754761
1522.232422	129.696945
1521.213867	410.860382
1520.194336	403.812866
1519.175781	291.270599
1518.156250	322.567657
1517.136719	276.651581
1516.116211	353.933777
1515.096680	179.378571
1514.076172	171.676880
1513.055664	148.457581
1512.034180	366.390625
1511.013672	348.038177
1509.992188	239.770172
1508.970703	246.858719
1507.949219	92.265259
1506.927734	304.269592
1505.905273	-83.783783
1504.882813	104.860283
1503.860352	-290.899078
1502.837891	-261.348236
1501.815430	-278.024506
1500.791992	-225.679337
1499.768555	-53.141773
1498.745117	-16.446032
1497.720703	-294.648438
1496.697266	-232.548477
1495.672852	-188.501968
1494.648438	-259.662415
1493.623047	-185.170319
1492.598633	-243.728546
1491.573242	-187.369263
1490.547852	-3.375300
1489.522461	47.597443
1488.497070	228.709518
1487.470703	184.916794
1486.444336	148.706512
1485.417969	145.598694
1484.391602	290.411255
1483.364258	641.718079
1482.336914	426.496094
1481.309570	527.514526
1480.282227	648.799438
1479.254883	785.243103
1478.226563	893.493347
1477.198242	785.024841
1476.169922	768.233826
1475.141602	1000.980530
1474.112305	1083.292480
1473.083008	773.417175
1472.053711	1158.495117
1471.024414	1207.416870
1469.995117	1429.258545
1468.964844	1340.582764
1467.934570	1590.127563
1466.904297	1915.783569
1465.874023	1806.529419
1464.842773	1882.782959
1463.811523	1915.745605
1462.780273	1999.450439
1461.749023	1636.028564
1460.717773	1803.448730
1459.685547	2336.333984
1458.653320	2000.825195
1457.621094	2145.061279
1456.587891	1926.344727
1455.555664	2164.305420
1454.522461	2244.866455
1453.489258	2284.784180
1452.455078	2261.253906
1451.421875	2493.706543
1450.387695	2551.166260
1449.353516	2438.829590
1448.319336	2359.440674
1447.285156	2320.577881
1446.250000	2360.180176
1445.214844	2166.865723
1444.179688	2206.445068
1443.144531	2228.278320
1442.108398	2217.187012
1441.072266	2044.222656
1440.036133	1997.752930
1439.000000	1923.485107
1437.963867	1897.266968
1436.926758	1347.955444
1435.889648	1445.647339
1434.852539	1240.188354
1433.814453	1307.544922
1432.777344	1094.638550
1431.739258	710.161316
1430.701172	742.278320
1429.663086	602.813843
1428.624023	584.494141
1427.584961	445.138184
1426.545898	500.019684
1425.506836	227.162140
1424.467773	251.864517
1423.427734	319.403809
1422.387695	122.399773
1421.347656	227.776291
1420.307617	103.968956
1419.266602	98.565437
1418.226563	302.150330
1417.184570	120.592064
1416.143555	-30.639889
1415.102539	27.034271
1414.060547	190.342957
1413.018555	9.129996
1411.976563	-214.697464
1410.934570	-51.302605
1409.891602	-176.934448
1408.848633	-26.094145
1407.805664	59.427113
1406.762695	82.183815
1405.718750	-5.503551
1404.674805	-120.707756
1403.630859	283.713531
1402.586914	161.092010
1401.542969	324.575867
1400.498047	-33.650990
1399.453125	-60.653908
1398.408203	178.170227
1397.363281	15.920592
1396.317383	152.007935
1395.271484	20.030519
1394.225586	121.140198
1393.179688	14.420432
1392.132813	-7.057691
1391.086914	-53.467258
1390.040039	253.098175
1388.992188	99.192886
1387.945313	-307.216156
1386.897461	152.012283
1385.849609	-114.042091
1384.801758	-207.391754
1383.753906	-10.668329
1382.705078	68.596252
1381.657227	0.522009
1380.608398	-387.174713
1379.558594	-295.129364
1378.509766	-123.118988
1377.459961	-8.512772
1376.410156	-33.622696
1375.360352	-168.412689
1374.309570	270.716705
1373.259766	-23.506887
1372.208984	153.774765
1371.158203	151.579102
1370.106445	144.490250
1369.055664	-2.030771
1368.003906	-173.314468
1366.952148	136.331848
1365.900391	129.668533
1364.847656	73.305489
1363.794922	188.837311
1362.742188	-24.092905
1361.689453	295.659882
1360.636719	157.644928
1359.583008	278.452942
1358.529297	128.275528
1357.475586	219.425522
1356.420898	14.851274
1355.367188	252.823151
1354.312500	364.081299
1353.257813	140.070541
1352.203125	306.164093
1351.147461	427.595825
1350.091797	494.476105
1349.036133	457.201569
1347.980469	581.340576
1346.923828	559.164429
1345.868164	874.425659
1344.811523	877.217590
1343.754883	617.333435
1342.697266	684.837646
1341.640625	965.548279
1340.583008	874.612061
1339.524414	1071.150269
1338.466797	906.161743
1337.409180	773.543030
1336.350586	930.704956
1335.291992	709.259888
1334.232422	831.940857
1333.173828	826.054077
1332.114258	548.216614
1331.054688	658.821533
1329.995117	856.014832
1328.934570	613.276123
1327.875000	726.595886
1326.814453	835.027710
1325.753906	718.747070
1324.692383	787.829712
1323.630859	736.009460
1322.570313	1005.220825
1321.507813	874.610535
1320.446289	956.360596
1319.383789	1181.248413
1318.322266	991.815186
1317.259766	957.903137
1316.196289	943.822266
1315.133789	747.470520
1314.070313	987.450378
1313.006836	1116.562744
1311.943359	1001.877136
1310.878906	850.395813
1309.814453	839.411560
1308.750977	1104.214844
1307.685547	1243.481079
1306.621094	998.970276
1305.555664	1249.081177
1304.490234	1250.785645
1303.424805	1085.385376
1302.359375	1323.297119
1301.292969	1339.996704
1300.226563	1258.490479
1299.160156	1231.154175
1298.093750	1169.529785
1297.026367	1046.624390
1295.958984	1223.367798
1294.891602	1272.483521
1293.824219	1046.819824
1292.756836	836.053162
1291.688477	1130.745728
1290.620117	1366.530029
1289.551758	1143.801147
1288.482422	913.887268
1287.413086	926.770142
1286.343750	1079.380127
1285.274414	1116.860229
1284.205078	1306.240356
1283.134766	1368.274414
1282.064453	1043.557373
1280.994141	1029.882568
1279.923828	1417.580566
1278.852539	1205.790405
1277.781250	1199.610474
1276.709961	907.384827
1275.637695	1419.692139
1274.566406	1208.323975
1273.494141	945.780762
1272.421875	1125.631226
1271.349609	1171.106201
1270.276367	1306.968140
1269.203125	1215.750488
1268.129883	1056.269897
1267.056641	1331.321899
1265.982422	1208.575073
1264.909180	1320.116821
1263.834961	1358.479858
1262.759766	1382.232910
1261.685547	1367.011963
1260.610352	1420.074341
1259.535156	1292.828125
1258.459961	1209.525635
1257.383789	1559.845581
1256.308594	1503.368896
1255.232422	1123.134644
1254.155273	1188.535767
1253.079102	1419.420532
1252.001953	1494.509766
1250.924805	1362.824585
1249.847656	1491.441406
1248.770508	1440.094849
1247.692383	1320.719971
1246.614258	1276.755615
1245.536133	1213.385742
1244.458008	1169.493530
1243.378906	1227.635010
1242.299805	1200.774414
1241.220703	1351.156250
1240.141602	1263.616943
1239.061523	1001.403931
1237.981445	1154.168945
1236.901367	1003.676086
1235.821289	1219.425781
1234.740234	1027.767090
1233.659180	1270.072510
1232.578125	1243.272095
1231.497070	995.997314
1230.415039	1129.128418
1229.333984	860.177490
1228.251953	1068.318970
1227.168945	649.391357
1226.086914	571.885071
1225.003906	550.045044
1223.920898	687.860901
1222.837891	603.091003
1221.753906	395.020172
1220.669922	462.612732
1219.585938	460.064636
1218.501953	520.319824
1217.416992	561.196228
1216.333008	358.083221
1215.248047	379.606384
1214.162109	509.731110
1213.077148	627.704407
1211.991211	378.786499
1210.905273	535.272156
1209.819336	694.068298
1208.732422	375.264404
1207.646484	521.900696
1206.559570	374.352448
1205.471680	450.954376
1204.384766	445.565369
1203.296875	88.437538
1202.208984	239.590622
1201.121094	7.793082
1200.032227	96.218178
1198.944336	-29.636072
1197.855469	-208.420181
1196.765625	194.997574
1195.676758	-24.738016
1194.586914	111.454796
1193.497070	28.766161
1192.407227	-318.322388
1191.316406	41.164967
1190.226563	280.322784
1189.135742	-97.972588
1188.044922	-132.759186
1186.953125	-340.446014
1185.861328	-188.053421
1184.769531	-4.586026
1183.677734	-277.110931
1182.585938	-146.591736
1181.493164	115.703079
1180.400391	-82.517937
1179.307617	-105.724144
1178.213867	41.169399
1177.120117	199.916367
1176.026367	-24.741560
1174.932617	212.857224
1173.838867	112.679039
1172.744141	134.564560
1171.649414	-56.626675
1170.554688	89.583466
1169.458984	288.287506
1168.364258	80.256310
1167.268555	-1.020016
1166.171875	-91.893471
1165.076172	-63.284229
1163.979492	168.352295
1162.882813	395.042297
1161.786133	358.830505
1160.688477	554.194031
1159.590820	723.139771
1158.493164	880.007507
1157.395508	800.492493
1156.297852	654.145386
1155.199219	968.142456
1154.100586	630.906982
1153.000977	753.892456
1151.902344	559.740906
1150.802734	687.318176
1149.703125	559.840881
1148.603516	489.520142
1147.502930	154.815140
1146.402344	367.807983
1145.301758	392.588776
1144.201172	5.575717
1143.099609	139.735718
1141.999023	449.805786
1140.896484	274.494476
1139.794922	237.111526
1138.692383	423.127380
1137.590820	257.260040
1136.487305	357.512421
1135.384766	455.286865
1134.281250	807.071045
1133.178711	671.874512
1132.074219	593.639099
1130.970703	539.115540
1129.866211	781.156494
1128.761719	864.081543
1127.657227	614.860291
1126.552734	1036.751099
1125.447266	1019.808411
1124.341797	756.317017
1123.236328	710.893066
1122.130859	918.923889
1121.024414	532.294006
1119.917969	389.688934
1118.811523	746.629028
1117.704102	613.393127
1116.596680	591.385742
1115.489258	689.994568
1114.381836	549.611145
1113.274414	605.517700
1112.166016	507.666809
1111.057617	568.180176
1109.949219	427.750122
1108.839844	268.432831
1107.730469	678.400818
1106.621094	202.561417
1105.511719	522.554443
1104.401367	710.164490
1103.291016	675.818237
1102.180664	476.290222
1101.070313	696.689148
1099.958984	652.813171
1098.847656	712.661499
1097.736328	704.090759
1096.625000	556.446045
1095.512695	703.345825
1094.400391	727.656616
1093.288086	384.535980
1092.174805	618.395325
1091.062500	499.031097
1089.949219	845.673035
1088.835938	415.670197
1087.721680	515.115662
1086.607422	520.423157
1085.493164	311.740509
1084.378906	514.516418
1083.263672	449.250305
1082.149414	440.398987
1081.034180	412.735077
1079.917969	624.621399
1078.802734	620.386047
1077.686523	557.447998
1076.570313	503.918488
1075.453125	98.431595
1074.336914	164.661148
1073.219727	627.215698
1072.101563	292.307800
1070.984375	248.251907
1069.866211	398.742554
1068.748047	237.517853
1067.629883	425.430969
1066.511719	205.733475
1065.392578	-2.155170
1064.273438	387.028503
1063.154297	450.711884
1062.034180	357.593781
1060.914063	318.339966
1059.793945	550.432556
1058.673828	422.328217
1057.552734	154.026642
1056.431641	348.648651
1055.310547	150.631409
1054.189453	177.005829
1053.067383	275.791229
1051.945313	285.823151
1050.823242	92.773148
1049.701172	168.256134
1048.578125	57.049335
1047.455078	132.564362
1046.332031	308.373138
1045.208008	351.215881
1044.083984	249.533401
1042.959961	68.692535
1041.835938	58.085476
1040.710938	38.200653
1039.585938	13.713058
1038.460938	-262.207764
1037.335938	172.115509
1036.209961	-61.726967
1035.083984	176.974747
1033.958008	89.913574
1032.832031	277.409424
1031.705078	353.245941
1030.578125	96.652367
1029.451172	-48.194035
1028.323242	2.277660
1027.195313	-112.160561
1026.067383	-254.354889
1024.939453	-319.784363
1023.810547	-176.176712
1022.682617	-83.624893
1021.552734	-617.605774
1020.423828	-427.417023
1019.293945	-427.446899
1018.164063	-67.967026
1017.034180	-225.581512
1015.904297	-114.171860
1014.773438	-248.377472
1013.642578	-23.341393
1012.511719	-57.744003
1011.379883	90.884834
1010.248047	225.636185
1009.116211	230.794434
1007.984375	310.085388
1006.851563	673.987183
1005.718750	1315.369873
1004.585938	1655.923950
1003.452148	2183.670654
1002.319336	1430.762329
1001.185547	1165.882813
1000.050781	751.047302
998.916992	114.768509
997.782227	296.344360
996.647461	163.952530
995.512695	269.459198
994.376953	49.640099
993.241211	-10.786413
992.105469	106.520348
990.969727	373.764313
989.833008	13.899196
988.696289	78.410492
987.559570	136.086014
986.421875	-241.589035
985.284180	-66.190125
984.146484	51.666203
983.008789	13.025475
981.870117	137.927811
980.731445	-169.733963
979.592773	-152.756226
978.454102	-16.070147
977.314453	196.542419
976.174805	153.981567
975.035156	240.265274
973.894531	241.596237
972.754883	263.718597
971.613281	419.156006
970.472656	540.193909
969.331055	339.880402
968.190430	341.755463
967.047852	56.906372
965.906250	238.019592
964.763672	82.001213
963.621094	27.068254
962.478516	586.673828
961.334961	114.732376
960.192383	319.112335
959.048828	248.597610
957.904297	86.618088
956.759766	179.001266
955.616211	-0.968731
954.470703	352.542450
953.326172	-156.657516
952.180664	274.735870
951.035156	184.570892
949.889648	103.710449
948.743164	-2.145177
947.596680	127.572617
946.450195	127.099670
945.303711	186.136642
944.156250	167.604752
943.008789	329.581848
941.861328	274.723511
940.713867	281.624847
939.565430	179.109619
938.416992	81.313744
937.267578	259.641235
936.119141	45.803303
934.969727	206.034546
933.820313	158.900040
932.669922	360.257141
931.520508	90.075958
930.370117	145.806534
929.218750	190.231323
928.068359	164.169418
926.916992	85.877937
925.765625	123.766754
924.613281	38.900646
923.461914	-170.913834
922.309570	-41.743263
921.156250	-194.412827
920.003906	-226.464249
918.850586	-208.416809
917.697266	-147.125092
916.543945	0.530607
915.389648	-201.450928
914.235352	316.335114
913.081055	-303.024780
911.926758	-225.452057
910.771484	-172.781738
909.616211	-496.511749
908.460938	-196.499146
907.304688	-225.225296
906.148438	-31.768538
904.992188	23.467165
903.835938	-75.279625
902.678711	-15.376890
901.521484	-89.010712
900.364258	124.932404
899.206055	-86.600967
898.047852	129.642288
896.889648	-59.038876
895.731445	-136.755646
894.572266	-146.545685
893.413086	196.343781
892.253906	-43.901615
891.094727	185.954483
889.934570	36.290539
888.774414	-117.763977
887.613281	48.896027
886.453125	278.726379
885.291992	-37.601776
884.130859	160.650146
882.968750	232.544342
881.807617	221.008972
880.645508	119.342323
879.482422	189.063934
878.320313	87.525543
877.157227	-18.433384
875.994141	31.101221
874.830078	382.388947
873.666016	179.722687
872.501953	62.705788
871.337891	17.775593
870.173828	76.371391
869.008789	305.897369
867.843750	101.349396
866.677734	321.803558
865.512695	373.595490
864.346680	274.828674
863.179688	486.135773
862.013672	308.795715
860.846680	414.468689
859.679688	585.197388
858.511719	688.516907
857.344727	587.592957
856.176758	773.859070
855.008789	733.512329
853.839844	686.453125
852.670898	522.837402
851.501953	498.237335
850.333008	686.496582
849.163086	632.720581
847.993164	603.588867
846.823242	328.154114
845.652344	614.697510
844.482422	283.392914
843.311523	433.275391
842.139648	135.678848
840.968750	247.447266
839.796875	193.680084
838.624023	309.793304
837.452148	235.853806
836.279297	311.609344
835.106445	543.653992
833.933594	315.501678
832.759766	194.587708
831.585938	223.240784
830.412109	298.697510
829.238281	434.307800
828.063477	480.585114
826.888672	558.010742
825.712891	189.443909
824.538086	166.487732
823.362305	315.078918
822.186523	287.536987
821.009766	-89.751595
819.833008	38.577740
818.656250	-9.095456
817.479492	-5.618157
816.301758	-120.143005
815.124023	174.675430
813.946289	-111.238205
812.768555	256.685303
811.589844	-47.032898
810.411133	-70.625092
809.232422	-63.166454
808.052734	39.748898
806.873047	-32.925446
805.693359	76.446434
804.512695	-176.171021
803.332031	8.498383
802.151367	-224.165131
800.970703	-128.464859
799.789063	264.317474
798.608398	-61.605869
797.425781	-265.520447
796.244141	-170.213776
795.061523	-39.574947
793.878906	-70.797508
792.696289	-141.948029
791.512695	-148.933243
790.329102	-193.626007
789.145508	-39.192280
787.960938	110.666237
786.777344	94.458626
785.591797	33.948757
784.407227	236.508011
783.221680	-65.120621
782.037109	24.494581
780.850586	-23.000206
779.665039	-141.242325
778.478516	-58.530064
777.291992	-15.680122
776.105469	-129.654648
774.917969	10.145486
773.730469	-22.295248
772.542969	104.029961
771.354492	-179.977005
770.166016	65.242928
768.977539	-49.029781
767.789063	-130.262665
766.599609	-17.635826
765.410156	-57.118977
764.220703	-21.775146
763.030273	147.793732
761.840820	141.122177
760.650391	107.985390
759.458984	325.623199
758.267578	323.134949
757.076172	234.825195
755.884766	232.248581
754.693359	170.272293
753.500977	200.571854
752.308594	265.960114
751.115234	419.134125
749.922852	218.631927
748.729492	327.748016
747.535156	353.361511
746.341797	504.012787
745.147461	288.166229
743.953125	449.658722
742.757813	157.113342
741.563477	-30.087322
740.368164	87.444923
739.171875	-125.996284
737.976563	68.141815
736.780273	185.507217
735.583984	-60.703270
734.386719	159.510574
733.189453	121.333908
731.992188	59.101696
730.794922	248.486816
729.596680	188.436890
728.399414	47.510944
727.200195	352.643646
726.001953	231.431824
724.802734	197.695633
723.603516	32.913425
722.404297	370.582458
721.204102	249.549011
720.003906	298.881317
718.803711	335.125427
717.603516	260.095062
716.402344	346.574158
715.201172	315.269409
713.999023	255.675797
712.797852	252.834335
711.595703	62.600842
710.393555	284.344025
709.190430	268.578400
707.987305	165.756485
706.784180	-52.364826
705.581055	167.254471
704.376953	42.951214
703.172852	177.716629
701.968750	-29.057854
700.763672	188.454834
699.559570	212.417236
698.353516	121.229004
697.148438	84.501381
695.942383	76.124077
694.736328	-82.059090
693.530273	-200.985397
692.324219	-28.797266
691.117188	-132.298691
689.910156	-96.750061
688.702148	-210.842178
687.494141	-253.193283
686.286133	62.438293
685.078125	26.751133
683.870117	-21.823948
682.661133	-336.855011
681.452148	11.419337
680.242188	-246.934372
679.032227	-65.397461
677.822266	-197.811508
676.612305	-91.926498
675.401367	-31.432253
674.191406	-92.035820
672.979492	-68.132652
671.768555	-24.670691
670.556641	-322.770172
669.344727	110.063553
668.132813	-64.528664
666.919922	175.935913
665.707031	237.079742
664.494141	144.943146
663.281250	3.279020
662.067383	155.366013
660.853516	-83.182899
659.639648	-123.024055
658.424805	150.040207
657.209961	24.041454
655.995117	146.144455
654.779297	255.319244
653.563477	-96.736053
652.347656	-168.453659
651.131836	-212.092468
649.915039	24.323748
648.698242	69.010597
647.481445	64.182381
646.264648	171.287231
645.046875	368.721222
643.829102	267.020081
642.610352	257.834534
641.392578	173.358261
640.173828	254.417694
638.955078	152.690781
637.735352	274.423309
636.515625	9.317425
635.295898	-131.188080
634.076172	-74.184326
632.855469	182.327271
631.634766	-136.650986
630.414063	76.533707
629.192383	-304.825867
627.971680	45.196396
626.749023	167.538040
625.527344	62.329094
624.304688	192.684509
623.082031	219.840179
621.859375	276.671600
620.636719	292.449799
619.413086	151.540939
618.189453	95.955444
616.964844	42.129097
615.741211	-14.248715
614.516602	121.487427
613.291016	-44.935696
612.066406	-15.062078
610.840820	-56.319839
609.615234	-123.803207
608.388672	98.752769
607.163086	-96.081581
605.936523	-148.416824
604.708984	-54.116924
