# Supplementary material for: Raman spectroscopy accurately differentiates mucosal healing from non-healing and biochemical changes following biological therapy in inflammatory bowel disease
Source: PLoS One. 2021 Jun 2;16(6):e0252210. doi: 10.1371/journal.pone.0252210 (PMC8172032; doi:10.1371/journal.pone.0252210)
Supplement: S4 Dataset — (ZIP) [file pone.0252210.s006.zip › CD Mucosal healing/OC005 post treatment_BL sub CR removed_46__X_-13146.6__Y_1409.83__Z_-2778.63__Time_521.txt]

1714.780273	63.790897
1713.803711	13.412067
1712.827148	33.225090
1711.849609	-174.716690
1710.873047	65.427505
1709.895508	64.437515
1708.917969	20.823486
1707.939453	-102.919395
1706.961914	-28.091696
1705.983398	-81.596581
1705.004883	-3.604198
1704.025391	93.349075
1703.046875	153.120972
1702.067383	-70.467072
1701.087891	-4.753817
1700.108398	-29.682089
1699.127930	52.639385
1698.148438	-30.452177
1697.167969	-30.358324
1696.187500	-19.242346
1695.206055	83.002983
1694.225586	28.002901
1693.244141	-117.436501
1692.262695	276.772827
1691.281250	238.800598
1690.298828	195.836426
1689.317383	430.714417
1688.334961	585.808411
1687.352539	391.886841
1686.369141	451.648651
1685.386719	586.402527
1684.403320	468.292725
1683.419922	313.306061
1682.435547	393.120483
1681.452148	467.966553
1680.467773	386.049286
1679.483398	671.852112
1678.499023	601.309204
1677.514648	720.062500
1676.529297	605.038086
1675.543945	700.517822
1674.558594	788.347290
1673.573242	626.639343
1672.586914	863.978027
1671.600586	1053.749512
1670.614258	1132.232178
1669.627930	1192.449463
1668.641602	1154.758423
1667.654297	1205.022583
1666.666992	1019.414429
1665.679688	1412.679443
1664.692383	1389.630371
1663.704102	1488.923218
1662.715820	1442.677979
1661.727539	1555.855469
1660.739258	1571.255859
1659.750977	1555.186646
1658.761719	1690.448364
1657.772461	1598.193970
1656.783203	1553.971313
1655.793945	1435.960327
1654.803711	1466.533936
1653.813477	1457.713379
1652.823242	1322.212158
1651.833008	1369.594604
1650.841797	1126.341919
1649.851563	1028.928223
1648.860352	989.995422
1647.869141	784.871704
1646.876953	603.893860
1645.885742	729.721680
1644.893555	425.264771
1643.901367	419.591156
1642.908203	364.020874
1641.916016	570.041443
1640.922852	253.748871
1639.929688	687.090820
1638.936523	368.778198
1637.943359	-102.096390
1636.949219	213.124191
1635.955078	206.866913
1634.960938	92.797554
1633.966797	-26.265783
1632.971680	-187.211075
1631.977539	65.603203
1630.982422	144.734543
1629.986328	-47.106823
1628.991211	74.528885
1627.995117	-177.335785
1627.000000	26.210037
1626.003906	-119.954872
1625.006836	131.172562
1624.010742	140.508942
1623.013672	79.040535
1622.016602	-58.442627
1621.019531	143.202621
1620.021484	197.817093
1619.024414	205.293350
1618.026367	391.437592
1617.028320	228.527405
1616.029297	152.419815
1615.031250	73.854912
1614.032227	11.182075
1613.033203	11.597308
1612.034180	14.748775
1611.035156	204.131348
1610.035156	196.963226
1609.035156	35.296501
1608.035156	177.685684
1607.035156	181.283936
1606.034180	9.513067
1605.033203	280.345795
1604.032227	-27.329292
1603.031250	-49.557098
1602.030273	66.953415
1601.028320	-182.738724
1600.026367	114.310669
1599.024414	-85.500801
1598.022461	-44.685638
1597.019531	-144.980362
1596.016602	-187.711349
1595.013672	-78.873405
1594.010742	-66.693687
1593.007813	-64.941307
1592.003906	-34.457909
1591.000000	-199.731888
1589.996094	-237.057617
1588.992188	20.453224
1587.987305	-40.375721
1586.983398	83.978310
1585.978516	49.223545
1584.972656	142.198685
1583.967773	99.600510
1582.961914	62.210609
1581.956055	6.578131
1580.950195	-20.409143
1579.944336	77.572174
1578.937500	-19.776991
1577.931641	88.500557
1576.924805	-94.762794
1575.916992	47.210567
1574.910156	-0.801438
1573.902344	161.793274
1572.894531	72.065186
1571.886719	-168.448929
1570.878906	-26.890957
1569.870117	67.767296
1568.862305	-74.073151
1567.853516	100.926552
1566.843750	21.303299
1565.834961	170.094452
1564.825195	85.141579
1563.815430	-12.833342
1562.805664	156.369171
1561.795898	16.745518
1560.785156	190.870651
1559.775391	108.153427
1558.764648	12.409402
1557.752930	20.266821
1556.742188	-3.068826
1555.730469	105.612206
1554.718750	102.772530
1553.707031	-3.747145
1552.695313	143.370499
1551.682617	-160.046951
1550.670898	165.365829
1549.658203	180.060913
1548.644531	212.732513
1547.631836	25.462603
1546.618164	13.958666
1545.604492	10.091121
1544.590820	37.112396
1543.577148	-34.188881
1542.562500	-59.094929
1541.547852	197.393341
1540.533203	32.753212
1539.518555	-209.396332
1538.503906	15.593047
1537.488281	62.291363
1536.472656	67.555077
1535.457031	-120.771965
1534.441406	69.930504
1533.424805	92.819160
1532.408203	221.245361
1531.391602	27.330566
1530.375000	139.976532
1529.358398	46.347767
1528.340820	40.176807
1527.323242	185.789597
1526.305664	-70.409889
1525.287109	74.870209
1524.269531	-78.550415
1523.250977	-8.227434
1522.232422	-228.737244
1521.213867	31.602734
1520.194336	132.269547
1519.175781	-16.584454
1518.156250	-90.998383
1517.136719	-70.454926
1516.116211	-139.985168
1515.096680	-135.137589
1514.076172	72.412079
1513.055664	-46.312225
1512.034180	37.630760
1511.013672	-71.055199
1509.992188	-23.345503
1508.970703	155.020844
1507.949219	148.525009
1506.927734	-65.789345
1505.905273	-62.272442
1504.882813	-148.595169
1503.860352	77.582214
1502.837891	-193.457153
1501.815430	-59.844158
1500.791992	-108.243866
1499.768555	-77.392700
1498.745117	-36.450703
1497.720703	-371.848816
1496.697266	60.323124
1495.672852	75.223534
1494.648438	110.446899
1493.623047	-28.350122
1492.598633	16.850157
1491.573242	251.019867
1490.547852	71.020706
1489.522461	100.457664
1488.497070	129.760956
1487.470703	105.293823
1486.444336	325.808228
1485.417969	295.968842
1484.391602	373.208008
1483.364258	519.173828
1482.336914	575.684265
1481.309570	259.716675
1480.282227	609.262024
1479.254883	492.043823
1478.226563	609.234253
1477.198242	667.663696
1476.169922	685.204163
1475.141602	743.389709
1474.112305	597.718506
1473.083008	1001.937378
1472.053711	1143.712402
1471.024414	1094.470337
1469.995117	1314.855835
1468.964844	1418.028931
1467.934570	1513.442871
1466.904297	1473.968140
1465.874023	1693.726685
1464.842773	1580.345337
1463.811523	1649.890869
1462.780273	1770.139160
1461.749023	1786.124634
1460.717773	1814.727173
1459.685547	1934.631958
1458.653320	2049.340820
1457.621094	2077.650146
1456.587891	2077.958496
1455.555664	2227.887451
1454.522461	2202.681152
1453.489258	2217.999512
1452.455078	2281.407715
1451.421875	2119.176270
1450.387695	2395.334229
1449.353516	2539.584473
1448.319336	2344.315186
1447.285156	2435.247070
1446.250000	2348.853027
1445.214844	2520.651611
1444.179688	2492.408447
1443.144531	2330.043945
1442.108398	2137.343262
1441.072266	2119.207764
1440.036133	2214.838867
1439.000000	2166.307373
1437.963867	1993.924194
1436.926758	1803.891357
1435.889648	1677.081909
1434.852539	1325.506836
1433.814453	1590.242310
1432.777344	1256.487183
1431.739258	1261.103760
1430.701172	1195.048218
1429.663086	874.174500
1428.624023	747.665894
1427.584961	888.557617
1426.545898	850.359741
1425.506836	585.290466
1424.467773	476.614685
1423.427734	257.100769
1422.387695	765.808228
1421.347656	493.457123
1420.307617	369.824097
1419.266602	218.550522
1418.226563	180.656235
1417.184570	306.358887
1416.143555	364.112213
1415.102539	185.398422
1414.060547	155.167587
1413.018555	323.633209
1411.976563	220.546371
1410.934570	44.649487
1409.891602	102.556801
1408.848633	54.958103
1407.805664	153.113266
1406.762695	42.830971
1405.718750	181.197296
1404.674805	43.424221
1403.630859	264.653381
1402.586914	292.633789
1401.542969	262.958221
1400.498047	170.634796
1399.453125	55.842884
1398.408203	314.710327
1397.363281	112.333725
1396.317383	98.041664
1395.271484	68.790527
1394.225586	-5.467724
1393.179688	118.220802
1392.132813	166.799179
1391.086914	130.333710
1390.040039	88.940308
1388.992188	120.192139
1387.945313	88.982094
1386.897461	-129.731720
1385.849609	-28.194019
1384.801758	-84.119118
1383.753906	-27.456690
1382.705078	-123.182106
1381.657227	33.578781
1380.608398	-46.953362
1379.558594	-199.795425
1378.509766	-117.763374
1377.459961	-133.040344
1376.410156	-185.651443
1375.360352	-68.468445
1374.309570	-307.989655
1373.259766	-195.619995
1372.208984	-123.108261
1371.158203	-162.713547
1370.106445	29.593479
1369.055664	-4.835279
1368.003906	55.517757
1366.952148	-3.611959
1365.900391	59.421066
1364.847656	324.201233
1363.794922	-15.926100
1362.742188	72.273361
1361.689453	-1.188823
1360.636719	184.214508
1359.583008	-38.256081
1358.529297	45.339783
1357.475586	51.945171
1356.420898	215.242752
1355.367188	60.514778
1354.312500	55.029270
1353.257813	-7.467481
1352.203125	29.518213
1351.147461	225.501465
1350.091797	6.967346
1349.036133	141.064743
1347.980469	654.859436
1346.923828	535.955750
1345.868164	670.215576
1344.811523	854.121643
1343.754883	832.304504
1342.697266	823.000793
1341.640625	670.108276
1340.583008	651.179871
1339.524414	758.700439
1338.466797	821.732056
1337.409180	946.756409
1336.350586	638.651062
1335.291992	932.189087
1334.232422	693.739380
1333.173828	814.223145
1332.114258	566.257324
1331.054688	778.444397
1329.995117	642.088867
1328.934570	730.824768
1327.875000	533.009399
1326.814453	621.977539
1325.753906	715.970581
1324.692383	874.244934
1323.630859	686.920593
1322.570313	783.674683
1321.507813	828.667542
1320.446289	881.173401
1319.383789	990.505066
1318.322266	1092.518311
1317.259766	782.823242
1316.196289	1079.814087
1315.133789	1051.467041
1314.070313	801.470886
1313.006836	682.273193
1311.943359	937.629089
1310.878906	902.406433
1309.814453	1138.132568
1308.750977	935.740417
1307.685547	994.394470
1306.621094	1156.479370
1305.555664	789.736145
1304.490234	1028.251953
1303.424805	954.512085
1302.359375	1082.488281
1301.292969	1303.906616
1300.226563	974.931641
1299.160156	1100.683472
1298.093750	1088.946167
1297.026367	868.592590
1295.958984	1060.882568
1294.891602	970.926208
1293.824219	898.288757
1292.756836	828.236633
1291.688477	618.498474
1290.620117	646.825684
1289.551758	442.316620
1288.482422	649.803650
1287.413086	952.871887
1286.343750	780.562866
1285.274414	721.107727
1284.205078	580.948425
1283.134766	597.646118
1282.064453	670.728699
1280.994141	567.645996
1279.923828	773.013611
1278.852539	868.281738
1277.781250	643.177124
1276.709961	569.866089
1275.637695	653.133057
1274.566406	863.549316
1273.494141	714.712402
1272.421875	978.922852
1271.349609	691.042236
1270.276367	901.558289
1269.203125	758.015320
1268.129883	883.126587
1267.056641	769.073975
1265.982422	1030.898193
1264.909180	819.415222
1263.834961	1025.143677
1262.759766	704.146423
1261.685547	1207.348633
1260.610352	940.190857
1259.535156	997.298950
1258.459961	713.360596
1257.383789	928.918701
1256.308594	952.057922
1255.232422	887.584717
1254.155273	925.417297
1253.079102	1058.190918
1252.001953	979.274658
1250.924805	885.838684
1249.847656	921.379272
1248.770508	791.603577
1247.692383	875.840088
1246.614258	780.229370
1245.536133	699.271667
1244.458008	817.582275
1243.378906	797.429199
1242.299805	668.042847
1241.220703	664.979919
1240.141602	691.068726
1239.061523	928.280457
1237.981445	687.472351
1236.901367	541.386719
1235.821289	700.929932
1234.740234	642.215820
1233.659180	646.562561
1232.578125	818.134277
1231.497070	754.622559
1230.415039	594.252686
1229.333984	487.240509
1228.251953	753.147888
1227.168945	312.096008
1226.086914	754.601624
1225.003906	553.287048
1223.920898	255.295532
1222.837891	189.613556
1221.753906	464.892242
1220.669922	442.691833
1219.585938	188.465683
1218.501953	347.545074
1217.416992	206.972748
1216.333008	141.324127
1215.248047	307.507690
1214.162109	203.199448
1213.077148	328.222992
1211.991211	124.976036
1210.905273	522.544373
1209.819336	488.144104
1208.732422	371.735962
1207.646484	337.331268
1206.559570	367.991638
1205.471680	632.373657
1204.384766	443.633392
1203.296875	459.695618
1202.208984	309.541016
1201.121094	188.307709
1200.032227	52.644745
1198.944336	59.001575
1197.855469	262.621124
1196.765625	-58.332123
1195.676758	-114.619385
1194.586914	16.628080
1193.497070	-8.494420
1192.407227	-187.479431
1191.316406	121.368843
1190.226563	-43.252338
1189.135742	-63.741123
1188.044922	30.991276
1186.953125	-169.677826
1185.861328	-142.286438
1184.769531	117.810730
1183.677734	61.035400
1182.585938	-26.957298
1181.493164	50.497910
1180.400391	298.084076
1179.307617	111.628258
1178.213867	78.566170
1177.120117	-50.386677
1176.026367	237.459167
1174.932617	38.942631
1173.838867	103.826462
1172.744141	194.940735
1171.649414	-29.972263
1170.554688	276.339569
1169.458984	-104.133606
1168.364258	36.884289
1167.268555	-102.003624
1166.171875	-83.126358
1165.076172	-143.202469
1163.979492	-95.801964
1162.882813	39.893349
1161.786133	132.457108
1160.688477	177.138931
1159.590820	188.298340
1158.493164	146.864502
1157.395508	93.435600
1156.297852	242.742630
1155.199219	105.668831
1154.100586	111.656227
1153.000977	172.391678
1151.902344	54.250404
1150.802734	-68.690414
1149.703125	-182.128967
1148.603516	4.533172
1147.502930	-94.751717
1146.402344	-63.124863
1145.301758	13.631388
1144.201172	-114.399063
1143.099609	69.231041
1141.999023	-66.057579
1140.896484	-61.062840
1139.794922	207.773987
1138.692383	-8.539479
1137.590820	238.605682
1136.487305	110.124710
1135.384766	98.024567
1134.281250	370.841736
1133.178711	496.239563
1132.074219	490.918671
1130.970703	464.163422
1129.866211	418.347687
1128.761719	306.047791
1127.657227	580.312927
1126.552734	750.038025
1125.447266	537.916931
1124.341797	510.684387
1123.236328	431.249176
1122.130859	612.371643
1121.024414	298.298096
1119.917969	450.787231
1118.811523	226.699081
1117.704102	255.891220
1116.596680	469.571869
1115.489258	382.614777
1114.381836	283.796173
1113.274414	215.689117
1112.166016	528.172546
1111.057617	296.791016
1109.949219	573.522034
1108.839844	429.500244
1107.730469	571.286194
1106.621094	764.892517
1105.511719	767.099670
1104.401367	304.219849
1103.291016	558.901855
1102.180664	664.760071
1101.070313	551.131531
1099.958984	484.652771
1098.847656	778.877075
1097.736328	676.893555
1096.625000	713.941833
1095.512695	520.003906
1094.400391	564.012329
1093.288086	600.880615
1092.174805	654.151245
1091.062500	497.846771
1089.949219	473.347809
1088.835938	662.923157
1087.721680	617.117310
1086.607422	568.931641
1085.493164	920.443909
1084.378906	771.038391
1083.263672	468.886444
1082.149414	542.786743
1081.034180	663.588379
1079.917969	563.519287
1078.802734	578.523010
1077.686523	915.085083
1076.570313	927.574646
1075.453125	649.061462
1074.336914	731.922791
1073.219727	554.374634
1072.101563	519.905029
1070.984375	356.500763
1069.866211	333.764496
1068.748047	653.124207
1067.629883	548.294617
1066.511719	377.916199
1065.392578	397.261841
1064.273438	631.958862
1063.154297	452.265045
1062.034180	438.773560
1060.914063	483.766083
1059.793945	322.910522
1058.673828	445.062378
1057.552734	314.664520
1056.431641	553.613892
1055.310547	238.648743
1054.189453	222.864838
1053.067383	214.091843
1051.945313	62.888805
1050.823242	198.917892
1049.701172	444.593201
1048.578125	356.471039
1047.455078	224.079239
1046.332031	311.011566
1045.208008	353.609589
1044.083984	205.039734
1042.959961	77.540344
1041.835938	141.205246
1040.710938	139.628052
1039.585938	140.408676
1038.460938	371.758148
1037.335938	144.397217
1036.209961	333.802460
1035.083984	420.768951
1033.958008	337.900330
1032.832031	327.218079
1031.705078	239.837585
1030.578125	322.258881
1029.451172	-4.391045
1028.323242	27.015036
1027.195313	-69.319893
1026.067383	-149.296204
1024.939453	-136.294754
1023.810547	-62.885410
1022.682617	-151.918671
1021.552734	-99.309021
1020.423828	-125.534630
1019.293945	-128.492752
1018.164063	-98.918442
1017.034180	-134.202377
1015.904297	-102.180626
1014.773438	-109.500748
1013.642578	175.170273
1012.511719	31.283449
1011.379883	82.054657
1010.248047	403.756104
1009.116211	431.436401
1007.984375	637.370728
1006.851563	679.027161
1005.718750	1030.695068
1004.585938	1763.844849
1003.452148	2092.151855
1002.319336	1941.950195
1001.185547	1066.303589
1000.050781	586.215820
998.916992	374.391571
997.782227	146.594269
996.647461	145.255035
995.512695	70.160507
994.376953	6.738407
993.241211	-12.713320
992.105469	-52.806576
990.969727	50.198269
989.833008	-21.952417
988.696289	97.349350
987.559570	-92.076805
986.421875	209.414124
985.284180	114.710976
984.146484	-18.978058
983.008789	63.924316
981.870117	91.663002
980.731445	-122.111992
979.592773	-57.290272
978.454102	-3.876731
977.314453	-26.251169
976.174805	87.149910
975.035156	209.817596
973.894531	6.247324
972.754883	154.401947
971.613281	137.238998
970.472656	173.030914
969.331055	169.904816
968.190430	-126.872780
967.047852	292.555298
965.906250	64.973572
964.763672	2.769749
963.621094	-17.996340
962.478516	296.089783
961.334961	477.227448
960.192383	110.759377
959.048828	115.724541
957.904297	251.373535
956.759766	284.052368
955.616211	161.182632
954.470703	-210.972717
953.326172	-132.031952
952.180664	203.228714
951.035156	133.642685
949.889648	-11.233485
948.743164	84.136314
947.596680	353.297913
946.450195	313.995209
945.303711	222.304077
944.156250	85.114418
943.008789	64.578842
941.861328	233.665649
940.713867	272.718109
939.565430	364.368561
938.416992	243.954529
937.267578	258.294006
936.119141	519.016663
934.969727	246.319855
933.820313	119.743431
932.669922	371.601807
931.520508	172.423981
930.370117	44.071972
929.218750	334.871307
928.068359	245.500565
926.916992	119.884789
925.765625	-46.497765
924.613281	-205.851807
923.461914	-85.273270
922.309570	24.007303
921.156250	-7.579425
920.003906	-154.936829
918.850586	-297.558594
917.697266	-74.268356
916.543945	-3.126169
915.389648	74.911728
914.235352	37.257629
913.081055	38.314198
911.926758	-24.047188
910.771484	-124.827484
909.616211	-134.739960
908.460938	-232.966110
907.304688	-52.225506
906.148438	257.707642
904.992188	-5.627625
903.835938	-119.235199
902.678711	197.587402
901.521484	-29.024427
900.364258	145.212387
899.206055	-155.773010
898.047852	-135.251801
896.889648	0.705445
895.731445	-41.969936
894.572266	137.028305
893.413086	-54.673027
892.253906	20.451052
891.094727	18.800508
889.934570	91.765686
888.774414	180.576508
887.613281	258.129211
886.453125	-68.321434
885.291992	99.648476
884.130859	-224.223694
882.968750	99.460342
881.807617	102.831787
880.645508	72.443741
879.482422	242.725296
878.320313	142.561203
877.157227	35.737183
875.994141	-104.779449
874.830078	117.356995
873.666016	96.289513
872.501953	124.780945
871.337891	171.295288
870.173828	193.069946
869.008789	7.942842
867.843750	191.701294
866.677734	206.790634
865.512695	230.878052
864.346680	185.316040
863.179688	112.834183
862.013672	136.968704
860.846680	165.593643
859.679688	115.638733
858.511719	332.789551
857.344727	424.178040
856.176758	434.764099
855.008789	438.608398
853.839844	422.267578
852.670898	567.319824
851.501953	497.137238
850.333008	518.834229
849.163086	388.176392
847.993164	378.493927
846.823242	355.352417
845.652344	303.095520
844.482422	109.832214
843.311523	209.735046
842.139648	157.445740
840.968750	118.553917
839.796875	55.046505
838.624023	190.471512
837.452148	283.315369
836.279297	148.172226
835.106445	77.816330
833.933594	483.112305
832.759766	341.149811
831.585938	460.355591
830.412109	153.199905
829.238281	267.799500
828.063477	203.831833
826.888672	282.546326
825.712891	303.184845
824.538086	65.169014
823.362305	237.228958
822.186523	83.847000
821.009766	139.835220
819.833008	144.492584
818.656250	22.158934
817.479492	-44.562138
816.301758	6.602343
815.124023	-31.343079
813.946289	-38.224312
812.768555	-62.988300
811.589844	21.098804
810.411133	-308.368042
809.232422	-133.355072
808.052734	5.928132
806.873047	-39.309715
805.693359	1.973163
804.512695	-52.331272
803.332031	-4.619284
802.151367	-116.805893
800.970703	-200.210342
799.789063	-132.864532
798.608398	-187.621124
797.425781	52.386589
796.244141	-377.174103
795.061523	-489.780396
793.878906	-232.491180
792.696289	-165.910263
791.512695	11.240974
790.329102	13.306520
789.145508	-6.873763
787.960938	59.134987
786.777344	78.543472
785.591797	-242.763977
784.407227	83.823174
783.221680	45.395153
782.037109	132.843491
780.850586	89.778397
779.665039	324.956421
778.478516	180.051483
777.291992	-110.623505
776.105469	254.346664
774.917969	135.715302
773.730469	186.928757
772.542969	151.982605
771.354492	75.046288
770.166016	-48.257526
768.977539	121.572945
767.789063	11.338409
766.599609	154.438843
765.410156	176.222305
764.220703	224.331650
763.030273	272.325134
761.840820	311.405609
760.650391	209.535187
759.458984	283.641998
758.267578	276.247131
757.076172	248.986176
755.884766	173.291763
754.693359	359.135681
753.500977	298.691711
752.308594	134.950500
751.115234	-127.623024
749.922852	154.482880
748.729492	291.495697
747.535156	248.401337
746.341797	451.059723
745.147461	164.325317
743.953125	217.668198
742.757813	211.739243
741.563477	146.584518
740.368164	-43.505901
739.171875	-97.668541
737.976563	146.129379
736.780273	-35.130577
735.583984	22.373941
734.386719	9.784394
733.189453	23.462336
731.992188	172.808762
730.794922	236.767700
729.596680	40.424164
728.399414	277.161011
727.200195	362.954712
726.001953	166.779541
724.802734	248.242599
723.603516	115.602119
722.404297	496.341339
721.204102	206.565170
720.003906	259.725128
718.803711	308.548584
717.603516	394.501190
716.402344	85.607857
715.201172	60.466358
713.999023	216.394638
712.797852	320.006958
711.595703	66.206017
710.393555	213.552063
709.190430	7.995862
707.987305	33.501652
706.784180	209.341171
705.581055	15.112241
704.376953	349.966736
703.172852	280.045868
701.968750	-170.435730
700.763672	214.595566
699.559570	138.585037
698.353516	186.650818
697.148438	100.067711
695.942383	-58.048077
694.736328	-92.127533
693.530273	93.306335
692.324219	16.054493
691.117188	10.619483
689.910156	-255.116638
688.702148	-62.739555
687.494141	-0.469578
686.286133	-133.280594
685.078125	-29.531607
683.870117	111.170006
682.661133	22.216026
681.452148	130.629868
680.242188	48.503937
679.032227	-180.715591
677.822266	96.998604
676.612305	58.659691
675.401367	-98.561234
674.191406	-11.064382
672.979492	-105.194595
671.768555	-78.039352
670.556641	22.744846
669.344727	-60.156700
668.132813	153.187210
666.919922	25.129869
665.707031	-53.087040
664.494141	54.563328
663.281250	-68.806961
662.067383	-77.632362
660.853516	148.856827
659.639648	-129.635910
658.424805	241.382339
657.209961	-110.278427
655.995117	-168.513000
654.779297	64.307487
653.563477	-78.027351
652.347656	-84.583191
651.131836	240.567444
649.915039	-41.880470
648.698242	323.848816
647.481445	151.087723
646.264648	126.776848
645.046875	382.047516
643.829102	408.971924
642.610352	349.637451
641.392578	421.254578
640.173828	21.755665
638.955078	41.256966
637.735352	-111.490654
636.515625	94.237862
635.295898	127.640358
634.076172	-99.243080
632.855469	227.393311
631.634766	33.939297
630.414063	125.416252
629.192383	329.953461
627.971680	274.220062
626.749023	35.537819
625.527344	336.489899
624.304688	218.537186
623.082031	369.799896
621.859375	468.670715
620.636719	300.936737
619.413086	271.446106
618.189453	174.516159
616.964844	-4.862932
615.741211	32.912273
614.516602	-168.106674
613.291016	224.242630
612.066406	84.642372
610.840820	-88.483398
609.615234	72.474518
608.388672	135.505508
607.163086	-36.117554
605.936523	-128.351456
604.708984	6.006036
