# Supplementary material for: Raman spectroscopy accurately differentiates mucosal healing from non-healing and biochemical changes following biological therapy in inflammatory bowel disease
Source: PLoS One. 2021 Jun 2;16(6):e0252210. doi: 10.1371/journal.pone.0252210 (PMC8172032; doi:10.1371/journal.pone.0252210)
Supplement: S4 Dataset — (ZIP) [file pone.0252210.s006.zip › CD Mucosal healing/EC040-1_base sub CR removed_33__X_-10547.3__Y_37148.1__Z_-58.1945__Time_371.txt]

1714.640625	8.686008
1713.664063	52.863377
1712.687500	-22.558012
1711.709961	57.735756
1710.733398	33.650711
1709.755859	-94.783882
1708.778320	-11.258555
1707.799805	-37.423794
1706.821289	14.320074
1705.843750	-24.753836
1704.864258	-39.526501
1703.885742	-59.379299
1702.907227	-30.806173
1701.927734	56.845081
1700.948242	-39.846855
1699.968750	-85.420197
1698.988281	139.310165
1698.007813	177.101196
1697.028320	89.571167
1696.046875	-160.661362
1695.066406	110.410545
1694.084961	42.459225
1693.104492	-81.220276
1692.123047	113.085953
1691.140625	331.599335
1690.159180	382.232880
1689.176758	403.779022
1688.194336	406.945831
1687.211914	226.429245
1686.228516	318.187286
1685.246094	266.303375
1684.262695	212.061066
1683.279297	379.256378
1682.295898	330.942535
1681.311523	458.679443
1680.327148	357.708862
1679.342773	392.824585
1678.358398	398.952026
1677.374023	567.658997
1676.388672	523.784241
1675.403320	655.732117
1674.417969	692.201721
1673.432617	471.114594
1672.446289	829.725159
1671.459961	715.540283
1670.473633	739.815186
1669.487305	923.700317
1668.500977	874.133179
1667.513672	835.469360
1666.526367	988.175598
1665.539063	769.618774
1664.550781	864.435120
1663.563477	962.134888
1662.575195	895.643494
1661.586914	1054.767700
1660.598633	1015.295715
1659.609375	1026.425049
1658.620117	1029.847168
1657.631836	1131.515137
1656.641602	952.666565
1655.652344	816.497803
1654.662109	656.786255
1653.672852	709.079346
1652.681641	870.024536
1651.691406	835.386292
1650.701172	539.169739
1649.709961	481.234314
1648.718750	508.114166
1647.727539	400.400360
1646.735352	493.724213
1645.744141	349.460480
1644.751953	342.770264
1643.759766	241.207092
1642.766602	126.657822
1641.774414	334.325684
1640.781250	27.519630
1639.788086	219.609772
1638.794922	184.945740
1637.801758	-2.493918
1636.807617	113.470566
1635.813477	-84.130257
1634.819336	82.149948
1633.825195	-209.933899
1632.830078	-19.737656
1631.834961	83.594902
1630.839844	31.660500
1629.844727	-91.209709
1628.849609	1.884769
1627.853516	-91.773575
1626.857422	119.856491
1625.861328	-26.191664
1624.865234	-51.130733
1623.868164	-157.472687
1622.871094	-35.025211
1621.874023	21.752007
1620.876953	346.544830
1619.879883	54.023556
1618.881836	134.578094
1617.883789	-92.014503
1616.885742	67.395638
1615.887695	29.968227
1614.888672	110.664833
1613.889648	20.865959
1612.890625	-84.590843
1611.891602	35.521687
1610.892578	-22.644333
1609.892578	-41.450169
1608.892578	170.355820
1607.892578	-144.469635
1606.892578	12.296123
1605.891602	79.969826
1604.890625	-9.459470
1603.889648	-88.378342
1602.888672	-141.095184
1601.887695	78.297493
1600.885742	96.173340
1599.883789	-35.033989
1598.881836	-184.501785
1597.879883	-80.366264
1596.876953	-49.478218
1595.874023	-26.468149
1594.871094	-147.173264
1593.868164	-24.967831
1592.864258	-109.137054
1591.861328	-47.110973
1590.857422	-170.469528
1589.853516	136.743256
1588.848633	18.520563
1587.844727	98.536469
1586.839844	108.050789
1585.834961	-5.034772
1584.830078	-149.408325
1583.824219	81.491737
1582.819336	174.139175
1581.813477	-45.917366
1580.807617	93.458817
1579.800781	97.301025
1578.794922	69.833778
1577.788086	47.503922
1576.781250	25.106869
1575.773438	197.755005
1574.766602	78.937355
1573.758789	-32.115376
1572.750977	46.588097
1571.743164	-59.382645
1570.735352	47.704155
1569.726563	32.533051
1568.718750	-13.888955
1567.708984	66.862976
1566.700195	-0.512838
1565.691406	28.097027
1564.681641	74.758842
1563.671875	77.188873
1562.662109	302.629150
1561.652344	-22.003397
1560.641602	-25.047924
1559.630859	46.990788
1558.620117	67.053268
1557.609375	159.565460
1556.597656	135.331635
1555.586914	12.573979
1554.575195	-14.421454
1553.563477	98.308304
1552.550781	-42.820343
1551.539063	36.002743
1550.526367	153.490784
1549.513672	123.355438
1548.500977	38.806370
1547.487305	106.746094
1546.473633	84.056656
1545.459961	-36.957382
1544.446289	-36.570480
1543.432617	206.575745
1542.417969	15.525146
1541.404297	-219.451508
1540.389648	54.219795
1539.374023	20.454952
1538.359375	45.962997
1537.343750	32.634850
1536.328125	-11.757218
1535.312500	-82.033119
1534.296875	12.651335
1533.280273	-6.263985
1532.263672	-2.082380
1531.247070	32.913528
1530.230469	57.481197
1529.212891	246.783905
1528.196289	54.743153
1527.178711	169.080307
1526.160156	108.198219
1525.142578	93.575729
1524.124023	9.367353
1523.106445	64.027000
1522.087891	43.958881
1521.068359	126.651009
1520.049805	24.102890
1519.030273	-27.101046
1518.010742	1.285679
1516.991211	21.855015
1515.971680	129.657928
1514.951172	60.099113
1513.930664	-143.047119
1512.910156	-48.406452
1511.889648	-59.130932
1510.868164	-126.404938
1509.846680	-34.676346
1508.826172	-176.478638
1507.803711	-2.903139
1506.782227	-55.097881
1505.759766	-250.912857
1504.737305	-69.996590
1503.714844	-186.459885
1502.692383	-126.194771
1501.668945	-137.758148
1500.646484	-44.396896
1499.623047	-138.046677
1498.599609	-149.825180
1497.575195	-207.744568
1496.550781	-61.036610
1495.527344	21.604277
1494.502930	-36.520821
1493.477539	68.933365
1492.453125	-73.662682
1491.427734	59.740849
1490.402344	-44.601040
1489.376953	-28.891687
1488.350586	206.388611
1487.325195	239.799423
1486.298828	135.269974
1485.272461	130.276276
1484.245117	242.608414
1483.218750	201.776535
1482.191406	418.530853
1481.164063	132.751877
1480.136719	63.775414
1479.108398	392.440216
1478.080078	438.029297
1477.052734	440.258362
1476.023438	294.668213
1474.995117	569.367249
1473.965820	484.859039
1472.937500	794.979675
1471.908203	674.764954
1470.877930	783.591553
1469.848633	823.665833
1468.818359	728.869019
1467.788086	868.062622
1466.757813	1144.476929
1465.727539	1039.444824
1464.696289	926.802795
1463.665039	974.277527
1462.633789	1062.365967
1461.602539	1064.048462
1460.570313	981.909424
1459.539063	1031.830078
1458.506836	1239.083374
1457.473633	1217.834839
1456.441406	1150.937622
1455.408203	1259.084106
1454.375000	1433.124146
1453.341797	1462.565308
1452.308594	1380.458008
1451.274414	1432.706299
1450.241211	1490.021973
1449.207031	1511.842163
1448.171875	1445.002319
1447.137695	1428.861938
1446.102539	1453.239746
1445.067383	1219.437378
1444.032227	1226.169189
1442.997070	1167.133301
1441.960938	1290.263672
1440.924805	1016.300232
1439.888672	1197.613770
1438.852539	1308.091553
1437.816406	1107.673340
1436.779297	879.561218
1435.742188	969.899048
1434.705078	587.901184
1433.666992	938.420837
1432.629883	410.225647
1431.591797	432.557648
1430.553711	321.163147
1429.514648	298.152283
1428.476563	260.068604
1427.437500	353.177917
1426.398438	552.194031
1425.359375	299.915009
1424.320313	277.148834
1423.280273	125.912933
1422.240234	178.857376
1421.200195	199.083923
1420.159180	161.420731
1419.119141	123.836037
1418.078125	-31.998377
1417.037109	26.202881
1415.996094	86.950630
1414.954102	117.530228
1413.912109	-65.624748
1412.870117	12.865595
1411.828125	-72.026115
1410.786133	89.494019
1409.743164	52.477158
1408.700195	138.643570
1407.657227	79.150368
1406.614258	-10.388353
1405.570313	-22.002325
1404.527344	-23.493908
1403.483398	35.302238
1402.438477	-38.854168
1401.394531	-45.168320
1400.349609	-18.816343
1399.304688	-50.079765
1398.259766	-83.766571
1397.214844	80.639450
1396.168945	-65.694740
1395.123047	86.242867
1394.077148	117.956703
1393.031250	-35.586948
1391.984375	-46.288322
1390.937500	70.752876
1389.890625	107.732368
1388.843750	-85.424667
1387.796875	214.389526
1386.749023	128.979065
1385.701172	-61.340260
1384.653320	-71.503716
1383.604492	-69.097679
1382.556641	13.358995
1381.507813	-99.025414
1380.458984	93.451103
1379.410156	106.117798
1378.360352	51.435406
1377.310547	-150.422684
1376.260742	49.689117
1375.210938	-12.197929
1374.161133	-6.624826
1373.110352	-130.676468
1372.059570	-149.868439
1371.008789	120.215179
1369.957031	93.647873
1368.906250	-32.497799
1367.854492	115.534599
1366.802734	153.981873
1365.750000	45.555401
1364.698242	76.688362
1363.645508	-170.917969
1362.592773	-107.251770
1361.540039	-95.786980
1360.486328	-51.919388
1359.433594	-50.266491
1358.379883	11.131438
1357.326172	194.395081
1356.271484	81.873993
1355.216797	168.272614
1354.163086	386.390839
1353.107422	167.311600
1352.052734	467.428528
1350.998047	318.099976
1349.942383	320.320313
1348.886719	238.233887
1347.830078	315.045105
1346.774414	235.619781
1345.717773	431.587158
1344.661133	637.458313
1343.604492	508.638947
1342.546875	652.573853
1341.490234	771.742432
1340.432617	601.059570
1339.375000	556.840637
1338.316406	740.526917
1337.258789	800.414368
1336.200195	798.452698
1335.141602	714.888489
1334.082031	646.262817
1333.023438	654.420959
1331.963867	712.095093
1330.904297	562.104980
1329.844727	548.204468
1328.784180	863.081360
1327.723633	518.118530
1326.663086	652.636230
1325.602539	401.840729
1324.541992	684.602966
1323.480469	421.671539
1322.418945	548.905396
1321.357422	898.239197
1320.295898	830.505920
1319.233398	743.114258
1318.170898	774.187683
1317.108398	820.091431
1316.045898	804.395691
1314.982422	929.230103
1313.918945	755.906372
1312.855469	747.758362
1311.791992	830.788879
1310.728516	790.703857
1309.664063	563.568665
1308.599609	912.533569
1307.535156	946.400146
1306.469727	859.730957
1305.404297	657.528625
1304.338867	910.408325
1303.273438	784.573853
1302.208008	934.142273
1301.141602	889.521912
1300.075195	749.126404
1299.008789	913.436035
1297.942383	972.094116
1296.875000	822.035400
1295.807617	603.331665
1294.740234	846.177002
1293.672852	644.790894
1292.604492	941.539856
1291.537109	659.325989
1290.468750	740.186279
1289.399414	705.797302
1288.331055	708.213318
1287.261719	786.613037
1286.192383	485.226166
1285.123047	720.446960
1284.052734	688.627380
1282.983398	598.074524
1281.913086	544.289551
1280.841797	647.170715
1279.771484	586.078613
1278.700195	417.376770
1277.628906	542.255676
1276.557617	444.563782
1275.486328	657.405334
1274.414063	762.606079
1273.341797	403.462982
1272.269531	823.843872
1271.197266	677.354126
1270.124023	662.795105
1269.050781	606.734131
1267.977539	633.688660
1266.904297	638.663452
1265.830078	765.622864
1264.756836	772.992004
1263.681641	773.025940
1262.607422	977.874573
1261.533203	638.994629
1260.458008	812.073120
1259.382813	612.244080
1258.307617	865.619568
1257.231445	609.814575
1256.155273	692.586975
1255.079102	712.006958
1254.002930	731.400696
1252.926758	719.131348
1251.849609	680.080444
1250.772461	942.647583
1249.695313	716.266296
1248.617188	827.915771
1247.540039	774.200134
1246.461914	851.714355
1245.382813	722.635193
1244.304688	644.603149
1243.225586	632.148560
1242.146484	600.244629
1241.067383	806.230225
1239.988281	482.993195
1238.908203	637.889465
1237.828125	639.847351
1236.748047	678.152161
1235.667969	650.932922
1234.586914	725.510437
1233.505859	681.249695
1232.424805	445.529816
1231.343750	561.179077
1230.261719	497.488892
1229.179688	700.174072
1228.097656	365.230957
1227.015625	507.258453
1225.932617	291.003937
1224.850586	595.011536
1223.767578	332.786407
1222.683594	235.084717
1221.600586	263.121704
1220.516602	339.443451
1219.432617	406.018158
1218.347656	187.384094
1217.263672	360.165131
1216.178711	380.654144
1215.093750	360.036377
1214.008789	189.699051
1212.922852	434.531830
1211.836914	336.543335
1210.750977	197.533951
1209.665039	466.170197
1208.579102	264.393036
1207.492188	188.018860
1206.405273	345.438416
1205.318359	534.063477
1204.230469	344.277618
1203.142578	311.095947
1202.054688	285.100098
1200.966797	-70.800026
1199.877930	21.140453
1198.790039	122.617447
1197.701172	115.712776
1196.611328	67.854820
1195.522461	0.728090
1194.432617	8.109521
1193.342773	39.472687
1192.252930	-42.197201
1191.162109	-229.620300
1190.072266	-39.837132
1188.981445	29.706226
1187.889648	-280.248230
1186.798828	-11.531703
1185.707031	9.777681
1184.615234	86.214569
1183.523438	-70.156578
1182.430664	250.801300
1181.337891	-114.289085
1180.245117	21.811623
1179.152344	-17.185545
1178.059570	-104.151558
1176.965820	261.687195
1175.872070	-76.936829
1174.778320	53.923809
1173.683594	246.915695
1172.588867	-7.871116
1171.494141	137.071426
1170.399414	11.518010
1169.303711	94.077011
1168.208984	66.536339
1167.113281	0.688681
1166.016602	51.945370
1164.920898	48.162014
1163.824219	-187.459732
1162.727539	-93.356575
1161.630859	93.798065
1160.533203	-91.696213
1159.435547	221.789490
1158.337891	308.337677
1157.240234	172.874603
1156.141602	149.541565
1155.043945	109.480247
1153.944336	62.218006
1152.845703	41.159225
1151.747070	-82.431709
1150.647461	87.087372
1149.547852	-7.973442
1148.447266	6.523101
1147.347656	4.304314
1146.247070	18.697786
1145.146484	-119.301598
1144.044922	-214.456100
1142.944336	25.870171
1141.842773	21.028980
1140.741211	-155.081268
1139.638672	-36.336159
1138.537109	-34.156155
1137.434570	-89.063690
1136.332031	-67.953148
1135.228516	-82.533203
1134.125977	9.734998
1133.022461	101.915726
1131.917969	160.775345
1130.814453	134.140045
1129.709961	318.650116
1128.605469	308.518921
1127.500977	234.321564
1126.396484	375.901703
1125.291016	341.949951
1124.185547	158.667130
1123.080078	157.892014
1121.973633	225.781052
1120.868164	37.824001
1119.761719	-67.205338
1118.654297	100.026962
1117.547852	110.955162
1116.440430	-57.995655
1115.333008	59.365784
1114.225586	129.346146
1113.117188	90.487541
1112.008789	247.852402
1110.900391	166.398773
1109.791992	222.023224
1108.682617	164.193604
1107.573242	283.524200
1106.463867	244.565857
1105.354492	245.746414
1104.244141	275.229980
1103.133789	122.977638
1102.023438	348.274597
1100.913086	243.229401
1099.801758	480.157532
1098.690430	469.412659
1097.579102	402.092529
1096.467773	513.900391
1095.355469	180.346161
1094.243164	122.537361
1093.130859	194.277863
1092.017578	517.901733
1090.905273	163.457047
1089.791992	336.323761
1088.677734	276.172913
1087.564453	225.470505
1086.450195	315.892456
1085.335938	486.220123
1084.221680	176.936111
1083.106445	441.228088
1081.991211	113.307114
1080.875977	311.735809
1079.760742	319.854156
1078.644531	217.617477
1077.528320	319.667450
1076.412109	217.504166
1075.295898	120.096512
1074.178711	104.844215
1073.061523	21.603701
1071.944336	172.895584
1070.826172	150.656738
1069.708984	208.142670
1068.590820	230.468246
1067.471680	299.650238
1066.353516	12.840483
1065.234375	208.531906
1064.115234	251.995743
1062.996094	166.742828
1061.875977	46.451405
1060.755859	277.147491
1059.635742	-39.514530
1058.515625	125.686043
1057.394531	190.312363
1056.273438	-27.858728
1055.152344	71.891525
1054.031250	197.327774
1052.909180	82.170509
1051.787109	-42.235264
1050.665039	36.556721
1049.541992	122.345146
1048.418945	168.467087
1047.295898	109.629509
1046.172852	22.873365
1045.048828	108.746490
1043.925781	136.351257
1042.801758	89.397690
1041.676758	124.060608
1040.552734	81.883499
1039.427734	-4.485890
1038.302734	67.576118
1037.176758	95.415451
1036.050781	111.653702
1034.924805	221.015289
1033.798828	165.202164
1032.672852	155.986557
1031.545898	65.434296
1030.418945	23.800446
1029.291992	-38.677952
1028.164063	-3.481832
1027.036133	38.724731
1025.908203	-246.521469
1024.780273	-199.518616
1023.651367	-94.445732
1022.522461	-89.165413
1021.393555	-301.952454
1020.264648	-129.469391
1019.134766	-316.518097
1018.004883	-329.503479
1016.875000	-136.089050
1015.744141	-195.346146
1014.613281	-80.717979
1013.482422	-0.830029
1012.351563	-78.412331
1011.219727	-88.746964
1010.088867	93.147598
1008.956055	256.495667
1007.824219	285.628357
1006.691406	386.526276
1005.558594	806.628357
1004.425781	1097.109741
1003.292969	1119.348633
1002.159180	1155.508545
1001.025391	778.091797
999.891602	340.854309
998.756836	144.092651
997.622070	76.806740
996.487305	-115.043282
995.352539	-124.395729
994.216797	32.465984
993.081055	244.691849
991.945313	-29.772715
990.808594	23.397409
989.672852	2.846159
988.536133	-52.201046
987.398438	-245.413925
986.261719	-9.959544
985.124023	-154.581879
983.986328	103.906433
982.847656	53.852345
981.709961	-51.341515
980.571289	32.269787
979.432617	-26.720463
978.292969	20.184254
977.153320	-91.524513
976.013672	61.266323
974.874023	-27.273539
973.734375	-138.680481
972.593750	44.087158
971.453125	157.936508
970.311523	60.545071
969.170898	16.074575
968.029297	192.025818
966.886719	-146.034973
965.745117	-231.514862
964.602539	27.140995
963.459961	-60.499729
962.317383	-24.238262
961.173828	62.492855
960.030273	204.243500
958.886719	-18.250517
957.743164	135.036652
956.598633	130.321045
955.454102	68.441299
954.309570	86.760101
953.165039	100.557114
952.019531	20.616907
950.874023	148.901810
949.727539	110.267754
948.582031	83.146454
947.435547	104.091248
946.289063	47.399147
945.141602	50.184998
943.995117	-20.051620
942.847656	-3.433761
941.699219	56.605331
940.551758	385.980865
939.403320	334.209747
938.254883	166.177292
937.105469	228.621658
935.957031	101.844353
934.807617	-74.973404
933.658203	67.408989
932.507813	27.493462
931.357422	76.488251
930.207031	100.457855
929.056641	217.817337
927.906250	248.667297
926.754883	-34.513626
925.603516	32.877052
924.451172	113.928383
923.298828	131.307190
922.146484	105.521240
920.994141	177.533356
919.841797	181.375702
918.688477	58.019276
917.535156	23.349417
916.380859	100.010040
915.227539	33.634903
914.073242	-7.704842
912.918945	-48.991238
911.763672	-15.352736
910.608398	-33.870094
909.453125	6.615712
908.297852	-297.506805
907.141602	-84.650200
905.985352	37.487442
904.829102	25.922539
903.672852	-135.106812
902.515625	-128.459381
901.358398	-167.071655
900.201172	206.311035
899.042969	217.464752
897.884766	129.087677
896.726563	-15.775466
895.568359	63.321396
894.409180	165.003967
893.250000	56.448883
892.090820	-97.235672
890.930664	83.527214
889.771484	85.782303
888.611328	49.658260
887.450195	51.940052
886.289063	90.341339
885.128906	-144.308029
883.966797	167.110962
882.805664	-22.325817
881.643555	90.490891
880.481445	7.124329
879.319336	43.253994
878.156250	300.193207
876.993164	-3.939084
875.830078	-35.403828
874.666016	205.602570
873.502930	167.342545
872.338867	385.670532
871.173828	252.865662
870.009766	198.853500
868.844727	356.270721
867.679688	183.066345
866.513672	126.830132
865.348633	3.184044
864.182617	164.946335
863.015625	369.297577
861.849609	234.409592
860.682617	214.081116
859.515625	151.094330
858.347656	388.852478
857.180664	346.008972
856.012695	217.923065
854.843750	69.691345
853.675781	497.743805
852.506836	508.626099
851.337891	541.891113
850.167969	373.461670
848.999023	379.810822
847.829102	417.482208
846.658203	305.095062
845.488281	199.448868
844.317383	-24.786871
843.146484	147.071899
841.975586	-23.421864
840.803711	219.852753
839.631836	176.797699
838.459961	209.728683
837.287109	95.116203
836.114258	159.260803
834.941406	386.397186
833.768555	-29.756527
832.594727	150.359024
831.420898	482.133453
830.247070	507.989990
829.072266	237.065155
827.898438	249.507202
826.722656	125.871178
825.547852	162.775894
824.372070	92.633492
823.196289	93.791939
822.020508	110.503792
820.844727	332.081177
819.667969	101.467194
818.491211	-73.422585
817.313477	-70.213448
816.136719	66.466415
814.958984	-152.914536
813.781250	39.236298
812.602539	15.557245
811.423828	-3.708582
810.245117	48.114479
809.066406	-91.229515
807.886719	-103.925507
806.707031	-5.609032
805.527344	-71.700027
804.346680	-15.707656
803.166992	-48.560791
801.985352	-123.607346
800.804688	-118.797066
799.623047	-38.629829
798.441406	-53.888203
797.259766	-248.745819
796.078125	-334.956360
794.895508	-201.811279
793.712891	4.329949
792.529297	-62.080952
791.346680	-79.788300
790.163086	-51.045197
788.978516	205.593948
787.794922	37.249367
786.610352	17.152208
785.425781	72.215897
784.241211	352.740723
783.055664	281.617828
781.870117	55.789131
780.684570	194.592102
779.498047	81.467682
778.311523	69.947792
777.125000	47.356331
775.938477	73.303352
774.750977	152.163345
773.563477	-0.715109
772.375977	137.614029
771.187500	198.656128
769.999023	45.772587
768.810547	104.538445
767.622070	-132.055222
766.432617	-97.574364
765.243164	157.131683
764.053711	380.857788
762.863281	221.359238
761.672852	147.753677
760.482422	245.806671
759.291992	246.984070
758.100586	179.946472
756.909180	192.085052
755.717773	37.106907
754.525391	165.722443
753.333008	100.878586
752.140625	20.667234
750.948242	241.393188
749.754883	82.094986
748.561523	-46.406307
747.368164	196.079880
746.173828	80.748337
744.979492	53.215118
743.785156	130.964752
742.590820	-133.414703
741.395508	-29.370020
740.200195	-2.095678
739.003906	75.557243
737.808594	-79.051315
736.612305	-194.168610
735.416016	-0.480319
734.218750	208.436905
733.021484	67.060486
731.824219	109.561493
730.626953	16.407885
729.428711	194.507355
728.230469	114.502342
727.032227	30.167404
725.833984	-75.976807
724.634766	77.961769
723.435547	244.945816
722.235352	134.477753
721.036133	268.636993
719.835938	409.291595
718.635742	45.723381
717.434570	160.203354
716.233398	108.849266
715.032227	199.301727
713.831055	209.049957
712.628906	29.150015
711.426758	-17.699434
710.224609	-95.011215
709.021484	134.892776
707.818359	-123.150276
706.615234	-65.320282
705.412109	57.813141
704.208008	-88.966499
703.003906	112.492210
701.799805	144.200607
700.594727	32.374725
699.389648	14.124792
698.184570	85.039139
696.979492	-35.308613
695.773438	48.672501
694.567383	71.817001
693.361328	-202.563370
692.154297	-12.125778
690.947266	-162.567215
689.740234	-98.049744
688.533203	-48.721802
687.325195	-97.009300
686.117188	99.826965
684.909180	-22.138035
683.700195	-59.478771
682.491211	-146.621384
681.282227	26.317482
680.072266	-160.401855
678.863281	10.346788
677.653320	157.220169
676.442383	-12.007990
675.232422	76.416992
674.021484	136.691803
672.810547	-47.486530
671.598633	66.897728
670.386719	118.543327
669.174805	55.612038
667.962891	137.529205
666.750000	199.975235
665.537109	132.791992
664.324219	-5.618948
663.110352	-178.505173
661.897461	52.382660
660.683594	209.786316
659.468750	175.082565
658.254883	23.908049
657.040039	-56.027027
655.824219	-32.432224
654.609375	-11.006211
653.393555	-24.084087
652.177734	-60.870277
650.960938	-11.486645
649.745117	162.776871
648.528320	-7.582418
647.311523	-12.125874
646.093750	411.599243
644.875977	215.393585
643.658203	326.872467
642.440430	119.948898
641.221680	67.893265
640.002930	157.697189
638.784180	-150.206268
637.564453	66.273064
636.344727	102.135223
635.125000	71.333344
633.905273	-217.201080
632.684570	-119.259621
631.463867	-203.880707
630.243164	147.048325
629.021484	117.997894
627.799805	60.978119
626.578125	-81.893959
625.356445	-46.872540
624.133789	3.012806
622.911133	31.322603
621.688477	123.759186
620.464844	128.193527
619.241211	46.824596
618.017578	-186.663345
616.793945	5.735065
615.569336	95.158173
614.344727	156.551804
613.120117	-15.411207
611.894531	30.630144
610.668945	23.000490
609.443359	89.977600
608.216797	-20.669352
606.991211	28.751223
605.764648	-75.885246
604.537109	-61.135239
