# Supplementary material for: Raman spectroscopy accurately differentiates mucosal healing from non-healing and biochemical changes following biological therapy in inflammatory bowel disease
Source: PLoS One. 2021 Jun 2;16(6):e0252210. doi: 10.1371/journal.pone.0252210 (PMC8172032; doi:10.1371/journal.pone.0252210)
Supplement: S4 Dataset — (ZIP) [file pone.0252210.s006.zip › CD Mucosal healing/EC040-1_base sub CR removed_67__X_-10546.3__Y_37151.1__Z_-58.8462__Time_758.txt]

1714.640625	-26.255371
1713.664063	-36.440285
1712.687500	33.369244
1711.709961	7.223166
1710.733398	51.449883
1709.755859	-45.804783
1708.778320	4.980804
1707.799805	18.816160
1706.821289	-41.755878
1705.843750	75.050240
1704.864258	-59.326916
1703.885742	-104.719978
1702.907227	48.497097
1701.927734	14.895049
1700.948242	5.927341
1699.968750	18.894117
1698.988281	0.279443
1698.007813	-63.247536
1697.028320	-16.646198
1696.046875	54.446278
1695.066406	56.568447
1694.084961	-18.288683
1693.104492	-31.206793
1692.123047	-57.012650
1691.140625	77.767021
1690.159180	95.554642
1689.176758	135.105957
1688.194336	-80.954536
1687.211914	266.121582
1686.228516	141.603333
1685.246094	172.149689
1684.262695	147.118637
1683.279297	207.744553
1682.295898	255.416733
1681.311523	284.798065
1680.327148	96.240005
1679.342773	251.481659
1678.358398	244.691315
1677.374023	352.653595
1676.388672	272.053925
1675.403320	444.454681
1674.417969	465.565369
1673.432617	516.227051
1672.446289	439.614441
1671.459961	395.226288
1670.473633	321.939423
1669.487305	673.886536
1668.500977	622.389954
1667.513672	600.387451
1666.526367	467.203217
1665.539063	604.981445
1664.550781	557.260132
1663.563477	666.293579
1662.575195	637.637756
1661.586914	558.864807
1660.598633	543.967041
1659.609375	659.135193
1658.620117	692.346741
1657.631836	654.248291
1656.641602	711.692139
1655.652344	591.937561
1654.662109	726.522095
1653.672852	665.415588
1652.681641	665.360413
1651.691406	623.163818
1650.701172	594.377502
1649.709961	327.811951
1648.718750	471.238770
1647.727539	321.409454
1646.735352	343.530731
1645.744141	260.123199
1644.751953	229.705551
1643.759766	215.273575
1642.766602	174.572433
1641.774414	157.764542
1640.781250	-46.270279
1639.788086	92.846886
1638.794922	184.531265
1637.801758	36.313423
1636.807617	-8.928588
1635.813477	48.733315
1634.819336	109.090157
1633.825195	11.422794
1632.830078	-96.664024
1631.834961	-9.756430
1630.839844	32.419807
1629.844727	-28.020664
1628.849609	-46.269760
1627.853516	-119.713272
1626.857422	48.937214
1625.861328	-113.821526
1624.865234	-87.150360
1623.868164	-21.022007
1622.871094	68.764137
1621.874023	-106.858315
1620.876953	14.486182
1619.879883	-16.541075
1618.881836	-131.569580
1617.883789	52.762169
1616.885742	-51.708084
1615.887695	95.803314
1614.888672	106.821487
1613.889648	136.196426
1612.890625	94.746658
1611.891602	-169.558838
1610.892578	-174.239792
1609.892578	-108.169662
1608.892578	-5.460517
1607.892578	112.903786
1606.892578	-46.431652
1605.891602	8.998751
1604.890625	66.995872
1603.889648	64.738220
1602.888672	72.916595
1601.887695	104.603203
1600.885742	199.014755
1599.883789	-44.006374
1598.881836	11.096588
1597.879883	-103.778214
1596.876953	-127.180557
1595.874023	-111.428329
1594.871094	0.921250
1593.868164	113.169899
1592.864258	-7.079770
1591.861328	-9.856120
1590.857422	60.390331
1589.853516	-36.459869
1588.848633	23.202726
1587.844727	-16.339478
1586.839844	142.259644
1585.834961	167.755127
1584.830078	65.446297
1583.824219	56.928425
1582.819336	84.822731
1581.813477	229.853378
1580.807617	-78.416840
1579.800781	11.754721
1578.794922	-2.317059
1577.788086	163.124847
1576.781250	260.760406
1575.773438	79.903008
1574.766602	239.779449
1573.758789	27.637100
1572.750977	-135.097473
1571.743164	42.668243
1570.735352	92.933556
1569.726563	132.696716
1568.718750	-1.682362
1567.708984	48.298592
1566.700195	137.122574
1565.691406	64.870956
1564.681641	-33.394211
1563.671875	88.857826
1562.662109	-9.546582
1561.652344	55.408875
1560.641602	60.600060
1559.630859	26.810673
1558.620117	-9.645464
1557.609375	13.429291
1556.597656	-12.828143
1555.586914	15.238819
1554.575195	102.765892
1553.563477	-53.227608
1552.550781	91.044472
1551.539063	-88.352737
1550.526367	50.509903
1549.513672	-87.592430
1548.500977	22.579758
1547.487305	171.399780
1546.473633	-153.060425
1545.459961	26.573500
1544.446289	-21.375313
1543.432617	108.886024
1542.417969	22.011353
1541.404297	157.197693
1540.389648	-87.330269
1539.374023	-40.134739
1538.359375	-16.268108
1537.343750	7.497325
1536.328125	-61.707264
1535.312500	80.535759
1534.296875	44.700718
1533.280273	-1.520448
1532.263672	65.611282
1531.247070	-14.261243
1530.230469	70.717735
1529.212891	-45.353291
1528.196289	-9.497064
1527.178711	-12.364602
1526.160156	136.570145
1525.142578	-64.663315
1524.124023	112.370567
1523.106445	-45.188015
1522.087891	-17.567356
1521.068359	61.392990
1520.049805	129.969437
1519.030273	8.222410
1518.010742	66.351723
1516.991211	19.041523
1515.971680	154.070221
1514.951172	78.366707
1513.930664	-79.537842
1512.910156	-1.260473
1511.889648	51.252674
1510.868164	8.727661
1509.846680	117.524590
1508.826172	69.757225
1507.803711	55.272568
1506.782227	-161.804291
1505.759766	-84.069557
1504.737305	-239.639359
1503.714844	-85.166275
1502.692383	-140.873184
1501.668945	-178.688705
1500.646484	-6.562987
1499.623047	22.067390
1498.599609	81.349831
1497.575195	38.192516
1496.550781	-161.056366
1495.527344	-43.082607
1494.502930	36.428261
1493.477539	-34.996201
1492.453125	-149.879654
1491.427734	-34.751579
1490.402344	159.496750
1489.376953	162.029739
1488.350586	-16.820412
1487.325195	202.723770
1486.298828	103.012405
1485.272461	84.987869
1484.245117	87.345558
1483.218750	107.539436
1482.191406	165.948212
1481.164063	308.462158
1480.136719	343.801788
1479.108398	223.594559
1478.080078	286.913879
1477.052734	306.875214
1476.023438	342.073944
1474.995117	305.931458
1473.965820	491.315460
1472.937500	452.574310
1471.908203	571.635132
1470.877930	619.367371
1469.848633	578.025757
1468.818359	661.321960
1467.788086	708.967224
1466.757813	746.411621
1465.727539	791.457581
1464.696289	719.558105
1463.665039	873.830627
1462.633789	908.631348
1461.602539	826.578308
1460.570313	820.729736
1459.539063	1020.535217
1458.506836	933.421692
1457.473633	737.215576
1456.441406	1028.244751
1455.408203	1050.259399
1454.375000	1044.372559
1453.341797	942.143005
1452.308594	928.689575
1451.274414	1067.310425
1450.241211	1063.989258
1449.207031	1316.545044
1448.171875	1254.921631
1447.137695	1190.813354
1446.102539	1230.540283
1445.067383	931.080505
1444.032227	1029.083130
1442.997070	1078.988037
1441.960938	896.157410
1440.924805	1016.912476
1439.888672	1013.738037
1438.852539	1013.114624
1437.816406	835.592102
1436.779297	670.794800
1435.742188	766.308350
1434.705078	765.825134
1433.666992	596.165405
1432.629883	444.287201
1431.591797	322.784119
1430.553711	307.356384
1429.514648	294.480011
1428.476563	322.009766
1427.437500	407.558502
1426.398438	230.866257
1425.359375	273.607147
1424.320313	288.639954
1423.280273	235.656113
1422.240234	343.969208
1421.200195	187.797302
1420.159180	185.336823
1419.119141	92.285019
1418.078125	193.128296
1417.037109	75.018806
1415.996094	82.806358
1414.954102	45.343769
1413.912109	7.938789
1412.870117	126.491959
1411.828125	131.908661
1410.786133	-71.247490
1409.743164	-103.402870
1408.700195	7.704104
1407.657227	30.895746
1406.614258	-83.996361
1405.570313	130.105957
1404.527344	-49.929115
1403.483398	106.447311
1402.438477	117.269058
1401.394531	-77.561859
1400.349609	-49.050976
1399.304688	-58.115532
1398.259766	-34.535408
1397.214844	-113.678391
1396.168945	60.351852
1395.123047	131.639282
1394.077148	-30.000332
1393.031250	28.858105
1391.984375	110.270256
1390.937500	-13.562037
1389.890625	52.914230
1388.843750	-60.738209
1387.796875	138.411041
1386.749023	32.393414
1385.701172	36.498295
1384.653320	-9.344458
1383.604492	-42.621861
1382.556641	-73.325188
1381.507813	-9.028224
1380.458984	170.195770
1379.410156	179.582230
1378.360352	79.156036
1377.310547	203.488739
1376.260742	-54.016773
1375.210938	127.789894
1374.161133	45.145573
1373.110352	-47.389988
1372.059570	2.301764
1371.008789	-15.283606
1369.957031	49.440624
1368.906250	-12.891008
1367.854492	74.338379
1366.802734	104.295807
1365.750000	-72.405960
1364.698242	-72.196854
1363.645508	-12.195455
1362.592773	-74.111481
1361.540039	25.784878
1360.486328	-31.032597
1359.433594	31.614452
1358.379883	-27.557142
1357.326172	189.299698
1356.271484	150.107147
1355.216797	98.560303
1354.163086	193.674820
1353.107422	316.114990
1352.052734	249.825790
1350.998047	37.132771
1349.942383	263.941254
1348.886719	443.551849
1347.830078	317.944244
1346.774414	343.767456
1345.717773	483.712646
1344.661133	536.862366
1343.604492	632.183472
1342.546875	482.136322
1341.490234	671.691650
1340.432617	729.905273
1339.375000	609.805298
1338.316406	487.325195
1337.258789	478.838745
1336.200195	475.350769
1335.141602	580.801208
1334.082031	500.681458
1333.023438	702.647949
1331.963867	306.064209
1330.904297	579.778687
1329.844727	509.798737
1328.784180	449.776398
1327.723633	547.968689
1326.663086	646.161621
1325.602539	482.540710
1324.541992	644.994446
1323.480469	607.437317
1322.418945	532.911743
1321.357422	571.978638
1320.295898	569.123657
1319.233398	697.043152
1318.170898	812.614746
1317.108398	555.859314
1316.045898	639.439270
1314.982422	540.638000
1313.918945	493.659546
1312.855469	427.029175
1311.791992	552.574829
1310.728516	518.041382
1309.664063	714.972107
1308.599609	722.324341
1307.535156	601.741882
1306.469727	471.399506
1305.404297	744.545837
1304.338867	665.932678
1303.273438	580.007019
1302.208008	774.377502
1301.141602	531.231079
1300.075195	610.096191
1299.008789	715.975952
1297.942383	630.265076
1296.875000	534.792358
1295.807617	434.474670
1294.740234	638.570984
1293.672852	570.221130
1292.604492	644.214905
1291.537109	551.408020
1290.468750	348.308472
1289.399414	635.659668
1288.331055	466.985260
1287.261719	577.775696
1286.192383	517.025818
1285.123047	497.962311
1284.052734	684.639771
1282.983398	535.808167
1281.913086	587.786255
1280.841797	470.879944
1279.771484	476.385040
1278.700195	401.166809
1277.628906	494.755585
1276.557617	571.195984
1275.486328	442.253265
1274.414063	675.118896
1273.341797	502.237610
1272.269531	524.891846
1271.197266	506.018341
1270.124023	597.049683
1269.050781	451.216797
1267.977539	461.677094
1266.904297	518.504089
1265.830078	424.031677
1264.756836	602.817200
1263.681641	644.944275
1262.607422	533.440979
1261.533203	617.010559
1260.458008	659.106079
1259.382813	645.136292
1258.307617	575.138489
1257.231445	556.313843
1256.155273	535.059326
1255.079102	613.626160
1254.002930	509.599548
1252.926758	592.993469
1251.849609	581.455322
1250.772461	472.617584
1249.695313	451.367126
1248.617188	597.878845
1247.540039	591.176880
1246.461914	548.010193
1245.382813	480.552765
1244.304688	398.539825
1243.225586	590.988770
1242.146484	589.087646
1241.067383	485.214722
1239.988281	405.644745
1238.908203	459.550598
1237.828125	486.731720
1236.748047	584.222656
1235.667969	349.438873
1234.586914	194.743073
1233.505859	522.444153
1232.424805	275.656677
1231.343750	310.000275
1230.261719	535.663818
1229.179688	402.794159
1228.097656	279.647552
1227.015625	376.810364
1225.932617	207.695618
1224.850586	249.136810
1223.767578	266.343292
1222.683594	334.303802
1221.600586	254.718109
1220.516602	182.392227
1219.432617	366.261780
1218.347656	124.745552
1217.263672	228.772110
1216.178711	146.747894
1215.093750	50.244373
1214.008789	274.843170
1212.922852	426.901489
1211.836914	110.718941
1210.750977	414.680389
1209.665039	233.657043
1208.579102	358.945862
1207.492188	320.198914
1206.405273	252.513870
1205.318359	319.782440
1204.230469	203.874451
1203.142578	121.710373
1202.054688	155.148331
1200.966797	48.889648
1199.877930	111.147331
1198.790039	-60.100208
1197.701172	98.332565
1196.611328	-75.314461
1195.522461	42.097485
1194.432617	72.856834
1193.342773	96.356125
1192.252930	-77.272530
1191.162109	-85.061386
1190.072266	-83.268806
1188.981445	-153.570450
1187.889648	-243.090103
1186.798828	10.706574
1185.707031	-74.081322
1184.615234	-34.083382
1183.523438	3.461505
1182.430664	48.145443
1181.337891	-79.888580
1180.245117	-92.820328
1179.152344	148.299347
1178.059570	80.130547
1176.965820	-2.423681
1175.872070	-25.093184
1174.778320	-9.472217
1173.683594	1.312912
1172.588867	-11.882065
1171.494141	-5.961916
1170.399414	-16.830423
1169.303711	29.676559
1168.208984	-108.025017
1167.113281	65.135277
1166.016602	-17.612103
1164.920898	-59.724525
1163.824219	-94.690300
1162.727539	27.991716
1161.630859	23.997419
1160.533203	113.090416
1159.435547	25.445805
1158.337891	166.934830
1157.240234	93.561562
1156.141602	44.039253
1155.043945	175.779343
1153.944336	-100.354752
1152.845703	12.210499
1151.747070	100.854362
1150.647461	-70.330124
1149.547852	-91.375999
1148.447266	6.645196
1147.347656	-100.207649
1146.247070	73.889885
1145.146484	69.351196
1144.044922	-39.933884
1142.944336	14.968786
1141.842773	-56.261566
1140.741211	-108.467728
1139.638672	-39.427917
1138.537109	-39.382534
1137.434570	12.909982
1136.332031	8.123589
1135.228516	22.307650
1134.125977	60.208332
1133.022461	112.302879
1131.917969	328.135590
1130.814453	223.447906
1129.709961	71.317543
1128.605469	279.808380
1127.500977	322.157135
1126.396484	245.900467
1125.291016	269.212585
1124.185547	451.282501
1123.080078	273.072540
1121.973633	132.816574
1120.868164	298.136353
1119.761719	292.859314
1118.654297	273.351166
1117.547852	81.053169
1116.440430	87.583687
1115.333008	169.794022
1114.225586	76.916168
1113.117188	66.818604
1112.008789	174.912277
1110.900391	188.390152
1109.791992	164.033066
1108.682617	158.563004
1107.573242	183.782593
1106.463867	277.454163
1105.354492	132.611511
1104.244141	230.932632
1103.133789	428.305237
1102.023438	361.329529
1100.913086	181.147751
1099.801758	144.880264
1098.690430	202.923599
1097.579102	326.926849
1096.467773	248.191467
1095.355469	162.406128
1094.243164	229.758469
1093.130859	254.679794
1092.017578	333.726013
1090.905273	257.373291
1089.791992	37.484703
1088.677734	278.841187
1087.564453	301.319366
1086.450195	356.701233
1085.335938	108.742813
1084.221680	194.689941
1083.106445	320.540894
1081.991211	298.303650
1080.875977	325.404755
1079.760742	213.926910
1078.644531	135.364502
1077.528320	195.337891
1076.412109	290.485443
1075.295898	211.958298
1074.178711	30.246948
1073.061523	-8.316376
1071.944336	-35.136223
1070.826172	92.773041
1069.708984	183.132751
1068.590820	-10.067987
1067.471680	157.578796
1066.353516	311.107880
1065.234375	326.417572
1064.115234	215.315704
1062.996094	244.699417
1061.875977	56.463646
1060.755859	6.345804
1059.635742	82.557549
1058.515625	86.258781
1057.394531	-50.299126
1056.273438	126.402458
1055.152344	267.987305
1054.031250	73.118210
1052.909180	13.813216
1051.787109	99.324287
1050.665039	-64.980690
1049.541992	158.240585
1048.418945	190.034927
1047.295898	53.865932
1046.172852	-16.916111
1045.048828	173.512604
1043.925781	119.095390
1042.801758	64.719429
1041.676758	98.932335
1040.552734	-76.511200
1039.427734	97.511482
1038.302734	87.519630
1037.176758	63.585236
1036.050781	151.405228
1034.924805	-102.849808
1033.798828	206.030701
1032.672852	151.958527
1031.545898	-62.512825
1030.418945	164.854462
1029.291992	113.234840
1028.164063	1.248277
1027.036133	47.319988
1025.908203	2.817747
1024.780273	-157.736389
1023.651367	-23.350246
1022.522461	-251.072418
1021.393555	-190.916016
1020.264648	-188.752548
1019.134766	-283.974548
1018.004883	-142.592651
1016.875000	-103.247932
1015.744141	-128.785965
1014.613281	12.564719
1013.482422	-1.331135
1012.351563	-135.623428
1011.219727	89.103134
1010.088867	251.260635
1008.956055	-14.818031
1007.824219	182.074219
1006.691406	207.712936
1005.558594	416.103607
1004.425781	760.867737
1003.292969	865.081848
1002.159180	1068.671265
1001.025391	729.176514
999.891602	302.093933
998.756836	48.477802
997.622070	-4.079798
996.487305	8.072828
995.352539	-205.927261
994.216797	-64.425110
993.081055	63.214100
991.945313	105.501404
990.808594	62.491276
989.672852	63.353966
988.536133	-0.276442
987.398438	171.205902
986.261719	86.939697
985.124023	-29.487627
983.986328	-72.126274
982.847656	41.846035
981.709961	6.211162
980.571289	-89.189262
979.432617	-103.976959
978.292969	90.587471
977.153320	87.355835
976.013672	-42.265511
974.874023	-20.083080
973.734375	29.711809
972.593750	-21.550472
971.453125	28.319485
970.311523	110.359138
969.170898	75.333618
968.029297	5.943782
966.886719	-203.336578
965.745117	-70.648918
964.602539	36.795761
963.459961	34.175716
962.317383	203.542664
961.173828	58.883541
960.030273	168.686966
958.886719	70.022224
957.743164	-30.837368
956.598633	175.229050
955.454102	83.647377
954.309570	-39.882336
953.165039	22.036264
952.019531	127.439178
950.874023	77.319450
949.727539	116.446556
948.582031	0.157982
947.435547	-10.895808
946.289063	92.350266
945.141602	58.531033
943.995117	-16.330879
942.847656	84.705330
941.699219	28.227396
940.551758	174.946136
939.403320	79.781090
938.254883	57.705132
937.105469	-35.013897
935.957031	125.449669
934.807617	51.088879
933.658203	124.944763
932.507813	128.177841
931.357422	104.120056
930.207031	91.505379
929.056641	40.233768
927.906250	141.546982
926.754883	167.753143
925.603516	-49.463539
924.451172	-9.491181
923.298828	164.683441
922.146484	138.736572
920.994141	42.375732
919.841797	23.370901
918.688477	111.200294
917.535156	-37.208065
916.380859	-74.230423
915.227539	47.736599
914.073242	56.189148
912.918945	44.251339
911.763672	-108.312347
910.608398	-24.863222
909.453125	-247.565002
908.297852	-179.920242
907.141602	-180.273773
905.985352	-46.887474
904.829102	-69.859642
903.672852	-117.702675
902.515625	-83.967346
901.358398	72.042313
900.201172	-14.184157
899.042969	-18.872290
897.884766	-16.741261
896.726563	19.346882
895.568359	-68.926941
894.409180	1.125863
893.250000	102.816254
892.090820	-10.190491
890.930664	-44.045578
889.771484	100.576538
888.611328	111.925011
887.450195	-27.968653
886.289063	-34.606167
885.128906	132.536057
883.966797	42.435860
882.805664	78.705620
881.643555	-11.298888
880.481445	81.365814
879.319336	86.103203
878.156250	138.177277
876.993164	133.923019
875.830078	127.434372
874.666016	127.718475
873.502930	114.510490
872.338867	-103.488853
871.173828	211.911041
870.009766	14.262646
868.844727	176.572388
867.679688	30.764030
866.513672	53.635815
865.348633	45.039913
864.182617	29.715271
863.015625	90.784111
861.849609	-66.021553
860.682617	37.714016
859.515625	258.135223
858.347656	303.401642
857.180664	270.117371
856.012695	342.283112
854.843750	266.399017
853.675781	235.393356
852.506836	305.275665
851.337891	272.033112
850.167969	283.616333
848.999023	124.946754
847.829102	261.965576
846.658203	230.990356
845.488281	215.694504
844.317383	77.314095
843.146484	102.321709
841.975586	-109.797119
840.803711	-149.625916
839.631836	103.443626
838.459961	-41.494514
837.287109	14.752483
836.114258	19.574244
834.941406	133.831345
833.768555	116.266220
832.594727	263.909576
831.420898	237.363968
830.247070	70.228340
829.072266	322.590973
827.898438	193.400101
826.722656	213.661285
825.547852	17.639088
824.372070	238.499084
823.196289	100.463158
822.020508	78.321678
820.844727	-70.787300
819.667969	98.585823
818.491211	63.039997
817.313477	0.778713
816.136719	-112.656601
814.958984	34.227577
813.781250	109.845757
812.602539	-170.381790
811.423828	-68.124489
810.245117	-77.071320
809.066406	-143.813599
807.886719	2.715408
806.707031	64.749733
805.527344	-26.486450
804.346680	-35.569996
803.166992	-53.555538
801.985352	-178.070251
800.804688	-129.520950
799.623047	-87.678139
798.441406	151.457153
797.259766	-30.745275
796.078125	-303.760345
794.895508	101.344765
793.712891	-76.380959
792.529297	-194.257614
791.346680	53.231133
790.163086	-55.830975
788.978516	-32.084850
787.794922	-68.124283
786.610352	-86.482819
785.425781	12.346787
784.241211	208.382980
783.055664	247.344681
781.870117	18.843779
780.684570	108.582367
779.498047	70.125046
778.311523	36.068230
777.125000	-75.283394
775.938477	144.493057
774.750977	158.891830
773.563477	34.249775
772.375977	134.627518
771.187500	-84.845909
769.999023	-26.446823
768.810547	27.482162
767.622070	176.114059
766.432617	84.489983
765.243164	10.497881
764.053711	79.650688
762.863281	29.845932
761.672852	162.727585
760.482422	159.076202
759.291992	183.996613
758.100586	160.481049
756.909180	99.562347
755.717773	216.723297
754.525391	232.687576
753.333008	-19.480591
752.140625	101.928215
750.948242	260.591217
749.754883	160.027008
748.561523	142.908386
747.368164	68.701675
746.173828	-58.163391
744.979492	111.179451
743.785156	102.753258
742.590820	48.255886
741.395508	151.605347
740.200195	90.496170
739.003906	127.999702
737.808594	-53.614571
736.612305	110.894958
735.416016	-83.813156
734.218750	49.933010
733.021484	155.142670
731.824219	-109.522285
730.626953	94.083450
729.428711	155.408157
728.230469	162.020752
727.032227	124.890800
725.833984	186.116791
724.634766	203.594269
723.435547	94.344414
722.235352	164.225647
721.036133	131.435822
719.835938	74.635284
718.635742	83.328697
717.434570	164.013184
716.233398	48.314514
715.032227	139.858612
713.831055	255.339783
712.628906	126.599869
711.426758	54.582081
710.224609	139.480728
709.021484	-8.760767
707.818359	47.793018
706.615234	-0.197791
705.412109	43.265800
704.208008	-52.582722
703.003906	117.076813
701.799805	147.433823
700.594727	-59.284050
699.389648	51.559742
698.184570	-59.377617
696.979492	38.386242
695.773438	-165.916183
694.567383	-65.985275
693.361328	-128.980316
692.154297	40.395649
690.947266	23.012476
689.740234	-9.542067
688.533203	53.403748
687.325195	-63.720329
686.117188	-87.517220
684.909180	-150.316208
683.700195	105.593658
682.491211	-39.546875
681.282227	1.741408
680.072266	-91.280746
678.863281	-10.978512
677.653320	-99.586006
676.442383	41.331982
675.232422	43.693279
674.021484	48.238377
672.810547	44.150024
671.598633	94.152710
670.386719	131.181992
669.174805	-45.794987
667.962891	12.908603
666.750000	86.732979
665.537109	39.574364
664.324219	-150.081741
663.110352	1.532925
661.897461	116.404579
660.683594	181.606644
659.468750	-76.857986
658.254883	150.200729
657.040039	86.017265
655.824219	-66.518959
654.609375	-57.279747
653.393555	-88.971161
652.177734	-10.735011
650.960938	-14.374813
649.745117	-101.985504
648.528320	-99.099480
647.311523	-10.085519
646.093750	-125.557961
644.875977	-77.425842
643.658203	323.506989
642.440430	91.947380
641.221680	152.944687
640.002930	-99.938904
638.784180	-88.333801
637.564453	-38.046391
636.344727	102.452934
635.125000	103.289261
633.905273	74.067078
632.684570	-49.598598
631.463867	39.276409
630.243164	37.984665
629.021484	21.672054
627.799805	78.282295
626.578125	53.373165
625.356445	268.572601
624.133789	63.560104
622.911133	53.622532
621.688477	170.066101
620.464844	157.917404
619.241211	49.382835
618.017578	32.921410
616.793945	110.609184
615.569336	-74.991913
614.344727	109.567070
613.120117	3.094057
611.894531	78.381744
610.668945	10.331753
609.443359	51.257286
608.216797	42.940517
606.991211	-74.409157
605.764648	-223.828979
604.537109	-99.924721
