# Supplementary material for: Raman spectroscopy accurately differentiates mucosal healing from non-healing and biochemical changes following biological therapy in inflammatory bowel disease
Source: PLoS One. 2021 Jun 2;16(6):e0252210. doi: 10.1371/journal.pone.0252210 (PMC8172032; doi:10.1371/journal.pone.0252210)
Supplement: S4 Dataset — (ZIP) [file pone.0252210.s006.zip › CD Mucosal healing/OC030-1 post_base sub cr removed_2__X_-19540.5__Y_47766.5__Time_22.txt]

1714.774414	-3.541656
1713.797852	10.519480
1712.820313	-34.948444
1711.843750	-119.431084
1710.866211	-92.735062
1709.888672	-115.636543
1708.911133	-110.298683
1707.933594	-20.391237
1706.955078	-92.354271
1705.976563	24.852728
1704.998047	17.931381
1704.019531	117.241951
1703.040039	81.893257
1702.061523	-69.138428
1701.082031	-54.923805
1700.101563	6.821914
1699.122070	25.313107
1698.141602	-36.868649
1697.161133	-24.559340
1696.180664	-146.156876
1695.200195	111.373779
1694.218750	-16.029547
1693.238281	72.805115
1692.256836	44.008381
1691.274414	76.522903
1690.292969	191.793259
1689.310547	74.932701
1688.328125	14.231727
1687.345703	295.008209
1686.363281	194.619858
1685.379883	59.804260
1684.396484	271.717255
1683.413086	180.125198
1682.429688	155.490601
1681.445313	304.273682
1680.461914	195.185257
1679.477539	145.085144
1678.493164	311.009735
1677.507813	267.119446
1676.523438	354.132355
1675.538086	311.289459
1674.552734	760.884460
1673.566406	636.661621
1672.581055	545.020874
1671.594727	459.315063
1670.608398	581.478149
1669.622070	704.240845
1668.634766	514.272461
1667.648438	484.384430
1666.661133	638.298706
1665.673828	774.282349
1664.685547	656.227783
1663.698242	708.735535
1662.709961	711.553711
1661.721680	744.286194
1660.733398	793.669067
1659.744141	978.914368
1658.755859	878.762695
1657.766602	824.435913
1656.777344	988.065002
1655.787109	932.643982
1654.797852	848.952759
1653.807617	718.436096
1652.817383	604.650391
1651.827148	552.555054
1650.835938	453.658020
1649.844727	339.741638
1648.853516	139.443024
1647.862305	151.457153
1646.871094	-84.109444
1645.878906	-310.872925
1644.886719	136.729156
1643.894531	-96.328255
1642.902344	-199.145966
1641.910156	-82.077187
1640.916992	-43.466343
1639.923828	-22.573870
1638.930664	30.719198
1637.936523	63.632805
1636.943359	-179.536148
1635.949219	-297.986938
1634.955078	-107.329605
1633.960938	-229.563446
1632.965820	-337.869202
1631.970703	-237.374832
1630.975586	-188.889252
1629.980469	-268.728485
1628.985352	-218.900269
1627.989258	-94.761292
1626.993164	-112.078232
1625.997070	2.757545
1625.000977	168.135712
1624.003906	289.365112
1623.007813	532.056335
1622.010742	617.568726
1621.012695	834.987122
1620.015625	866.392639
1619.017578	507.060547
1618.020508	594.764832
1617.021484	483.473389
1616.023438	265.153717
1615.025391	-23.404915
1614.026367	226.414764
1613.027344	22.894093
1612.028320	-206.289230
1611.028320	84.139442
1610.029297	-96.884727
1609.029297	29.183023
1608.029297	95.356743
1607.028320	222.149765
1606.028320	317.845367
1605.027344	358.900513
1604.026367	185.663498
1603.025391	413.237427
1602.023438	374.184174
1601.022461	178.512970
1600.020508	192.456680
1599.018555	222.372620
1598.016602	-37.608608
1597.013672	173.226746
1596.010742	91.572197
1595.007813	-65.569466
1594.004883	4.807539
1593.001953	-31.697193
1591.998047	-67.980858
1590.994141	107.354332
1589.990234	128.818359
1588.986328	192.174255
1587.981445	393.901733
1586.976563	559.162903
1585.971680	583.675171
1584.966797	561.361206
1583.961914	721.579285
1582.956055	631.680237
1581.950195	875.332031
1580.944336	582.410034
1579.938477	706.282715
1578.931641	663.529236
1577.924805	766.566833
1576.917969	742.057495
1575.911133	636.901611
1574.904297	396.516418
1573.896484	681.525513
1572.888672	578.974976
1571.880859	655.777527
1570.873047	605.141052
1569.864258	764.925842
1568.855469	721.935730
1567.846680	847.685669
1566.837891	957.697693
1565.829102	756.020325
1564.819336	961.810181
1563.809570	889.718140
1562.799805	1204.075439
1561.790039	1097.946045
1560.779297	1134.338379
1559.768555	1033.130005
1558.757813	856.613037
1557.747070	845.844238
1556.736328	739.014648
1555.724609	935.119873
1554.712891	928.912476
1553.701172	938.022339
1552.689453	1164.358032
1551.676758	965.894531
1550.664063	1088.145752
1549.651367	1179.047241
1548.638672	1021.338257
1547.625977	1093.588501
1546.612305	1049.196533
1545.598633	1061.413818
1544.584961	980.302917
1543.571289	1020.376526
1542.556641	788.900208
1541.541992	668.276733
1540.527344	772.044861
1539.512695	754.121582
1538.498047	676.524719
1537.482422	557.355103
1536.466797	597.864685
1535.451172	300.128448
1534.434570	468.953979
1533.418945	436.259155
1532.402344	333.639709
1531.385742	408.541504
1530.369141	199.634323
1529.351563	294.438873
1528.334961	267.796295
1527.317383	284.581177
1526.299805	360.207886
1525.281250	170.330292
1524.263672	147.431824
1523.245117	227.084167
1522.226563	180.292725
1521.208008	354.311951
1520.188477	126.788017
1519.168945	181.745560
1518.150391	35.845528
1517.129883	174.834076
1516.110352	154.115189
1515.089844	48.267044
1514.070313	52.502678
1513.049805	148.774139
1512.028320	-73.651909
1511.007813	-19.214037
1509.986328	-65.244095
1508.964844	-24.422119
1507.943359	-137.868378
1506.921875	-159.341675
1505.899414	-152.992401
1504.876953	-190.592285
1503.854492	-64.563705
1502.832031	-138.782013
1501.808594	-162.125000
1500.786133	-183.261780
1499.762695	-122.842278
1498.739258	-26.983826
1497.714844	12.159590
1496.691406	-189.566071
1495.666992	81.643105
1494.642578	-148.873199
1493.617188	-19.143824
1492.592773	-55.971889
1491.567383	-243.936539
1490.541992	7.327230
1489.516602	-145.499512
1488.491211	150.922653
1487.464844	33.187706
1486.438477	-46.536804
1485.412109	34.246101
1484.385742	318.822571
1483.358398	194.715485
1482.331055	333.078491
1481.303711	458.313232
1480.276367	312.907471
1479.249023	274.322632
1478.220703	701.842468
1477.192383	614.156616
1476.164063	689.259094
1475.135742	590.839233
1474.106445	1042.202515
1473.077148	932.981445
1472.047852	1261.340332
1471.018555	1339.889648
1469.989258	1362.164917
1468.958984	1361.255859
1467.928711	1578.808472
1466.898438	1615.486206
1465.868164	1979.838623
1464.836914	1980.325806
1463.805664	1937.379150
1462.774414	2209.244385
1461.743164	1975.314209
1460.710938	2348.168945
1459.679688	2245.897949
1458.647461	2105.367432
1457.615234	2089.047607
1456.582031	2427.734375
1455.549805	2502.287109
1454.516602	2670.440918
1453.483398	2744.525391
1452.449219	2628.250732
1451.416016	2851.510986
1450.381836	2881.907471
1449.347656	2613.186279
1448.313477	2688.909180
1447.279297	2589.721191
1446.244141	2657.519531
1445.208984	2773.251953
1444.173828	2354.817383
1443.138672	2546.229004
1442.102539	2175.832764
1441.066406	2164.627197
1440.030273	2282.284180
1438.994141	2195.024902
1437.958008	2201.232910
1436.920898	1896.514282
1435.883789	1766.175537
1434.846680	1716.651489
1433.808594	1510.491089
1432.771484	1248.838013
1431.733398	1025.087158
1430.695313	1205.187622
1429.657227	807.357544
1428.618164	666.954956
1427.579102	587.116516
1426.540039	562.768250
1425.500977	460.262939
1424.461914	476.258057
1423.421875	267.944580
1422.381836	1.777362
1421.341797	191.653061
1420.301758	99.408653
1419.260742	301.786896
1418.219727	-87.452850
1417.178711	94.806587
1416.137695	110.958710
1415.096680	-101.774910
1414.054688	-163.481552
1413.012695	-280.425690
1411.970703	-90.544106
1410.928711	-104.268715
1409.885742	-200.864410
1408.842773	-118.957489
1407.799805	-378.615723
1406.756836	-30.326962
1405.712891	-126.526810
1404.668945	-24.272760
1403.625000	-142.813522
1402.581055	-381.632233
1401.537109	122.330872
1400.492188	197.289841
1399.447266	154.487122
1398.402344	212.117065
1397.357422	-0.843830
1396.311523	154.784592
1395.265625	117.575081
1394.219727	135.640625
1393.173828	51.176224
1392.126953	-8.074153
1391.081055	53.043945
1390.034180	-30.873665
1388.986328	-2.001900
1387.939453	-108.033249
1386.891602	-86.299789
1385.843750	-224.426178
1384.795898	-94.795204
1383.748047	-55.008453
1382.699219	-97.525108
1381.651367	35.088570
1380.602539	-159.391281
1379.552734	6.024851
1378.503906	194.074905
1377.454102	264.916870
1376.404297	133.792770
1375.354492	180.111069
1374.303711	99.390213
1373.253906	81.306969
1372.203125	-128.559982
1371.152344	-13.999430
1370.100586	15.989062
1369.049805	-43.487270
1367.998047	86.642952
1366.946289	-22.163242
1365.894531	-1.171011
1364.841797	166.952866
1363.789063	78.860725
1362.736328	-128.396439
1361.683594	-39.201336
1360.630859	-14.462120
1359.577148	-69.071342
1358.523438	-38.844162
1357.469727	48.819759
1356.415039	-131.737244
1355.361328	-65.912575
1354.306641	-119.110016
1353.251953	31.676775
1352.197266	-75.599770
1351.141602	189.869370
1350.085938	254.435181
1349.030273	148.009781
1347.974609	183.346054
1346.918945	469.504364
1345.862305	535.076843
1344.805664	633.141174
1343.749023	441.391357
1342.691406	599.485413
1341.634766	698.333374
1340.577148	596.739258
1339.519531	748.129700
1338.460938	827.919250
1337.403320	799.031128
1336.344727	480.818054
1335.286133	581.280334
1334.226563	657.238708
1333.167969	493.505249
1332.108398	367.223724
1331.048828	367.393921
1329.989258	234.356094
1328.928711	165.920166
1327.869141	320.205688
1326.808594	430.236572
1325.748047	375.014801
1324.686523	228.727020
1323.625977	361.784210
1322.564453	401.262939
1321.502930	482.962616
1320.440430	596.979736
1319.378906	526.221008
1318.316406	364.517609
1317.253906	449.736938
1316.190430	599.287842
1315.127930	514.909485
1314.064453	692.036438
1313.000977	563.873596
1311.937500	470.519684
1310.873047	485.825775
1309.809570	494.006683
1308.745117	389.220856
1307.679688	589.896484
1306.615234	328.196899
1305.549805	573.596252
1304.484375	405.982422
1303.418945	700.944763
1302.353516	528.967102
1301.287109	384.349213
1300.220703	357.985718
1299.154297	285.201996
1298.087891	450.933746
1297.020508	265.690491
1295.954102	115.133278
1294.886719	234.871033
1293.818359	158.474625
1292.750977	126.499161
1291.682617	-64.670937
1290.614258	328.121979
1289.545898	-80.776665
1288.476563	-222.088562
1287.407227	41.245487
1286.338867	-6.503205
1285.268555	12.123104
1284.199219	219.525009
1283.128906	120.966644
1282.058594	159.739426
1280.988281	122.816330
1279.917969	325.902679
1278.846680	103.410881
1277.775391	385.056244
1276.704102	304.842834
1275.632813	307.965118
1274.560547	184.160172
1273.488281	458.911072
1272.416016	562.680725
1271.343750	639.695679
1270.270508	738.819458
1269.197266	672.023682
1268.124023	888.571838
1267.050781	887.960999
1265.977539	875.292480
1264.903320	974.989929
1263.829102	1089.409912
1262.753906	989.337463
1261.679688	1033.261475
1260.604492	1152.850952
1259.529297	1218.897583
1258.454102	1133.979126
1257.378906	1027.285645
1256.302734	1212.974976
1255.226563	1026.180908
1254.150391	1109.752686
1253.073242	984.101074
1251.997070	1033.763916
1250.919922	1042.144287
1249.841797	907.122925
1248.764648	1095.610107
1247.686523	1014.263184
1246.608398	1426.383423
1245.530273	1087.568848
1244.452148	1001.608398
1243.373047	1180.483643
1242.293945	1041.233765
1241.214844	991.915894
1240.135742	826.157715
1239.055664	1058.484009
1237.975586	1298.018677
1236.895508	986.880615
1235.815430	1182.729614
1234.734375	1116.679565
1233.654297	1319.722534
1232.573242	958.047363
1231.491211	1078.696899
1230.410156	1066.060791
1229.328125	1099.453857
1228.246094	1074.717041
1227.163086	1221.862427
1226.081055	1223.710571
1224.998047	1131.185913
1223.915039	1188.664307
1222.832031	1125.166138
1221.748047	757.004578
1220.664063	741.926941
1219.580078	724.402832
1218.496094	450.706757
1217.412109	640.936340
1216.327148	379.373413
1215.242188	521.146423
1214.157227	332.046509
1213.071289	331.249939
1211.985352	294.193054
1210.899414	276.386810
1209.813477	350.178131
1208.727539	368.396515
1207.640625	487.800079
1206.553711	472.080536
1205.466797	186.367203
1204.378906	327.169128
1203.291016	277.514252
1202.203125	198.885574
1201.115234	-9.828557
1200.027344	-86.151909
1198.938477	-208.267090
1197.849609	-135.533157
1196.760742	-358.840912
1195.670898	-173.284256
1194.582031	-478.472626
1193.492188	-281.190430
1192.401367	-338.888153
1191.311523	-437.542572
1190.220703	-320.057770
1189.129883	-466.967285
1188.039063	-347.393982
1186.947266	-268.820892
1185.856445	-483.266327
1184.764648	-105.012230
1183.671875	-286.086823
1182.580078	-256.149994
1181.487305	-190.400360
1180.394531	-62.496014
1179.301758	-93.010437
1178.208984	-176.394012
1177.115234	-108.946960
1176.021484	18.192968
1174.927734	209.774796
1173.833008	63.500000
1172.738281	134.961914
1171.643555	201.435135
1170.548828	183.958984
1169.454102	135.217392
1168.358398	119.809814
1167.262695	92.275993
1166.166992	107.605698
1165.070313	91.680344
1163.973633	-31.948923
1162.876953	236.089706
1161.780273	112.115387
1160.683594	202.923904
1159.585938	198.011398
1158.488281	419.663605
1157.389648	447.736816
1156.291992	301.443359
1155.193359	212.271133
1154.094727	387.649384
1152.996094	188.441742
1151.896484	225.110458
1150.796875	435.533722
1149.697266	233.485550
1148.597656	181.400162
1147.498047	74.369087
1146.397461	205.282791
1145.296875	207.400543
1144.195313	123.644814
1143.094727	115.868629
1141.993164	50.807590
1140.891602	328.045166
1139.789063	186.484879
1138.687500	470.303680
1137.584961	378.290741
1136.482422	521.354736
1135.379883	782.934631
1134.276367	763.948059
1133.172852	842.128662
1132.069336	898.712524
1130.964844	971.688232
1129.861328	1110.879517
1128.756836	1261.674194
1127.652344	1163.171021
1126.546875	1301.643555
1125.442383	1209.907349
1124.336914	1248.379272
1123.230469	1400.383301
1122.125000	1277.322266
1121.018555	1324.661743
1119.912109	1153.939209
1118.805664	1369.008423
1117.699219	1238.225708
1116.591797	1272.966064
1115.484375	1033.073120
1114.376953	1069.852417
1113.268555	988.197388
1112.160156	939.504089
1111.051758	625.926880
1109.943359	872.391479
1108.833984	799.615234
1107.725586	962.920654
1106.616211	1031.519409
1105.505859	913.399719
1104.396484	783.377258
1103.286133	742.927795
1102.175781	813.231506
1101.064453	763.043091
1099.954102	736.315491
1098.842773	893.350586
1097.731445	866.304932
1096.619141	848.547241
1095.507813	856.581421
1094.395508	774.952759
1093.282227	735.610962
1092.169922	684.387878
1091.056641	807.246216
1089.943359	795.774414
1088.830078	908.887573
1087.716797	666.619019
1086.602539	777.110229
1085.488281	988.541138
1084.373047	654.378418
1083.258789	820.864075
1082.143555	890.821899
1081.028320	667.002563
1079.913086	861.236511
1078.796875	646.713867
1077.680664	542.529419
1076.564453	694.124023
1075.448242	592.146729
1074.331055	583.960205
1073.213867	563.971313
1072.096680	618.949158
1070.979492	568.335754
1069.861328	370.011353
1068.743164	321.678040
1067.625000	416.206604
1066.505859	320.912781
1065.386719	345.028168
1064.267578	570.410889
1063.148438	404.777649
1062.029297	105.799118
1060.909180	281.812439
1059.789063	301.002625
1058.667969	371.585663
1057.547852	411.725861
1056.426758	222.759659
1055.305664	332.961090
1054.183594	328.610657
1053.062500	228.496735
1051.940430	156.431396
1050.818359	268.825409
1049.695313	136.081390
1048.572266	152.743927
1047.449219	178.736832
1046.326172	81.108871
1045.203125	202.735992
1044.079102	333.640961
1042.955078	238.418167
1041.830078	126.942947
1040.706055	127.385376
1039.581055	25.366341
1038.456055	-104.512085
1037.331055	210.377945
1036.205078	78.264481
1035.079102	16.071707
1033.953125	74.937210
1032.826172	394.327423
1031.700195	36.945831
1030.573242	-104.002068
1029.445313	27.119461
1028.318359	-136.861511
1027.190430	-10.293853
1026.062500	-264.629913
1024.934570	-237.783081
1023.805664	-531.257202
1022.676758	-443.845764
1021.547852	-490.972931
1020.418945	-475.342224
1019.289063	-341.332275
1018.159180	-404.390350
1017.029297	-462.674103
1015.898438	-333.081512
1014.767578	-161.723328
1013.636719	-80.680183
1012.505859	155.634216
1011.375000	14.503366
1010.243164	227.779663
1009.111328	445.716919
1007.978516	517.892273
1006.846680	728.991943
1005.713867	1640.966919
1004.581055	2490.223633
1003.447266	2627.153076
1002.313477	2318.070801
1001.179688	1715.808228
1000.045898	933.778687
998.912109	272.380341
997.777344	128.713547
996.642578	502.425659
995.506836	169.830185
994.372070	132.939789
993.236328	190.823227
992.100586	151.981537
990.963867	11.865296
989.828125	91.018936
988.691406	133.434067
987.553711	109.183640
986.416992	188.807999
985.279297	144.200897
984.141602	35.329643
983.003906	34.907055
981.865234	103.727280
980.726563	356.804779
979.587891	248.766205
978.448242	265.180450
977.309570	210.507462
976.169922	606.664673
975.030273	497.180969
973.889648	401.741821
972.749023	554.673462
971.608398	673.290527
970.467773	505.025726
969.326172	431.178375
968.184570	616.938843
967.042969	394.373383
965.901367	396.955505
964.758789	278.189972
963.616211	249.128387
962.473633	369.314331
961.330078	285.674713
960.186523	229.791672
959.042969	135.209473
957.899414	283.673462
956.754883	237.652039
955.610352	-16.453434
954.465820	198.981049
953.321289	249.782547
952.175781	-58.384785
951.030273	-45.982998
949.884766	96.971947
948.738281	130.350571
947.591797	191.361893
946.445313	220.575638
945.298828	-44.701263
944.151367	55.797661
943.003906	28.599653
941.856445	225.352234
940.708008	162.048737
939.559570	258.716583
938.411133	184.461990
937.262695	331.686066
936.113281	438.014404
934.964844	138.726135
933.814453	99.616005
932.665039	65.286583
931.514648	88.137352
930.364258	-48.240940
929.213867	72.946747
928.062500	112.334442
926.912109	-62.032196
925.759766	-90.485229
924.608398	-171.052277
923.456055	-94.455048
922.303711	-190.503998
921.151367	-234.032562
919.999023	-293.260010
918.845703	-193.217621
917.692383	-249.777374
916.539063	-319.754425
915.384766	-341.832245
914.230469	-170.774078
913.076172	-405.853333
911.920898	-420.558899
910.766602	-364.776337
909.611328	-102.474602
908.455078	-164.351776
907.299805	-148.977097
906.143555	-201.433136
904.987305	-237.851059
903.830078	-206.140213
902.673828	-201.481461
901.516602	-334.782806
900.359375	-221.154694
899.201172	-134.592194
898.042969	-81.876015
896.884766	-178.345901
895.726563	-21.365080
894.567383	122.104744
893.408203	5.684574
892.249023	-47.293686
891.088867	67.058983
889.929688	-55.715584
888.769531	-51.861671
887.608398	171.092331
886.448242	105.109520
885.287109	-116.450546
884.125977	147.235168
882.963867	104.132080
881.801758	83.675301
880.639648	194.058624
879.477539	85.824448
878.315430	166.990738
877.152344	83.726089
875.989258	210.022812
874.825195	214.720444
873.661133	102.394142
872.497070	32.925011
871.333008	103.036926
870.168945	47.164658
869.003906	-116.605156
867.838867	189.685211
866.672852	104.690758
865.506836	152.353531
864.340820	69.673683
863.174805	119.579117
862.008789	153.735992
860.841797	232.788513
859.674805	147.915054
858.506836	195.492188
857.339844	168.969376
856.171875	144.686523
855.003906	167.483231
853.834961	214.906906
852.666016	165.876312
851.497070	249.052841
850.328125	329.899628
849.158203	330.020660
847.988281	209.144501
846.818359	506.965820
845.647461	426.277954
844.477539	211.266876
843.306641	61.176041
842.134766	268.994019
840.963867	212.722763
839.791992	40.132751
838.619141	243.075943
837.447266	202.220901
836.274414	315.456940
835.101563	395.025513
833.928711	362.783966
832.754883	252.307404
831.581055	530.159058
830.407227	517.643738
829.232422	317.602966
828.058594	559.171265
826.883789	432.540527
825.708008	301.380707
824.533203	179.047897
823.357422	188.115356
822.181641	288.374390
821.004883	27.600836
819.828125	94.145988
818.651367	44.730412
817.474609	-120.566826
816.296875	-47.837219
815.119141	-166.639725
813.941406	-92.048279
812.763672	-6.547893
811.584961	-123.567146
810.406250	-80.678635
809.226563	-11.318867
808.047852	-19.938988
806.868164	-135.346191
805.688477	-28.830784
804.507813	21.948912
803.327148	-264.851532
802.146484	-176.702408
800.965820	-213.023071
799.784180	-47.685879
798.603516	-95.500740
797.420898	-112.444717
796.239258	-162.831696
795.056641	-155.779434
793.874023	-235.329224
792.691406	6.100520
791.507813	-78.278801
790.324219	-120.760475
789.140625	-269.659943
787.956055	-97.848907
786.772461	-78.965500
785.586914	-93.462090
784.402344	86.421310
783.216797	29.485937
782.032227	-96.138802
780.845703	-27.459400
779.660156	94.002579
778.473633	-65.269722
777.287109	16.007156
776.100586	-174.468826
774.913086	-71.523575
773.725586	-121.062080
772.538086	32.174614
771.349609	-141.243851
770.161133	-204.522308
768.972656	49.467834
767.784180	148.891464
766.594727	389.100494
765.405273	177.453873
764.215820	133.106171
763.026367	148.056961
761.835938	314.719727
760.645508	320.490753
759.454102	526.316833
758.262695	725.293030
757.072266	763.488770
755.879883	827.902344
754.688477	870.165466
753.496094	905.677429
752.303711	727.926453
751.110352	714.870178
749.917969	583.115967
748.724609	508.386963
747.530273	525.770508
746.336914	516.706665
745.142578	393.459717
743.948242	458.811493
742.752930	295.978912
741.558594	304.147552
740.363281	349.496552
739.166992	342.159058
737.971680	264.655273
736.775391	263.790436
735.579102	328.568298
734.381836	226.883179
733.185547	-104.612152
731.988281	23.552689
730.790039	201.950134
729.592773	218.394547
728.394531	153.910172
727.196289	170.343491
725.997070	217.373428
724.797852	161.690399
723.598633	-7.548667
722.399414	122.549507
721.199219	320.313599
719.999023	271.333588
718.798828	108.932495
717.598633	435.458862
716.397461	155.411606
715.196289	126.396156
713.994141	173.794388
712.792969	129.700699
711.590820	127.133827
710.388672	200.941132
709.185547	257.397247
707.982422	65.653023
706.779297	-51.836842
705.576172	-86.410629
704.372070	-234.002502
703.167969	125.628464
701.963867	-12.933486
700.759766	27.081345
699.554688	-6.682021
698.349609	-207.643829
697.143555	-136.647308
695.938477	-230.632828
694.732422	49.279636
693.525391	-18.239388
692.319336	-39.915974
691.112305	-115.638336
689.905273	-260.554779
688.697266	-238.094788
687.490234	-63.557198
686.282227	-58.033951
685.073242	-219.235153
683.865234	-87.454880
682.656250	-76.858139
681.447266	-187.356491
680.237305	-187.061005
679.028320	-128.032562
677.818359	22.175211
676.607422	-2.773484
675.397461	137.039337
674.186523	119.095062
672.975586	157.669952
671.763672	-82.509033
670.551758	-162.300919
669.339844	17.623661
668.127930	139.367905
666.915039	51.720734
665.703125	31.331493
664.489258	175.357147
663.276367	6.456776
662.062500	94.777672
660.848633	75.375687
659.634766	19.526833
658.419922	-118.049225
657.205078	20.718916
655.990234	49.652573
654.775391	63.671772
653.559570	73.559654
652.343750	-144.800323
651.126953	-197.017365
649.911133	-106.928215
648.694336	-152.408737
647.477539	-96.580162
646.259766	135.808563
645.041992	320.820190
643.824219	185.248001
642.606445	131.498215
641.387695	-120.044220
640.168945	52.027828
638.950195	-10.301303
637.730469	4.692828
636.511719	90.469673
635.291016	19.297834
634.071289	25.295971
632.850586	-84.825638
631.629883	-12.682522
630.409180	-153.279510
629.188477	124.236305
627.966797	146.045898
626.745117	0.198517
625.522461	31.941111
624.300781	211.086700
623.078125	355.348724
621.854492	370.432861
620.631836	215.672043
619.408203	77.442787
618.184570	-42.184788
616.960938	-34.117619
615.736328	-82.540688
614.511719	-80.505119
613.287109	145.149429
612.061523	-60.186565
610.835938	-131.847702
609.610352	-63.584400
608.384766	-105.603699
607.158203	-12.209033
605.931641	19.912359
604.705078	-0.739889
