# Supplementary material for: Raman spectroscopy accurately differentiates mucosal healing from non-healing and biochemical changes following biological therapy in inflammatory bowel disease
Source: PLoS One. 2021 Jun 2;16(6):e0252210. doi: 10.1371/journal.pone.0252210 (PMC8172032; doi:10.1371/journal.pone.0252210)
Supplement: S4 Dataset — (ZIP) [file pone.0252210.s006.zip › CD Mucosal healing/EC034-1_base sub CR removed_37__X_24004.1__Y_21259.8__Z_371.153__Time_418.txt]

1714.671875	57.276806
1713.695313	-2.788244
1712.718750	-30.025564
1711.742188	-98.095284
1710.764648	-67.542877
1709.787109	144.682724
1708.809570	-77.852158
1707.831055	-97.209297
1706.853516	43.653973
1705.875000	68.812393
1704.896484	-147.458603
1703.916992	-0.054204
1702.938477	37.152565
1701.958984	49.853008
1700.979492	-36.803497
1700.000000	-64.949341
1699.019531	0.140604
1698.040039	94.290077
1697.059570	110.577568
1696.079102	118.552414
1695.097656	56.785957
1694.117188	42.875008
1693.135742	52.747150
1692.154297	-12.353519
1691.172852	149.215500
1690.190430	246.466766
1689.208008	183.437759
1688.225586	197.615036
1687.243164	192.969116
1686.260742	97.549706
1685.277344	332.520508
1684.293945	244.854950
1683.310547	175.776443
1682.327148	367.656494
1681.343750	349.011230
1680.359375	348.930359
1679.375000	303.547699
1678.390625	180.972549
1677.405273	327.108521
1676.419922	249.729660
1675.435547	308.008667
1674.449219	307.738007
1673.463867	405.835632
1672.478516	519.848511
1671.492188	405.327271
1670.505859	426.358124
1669.519531	349.157928
1668.532227	367.607635
1667.544922	550.682678
1666.557617	279.916870
1665.570313	500.204712
1664.583008	489.681091
1663.594727	569.401306
1662.607422	468.880188
1661.619141	458.615723
1660.629883	594.210327
1659.641602	552.325989
1658.652344	499.957611
1657.663086	683.453125
1656.673828	567.757019
1655.684570	555.484314
1654.694336	641.264404
1653.704102	457.216736
1652.713867	508.850342
1651.723633	309.313629
1650.732422	361.222931
1649.742188	341.878479
1648.750977	232.803452
1647.758789	39.345623
1646.767578	242.464417
1645.775391	247.515869
1644.784180	70.502823
1643.791992	9.893896
1642.798828	31.295725
1641.806641	147.875702
1640.813477	-1.951801
1639.820313	-56.576874
1638.827148	110.541031
1637.833008	-83.521065
1636.839844	-42.682705
1635.845703	-4.340158
1634.851563	28.883930
1633.856445	-127.440659
1632.862305	48.373970
1631.867188	8.325911
1630.872070	-123.686256
1629.876953	34.084270
1628.881836	-31.743780
1627.885742	-178.949020
1626.889648	52.884533
1625.893555	-154.428955
1624.897461	4.007599
1623.900391	-39.889858
1622.903320	-7.381773
1621.906250	80.457916
1620.909180	10.793936
1619.912109	161.953522
1618.914063	50.600983
1617.916016	-168.185593
1616.917969	-42.864391
1615.919922	19.575541
1614.920898	-59.544476
1613.921875	-38.798187
1612.922852	42.409111
1611.923828	63.423519
1610.924805	89.818123
1609.924805	-54.014595
1608.924805	95.829033
1607.924805	46.649918
1606.924805	36.917366
1605.923828	-95.753166
1604.922852	-160.164398
1603.921875	32.091316
1602.920898	104.016739
1601.919922	-12.336062
1600.917969	12.729308
1599.916016	181.738358
1598.914063	-46.625160
1597.912109	-60.424091
1596.909180	-79.335770
1595.906250	152.708145
1594.903320	0.747708
1593.900391	-23.066679
1592.896484	-2.382760
1591.893555	-122.579376
1590.889648	-20.776632
1589.885742	-38.962177
1588.880859	-46.617943
1587.876953	-20.271053
1586.872070	84.378456
1585.867188	-97.731712
1584.862305	173.873871
1583.856445	226.521667
1582.851563	146.338516
1581.845703	139.195404
1580.839844	181.604294
1579.833008	54.804539
1578.827148	14.029803
1577.820313	108.667694
1576.813477	127.855423
1575.806641	240.742203
1574.798828	12.888911
1573.791992	167.450592
1572.784180	280.384705
1571.775391	-32.988491
1570.767578	48.827133
1569.759766	-126.586418
1568.750977	116.328094
1567.742188	55.300335
1566.732422	64.426682
1565.723633	70.974541
1564.713867	-8.115617
1563.704102	-40.450588
1562.694336	7.662953
1561.684570	-84.299423
1560.673828	70.134354
1559.664063	-58.093060
1558.652344	5.544396
1557.641602	-65.607109
1556.630859	73.134048
1555.619141	38.245892
1554.607422	60.337128
1553.595703	95.350822
1552.583984	156.218842
1551.571289	20.335789
1550.558594	-32.708042
1549.545898	92.753700
1548.533203	127.605164
1547.519531	53.797604
1546.506836	-1.911587
1545.493164	216.360199
1544.479492	95.956085
1543.464844	231.351242
1542.451172	203.906509
1541.436523	98.946754
1540.421875	-39.583546
1539.407227	41.326069
1538.391602	109.241089
1537.375977	133.204880
1536.361328	-90.562660
1535.344727	106.129791
1534.329102	119.587799
1533.312500	96.878914
1532.296875	43.186188
1531.280273	35.834835
1530.262695	5.225653
1529.246094	51.842014
1528.228516	-27.833895
1527.210938	62.393173
1526.193359	-43.144939
1525.175781	36.598488
1524.157227	77.625671
1523.138672	-48.669922
1522.120117	164.528595
1521.101563	40.673409
1520.082031	-65.220703
1519.063477	57.621597
1518.043945	18.413404
1517.024414	-8.020891
1516.003906	160.693207
1514.983398	-68.842300
1513.963867	25.167358
1512.943359	-11.888589
1511.921875	40.804512
1510.901367	124.176094
1509.879883	12.427982
1508.858398	54.529686
1507.836914	-36.836987
1506.815430	-135.956985
1505.792969	34.012520
1504.770508	-78.101479
1503.748047	-141.586716
1502.725586	135.560150
1501.702148	-53.652733
1500.678711	-122.539398
1499.655273	-78.859077
1498.631836	-237.504227
1497.608398	-58.402447
1496.583984	-40.669857
1495.559570	120.190285
1494.535156	104.418495
1493.510742	14.399875
1492.485352	93.018578
1491.460938	-101.956978
1490.435547	19.876387
1489.409180	-121.581223
1488.383789	-117.497650
1487.357422	136.714859
1486.331055	309.016266
1485.304688	353.515625
1484.278320	267.742981
1483.250977	107.904274
1482.224609	213.316467
1481.197266	173.206543
1480.168945	283.432037
1479.141602	388.413666
1478.113281	373.454132
1477.084961	391.519501
1476.056641	371.260742
1475.028320	445.145294
1473.999023	445.039673
1472.969727	399.005249
1471.940430	464.884552
1470.911133	657.874634
1469.881836	873.578796
1468.851563	654.107483
1467.821289	671.146729
1466.791016	827.924072
1465.759766	727.777222
1464.729492	691.125122
1463.698242	761.105408
1462.666992	683.614624
1461.635742	842.276001
1460.603516	853.483582
1459.571289	730.036743
1458.539063	862.919128
1457.506836	942.363342
1456.474609	930.345215
1455.441406	821.842712
1454.408203	987.202515
1453.375000	1030.698486
1452.341797	1010.717590
1451.307617	1005.859741
1450.274414	988.263367
1449.240234	1028.854248
1448.205078	1064.273193
1447.170898	965.397522
1446.135742	866.478760
1445.100586	1010.528625
1444.065430	931.742065
1443.030273	822.557190
1441.994141	971.361389
1440.958984	874.723328
1439.921875	785.624512
1438.885742	825.439209
1437.849609	774.184937
1436.812500	738.042847
1435.775391	600.800842
1434.738281	544.387451
1433.701172	467.738861
1432.663086	613.237488
1431.625000	443.092346
1430.586914	376.440918
1429.548828	347.616058
1428.509766	296.041992
1427.470703	297.407440
1426.431641	147.435928
1425.392578	47.907619
1424.353516	323.927887
1423.313477	204.155228
1422.273438	185.172134
1421.233398	-45.419899
1420.193359	192.457214
1419.152344	47.491180
1418.111328	91.349609
1417.070313	162.845947
1416.029297	133.640320
1414.987305	-114.443848
1413.946289	-100.865997
1412.904297	38.401588
1411.862305	66.976868
1410.819336	100.538681
1409.776367	78.789986
1408.734375	6.801921
1407.691406	-87.782661
1406.647461	-56.781158
1405.604492	167.539536
1404.560547	108.095726
1403.516602	56.203640
1402.472656	77.098633
1401.427734	20.208576
1400.382813	-26.620989
1399.337891	97.086472
1398.292969	102.920776
1397.248047	171.422897
1396.202148	204.812759
1395.156250	148.009064
1394.110352	116.292992
1393.064453	82.102966
1392.018555	-2.128472
1390.971680	33.841133
1389.924805	74.822914
1388.877930	-21.805288
1387.830078	-65.843941
1386.782227	92.752373
1385.734375	-11.245981
1384.686523	-167.666290
1383.638672	120.918068
1382.589844	-10.416326
1381.541016	-191.624268
1380.492188	79.395599
1379.443359	50.662598
1378.394531	-0.485604
1377.344727	-66.556236
1376.294922	22.182135
1375.245117	-46.264915
1374.194336	-216.924026
1373.143555	34.044430
1372.092773	-51.672375
1371.041992	37.213310
1369.991211	-20.938538
1368.939453	-34.163155
1367.887695	-29.882015
1366.835938	-23.050623
1365.784180	-155.617661
1364.731445	-223.339874
1363.679688	-221.256866
1362.626953	-171.830887
1361.573242	-174.620819
1360.520508	-182.303467
1359.466797	14.022552
1358.413086	-232.273972
1357.359375	-242.215149
1356.305664	-132.772324
1355.250977	-13.368796
1354.196289	-28.098089
1353.141602	-25.352520
1352.086914	42.039043
1351.031250	-14.665807
1349.975586	-178.000473
1348.919922	75.754951
1347.864258	-79.914070
1346.808594	104.424232
1345.751953	102.752327
1344.695313	54.057777
1343.638672	52.576931
1342.581055	73.487778
1341.523438	-26.940250
1340.466797	160.162460
1339.408203	215.985641
1338.350586	58.919445
1337.291992	174.352600
1336.234375	146.273804
1335.174805	86.116966
1334.116211	191.867691
1333.057617	94.828300
1331.998047	-44.119442
1330.938477	74.247757
1329.878906	-69.376106
1328.818359	63.972980
1327.757813	34.280617
1326.697266	115.876457
1325.636719	140.733673
1324.576172	52.091015
1323.514648	0.619890
1322.453125	97.378494
1321.391602	97.957069
1320.330078	298.492706
1319.267578	92.030098
1318.205078	164.446289
1317.142578	56.945633
1316.080078	97.508850
1315.016602	246.599899
1313.953125	166.577698
1312.889648	116.262672
1311.826172	103.024101
1310.761719	40.646564
1309.698242	-85.597939
1308.633789	110.759109
1307.569336	56.134392
1306.503906	65.606728
1305.438477	45.667728
1304.373047	13.552638
1303.307617	35.653919
1302.242188	252.051483
1301.175781	109.644852
1300.109375	245.063614
1299.042969	171.725479
1297.976563	7.655598
1296.909180	202.264481
1295.841797	28.654842
1294.774414	46.675922
1293.707031	199.760925
1292.638672	80.561890
1291.571289	138.129990
1290.502930	29.021734
1289.433594	175.046478
1288.365234	53.936333
1287.295898	6.502239
1286.226563	-138.810532
1285.157227	-21.846355
1284.086914	161.293472
1283.017578	165.716919
1281.947266	175.136108
1280.876953	42.700798
1279.805664	-47.978134
1278.734375	-33.321522
1277.663086	130.626862
1276.591797	-74.638710
1275.520508	77.222702
1274.448242	199.783279
1273.375977	92.679184
1272.303711	168.957352
1271.231445	-25.834366
1270.158203	131.215332
1269.085938	117.382538
1268.011719	313.573242
1266.938477	414.594177
1265.865234	432.703369
1264.791016	331.361206
1263.716797	315.514435
1262.641602	572.855957
1261.567383	444.999420
1260.492188	322.158142
1259.416992	582.023438
1258.341797	430.141083
1257.265625	256.485474
1256.190430	409.296326
1255.114258	289.443878
1254.037109	235.443634
1252.960938	271.584564
1251.883789	234.796829
1250.806641	317.289642
1249.729492	348.750092
1248.652344	331.641602
1247.574219	224.670624
1246.496094	188.294998
1245.417969	518.899048
1244.338867	62.353371
1243.260742	188.961227
1242.181641	347.143097
1241.102539	352.378876
1240.022461	229.037430
1238.943359	125.222260
1237.863281	157.367920
1236.783203	167.727493
1235.702148	166.013718
1234.622070	452.856995
1233.541016	174.866028
1232.459961	168.460678
1231.377930	212.987595
1230.296875	216.362915
1229.214844	251.264984
1228.132813	111.871262
1227.050781	86.352928
1225.967773	157.691605
1224.884766	100.800865
1223.801758	181.857773
1222.718750	209.708282
1221.634766	152.953293
1220.550781	226.797195
1219.466797	220.881882
1218.382813	48.271088
1217.298828	151.167206
1216.213867	-30.957685
1215.128906	76.792076
1214.042969	-136.571365
1212.958008	46.021248
1211.872070	132.028534
1210.786133	104.623405
1209.700195	7.296348
1208.613281	49.896481
1207.526367	232.328125
1206.439453	147.129623
1205.352539	194.522873
1204.265625	39.515968
1203.177734	29.114309
1202.089844	177.670425
1201.001953	25.192375
1199.913086	156.836975
1198.824219	-89.429008
1197.735352	-114.220535
1196.646484	-74.053940
1195.557617	-156.570526
1194.467773	-39.479694
1193.377930	10.238090
1192.288086	-180.423706
1191.197266	-104.286781
1190.106445	-198.768082
1189.015625	-79.458092
1187.924805	-121.106483
1186.833984	58.116199
1185.742188	-190.004364
1184.650391	-118.875237
1183.557617	-117.375786
1182.465820	-72.729530
1181.373047	89.378616
1180.280273	-86.670197
1179.187500	-56.526905
1178.093750	40.673183
1177.000977	15.603371
1175.907227	-21.466393
1174.812500	32.450615
1173.718750	100.670502
1172.624023	75.463074
1171.529297	-0.031382
1170.434570	60.850765
1169.338867	2.054137
1168.244141	168.051529
1167.148438	-141.899261
1166.051758	-100.345573
1164.956055	-32.570190
1163.859375	-110.632881
1162.762695	164.851227
1161.666016	143.996124
1160.568359	89.666122
1159.470703	116.474823
1158.373047	202.883911
1157.275391	317.831665
1156.176758	105.824898
1155.079102	101.363113
1153.979492	165.997208
1152.880859	180.473892
1151.782227	254.468948
1150.682617	190.149170
1149.583008	266.360229
1148.482422	173.350891
1147.382813	37.449734
1146.282227	230.102509
1145.181641	177.422806
1144.080078	231.786179
1142.979492	145.677094
1141.877930	321.193207
1140.776367	175.501236
1139.673828	224.766586
1138.572266	131.309296
1137.469727	265.966888
1136.367188	424.247192
1135.263672	349.578217
1134.161133	296.241547
1133.057617	470.791077
1131.954102	286.727203
1130.849609	380.344940
1129.745117	343.335327
1128.641602	491.297913
1127.536133	584.558960
1126.431641	495.114441
1125.326172	600.019470
1124.220703	505.702911
1123.115234	634.085266
1122.009766	544.373169
1120.903320	390.665955
1119.796875	504.520782
1118.690430	521.174744
1117.583008	469.093109
1116.475586	371.988739
1115.368164	475.934631
1114.260742	560.823242
1113.152344	548.631531
1112.044922	510.353424
1110.936523	552.366760
1109.827148	485.568695
1108.718750	666.784912
1107.609375	443.922028
1106.500000	464.306091
1105.389648	635.690002
1104.280273	580.313293
1103.169922	498.912201
1102.059570	462.287720
1100.948242	564.758057
1099.837891	695.396423
1098.726563	436.863403
1097.615234	414.078613
1096.502930	494.905945
1095.390625	735.824829
1094.278320	594.946960
1093.166016	501.148773
1092.053711	409.663086
1090.940430	398.165161
1089.827148	636.046997
1088.713867	429.046478
1087.599609	638.413818
1086.485352	433.688873
1085.371094	607.525574
1084.256836	630.755554
1083.141602	501.129028
1082.027344	474.868378
1080.912109	488.471222
1079.795898	555.999695
1078.680664	581.159973
1077.564453	594.488586
1076.448242	429.367889
1075.331055	477.763580
1074.213867	568.285828
1073.096680	482.794891
1071.979492	631.745850
1070.862305	532.067322
1069.744141	418.296234
1068.625977	501.331177
1067.507813	317.200531
1066.388672	446.917603
1065.270508	560.122070
1064.151367	483.581604
1063.031250	612.965149
1061.912109	271.907867
1060.791992	494.726990
1059.671875	462.448792
1058.550781	350.615631
1057.430664	343.979401
1056.309570	414.409760
1055.188477	351.560150
1054.066406	491.920166
1052.945313	351.895416
1051.823242	480.407043
1050.700195	424.374268
1049.578125	372.989136
1048.455078	312.239044
1047.332031	540.747620
1046.208984	258.317047
1045.084961	481.970886
1043.960938	239.219635
1042.836914	222.620483
1041.712891	317.837952
1040.587891	410.634796
1039.462891	335.653534
1038.337891	179.169189
1037.212891	239.230148
1036.086914	483.096100
1034.960938	415.003601
1033.834961	477.191467
1032.708984	181.134949
1031.582031	336.298767
1030.455078	351.875641
1029.328125	399.960907
1028.200195	187.736069
1027.072266	82.455467
1025.944336	-20.473047
1024.816406	-11.910147
1023.687500	-21.947760
1022.558594	-101.626442
1021.429688	-76.858597
1020.300781	-59.074230
1019.170898	76.976524
1018.041016	57.590076
1016.911133	84.572769
1015.780273	113.850243
1014.649414	194.089035
1013.518555	239.538879
1012.387695	220.114487
1011.255859	235.429016
1010.124023	278.520111
1008.992188	335.484161
1007.860352	318.379425
1006.727539	359.121826
1005.594727	538.631775
1004.461914	1004.807373
1003.329102	1077.761597
1002.195313	840.972839
1001.061523	680.566589
999.927734	434.773926
998.792969	202.966843
997.658203	324.592957
996.523438	249.951706
995.388672	198.450912
994.252930	317.752716
993.117188	264.000824
991.981445	118.043510
990.844727	290.398407
989.708984	372.801331
988.572266	252.366241
987.434570	360.143494
986.297852	154.599182
985.160156	255.514328
984.022461	68.584091
982.884766	155.741516
981.746094	24.238802
980.607422	194.285583
979.468750	138.844131
978.329102	180.070068
977.190430	62.666939
976.050781	363.768829
974.910156	354.491425
973.770508	356.766449
972.629883	437.195984
971.489258	274.184418
970.348633	230.709518
969.207031	198.784500
968.065430	194.475662
966.923828	350.853424
965.781250	307.625488
964.639648	103.937332
963.496094	315.432404
962.353516	320.574768
961.210938	151.591537
960.067383	349.374146
958.923828	368.442291
957.779297	213.499939
956.635742	138.845932
955.491211	304.663666
954.345703	253.041992
953.201172	66.517570
952.055664	301.073883
950.910156	98.756393
949.764648	356.207336
948.618164	213.551834
947.471680	189.883865
946.325195	74.904167
945.178711	37.725552
944.031250	85.139282
942.883789	-4.391933
941.736328	303.404785
940.587891	56.539509
939.439453	206.889709
938.291016	238.626572
937.142578	92.536484
935.993164	195.123810
934.843750	233.914017
933.694336	136.023453
932.544922	293.452209
931.394531	8.956768
930.244141	38.961544
929.093750	226.139374
927.942383	165.182373
926.791016	177.161133
925.639648	-56.516304
924.488281	-1.109846
923.335938	-86.653831
922.183594	-99.319336
921.031250	58.585751
919.877930	-60.763840
918.724609	-73.190872
917.571289	0.785701
916.417969	20.302143
915.263672	-53.203987
914.109375	43.646259
912.955078	126.911888
911.800781	53.664558
910.645508	62.184708
909.490234	-35.809292
908.334961	0.085149
907.178711	-129.434448
906.022461	-111.518219
904.866211	-41.427719
903.709961	-141.182388
902.552734	-163.823883
901.395508	78.508034
900.238281	-97.954247
899.080078	-111.332375
897.921875	-142.736145
896.763672	-38.344406
895.605469	34.404224
894.446289	129.788544
893.287109	60.190582
892.127930	13.283891
890.967773	2.607108
889.807617	62.013660
888.647461	207.261002
887.487305	117.702232
886.326172	1.156351
885.165039	-108.510864
884.003906	23.321186
882.842773	60.410782
881.680664	-1.685746
880.518555	-122.319710
879.356445	97.487778
878.193359	-34.287975
877.030273	0.750541
875.867188	-13.735249
874.703125	59.644058
873.540039	-20.055536
872.375977	-160.450043
871.210938	7.529185
870.046875	-38.252533
868.881836	3.734420
867.716797	-73.442993
866.550781	139.440613
865.385742	136.489532
864.219727	-86.637581
863.052734	146.388489
861.886719	170.456039
860.719727	-32.249832
859.552734	-120.356773
858.384766	258.408478
857.217773	199.471161
856.049805	174.222488
854.880859	411.390991
853.712891	336.792450
852.543945	257.751678
851.375000	198.921204
850.205078	326.088928
849.036133	300.871338
847.866211	148.011276
846.696289	293.004944
845.525391	10.376619
844.354492	-99.804260
843.183594	-60.038673
842.012695	51.276897
840.840820	117.797523
839.668945	-10.245155
838.497070	87.519012
837.324219	15.374958
836.151367	101.872765
834.978516	-48.466011
833.805664	51.354801
832.631836	113.146500
831.458008	161.486633
830.284180	316.888062
829.110352	164.297241
827.935547	87.582077
826.760742	28.706064
825.584961	174.929688
824.410156	58.030582
823.234375	-20.973444
822.058594	58.196770
820.881836	74.917915
819.705078	40.366741
818.528320	-32.062740
817.351563	82.457100
816.173828	25.527538
814.996094	-109.293488
813.818359	82.851082
812.639648	85.837914
811.461914	-126.877335
810.283203	9.399485
809.103516	1.116287
807.923828	99.410660
806.745117	-13.398909
805.564453	-1.871643
804.384766	-101.410202
803.204102	-7.875416
802.023438	-105.278580
800.842773	-65.159515
799.661133	-213.647385
798.479492	-40.616413
797.297852	-2.962685
796.115234	-91.725479
794.932617	-100.747421
793.750000	89.538506
792.567383	-43.686359
791.383789	210.565140
790.200195	181.276062
789.016602	-49.467724
787.832031	264.132507
786.648438	101.912918
785.463867	59.123398
784.278320	117.989594
783.092773	-44.295639
781.908203	49.790955
780.721680	68.636368
779.536133	144.839020
778.349609	39.841949
777.163086	62.887550
775.975586	-75.287697
774.789063	-70.014633
773.601563	69.777634
772.413086	-48.647285
771.225586	139.463364
770.037109	-9.912353
768.848633	-68.904106
767.660156	-50.794666
766.470703	-74.615791
765.281250	143.816727
764.091797	29.560234
762.901367	65.015724
761.710938	3.553349
760.520508	232.553986
759.330078	27.978638
758.138672	153.389664
756.947266	353.468262
755.755859	85.119064
754.563477	-99.619812
753.371094	16.754482
752.178711	64.932991
750.986328	113.058006
749.792969	251.164917
748.599609	-45.517380
747.405273	57.392342
746.211914	149.265350
745.017578	192.809601
743.823242	104.719200
742.627930	3.498693
741.433594	101.826355
740.238281	9.413301
739.041992	133.978729
737.846680	32.841759
736.650391	-17.867367
735.454102	25.618217
734.256836	1.227358
733.059570	99.435020
731.862305	-5.885940
730.665039	39.820000
729.466797	107.402855
728.268555	266.826935
727.070313	-2.273019
725.872070	120.024834
724.672852	52.200657
723.473633	-50.496109
722.273438	-11.127187
721.074219	23.915405
719.874023	163.787537
718.673828	-8.447040
717.472656	-29.972897
716.271484	5.303862
715.070313	73.357826
713.869141	32.434059
712.666992	98.433113
711.464844	144.874268
710.262695	73.720222
709.059570	124.688988
707.856445	103.860970
706.653320	9.113681
705.450195	5.948592
704.246094	-86.340111
703.041992	-41.387566
701.837891	-87.707291
700.632813	-127.361603
699.428711	-10.315654
698.222656	111.144936
697.017578	-38.992748
695.811523	54.431702
694.605469	-177.910004
693.399414	-42.963161
692.192383	-55.594269
690.986328	-72.422638
689.778320	6.391039
688.571289	-53.558582
687.363281	-7.041782
686.155273	-192.466431
684.947266	99.366875
683.738281	11.841572
682.529297	-110.176109
681.320313	-43.483829
680.111328	-178.145264
678.901367	-128.512299
677.691406	-80.929642
676.481445	23.051517
675.270508	-67.666771
674.059570	-30.549999
672.848633	-6.303071
671.636719	-25.199875
670.425781	70.630203
669.213867	-49.647400
668.000977	-3.343936
666.789063	97.057404
665.576172	147.820419
664.362305	40.985466
663.149414	94.062126
661.935547	151.501083
660.721680	-116.922623
659.507813	119.740479
658.292969	-187.293762
657.078125	-168.491043
655.863281	156.501953
654.647461	-59.746914
653.431641	17.202221
652.215820	158.727341
651.000000	-147.945877
649.783203	34.361778
648.566406	128.217209
647.349609	213.314713
646.132813	106.698090
644.915039	64.537987
643.697266	101.824890
642.478516	-7.350416
641.259766	154.240570
640.041992	184.373627
638.822266	235.712051
637.603516	151.349716
636.383789	111.805534
635.164063	183.598053
633.943359	111.085068
632.723633	115.455994
631.502930	119.349159
630.281250	197.830444
629.060547	46.172585
627.838867	24.822823
626.617188	414.557281
625.394531	31.634790
624.172852	271.877594
622.950195	275.507477
621.726563	79.051338
620.503906	258.775513
619.280273	144.093750
618.056641	-35.767807
616.832031	91.601173
615.608398	57.298458
614.383789	11.111910
613.158203	29.981670
611.933594	-12.352468
610.708008	-88.154152
609.482422	59.036201
608.255859	3.706583
607.030273	66.425522
605.803711	-242.156464
604.576172	-148.811554
