# Supplementary material for: Raman spectroscopy accurately differentiates mucosal healing from non-healing and biochemical changes following biological therapy in inflammatory bowel disease
Source: PLoS One. 2021 Jun 2;16(6):e0252210. doi: 10.1371/journal.pone.0252210 (PMC8172032; doi:10.1371/journal.pone.0252210)
Supplement: S4 Dataset — (ZIP) [file pone.0252210.s006.zip › CD Mucosal healing/EC027-1-1_BL sub CR removed_56__X_-21293.7__Y_3618.86__Time_624.txt]

1714.656250	117.818253
1713.679688	38.014011
1712.703125	41.603706
1711.725586	116.352654
1710.749023	7.647583
1709.771484	93.379990
1708.792969	-74.107910
1707.815430	-68.551788
1706.836914	-238.424347
1705.858398	-13.169490
1704.879883	-150.740540
1703.901367	10.223660
1702.922852	-14.863011
1701.943359	-38.670265
1700.963867	59.212292
1699.983398	-52.976181
1699.003906	-43.474796
1698.023438	-72.872131
1697.042969	75.362000
1696.062500	-85.186478
1695.082031	-105.560478
1694.100586	134.256348
1693.120117	-198.876495
1692.137695	64.470337
1691.156250	-124.827354
1690.174805	39.271618
1689.192383	-81.091324
1688.209961	362.410309
1687.227539	385.474304
1686.244141	161.604889
1685.261719	72.152107
1684.278320	196.870987
1683.294922	90.745171
1682.311523	182.724838
1681.327148	403.391785
1680.342773	273.476929
1679.358398	384.077209
1678.374023	327.879547
1677.389648	594.494751
1676.404297	720.849548
1675.418945	770.873718
1674.433594	773.846497
1673.448242	527.767883
1672.461914	750.281006
1671.475586	774.203552
1670.489258	644.813110
1669.502930	914.573181
1668.516602	959.257629
1667.529297	967.445679
1666.541992	1231.100220
1665.554688	1054.864868
1664.566406	908.530029
1663.579102	1118.311768
1662.590820	1100.580078
1661.602539	1210.716919
1660.614258	1127.929077
1659.625000	868.208130
1658.635742	1157.557617
1657.647461	1068.596191
1656.657227	847.783020
1655.667969	820.870728
1654.677734	860.638000
1653.688477	961.759583
1652.697266	690.254089
1651.707031	697.081360
1650.716797	643.536377
1649.725586	394.790924
1648.734375	508.721893
1647.743164	356.094635
1646.750977	618.744812
1645.759766	176.370529
1644.767578	547.983704
1643.775391	338.899292
1642.783203	238.487076
1641.790039	149.003174
1640.796875	15.021790
1639.803711	-147.610367
1638.810547	-1.284686
1637.817383	16.050989
1636.823242	78.463699
1635.829102	175.376495
1634.834961	-22.648247
1633.840820	98.442299
1632.845703	-22.630888
1631.850586	85.675964
1630.855469	-108.642456
1629.860352	139.547394
1628.865234	-120.112938
1627.869141	-300.556946
1626.873047	108.491341
1625.876953	-189.960815
1624.880859	-230.454834
1623.883789	-163.020599
1622.887695	-90.231468
1621.890625	227.011612
1620.892578	50.312729
1619.895508	301.920654
1618.897461	-129.255890
1617.899414	237.955795
1616.901367	150.978561
1615.903320	-74.987312
1614.904297	50.766815
1613.906250	263.073822
1612.907227	-182.939056
1611.907227	115.905830
1610.908203	107.937714
1609.908203	-206.656921
1608.908203	-101.870384
1607.908203	-115.020615
1606.908203	104.928154
1605.907227	128.365753
1604.906250	217.216461
1603.905273	122.778244
1602.904297	-55.396900
1601.903320	85.645538
1600.901367	38.239323
1599.899414	-215.799698
1598.897461	-312.918915
1597.895508	-263.680786
1596.892578	-183.180862
1595.889648	-160.282196
1594.886719	-184.499924
1593.883789	120.277916
1592.880859	-115.686157
1591.876953	-328.157379
1590.873047	-269.200714
1589.869141	191.479919
1588.865234	-76.043777
1587.860352	138.967010
1586.855469	129.491226
1585.850586	119.890022
1584.845703	295.231720
1583.839844	76.835266
1582.834961	158.033798
1581.829102	90.562881
1580.823242	62.037785
1579.816406	127.107491
1578.810547	-13.658820
1577.803711	-21.791840
1576.796875	66.197838
1575.790039	44.719582
1574.782227	-78.364868
1573.775391	-157.349396
1572.767578	59.910152
1571.759766	27.363583
1570.750977	31.030666
1569.743164	-173.333801
1568.734375	349.548248
1567.725586	69.514473
1566.716797	90.617905
1565.707031	54.405369
1564.697266	121.838425
1563.687500	-0.373302
1562.677734	344.251404
1561.667969	190.535645
1560.657227	218.207550
1559.647461	274.202362
1558.636719	70.760567
1557.625000	-70.603477
1556.614258	26.273472
1555.602539	-118.005661
1554.590820	126.056763
1553.579102	-52.240700
1552.567383	256.023621
1551.554688	276.657196
1550.541992	278.969299
1549.529297	-44.889572
1548.516602	-29.975859
1547.502930	62.298725
1546.490234	53.516151
1545.476563	300.426941
1544.462891	226.580307
1543.448242	131.884491
1542.434570	318.612732
1541.419922	244.203827
1540.405273	159.303802
1539.390625	-26.434042
1538.375000	9.661636
1537.359375	164.247406
1536.343750	-58.085720
1535.328125	214.712326
1534.312500	314.428009
1533.295898	-1.195575
1532.280273	160.009796
1531.262695	290.004669
1530.246094	-82.654755
1529.229492	49.557941
1528.211914	-14.216247
1527.194336	315.812531
1526.176758	269.669586
1525.159180	159.022736
1524.140625	66.246994
1523.122070	166.287399
1522.103516	402.437012
1521.084961	334.867889
1520.065430	166.874451
1519.046875	191.588959
1518.027344	-66.579575
1517.006836	-13.920314
1515.987305	223.530090
1514.966797	-19.564219
1513.947266	173.821304
1512.925781	25.502956
1511.905273	-15.084485
1510.884766	-273.922424
1509.863281	-37.660675
1508.841797	-22.234324
1507.820313	-119.789139
1506.797852	20.985689
1505.776367	-361.341858
1504.753906	-300.289612
1503.731445	-85.660942
1502.708008	-317.002808
1501.685547	50.956913
1500.662109	14.043383
1499.638672	-304.579437
1498.615234	-139.434036
1497.591797	-412.056549
1496.567383	192.847443
1495.542969	17.233391
1494.518555	-74.016792
1493.494141	-137.206741
1492.468750	-118.686882
1491.443359	-192.276672
1490.417969	71.353127
1489.392578	-227.231934
1488.367188	-170.763138
1487.340820	71.982971
1486.314453	-88.820389
1485.288086	212.351364
1484.261719	304.069702
1483.234375	104.803978
1482.207031	499.887848
1481.179688	221.474823
1480.152344	254.179367
1479.125000	383.680389
1478.096680	546.179443
1477.068359	364.569061
1476.040039	351.123871
1475.011719	551.581299
1473.982422	721.332336
1472.953125	911.335938
1471.923828	1124.128540
1470.894531	1143.392822
1469.864258	1271.998169
1468.834961	1326.773804
1467.804688	1241.607544
1466.774414	1329.351074
1465.743164	1536.496826
1464.712891	1428.405273
1463.681641	1780.249146
1462.650391	1865.183228
1461.618164	1970.371216
1460.586914	1704.785278
1459.554688	1980.059082
1458.522461	1811.018799
1457.490234	1951.659668
1456.458008	2066.875244
1455.424805	1946.122681
1454.391602	1754.423096
1453.358398	2009.082520
1452.325195	2474.060547
1451.291016	2345.771484
1450.256836	2204.890625
1449.222656	2517.579346
1448.188477	2440.101807
1447.154297	2170.234375
1446.119141	2214.439941
1445.083984	2086.540527
1444.048828	2194.091309
1443.013672	1929.708252
1441.977539	2163.797852
1440.941406	1790.859131
1439.905273	1944.066895
1438.869141	1728.175293
1437.832031	1504.831421
1436.795898	1450.965698
1435.758789	1589.170288
1434.720703	1358.588257
1433.683594	1022.128296
1432.645508	1127.695313
1431.608398	965.740479
1430.569336	960.358521
1429.531250	801.162476
1428.493164	662.295227
1427.454102	584.076050
1426.415039	397.549591
1425.375977	498.579285
1424.335938	289.621155
1423.296875	327.810425
1422.256836	262.762177
1421.215820	336.351685
1420.175781	284.110016
1419.135742	199.256851
1418.094727	172.416534
1417.053711	304.240051
1416.011719	194.543304
1414.970703	-86.042297
1413.928711	-250.728531
1412.886719	82.638962
1411.844727	-81.793694
1410.802734	-7.267113
1409.759766	-30.679806
1408.716797	1.305547
1407.673828	274.528290
1406.630859	48.005470
1405.586914	-55.290031
1404.542969	-263.847687
1403.499023	-70.648621
1402.455078	197.867020
1401.411133	200.479721
1400.366211	175.613983
1399.321289	90.707245
1398.276367	199.000824
1397.230469	-41.031681
1396.185547	67.505623
1395.139648	131.015930
1394.093750	239.719055
1393.046875	155.665085
1392.000977	159.428436
1390.954102	-41.952061
1389.907227	-107.964325
1388.860352	-208.842010
1387.812500	45.674438
1386.765625	-159.957382
1385.717773	202.242004
1384.669922	256.928314
1383.621094	-228.163910
1382.573242	-10.697469
1381.524414	94.378365
1380.475586	-255.054855
1379.425781	-54.801220
1378.376953	25.678284
1377.327148	-108.422073
1376.277344	134.530502
1375.227539	-86.575134
1374.176758	-10.595296
1373.126953	185.226151
1372.076172	14.545655
1371.025391	65.961876
1369.973633	192.265411
1368.922852	-167.257660
1367.871094	-78.037811
1366.819336	-140.654816
1365.766602	108.180367
1364.714844	-257.911530
1363.662109	-195.559189
1362.609375	-105.714233
1361.556641	-82.943382
1360.502930	141.453094
1359.450195	-66.850983
1358.396484	35.891911
1357.341797	26.851654
1356.288086	-83.935600
1355.233398	63.895596
1354.178711	10.566051
1353.124023	175.983368
1352.069336	150.254333
1351.013672	390.329590
1349.958984	421.940704
1348.903320	188.120590
1347.846680	344.081757
1346.791016	557.179871
1345.734375	631.425049
1344.677734	589.237793
1343.621094	311.691437
1342.563477	941.534302
1341.506836	820.417419
1340.449219	927.402893
1339.391602	1106.306885
1338.333008	579.489380
1337.275391	1026.045654
1336.216797	1007.173401
1335.158203	909.244873
1334.098633	799.106812
1333.040039	815.312256
1331.980469	609.042297
1330.920898	568.654846
1329.861328	501.212982
1328.800781	485.821869
1327.740234	962.290039
1326.679688	655.528259
1325.619141	778.789124
1324.558594	852.725403
1323.497070	815.640015
1322.435547	887.291992
1321.374023	993.576233
1320.312500	969.161377
1319.250000	848.658936
1318.187500	792.436951
1317.125000	921.275146
1316.062500	1124.115234
1314.999023	1102.690308
1313.935547	1120.801514
1312.872070	737.453003
1311.808594	856.820862
1310.745117	968.848816
1309.680664	992.289917
1308.616211	1069.966064
1307.551758	1029.582520
1306.486328	836.763733
1305.420898	924.534424
1304.355469	717.248291
1303.290039	815.018799
1302.224609	1006.240723
1301.158203	939.407837
1300.091797	1243.708496
1299.025391	1113.144775
1297.958984	1110.431763
1296.891602	1002.205933
1295.824219	835.182800
1294.756836	1078.192383
1293.689453	700.338379
1292.621094	783.941345
1291.553711	708.149597
1290.485352	823.729126
1289.416016	814.279907
1288.347656	1155.424438
1287.278320	954.878235
1286.208984	952.940063
1285.139648	779.586365
1284.069336	611.261292
1283.000000	763.821106
1281.929688	1002.042480
1280.858398	777.636658
1279.788086	1062.338501
1278.716797	1116.999146
1277.645508	988.242920
1276.574219	842.466492
1275.502930	1134.408081
1274.430664	1074.289429
1273.358398	984.906555
1272.286133	1310.937256
1271.213867	960.248840
1270.140625	1349.695923
1269.067383	1345.910400
1267.994141	1254.279053
1266.920898	1060.212036
1265.846680	1346.919800
1264.773438	1187.114746
1263.699219	1151.777954
1262.624023	1248.143921
1261.549805	1071.452515
1260.474609	1365.241577
1259.399414	942.515686
1258.324219	977.991943
1257.248047	1320.351440
1256.172852	1153.628784
1255.096680	1167.143311
1254.019531	1341.297485
1252.943359	1043.280273
1251.866211	1324.440186
1250.789063	1337.905029
1249.711914	1122.760986
1248.634766	1150.844360
1247.556641	1288.293335
1246.478516	1367.347046
1245.400391	984.701172
1244.321289	1175.505737
1243.243164	1062.629517
1242.164063	1020.202515
1241.084961	975.348633
1240.004883	787.296204
1238.925781	1040.941284
1237.845703	947.531189
1236.765625	975.412598
1235.684570	1126.927124
1234.604492	822.562805
1233.523438	952.174316
1232.442383	1195.596680
1231.360352	1048.810303
1230.279297	943.235046
1229.197266	765.022400
1228.115234	993.609131
1227.032227	1076.817261
1225.950195	1029.270386
1224.867188	742.164429
1223.784180	830.096741
1222.701172	429.411804
1221.617188	551.136597
1220.533203	293.231812
1219.449219	574.358398
1218.365234	524.274963
1217.280273	556.301392
1216.195313	610.002258
1215.110352	257.954468
1214.025391	248.828949
1212.940430	567.911743
1211.854492	551.374207
1210.768555	580.626892
1209.681641	542.272827
1208.595703	540.054260
1207.508789	716.189880
1206.421875	323.324829
1205.334961	265.552063
1204.247070	737.802612
1203.160156	364.288086
1202.072266	171.496384
1200.983398	354.334808
1199.895508	426.298615
1198.806641	450.031708
1197.717773	180.140778
1196.628906	57.045170
1195.539063	-176.695389
1194.449219	-254.104782
1193.359375	-98.359322
1192.269531	-55.713417
1191.179688	-78.030815
1190.088867	98.984428
1188.998047	66.892822
1187.907227	-15.680998
1186.815430	-211.128677
1185.723633	-274.547668
1184.631836	-50.043667
1183.540039	-132.802521
1182.448242	-217.994385
1181.355469	-123.368439
1180.262695	88.624817
1179.169922	-35.129997
1178.076172	-190.061859
1176.982422	-55.085823
1175.888672	173.175018
1174.794922	209.675705
1173.700195	255.657104
1172.606445	19.086771
1171.511719	206.149490
1170.416016	91.569794
1169.321289	-75.654976
1168.225586	96.731941
1167.129883	-123.170044
1166.034180	-261.766937
1164.937500	-276.095490
1163.840820	63.151005
1162.744141	261.226807
1161.647461	172.536514
1160.550781	527.957520
1159.453125	152.620880
1158.355469	137.788818
1157.256836	435.486938
1156.159180	265.388123
1155.060547	30.892660
1153.961914	108.821724
1152.863281	117.509880
1151.763672	21.246237
1150.664063	239.516296
1149.564453	26.394939
1148.464844	-24.724539
1147.364258	-264.021881
1146.263672	-131.858917
1145.163086	-152.158707
1144.062500	-91.600098
1142.960938	-169.132462
1141.859375	-51.634888
1140.757813	-67.428757
1139.656250	45.117729
1138.553711	24.434029
1137.451172	63.114002
1136.348633	163.498489
1135.246094	-92.540382
1134.142578	143.090851
1133.039063	266.962891
1131.935547	112.986984
1130.832031	63.455284
1129.727539	365.062744
1128.623047	486.194824
1127.518555	595.364380
1126.413086	671.235107
1125.308594	469.670807
1124.203125	642.620667
1123.096680	445.791016
1121.991211	478.813446
1120.884766	388.611603
1119.778320	213.165176
1118.671875	501.774323
1117.564453	357.071411
1116.458008	359.120117
1115.350586	219.181839
1114.242188	192.797043
1113.134766	421.793213
1112.026367	260.558685
1110.917969	21.372236
1109.808594	311.592773
1108.700195	441.010986
1107.590820	367.206421
1106.481445	123.389709
1105.372070	580.861267
1104.261719	306.376495
1103.151367	275.066010
1102.041016	434.859161
1100.930664	368.122864
1099.819336	506.567596
1098.708008	489.328003
1097.596680	427.304169
1096.484375	391.216431
1095.373047	574.265991
1094.260742	533.442505
1093.147461	177.058441
1092.035156	571.920288
1090.921875	328.681976
1089.808594	306.778992
1088.695313	371.945496
1087.581055	258.306274
1086.467773	499.855377
1085.353516	306.319153
1084.238281	275.074432
1083.124023	255.617142
1082.008789	414.747955
1080.893555	677.185486
1079.777344	563.748047
1078.662109	196.808350
1077.545898	374.665344
1076.429688	374.100006
1075.312500	110.760910
1074.196289	394.161133
1073.079102	187.285446
1071.960938	95.426758
1070.843750	289.644897
1069.725586	158.034119
1068.607422	319.414337
1067.489258	66.121330
1066.370117	0.344944
1065.251953	353.783234
1064.132813	494.068024
1063.012695	119.431725
1061.893555	252.785004
1060.773438	418.871277
1059.653320	236.451401
1058.532227	157.049545
1057.412109	98.786880
1056.291016	-48.209980
1055.169922	-8.145243
1054.047852	52.983959
1052.926758	-23.645073
1051.804688	-20.786133
1050.681641	82.515816
1049.559570	127.498199
1048.436523	158.524780
1047.313477	217.605698
1046.190430	188.103943
1045.066406	44.429073
1043.942383	78.075363
1042.818359	-310.074707
1041.694336	164.207031
1040.569336	-67.536797
1039.445313	50.283337
1038.319336	-111.303406
1037.194336	-74.836754
1036.068359	-94.164375
1034.942383	144.902557
1033.816406	167.596024
1032.690430	141.530762
1031.563477	134.169830
1030.436523	164.107910
1029.308594	82.564064
1028.181641	-261.419006
1027.053711	-231.109558
1025.925781	-275.036469
1024.797852	82.885605
1023.668945	-276.618073
1022.540039	-171.641129
1021.411133	-458.766296
1020.281250	-485.816895
1019.152344	-649.583984
1018.022461	-277.506348
1016.892578	-345.969269
1015.761719	-407.336792
1014.630859	-306.347900
1013.500000	-10.685203
1012.369141	-138.900360
1011.237305	38.724945
1010.105469	121.470665
1008.973633	37.652184
1007.841797	106.721596
1006.708984	215.210037
1005.576172	890.443787
1004.443359	1093.759644
1003.310547	1757.170044
1002.176758	1581.386108
1001.042969	1008.358643
999.908203	761.470825
998.774414	341.604828
997.639648	104.485428
996.504883	151.572525
995.370117	198.768967
994.234375	103.009201
993.098633	-80.237617
991.962891	-124.877281
990.826172	-58.676319
989.690430	-262.100372
988.553711	-403.063690
987.416016	-140.567551
986.279297	144.980148
985.141602	-311.111572
984.003906	-188.872833
982.865234	106.106239
981.727539	-204.237671
980.588867	97.788109
979.450195	-62.595242
978.310547	-77.866180
977.170898	-396.520630
976.031250	23.072199
974.891602	194.378998
973.751953	186.514877
972.611328	119.062286
971.470703	67.858513
970.329102	129.333862
969.188477	-6.511638
968.046875	-4.444047
966.904297	4.645998
965.762695	-29.716932
964.620117	112.676331
963.477539	60.236164
962.334961	195.938599
961.191406	308.798553
960.047852	270.509125
958.904297	211.755234
957.760742	244.776413
956.616211	60.390621
955.471680	137.198547
954.327148	202.660339
953.182617	133.220444
952.037109	240.097519
950.891602	205.254929
949.745117	246.016953
948.599609	44.568134
947.453125	177.026810
946.306641	250.142807
945.159180	181.719223
944.012695	88.328262
942.865234	-25.440348
941.716797	433.951538
940.569336	397.997284
939.420898	327.957062
938.272461	438.284729
937.124023	487.100098
935.974609	266.962585
934.825195	386.700714
933.675781	615.889160
932.525391	419.009491
931.375977	379.508240
930.225586	317.365601
929.074219	55.000164
927.923828	352.844147
926.772461	175.011063
925.621094	58.801003
924.468750	-246.052139
923.317383	-66.259560
922.165039	33.972481
921.011719	0.148258
919.859375	184.596985
918.706055	210.015167
917.552734	-23.442413
916.399414	-95.457382
915.245117	46.077579
914.090820	119.533752
912.936523	-20.282291
911.781250	-91.878334
910.625977	-235.945892
909.470703	175.739487
908.315430	-115.539139
907.160156	-209.403076
906.003906	-17.605986
904.846680	-45.589325
903.690430	-166.366028
902.533203	-37.911846
901.375977	24.887634
900.218750	3.969613
899.060547	-184.331497
897.903320	37.005939
896.744141	-78.713303
895.585938	-6.642391
894.426758	187.538376
893.267578	20.026966
892.108398	60.539764
890.949219	-129.365067
889.789063	116.795547
888.628906	114.481079
887.467773	211.545715
886.307617	78.369598
885.146484	-68.246643
883.985352	263.513763
882.823242	-101.793800
881.661133	286.247009
880.499023	178.157211
879.336914	367.649170
878.173828	155.979523
877.010742	435.537201
875.847656	442.450592
874.684570	111.607872
873.520508	-9.701037
872.356445	397.963470
871.192383	368.907593
870.027344	432.108704
868.862305	324.346283
867.697266	311.069122
866.532227	322.518982
865.366211	457.573608
864.200195	363.362213
863.034180	172.587479
861.867188	590.527588
860.700195	489.573547
859.533203	482.930023
858.366211	453.821259
857.198242	559.336060
856.030273	756.744324
854.862305	628.836853
853.693359	642.219910
852.524414	776.612854
851.355469	682.310364
850.186523	579.052551
849.016602	534.049072
847.846680	509.179779
846.676758	573.837097
845.505859	396.670227
844.334961	116.592293
843.164063	431.741974
841.993164	294.843903
840.821289	645.482788
839.649414	246.902100
838.477539	297.742676
837.305664	214.414841
836.132813	180.221939
834.959961	221.925461
833.786133	111.695915
832.613281	327.406067
831.439453	60.820530
830.264648	79.935631
829.090820	116.812141
827.916016	300.815979
826.741211	63.191772
825.566406	365.131561
824.390625	281.251068
823.214844	32.430012
822.039063	157.928955
820.862305	234.291290
819.685547	-288.479828
818.508789	-192.180313
817.332031	-44.816956
816.154297	6.710218
814.976563	-17.513100
813.798828	-77.399773
812.621094	102.809280
811.442383	158.352646
810.263672	-30.704908
809.083984	-281.976379
807.905273	-135.567398
806.725586	-322.467041
805.544922	-222.921936
804.365234	-250.058517
803.184570	-239.539963
802.003906	-13.882567
800.823242	-54.631275
799.641602	-232.955780
798.459961	-229.467651
797.278320	-383.467438
796.095703	-342.447174
794.913086	-270.519897
793.730469	-205.360947
792.547852	32.422695
791.364258	-39.981262
790.180664	-380.292694
788.997070	-213.723770
787.813477	-377.002228
786.628906	123.342796
785.444336	161.142853
784.258789	68.390320
783.074219	-70.826241
781.888672	24.201628
780.702148	2.002306
779.516602	43.788029
778.330078	-97.822754
777.143555	49.791565
775.956055	31.707428
774.769531	77.551971
773.582031	105.652405
772.393555	-58.237736
771.206055	-10.414545
770.017578	279.847504
768.829102	67.333054
767.639648	53.190979
766.451172	199.829025
765.261719	132.675690
764.072266	197.625549
762.881836	136.997437
761.691406	410.916626
760.500977	158.707886
759.310547	386.192108
758.119141	318.778076
756.927734	513.042664
755.735352	205.908463
754.543945	206.601120
753.351563	227.039230
752.159180	289.178986
750.965820	193.112946
749.773438	160.748901
748.580078	277.667572
747.385742	12.598619
746.192383	463.008667
744.998047	316.458984
743.803711	275.248016
742.608398	102.482292
741.413086	225.757294
740.217773	83.763947
739.022461	-270.715027
737.826172	76.032463
736.630859	-24.188606
735.433594	-155.002640
734.237305	145.540192
733.040039	174.561981
731.842773	-61.179466
730.645508	64.188583
729.447266	-51.058979
728.249023	216.450851
727.050781	-106.387703
725.851563	-81.514481
724.653320	22.056787
723.454102	-36.029861
722.253906	95.983177
721.053711	66.406189
719.854492	89.295311
718.653320	227.916122
717.453125	63.236584
716.251953	321.922638
715.050781	377.729431
713.848633	307.119720
712.647461	147.244461
711.445313	262.144836
710.243164	8.833388
709.040039	-24.238878
707.836914	238.998856
706.633789	44.949894
705.430664	92.730324
704.226563	205.886841
703.022461	90.626266
701.818359	3.808542
700.613281	138.984161
699.408203	-23.679693
698.203125	74.713593
696.998047	-39.812542
695.791992	-112.875732
694.585938	131.377716
693.379883	-4.431595
692.172852	144.396851
690.965820	-203.838791
689.758789	-113.381737
688.551758	-265.856293
687.343750	-348.710815
686.135742	-67.039017
684.926758	-52.064857
683.718750	-182.217422
682.509766	-36.929504
681.300781	-54.091133
680.090820	154.180466
678.881836	63.596870
677.671875	-13.821899
676.460938	123.233025
675.250977	-101.090790
674.040039	-147.762039
672.828125	-129.390854
671.617188	-279.620331
670.405273	-25.324043
669.193359	36.562645
667.981445	53.134819
666.768555	7.135585
665.555664	-235.332870
664.342773	-91.012726
663.128906	12.296965
661.916016	-197.391373
660.702148	-175.983017
659.487305	-100.579361
658.272461	-163.226089
657.058594	-236.594559
655.842773	119.203438
654.627930	30.766146
653.412109	-107.183823
652.196289	-33.908073
650.979492	164.271378
649.763672	-176.109909
648.546875	189.898514
647.330078	-12.643363
646.112305	90.466881
644.894531	283.819092
643.676758	106.965614
642.458984	256.991150
641.240234	215.446304
640.021484	102.826263
638.802734	18.023893
637.583008	-6.758905
636.363281	215.308746
635.143555	-78.433723
633.923828	198.881485
632.703125	304.047455
631.482422	325.151825
630.261719	182.828979
629.040039	319.106445
627.818359	-145.621964
626.596680	-25.148832
625.375000	90.530991
624.152344	164.954880
622.929688	459.548584
621.707031	185.729782
620.483398	408.372711
619.259766	210.582321
618.036133	-39.157146
616.812500	-15.505308
615.587891	-71.776932
614.363281	-28.249268
613.138672	-366.295013
611.913086	88.313660
610.687500	178.345840
609.461914	250.276001
608.236328	77.547813
607.009766	51.249012
605.783203	-273.055756
604.555664	-134.981094
