# Supplementary material for: Raman spectroscopy accurately differentiates mucosal healing from non-healing and biochemical changes following biological therapy in inflammatory bowel disease
Source: PLoS One. 2021 Jun 2;16(6):e0252210. doi: 10.1371/journal.pone.0252210 (PMC8172032; doi:10.1371/journal.pone.0252210)
Supplement: S4 Dataset — (ZIP) [file pone.0252210.s006.zip › CD Mucosal healing/EC042-1_base sub CR removed_60__X_-26577.8__Y_40171.2__Time_668.txt]

1714.793945	-95.842232
1713.817383	97.774689
1712.840820	54.795826
1711.864258	-152.212006
1710.886719	-177.279800
1709.909180	76.045784
1708.931641	-51.608311
1707.953125	24.081142
1706.975586	-69.226830
1705.997070	110.406731
1705.018555	-31.497789
1704.040039	16.573286
1703.060547	136.736618
1702.081055	-45.556149
1701.101563	7.592648
1700.122070	-56.953804
1699.142578	-6.472186
1698.162109	279.238098
1697.181641	115.927650
1696.201172	324.199188
1695.220703	177.237366
1694.239258	377.659912
1693.257813	532.791748
1692.276367	276.969696
1691.294922	477.879089
1690.313477	470.832306
1689.331055	552.063416
1688.348633	673.564148
1687.366211	659.338440
1686.383789	778.750427
1685.400391	911.750793
1684.416992	981.109741
1683.433594	621.903625
1682.450195	750.677979
1681.465820	895.748901
1680.482422	918.751404
1679.498047	1003.365662
1678.512695	1218.752686
1677.528320	1070.048218
1676.542969	1443.191040
1675.558594	1500.219849
1674.572266	1677.291260
1673.586914	1474.699097
1672.601563	1511.878784
1671.615234	1461.843628
1670.628906	1755.017212
1669.642578	1621.004150
1668.655273	1917.687500
1667.668945	1803.338989
1666.681641	1851.442261
1665.694336	2083.147949
1664.706055	1967.746338
1663.718750	2234.887451
1662.730469	2234.613770
1661.742188	2073.174561
1660.753906	2023.674194
1659.764648	2205.257080
1658.775391	2204.508057
1657.787109	2265.250488
1656.796875	2180.821045
1655.807617	2457.059814
1654.818359	2416.086914
1653.828125	2089.848389
1652.837891	2073.846191
1651.846680	1934.044922
1650.856445	1792.214600
1649.865234	1709.124634
1648.874023	1531.434692
1647.882813	1251.274902
1646.891602	1125.005615
1645.899414	890.980591
1644.907227	926.957581
1643.915039	770.663391
1642.922852	519.897766
1641.930664	494.078369
1640.937500	497.767029
1639.944336	166.883987
1638.951172	303.475128
1637.957031	435.185089
1636.963867	348.484009
1635.969727	101.473984
1634.975586	26.310152
1633.981445	-119.520119
1632.986328	48.594982
1631.991211	-101.601372
1630.996094	-22.248241
1630.000977	-168.909637
1629.005859	166.513428
1628.009766	-100.382530
1627.013672	-156.325760
1626.017578	-261.843628
1625.021484	-77.703751
1624.024414	-64.176743
1623.028320	18.036125
1622.031250	16.455580
1621.033203	7.318545
1620.036133	56.297508
1619.038086	302.516510
1618.041016	199.745377
1617.041992	126.176971
1616.043945	362.601563
1615.045898	126.919930
1614.046875	28.009491
1613.047852	-52.243366
1612.048828	148.347198
1611.048828	-99.189377
1610.049805	-52.843552
1609.049805	35.623222
1608.049805	-77.459564
1607.048828	-33.143612
1606.048828	68.957855
1605.047852	-40.868053
1604.046875	200.270905
1603.045898	378.663239
1602.044922	190.842590
1601.042969	89.568954
1600.041016	-21.985664
1599.039063	-47.080452
1598.037109	-38.062412
1597.034180	-188.364243
1596.031250	-200.014450
1595.028320	-154.095230
1594.025391	-267.433807
1593.022461	-338.869049
1592.018555	-449.369019
1591.014648	-233.498505
1590.010742	-328.210388
1589.006836	-107.153778
1588.001953	-188.738647
1586.997070	-6.870460
1585.992188	-88.403122
1584.987305	119.454086
1583.982422	27.510544
1582.976563	232.637039
1581.970703	192.783966
1580.964844	-16.367889
1579.958984	105.236382
1578.952148	356.916107
1577.945313	181.582123
1576.938477	170.210602
1575.931641	166.586365
1574.924805	399.596924
1573.916992	172.134125
1572.909180	124.085251
1571.901367	185.143829
1570.893555	113.538651
1569.884766	130.203674
1568.876953	27.257627
1567.868164	170.971451
1566.858398	158.703979
1565.849609	-63.965042
1564.839844	19.596323
1563.830078	108.173828
1562.820313	100.575424
1561.810547	85.048645
1560.799805	22.692450
1559.790039	71.691544
1558.779297	161.975800
1557.767578	-25.254099
1556.756836	54.301193
1555.745117	58.515293
1554.733398	145.419632
1553.721680	112.986435
1552.709961	269.356049
1551.697266	319.338043
1550.685547	92.216103
1549.672852	366.887878
1548.659180	530.003418
1547.646484	297.177155
1546.632813	426.194580
1545.619141	317.124176
1544.605469	83.825195
1543.591797	-20.409477
1542.577148	-148.084442
1541.562500	98.554787
1540.547852	112.457764
1539.533203	131.279282
1538.518555	77.582458
1537.502930	33.980389
1536.487305	39.169743
1535.471680	149.863449
1534.456055	10.113436
1533.439453	107.366341
1532.422852	72.858391
1531.406250	151.506134
1530.389648	232.440155
1529.373047	112.147568
1528.355469	-23.814228
1527.337891	-85.303864
1526.320313	15.158352
1525.302734	-103.462410
1524.284180	-37.027237
1523.265625	-186.995819
1522.247070	164.415741
1521.228516	-119.786903
1520.208984	-108.467278
1519.190430	-58.846836
1518.170898	-78.915337
1517.151367	42.080647
1516.130859	229.538742
1515.111328	-253.678024
1514.090820	-177.181076
1513.070313	-170.297562
1512.049805	-435.751282
1511.028320	-77.788849
1510.006836	-5.025421
1508.986328	82.850685
1507.963867	-147.598740
1506.942383	47.424541
1505.919922	-1.431300
1504.898438	-245.287537
1503.875977	-2.466484
1502.852539	-241.631165
1501.830078	-147.970505
1500.806641	137.436203
1499.783203	-337.887085
1498.759766	-73.533035
1497.736328	-162.683029
1496.711914	72.875282
1495.687500	72.760849
1494.663086	0.801307
1493.638672	69.264786
1492.613281	-115.626160
1491.587891	131.255463
1490.563477	43.087387
1489.537109	72.210770
1488.511719	149.645599
1487.485352	425.987671
1486.458984	283.296967
1485.432617	398.254364
1484.406250	546.127625
1483.379883	216.616318
1482.352539	575.753174
1481.325195	546.886719
1480.297852	451.540802
1479.269531	832.724426
1478.241211	772.631531
1477.213867	962.113037
1476.184570	871.052368
1475.156250	856.281372
1474.127930	968.662537
1473.098633	1332.850586
1472.069336	1353.081787
1471.040039	1345.144165
1470.009766	1649.975464
1468.979492	1600.932617
1467.950195	1996.841919
1466.918945	2013.525513
1465.888672	1991.942749
1464.857422	2120.159668
1463.827148	2347.304199
1462.795898	2762.192139
1461.763672	2831.311523
1460.732422	2798.718750
1459.700195	2931.020020
1458.667969	2936.228027
1457.635742	2832.192871
1456.603516	3182.260498
1455.570313	3220.033447
1454.537109	3072.542969
1453.503906	3069.548828
1452.470703	3203.358398
1451.436523	3367.411621
1450.403320	3465.447021
1449.369141	3578.537354
1448.333984	3650.950684
1447.299805	3373.812500
1446.264648	3575.222656
1445.230469	3308.211182
1444.194336	3509.401367
1443.159180	3209.487305
1442.124023	3195.504395
1441.087891	2746.443604
1440.051758	2805.783691
1439.015625	2776.575928
1437.978516	2931.834473
1436.941406	2750.907471
1435.904297	2276.963379
1434.867188	2219.977295
1433.830078	2034.205811
1432.791992	1661.640747
1431.754883	1435.658447
1430.715820	939.682068
1429.677734	1203.427856
1428.639648	919.647827
1427.600586	976.463074
1426.561523	927.358643
1425.522461	724.510620
1424.482422	735.991394
1423.443359	649.239014
1422.403320	706.136292
1421.363281	695.035095
1420.322266	701.582092
1419.282227	403.537292
1418.241211	531.062927
1417.200195	542.815308
1416.159180	230.026871
1415.117188	174.006577
1414.076172	251.396423
1413.034180	293.593475
1411.992188	6.503628
1410.949219	164.478867
1409.907227	189.299164
1408.864258	106.133530
1407.821289	156.219406
1406.777344	156.123871
1405.734375	141.079086
1404.690430	-42.073441
1403.646484	-21.758942
1402.602539	116.582649
1401.557617	61.784332
1400.513672	82.385612
1399.468750	185.818680
1398.423828	33.606728
1397.377930	-43.245064
1396.333008	-17.174891
1395.287109	71.625191
1394.241211	105.412086
1393.195313	-3.434259
1392.148438	-62.039150
1391.101563	-178.058319
1390.054688	-18.580765
1389.007813	-146.781433
1387.960938	-12.102961
1386.913086	15.097411
1385.865234	-107.594864
1384.817383	-17.573738
1383.769531	-19.914856
1382.720703	-32.109844
1381.671875	-154.068237
1380.623047	-60.984982
1379.574219	-197.533630
1378.524414	-156.596008
1377.475586	-237.804169
1376.425781	25.595654
1375.375977	204.223831
1374.325195	-153.424057
1373.274414	217.557053
1372.224609	-79.709785
1371.172852	69.561920
1370.122070	-47.727299
1369.070313	94.375626
1368.019531	-132.112762
1366.967773	-126.672371
1365.915039	-233.125427
1364.863281	225.879227
1363.810547	187.003265
1362.757813	-8.454238
1361.705078	-4.566316
1360.651367	81.601730
1359.598633	-110.616821
1358.544922	-21.572357
1357.491211	32.833702
1356.436523	-19.473181
1355.382813	368.315002
1354.328125	197.114838
1353.273438	90.781631
1352.217773	121.276573
1351.163086	318.337463
1350.107422	91.024757
1349.051758	464.624390
1347.996094	592.625000
1346.939453	557.039246
1345.883789	630.825195
1344.827148	885.795044
1343.769531	850.795227
1342.712891	1200.219849
1341.655273	1388.618652
1340.598633	1198.101440
1339.540039	1282.800781
1338.482422	1385.025269
1337.423828	1450.267090
1336.366211	1226.083862
1335.307617	1474.898193
1334.248047	1206.673096
1333.189453	1005.579895
1332.129883	1136.188721
1331.070313	990.009460
1330.010742	1059.182129
1328.950195	1257.051758
1327.890625	1321.613647
1326.830078	1163.998047
1325.768555	1041.228149
1324.708008	1274.336792
1323.646484	1164.355957
1322.585938	1155.840820
1321.523438	1201.810059
1320.461914	1265.244629
1319.400391	1269.648438
1318.337891	1232.317383
1317.275391	1205.064575
1316.211914	1237.180298
1315.149414	1291.667725
1314.085938	1501.562012
1313.022461	1292.747681
1311.958984	1532.492432
1310.894531	1464.503296
1309.831055	1285.951416
1308.766602	1233.191650
1307.701172	1313.525391
1306.636719	1521.954834
1305.571289	1491.864868
1304.505859	1420.161743
1303.440430	1255.234131
1302.375000	1363.421631
1301.308594	1238.250488
1300.242188	1481.882080
1299.175781	1408.673340
1298.109375	1384.786255
1297.041992	1680.296265
1295.975586	1285.985107
1294.908203	1515.443604
1293.839844	1268.890503
1292.772461	1017.702209
1291.704102	1034.138428
1290.635742	1004.126038
1289.567383	1028.217285
1288.498047	1150.496338
1287.428711	843.987427
1286.360352	748.475647
1285.290039	898.108337
1284.220703	717.184021
1283.150391	935.591309
1282.080078	965.537109
1281.009766	885.461914
1279.939453	1015.989868
1278.868164	713.561523
1277.796875	988.623474
1276.725586	1097.397339
1275.654297	1286.921265
1274.582031	1104.940674
1273.509766	1169.968140
1272.437500	1357.238892
1271.365234	1344.230347
1270.291992	1302.022339
1269.218750	1176.917969
1268.145508	1303.394287
1267.072266	1237.106689
1265.999023	1019.655457
1264.924805	1217.097412
1263.850586	1370.637329
1262.776367	1670.492676
1261.701172	1548.542725
1260.625977	1675.329712
1259.550781	1387.874023
1258.475586	1358.859863
1257.400391	1310.436401
1256.324219	1559.188354
1255.248047	1525.471924
1254.171875	1521.033936
1253.094727	1519.084229
1252.018555	1390.666382
1250.941406	1958.050537
1249.864258	1506.227905
1248.786133	1715.997925
1247.708008	1366.603394
1246.630859	1620.126831
1245.551758	1543.112671
1244.473633	1762.531494
1243.394531	1629.708740
1242.316406	1603.808594
1241.236328	1497.821045
1240.157227	1088.503662
1239.077148	1084.621582
1237.998047	1286.963745
1236.917969	1367.947632
1235.836914	1332.495972
1234.756836	1469.194702
1233.675781	1596.133179
1232.594727	1347.382202
1231.512695	1253.792480
1230.431641	1165.075073
1229.349609	1165.987305
1228.267578	1103.926147
1227.185547	942.619080
1226.102539	1250.871948
1225.019531	946.790833
1223.936523	1012.933228
1222.853516	960.503235
1221.769531	1007.197266
1220.686523	787.904602
1219.602539	994.048523
1218.517578	586.284180
1217.433594	596.598816
1216.348633	517.489685
1215.263672	387.647278
1214.178711	634.430176
1213.092773	840.009338
1212.007813	784.808044
1210.921875	729.565491
1209.834961	490.954620
1208.749023	930.033936
1207.662109	908.333374
1206.575195	614.176880
1205.488281	990.044373
1204.400391	683.790100
1203.313477	620.887512
1202.225586	622.949951
1201.136719	408.217010
1200.048828	374.033813
1198.959961	265.161743
1197.871094	300.615143
1196.782227	314.299957
1195.692383	279.775146
1194.603516	2.297070
1193.513672	99.870598
1192.423828	-16.622156
1191.333008	-270.145874
1190.242188	-72.005692
1189.151367	-44.605862
1188.060547	6.680634
1186.969727	-196.665619
1185.877930	-448.047089
1184.786133	54.089222
1183.694336	97.622498
1182.601563	-149.232742
1181.509766	-216.242599
1180.416992	76.291183
1179.323242	-125.238701
1178.230469	11.103607
1177.136719	20.261948
1176.042969	192.171448
1174.949219	502.772217
1173.854492	200.129776
1172.760742	302.046692
1171.666016	68.709969
1170.570313	368.922821
1169.475586	178.451584
1168.379883	50.101822
1167.284180	144.042465
1166.188477	-34.735218
1165.091797	-22.379135
1163.996094	-57.963257
1162.899414	102.215439
1161.801758	111.692978
1160.705078	46.993992
1159.607422	132.572830
1158.509766	27.013941
1157.412109	95.549255
1156.313477	202.069305
1155.215820	320.319031
1154.117188	42.493950
1153.017578	158.021133
1151.918945	54.052765
1150.819336	488.551270
1149.719727	315.143616
1148.620117	286.964508
1147.519531	110.981949
1146.418945	1.589111
1145.318359	-219.786163
1144.217773	187.063339
1143.116211	-270.127106
1142.014648	-63.584667
1140.913086	-294.889130
1139.811523	-221.897461
1138.708984	-68.277061
1137.606445	-45.596176
1136.503906	171.761002
1135.401367	182.193527
1134.297852	399.086456
1133.194336	147.956284
1132.090820	487.897522
1130.987305	440.670807
1129.882813	557.033936
1128.778320	870.097839
1127.673828	1012.101868
1126.569336	852.746216
1125.463867	975.421265
1124.358398	1171.369507
1123.252930	933.441895
1122.146484	951.331116
1121.041016	964.342773
1119.934570	835.115173
1118.828125	606.376160
1117.720703	637.953003
1116.613281	636.249695
1115.505859	459.338074
1114.398438	483.424835
1113.291016	625.607361
1112.182617	604.450928
1111.074219	639.905273
1109.964844	679.930115
1108.856445	696.195190
1107.747070	894.198425
1106.637695	763.733765
1105.528320	963.748535
1104.417969	918.055664
1103.307617	1308.853882
1102.197266	1003.338806
1101.086914	1016.293762
1099.975586	1116.381226
1098.864258	1015.903870
1097.752930	1092.157104
1096.641602	1180.057251
1095.529297	959.145569
1094.416992	1190.516235
1093.304688	1106.103394
1092.191406	1120.512695
1091.079102	1010.075439
1089.965820	1000.783630
1088.852539	892.587463
1087.738281	1028.992798
1086.624023	1073.532227
1085.509766	1164.997437
1084.395508	1021.266296
1083.280273	1286.455688
1082.166016	1147.320557
1081.050781	1156.162109
1079.934570	742.174805
1078.819336	694.625366
1077.703125	571.903015
1076.586914	669.799011
1075.469727	1004.572754
1074.353516	602.540466
1073.236328	468.005188
1072.119141	415.555267
1071.000977	402.926666
1069.882813	554.329041
1068.765625	651.745422
1067.646484	777.168640
1066.528320	265.457855
1065.409180	641.408203
1064.290039	513.836731
1063.170898	697.590576
1062.050781	651.913391
1060.930664	341.886230
1059.810547	263.543610
1058.690430	398.019592
1057.569336	305.649872
1056.449219	241.380310
1055.327148	380.414612
1054.206055	390.913086
1053.083984	181.852493
1051.961914	318.497467
1050.839844	287.005646
1049.717773	243.878357
1048.594727	553.137024
1047.471680	491.341187
1046.348633	191.693298
1045.224609	309.613373
1044.101563	59.173824
1042.976563	6.983484
1041.852539	490.834656
1040.728516	184.729385
1039.603516	137.343704
1038.478516	322.896912
1037.352539	103.317162
1036.227539	300.547180
1035.101563	230.125504
1033.974609	476.194214
1032.848633	101.203529
1031.721680	484.530182
1030.594727	467.877411
1029.467773	335.094055
1028.340820	269.845490
1027.212891	0.255621
1026.084961	-48.460987
1024.956055	-268.916595
1023.828125	-143.238525
1022.699219	-428.367310
1021.570313	-420.869995
1020.440430	-385.440613
1019.311523	-377.742493
1018.181641	-45.297516
1017.050781	-220.633621
1015.920898	-31.854347
1014.790039	-285.660645
1013.659180	-92.087318
1012.528320	80.675125
1011.396484	316.001709
1010.265625	342.994659
1009.132813	532.115540
1008.000977	668.072266
1006.868164	459.376221
1005.736328	974.903931
1004.602539	1735.438599
1003.469727	2324.696289
1002.335938	3151.892334
1001.202148	2596.968994
1000.068359	1857.635254
998.933594	1056.431641
997.799805	431.275238
996.665039	83.609230
995.529297	190.971481
994.394531	342.305511
993.258789	154.592346
992.123047	31.721704
990.986328	15.154369
989.849609	233.930008
988.712891	47.116997
987.576172	-125.601143
986.439453	-93.011627
985.301758	-21.100372
984.164063	16.421225
983.025391	24.180752
981.887695	151.824677
980.749023	-33.362217
979.610352	25.599205
978.470703	-37.180595
977.332031	-108.925903
976.192383	-53.997257
975.051758	28.683310
973.912109	173.577774
972.771484	75.078445
971.630859	116.942070
970.490234	-155.603760
969.348633	127.757446
968.207031	234.463348
967.065430	24.661259
965.923828	83.584366
964.781250	181.680481
963.638672	11.651899
962.496094	266.036316
961.352539	172.127563
960.208984	108.267860
959.065430	115.672386
957.921875	210.323837
956.777344	167.754852
955.632813	372.665955
954.488281	117.654884
953.343750	36.887646
952.198242	189.717667
951.052734	97.967468
949.907227	1.906386
948.760742	4.405760
947.614258	-132.296631
946.467773	133.445267
945.321289	189.105560
944.173828	162.735748
943.026367	163.994446
941.878906	133.505951
940.730469	87.273239
939.582031	84.627991
938.433594	25.168880
937.285156	403.846069
936.135742	226.194290
934.987305	429.535522
933.836914	418.757690
932.687500	273.757477
931.537109	368.227112
930.386719	100.738335
929.236328	-70.788437
928.084961	85.775963
926.934570	221.984985
925.783203	-55.782295
924.630859	55.777561
923.478516	-80.415504
922.327148	115.616318
921.173828	29.877159
920.021484	-76.084518
918.868164	65.858070
917.714844	67.082703
916.561523	-210.848450
915.407227	-61.600060
914.252930	76.408073
913.098633	-307.441742
911.944336	-78.325851
910.789063	-341.379303
909.633789	101.164711
908.478516	-200.008972
907.322266	-163.119186
906.166016	-85.288361
905.009766	-84.367058
903.853516	-90.082817
902.696289	-405.890472
901.539063	-368.196472
900.381836	-203.607468
899.223633	-281.089752
898.065430	-9.966358
896.907227	7.829746
895.749023	-132.544601
894.589844	-76.014481
893.430664	98.158920
892.271484	-37.217327
891.112305	-21.031498
889.952148	180.490768
888.791992	111.048622
887.630859	28.215336
886.470703	-110.904854
885.309570	70.594170
884.148438	159.612152
882.986328	47.949146
881.825195	139.380402
880.663086	48.253975
879.500000	286.343506
878.337891	253.986237
877.174805	419.987549
876.011719	20.644850
874.847656	243.074860
873.684570	481.217682
872.520508	305.183807
871.355469	-1.212332
870.191406	210.013901
869.026367	-109.600975
867.861328	335.517242
866.695313	58.838924
865.530273	25.059319
864.364258	117.174149
863.197266	117.179306
862.031250	128.433899
860.864258	123.998207
859.697266	496.725464
858.530273	534.881042
857.362305	285.826019
856.194336	629.128418
855.026367	483.348541
853.857422	476.661987
852.688477	707.593750
851.519531	561.889771
850.350586	465.534149
849.180664	685.071594
848.010742	581.982422
846.840820	369.203918
845.670898	387.062073
844.500000	261.654419
843.329102	225.765991
842.157227	8.670033
840.986328	265.739868
839.814453	142.547379
838.642578	-72.290016
837.469727	108.485214
836.296875	201.976990
835.124023	281.956940
833.951172	120.640167
832.777344	334.428650
831.603516	367.233368
830.429688	444.574219
829.255859	483.867676
828.081055	460.605469
826.906250	403.812378
825.731445	462.889404
824.555664	274.427856
823.379883	286.517395
822.204102	138.086533
821.027344	-21.513680
819.851563	99.435295
818.674805	229.126907
817.497070	-180.004425
816.320313	118.579002
815.142578	54.267555
813.963867	-165.828323
812.786133	-143.564606
811.607422	-1.383304
810.428711	36.133289
809.250000	-26.497461
808.070313	-93.672768
806.890625	-143.183273
805.710938	-119.532822
804.531250	21.626444
803.350586	-108.198456
802.169922	-38.398857
800.988281	-339.258789
799.807617	-362.886414
798.625977	-289.080658
797.444336	-339.606934
796.261719	-188.567657
795.079102	-66.557823
793.896484	-102.048904
792.713867	-332.576660
791.530273	-140.224030
790.346680	43.026321
789.163086	-92.667648
787.979492	43.707603
786.794922	124.559372
785.610352	191.947052
784.425781	210.503723
783.240234	217.843704
782.054688	163.142426
780.869141	453.002106
779.682617	367.037109
778.496094	168.326019
777.309570	355.951904
776.123047	53.283195
774.935547	92.682358
773.748047	114.264160
772.560547	43.040009
771.373047	161.367172
770.184570	-143.837143
768.996094	128.496048
767.806641	164.754700
766.618164	178.823837
765.428711	318.309387
764.239258	-31.304579
763.048828	195.973557
761.858398	317.356903
760.667969	497.977356
759.477539	524.379211
758.286133	506.657715
757.094727	365.679291
755.903320	171.888931
754.710938	261.636017
753.518555	513.857910
752.326172	541.761780
751.133789	435.566589
749.940430	406.190277
748.747070	479.930450
747.553711	377.953735
746.359375	396.641144
745.166016	270.447784
743.970703	289.009369
742.776367	322.848511
741.581055	67.216858
740.385742	265.372314
739.190430	-27.482574
737.994141	67.539528
736.797852	282.948883
735.601563	23.032351
734.405273	288.645203
733.208008	70.389908
732.010742	182.652161
730.813477	-70.505470
729.615234	232.015762
728.416992	53.316662
727.218750	119.567413
726.020508	284.158966
724.821289	103.434410
723.622070	434.037750
722.422852	412.869812
721.222656	230.160614
720.022461	248.435028
718.822266	371.519653
717.621094	610.258057
716.420898	403.904144
715.218750	219.530579
714.017578	179.241364
712.815430	154.317032
711.614258	146.932785
710.411133	381.523315
709.208984	317.650574
708.005859	266.984161
706.802734	159.844788
705.599609	144.312561
704.395508	41.854347
703.191406	-143.106186
701.987305	31.112255
700.782227	-73.000031
699.577148	116.638062
698.372070	225.908554
697.166992	13.619075
695.960938	134.054657
694.754883	37.363537
693.548828	-189.424637
692.341797	-316.038727
691.135742	-390.311768
689.927734	0.106449
688.720703	-236.568985
687.512695	-336.265015
686.304688	-69.180069
685.096680	-127.276711
683.888672	-250.180023
682.679688	-106.235336
681.470703	-181.008423
680.260742	54.250614
679.050781	142.328354
677.840820	55.177738
676.630859	-235.223373
675.419922	-326.161499
674.209961	50.526291
672.998047	16.216574
671.787109	209.213272
670.575195	-12.847906
669.363281	63.716373
668.151367	127.463959
666.938477	-169.488510
665.725586	22.102362
664.512695	-41.084648
663.299805	-17.709373
662.085938	135.342392
660.872070	105.011566
659.658203	55.409325
658.443359	159.128128
657.228516	49.387180
656.013672	230.898453
654.797852	-89.886833
653.583008	-37.588604
652.366211	169.900543
651.150391	-38.455605
649.934570	50.532188
648.717773	51.202480
647.500000	-83.767616
646.283203	-128.321381
645.065430	287.579132
643.847656	266.484253
642.629883	432.411713
641.411133	226.121704
640.192383	305.689850
638.973633	273.260559
637.753906	146.077332
636.534180	154.037888
635.314453	-190.546204
634.094727	31.605766
632.874023	330.577484
631.653320	107.436584
630.432617	23.433189
629.211914	91.301888
627.990234	77.098068
626.768555	158.818832
625.545898	289.178650
624.324219	251.610107
623.101563	425.472717
621.877930	227.819168
620.655273	284.301758
619.431641	455.484406
618.208008	107.501244
616.983398	340.849091
615.759766	-13.370018
614.535156	-111.864105
613.310547	310.357483
612.084961	-47.365135
610.859375	10.589890
609.633789	-39.839561
608.408203	-104.634422
607.181641	44.730404
605.955078	-27.731779
604.728516	-61.421024
