# Supplementary material for: Raman spectroscopy accurately differentiates mucosal healing from non-healing and biochemical changes following biological therapy in inflammatory bowel disease
Source: PLoS One. 2021 Jun 2;16(6):e0252210. doi: 10.1371/journal.pone.0252210 (PMC8172032; doi:10.1371/journal.pone.0252210)
Supplement: S4 Dataset — (ZIP) [file pone.0252210.s006.zip › CD Mucosal healing/OC030-1 post_base sub cr removed_4__X_-19538.5__Y_47766.5__Time_44.txt]

1714.774414	-149.300461
1713.797852	47.307774
1712.820313	82.209389
1711.843750	10.733033
1710.866211	7.264684
1709.888672	31.654514
1708.911133	-84.860329
1707.933594	-47.395370
1706.955078	39.531887
1705.976563	109.040024
1704.998047	-69.036293
1704.019531	3.416384
1703.040039	-45.714279
1702.061523	-58.359280
1701.082031	48.381798
1700.101563	261.118652
1699.122070	69.234535
1698.141602	47.712116
1697.161133	257.997467
1696.180664	195.005692
1695.200195	171.518738
1694.218750	289.013336
1693.238281	275.175751
1692.256836	466.423950
1691.274414	230.145218
1690.292969	327.214508
1689.310547	261.188171
1688.328125	434.990173
1687.345703	667.183594
1686.363281	525.899902
1685.379883	363.209320
1684.396484	466.992462
1683.413086	413.520203
1682.429688	525.218750
1681.445313	684.805420
1680.461914	607.500366
1679.477539	602.171326
1678.493164	362.818420
1677.507813	544.073120
1676.523438	555.265686
1675.538086	651.752991
1674.552734	777.713501
1673.566406	579.585571
1672.581055	722.071716
1671.594727	875.432861
1670.608398	792.683777
1669.622070	880.336243
1668.634766	872.743347
1667.648438	934.649109
1666.661133	1002.257874
1665.673828	1080.927734
1664.685547	984.938354
1663.698242	1183.935425
1662.709961	1181.816772
1661.721680	1190.848022
1660.733398	999.000122
1659.744141	1221.156738
1658.755859	1088.831421
1657.766602	1216.700684
1656.777344	1218.015381
1655.787109	1076.954102
1654.797852	1098.077026
1653.807617	982.191528
1652.817383	996.645386
1651.827148	744.586243
1650.835938	535.586853
1649.844727	538.866943
1648.853516	548.106384
1647.862305	375.664795
1646.871094	457.637726
1645.878906	188.894867
1644.886719	126.964920
1643.894531	41.989372
1642.902344	118.780037
1641.910156	180.394272
1640.916992	44.750252
1639.923828	60.238598
1638.930664	187.193390
1637.936523	14.150549
1636.943359	13.262825
1635.949219	-89.747437
1634.955078	-202.563873
1633.960938	-124.946556
1632.965820	-94.107491
1631.970703	-149.508087
1630.975586	-259.499512
1629.980469	123.485603
1628.985352	14.820882
1627.989258	35.786907
1626.993164	7.417973
1625.997070	16.533913
1625.000977	170.913208
1624.003906	373.176514
1623.007813	486.627319
1622.010742	616.412292
1621.012695	888.620239
1620.015625	998.475769
1619.017578	712.344238
1618.020508	650.103821
1617.021484	360.099152
1616.023438	238.759476
1615.025391	91.804291
1614.026367	-70.271439
1613.027344	-27.161617
1612.028320	-64.813721
1611.028320	-120.270866
1610.029297	50.215412
1609.029297	244.720566
1608.029297	151.467102
1607.028320	252.566498
1606.028320	406.471680
1605.027344	325.155945
1604.026367	267.890015
1603.025391	425.684113
1602.023438	256.804657
1601.022461	268.909485
1600.020508	247.427887
1599.018555	116.542961
1598.016602	106.353325
1597.013672	107.005859
1596.010742	63.607098
1595.007813	211.286728
1594.004883	1.429242
1593.001953	-100.944130
1591.998047	-28.029831
1590.994141	52.992573
1589.990234	95.134445
1588.986328	106.236244
1587.981445	328.896515
1586.976563	350.916901
1585.971680	550.474731
1584.966797	705.869568
1583.961914	556.503296
1582.956055	496.014862
1581.950195	849.955627
1580.944336	711.689636
1579.938477	808.014648
1578.931641	717.033997
1577.924805	738.168823
1576.917969	631.929810
1575.911133	702.781738
1574.904297	570.838074
1573.896484	548.294983
1572.888672	681.857239
1571.880859	623.093567
1570.873047	554.034607
1569.864258	568.225769
1568.855469	738.328979
1567.846680	890.220703
1566.837891	847.331543
1565.829102	794.098877
1564.819336	753.886047
1563.809570	1045.842529
1562.799805	1002.987122
1561.790039	877.125793
1560.779297	1044.336182
1559.768555	983.275085
1558.757813	758.881592
1557.747070	840.331421
1556.736328	950.174438
1555.724609	1026.223755
1554.712891	985.601990
1553.701172	965.612244
1552.689453	847.145752
1551.676758	1015.917175
1550.664063	1088.743408
1549.651367	1107.070557
1548.638672	1055.405884
1547.625977	830.346191
1546.612305	843.092590
1545.598633	940.963318
1544.584961	746.580322
1543.571289	712.289124
1542.556641	773.406982
1541.541992	772.310120
1540.527344	654.806458
1539.512695	676.540283
1538.498047	437.355072
1537.482422	510.286499
1536.466797	562.308289
1535.451172	593.425659
1534.434570	456.661255
1533.418945	446.023712
1532.402344	504.730988
1531.385742	367.276367
1530.369141	281.136597
1529.351563	259.156250
1528.334961	244.618820
1527.317383	366.270721
1526.299805	294.491241
1525.281250	158.095230
1524.263672	255.615219
1523.245117	257.590942
1522.226563	189.797119
1521.208008	229.718857
1520.188477	107.319687
1519.168945	82.321075
1518.150391	123.817032
1517.129883	41.625496
1516.110352	64.449173
1515.089844	9.868022
1514.070313	60.241074
1513.049805	-90.006012
1512.028320	-4.407106
1511.007813	114.158142
1509.986328	-83.259178
1508.964844	57.633808
1507.943359	-155.801514
1506.921875	107.384300
1505.899414	-11.862232
1504.876953	-210.877029
1503.854492	-38.642761
1502.832031	-20.562841
1501.808594	-105.317490
1500.786133	-167.361664
1499.762695	-94.073479
1498.739258	19.760138
1497.714844	0.090991
1496.691406	28.668795
1495.666992	-188.712982
1494.642578	-15.098944
1493.617188	-115.527367
1492.592773	29.120176
1491.567383	237.214020
1490.541992	-45.759113
1489.516602	-4.546316
1488.491211	84.801781
1487.464844	212.030838
1486.438477	114.163742
1485.412109	271.214752
1484.385742	251.742218
1483.358398	464.074921
1482.331055	311.177216
1481.303711	494.617584
1480.276367	471.083832
1479.249023	781.145691
1478.220703	858.772583
1477.192383	882.497620
1476.164063	862.548096
1475.135742	1259.968018
1474.106445	959.114502
1473.077148	1172.324341
1472.047852	1502.185791
1471.018555	1307.323242
1469.989258	1615.981323
1468.958984	1494.258545
1467.928711	1786.803467
1466.898438	1969.559204
1465.868164	2146.827637
1464.836914	2130.521729
1463.805664	2472.196045
1462.774414	2447.575439
1461.743164	2534.415039
1460.710938	2438.056396
1459.679688	2582.650635
1458.647461	2447.650391
1457.615234	2436.769043
1456.582031	2620.956055
1455.549805	2754.064697
1454.516602	2765.084229
1453.483398	2905.143066
1452.449219	3075.276367
1451.416016	3044.862793
1450.381836	2882.415283
1449.347656	3117.539307
1448.313477	3169.944580
1447.279297	3171.436279
1446.244141	2965.058105
1445.208984	2756.005859
1444.173828	2939.084717
1443.138672	2534.852051
1442.102539	2482.182861
1441.066406	2505.200684
1440.030273	2431.917969
1438.994141	2472.231689
1437.958008	2312.661865
1436.920898	2013.968140
1435.883789	1952.707153
1434.846680	1974.653931
1433.808594	1630.222900
1432.771484	1654.423950
1431.733398	1314.938965
1430.695313	1293.441406
1429.657227	1117.894531
1428.618164	942.263184
1427.579102	940.601929
1426.540039	739.612549
1425.500977	752.879578
1424.461914	662.687866
1423.421875	542.166809
1422.381836	555.128601
1421.341797	505.020081
1420.301758	359.149628
1419.260742	422.216736
1418.219727	361.837616
1417.178711	271.216095
1416.137695	276.189819
1415.096680	228.279037
1414.054688	192.893982
1413.012695	89.589645
1411.970703	3.894078
1410.928711	63.991573
1409.885742	-149.895172
1408.842773	-54.674988
1407.799805	2.816879
1406.756836	120.556671
1405.712891	190.520981
1404.668945	-70.887535
1403.625000	26.725290
1402.581055	41.518257
1401.537109	357.374725
1400.492188	299.400299
1399.447266	324.244446
1398.402344	173.635178
1397.357422	311.396210
1396.311523	286.249451
1395.265625	336.346039
1394.219727	396.516388
1393.173828	326.516663
1392.126953	189.008453
1391.081055	342.057190
1390.034180	94.679123
1388.986328	85.200912
1387.939453	218.457718
1386.891602	299.229034
1385.843750	232.555389
1384.795898	283.543213
1383.748047	37.203114
1382.699219	170.934708
1381.651367	214.834946
1380.602539	158.931686
1379.552734	93.200676
1378.503906	302.336426
1377.454102	289.361725
1376.404297	189.216675
1375.354492	-42.950809
1374.303711	199.139572
1373.253906	234.322876
1372.203125	140.001251
1371.152344	65.867531
1370.100586	111.596115
1369.049805	160.028992
1367.998047	96.523758
1366.946289	23.305344
1365.894531	40.000496
1364.841797	-179.634598
1363.789063	-122.621971
1362.736328	-117.657356
1361.683594	-137.330154
1360.630859	-9.969109
1359.577148	67.832191
1358.523438	-60.531868
1357.469727	84.894897
1356.415039	-87.642715
1355.361328	-31.193583
1354.306641	13.068868
1353.251953	129.627197
1352.197266	236.484985
1351.141602	127.558884
1350.085938	267.205353
1349.030273	245.769562
1347.974609	105.539886
1346.918945	508.955017
1345.862305	567.738220
1344.805664	455.708038
1343.749023	666.325317
1342.691406	468.183990
1341.634766	604.997314
1340.577148	608.273804
1339.519531	515.268433
1338.460938	643.022400
1337.403320	516.041931
1336.344727	476.073944
1335.286133	629.494934
1334.226563	308.107605
1333.167969	375.590149
1332.108398	235.622299
1331.048828	501.578857
1329.989258	307.942932
1328.928711	245.723419
1327.869141	393.929749
1326.808594	564.647644
1325.748047	414.539978
1324.686523	474.747406
1323.625977	540.228455
1322.564453	290.071106
1321.502930	400.688477
1320.440430	227.863708
1319.378906	410.698822
1318.316406	697.390503
1317.253906	510.895966
1316.190430	384.001343
1315.127930	282.175659
1314.064453	365.559265
1313.000977	328.552002
1311.937500	316.554199
1310.873047	235.968353
1309.809570	310.888580
1308.745117	376.288208
1307.679688	414.949036
1306.615234	178.394501
1305.549805	449.029297
1304.484375	464.139465
1303.418945	376.335449
1302.353516	323.343842
1301.287109	243.698196
1300.220703	250.447449
1299.154297	291.942902
1298.087891	-120.600975
1297.020508	145.124756
1295.954102	214.684769
1294.886719	75.937706
1293.818359	-8.409180
1292.750977	-165.974045
1291.682617	-50.851723
1290.614258	-180.666000
1289.545898	-33.025372
1288.476563	-0.312493
1287.407227	-4.034215
1286.338867	-176.482910
1285.268555	99.775558
1284.199219	77.451569
1283.128906	-62.059078
1282.058594	-46.950756
1280.988281	61.483742
1279.917969	187.324600
1278.846680	200.901077
1277.775391	124.293648
1276.704102	270.564667
1275.632813	267.950195
1274.560547	226.546021
1273.488281	258.780670
1272.416016	418.354919
1271.343750	302.135376
1270.270508	418.278168
1269.197266	583.497559
1268.124023	656.174622
1267.050781	790.121033
1265.977539	887.693359
1264.903320	929.404114
1263.829102	959.179749
1262.753906	874.619995
1261.679688	1007.326965
1260.604492	869.707458
1259.529297	985.838013
1258.454102	1119.227173
1257.378906	919.117432
1256.302734	1014.014099
1255.226563	1155.372437
1254.150391	995.078491
1253.073242	1290.183716
1251.997070	930.889099
1250.919922	1046.331543
1249.841797	1251.942383
1248.764648	1260.721191
1247.686523	973.153320
1246.608398	931.388367
1245.530273	1059.934082
1244.452148	1079.305054
1243.373047	1026.012817
1242.293945	1067.635010
1241.214844	924.919128
1240.135742	1051.860229
1239.055664	1198.347290
1237.975586	1044.106445
1236.895508	1135.078491
1235.815430	1024.894897
1234.734375	1222.836060
1233.654297	1076.627441
1232.573242	1090.585815
1231.491211	1124.075317
1230.410156	1089.844238
1229.328125	1438.412842
1228.246094	1191.323975
1227.163086	1331.792114
1226.081055	1295.621948
1224.998047	1240.233398
1223.915039	1472.843140
1222.832031	1170.944946
1221.748047	1060.311035
1220.664063	1085.190308
1219.580078	863.609436
1218.496094	924.922302
1217.412109	797.837097
1216.327148	574.275757
1215.242188	507.832672
1214.157227	632.197510
1213.071289	476.578400
1211.985352	702.353760
1210.899414	732.638977
1209.813477	844.951965
1208.727539	564.152344
1207.640625	553.549011
1206.553711	535.732971
1205.466797	515.522034
1204.378906	415.826538
1203.291016	340.262085
1202.203125	332.156097
1201.115234	153.083115
1200.027344	72.769127
1198.938477	199.461426
1197.849609	237.036453
1196.760742	55.642067
1195.670898	18.611469
1194.582031	3.175043
1193.492188	-94.029564
1192.401367	39.504822
1191.311523	-105.846481
1190.220703	53.925964
1189.129883	23.800703
1188.039063	-25.601519
1186.947266	23.383245
1185.856445	170.652679
1184.764648	164.192215
1183.671875	292.005249
1182.580078	431.633667
1181.487305	201.789047
1180.394531	108.596329
1179.301758	446.795746
1178.208984	384.497650
1177.115234	382.010895
1176.021484	460.835114
1174.927734	604.146301
1173.833008	680.219788
1172.738281	703.443481
1171.643555	862.921204
1170.548828	744.605469
1169.454102	578.334534
1168.358398	663.111877
1167.262695	580.296143
1166.166992	702.932678
1165.070313	918.558960
1163.973633	665.551697
1162.876953	766.039612
1161.780273	813.741333
1160.683594	856.446777
1159.585938	968.176147
1158.488281	1141.705811
1157.389648	1133.598633
1156.291992	1013.136414
1155.193359	902.062805
1154.094727	962.513733
1152.996094	1091.852783
1151.896484	953.947815
1150.796875	982.687561
1149.697266	844.398743
1148.597656	713.078186
1147.498047	1000.712036
1146.397461	790.364685
1145.296875	967.864685
1144.195313	916.575989
1143.094727	1033.974731
1141.993164	1134.419678
1140.891602	1194.126221
1139.789063	961.092529
1138.687500	1148.645508
1137.584961	1407.149170
1136.482422	1349.244141
1135.379883	1516.766968
1134.276367	1748.068604
1133.172852	1727.291382
1132.069336	1820.189453
1130.964844	1677.801392
1129.861328	1936.197266
1128.756836	2137.258301
1127.652344	2326.078613
1126.546875	2443.389160
1125.442383	2363.579590
1124.336914	2565.564209
1123.230469	2437.787354
1122.125000	2392.683838
1121.018555	2363.885498
1119.912109	2597.646484
1118.805664	2144.434814
1117.699219	2252.087646
1116.591797	2191.377441
1115.484375	2087.803467
1114.376953	1908.281738
1113.268555	1915.354614
1112.160156	1879.561646
1111.051758	1930.932983
1109.943359	2045.779175
1108.833984	1850.762329
1107.725586	2064.165283
1106.616211	2208.678467
1105.505859	2168.659912
1104.396484	2130.710449
1103.286133	2321.382813
1102.175781	2193.144043
1101.064453	1864.153198
1099.954102	2169.389893
1098.842773	2238.403564
1097.731445	1977.067383
1096.619141	1955.926270
1095.507813	2075.861572
1094.395508	2077.655273
1093.282227	1784.760376
1092.169922	1988.505859
1091.056641	1916.438354
1089.943359	2114.751709
1088.830078	1976.211182
1087.716797	1952.704102
1086.602539	1867.761597
1085.488281	1893.076660
1084.373047	2052.077148
1083.258789	1980.399780
1082.143555	2018.897949
1081.028320	1991.317261
1079.913086	2146.657959
1078.796875	1935.342651
1077.680664	1993.811768
1076.564453	1814.932129
1075.448242	1863.466431
1074.331055	1864.783447
1073.213867	1793.124146
1072.096680	1850.198486
1070.979492	1693.654053
1069.861328	1710.351563
1068.743164	1710.381348
1067.625000	1663.305664
1066.505859	1578.517700
1065.386719	1767.487915
1064.267578	1768.842041
1063.148438	1664.633545
1062.029297	1686.594360
1060.909180	1638.118408
1059.789063	1544.996948
1058.667969	1793.081421
1057.547852	1510.155884
1056.426758	1603.433350
1055.305664	1668.411865
1054.183594	1656.045166
1053.062500	1587.432617
1051.940430	1359.851196
1050.818359	1533.723022
1049.695313	1609.279663
1048.572266	1469.931030
1047.449219	1377.120239
1046.326172	1230.525513
1045.203125	1449.927124
1044.079102	1456.892944
1042.955078	1249.253784
1041.830078	1083.481934
1040.706055	1385.914185
1039.581055	1205.901855
1038.456055	1247.045166
1037.331055	1150.668579
1036.205078	1189.184326
1035.079102	1290.378418
1033.953125	1049.403687
1032.826172	1243.357666
1031.700195	1309.218872
1030.573242	1093.614746
1029.445313	1049.989868
1028.318359	876.164124
1027.190430	860.290100
1026.062500	679.418640
1024.934570	830.615784
1023.805664	881.817627
1022.676758	907.387878
1021.547852	617.281311
1020.418945	698.446899
1019.289063	740.070435
1018.159180	793.215332
1017.029297	952.934021
1015.898438	1105.568726
1014.767578	845.612488
1013.636719	1076.902100
1012.505859	1173.716675
1011.375000	1275.097778
1010.243164	1450.487305
1009.111328	1354.976196
1007.978516	1578.835205
1006.846680	1811.860107
1005.713867	2657.715576
1004.581055	3380.629395
1003.447266	3795.726074
1002.313477	3429.405273
1001.179688	2883.039551
1000.045898	1988.107300
998.912109	1451.649048
997.777344	1328.825684
996.642578	1249.977905
995.506836	1155.054443
994.372070	1237.938843
993.236328	1157.038086
992.100586	1168.511719
990.963867	1156.987793
989.828125	1166.316650
988.691406	1171.108765
987.553711	1102.242920
986.416992	867.648132
985.279297	870.496826
984.141602	815.888367
983.003906	779.840698
981.865234	762.334473
980.726563	1016.500000
979.587891	918.687866
978.448242	959.051147
977.309570	1103.030273
976.169922	1428.699707
975.030273	1423.392700
973.889648	1216.017578
972.749023	1172.017578
971.608398	1321.140625
970.467773	1123.625488
969.326172	1330.422729
968.184570	1282.535522
967.042969	1099.471924
965.901367	916.683777
964.758789	841.967407
963.616211	875.259705
962.473633	807.869324
961.330078	992.828552
960.186523	701.289246
959.042969	872.870361
957.899414	923.201721
956.754883	742.448730
955.610352	790.939941
954.465820	384.175842
953.321289	600.237000
952.175781	697.466125
951.030273	623.356567
949.884766	595.259094
948.738281	640.571411
947.591797	672.401245
946.445313	555.946716
945.298828	554.027832
944.151367	586.623108
943.003906	562.381714
941.856445	709.634338
940.708008	740.680908
939.559570	721.785950
938.411133	593.674255
937.262695	757.829224
936.113281	479.826874
934.964844	621.693909
933.814453	529.020081
932.665039	505.035187
931.514648	549.684021
930.364258	576.379578
929.213867	416.640747
928.062500	455.312866
926.912109	366.811951
925.759766	194.451996
924.608398	338.667664
923.456055	128.321350
922.303711	259.430054
921.151367	222.555649
919.999023	11.000099
918.845703	-263.779755
917.692383	-52.012608
916.539063	53.212532
915.384766	11.100925
914.230469	-17.074324
913.076172	84.419662
911.920898	-72.492722
910.766602	-170.058548
909.611328	-178.835632
908.455078	-19.533216
907.299805	-18.686390
906.143555	-13.012981
904.987305	-163.384506
903.830078	-25.716560
902.673828	-125.612122
901.516602	62.368683
900.359375	241.492493
899.201172	76.839294
898.042969	55.083191
896.884766	173.858612
895.726563	270.241272
894.567383	2.856509
893.408203	99.788116
892.249023	90.733505
891.088867	145.214798
889.929688	10.197684
888.769531	-27.385935
887.608398	156.566803
886.448242	189.454453
885.287109	10.462799
884.125977	127.352570
882.963867	52.718811
881.801758	88.857712
880.639648	53.075855
879.477539	387.193359
878.315430	239.153320
877.152344	244.612701
875.989258	245.788025
874.825195	35.518059
873.661133	109.222824
872.497070	192.105591
871.333008	18.630276
870.168945	-1.584998
869.003906	-176.778275
867.838867	-131.333664
866.672852	98.626160
865.506836	2.762476
864.340820	-18.728952
863.174805	94.748924
862.008789	105.023544
860.841797	90.761497
859.674805	-55.789165
858.506836	249.002090
857.339844	203.745438
856.171875	212.493866
855.003906	284.165527
853.834961	181.043442
852.666016	246.216263
851.497070	383.187531
850.328125	340.948029
849.158203	256.275970
847.988281	111.268204
846.818359	123.149719
845.647461	130.639221
844.477539	95.666519
843.306641	143.574905
842.134766	175.872528
840.963867	60.596210
839.791992	151.133347
838.619141	156.735107
837.447266	133.306183
836.274414	201.530930
835.101563	182.628296
833.928711	512.130554
832.754883	298.950653
831.581055	360.426666
830.407227	502.207001
829.232422	465.428284
828.058594	444.250885
826.883789	485.507599
825.708008	495.508942
824.533203	333.820770
823.357422	410.618469
822.181641	253.392609
821.004883	330.067719
819.828125	179.496796
818.651367	100.166382
817.474609	5.211491
816.296875	41.516495
815.119141	-20.180416
813.941406	-68.602463
812.763672	-65.964027
811.584961	29.943357
810.406250	10.106503
809.226563	-49.835552
808.047852	12.297172
806.868164	-83.425896
805.688477	-61.559181
804.507813	-93.124939
803.327148	-64.904709
802.146484	-178.875809
800.965820	-48.930454
799.784180	-218.633057
798.603516	43.952190
797.420898	-21.852457
796.239258	-194.209549
795.056641	-52.023067
793.874023	-98.404495
792.691406	114.160065
791.507813	36.355968
790.324219	66.847054
789.140625	72.760948
787.956055	180.238953
786.772461	57.369122
785.586914	-19.215647
784.402344	91.940163
783.216797	10.490090
782.032227	198.459961
780.845703	-53.592236
779.660156	98.473770
778.473633	206.052811
777.287109	152.144745
776.100586	58.273731
774.913086	147.368881
773.725586	-79.355774
772.538086	218.769012
771.349609	258.463379
770.161133	72.980743
768.972656	248.828873
767.784180	173.092010
766.594727	460.669952
765.405273	474.699738
764.215820	373.938171
763.026367	651.651978
761.835938	759.476379
760.645508	737.140198
759.454102	692.547119
758.262695	927.064575
757.072266	1084.233887
755.879883	1111.349976
754.688477	1050.267090
753.496094	1175.746582
752.303711	980.137817
751.110352	1041.361450
749.917969	873.917236
748.724609	783.144226
747.530273	920.445679
746.336914	963.077209
745.142578	946.212402
743.948242	874.283936
742.752930	832.857483
741.558594	688.183472
740.363281	784.462341
739.166992	501.370911
737.971680	546.830322
736.775391	423.406097
735.579102	365.535889
734.381836	605.241211
733.185547	430.970001
731.988281	298.175232
730.790039	377.478882
729.592773	202.862808
728.394531	450.206604
727.196289	288.461517
725.997070	496.030731
724.797852	318.774445
723.598633	648.320374
722.399414	422.816956
721.199219	398.204102
719.999023	401.885284
718.798828	451.309387
717.598633	635.921631
716.397461	362.237610
715.196289	437.596497
713.994141	388.572754
712.792969	309.015045
711.590820	488.828979
710.388672	389.623138
709.185547	362.342682
707.982422	247.958801
706.779297	127.110527
705.576172	110.840324
704.372070	179.494278
703.167969	163.300812
701.963867	-44.265720
700.759766	226.827667
699.554688	230.415848
698.349609	40.616905
697.143555	55.312824
695.938477	52.740349
694.732422	35.088436
693.525391	-25.854675
692.319336	-38.841278
691.112305	-97.249260
689.905273	-255.291550
688.697266	-154.859100
687.490234	-71.626648
686.282227	102.867462
685.073242	97.524109
683.865234	181.299789
682.656250	48.541412
681.447266	17.938919
680.237305	35.271168
679.028320	81.025185
677.818359	-87.329590
676.607422	60.748489
675.397461	165.770355
674.186523	249.412689
672.975586	268.431702
671.763672	21.737978
670.551758	272.820587
669.339844	236.600464
668.127930	235.320175
666.915039	-20.588419
665.703125	-12.472523
664.489258	80.228981
663.276367	110.622894
662.062500	-11.910756
660.848633	83.959961
659.634766	16.154030
658.419922	52.293137
657.205078	54.265156
655.990234	-126.693512
654.775391	-188.647339
653.559570	-39.001087
652.343750	-48.537422
651.126953	-195.605362
649.911133	-27.828928
648.694336	62.673130
647.477539	97.465401
646.259766	31.380959
645.041992	68.894020
643.824219	7.691809
642.606445	24.193344
641.387695	79.627480
640.168945	6.251927
638.950195	-51.861359
637.730469	64.275078
636.511719	-88.060387
635.291016	-34.013149
634.071289	-95.882019
632.850586	-0.952745
631.629883	-24.112688
630.409180	141.542969
629.188477	15.277964
627.966797	36.960365
626.745117	-10.146886
625.522461	36.897717
624.300781	160.817841
623.078125	400.094055
621.854492	373.235565
620.631836	37.514339
619.408203	191.854080
618.184570	-65.499687
616.960938	-53.663960
615.736328	40.930046
614.511719	-70.690262
613.287109	60.730225
612.061523	208.257843
610.835938	68.189690
609.610352	155.779892
608.384766	21.993368
607.158203	205.293289
605.931641	58.126423
604.705078	-81.968590
