# Supplementary material for: Raman spectroscopy accurately differentiates mucosal healing from non-healing and biochemical changes following biological therapy in inflammatory bowel disease
Source: PLoS One. 2021 Jun 2;16(6):e0252210. doi: 10.1371/journal.pone.0252210 (PMC8172032; doi:10.1371/journal.pone.0252210)
Supplement: S4 Dataset — (ZIP) [file pone.0252210.s006.zip › CD Mucosal healing/EC040-1_base sub CR removed_15__X_-10549.3__Y_37146.1__Z_-57.8842__Time_168.txt]

1714.640625	109.231880
1713.664063	-58.108978
1712.687500	54.672455
1711.709961	-8.754030
1710.733398	35.997395
1709.755859	-47.113277
1708.778320	26.092123
1707.799805	-63.355747
1706.821289	19.502239
1705.843750	71.067833
1704.864258	-29.249096
1703.885742	-83.153915
1702.907227	-82.698364
1701.927734	-201.870468
1700.948242	-189.120789
1699.968750	121.255119
1698.988281	4.458571
1698.007813	8.778242
1697.028320	-138.429199
1696.046875	46.425571
1695.066406	103.764183
1694.084961	22.915678
1693.104492	137.779663
1692.123047	98.458443
1691.140625	444.148590
1690.159180	251.443192
1689.176758	360.931030
1688.194336	303.037415
1687.211914	192.519852
1686.228516	407.921570
1685.246094	461.335114
1684.262695	456.726807
1683.279297	141.072845
1682.295898	332.235840
1681.311523	390.769775
1680.327148	300.802979
1679.342773	344.558289
1678.358398	372.916687
1677.374023	423.126312
1676.388672	489.820068
1675.403320	578.317444
1674.417969	712.521851
1673.432617	666.457642
1672.446289	631.553772
1671.459961	698.145142
1670.473633	996.309814
1669.487305	872.586853
1668.500977	991.019287
1667.513672	1056.770020
1666.526367	900.030701
1665.539063	1075.482056
1664.550781	975.404663
1663.563477	936.821228
1662.575195	1060.411377
1661.586914	1237.381104
1660.598633	1109.885986
1659.609375	1014.628845
1658.620117	1110.541016
1657.631836	1243.878784
1656.641602	1337.778442
1655.652344	1355.229614
1654.662109	946.865723
1653.672852	1097.389771
1652.681641	732.247009
1651.691406	912.479858
1650.701172	812.621826
1649.709961	863.800415
1648.718750	783.076050
1647.727539	448.962494
1646.735352	651.616638
1645.744141	574.441162
1644.751953	471.132019
1643.759766	333.783813
1642.766602	381.508789
1641.774414	329.152435
1640.781250	150.368958
1639.788086	111.687851
1638.794922	31.020084
1637.801758	29.683968
1636.807617	292.156799
1635.813477	196.218658
1634.819336	163.730087
1633.825195	-142.590805
1632.830078	-64.068420
1631.834961	254.202972
1630.839844	11.659573
1629.844727	-99.040665
1628.849609	87.807213
1627.853516	-35.802700
1626.857422	32.772507
1625.861328	-327.282410
1624.865234	117.508484
1623.868164	-55.604141
1622.871094	-228.572037
1621.874023	113.625954
1620.876953	64.287445
1619.879883	4.511948
1618.881836	60.342995
1617.883789	42.671833
1616.885742	190.400070
1615.887695	-50.304966
1614.888672	257.456268
1613.889648	-158.887512
1612.890625	-11.201866
1611.891602	-94.316040
1610.892578	-164.297470
1609.892578	-145.160110
1608.892578	-10.759883
1607.892578	-49.344543
1606.892578	-22.467375
1605.891602	77.676361
1604.890625	151.554535
1603.889648	0.254802
1602.888672	76.633530
1601.887695	-56.379559
1600.885742	121.865318
1599.883789	-11.234476
1598.881836	-65.911964
1597.879883	-8.239912
1596.876953	-63.055649
1595.874023	-5.580247
1594.871094	-63.158581
1593.868164	-55.512363
1592.864258	-42.749348
1591.861328	-32.697712
1590.857422	261.733734
1589.853516	-200.816513
1588.848633	-141.503021
1587.844727	298.493774
1586.839844	198.366180
1585.834961	98.160835
1584.830078	18.727322
1583.824219	-42.561642
1582.819336	130.547806
1581.813477	-53.435234
1580.807617	-42.145668
1579.800781	-25.796810
1578.794922	185.655716
1577.788086	68.926422
1576.781250	105.628410
1575.773438	82.324600
1574.766602	-26.945007
1573.758789	334.356659
1572.750977	297.565308
1571.743164	99.476227
1570.735352	168.990250
1569.726563	69.423904
1568.718750	255.492386
1567.708984	116.665413
1566.700195	84.203331
1565.691406	-106.762650
1564.681641	-121.331337
1563.671875	-32.264439
1562.662109	196.690201
1561.652344	-72.619446
1560.641602	2.903804
1559.630859	86.003136
1558.620117	15.966200
1557.609375	179.026062
1556.597656	-7.944004
1555.586914	149.530289
1554.575195	141.006271
1553.563477	279.904358
1552.550781	128.623840
1551.539063	96.303696
1550.526367	200.960266
1549.513672	90.675056
1548.500977	300.993317
1547.487305	-32.009277
1546.473633	304.577576
1545.459961	260.880432
1544.446289	111.076660
1543.432617	266.049805
1542.417969	53.964920
1541.404297	-83.287132
1540.389648	71.115120
1539.374023	-128.394226
1538.359375	79.820984
1537.343750	-70.904854
1536.328125	118.811493
1535.312500	316.022980
1534.296875	170.016006
1533.280273	194.059311
1532.263672	122.562309
1531.247070	187.524490
1530.230469	84.829132
1529.212891	-41.174335
1528.196289	23.319714
1527.178711	69.596428
1526.160156	-82.534348
1525.142578	84.415642
1524.124023	199.668350
1523.106445	34.320091
1522.087891	66.939041
1521.068359	176.533524
1520.049805	21.142170
1519.030273	230.672333
1518.010742	36.497963
1516.991211	9.282192
1515.971680	125.801506
1514.951172	-37.817600
1513.930664	-1.212292
1512.910156	-177.823776
1511.889648	-118.353958
1510.868164	-107.803619
1509.846680	-33.238056
1508.826172	-28.060015
1507.803711	-56.370522
1506.782227	-112.967262
1505.759766	-77.387772
1504.737305	-236.703552
1503.714844	-14.284271
1502.692383	-37.984962
1501.668945	-100.213303
1500.646484	-72.874275
1499.623047	-189.024963
1498.599609	-174.684448
1497.575195	-45.307533
1496.550781	-130.982422
1495.527344	-111.816544
1494.502930	-79.975113
1493.477539	-119.836693
1492.453125	129.110153
1491.427734	9.837474
1490.402344	23.407972
1489.376953	261.704102
1488.350586	-156.578110
1487.325195	158.123215
1486.298828	171.358673
1485.272461	164.106323
1484.245117	394.103027
1483.218750	284.637665
1482.191406	366.453796
1481.164063	160.006210
1480.136719	560.423523
1479.108398	190.763626
1478.080078	320.741302
1477.052734	409.872131
1476.023438	384.249390
1474.995117	394.278137
1473.965820	541.755005
1472.937500	686.611145
1471.908203	528.462463
1470.877930	1029.435425
1469.848633	960.278625
1468.818359	990.314941
1467.788086	1106.785522
1466.757813	1177.423462
1465.727539	1146.333740
1464.696289	1356.671387
1463.665039	1455.106689
1462.633789	1390.904541
1461.602539	1288.625977
1460.570313	1473.317871
1459.539063	1891.520752
1458.506836	1718.109863
1457.473633	1478.778076
1456.441406	1447.624390
1455.408203	1619.406128
1454.375000	1562.876831
1453.341797	1694.017456
1452.308594	1495.564453
1451.274414	1710.317627
1450.241211	1810.988892
1449.207031	1769.753540
1448.171875	1723.473145
1447.137695	1874.781372
1446.102539	2038.693359
1445.067383	1926.661743
1444.032227	1465.477539
1442.997070	1416.938721
1441.960938	1560.691772
1440.924805	1390.816040
1439.888672	1387.938232
1438.852539	1374.993042
1437.816406	1339.351440
1436.779297	1387.142578
1435.742188	942.320068
1434.705078	1007.955200
1433.666992	1010.466125
1432.629883	795.919250
1431.591797	715.284912
1430.553711	334.426758
1429.514648	629.973022
1428.476563	274.642761
1427.437500	345.736877
1426.398438	116.804047
1425.359375	324.165161
1424.320313	155.959366
1423.280273	121.432396
1422.240234	195.322983
1421.200195	168.501663
1420.159180	265.143005
1419.119141	195.664658
1418.078125	-59.996727
1417.037109	109.843361
1415.996094	438.205658
1414.954102	296.076477
1413.912109	-99.929375
1412.870117	-22.956274
1411.828125	-202.357635
1410.786133	-145.334579
1409.743164	311.283081
1408.700195	76.894730
1407.657227	-21.666689
1406.614258	0.443497
1405.570313	130.580246
1404.527344	-145.883621
1403.483398	27.074461
1402.438477	230.144989
1401.394531	149.768448
1400.349609	-91.010612
1399.304688	57.072227
1398.259766	-0.384743
1397.214844	280.647400
1396.168945	60.461632
1395.123047	141.110001
1394.077148	-173.938263
1393.031250	-55.512802
1391.984375	40.412094
1390.937500	-176.504684
1389.890625	59.753822
1388.843750	-11.750556
1387.796875	104.496132
1386.749023	45.705467
1385.701172	-202.998505
1384.653320	-23.996477
1383.604492	-82.431145
1382.556641	-218.190414
1381.507813	-113.960220
1380.458984	-44.641586
1379.410156	-145.066544
1378.360352	136.645004
1377.310547	-45.960152
1376.260742	-21.241465
1375.210938	8.558758
1374.161133	30.964781
1373.110352	6.063105
1372.059570	93.483841
1371.008789	123.630058
1369.957031	1.811131
1368.906250	69.546242
1367.854492	-29.581684
1366.802734	33.339016
1365.750000	203.404129
1364.698242	12.491295
1363.645508	115.480003
1362.592773	96.576340
1361.540039	-210.847168
1360.486328	-50.376011
1359.433594	-71.421791
1358.379883	109.038422
1357.326172	-75.927620
1356.271484	49.958130
1355.216797	39.213360
1354.163086	65.846581
1353.107422	164.572617
1352.052734	129.260117
1350.998047	262.889343
1349.942383	490.866699
1348.886719	272.126129
1347.830078	522.507751
1346.774414	363.572998
1345.717773	703.292053
1344.661133	728.043701
1343.604492	752.872009
1342.546875	676.148621
1341.490234	624.332336
1340.432617	676.667664
1339.375000	548.251526
1338.316406	870.662964
1337.258789	824.125732
1336.200195	755.404236
1335.141602	565.528748
1334.082031	991.887085
1333.023438	915.989380
1331.963867	676.963928
1330.904297	601.309326
1329.844727	750.723572
1328.784180	601.079163
1327.723633	802.456421
1326.663086	702.420532
1325.602539	837.140076
1324.541992	700.236877
1323.480469	1035.005615
1322.418945	851.344421
1321.357422	857.849731
1320.295898	987.777954
1319.233398	806.896606
1318.170898	781.525513
1317.108398	872.110535
1316.045898	869.039001
1314.982422	1004.035645
1313.918945	789.134705
1312.855469	820.733337
1311.791992	1150.390625
1310.728516	1012.093445
1309.664063	1051.154663
1308.599609	814.574951
1307.535156	858.681091
1306.469727	983.997009
1305.404297	998.611145
1304.338867	1128.848267
1303.273438	1180.392578
1302.208008	1062.341919
1301.141602	966.490173
1300.075195	1163.112915
1299.008789	1015.769348
1297.942383	851.332947
1296.875000	863.786865
1295.807617	878.723206
1294.740234	785.689209
1293.672852	825.232239
1292.604492	1105.206665
1291.537109	855.286133
1290.468750	728.104553
1289.399414	973.658630
1288.331055	716.639282
1287.261719	761.174988
1286.192383	619.500000
1285.123047	845.343323
1284.052734	662.102478
1282.983398	841.345215
1281.913086	736.549683
1280.841797	712.567993
1279.771484	539.352478
1278.700195	711.153015
1277.628906	574.709656
1276.557617	768.446716
1275.486328	918.097168
1274.414063	891.693359
1273.341797	762.664917
1272.269531	533.526001
1271.197266	878.499878
1270.124023	971.777100
1269.050781	972.230652
1267.977539	767.632568
1266.904297	914.545898
1265.830078	1019.899658
1264.756836	944.687195
1263.681641	749.977600
1262.607422	789.427551
1261.533203	1077.501343
1260.458008	899.909180
1259.382813	822.283813
1258.307617	1051.633789
1257.231445	1025.112671
1256.155273	762.376892
1255.079102	1030.471924
1254.002930	818.919922
1252.926758	690.174866
1251.849609	639.308228
1250.772461	1009.250000
1249.695313	916.936340
1248.617188	1043.452637
1247.540039	627.814270
1246.461914	817.460449
1245.382813	832.042419
1244.304688	858.735901
1243.225586	688.651855
1242.146484	722.572144
1241.067383	763.720276
1239.988281	892.188904
1238.908203	765.764343
1237.828125	632.080139
1236.748047	685.172424
1235.667969	886.118286
1234.586914	691.750854
1233.505859	839.186279
1232.424805	429.148254
1231.343750	508.647583
1230.261719	898.101318
1229.179688	839.321106
1228.097656	552.927124
1227.015625	428.791779
1225.932617	553.923706
1224.850586	403.125244
1223.767578	382.961670
1222.683594	360.326599
1221.600586	589.124268
1220.516602	336.689240
1219.432617	357.419617
1218.347656	455.400146
1217.263672	239.232788
1216.178711	349.158051
1215.093750	362.384857
1214.008789	283.811066
1212.922852	475.531128
1211.836914	256.877228
1210.750977	277.104736
1209.665039	468.519806
1208.579102	225.715775
1207.492188	416.923615
1206.405273	547.723938
1205.318359	806.126160
1204.230469	519.827881
1203.142578	303.449127
1202.054688	135.268784
1200.966797	94.708488
1199.877930	109.459969
1198.790039	-142.989960
1197.701172	30.482668
1196.611328	-188.309998
1195.522461	93.193474
1194.432617	90.761330
1193.342773	-82.417542
1192.252930	-159.448685
1191.162109	-138.000000
1190.072266	135.629288
1188.981445	-18.464891
1187.889648	-64.507294
1186.798828	-129.790939
1185.707031	-118.315826
1184.615234	-169.304550
1183.523438	77.157051
1182.430664	54.789532
1181.337891	56.345131
1180.245117	-205.894745
1179.152344	-137.297089
1178.059570	122.921486
1176.965820	167.313431
1175.872070	70.293480
1174.778320	109.756432
1173.683594	-166.921158
1172.588867	4.093660
1171.494141	170.182053
1170.399414	-221.364578
1169.303711	-242.027222
1168.208984	-138.370178
1167.113281	-68.306908
1166.016602	61.414806
1164.920898	126.494713
1163.824219	38.548386
1162.727539	98.692589
1161.630859	3.504025
1160.533203	218.708542
1159.435547	15.975838
1158.337891	135.488159
1157.240234	116.486320
1156.141602	116.510551
1155.043945	-43.318489
1153.944336	40.077435
1152.845703	-167.470352
1151.747070	-62.732162
1150.647461	27.591833
1149.547852	124.968803
1148.447266	165.069641
1147.347656	-66.367058
1146.247070	-45.392857
1145.146484	-107.792313
1144.044922	-22.677822
1142.944336	-239.802597
1141.842773	-83.435226
1140.741211	53.788387
1139.638672	74.386627
1138.537109	80.678902
1137.434570	143.947174
1136.332031	-310.827057
1135.228516	151.479980
1134.125977	31.688036
1133.022461	144.588623
1131.917969	309.608459
1130.814453	358.233459
1129.709961	356.956268
1128.605469	239.401199
1127.500977	373.264679
1126.396484	485.690277
1125.291016	519.786072
1124.185547	380.817261
1123.080078	324.812225
1121.973633	256.943420
1120.868164	186.718903
1119.761719	50.183605
1118.654297	55.711678
1117.547852	-85.520775
1116.440430	54.861237
1115.333008	-159.710861
1114.225586	46.805119
1113.117188	-174.820755
1112.008789	-150.494873
1110.900391	192.889404
1109.791992	387.223938
1108.682617	328.647919
1107.573242	475.575317
1106.463867	407.526917
1105.354492	492.955109
1104.244141	439.055695
1103.133789	378.090424
1102.023438	482.292938
1100.913086	496.805115
1099.801758	468.842316
1098.690430	671.937805
1097.579102	257.362274
1096.467773	542.886597
1095.355469	526.685181
1094.243164	418.625153
1093.130859	515.496887
1092.017578	339.197388
1090.905273	106.496956
1089.791992	205.721634
1088.677734	396.653961
1087.564453	124.112930
1086.450195	293.823120
1085.335938	153.100922
1084.221680	238.119431
1083.106445	388.902802
1081.991211	654.757568
1080.875977	387.266998
1079.760742	143.397202
1078.644531	538.297363
1077.528320	62.129471
1076.412109	215.170074
1075.295898	103.021988
1074.178711	82.420448
1073.061523	193.185455
1071.944336	151.515488
1070.826172	123.942719
1069.708984	129.230682
1068.590820	347.756989
1067.471680	158.587341
1066.353516	-44.505150
1065.234375	134.181503
1064.115234	441.570526
1062.996094	439.915039
1061.875977	370.425140
1060.755859	188.713379
1059.635742	313.505524
1058.515625	209.128845
1057.394531	406.395111
1056.273438	61.379627
1055.152344	83.421326
1054.031250	252.669739
1052.909180	-12.545660
1051.787109	84.338470
1050.665039	-66.235428
1049.541992	-43.990505
1048.418945	85.628593
1047.295898	-8.718944
1046.172852	232.883881
1045.048828	203.925018
1043.925781	77.128769
1042.801758	43.661491
1041.676758	-29.358545
1040.552734	151.651978
1039.427734	69.431953
1038.302734	3.608403
1037.176758	-20.232796
1036.050781	188.744217
1034.924805	197.565643
1033.798828	-105.296997
1032.672852	157.231308
1031.545898	-50.030945
1030.418945	-43.252171
1029.291992	51.910160
1028.164063	-27.197968
1027.036133	-350.137787
1025.908203	-27.168409
1024.780273	-308.027435
1023.651367	-173.140167
1022.522461	-279.634613
1021.393555	-228.217194
1020.264648	-299.711548
1019.134766	-88.146301
1018.004883	-76.028702
1016.875000	-251.631668
1015.744141	-195.311813
1014.613281	-104.187958
1013.482422	102.800888
1012.351563	205.539948
1011.219727	141.571213
1010.088867	56.878372
1008.956055	166.705917
1007.824219	609.780823
1006.691406	289.272797
1005.558594	771.576050
1004.425781	1258.354858
1003.292969	1592.402588
1002.159180	1540.370850
1001.025391	742.063599
999.891602	577.207581
998.756836	285.466522
997.622070	268.727966
996.487305	166.656097
995.352539	39.321354
994.216797	-2.503070
993.081055	-104.213142
991.945313	-2.826402
990.808594	-138.928864
989.672852	114.731651
988.536133	377.563232
987.398438	-115.471092
986.261719	2.312012
985.124023	-66.450500
983.986328	-82.139755
982.847656	86.422264
981.709961	63.955311
980.571289	18.561668
979.432617	-137.157745
978.292969	36.164742
977.153320	135.903275
976.013672	97.737282
974.874023	-2.390216
973.734375	-244.858444
972.593750	247.993469
971.453125	42.474773
970.311523	-96.286781
969.170898	13.034158
968.029297	-93.370903
966.886719	34.394264
965.745117	-32.818138
964.602539	19.336094
963.459961	71.538597
962.317383	84.818123
961.173828	187.544983
960.030273	246.759949
958.886719	122.749481
957.743164	200.417267
956.598633	-95.118141
955.454102	-12.722602
954.309570	293.997711
953.165039	76.653435
952.019531	294.123047
950.874023	275.989563
949.727539	253.350311
948.582031	164.500565
947.435547	142.032257
946.289063	185.903076
945.141602	312.048431
943.995117	118.464165
942.847656	162.492630
941.699219	295.586212
940.551758	232.408356
939.403320	228.641541
938.254883	122.281998
937.105469	-20.465096
935.957031	299.778046
934.807617	325.856384
933.658203	253.982681
932.507813	307.506744
931.357422	244.885406
930.207031	391.867554
929.056641	131.268555
927.906250	118.966209
926.754883	136.298828
925.603516	-162.591568
924.451172	20.947805
923.298828	-257.218475
922.146484	-55.464630
920.994141	-81.073044
919.841797	116.085976
918.688477	163.233734
917.535156	194.498199
916.380859	128.131989
915.227539	89.083336
914.073242	104.565720
912.918945	42.917862
911.763672	-193.371201
910.608398	-41.636650
909.453125	-302.674652
908.297852	-119.179855
907.141602	-214.549789
905.985352	188.710251
904.829102	111.493538
903.672852	-126.482452
902.515625	-15.582004
901.358398	120.191437
900.201172	11.469396
899.042969	-90.395561
897.884766	-42.873753
896.726563	45.357754
895.568359	13.713682
894.409180	226.267365
893.250000	-94.693787
892.090820	165.266434
890.930664	205.969452
889.771484	-35.666950
888.611328	0.567757
887.450195	0.668422
886.289063	228.742691
885.128906	64.079819
883.966797	-80.204765
882.805664	19.179176
881.643555	-79.920967
880.481445	438.733276
879.319336	125.462959
878.156250	184.138412
876.993164	384.709076
875.830078	58.150261
874.666016	321.691742
873.502930	346.477814
872.338867	495.029694
871.173828	92.213440
870.009766	-56.213413
868.844727	132.778259
867.679688	141.784470
866.513672	350.841614
865.348633	377.742584
864.182617	139.473450
863.015625	197.822159
861.849609	343.720337
860.682617	464.825928
859.515625	246.887436
858.347656	374.648346
857.180664	414.821655
856.012695	670.299683
854.843750	685.661499
853.675781	434.176788
852.506836	451.775024
851.337891	301.257568
850.167969	442.053497
848.999023	488.675018
847.829102	212.750580
846.658203	216.794876
845.488281	408.839874
844.317383	242.689774
843.146484	318.224396
841.975586	194.607025
840.803711	379.622070
839.631836	139.714005
838.459961	147.995377
837.287109	415.461517
836.114258	142.086349
834.941406	-41.853466
833.768555	446.434387
832.594727	280.287048
831.420898	274.889587
830.247070	459.135895
829.072266	567.394409
827.898438	378.905212
826.722656	239.514709
825.547852	423.420502
824.372070	228.273834
823.196289	476.625397
822.020508	60.910355
820.844727	199.954498
819.667969	76.120277
818.491211	219.452744
817.313477	-40.195442
816.136719	129.705902
814.958984	-78.723572
813.781250	2.039975
812.602539	-81.834435
811.423828	-216.848236
810.245117	-9.565974
809.066406	44.246632
807.886719	124.641388
806.707031	-179.287170
805.527344	116.414093
804.346680	-103.109299
803.166992	-236.013535
801.985352	-102.641434
800.804688	-144.630417
799.623047	-148.945404
798.441406	-228.696457
797.259766	-144.412674
796.078125	-290.709045
794.895508	-401.537720
793.712891	-328.492920
792.529297	-120.438934
791.346680	-244.650101
790.163086	98.228683
788.978516	62.449673
787.794922	219.145081
786.610352	282.808563
785.425781	114.182304
784.241211	155.643784
783.055664	82.090385
781.870117	37.258633
780.684570	231.031952
779.498047	278.874115
778.311523	161.021851
777.125000	-16.428467
775.938477	106.373505
774.750977	8.383733
773.563477	-204.324921
772.375977	101.398735
771.187500	215.075119
769.999023	121.413979
768.810547	32.170097
767.622070	42.104153
766.432617	109.279533
765.243164	101.499931
764.053711	320.518280
762.863281	46.226097
761.672852	104.407684
760.482422	103.116829
759.291992	280.008911
758.100586	54.264492
756.909180	211.236435
755.717773	264.781311
754.525391	184.195023
753.333008	250.857803
752.140625	119.741562
750.948242	8.435401
749.754883	44.289894
748.561523	139.386612
747.368164	23.713139
746.173828	52.905243
744.979492	112.784798
743.785156	27.864843
742.590820	70.160370
741.395508	-41.040482
740.200195	-248.634506
739.003906	-41.987812
737.808594	168.944550
736.612305	-29.809324
735.416016	-57.671535
734.218750	-138.066757
733.021484	-100.231567
731.824219	152.032745
730.626953	261.985413
729.428711	249.403000
728.230469	140.621216
727.032227	82.180565
725.833984	345.066895
724.634766	129.295105
723.435547	293.759460
722.235352	84.676117
721.036133	227.269562
719.835938	44.531155
718.635742	130.351212
717.434570	200.873657
716.233398	153.582535
715.032227	139.051575
713.831055	109.292023
712.628906	-68.673218
711.426758	-80.885597
710.224609	-143.177643
709.021484	-55.102539
707.818359	148.397781
706.615234	44.816956
705.412109	-134.872910
704.208008	103.427452
703.003906	104.481033
701.799805	-135.894348
700.594727	28.406498
699.389648	286.173798
698.184570	-27.862597
696.979492	27.763540
695.773438	192.050095
694.567383	-67.298866
693.361328	-157.073044
692.154297	131.053696
690.947266	-264.712830
689.740234	-43.869328
688.533203	55.417439
687.325195	106.985443
686.117188	-233.965546
684.909180	221.067627
683.700195	-141.313293
682.491211	-26.660702
681.282227	59.833221
680.072266	-189.425003
678.863281	31.475750
677.653320	20.650146
676.442383	-327.806793
675.232422	-61.380825
674.021484	-128.230423
672.810547	-8.937817
671.598633	129.833496
670.386719	128.067520
669.174805	169.610977
667.962891	-0.589844
666.750000	45.436527
665.537109	43.992157
664.324219	46.947128
663.110352	75.890259
661.897461	-65.638390
660.683594	64.916817
659.468750	-151.905899
658.254883	-122.615753
657.040039	-261.480927
655.824219	80.638336
654.609375	-211.095734
653.393555	-181.478287
652.177734	-52.670948
650.960938	142.946960
649.745117	26.275349
648.528320	-10.583826
647.311523	79.680138
646.093750	-25.862532
644.875977	66.698349
643.658203	393.799194
642.440430	-25.467266
641.221680	112.473419
640.002930	205.302689
638.784180	85.412094
637.564453	124.685028
636.344727	-5.671875
635.125000	132.606079
633.905273	-72.642151
632.684570	-60.864773
631.463867	32.572395
630.243164	48.824821
629.021484	80.194702
627.799805	266.089539
626.578125	100.340729
625.356445	132.014114
624.133789	-5.538699
622.911133	73.517426
621.688477	315.477051
620.464844	193.323120
619.241211	197.691544
618.017578	125.109520
616.793945	-105.702240
615.569336	121.659927
614.344727	-6.095848
613.120117	-206.383316
611.894531	-107.061821
610.668945	11.592460
609.443359	-151.810410
608.216797	11.962760
606.991211	88.213951
605.764648	21.465813
604.537109	-68.588593
