# Supplementary material for: Raman spectroscopy accurately differentiates mucosal healing from non-healing and biochemical changes following biological therapy in inflammatory bowel disease
Source: PLoS One. 2021 Jun 2;16(6):e0252210. doi: 10.1371/journal.pone.0252210 (PMC8172032; doi:10.1371/journal.pone.0252210)
Supplement: S4 Dataset — (ZIP) [file pone.0252210.s006.zip › CD Mucosal healing/EC034-1_base sub CR removed_29__X_24011.1__Y_21258.8__Z_371.546__Time_326.txt]

1714.671875	-38.539352
1713.695313	-73.290947
1712.718750	0.210917
1711.742188	-12.277027
1710.764648	23.351740
1709.787109	-131.445908
1708.809570	-31.690712
1707.831055	-47.272999
1706.853516	28.184156
1705.875000	-19.633080
1704.896484	2.157568
1703.916992	-18.915930
1702.938477	45.680260
1701.958984	147.705017
1700.979492	41.079342
1700.000000	105.700829
1699.019531	9.914656
1698.040039	-5.546413
1697.059570	-69.041412
1696.079102	11.864830
1695.097656	79.463089
1694.117188	-18.415575
1693.135742	-41.385700
1692.154297	-178.998337
1691.172852	102.595673
1690.190430	226.768051
1689.208008	-9.087715
1688.225586	43.364075
1687.243164	111.960136
1686.260742	74.069023
1685.277344	23.034422
1684.293945	185.379822
1683.310547	-94.381828
1682.327148	292.036407
1681.343750	175.209290
1680.359375	162.452850
1679.375000	131.281494
1678.390625	87.033112
1677.405273	109.518089
1676.419922	39.119381
1675.435547	112.590805
1674.449219	58.609287
1673.463867	225.514725
1672.478516	121.513008
1671.492188	243.609528
1670.505859	97.599731
1669.519531	379.455200
1668.532227	369.345886
1667.544922	301.076996
1666.557617	243.690735
1665.570313	252.899002
1664.583008	373.753784
1663.594727	346.258118
1662.607422	265.991119
1661.619141	376.852631
1660.629883	381.871216
1659.641602	453.377380
1658.652344	368.769989
1657.663086	345.347992
1656.673828	314.221558
1655.684570	389.234039
1654.694336	80.634186
1653.704102	354.574890
1652.713867	255.574448
1651.723633	244.125076
1650.732422	304.291290
1649.742188	94.972824
1648.750977	174.075089
1647.758789	41.922516
1646.767578	237.674515
1645.775391	-41.952526
1644.784180	56.418526
1643.791992	-40.456242
1642.798828	-39.426701
1641.806641	54.176296
1640.813477	-7.763275
1639.820313	-24.643238
1638.827148	-191.673233
1637.833008	-44.661392
1636.839844	-68.897278
1635.845703	-143.037888
1634.851563	-130.016434
1633.856445	-198.517044
1632.862305	-177.263916
1631.867188	-153.236160
1630.872070	-210.687134
1629.876953	90.032005
1628.881836	-125.059326
1627.885742	-174.156784
1626.889648	-144.178482
1625.893555	-166.680771
1624.897461	-65.461205
1623.900391	-321.692017
1622.903320	3.163110
1621.906250	33.687965
1620.909180	30.159660
1619.912109	-91.454735
1618.914063	65.440163
1617.916016	119.975800
1616.917969	3.968863
1615.919922	-9.548614
1614.920898	68.854111
1613.921875	-52.050274
1612.922852	52.718063
1611.923828	31.661917
1610.924805	123.409103
1609.924805	0.271200
1608.924805	120.937584
1607.924805	194.457047
1606.924805	63.709469
1605.923828	82.326569
1604.922852	85.277382
1603.921875	182.499481
1602.920898	154.111160
1601.919922	-23.354225
1600.917969	-9.764079
1599.916016	-98.140152
1598.914063	-76.637924
1597.912109	167.069565
1596.909180	-20.530811
1595.906250	14.062189
1594.903320	-199.517685
1593.900391	111.966873
1592.896484	-51.915504
1591.893555	152.375885
1590.889648	-3.611019
1589.885742	101.414307
1588.880859	78.546555
1587.876953	180.883774
1586.872070	-11.519096
1585.867188	77.725372
1584.862305	49.612282
1583.856445	97.064636
1582.851563	316.438721
1581.845703	124.103035
1580.839844	158.403397
1579.833008	49.440659
1578.827148	-69.919685
1577.820313	180.316879
1576.813477	177.994522
1575.806641	219.857880
1574.798828	35.364353
1573.791992	131.756104
1572.784180	30.460135
1571.775391	72.116692
1570.767578	40.937138
1569.759766	95.456230
1568.750977	238.210526
1567.742188	40.620319
1566.732422	185.794449
1565.723633	162.105270
1564.713867	86.447212
1563.704102	44.487118
1562.694336	176.293655
1561.684570	71.940437
1560.673828	123.146591
1559.664063	130.185074
1558.652344	93.070740
1557.641602	81.813309
1556.630859	220.759033
1555.619141	123.832069
1554.607422	0.967032
1553.595703	-77.909454
1552.583984	47.674198
1551.571289	136.879379
1550.558594	-25.039431
1549.545898	-207.672958
1548.533203	80.431114
1547.519531	60.588333
1546.506836	283.697449
1545.493164	-43.958202
1544.479492	173.723343
1543.464844	42.408134
1542.451172	11.807349
1541.436523	130.914764
1540.421875	63.967686
1539.407227	35.679672
1538.391602	38.275169
1537.375977	58.837624
1536.361328	141.220428
1535.344727	79.018997
1534.329102	76.067406
1533.312500	13.716801
1532.296875	-82.205101
1531.280273	154.259064
1530.262695	99.369888
1529.246094	-56.048168
1528.228516	-67.276405
1527.210938	39.852016
1526.193359	-84.852051
1525.175781	101.832436
1524.157227	-61.624535
1523.138672	37.309635
1522.120117	233.849289
1521.101563	57.330875
1520.082031	-49.792397
1519.063477	82.101028
1518.043945	-27.735325
1517.024414	-160.739777
1516.003906	-129.378250
1514.983398	-103.256783
1513.963867	97.380295
1512.943359	130.967468
1511.921875	-43.453621
1510.901367	-48.515663
1509.879883	-222.994492
1508.858398	-130.723953
1507.836914	51.179726
1506.815430	-28.595911
1505.792969	-0.766250
1504.770508	-103.732109
1503.748047	62.302540
1502.725586	-25.420952
1501.702148	-51.725559
1500.678711	-119.065407
1499.655273	-171.090668
1498.631836	9.747766
1497.608398	44.575150
1496.583984	-135.601624
1495.559570	-77.888565
1494.535156	-181.382004
1493.510742	-149.389191
1492.485352	20.550694
1491.460938	-52.429184
1490.435547	2.307278
1489.409180	-1.808007
1488.383789	-41.731335
1487.357422	-132.776093
1486.331055	-60.450920
1485.304688	16.891190
1484.278320	152.838638
1483.250977	127.929070
1482.224609	205.019394
1481.197266	164.703918
1480.168945	177.890274
1479.141602	132.402481
1478.113281	359.577759
1477.084961	377.670746
1476.056641	352.403687
1475.028320	372.951019
1473.999023	436.728088
1472.969727	480.071716
1471.940430	482.634857
1470.911133	490.250153
1469.881836	436.764954
1468.851563	347.648132
1467.821289	469.622467
1466.791016	660.165161
1465.759766	741.279175
1464.729492	733.388184
1463.698242	778.826660
1462.666992	783.575256
1461.635742	671.464661
1460.603516	1001.221497
1459.571289	721.500366
1458.539063	614.485413
1457.506836	680.067932
1456.474609	712.625427
1455.441406	737.535889
1454.408203	780.178467
1453.375000	665.588928
1452.341797	911.014954
1451.307617	923.147888
1450.274414	806.049194
1449.240234	744.722961
1448.205078	903.770447
1447.170898	999.454163
1446.135742	829.249084
1445.100586	775.558655
1444.065430	587.768127
1443.030273	784.650635
1441.994141	677.890503
1440.958984	816.517822
1439.921875	623.836975
1438.885742	815.517212
1437.849609	665.922668
1436.812500	571.988708
1435.775391	558.955688
1434.738281	437.335693
1433.701172	328.413300
1432.663086	297.815430
1431.625000	426.280212
1430.586914	251.870499
1429.548828	228.949921
1428.509766	-18.457102
1427.470703	72.226257
1426.431641	-94.296585
1425.392578	56.926781
1424.353516	51.849720
1423.313477	51.836578
1422.273438	92.167076
1421.233398	145.108978
1420.193359	-83.983063
1419.152344	57.159676
1418.111328	-88.682335
1417.070313	-35.604691
1416.029297	-37.864140
1414.987305	65.564957
1413.946289	88.520218
1412.904297	129.100708
1411.862305	-6.268940
1410.819336	-18.386234
1409.776367	-95.786644
1408.734375	-42.453121
1407.691406	-6.686614
1406.647461	-26.143332
1405.604492	-196.177032
1404.560547	-32.236874
1403.516602	43.846329
1402.472656	-138.491104
1401.427734	-74.862808
1400.382813	6.349388
1399.337891	2.325873
1398.292969	23.430618
1397.248047	72.153542
1396.202148	-122.167641
1395.156250	71.984238
1394.110352	203.491608
1393.064453	102.102119
1392.018555	-14.207136
1390.971680	242.566772
1389.924805	264.038269
1388.877930	22.837730
1387.830078	-58.103123
1386.782227	-106.431831
1385.734375	60.369595
1384.686523	-22.837147
1383.638672	-125.940369
1382.589844	70.928391
1381.541016	252.787170
1380.492188	44.968300
1379.443359	82.040375
1378.394531	-63.102798
1377.344727	246.190643
1376.294922	73.746910
1375.245117	91.075920
1374.194336	-68.661530
1373.143555	265.566528
1372.092773	153.370575
1371.041992	51.263344
1369.991211	-53.226784
1368.939453	101.551437
1367.887695	-12.741547
1366.835938	30.006540
1365.784180	112.649178
1364.731445	242.621964
1363.679688	-43.092926
1362.626953	109.391411
1361.573242	-148.680801
1360.520508	1.406492
1359.466797	-22.607878
1358.413086	-146.008606
1357.359375	41.465797
1356.305664	112.108086
1355.250977	90.834717
1354.196289	111.872375
1353.141602	-55.809509
1352.086914	-44.551094
1351.031250	205.113083
1349.975586	194.093964
1348.919922	111.173363
1347.864258	95.346031
1346.808594	198.662323
1345.751953	160.623077
1344.695313	169.775543
1343.638672	136.843842
1342.581055	84.154144
1341.523438	222.354996
1340.466797	442.320282
1339.408203	332.808105
1338.350586	354.657867
1337.291992	198.292313
1336.234375	143.546219
1335.174805	224.985962
1334.116211	247.071304
1333.057617	180.151077
1331.998047	232.024521
1330.938477	288.877502
1329.878906	325.984772
1328.818359	323.581177
1327.757813	383.008698
1326.697266	565.989258
1325.636719	358.690063
1324.576172	477.496094
1323.514648	290.157166
1322.453125	302.885895
1321.391602	397.097565
1320.330078	308.739563
1319.267578	215.530594
1318.205078	317.240662
1317.142578	315.395355
1316.080078	382.620728
1315.016602	368.526245
1313.953125	366.803558
1312.889648	62.111019
1311.826172	351.175262
1310.761719	457.931030
1309.698242	392.349976
1308.633789	410.521210
1307.569336	212.169357
1306.503906	282.114044
1305.438477	293.030884
1304.373047	331.031342
1303.307617	322.335114
1302.242188	500.499847
1301.175781	243.614883
1300.109375	623.264832
1299.042969	474.619629
1297.976563	564.306274
1296.909180	423.163116
1295.841797	483.418274
1294.774414	389.046326
1293.707031	307.013092
1292.638672	308.452972
1291.571289	513.504395
1290.502930	353.098297
1289.433594	234.461288
1288.365234	226.207230
1287.295898	458.141235
1286.226563	293.072144
1285.157227	292.217712
1284.086914	293.829712
1283.017578	300.357666
1281.947266	395.024902
1280.876953	413.794434
1279.805664	403.205231
1278.734375	522.292542
1277.663086	330.718475
1276.591797	586.732056
1275.520508	194.777527
1274.448242	462.947693
1273.375977	581.942749
1272.303711	258.680756
1271.231445	524.241699
1270.158203	645.605103
1269.085938	532.533691
1268.011719	553.766724
1266.938477	540.828613
1265.865234	549.859070
1264.791016	722.323975
1263.716797	487.420563
1262.641602	693.957520
1261.567383	798.016907
1260.492188	512.061646
1259.416992	801.297852
1258.341797	573.928772
1257.265625	619.445618
1256.190430	562.662903
1255.114258	413.381592
1254.037109	612.225769
1252.960938	477.583191
1251.883789	530.327026
1250.806641	604.930054
1249.729492	545.733215
1248.652344	693.217163
1247.574219	580.519653
1246.496094	445.985596
1245.417969	384.388641
1244.338867	436.974976
1243.260742	402.091583
1242.181641	682.863525
1241.102539	655.186584
1240.022461	455.176056
1238.943359	298.915497
1237.863281	516.307190
1236.783203	539.542969
1235.702148	264.477325
1234.622070	370.144165
1233.541016	439.381287
1232.459961	447.980164
1231.377930	408.091248
1230.296875	397.266205
1229.214844	417.898346
1228.132813	491.761749
1227.050781	364.651703
1225.967773	375.513550
1224.884766	449.250336
1223.801758	387.460144
1222.718750	272.460815
1221.634766	365.424164
1220.550781	303.601074
1219.466797	33.920727
1218.382813	114.701004
1217.298828	250.976578
1216.213867	102.152641
1215.128906	233.472458
1214.042969	193.287476
1212.958008	-97.930717
1211.872070	354.187195
1210.786133	268.060486
1209.700195	167.464127
1208.613281	295.968262
1207.526367	233.911209
1206.439453	174.256500
1205.352539	394.141510
1204.265625	100.694847
1203.177734	118.077408
1202.089844	60.757603
1201.001953	-13.427907
1199.913086	20.702217
1198.824219	-43.895195
1197.735352	-118.127571
1196.646484	-115.385712
1195.557617	-14.075056
1194.467773	-47.507511
1193.377930	89.720284
1192.288086	-102.427933
1191.197266	-107.105904
1190.106445	-114.222626
1189.015625	-34.910007
1187.924805	-205.409317
1186.833984	-212.619995
1185.742188	-133.462494
1184.650391	-138.369980
1183.557617	-155.315643
1182.465820	-148.303268
1181.373047	-64.599594
1180.280273	14.230579
1179.187500	-0.497251
1178.093750	97.371559
1177.000977	32.236954
1175.907227	-20.935619
1174.812500	2.507200
1173.718750	11.537867
1172.624023	25.309175
1171.529297	77.326035
1170.434570	-93.241447
1169.338867	47.205585
1168.244141	1.009118
1167.148438	-102.597244
1166.051758	-110.577202
1164.956055	134.755219
1163.859375	-167.257156
1162.762695	-84.550438
1161.666016	43.460629
1160.568359	243.008560
1159.470703	60.457157
1158.373047	-210.361191
1157.275391	-18.158041
1156.176758	88.030510
1155.079102	53.415489
1153.979492	99.848701
1152.880859	53.251633
1151.782227	4.258125
1150.682617	186.400360
1149.583008	208.801300
1148.482422	38.215744
1147.382813	53.429436
1146.282227	9.077488
1145.181641	88.492004
1144.080078	146.416031
1142.979492	4.430447
1141.877930	121.754219
1140.776367	189.053574
1139.673828	-12.385523
1138.572266	173.712372
1137.469727	162.437195
1136.367188	-55.574993
1135.263672	184.949051
1134.161133	209.223450
1133.057617	38.753056
1131.954102	219.669174
1130.849609	191.619034
1129.745117	486.259399
1128.641602	308.667999
1127.536133	249.709946
1126.431641	240.557617
1125.326172	247.977386
1124.220703	437.870300
1123.115234	179.810257
1122.009766	383.808716
1120.903320	189.784332
1119.796875	308.398956
1118.690430	142.854492
1117.583008	232.984573
1116.475586	325.424774
1115.368164	178.863312
1114.260742	382.411285
1113.152344	160.199249
1112.044922	113.030869
1110.936523	75.320747
1109.827148	179.396774
1108.718750	264.520691
1107.609375	304.711578
1106.500000	80.389290
1105.389648	106.415771
1104.280273	309.459076
1103.169922	248.091965
1102.059570	182.029221
1100.948242	255.154297
1099.837891	203.260284
1098.726563	224.469727
1097.615234	106.594116
1096.502930	271.559875
1095.390625	165.498795
1094.278320	54.775944
1093.166016	240.835449
1092.053711	43.031631
1090.940430	167.803635
1089.827148	212.506866
1088.713867	31.318867
1087.599609	179.536240
1086.485352	381.782898
1085.371094	118.397560
1084.256836	85.508904
1083.141602	120.790512
1082.027344	264.154419
1080.912109	245.367874
1079.795898	200.761780
1078.680664	118.624069
1077.564453	139.817780
1076.448242	92.954018
1075.331055	104.778725
1074.213867	60.312153
1073.096680	229.303101
1071.979492	81.687836
1070.862305	27.926096
1069.744141	-4.705879
1068.625977	63.449764
1067.507813	229.982605
1066.388672	281.690430
1065.270508	85.197594
1064.151367	55.020817
1063.031250	284.663788
1061.912109	160.901108
1060.791992	250.096283
1059.671875	14.175515
1058.550781	-1.817220
1057.430664	-10.759888
1056.309570	52.774666
1055.188477	106.960548
1054.066406	259.259766
1052.945313	28.483591
1051.823242	141.090576
1050.700195	71.575554
1049.578125	41.805229
1048.455078	-13.594680
1047.332031	-94.599739
1046.208984	-100.901779
1045.084961	249.595154
1043.960938	-50.465469
1042.836914	-66.005020
1041.712891	165.498505
1040.587891	21.847206
1039.462891	-121.703339
1038.337891	167.964539
1037.212891	3.564198
1036.086914	-4.785779
1034.960938	49.732521
1033.834961	-32.996693
1032.708984	65.768204
1031.582031	166.846100
1030.455078	-62.207989
1029.328125	62.171738
1028.200195	-164.354950
1027.072266	-12.057380
1025.944336	-229.093445
1024.816406	-195.199127
1023.687500	-138.070053
1022.558594	-303.745270
1021.429688	-74.818291
1020.300781	-82.592537
1019.170898	-50.895340
1018.041016	94.452751
1016.911133	-212.299011
1015.780273	2.634403
1014.649414	-294.603821
1013.518555	-195.502777
1012.387695	125.949425
1011.255859	-187.194489
1010.124023	23.063898
1008.992188	-42.164944
1007.860352	260.609314
1006.727539	58.943432
1005.594727	60.954723
1004.461914	546.302429
1003.329102	717.053040
1002.195313	619.651001
1001.061523	312.056305
999.927734	295.741547
998.792969	-50.813488
997.658203	-25.386395
996.523438	-39.173496
995.388672	129.430603
994.252930	28.012243
993.117188	106.632462
991.981445	28.420071
990.844727	-35.879356
989.708984	109.690933
988.572266	114.635902
987.434570	4.403738
986.297852	-167.931900
985.160156	72.134163
984.022461	104.888100
982.884766	162.992783
981.746094	96.822906
980.607422	79.050240
979.468750	178.655975
978.329102	-18.447062
977.190430	-130.332428
976.050781	173.981140
974.910156	131.133057
973.770508	226.221390
972.629883	176.571289
971.489258	154.546524
970.348633	199.164307
969.207031	103.759521
968.065430	371.076630
966.923828	298.701172
965.781250	29.104847
964.639648	383.522675
963.496094	91.176353
962.353516	94.737823
961.210938	86.874062
960.067383	136.334244
958.923828	263.696411
957.779297	63.516403
956.635742	-120.504494
955.491211	155.734192
954.345703	22.194887
953.201172	103.843323
952.055664	146.594559
950.910156	132.180664
949.764648	280.152802
948.618164	-3.975009
947.471680	-2.251117
946.325195	-7.352886
945.178711	-21.560228
944.031250	-10.610043
942.883789	16.346645
941.736328	223.660751
940.587891	113.667709
939.439453	-105.768974
938.291016	30.789499
937.142578	108.011398
935.993164	-24.549042
934.843750	-17.969830
933.694336	18.258112
932.544922	152.468079
931.394531	45.171379
930.244141	-128.099747
929.093750	-43.978806
927.942383	188.084610
926.791016	-26.002323
925.639648	67.193253
924.488281	-48.913376
923.335938	73.842545
922.183594	-112.662193
921.031250	-164.947845
919.877930	-105.836967
918.724609	-62.644192
917.571289	-24.000158
916.417969	-119.350922
915.263672	-35.278717
914.109375	-175.957657
912.955078	110.086136
911.800781	10.301122
910.645508	-30.453485
909.490234	-98.392853
908.334961	44.561386
907.178711	-55.084087
906.022461	-7.373552
904.866211	-7.258921
903.709961	-2.608114
902.552734	-29.661480
901.395508	-88.393982
900.238281	-47.501667
899.080078	52.208740
897.921875	-92.468201
896.763672	-19.934580
895.605469	-67.285820
894.446289	-229.920425
893.287109	197.459091
892.127930	30.315918
890.967773	111.764252
889.807617	147.996140
888.647461	166.142761
887.487305	134.607727
886.326172	103.080460
885.165039	-99.935425
884.003906	170.903168
882.842773	157.414963
881.680664	6.371399
880.518555	28.981222
879.356445	267.945007
878.193359	42.592785
877.030273	-33.976006
875.867188	-60.968987
874.703125	56.150948
873.540039	107.918243
872.375977	76.372536
871.210938	4.323811
870.046875	121.266563
868.881836	-63.241043
867.716797	125.586098
866.550781	55.784119
865.385742	21.959959
864.219727	170.139526
863.052734	127.284233
861.886719	70.958168
860.719727	236.931351
859.552734	229.955826
858.384766	92.794312
857.217773	164.350891
856.049805	327.827179
854.880859	31.449299
853.712891	51.340248
852.543945	320.023834
851.375000	346.519928
850.205078	160.124390
849.036133	72.360794
847.866211	56.281200
846.696289	313.345032
845.525391	214.347229
844.354492	21.382032
843.183594	88.025429
842.012695	62.902237
840.840820	196.547623
839.668945	-0.793655
838.497070	264.640015
837.324219	49.451160
836.151367	-4.794051
834.978516	81.685555
833.805664	239.561798
832.631836	-17.930971
831.458008	95.204231
830.284180	92.220322
829.110352	91.446404
827.935547	237.860977
826.760742	80.905502
825.584961	202.680542
824.410156	-5.505136
823.234375	47.107212
822.058594	142.001144
820.881836	-48.276463
819.705078	-113.784958
818.528320	-25.669689
817.351563	-104.550606
816.173828	-43.229488
814.996094	-75.397369
813.818359	-132.037430
812.639648	60.374718
811.461914	8.132786
810.283203	253.720871
809.103516	136.970276
807.923828	-106.374306
806.745117	-247.453842
805.564453	-130.913544
804.384766	-189.823349
803.204102	64.215759
802.023438	-96.824791
800.842773	-100.300095
799.661133	-70.526604
798.479492	-82.914650
797.297852	-148.518509
796.115234	-278.383148
794.932617	-40.384674
793.750000	-72.775543
792.567383	-96.308243
791.383789	30.718355
790.200195	-119.039520
789.016602	-98.328453
787.832031	134.769485
786.648438	135.474579
785.463867	43.277500
784.278320	116.938484
783.092773	-28.290424
781.908203	124.892662
780.721680	41.571514
779.536133	75.356796
778.349609	-193.442551
777.163086	-5.084190
775.975586	-41.980274
774.789063	77.823112
773.601563	-181.933487
772.413086	103.265121
771.225586	-76.996246
770.037109	-38.906742
768.848633	-9.657572
767.660156	109.926636
766.470703	57.595814
765.281250	148.462479
764.091797	-51.406391
762.901367	-75.051903
761.710938	90.610153
760.520508	121.955322
759.330078	151.083755
758.138672	-19.966532
756.947266	70.753853
755.755859	361.500336
754.563477	27.866545
753.371094	63.574348
752.178711	105.859596
750.986328	18.535288
749.792969	41.050518
748.599609	74.537239
747.405273	228.730667
746.211914	104.168610
745.017578	-4.974897
743.823242	142.563873
742.627930	101.450775
741.433594	49.404167
740.238281	98.211372
739.041992	-179.505142
737.846680	-67.118919
736.650391	-123.432472
735.454102	-107.447861
734.256836	326.681366
733.059570	110.562500
731.862305	-24.481962
730.665039	76.818741
729.466797	108.088371
728.268555	67.193840
727.070313	98.472244
725.872070	136.302643
724.672852	156.642715
723.473633	150.768463
722.273438	-139.027527
721.074219	-22.526516
719.874023	85.195465
718.673828	112.123253
717.472656	274.334564
716.271484	111.430328
715.070313	-53.567020
713.869141	62.810184
712.666992	61.421833
711.464844	-5.341230
710.262695	43.425121
709.059570	155.351227
707.856445	125.667679
706.653320	-58.591606
705.450195	31.539888
704.246094	-41.596630
703.041992	118.134552
701.837891	31.978174
700.632813	52.437508
699.428711	33.758747
698.222656	-130.559296
697.017578	46.429939
695.811523	116.870010
694.605469	-47.333103
693.399414	-141.953384
692.192383	121.744682
690.986328	-57.525166
689.778320	36.750450
688.571289	-44.769291
687.363281	-234.716324
686.155273	-12.498368
684.947266	-148.153214
683.738281	-90.813644
682.529297	-113.690147
681.320313	-242.729782
680.111328	-40.270214
678.901367	68.961952
677.691406	-68.701836
676.481445	-253.930374
675.270508	-153.396561
674.059570	29.307184
672.848633	-54.161785
671.636719	145.718903
670.425781	-41.542339
669.213867	151.739685
668.000977	109.343437
666.789063	-28.114269
665.576172	147.712906
664.362305	72.913971
663.149414	112.577515
661.935547	-20.493122
660.721680	-30.496675
659.507813	-8.144830
658.292969	76.737144
657.078125	122.741631
655.863281	41.488094
654.647461	-39.748104
653.431641	47.143150
652.215820	-219.404114
651.000000	-141.167709
649.783203	339.760651
648.566406	215.381958
647.349609	58.746708
646.132813	147.521622
644.915039	94.213852
643.697266	-126.889130
642.478516	116.651588
641.259766	82.672523
640.041992	68.038658
638.822266	12.548390
637.603516	135.414734
636.383789	105.673141
635.164063	95.254509
633.943359	1.074952
632.723633	78.667885
631.502930	-67.011879
630.281250	-92.476860
629.060547	15.067612
627.838867	178.313095
626.617188	34.830338
625.394531	5.025754
624.172852	65.251480
622.950195	-86.702568
621.726563	292.717834
620.503906	123.642860
619.280273	16.745869
618.056641	-107.223106
616.832031	-92.000572
615.608398	70.886391
614.383789	175.948212
613.158203	-80.502167
611.933594	-52.389477
610.708008	129.672745
609.482422	61.602505
608.255859	27.794537
607.030273	-35.858379
605.803711	-60.980801
604.576172	-94.575638
