# Supplementary material for: Raman spectroscopy accurately differentiates mucosal healing from non-healing and biochemical changes following biological therapy in inflammatory bowel disease
Source: PLoS One. 2021 Jun 2;16(6):e0252210. doi: 10.1371/journal.pone.0252210 (PMC8172032; doi:10.1371/journal.pone.0252210)
Supplement: S4 Dataset — (ZIP) [file pone.0252210.s006.zip › CD Mucosal healing/EC027-1-1_BL sub CR removed_23__X_-21293.7__Y_3615.86__Time_256.txt]

1714.656250	481.216095
1713.679688	-87.541405
1712.703125	50.151543
1711.725586	124.779724
1710.749023	-69.911026
1709.771484	-102.373680
1708.792969	-4.894460
1707.815430	118.078636
1706.836914	-49.691673
1705.858398	32.970791
1704.879883	-233.829514
1703.901367	-228.890366
1702.922852	-30.021143
1701.943359	-183.224640
1700.963867	74.112541
1699.983398	-654.318359
1699.003906	-183.392151
1698.023438	-88.468613
1697.042969	-32.530678
1696.062500	168.784897
1695.082031	120.025055
1694.100586	-31.832077
1693.120117	193.973969
1692.137695	-25.160482
1691.156250	165.214935
1690.174805	-25.031439
1689.192383	132.547226
1688.209961	131.017654
1687.227539	351.763733
1686.244141	253.415237
1685.261719	102.779800
1684.278320	416.724396
1683.294922	502.317383
1682.311523	306.427643
1681.327148	385.715546
1680.342773	441.854492
1679.358398	333.776306
1678.374023	599.100525
1677.389648	497.960358
1676.404297	650.292480
1675.418945	726.200378
1674.433594	834.725952
1673.448242	935.958130
1672.461914	692.358643
1671.475586	731.196350
1670.489258	993.826233
1669.502930	917.080139
1668.516602	973.776245
1667.529297	1052.292358
1666.541992	1274.707153
1665.554688	1301.286621
1664.566406	1293.936279
1663.579102	926.503479
1662.590820	1121.901123
1661.602539	1137.498657
1660.614258	1304.697510
1659.625000	1315.982788
1658.635742	1049.607422
1657.647461	1228.836060
1656.657227	1252.187622
1655.667969	1175.416382
1654.677734	1157.343018
1653.688477	718.988037
1652.697266	1151.640015
1651.707031	772.495483
1650.716797	661.018555
1649.725586	766.764771
1648.734375	489.558136
1647.743164	535.257263
1646.750977	544.282593
1645.759766	492.908997
1644.767578	410.177887
1643.775391	264.435608
1642.783203	76.826706
1641.790039	-221.268997
1640.796875	-231.331818
1639.803711	415.773438
1638.810547	-18.524878
1637.817383	225.313126
1636.823242	413.909607
1635.829102	-61.564072
1634.834961	11.516399
1633.840820	253.392654
1632.845703	2.784070
1631.850586	-92.148087
1630.855469	0.078526
1629.860352	-73.397346
1628.865234	-267.737579
1627.869141	1.230009
1626.873047	-95.423340
1625.876953	-52.509434
1624.880859	-167.253983
1623.883789	-95.192696
1622.887695	32.155354
1621.890625	12.382239
1620.892578	-25.689981
1619.895508	170.116684
1618.897461	-167.173035
1617.899414	196.738922
1616.901367	195.702255
1615.903320	352.176147
1614.904297	319.709015
1613.906250	169.269913
1612.907227	226.096115
1611.907227	70.532333
1610.908203	-8.913130
1609.908203	-161.707428
1608.908203	55.028358
1607.908203	35.895241
1606.908203	-82.761513
1605.907227	107.596153
1604.906250	428.750061
1603.905273	388.536102
1602.904297	31.671204
1601.903320	-175.947861
1600.901367	84.680382
1599.899414	26.100235
1598.897461	43.316257
1597.895508	146.727692
1596.892578	121.961349
1595.889648	170.298553
1594.886719	-622.620850
1593.883789	-208.651016
1592.880859	-103.058052
1591.876953	-222.125031
1590.873047	-158.524734
1589.869141	129.365707
1588.865234	-112.572807
1587.860352	-258.015778
1586.855469	290.169464
1585.850586	293.098511
1584.845703	71.740631
1583.839844	-329.472198
1582.834961	56.252121
1581.829102	386.968536
1580.823242	-61.300297
1579.816406	146.649109
1578.810547	333.565338
1577.803711	194.910995
1576.796875	35.362038
1575.790039	-111.249947
1574.782227	116.592880
1573.775391	21.748343
1572.767578	137.377533
1571.759766	-191.682266
1570.750977	180.906982
1569.743164	218.028030
1568.734375	293.925262
1567.725586	-300.418518
1566.716797	102.409256
1565.707031	115.490555
1564.697266	284.131134
1563.687500	68.495827
1562.677734	114.814049
1561.667969	321.762543
1560.657227	-31.692232
1559.647461	-203.657761
1558.636719	-222.801804
1557.625000	462.769073
1556.614258	-212.359955
1555.602539	-138.759720
1554.590820	442.249084
1553.579102	121.765770
1552.567383	42.001106
1551.554688	96.667000
1550.541992	280.519836
1549.529297	57.952293
1548.516602	13.778912
1547.502930	225.443726
1546.490234	248.131516
1545.476563	71.585579
1544.462891	298.094940
1543.448242	92.833809
1542.434570	32.168148
1541.419922	131.463348
1540.405273	-40.570702
1539.390625	-99.112915
1538.375000	435.805359
1537.359375	49.119297
1536.343750	173.245865
1535.328125	222.356049
1534.312500	170.706802
1533.295898	229.760483
1532.280273	-10.359298
1531.262695	151.448715
1530.246094	-3.867269
1529.229492	124.084915
1528.211914	202.868774
1527.194336	137.271103
1526.176758	84.418480
1525.159180	-58.646488
1524.140625	-75.735634
1523.122070	-51.803562
1522.103516	180.313583
1521.084961	134.453537
1520.065430	-207.223206
1519.046875	52.618191
1518.027344	168.269501
1517.006836	-145.379028
1515.987305	23.934135
1514.966797	-135.724487
1513.947266	164.200134
1512.925781	-82.993828
1511.905273	-206.988937
1510.884766	-84.712952
1509.863281	-144.793274
1508.841797	-107.498627
1507.820313	193.794388
1506.797852	-258.969574
1505.776367	-242.538177
1504.753906	-64.795921
1503.731445	-251.083145
1502.708008	-37.797237
1501.685547	-239.593185
1500.662109	201.280563
1499.638672	-233.675980
1498.615234	-56.823574
1497.591797	7.260266
1496.567383	20.029322
1495.542969	-197.508148
1494.518555	-458.517517
1493.494141	-397.347687
1492.468750	-203.390808
1491.443359	-122.050362
1490.417969	-293.780701
1489.392578	-256.040070
1488.367188	136.625381
1487.340820	179.192459
1486.314453	139.980698
1485.288086	72.641289
1484.261719	163.481644
1483.234375	144.490097
1482.207031	408.586090
1481.179688	203.270401
1480.152344	258.055573
1479.125000	27.264704
1478.096680	415.809784
1477.068359	269.049896
1476.040039	417.823792
1475.011719	790.628357
1473.982422	343.260284
1472.953125	682.727234
1471.923828	1238.373779
1470.894531	1101.567871
1469.864258	1025.832764
1468.834961	1171.435059
1467.804688	1413.566650
1466.774414	1599.643677
1465.743164	1602.568115
1464.712891	1763.083008
1463.681641	2200.458740
1462.650391	1723.079590
1461.618164	1720.840210
1460.586914	2114.764648
1459.554688	2140.369141
1458.522461	2107.581543
1457.490234	2298.142334
1456.458008	2011.632690
1455.424805	1940.849121
1454.391602	2100.898682
1453.358398	2063.119873
1452.325195	2451.261719
1451.291016	2187.874512
1450.256836	2433.943848
1449.222656	2353.129150
1448.188477	2702.963867
1447.154297	2247.407471
1446.119141	2328.788086
1445.083984	2065.923340
1444.048828	2306.823730
1443.013672	1829.096680
1441.977539	2166.129150
1440.941406	1936.555054
1439.905273	2088.935059
1438.869141	1905.080444
1437.832031	1827.483398
1436.795898	1643.876953
1435.758789	1339.110962
1434.720703	1322.461304
1433.683594	1194.793213
1432.645508	1105.093750
1431.608398	1212.411377
1430.569336	1112.762817
1429.531250	791.221619
1428.493164	767.557678
1427.454102	638.025635
1426.415039	866.687561
1425.375977	873.486938
1424.335938	398.936371
1423.296875	554.676636
1422.256836	586.961609
1421.215820	561.363708
1420.175781	674.398132
1419.135742	-0.574827
1418.094727	127.797752
1417.053711	432.377655
1416.011719	4.709264
1414.970703	513.150391
1413.928711	224.178818
1412.886719	43.558147
1411.844727	260.325104
1410.802734	374.059387
1409.759766	404.903534
1408.716797	23.815842
1407.673828	115.227493
1406.630859	111.280510
1405.586914	230.457611
1404.542969	-207.568619
1403.499023	-226.175766
1402.455078	-269.745361
1401.411133	90.708176
1400.366211	-53.015556
1399.321289	-28.549452
1398.276367	319.427948
1397.230469	50.775055
1396.185547	0.403407
1395.139648	411.142120
1394.093750	373.466858
1393.046875	108.029419
1392.000977	353.622955
1390.954102	373.932922
1389.907227	96.547653
1388.860352	-180.586746
1387.812500	-304.892212
1386.765625	288.821320
1385.717773	7.205333
1384.669922	-9.148813
1383.621094	-15.381396
1382.573242	-281.342682
1381.524414	-239.770828
1380.475586	71.690437
1379.425781	16.037985
1378.376953	102.881210
1377.327148	144.877487
1376.277344	-132.449677
1375.227539	224.251648
1374.176758	57.056980
1373.126953	97.101440
1372.076172	-216.827438
1371.025391	122.687523
1369.973633	128.194916
1368.922852	231.043442
1367.871094	-211.642426
1366.819336	-140.872025
1365.766602	-139.736923
1364.714844	282.336823
1363.662109	-17.529177
1362.609375	394.651093
1361.556641	-14.298240
1360.502930	69.609909
1359.450195	183.486938
1358.396484	404.365875
1357.341797	354.297668
1356.288086	95.634956
1355.233398	36.005253
1354.178711	326.850220
1353.124023	443.841370
1352.069336	501.321991
1351.013672	303.178650
1349.958984	87.902664
1348.903320	396.490295
1347.846680	769.585876
1346.791016	428.246338
1345.734375	975.062317
1344.677734	906.848938
1343.621094	590.894653
1342.563477	974.145325
1341.506836	824.617249
1340.449219	1118.738281
1339.391602	934.826721
1338.333008	889.797546
1337.275391	1107.372803
1336.216797	1065.067505
1335.158203	1022.917664
1334.098633	980.905396
1333.040039	981.110901
1331.980469	922.077271
1330.920898	981.887024
1329.861328	572.105591
1328.800781	1059.789551
1327.740234	845.622681
1326.679688	730.494324
1325.619141	694.579224
1324.558594	799.563721
1323.497070	991.024536
1322.435547	1009.738281
1321.374023	966.871704
1320.312500	864.931396
1319.250000	888.947632
1318.187500	1125.161133
1317.125000	878.121582
1316.062500	1097.214233
1314.999023	845.579102
1313.935547	963.772949
1312.872070	746.989685
1311.808594	1123.989624
1310.745117	1375.349487
1309.680664	1122.006592
1308.616211	795.040344
1307.551758	758.699402
1306.486328	1221.909668
1305.420898	865.914124
1304.355469	957.762268
1303.290039	998.030579
1302.224609	1018.717529
1301.158203	1277.870361
1300.091797	1021.017090
1299.025391	1204.093506
1297.958984	1514.894775
1296.891602	961.308594
1295.824219	1031.612183
1294.756836	780.444580
1293.689453	777.312012
1292.621094	658.949829
1291.553711	1362.421265
1290.485352	1170.577881
1289.416016	1040.183960
1288.347656	1086.415283
1287.278320	735.690308
1286.208984	914.418518
1285.139648	978.012085
1284.069336	1186.132935
1283.000000	1029.413208
1281.929688	821.408691
1280.858398	1274.367920
1279.788086	1142.387451
1278.716797	1211.125244
1277.645508	1123.356934
1276.574219	974.553650
1275.502930	891.881470
1274.430664	1178.373901
1273.358398	993.157959
1272.286133	1191.653931
1271.213867	635.340393
1270.140625	1280.821411
1269.067383	1086.172974
1267.994141	1001.499023
1266.920898	975.477234
1265.846680	1220.333008
1264.773438	1128.493408
1263.699219	1014.773804
1262.624023	1132.774414
1261.549805	1011.863159
1260.474609	1107.945923
1259.399414	1330.727295
1258.324219	1343.924438
1257.248047	1028.325195
1256.172852	1231.582764
1255.096680	1059.837524
1254.019531	1107.247925
1252.943359	1215.505981
1251.866211	897.955383
1250.789063	1431.917847
1249.711914	1182.587036
1248.634766	1434.238647
1247.556641	1406.242798
1246.478516	1351.538574
1245.400391	929.971863
1244.321289	1616.315552
1243.243164	1182.749390
1242.164063	1579.797485
1241.084961	1345.492188
1240.004883	924.399475
1238.925781	1124.695313
1237.845703	1145.368408
1236.765625	1241.217163
1235.684570	1400.061279
1234.604492	1432.768188
1233.523438	1082.475220
1232.442383	1003.738525
1231.360352	937.131775
1230.279297	1127.311646
1229.197266	946.860718
1228.115234	916.585205
1227.032227	900.828369
1225.950195	696.293945
1224.867188	1004.775391
1223.784180	684.149353
1222.701172	1011.801147
1221.617188	703.351563
1220.533203	1081.563965
1219.449219	778.018982
1218.365234	945.770142
1217.280273	615.754578
1216.195313	215.810028
1215.110352	393.134491
1214.025391	509.992401
1212.940430	549.531067
1211.854492	625.203308
1210.768555	782.835266
1209.681641	361.461700
1208.595703	584.115356
1207.508789	816.269165
1206.421875	361.304321
1205.334961	696.950256
1204.247070	256.577606
1203.160156	372.809387
1202.072266	447.993378
1200.983398	301.577850
1199.895508	220.185959
1198.806641	-378.662689
1197.717773	-147.168594
1196.628906	156.339355
1195.539063	98.895828
1194.449219	-410.625244
1193.359375	-54.533146
1192.269531	-599.945740
1191.179688	-260.894928
1190.088867	37.107044
1188.998047	-18.151510
1187.907227	-272.745361
1186.815430	-164.772766
1185.723633	-258.527222
1184.631836	-719.442810
1183.540039	-74.199593
1182.448242	-69.735565
1181.355469	-60.539642
1180.262695	-92.162781
1179.169922	5.605632
1178.076172	127.229729
1176.982422	152.904877
1175.888672	15.619096
1174.794922	125.008911
1173.700195	-69.797546
1172.606445	266.853058
1171.511719	-85.970345
1170.416016	204.931274
1169.321289	268.399078
1168.225586	181.091721
1167.129883	213.322403
1166.034180	-38.998699
1164.937500	232.139252
1163.840820	25.198154
1162.744141	207.685928
1161.647461	421.079285
1160.550781	99.440880
1159.453125	250.566650
1158.355469	296.543854
1157.256836	530.945679
1156.159180	132.982025
1155.060547	45.201347
1153.961914	362.788910
1152.863281	-11.211974
1151.763672	-25.196865
1150.664063	-84.507675
1149.564453	196.844360
1148.464844	130.250381
1147.364258	-219.763412
1146.263672	-286.355011
1145.163086	-155.402740
1144.062500	-136.413773
1142.960938	77.598991
1141.859375	472.247375
1140.757813	-412.792145
1139.656250	-196.639923
1138.553711	55.007526
1137.451172	33.191978
1136.348633	77.863464
1135.246094	298.249420
1134.142578	394.985291
1133.039063	422.769379
1131.935547	312.809631
1130.832031	399.845337
1129.727539	484.410339
1128.623047	516.707092
1127.518555	492.021790
1126.413086	557.403992
1125.308594	698.589783
1124.203125	581.317932
1123.096680	326.616730
1121.991211	744.808594
1120.884766	729.331299
1119.778320	79.215805
1118.671875	350.287598
1117.564453	251.959457
1116.458008	487.308044
1115.350586	611.317871
1114.242188	281.107422
1113.134766	317.558167
1112.026367	39.525761
1110.917969	215.408676
1109.808594	450.256500
1108.700195	28.200926
1107.590820	220.429581
1106.481445	249.610626
1105.372070	469.995575
1104.261719	338.555969
1103.151367	115.128036
1102.041016	139.521927
1100.930664	371.461884
1099.819336	299.067993
1098.708008	429.461670
1097.596680	111.929718
1096.484375	197.506332
1095.373047	469.186737
1094.260742	535.799377
1093.147461	472.846039
1092.035156	626.548462
1090.921875	794.293823
1089.808594	531.301270
1088.695313	129.619553
1087.581055	781.958740
1086.467773	516.825806
1085.353516	153.068954
1084.238281	767.369812
1083.124023	619.969543
1082.008789	503.189301
1080.893555	452.259918
1079.777344	312.118408
1078.662109	573.583923
1077.545898	682.364502
1076.429688	302.964478
1075.312500	195.938110
1074.196289	431.494965
1073.079102	14.976275
1071.960938	161.415298
1070.843750	192.970551
1069.725586	285.479645
1068.607422	174.130173
1067.489258	386.158447
1066.370117	312.392670
1065.251953	81.838531
1064.132813	326.650543
1063.012695	522.240906
1061.893555	357.462799
1060.773438	372.935791
1059.653320	149.901855
1058.532227	195.919998
1057.412109	260.694458
1056.291016	-202.713303
1055.169922	187.040009
1054.047852	-23.712879
1052.926758	151.083252
1051.804688	295.506073
1050.681641	-111.016525
1049.559570	124.574158
1048.436523	126.785881
1047.313477	-160.206558
1046.190430	152.434631
1045.066406	63.933388
1043.942383	-106.035767
1042.818359	176.321991
1041.694336	-67.979767
1040.569336	-18.552763
1039.445313	23.968760
1038.319336	61.890724
1037.194336	-39.780579
1036.068359	279.964355
1034.942383	241.307068
1033.816406	356.319641
1032.690430	213.210876
1031.563477	121.420471
1030.436523	443.602203
1029.308594	19.645159
1028.181641	-264.571320
1027.053711	-444.005005
1025.925781	-716.143250
1024.797852	-409.835999
1023.668945	-384.467102
1022.540039	-277.750854
1021.411133	-644.341919
1020.281250	-528.096619
1019.152344	-300.442108
1018.022461	-357.990906
1016.892578	-315.696228
1015.761719	-83.238159
1014.630859	54.238396
1013.500000	-262.292511
1012.369141	86.201782
1011.237305	-128.032684
1010.105469	-98.942177
1008.973633	13.595707
1007.841797	466.383026
1006.708984	280.580292
1005.576172	1052.560913
1004.443359	1299.416016
1003.310547	2239.857666
1002.176758	1529.722534
1001.042969	1030.348267
999.908203	965.677185
998.774414	607.863098
997.639648	97.957733
996.504883	-252.260574
995.370117	164.123199
994.234375	-1.033962
993.098633	-4.465917
991.962891	139.871140
990.826172	56.014191
989.690430	-4.588712
988.553711	77.893494
987.416016	-26.151367
986.279297	109.610512
985.141602	-330.336700
984.003906	-185.032990
982.865234	112.309395
981.727539	23.007330
980.588867	-68.391533
979.450195	45.169781
978.310547	-351.758850
977.170898	-164.269272
976.031250	193.423981
974.891602	394.825073
973.751953	-315.944702
972.611328	223.520569
971.470703	264.506989
970.329102	131.127686
969.188477	135.727112
968.046875	-8.695086
966.904297	-269.904114
965.762695	102.345810
964.620117	-234.112885
963.477539	264.414734
962.334961	4.065228
961.191406	71.761124
960.047852	151.048355
958.904297	386.250793
957.760742	145.121964
956.616211	-45.344841
955.471680	100.965851
954.327148	615.854309
953.182617	322.948822
952.037109	101.270508
950.891602	-65.249580
949.745117	19.999666
948.599609	18.504993
947.453125	179.450272
946.306641	148.547089
945.159180	241.184280
944.012695	59.874599
942.865234	260.131012
941.716797	245.878693
940.569336	250.047409
939.420898	42.178143
938.272461	486.985107
937.124023	44.568642
935.974609	345.833954
934.825195	-91.462364
933.675781	677.209595
932.525391	484.149872
931.375977	-9.362784
930.225586	85.089417
929.074219	188.759262
927.923828	-39.821430
926.772461	223.429810
925.621094	231.873657
924.468750	154.021606
923.317383	-137.431625
922.165039	-248.984787
921.011719	14.727839
919.859375	-105.619385
918.706055	369.510529
917.552734	-102.675255
916.399414	70.454140
915.245117	-140.069687
914.090820	114.967789
912.936523	65.912148
911.781250	-19.290747
910.625977	220.038055
909.470703	112.404137
908.315430	-29.069723
907.160156	88.043877
906.003906	-93.914368
904.846680	-277.930908
903.690430	-146.912979
902.533203	40.772499
901.375977	-74.907539
900.218750	108.353012
899.060547	-240.163422
897.903320	-339.556549
896.744141	-321.176971
895.585938	192.516022
894.426758	177.031479
893.267578	23.765232
892.108398	245.773163
890.949219	-85.752136
889.789063	-236.336487
888.628906	10.661622
887.467773	95.075813
886.307617	170.484390
885.146484	403.889404
883.985352	246.963333
882.823242	2.215663
881.661133	-208.532898
880.499023	128.699112
879.336914	287.772003
878.173828	-84.964745
877.010742	459.418671
875.847656	100.427101
874.684570	291.073120
873.520508	256.553955
872.356445	321.119507
871.192383	558.946472
870.027344	130.814026
868.862305	71.765022
867.697266	345.550262
866.532227	542.795593
865.366211	582.651367
864.200195	552.843933
863.034180	570.241211
861.867188	666.255371
860.700195	391.741516
859.533203	456.333313
858.366211	599.441711
857.198242	466.506165
856.030273	584.866211
854.862305	543.932861
853.693359	875.211914
852.524414	1074.066284
851.355469	658.739258
850.186523	532.626038
849.016602	500.634796
847.846680	399.206848
846.676758	514.979736
845.505859	532.178040
844.334961	186.789978
843.164063	161.472733
841.993164	160.727310
840.821289	77.203972
839.649414	31.680193
838.477539	-47.401554
837.305664	38.866070
836.132813	75.894951
834.959961	204.427704
833.786133	833.075378
832.613281	144.095963
831.439453	593.757263
830.264648	132.658005
829.090820	459.255859
827.916016	468.900391
826.741211	420.479431
825.566406	452.260010
824.390625	290.036560
823.214844	230.306610
822.039063	76.946693
820.862305	-18.510553
819.685547	-38.305557
818.508789	-33.698318
817.332031	15.324654
816.154297	97.612259
814.976563	-2.669137
813.798828	94.947235
812.621094	38.979004
811.442383	-390.549286
810.263672	-193.212860
809.083984	-433.819275
807.905273	-212.352432
806.725586	-168.777191
805.544922	-274.110992
804.365234	-295.157257
803.184570	3.294508
802.003906	-288.751678
800.823242	-310.136902
799.641602	-183.032242
798.459961	-233.499573
797.278320	-725.215698
796.095703	-157.433884
794.913086	-234.836456
793.730469	296.860901
792.547852	-199.455795
791.364258	-168.680481
790.180664	154.153625
788.997070	-162.899277
787.813477	-57.319996
786.628906	-153.221329
785.444336	-19.206051
784.258789	240.648178
783.074219	173.082291
781.888672	-82.429970
780.702148	-119.212997
779.516602	0.721181
778.330078	133.720917
777.143555	-188.307343
775.956055	87.894577
774.769531	319.694763
773.582031	385.777069
772.393555	389.942719
771.206055	294.732666
770.017578	109.045235
768.829102	128.315628
767.639648	420.719910
766.451172	230.351059
765.261719	266.829559
764.072266	237.103165
762.881836	442.847961
761.691406	619.765991
760.500977	347.550507
759.310547	169.957306
758.119141	718.197632
756.927734	608.544617
755.735352	545.006470
754.543945	789.112549
753.351563	217.728653
752.159180	105.679428
750.965820	443.859802
749.773438	-43.895012
748.580078	333.487427
747.385742	159.677780
746.192383	422.547150
744.998047	149.898285
743.803711	206.299347
742.608398	-48.788231
741.413086	75.442299
740.217773	-72.247803
739.022461	290.641083
737.826172	46.441582
736.630859	89.221916
735.433594	258.929871
734.237305	-61.886436
733.040039	230.243362
731.842773	404.021667
730.645508	89.819756
729.447266	156.298630
728.249023	91.508705
727.050781	271.571442
725.851563	396.882355
724.653320	-478.676422
723.454102	116.404625
722.253906	-164.627853
721.053711	646.253601
719.854492	550.775635
718.653320	365.862579
717.453125	333.783081
716.251953	541.695251
715.050781	-122.877144
713.848633	-80.635773
712.647461	251.551880
711.445313	88.867630
710.243164	48.319588
709.040039	190.823441
707.836914	-143.667404
706.633789	164.394852
705.430664	219.839203
704.226563	114.265106
703.022461	143.711670
701.818359	23.105543
700.613281	304.991516
699.408203	101.935837
698.203125	114.267334
696.998047	-181.931305
695.791992	254.353561
694.585938	321.230621
693.379883	223.118317
692.172852	-22.493166
690.965820	-324.319794
689.758789	64.271370
688.551758	-213.332901
687.343750	-4.759614
686.135742	-292.815460
684.926758	-277.041565
683.718750	-167.927048
682.509766	-266.784515
681.300781	76.566612
680.090820	-100.000961
678.881836	37.690044
677.671875	-173.137680
676.460938	1.616146
675.250977	-5.360815
674.040039	-196.095840
672.828125	-196.215897
671.617188	-293.503571
670.405273	-189.494019
669.193359	98.376572
667.981445	-76.231209
666.768555	250.698456
665.555664	44.060036
664.342773	40.688927
663.128906	-25.130211
661.916016	15.014603
660.702148	-22.392935
659.487305	190.672775
658.272461	28.435169
657.058594	8.761291
655.842773	69.033676
654.627930	66.901466
653.412109	-165.695908
652.196289	-167.495026
650.979492	-223.015427
649.763672	-278.391205
648.546875	-70.926514
647.330078	61.209713
646.112305	-73.488434
644.894531	241.687561
643.676758	240.564484
642.458984	99.718475
641.240234	122.426338
640.021484	-33.251015
638.802734	131.424408
637.583008	98.367867
636.363281	15.934667
635.143555	131.137741
633.923828	-193.924850
632.703125	123.029778
631.482422	-264.197296
630.261719	-222.147522
629.040039	47.205170
627.818359	-136.227707
626.596680	214.239944
625.375000	210.660370
624.152344	230.496384
622.929688	70.124367
621.707031	333.796387
620.483398	46.643078
619.259766	658.729187
618.036133	-22.876492
616.812500	-62.380013
615.587891	64.686996
614.363281	221.244385
613.138672	-125.355347
611.913086	107.261063
610.687500	116.908585
609.461914	-21.478733
608.236328	-207.401901
607.009766	-186.632294
605.783203	89.777237
604.555664	-157.863174
