# Supplementary material for: Raman spectroscopy accurately differentiates mucosal healing from non-healing and biochemical changes following biological therapy in inflammatory bowel disease
Source: PLoS One. 2021 Jun 2;16(6):e0252210. doi: 10.1371/journal.pone.0252210 (PMC8172032; doi:10.1371/journal.pone.0252210)
Supplement: S4 Dataset — (ZIP) [file pone.0252210.s006.zip › CD Mucosal healing/OC004-1a post treatment_BL sub CR removed_91__X_-21966.5__Y_3646.7__Time_1015.txt]

1714.780273	-14.623189
1713.803711	62.440872
1712.827148	-62.295300
1711.849609	43.056236
1710.873047	-147.054092
1709.895508	-18.633490
1708.917969	-27.402958
1707.939453	24.994473
1706.961914	20.741709
1705.983398	-147.261551
1705.004883	-77.248795
1704.025391	107.488525
1703.046875	-77.423996
1702.067383	-85.956871
1701.087891	87.170998
1700.108398	27.343975
1699.127930	117.056503
1698.148438	195.900177
1697.167969	-67.540894
1696.187500	16.362146
1695.206055	124.142303
1694.225586	82.266136
1693.244141	131.104126
1692.262695	81.109871
1691.281250	289.998108
1690.298828	368.015076
1689.317383	358.005096
1688.334961	396.010010
1687.352539	615.363098
1686.369141	400.114899
1685.386719	384.962402
1684.403320	463.142792
1683.419922	594.673279
1682.435547	499.837860
1681.452148	562.312805
1680.467773	491.758820
1679.483398	647.632874
1678.499023	609.341187
1677.514648	605.826660
1676.529297	817.922974
1675.543945	841.307068
1674.558594	907.422241
1673.573242	987.009338
1672.586914	1029.549438
1671.600586	907.566406
1670.614258	924.001831
1669.627930	1182.343750
1668.641602	1042.543579
1667.654297	1152.562988
1666.666992	1395.491089
1665.679688	1359.968506
1664.692383	1200.049561
1663.704102	1356.062866
1662.715820	1042.948242
1661.727539	1244.553955
1660.739258	1406.597046
1659.750977	1391.314819
1658.761719	1569.704224
1657.772461	1353.654541
1656.783203	1318.064941
1655.793945	1258.960449
1654.803711	1239.862793
1653.813477	1070.232666
1652.823242	1226.405762
1651.833008	1284.938354
1650.841797	939.107971
1649.851563	630.767334
1648.860352	745.790588
1647.869141	580.926270
1646.876953	511.537140
1645.885742	637.981323
1644.893555	719.751770
1643.901367	175.988312
1642.908203	329.681152
1641.916016	277.751556
1640.922852	-69.418274
1639.929688	13.877958
1638.936523	78.965073
1637.943359	-13.910400
1636.949219	236.261871
1635.955078	-48.471836
1634.960938	-40.284424
1633.966797	-50.266891
1632.971680	-133.740417
1631.977539	-19.376976
1630.982422	-212.865448
1629.986328	-66.442085
1628.991211	-61.926346
1627.995117	-259.772491
1627.000000	-396.761200
1626.003906	-107.381042
1625.006836	-80.844482
1624.010742	-151.335327
1623.013672	159.539856
1622.016602	57.951878
1621.019531	116.895218
1620.021484	-20.969931
1619.024414	101.435509
1618.026367	58.586010
1617.028320	81.588356
1616.029297	128.395309
1615.031250	25.839891
1614.032227	-0.412554
1613.033203	96.801346
1612.034180	-28.713882
1611.035156	-51.755287
1610.035156	53.804596
1609.035156	91.362595
1608.035156	19.041487
1607.035156	153.829254
1606.034180	115.878326
1605.033203	140.928528
1604.032227	98.059563
1603.031250	-38.857803
1602.030273	237.804001
1601.028320	150.875793
1600.026367	132.106369
1599.024414	-12.035878
1598.022461	-137.701675
1597.019531	32.116043
1596.016602	-106.359779
1595.013672	-215.939026
1594.010742	32.441463
1593.007813	-74.324043
1592.003906	-139.193741
1591.000000	-109.990997
1589.996094	-148.573456
1588.992188	-82.710831
1587.987305	197.072678
1586.983398	114.310509
1585.978516	383.615631
1584.972656	165.392487
1583.967773	161.020935
1582.961914	156.684692
1581.956055	108.102074
1580.950195	-57.630112
1579.944336	120.452164
1578.937500	-58.185307
1577.931641	205.751251
1576.924805	61.031193
1575.916992	15.239884
1574.910156	-152.774139
1573.902344	51.154186
1572.894531	-44.006596
1571.886719	-97.544952
1570.878906	212.765350
1569.870117	-48.707066
1568.862305	82.176788
1567.853516	220.762909
1566.843750	115.172249
1565.834961	-112.415855
1564.825195	-147.882904
1563.815430	24.218822
1562.805664	35.349476
1561.795898	72.365761
1560.785156	18.541851
1559.775391	-17.158834
1558.764648	-21.805389
1557.752930	-112.040993
1556.742188	-75.337242
1555.730469	-51.678391
1554.718750	15.926310
1553.707031	168.874176
1552.695313	23.965931
1551.682617	88.677948
1550.670898	-146.886856
1549.658203	-113.384048
1548.644531	201.944168
1547.631836	23.119385
1546.618164	51.106846
1545.604492	-78.697044
1544.590820	42.136959
1543.577148	136.977631
1542.562500	-34.410694
1541.547852	16.278244
1540.533203	131.389038
1539.518555	-135.736588
1538.503906	-10.544885
1537.488281	178.980286
1536.472656	210.930252
1535.457031	108.619720
1534.441406	62.965031
1533.424805	32.666748
1532.408203	347.671448
1531.391602	167.598801
1530.375000	64.773674
1529.358398	119.003418
1528.340820	466.677826
1527.323242	301.654572
1526.305664	375.989288
1525.287109	352.342163
1524.269531	472.684845
1523.250977	412.737061
1522.232422	386.117310
1521.213867	500.812164
1520.194336	376.196411
1519.175781	441.726746
1518.156250	537.918884
1517.136719	490.041656
1516.116211	501.117035
1515.096680	596.813965
1514.076172	538.249939
1513.055664	466.733643
1512.034180	287.293671
1511.013672	300.261383
1509.992188	469.572876
1508.970703	305.213348
1507.949219	297.217285
1506.927734	163.449188
1505.905273	214.151123
1504.882813	21.219257
1503.860352	-7.782426
1502.837891	-54.844597
1501.815430	-40.555511
1500.791992	-90.442024
1499.768555	-79.001526
1498.745117	16.762859
1497.720703	-181.953262
1496.697266	-495.838440
1495.672852	-126.767952
1494.648438	-202.976563
1493.623047	-230.719116
1492.598633	86.531860
1491.573242	462.285126
1490.547852	221.941345
1489.522461	137.407089
1488.497070	175.378021
1487.470703	195.316635
1486.444336	383.621399
1485.417969	296.054474
1484.391602	364.069580
1483.364258	419.164093
1482.336914	785.317200
1481.309570	569.728699
1480.282227	927.809570
1479.254883	650.870056
1478.226563	774.060608
1477.198242	948.050598
1476.169922	1185.544067
1475.141602	946.534912
1474.112305	987.618774
1473.083008	1244.985962
1472.053711	1374.872070
1471.024414	1117.782715
1469.995117	1583.290527
1468.964844	1603.326538
1467.934570	1445.233276
1466.904297	1813.452148
1465.874023	2064.485352
1464.842773	1756.152710
1463.811523	2011.982544
1462.780273	2270.158691
1461.749023	1898.228149
1460.717773	2039.343994
1459.685547	2269.167236
1458.653320	2227.213135
1457.621094	2220.734131
1456.587891	2115.217285
1455.555664	2311.564209
1454.522461	2119.708496
1453.489258	2277.790283
1452.455078	2600.508057
1451.421875	2585.950928
1450.387695	2457.296387
1449.353516	2587.055908
1448.319336	2496.345459
1447.285156	2491.726318
1446.250000	2608.573975
1445.214844	2634.201416
1444.179688	2262.445313
1443.144531	2320.948486
1442.108398	2080.871826
1441.072266	2078.603027
1440.036133	1896.770996
1439.000000	2185.210693
1437.963867	1856.785889
1436.926758	1874.655518
1435.889648	1937.974365
1434.852539	1536.481323
1433.814453	1445.745483
1432.777344	958.656250
1431.739258	870.585083
1430.701172	764.876526
1429.663086	757.613098
1428.624023	606.539612
1427.584961	473.186005
1426.545898	488.666168
1425.506836	441.119354
1424.467773	254.969986
1423.427734	376.329956
1422.387695	356.563141
1421.347656	243.621292
1420.307617	274.290100
1419.266602	95.970551
1418.226563	96.493126
1417.184570	167.473877
1416.143555	152.920792
1415.102539	83.057114
1414.060547	340.205811
1413.018555	348.333923
1411.976563	27.158716
1410.934570	73.129791
1409.891602	88.951088
1408.848633	-48.447659
1407.805664	-160.621765
1406.762695	38.707397
1405.718750	-261.663300
1404.674805	171.145782
1403.630859	-169.171738
1402.586914	-115.342194
1401.542969	81.517448
1400.498047	27.527489
1399.453125	63.898197
1398.408203	-7.483570
1397.363281	-11.088398
1396.317383	118.178810
1395.271484	237.442001
1394.225586	-29.025341
1393.179688	-2.291581
1392.132813	222.297180
1391.086914	111.446808
1390.040039	195.924133
1388.992188	212.875778
1387.945313	292.464050
1386.897461	119.475708
1385.849609	161.705612
1384.801758	-191.000763
1383.753906	61.422714
1382.705078	11.442977
1381.657227	151.476868
1380.608398	-90.642960
1379.558594	-197.715424
1378.509766	12.472471
1377.459961	-154.281250
1376.410156	-198.565735
1375.360352	-147.904953
1374.309570	-17.341185
1373.259766	-168.549362
1372.208984	-242.291122
1371.158203	-41.652412
1370.106445	-147.581451
1369.055664	-268.287415
1368.003906	22.253975
1366.952148	135.930771
1365.900391	45.466717
1364.847656	64.701118
1363.794922	181.130966
1362.742188	43.780643
1361.689453	135.528061
1360.636719	-81.114166
1359.583008	-26.446955
1358.529297	202.385269
1357.475586	175.178207
1356.420898	21.336288
1355.367188	101.293198
1354.312500	69.530937
1353.257813	164.595657
1352.203125	254.780914
1351.147461	230.837311
1350.091797	405.622955
1349.036133	570.538757
1347.980469	566.790222
1346.923828	550.763000
1345.868164	383.595184
1344.811523	491.868439
1343.754883	513.457397
1342.697266	892.080261
1341.640625	730.471497
1340.583008	653.291687
1339.524414	506.916443
1338.466797	657.924988
1337.409180	499.518005
1336.350586	670.529358
1335.291992	648.566711
1334.232422	710.866577
1333.173828	273.584869
1332.114258	526.653564
1331.054688	530.005859
1329.995117	825.209839
1328.934570	700.234985
1327.875000	600.173035
1326.814453	774.511902
1325.753906	738.959290
1324.692383	743.061096
1323.630859	910.247437
1322.570313	494.961456
1321.507813	696.940002
1320.446289	889.105286
1319.383789	718.690918
1318.322266	787.721619
1317.259766	1068.898071
1316.196289	982.765076
1315.133789	938.705750
1314.070313	877.540710
1313.006836	1013.620300
1311.943359	905.926025
1310.878906	1000.327271
1309.814453	998.798950
1308.750977	869.409058
1307.685547	1067.488647
1306.621094	926.083679
1305.555664	1274.365967
1304.490234	997.956116
1303.424805	972.583435
1302.359375	957.176575
1301.292969	1224.525513
1300.226563	1155.246338
1299.160156	1014.875000
1298.093750	975.378967
1297.026367	1179.111206
1295.958984	1039.167480
1294.891602	958.306396
1293.824219	708.268860
1292.756836	814.197876
1291.688477	1057.544434
1290.620117	1205.251465
1289.551758	1112.725830
1288.482422	809.533875
1287.413086	962.411072
1286.343750	904.609802
1285.274414	930.224365
1284.205078	965.721802
1283.134766	1028.233398
1282.064453	1066.333862
1280.994141	1004.166260
1279.923828	966.588135
1278.852539	958.471313
1277.781250	1153.460449
1276.709961	935.184570
1275.637695	993.353577
1274.566406	1076.031128
1273.494141	953.476318
1272.421875	906.796265
1271.349609	1116.700073
1270.276367	1028.645996
1269.203125	1074.996460
1268.129883	1045.726318
1267.056641	1228.870850
1265.982422	1329.044556
1264.909180	1402.411255
1263.834961	1305.086792
1262.759766	1061.563477
1261.685547	1183.895508
1260.610352	1418.349121
1259.535156	1416.391968
1258.459961	1032.002563
1257.383789	1037.551514
1256.308594	1194.137329
1255.232422	1277.663696
1254.155273	1076.414063
1253.079102	1481.261475
1252.001953	1358.008789
1250.924805	1392.968384
1249.847656	1182.325806
1248.770508	1202.803711
1247.692383	1502.863037
1246.614258	1197.667969
1245.536133	1174.503418
1244.458008	1112.513916
1243.378906	963.147034
1242.299805	1095.546997
1241.220703	1023.993042
1240.141602	867.545654
1239.061523	878.625122
1237.981445	1112.918579
1236.901367	866.875183
1235.821289	793.131653
1234.740234	959.455933
1233.659180	1096.634766
1232.578125	833.906372
1231.497070	903.233643
1230.415039	953.158142
1229.333984	729.409180
1228.251953	694.616821
1227.168945	737.302612
1226.086914	983.266174
1225.003906	360.471588
1223.920898	410.457428
1222.837891	552.319397
1221.753906	655.421448
1220.669922	294.311890
1219.585938	431.242767
1218.501953	336.126282
1217.416992	257.943573
1216.333008	257.074554
1215.248047	372.094604
1214.162109	252.857346
1213.077148	242.272202
1211.991211	620.187866
1210.905273	539.508423
1209.819336	429.890350
1208.732422	231.062714
1207.646484	379.484070
1206.559570	477.184631
1205.471680	541.065002
1204.384766	484.414032
1203.296875	362.707153
1202.208984	397.557739
1201.121094	114.520828
1200.032227	105.997314
1198.944336	107.061630
1197.855469	-45.920410
1196.765625	145.129654
1195.676758	114.774834
1194.586914	5.029211
1193.497070	152.516403
1192.407227	-36.608749
1191.316406	-38.273636
1190.226563	-66.416641
1189.135742	8.675206
1188.044922	-274.130005
1186.953125	-191.943329
1185.861328	-169.861404
1184.769531	-277.438141
1183.677734	-101.924744
1182.585938	71.048737
1181.493164	-65.484398
1180.400391	-24.600803
1179.307617	-106.055458
1178.213867	310.934845
1177.120117	85.539833
1176.026367	-89.518845
1174.932617	87.478561
1173.838867	214.042862
1172.744141	378.775482
1171.649414	122.135597
1170.554688	64.136093
1169.458984	264.440765
1168.364258	124.961777
1167.268555	26.113462
1166.171875	336.021881
1165.076172	203.548920
1163.979492	39.987495
1162.882813	612.231201
1161.786133	634.789307
1160.688477	743.213928
1159.590820	555.471191
1158.493164	689.953369
1157.395508	771.792725
1156.297852	1032.442017
1155.199219	1059.130859
1154.100586	990.334045
1153.000977	869.027100
1151.902344	788.214661
1150.802734	678.750916
1149.703125	945.688965
1148.603516	657.415283
1147.502930	435.858582
1146.402344	290.503937
1145.301758	73.716461
1144.201172	409.064545
1143.099609	358.718933
1141.999023	424.875244
1140.896484	314.912720
1139.794922	670.944580
1138.692383	539.405701
1137.590820	393.586365
1136.487305	452.075867
1135.384766	299.033417
1134.281250	478.469666
1133.178711	467.784912
1132.074219	668.286560
1130.970703	937.447205
1129.866211	926.396362
1128.761719	993.550354
1127.657227	707.194946
1126.552734	852.451721
1125.447266	781.817017
1124.341797	713.502563
1123.236328	893.946594
1122.130859	820.733704
1121.024414	700.094482
1119.917969	683.622009
1118.811523	844.637268
1117.704102	598.382568
1116.596680	683.453064
1115.489258	697.433777
1114.381836	881.632202
1113.274414	519.410583
1112.166016	549.731689
1111.057617	509.054565
1109.949219	517.950562
1108.839844	479.509277
1107.730469	523.688110
1106.621094	577.220642
1105.511719	630.662659
1104.401367	665.119324
1103.291016	494.181213
1102.180664	733.787048
1101.070313	859.994751
1099.958984	754.962097
1098.847656	590.971313
1097.736328	667.430115
1096.625000	529.337952
1095.512695	723.459839
1094.400391	592.363525
1093.288086	560.183411
1092.174805	746.928589
1091.062500	721.684814
1089.949219	435.162323
1088.835938	647.538574
1087.721680	610.410645
1086.607422	775.512695
1085.493164	533.719543
1084.378906	564.683105
1083.263672	619.084473
1082.149414	713.375305
1081.034180	419.970520
1079.917969	495.383575
1078.802734	598.914001
1077.686523	458.214966
1076.570313	627.351257
1075.453125	695.474548
1074.336914	517.230347
1073.219727	585.297058
1072.101563	287.508667
1070.984375	306.321259
1069.866211	669.628174
1068.748047	664.867493
1067.629883	564.045044
1066.511719	545.229126
1065.392578	374.198456
1064.273438	423.295502
1063.154297	692.369873
1062.034180	528.413147
1060.914063	509.570557
1059.793945	242.814865
1058.673828	228.722275
1057.552734	128.132111
1056.431641	628.271667
1055.310547	375.758148
1054.189453	268.214813
1053.067383	366.260284
1051.945313	391.885468
1050.823242	380.158936
1049.701172	249.420547
1048.578125	403.437561
1047.455078	298.448944
1046.332031	202.859039
1045.208008	93.341446
1044.083984	175.070572
1042.959961	410.622711
1041.835938	429.384705
1040.710938	159.280197
1039.585938	98.960075
1038.460938	59.664677
1037.335938	115.878479
1036.209961	120.896393
1035.083984	58.470669
1033.958008	217.136551
1032.832031	329.257385
1031.705078	192.552109
1030.578125	-16.108137
1029.451172	291.382202
1028.323242	-58.851639
1027.195313	-141.690567
1026.067383	-247.658020
1024.939453	-253.658264
1023.810547	-294.425232
1022.682617	-58.889530
1021.552734	-171.490952
1020.423828	-147.080780
1019.293945	-192.200790
1018.164063	-302.156342
1017.034180	-254.332306
1015.904297	32.286816
1014.773438	-123.760971
1013.642578	47.011570
1012.511719	13.959723
1011.379883	126.891197
1010.248047	-26.384800
1009.116211	253.332657
1007.984375	211.355820
1006.851563	657.641052
1005.718750	1122.315430
1004.585938	1771.869019
1003.452148	2398.090332
1002.319336	1692.772095
1001.185547	1108.040894
1000.050781	713.122986
998.916992	489.423981
997.782227	164.322693
996.647461	255.044922
995.512695	45.775658
994.376953	-47.912777
993.241211	135.406235
992.105469	81.177338
990.969727	135.472076
989.833008	111.466583
988.696289	0.002941
987.559570	128.365494
986.421875	222.224716
985.284180	85.832451
984.146484	327.277588
983.008789	140.522095
981.870117	308.430054
980.731445	-174.837112
979.592773	216.479279
978.454102	-128.282059
977.314453	334.376129
976.174805	173.921234
975.035156	280.291504
973.894531	271.843719
972.754883	348.538269
971.613281	312.776489
970.472656	329.982330
969.331055	232.523483
968.190430	426.741943
967.047852	148.292343
965.906250	182.114578
964.763672	323.852509
963.621094	426.680756
962.478516	552.519470
961.334961	291.087677
960.192383	229.276123
959.048828	231.772598
957.904297	234.403656
956.759766	333.344940
955.616211	143.925842
954.470703	272.870789
953.326172	15.181634
952.180664	359.412537
951.035156	230.179718
949.889648	316.084381
948.743164	4.309218
947.596680	-167.764496
946.450195	144.800308
945.303711	84.983589
944.156250	365.638184
943.008789	301.504120
941.861328	210.139359
940.713867	173.726761
939.565430	192.228821
938.416992	388.793091
937.267578	243.290375
936.119141	303.201233
934.969727	158.049347
933.820313	199.981628
932.669922	324.050781
931.520508	250.001877
930.370117	146.507767
929.218750	334.639832
928.068359	147.197067
926.916992	155.694611
925.765625	-113.282303
924.613281	-38.514561
923.461914	-6.874134
922.309570	138.557098
921.156250	-45.573650
920.003906	-29.508234
918.850586	50.283253
917.697266	270.988525
916.543945	162.396912
915.389648	-168.539658
914.235352	36.500881
913.081055	80.421005
911.926758	-243.138596
910.771484	-40.178905
909.616211	-268.101074
908.460938	-253.217621
907.304688	-45.566547
906.148438	-96.268120
904.992188	263.238037
903.835938	-324.173248
902.678711	-177.475388
901.521484	-26.232458
900.364258	-209.983856
899.206055	-210.255585
898.047852	-43.026127
896.889648	-74.848648
895.731445	124.083038
894.572266	22.299688
893.413086	108.244286
892.253906	2.133074
891.094727	110.768219
889.934570	-15.491309
888.774414	219.683838
887.613281	247.103851
886.453125	184.275314
885.291992	295.293854
884.130859	196.494385
882.968750	36.894192
881.807617	-68.471268
880.645508	283.919647
879.482422	158.351364
878.320313	-84.303001
877.157227	-160.090042
875.994141	419.619659
874.830078	46.573971
873.666016	223.040894
872.501953	138.361343
871.337891	348.518768
870.173828	351.625519
869.008789	152.324020
867.843750	209.470032
866.677734	228.385635
865.512695	445.078156
864.346680	569.546265
863.179688	433.368958
862.013672	629.647461
860.846680	630.481873
859.679688	453.960358
858.511719	647.832703
857.344727	697.991150
856.176758	831.113831
855.008789	434.861328
853.839844	747.323181
852.670898	667.314331
851.501953	771.087708
850.333008	1031.626953
849.163086	680.463013
847.993164	716.873779
846.823242	435.284210
845.652344	420.172546
844.482422	566.154419
843.311523	526.311829
842.139648	363.413666
840.968750	399.571838
839.796875	343.991394
838.624023	549.917725
837.452148	478.564789
836.279297	387.076843
835.106445	304.502106
833.933594	308.992554
832.759766	391.557404
831.585938	244.098694
830.412109	409.063416
829.238281	598.412292
828.063477	234.414291
826.888672	537.290222
825.712891	532.268005
824.538086	134.856400
823.362305	486.310211
822.186523	269.385895
821.009766	154.934372
819.833008	276.493622
818.656250	219.790543
817.479492	405.634033
816.301758	99.501907
815.124023	385.200317
813.946289	90.138046
812.768555	237.630188
811.589844	120.390762
810.411133	47.552776
809.232422	5.753818
808.052734	34.959839
806.873047	-115.863640
805.693359	-133.494797
804.512695	59.678787
803.332031	-177.937408
802.151367	6.054501
800.970703	-36.437801
799.789063	-23.571447
798.608398	-126.132988
797.425781	99.340469
796.244141	-280.473694
795.061523	-223.701935
793.878906	-98.398224
792.696289	6.798953
791.512695	-80.806610
790.329102	-46.729225
789.145508	-65.900055
787.960938	82.988632
786.777344	105.602364
785.591797	55.109245
784.407227	90.760803
783.221680	-12.980449
782.037109	40.132263
780.850586	82.065201
779.665039	-205.274307
778.478516	-154.683777
777.291992	-31.356997
776.105469	-16.358730
774.917969	-91.951355
773.730469	-39.636639
772.542969	169.175262
771.354492	-257.354095
770.166016	48.233044
768.977539	-65.236778
767.789063	-2.438900
766.599609	-14.666709
765.410156	149.245346
764.220703	222.708206
763.030273	230.006760
761.840820	246.028976
760.650391	118.927902
759.458984	354.843231
758.267578	564.183716
757.076172	478.681305
755.884766	331.597198
754.693359	309.817780
753.500977	149.548309
752.308594	318.862366
751.115234	39.957500
749.922852	178.389694
748.729492	224.505417
747.535156	127.890724
746.341797	53.240768
745.147461	329.630615
743.953125	-28.031313
742.757813	103.478401
741.563477	0.329935
740.368164	153.672791
739.171875	146.970612
737.976563	-50.328815
736.780273	-87.634399
735.583984	-54.834023
734.386719	37.075508
733.189453	-149.008438
731.992188	131.122299
730.794922	201.130966
729.596680	-17.572702
728.399414	-124.605309
727.200195	144.484741
726.001953	28.822582
724.802734	201.715073
723.603516	177.969757
722.404297	252.593750
721.204102	218.073441
720.003906	246.960312
718.803711	313.023224
717.603516	270.040741
716.402344	102.821686
715.201172	269.487518
713.999023	229.026840
712.797852	136.374023
711.595703	150.680923
710.393555	104.085976
709.190430	277.671661
707.987305	105.001846
706.784180	119.813499
705.581055	-65.523697
704.376953	1.840340
703.172852	319.560364
701.968750	-78.443542
700.763672	304.705963
699.559570	163.793152
698.353516	-52.973644
697.148438	-154.280258
695.942383	-33.729404
694.736328	93.456520
693.530273	-115.883835
692.324219	-96.949188
691.117188	-325.321716
689.910156	-245.209763
688.702148	-108.527794
687.494141	-82.360008
686.286133	-27.820635
685.078125	26.883965
683.870117	96.927940
682.661133	-136.295517
681.452148	-130.867279
680.242188	-42.929802
679.032227	-271.053375
677.822266	-119.952637
676.612305	-53.164898
675.401367	-103.095558
674.191406	-172.301544
672.979492	-74.716995
671.768555	139.783508
670.556641	17.034901
669.344727	93.393227
668.132813	338.452057
666.919922	112.498260
665.707031	76.897232
664.494141	-81.659798
663.281250	16.937586
662.067383	178.217941
660.853516	145.281647
659.639648	-51.534691
658.424805	-170.507401
657.209961	170.043182
655.995117	57.671829
654.779297	5.761772
653.563477	25.030771
652.347656	-274.607910
651.131836	104.492432
649.915039	-3.363204
648.698242	80.433334
647.481445	301.906342
646.264648	150.840744
645.046875	178.341492
643.829102	427.281799
642.610352	303.861511
641.392578	287.824066
640.173828	88.849625
638.955078	330.337860
637.735352	64.318459
636.515625	275.045990
635.295898	156.715286
634.076172	-90.777237
632.855469	-244.104416
631.634766	113.020226
630.414063	-114.187508
629.192383	145.177277
627.971680	-18.699581
626.749023	245.754333
625.527344	359.340942
624.304688	202.083435
623.082031	316.274231
621.859375	202.489227
620.636719	132.853027
619.413086	237.904480
618.189453	258.410614
616.964844	-81.761932
615.741211	-97.626099
614.516602	43.638725
613.291016	-115.894455
612.066406	-58.556507
610.840820	166.239044
609.615234	81.635284
608.388672	27.544340
607.163086	-23.889282
605.936523	-57.828018
604.708984	-100.001869
