# Supplementary material for: Raman spectroscopy accurately differentiates mucosal healing from non-healing and biochemical changes following biological therapy in inflammatory bowel disease
Source: PLoS One. 2021 Jun 2;16(6):e0252210. doi: 10.1371/journal.pone.0252210 (PMC8172032; doi:10.1371/journal.pone.0252210)
Supplement: S4 Dataset — (ZIP) [file pone.0252210.s006.zip › CD Mucosal healing/EC040-1_base sub CR removed_0__X_-10553.3__Y_37145.1__Z_-57.8__Time_0.txt]

1714.640625	231.215363
1713.664063	28.769333
1712.687500	245.097321
1711.709961	-68.693733
1710.733398	-91.727844
1709.755859	-105.788780
1708.778320	-49.174614
1707.799805	-372.100159
1706.821289	-329.616333
1705.843750	-10.274579
1704.864258	125.033417
1703.885742	-11.695661
1702.907227	-128.656906
1701.927734	-3.877700
1700.948242	-78.805786
1699.968750	58.520973
1698.988281	196.670944
1698.007813	6.919050
1697.028320	224.459900
1696.046875	-284.021759
1695.066406	309.246216
1694.084961	149.990875
1693.104492	-104.346039
1692.123047	205.516602
1691.140625	390.638947
1690.159180	635.319824
1689.176758	336.519012
1688.194336	540.114807
1687.211914	608.489929
1686.228516	165.795837
1685.246094	230.577408
1684.262695	450.655701
1683.279297	644.812012
1682.295898	504.102051
1681.311523	595.869995
1680.327148	850.780945
1679.342773	784.300293
1678.358398	1008.668884
1677.374023	962.328491
1676.388672	1177.376587
1675.403320	1270.739258
1674.417969	1295.658936
1673.432617	1012.947876
1672.446289	1270.489502
1671.459961	1153.987671
1670.473633	1529.629639
1669.487305	1385.259033
1668.500977	1576.151001
1667.513672	1592.367310
1666.526367	1755.176636
1665.539063	1722.191895
1664.550781	1994.857666
1663.563477	1748.221313
1662.575195	2035.206177
1661.586914	1461.079712
1660.598633	1674.929199
1659.609375	1822.959717
1658.620117	1915.831299
1657.631836	1807.928223
1656.641602	1901.776855
1655.652344	2080.835938
1654.662109	1839.432617
1653.672852	1574.829468
1652.681641	1472.139038
1651.691406	1557.782959
1650.701172	1228.647583
1649.709961	1172.386475
1648.718750	825.806946
1647.727539	551.143066
1646.735352	858.251099
1645.744141	721.851807
1644.751953	1050.677979
1643.759766	893.884521
1642.766602	650.376343
1641.774414	803.227051
1640.781250	259.707520
1639.788086	376.270538
1638.794922	84.273720
1637.801758	-157.196655
1636.807617	52.516453
1635.813477	98.995689
1634.819336	82.472084
1633.825195	-170.907242
1632.830078	218.750488
1631.834961	-350.113434
1630.839844	-62.818424
1629.844727	-217.668152
1628.849609	-153.817734
1627.853516	-171.390442
1626.857422	-154.582367
1625.861328	-182.321762
1624.865234	74.088234
1623.868164	238.503937
1622.871094	-7.022985
1621.874023	97.169495
1620.876953	-37.633446
1619.879883	245.355453
1618.881836	210.558182
1617.883789	65.598549
1616.885742	101.898933
1615.887695	-108.422852
1614.888672	164.147766
1613.889648	360.586273
1612.890625	307.842896
1611.891602	-20.145723
1610.892578	-72.716171
1609.892578	-2.081569
1608.892578	-112.264122
1607.892578	81.489769
1606.892578	-162.236084
1605.891602	-277.578064
1604.890625	-73.495438
1603.889648	106.916306
1602.888672	177.307938
1601.887695	77.568611
1600.885742	406.781219
1599.883789	-4.288116
1598.881836	146.890778
1597.879883	-7.905669
1596.876953	-220.225113
1595.874023	-95.474548
1594.871094	-302.629089
1593.868164	-240.782883
1592.864258	-265.252869
1591.861328	-91.393997
1590.857422	-131.765625
1589.853516	-26.111353
1588.848633	-210.236328
1587.844727	523.746155
1586.839844	-158.770493
1585.834961	-178.899963
1584.830078	241.356659
1583.824219	611.743103
1582.819336	17.790552
1581.813477	-10.809322
1580.807617	187.018585
1579.800781	90.336288
1578.794922	108.088875
1577.788086	328.643036
1576.781250	192.426620
1575.773438	209.552261
1574.766602	353.953247
1573.758789	-58.422508
1572.750977	-88.634262
1571.743164	-35.853226
1570.735352	219.403824
1569.726563	-84.295700
1568.718750	53.550877
1567.708984	141.733429
1566.700195	434.810272
1565.691406	26.628403
1564.681641	49.215839
1563.671875	-283.925232
1562.662109	-100.882843
1561.652344	-112.676537
1560.641602	-153.247452
1559.630859	-139.588135
1558.620117	-216.889679
1557.609375	65.824966
1556.597656	-6.805653
1555.586914	220.868759
1554.575195	5.316161
1553.563477	203.899506
1552.550781	-56.075100
1551.539063	377.474548
1550.526367	174.013107
1549.513672	1.438091
1548.500977	459.797852
1547.487305	53.979931
1546.473633	183.267593
1545.459961	30.502457
1544.446289	198.006760
1543.432617	236.007111
1542.417969	-106.015793
1541.404297	468.721130
1540.389648	221.839264
1539.374023	170.980972
1538.359375	-73.647186
1537.343750	-70.725632
1536.328125	189.932495
1535.312500	112.343636
1534.296875	68.069275
1533.280273	283.934662
1532.263672	97.354500
1531.247070	176.050659
1530.230469	-173.233414
1529.212891	162.573135
1528.196289	103.988800
1527.178711	215.099152
1526.160156	153.416885
1525.142578	451.883881
1524.124023	266.194092
1523.106445	13.493494
1522.087891	192.756592
1521.068359	201.957382
1520.049805	298.376160
1519.030273	260.830139
1518.010742	166.538864
1516.991211	177.414719
1515.971680	105.866272
1514.951172	70.052391
1513.930664	0.658483
1512.910156	87.679245
1511.889648	-207.968704
1510.868164	-88.033264
1509.846680	-78.667847
1508.826172	-156.681381
1507.803711	-14.390056
1506.782227	-167.167374
1505.759766	-176.559555
1504.737305	-403.980591
1503.714844	-70.357208
1502.692383	-144.373871
1501.668945	-362.002167
1500.646484	-175.102295
1499.623047	-57.616703
1498.599609	-324.282349
1497.575195	-268.614258
1496.550781	-448.509155
1495.527344	-242.214737
1494.502930	342.278381
1493.477539	34.008400
1492.453125	219.109833
1491.427734	-66.303070
1490.402344	187.389557
1489.376953	277.339691
1488.350586	571.390808
1487.325195	648.174927
1486.298828	369.891235
1485.272461	433.617279
1484.245117	486.946289
1483.218750	471.280762
1482.191406	644.221436
1481.164063	765.967468
1480.136719	775.362427
1479.108398	845.784363
1478.080078	989.975708
1477.052734	1100.925537
1476.023438	801.498169
1474.995117	1054.836670
1473.965820	1058.384399
1472.937500	1357.209473
1471.908203	1635.415283
1470.877930	1709.802002
1469.848633	2048.723633
1468.818359	1825.232178
1467.788086	1706.031982
1466.757813	2120.771240
1465.727539	2245.473145
1464.696289	2011.667480
1463.665039	2161.597656
1462.633789	2321.576172
1461.602539	2456.040039
1460.570313	2570.050049
1459.539063	2658.625244
1458.506836	2871.461182
1457.473633	2792.291748
1456.441406	2662.428955
1455.408203	2750.708984
1454.375000	2605.606201
1453.341797	2939.772217
1452.308594	3238.289063
1451.274414	2953.697754
1450.241211	2940.395752
1449.207031	3367.867920
1448.171875	3025.125488
1447.137695	3196.636230
1446.102539	3112.333984
1445.067383	3081.231934
1444.032227	2632.599121
1442.997070	3026.712158
1441.960938	2735.116455
1440.924805	2744.628906
1439.888672	2245.929199
1438.852539	2531.153076
1437.816406	2826.401367
1436.779297	2411.461914
1435.742188	2226.639648
1434.705078	1610.023926
1433.666992	1662.882324
1432.629883	1526.454590
1431.591797	1256.316162
1430.553711	1104.963135
1429.514648	761.941101
1428.476563	1009.453552
1427.437500	558.279541
1426.398438	720.098572
1425.359375	662.593079
1424.320313	607.711365
1423.280273	464.694427
1422.240234	682.092163
1421.200195	410.829163
1420.159180	326.084167
1419.119141	495.793152
1418.078125	81.498245
1417.037109	163.252640
1415.996094	207.332321
1414.954102	349.564697
1413.912109	94.459564
1412.870117	189.085693
1411.828125	2.214989
1410.786133	245.334122
1409.743164	0.919384
1408.700195	221.514847
1407.657227	-85.349983
1406.614258	-22.809679
1405.570313	-477.418915
1404.527344	-291.569855
1403.483398	-168.455902
1402.438477	401.319824
1401.394531	-44.956127
1400.349609	131.046982
1399.304688	21.254423
1398.259766	-8.132829
1397.214844	17.773621
1396.168945	73.841843
1395.123047	-218.214600
1394.077148	93.656624
1393.031250	-27.703173
1391.984375	-181.448944
1390.937500	115.596916
1389.890625	-47.829884
1388.843750	186.807098
1387.796875	-128.858124
1386.749023	413.594269
1385.701172	-39.241180
1384.653320	-256.726685
1383.604492	-204.055435
1382.556641	-113.736343
1381.507813	-175.727005
1380.458984	32.234024
1379.410156	-44.426666
1378.360352	-145.893845
1377.310547	-94.883278
1376.260742	415.472870
1375.210938	47.483807
1374.161133	288.497742
1373.110352	-19.149996
1372.059570	102.386246
1371.008789	61.989670
1369.957031	176.281143
1368.906250	-63.132256
1367.854492	213.408905
1366.802734	-40.551643
1365.750000	-95.037071
1364.698242	107.144051
1363.645508	0.710920
1362.592773	-207.543610
1361.540039	189.087418
1360.486328	167.761139
1359.433594	69.542015
1358.379883	23.724937
1357.326172	84.992264
1356.271484	471.974274
1355.216797	570.700500
1354.163086	242.262344
1353.107422	97.884094
1352.052734	172.297516
1350.998047	353.609558
1349.942383	378.591827
1348.886719	892.635925
1347.830078	821.033142
1346.774414	819.109009
1345.717773	874.368958
1344.661133	652.051270
1343.604492	796.893433
1342.546875	1658.101440
1341.490234	1708.823120
1340.432617	1264.166992
1339.375000	1263.229492
1338.316406	1492.729126
1337.258789	1553.956543
1336.200195	1414.783081
1335.141602	954.109314
1334.082031	864.900085
1333.023438	1367.116577
1331.963867	1280.635132
1330.904297	1186.918091
1329.844727	1031.592773
1328.784180	982.734070
1327.723633	976.049744
1326.663086	932.460083
1325.602539	1249.643311
1324.541992	1189.008057
1323.480469	1343.313110
1322.418945	1260.726318
1321.357422	1474.453003
1320.295898	1562.389893
1319.233398	1568.995483
1318.170898	1405.565918
1317.108398	1456.853149
1316.045898	1399.781250
1314.982422	1714.988770
1313.918945	1803.493652
1312.855469	1675.294067
1311.791992	1502.942749
1310.728516	1485.917969
1309.664063	1530.542725
1308.599609	1085.451172
1307.535156	1344.469604
1306.469727	1308.229370
1305.404297	1126.985718
1304.338867	1521.392700
1303.273438	1259.264526
1302.208008	1257.915283
1301.141602	1354.953857
1300.075195	1628.962524
1299.008789	1593.419556
1297.942383	1413.088257
1296.875000	1439.163574
1295.807617	1600.340698
1294.740234	1660.910278
1293.672852	933.842712
1292.604492	1500.063599
1291.537109	1318.038818
1290.468750	1109.176758
1289.399414	1569.787964
1288.331055	1442.001587
1287.261719	1351.085938
1286.192383	1289.680786
1285.123047	1448.834229
1284.052734	1211.218750
1282.983398	976.236267
1281.913086	1206.515137
1280.841797	1184.642822
1279.771484	1148.177368
1278.700195	1035.919189
1277.628906	1195.253296
1276.557617	1408.360840
1275.486328	1592.083008
1274.414063	1697.534058
1273.341797	1497.520508
1272.269531	1414.903320
1271.197266	1461.812622
1270.124023	1584.425293
1269.050781	1687.481323
1267.977539	1558.622803
1266.904297	1390.800415
1265.830078	1181.577637
1264.756836	1226.182983
1263.681641	1646.336060
1262.607422	1376.292725
1261.533203	1308.718140
1260.458008	1324.027710
1259.382813	1271.117554
1258.307617	1337.606323
1257.231445	1467.374268
1256.155273	1019.965759
1255.079102	1283.651855
1254.002930	1571.555054
1252.926758	1353.161255
1251.849609	1730.909302
1250.772461	1150.101685
1249.695313	1260.192749
1248.617188	973.891296
1247.540039	1465.577515
1246.461914	1150.155518
1245.382813	1269.751709
1244.304688	1389.293335
1243.225586	1190.575073
1242.146484	1331.852417
1241.067383	1099.185547
1239.988281	1337.439331
1238.908203	1357.142822
1237.828125	1117.215576
1236.748047	1352.741333
1235.667969	1074.038208
1234.586914	1023.283630
1233.505859	1362.744995
1232.424805	1035.592041
1231.343750	1411.139282
1230.261719	941.083252
1229.179688	805.371521
1228.097656	1308.849731
1227.015625	1211.730591
1225.932617	1015.343811
1224.850586	1002.887512
1223.767578	1179.034546
1222.683594	929.357117
1221.600586	486.307648
1220.516602	207.746292
1219.432617	746.136719
1218.347656	576.202820
1217.263672	594.717957
1216.178711	712.155273
1215.093750	385.146606
1214.008789	323.756805
1212.922852	76.443985
1211.836914	236.965408
1210.750977	768.866394
1209.665039	497.231323
1208.579102	799.562622
1207.492188	653.205017
1206.405273	885.256104
1205.318359	989.382385
1204.230469	912.643311
1203.142578	537.144714
1202.054688	368.826538
1200.966797	284.750183
1199.877930	58.564671
1198.790039	-112.250595
1197.701172	224.576447
1196.611328	450.470245
1195.522461	349.086548
1194.432617	211.552490
1193.342773	-332.306396
1192.252930	380.969910
1191.162109	-4.337106
1190.072266	-113.289352
1188.981445	-236.740799
1187.889648	-326.653442
1186.798828	161.962173
1185.707031	-273.865509
1184.615234	-344.860718
1183.523438	538.917297
1182.430664	-43.394859
1181.337891	-74.005394
1180.245117	-277.348419
1179.152344	219.204529
1178.059570	-46.659473
1176.965820	-211.921249
1175.872070	-199.971970
1174.778320	17.805264
1173.683594	79.710732
1172.588867	249.185699
1171.494141	-60.187977
1170.399414	582.745850
1169.303711	289.912231
1168.208984	-270.750183
1167.113281	122.729881
1166.016602	472.856110
1164.920898	172.645966
1163.824219	-89.347672
1162.727539	-21.674492
1161.630859	158.095413
1160.533203	373.457001
1159.435547	170.818024
1158.337891	49.299938
1157.240234	99.520302
1156.141602	392.911346
1155.043945	399.852051
1153.944336	184.848999
1152.845703	31.834135
1151.747070	360.243683
1150.647461	135.501862
1149.547852	146.603546
1148.447266	243.308777
1147.347656	-57.818359
1146.247070	-49.438217
1145.146484	-483.922546
1144.044922	-335.304474
1142.944336	32.047352
1141.842773	-50.481091
1140.741211	-40.339153
1139.638672	12.455471
1138.537109	19.976391
1137.434570	405.230164
1136.332031	148.674164
1135.228516	51.259285
1134.125977	-217.190048
1133.022461	483.105652
1131.917969	368.713898
1130.814453	674.377625
1129.709961	873.000916
1128.605469	777.268677
1127.500977	1032.498657
1126.396484	832.247131
1125.291016	601.144226
1124.185547	1121.367432
1123.080078	698.179993
1121.973633	478.801941
1120.868164	730.786377
1119.761719	371.610809
1118.654297	504.901733
1117.547852	451.091644
1116.440430	392.462433
1115.333008	246.246933
1114.225586	480.818085
1113.117188	109.809769
1112.008789	166.810547
1110.900391	207.162216
1109.791992	396.300323
1108.682617	464.760986
1107.573242	379.590179
1106.463867	351.067261
1105.354492	933.971619
1104.244141	902.815979
1103.133789	810.259766
1102.023438	712.969177
1100.913086	674.633911
1099.801758	732.918884
1098.690430	1045.757324
1097.579102	1044.901367
1096.467773	1051.064453
1095.355469	1083.071289
1094.243164	938.351685
1093.130859	871.372620
1092.017578	809.068604
1090.905273	833.874573
1089.791992	689.168884
1088.677734	735.043762
1087.564453	595.067078
1086.450195	777.289063
1085.335938	355.143341
1084.221680	600.757324
1083.106445	959.018677
1081.991211	934.115051
1080.875977	608.525513
1079.760742	705.807129
1078.644531	918.058655
1077.528320	698.276306
1076.412109	523.177429
1075.295898	503.018463
1074.178711	710.386536
1073.061523	394.664429
1071.944336	219.776688
1070.826172	480.970551
1069.708984	526.466187
1068.590820	630.505615
1067.471680	673.575928
1066.353516	749.463501
1065.234375	684.816772
1064.115234	542.971680
1062.996094	485.469849
1061.875977	680.707275
1060.755859	896.941589
1059.635742	1169.241821
1058.515625	234.899460
1057.394531	416.099884
1056.273438	370.553589
1055.152344	268.989685
1054.031250	401.133392
1052.909180	463.170135
1051.787109	553.251648
1050.665039	391.216370
1049.541992	390.331940
1048.418945	65.160072
1047.295898	101.800835
1046.172852	362.393402
1045.048828	-39.329430
1043.925781	624.623352
1042.801758	309.406342
1041.676758	336.920593
1040.552734	392.484741
1039.427734	529.589722
1038.302734	17.046404
1037.176758	219.502029
1036.050781	-15.615578
1034.924805	70.582565
1033.798828	359.227631
1032.672852	-12.709435
1031.545898	182.973755
1030.418945	443.759094
1029.291992	337.293274
1028.164063	19.493717
1027.036133	-191.181473
1025.908203	-141.523224
1024.780273	-435.443542
1023.651367	-346.087128
1022.522461	-135.965240
1021.393555	-654.450928
1020.264648	-332.764893
1019.134766	-495.887482
1018.004883	-153.299240
1016.875000	71.021164
1015.744141	-251.660217
1014.613281	19.148260
1013.482422	11.960010
1012.351563	-85.426422
1011.219727	178.579620
1010.088867	428.731506
1008.956055	530.723999
1007.824219	674.482605
1006.691406	536.046875
1005.558594	1211.969604
1004.425781	2398.756104
1003.292969	2556.360596
1002.159180	2714.015381
1001.025391	1328.147705
999.891602	964.195862
998.756836	295.661896
997.622070	391.921539
996.487305	185.862579
995.352539	335.497772
994.216797	-6.315136
993.081055	-237.072311
991.945313	242.824799
990.808594	159.988144
989.672852	-10.233247
988.536133	-14.288130
987.398438	177.664474
986.261719	143.941299
985.124023	-223.593155
983.986328	-54.264774
982.847656	-27.609333
981.709961	443.434570
980.571289	415.064453
979.432617	209.734894
978.292969	195.547211
977.153320	526.447754
976.013672	50.440605
974.874023	411.436005
973.734375	124.437897
972.593750	200.692688
971.453125	332.204254
970.311523	280.101959
969.170898	17.005676
968.029297	109.932190
966.886719	99.705894
965.745117	135.554932
964.602539	423.821014
963.459961	248.932358
962.317383	23.857151
961.173828	589.752930
960.030273	555.203491
958.886719	197.821411
957.743164	72.098137
956.598633	159.527512
955.454102	-123.776291
954.309570	-239.712616
953.165039	-126.614471
952.019531	-52.315769
950.874023	195.925735
949.727539	290.995087
948.582031	349.614929
947.435547	-25.888752
946.289063	410.088684
945.141602	92.147499
943.995117	110.255081
942.847656	281.472626
941.699219	598.841980
940.551758	347.946777
939.403320	179.442581
938.254883	469.678833
937.105469	518.162537
935.957031	190.561966
934.807617	351.068726
933.658203	798.797058
932.507813	148.203568
931.357422	-21.297081
930.207031	207.960999
929.056641	134.417084
927.906250	29.170536
926.754883	174.424347
925.603516	-556.247498
924.451172	85.205757
923.298828	-199.126617
922.146484	-146.700195
920.994141	-78.271355
919.841797	242.493301
918.688477	222.398743
917.535156	409.131104
916.380859	175.733765
915.227539	35.654991
914.073242	-292.675964
912.918945	-162.339172
911.763672	-81.892662
910.608398	50.778553
909.453125	-449.230804
908.297852	-291.419769
907.141602	-135.877457
905.985352	-134.422989
904.829102	12.104642
903.672852	-353.270355
902.515625	24.359215
901.358398	322.642487
900.201172	267.744232
899.042969	-103.889221
897.884766	121.992546
896.726563	-111.340324
895.568359	236.659637
894.409180	-161.537720
893.250000	283.583313
892.090820	46.093563
890.930664	237.998108
889.771484	45.882042
888.611328	-505.162964
887.450195	251.223007
886.289063	111.223244
885.128906	330.110748
883.966797	-123.396759
882.805664	-15.051403
881.643555	-98.425316
880.481445	614.055237
879.319336	215.042862
878.156250	444.890472
876.993164	390.777130
875.830078	411.007874
874.666016	681.154236
873.502930	588.722534
872.338867	629.101624
871.173828	433.162933
870.009766	493.760437
868.844727	313.642365
867.679688	587.784729
866.513672	-194.815262
865.348633	474.802094
864.182617	669.943481
863.015625	429.132599
861.849609	734.149658
860.682617	717.871521
859.515625	277.278290
858.347656	638.035156
857.180664	915.547668
856.012695	1262.395508
854.843750	817.325256
853.675781	782.723267
852.506836	1010.321350
851.337891	984.487000
850.167969	694.185913
848.999023	594.351807
847.829102	1150.638306
846.658203	763.948242
845.488281	213.954239
844.317383	557.036011
843.146484	438.956238
841.975586	417.012726
840.803711	397.194427
839.631836	218.537781
838.459961	211.965759
837.287109	156.107849
836.114258	379.430573
834.941406	749.950867
833.768555	820.927856
832.594727	826.990967
831.420898	549.443176
830.247070	698.125977
829.072266	668.106018
827.898438	153.961792
826.722656	407.007202
825.547852	463.611633
824.372070	196.844162
823.196289	389.106781
822.020508	507.608551
820.844727	396.496216
819.667969	176.156540
818.491211	-68.718674
817.313477	-271.355988
816.136719	215.783096
814.958984	-71.678787
813.781250	-67.791191
812.602539	171.629364
811.423828	-165.013123
810.245117	-341.629730
809.066406	263.841248
807.886719	448.977692
806.707031	-232.331085
805.527344	-47.491863
804.346680	-149.293991
803.166992	-64.765419
801.985352	-444.222809
800.804688	-289.021637
799.623047	-98.591949
798.441406	-445.007660
797.259766	-90.916962
796.078125	-754.432678
794.895508	-63.981075
793.712891	-60.748295
792.529297	-64.340240
791.346680	-287.281189
790.163086	-12.221044
788.978516	56.712059
787.794922	76.787910
786.610352	592.192200
785.425781	92.080292
784.241211	246.520218
783.055664	436.085815
781.870117	415.460510
780.684570	604.591675
779.498047	225.767960
778.311523	233.454865
777.125000	247.615723
775.938477	226.311615
774.750977	213.682953
773.563477	194.309402
772.375977	-173.708466
771.187500	245.594070
769.999023	181.719254
768.810547	-82.833511
767.622070	-179.900650
766.432617	-56.736027
765.243164	178.597092
764.053711	572.262695
762.863281	635.370300
761.672852	1013.107361
760.482422	591.747498
759.291992	377.299042
758.100586	226.633438
756.909180	170.509201
755.717773	312.204437
754.525391	251.520554
753.333008	45.755627
752.140625	-188.534500
750.948242	73.624054
749.754883	324.607208
748.561523	702.756714
747.368164	92.972488
746.173828	7.880774
744.979492	282.589294
743.785156	109.697563
742.590820	81.590401
741.395508	-113.152534
740.200195	165.619888
739.003906	-160.563232
737.808594	56.746780
736.612305	89.961494
735.416016	46.537045
734.218750	-226.735367
733.021484	-143.086990
731.824219	43.402840
730.626953	-111.431084
729.428711	-198.359650
728.230469	-77.461670
727.032227	106.843872
725.833984	151.255219
724.634766	468.841766
723.435547	-111.510536
722.235352	254.193680
721.036133	143.824341
719.835938	232.252151
718.635742	-65.559113
717.434570	415.855133
716.233398	175.087326
715.032227	15.265500
713.831055	322.283234
712.628906	114.812515
711.426758	406.691315
710.224609	-11.749371
709.021484	254.197815
707.818359	361.202332
706.615234	-204.490997
705.412109	77.096893
704.208008	121.501823
703.003906	203.075836
701.799805	2.020357
700.594727	170.984650
699.389648	-62.168407
698.184570	224.570740
696.979492	-368.804108
695.773438	37.832985
694.567383	-96.394806
693.361328	34.658058
692.154297	128.969131
690.947266	-97.785011
689.740234	-230.846237
688.533203	139.816772
687.325195	-44.779488
686.117188	-88.042404
684.909180	-24.761843
683.700195	-99.984009
682.491211	-62.184349
681.282227	-76.122475
680.072266	-154.766800
678.863281	-339.191101
677.653320	-178.978989
676.442383	-118.137077
675.232422	-448.753510
674.021484	-419.751678
672.810547	-286.631744
671.598633	67.300514
670.386719	-60.819878
669.174805	5.961699
667.962891	-115.033516
666.750000	43.035873
665.537109	58.731354
664.324219	55.255154
663.110352	-144.450974
661.897461	280.079865
660.683594	326.969818
659.468750	240.293991
658.254883	-156.730225
657.040039	-93.966095
655.824219	-67.676849
654.609375	154.991974
653.393555	328.179626
652.177734	124.397949
650.960938	256.934113
649.745117	124.669029
648.528320	-41.846577
647.311523	151.347839
646.093750	133.637527
644.875977	406.515808
643.658203	132.924149
642.440430	425.158356
641.221680	949.513489
640.002930	379.407623
638.784180	290.980652
637.564453	249.824615
636.344727	515.822510
635.125000	36.321259
633.905273	87.295235
632.684570	245.424423
631.463867	358.215332
630.243164	511.509155
629.021484	550.758057
627.799805	89.952675
626.578125	649.730164
625.356445	424.226044
624.133789	423.455139
622.911133	392.218597
621.688477	662.568604
620.464844	379.622681
619.241211	89.779037
618.017578	-219.857285
616.793945	75.676193
615.569336	-216.044357
614.344727	332.341949
613.120117	79.631134
611.894531	-2.851413
610.668945	-242.374512
609.443359	64.323761
608.216797	96.184242
606.991211	47.776581
605.764648	94.201294
604.537109	-268.671478
