# Supplementary material for: Raman spectroscopy accurately differentiates mucosal healing from non-healing and biochemical changes following biological therapy in inflammatory bowel disease
Source: PLoS One. 2021 Jun 2;16(6):e0252210. doi: 10.1371/journal.pone.0252210 (PMC8172032; doi:10.1371/journal.pone.0252210)
Supplement: S4 Dataset — (ZIP) [file pone.0252210.s006.zip › CD Mucosal healing/EC034-1_base sub CR removed_8__X_24010.1__Y_21256.8__Z_372__Time_89.txt]

1714.671875	-125.394585
1713.695313	-133.644180
1712.718750	40.235401
1711.742188	103.518097
1710.764648	26.805124
1709.787109	-85.230064
1708.809570	-103.906960
1707.831055	43.058208
1706.853516	-86.338074
1705.875000	24.917961
1704.896484	34.014618
1703.916992	-0.085462
1702.938477	152.851334
1701.958984	24.479313
1700.979492	-128.182831
1700.000000	-8.254720
1699.019531	-113.215271
1698.040039	8.890759
1697.059570	90.647141
1696.079102	271.056610
1695.097656	13.135915
1694.117188	62.342815
1693.135742	55.325615
1692.154297	-69.236191
1691.172852	38.366707
1690.190430	308.600586
1689.208008	98.497910
1688.225586	141.824814
1687.243164	225.112473
1686.260742	209.726456
1685.277344	149.029587
1684.293945	274.908142
1683.310547	387.447754
1682.327148	17.905466
1681.343750	282.342438
1680.359375	205.946381
1679.375000	241.455353
1678.390625	290.345123
1677.405273	126.459587
1676.419922	348.435516
1675.435547	567.792603
1674.449219	303.263580
1673.463867	256.970551
1672.478516	431.409698
1671.492188	324.273834
1670.505859	390.000214
1669.519531	493.041260
1668.532227	582.910461
1667.544922	505.680115
1666.557617	447.242126
1665.570313	431.468353
1664.583008	537.916931
1663.594727	461.495056
1662.607422	541.764648
1661.619141	646.041565
1660.629883	496.021851
1659.641602	346.293701
1658.652344	580.961304
1657.663086	497.902496
1656.673828	396.558746
1655.684570	446.381989
1654.694336	435.508270
1653.704102	332.239258
1652.713867	316.544739
1651.723633	441.270203
1650.732422	574.081848
1649.742188	252.316803
1648.750977	205.810715
1647.758789	114.608093
1646.767578	-23.875900
1645.775391	-74.917130
1644.784180	111.992981
1643.791992	24.423840
1642.798828	42.695374
1641.806641	251.220535
1640.813477	-36.214607
1639.820313	-141.276215
1638.827148	25.591625
1637.833008	39.644573
1636.839844	106.643219
1635.845703	-44.957962
1634.851563	67.236565
1633.856445	-186.637360
1632.862305	-176.778397
1631.867188	-158.831436
1630.872070	-264.440369
1629.876953	-117.103157
1628.881836	-138.068802
1627.885742	-250.935287
1626.889648	-158.376999
1625.893555	36.895836
1624.897461	-4.384713
1623.900391	-45.478367
1622.903320	181.707993
1621.906250	112.035118
1620.909180	53.068768
1619.912109	78.344376
1618.914063	59.120296
1617.916016	97.821495
1616.917969	-104.825371
1615.919922	-170.771393
1614.920898	-144.720718
1613.921875	-13.612451
1612.922852	44.147072
1611.923828	18.112459
1610.924805	-39.236912
1609.924805	0.530112
1608.924805	61.366112
1607.924805	33.225002
1606.924805	251.411270
1605.923828	126.574219
1604.922852	59.494995
1603.921875	133.889160
1602.920898	150.779922
1601.919922	29.095739
1600.917969	-40.136654
1599.916016	84.268600
1598.914063	125.036842
1597.912109	-95.535278
1596.909180	-227.085739
1595.906250	-21.445593
1594.903320	-137.143372
1593.900391	-101.246628
1592.896484	62.635288
1591.893555	-29.333057
1590.889648	-123.827118
1589.885742	42.715305
1588.880859	-166.462296
1587.876953	125.300423
1586.872070	114.462280
1585.867188	-130.990784
1584.862305	199.762589
1583.856445	142.082367
1582.851563	92.269409
1581.845703	-35.661377
1580.839844	169.840454
1579.833008	302.348969
1578.827148	281.215790
1577.820313	241.870209
1576.813477	33.398869
1575.806641	-42.307186
1574.798828	118.700363
1573.791992	37.786053
1572.784180	-69.112831
1571.775391	-30.426411
1570.767578	49.806770
1569.759766	75.417091
1568.750977	113.970230
1567.742188	61.575848
1566.732422	79.270370
1565.723633	6.064609
1564.713867	-61.964493
1563.704102	-109.249908
1562.694336	175.511200
1561.684570	-84.589203
1560.673828	124.733452
1559.664063	139.468338
1558.652344	-123.225700
1557.641602	155.768631
1556.630859	-163.933838
1555.619141	91.501244
1554.607422	33.386005
1553.595703	37.369522
1552.583984	17.979839
1551.571289	94.279831
1550.558594	-10.663015
1549.545898	161.177567
1548.533203	14.721497
1547.519531	18.223951
1546.506836	-223.965988
1545.493164	115.446251
1544.479492	-0.212230
1543.464844	-56.492954
1542.451172	186.816360
1541.436523	24.447363
1540.421875	161.573441
1539.407227	135.908020
1538.391602	-24.062477
1537.375977	187.517410
1536.361328	161.565109
1535.344727	-42.466553
1534.329102	68.103043
1533.312500	75.384491
1532.296875	113.496803
1531.280273	25.200686
1530.262695	-34.831196
1529.246094	95.686966
1528.228516	-8.334149
1527.210938	121.894127
1526.193359	182.449280
1525.175781	-104.595024
1524.157227	207.927750
1523.138672	44.257126
1522.120117	-183.760635
1521.101563	66.521606
1520.082031	-161.639954
1519.063477	147.423996
1518.043945	42.472260
1517.024414	104.460136
1516.003906	14.735429
1514.983398	-5.721816
1513.963867	-67.358818
1512.943359	9.533616
1511.921875	47.768787
1510.901367	57.655823
1509.879883	46.888775
1508.858398	-35.807228
1507.836914	-198.081238
1506.815430	-260.406494
1505.792969	97.561356
1504.770508	4.207228
1503.748047	-22.599190
1502.725586	-182.716675
1501.702148	36.164707
1500.678711	-26.827330
1499.655273	-179.504562
1498.631836	-104.428696
1497.608398	-42.289368
1496.583984	-62.165577
1495.559570	-43.772644
1494.535156	-224.967056
1493.510742	-94.261490
1492.485352	-117.102371
1491.460938	-71.021584
1490.435547	0.475659
1489.409180	43.729095
1488.383789	-107.234879
1487.357422	249.904266
1486.331055	188.105255
1485.304688	159.417206
1484.278320	158.715469
1483.250977	37.993584
1482.224609	182.525269
1481.197266	189.177109
1480.168945	177.874115
1479.141602	283.761719
1478.113281	361.466827
1477.084961	507.850555
1476.056641	419.715271
1475.028320	680.469727
1473.999023	368.069000
1472.969727	491.068909
1471.940430	703.024841
1470.911133	487.285187
1469.881836	475.103546
1468.851563	796.065552
1467.821289	831.983459
1466.791016	804.248596
1465.759766	880.669250
1464.729492	720.639099
1463.698242	1040.848022
1462.666992	774.009949
1461.635742	994.888428
1460.603516	819.455505
1459.571289	1131.495728
1458.539063	940.763855
1457.506836	1011.446411
1456.474609	945.037476
1455.441406	1091.671021
1454.408203	1222.976563
1453.375000	1146.261841
1452.341797	1292.616577
1451.307617	1165.125732
1450.274414	984.450439
1449.240234	1148.341797
1448.205078	1109.481323
1447.170898	1189.635498
1446.135742	1421.615234
1445.100586	939.651611
1444.065430	915.922668
1443.030273	1054.107056
1441.994141	916.461609
1440.958984	1026.716919
1439.921875	760.120850
1438.885742	832.385620
1437.849609	995.591248
1436.812500	900.949646
1435.775391	725.491089
1434.738281	550.094604
1433.701172	839.419434
1432.663086	378.742706
1431.625000	216.115463
1430.586914	371.538635
1429.548828	279.624573
1428.509766	301.252045
1427.470703	355.659485
1426.431641	253.712082
1425.392578	-107.847015
1424.353516	468.363037
1423.313477	8.638003
1422.273438	-88.089432
1421.233398	142.686523
1420.193359	61.110302
1419.152344	130.636932
1418.111328	-79.258072
1417.070313	-85.192032
1416.029297	125.287086
1414.987305	1.111884
1413.946289	-178.300079
1412.904297	9.497630
1411.862305	134.395294
1410.819336	70.748474
1409.776367	-113.456955
1408.734375	8.975686
1407.691406	63.557552
1406.647461	-4.911697
1405.604492	-23.082632
1404.560547	-189.320831
1403.516602	58.653183
1402.472656	-24.640429
1401.427734	-20.064634
1400.382813	127.517273
1399.337891	152.217178
1398.292969	86.706512
1397.248047	93.964317
1396.202148	163.908051
1395.156250	-79.293716
1394.110352	-119.442307
1393.064453	-207.096848
1392.018555	13.309431
1390.971680	30.909067
1389.924805	186.211990
1388.877930	48.760517
1387.830078	79.030067
1386.782227	-15.701142
1385.734375	37.209721
1384.686523	92.667175
1383.638672	-9.294406
1382.589844	88.760590
1381.541016	109.397987
1380.492188	-47.247326
1379.443359	35.992702
1378.394531	-95.448265
1377.344727	-64.513283
1376.294922	81.290703
1375.245117	-44.861519
1374.194336	-145.945068
1373.143555	-162.102936
1372.092773	-138.274719
1371.041992	42.686947
1369.991211	-110.337257
1368.939453	-121.180557
1367.887695	67.379692
1366.835938	-28.013212
1365.784180	108.323082
1364.731445	-44.137787
1363.679688	25.111113
1362.626953	-20.071457
1361.573242	-189.565506
1360.520508	-120.068817
1359.466797	-135.083527
1358.413086	-242.002274
1357.359375	-194.646896
1356.305664	64.048508
1355.250977	148.769058
1354.196289	-57.132286
1353.141602	-235.526291
1352.086914	87.891098
1351.031250	-82.827553
1349.975586	-109.403999
1348.919922	-175.581177
1347.864258	100.774910
1346.808594	9.968140
1345.751953	164.821945
1344.695313	173.409836
1343.638672	11.035599
1342.581055	109.064865
1341.523438	150.156708
1340.466797	40.211983
1339.408203	66.625763
1338.350586	55.988232
1337.291992	330.168793
1336.234375	341.952972
1335.174805	269.670410
1334.116211	452.371979
1333.057617	192.298645
1331.998047	417.168243
1330.938477	149.983322
1329.878906	399.680176
1328.818359	41.352776
1327.757813	73.699654
1326.697266	49.307362
1325.636719	79.362038
1324.576172	262.602539
1323.514648	194.025558
1322.453125	34.243057
1321.391602	370.656891
1320.330078	198.758774
1319.267578	221.894257
1318.205078	129.201233
1317.142578	113.076569
1316.080078	203.052841
1315.016602	219.136108
1313.953125	247.623901
1312.889648	347.632721
1311.826172	294.981232
1310.761719	380.333862
1309.698242	281.099854
1308.633789	371.517059
1307.569336	213.436142
1306.503906	321.218079
1305.438477	475.773834
1304.373047	347.535156
1303.307617	305.490448
1302.242188	506.907349
1301.175781	462.548553
1300.109375	391.262970
1299.042969	315.175629
1297.976563	315.337311
1296.909180	65.112488
1295.841797	274.152405
1294.774414	281.915039
1293.707031	-2.262753
1292.638672	292.744446
1291.571289	298.269562
1290.502930	252.362396
1289.433594	363.452759
1288.365234	253.962875
1287.295898	436.214478
1286.226563	113.728134
1285.157227	237.276093
1284.086914	213.889496
1283.017578	109.779930
1281.947266	226.095840
1280.876953	144.179642
1279.805664	123.529495
1278.734375	171.447632
1277.663086	143.582199
1276.591797	304.077454
1275.520508	180.964325
1274.448242	243.719696
1273.375977	326.050720
1272.303711	427.944397
1271.231445	378.402344
1270.158203	538.948425
1269.085938	328.360016
1268.011719	545.083679
1266.938477	388.368439
1265.865234	688.037964
1264.791016	385.080261
1263.716797	752.990051
1262.641602	603.847168
1261.567383	766.853088
1260.492188	410.683502
1259.416992	605.410156
1258.341797	578.392029
1257.265625	566.032288
1256.190430	373.513550
1255.114258	556.036194
1254.037109	390.434906
1252.960938	631.338318
1251.883789	641.025146
1250.806641	499.922333
1249.729492	521.844849
1248.652344	577.820557
1247.574219	351.812469
1246.496094	512.344116
1245.417969	459.003906
1244.338867	327.966858
1243.260742	422.875793
1242.181641	554.177856
1241.102539	401.403290
1240.022461	496.269135
1238.943359	479.485504
1237.863281	224.966492
1236.783203	676.381897
1235.702148	446.192963
1234.622070	303.393982
1233.541016	398.197906
1232.459961	412.992279
1231.377930	435.047058
1230.296875	415.916962
1229.214844	435.538696
1228.132813	200.925812
1227.050781	157.642395
1225.967773	213.596100
1224.884766	472.761414
1223.801758	313.311829
1222.718750	248.244125
1221.634766	52.622196
1220.550781	330.891296
1219.466797	205.403671
1218.382813	-135.098755
1217.298828	123.658165
1216.213867	227.702225
1215.128906	-20.870863
1214.042969	-52.077244
1212.958008	37.396950
1211.872070	-10.742093
1210.786133	199.265518
1209.700195	117.296577
1208.613281	139.032150
1207.526367	57.058392
1206.439453	37.765808
1205.352539	93.161110
1204.265625	107.542061
1203.177734	-106.956200
1202.089844	20.587620
1201.001953	27.654919
1199.913086	61.160103
1198.824219	-32.938297
1197.735352	36.587257
1196.646484	-112.865761
1195.557617	-146.846146
1194.467773	-91.884865
1193.377930	61.575478
1192.288086	61.105278
1191.197266	-83.585274
1190.106445	4.777194
1189.015625	-17.427296
1187.924805	-214.962250
1186.833984	-441.263031
1185.742188	-295.474030
1184.650391	-142.598969
1183.557617	-289.738312
1182.465820	-117.838799
1181.373047	-346.550903
1180.280273	-167.625122
1179.187500	-269.280884
1178.093750	58.023804
1177.000977	25.743088
1175.907227	-28.138027
1174.812500	64.034058
1173.718750	53.160091
1172.624023	133.197540
1171.529297	143.739136
1170.434570	-104.192146
1169.338867	30.675962
1168.244141	-174.180038
1167.148438	49.001675
1166.051758	49.699074
1164.956055	-30.916651
1163.859375	-161.738205
1162.762695	25.170488
1161.666016	-148.712372
1160.568359	40.374565
1159.470703	-109.683220
1158.373047	246.267365
1157.275391	131.905807
1156.176758	215.545074
1155.079102	325.328156
1153.979492	380.144501
1152.880859	-22.866343
1151.782227	-13.400078
1150.682617	91.317078
1149.583008	-49.469364
1148.482422	57.463562
1147.382813	-40.508873
1146.282227	-162.312790
1145.181641	1.518307
1144.080078	93.814713
1142.979492	40.879913
1141.877930	235.288452
1140.776367	58.552067
1139.673828	188.544861
1138.572266	311.293488
1137.469727	193.886826
1136.367188	226.162094
1135.263672	381.882965
1134.161133	74.363640
1133.057617	365.269867
1131.954102	86.254601
1130.849609	70.741531
1129.745117	261.610291
1128.641602	388.289581
1127.536133	510.096497
1126.431641	378.079987
1125.326172	419.118164
1124.220703	481.411377
1123.115234	228.466888
1122.009766	375.946381
1120.903320	153.814377
1119.796875	246.664978
1118.690430	469.627686
1117.583008	254.555573
1116.475586	153.112320
1115.368164	153.392319
1114.260742	333.378662
1113.152344	23.730001
1112.044922	418.701324
1110.936523	288.709900
1109.827148	229.613785
1108.718750	59.462154
1107.609375	387.720978
1106.500000	132.494827
1105.389648	177.172760
1104.280273	28.237928
1103.169922	332.413849
1102.059570	211.727280
1100.948242	376.458740
1099.837891	251.016525
1098.726563	509.888641
1097.615234	511.671326
1096.502930	157.555252
1095.390625	343.105499
1094.278320	102.179504
1093.166016	247.548752
1092.053711	291.574615
1090.940430	415.569763
1089.827148	297.076080
1088.713867	430.360199
1087.599609	356.538544
1086.485352	209.815140
1085.371094	354.683319
1084.256836	222.073807
1083.141602	578.323669
1082.027344	384.580566
1080.912109	183.845535
1079.795898	293.178284
1078.680664	317.917938
1077.564453	312.098755
1076.448242	367.282532
1075.331055	314.480072
1074.213867	339.095032
1073.096680	164.331711
1071.979492	71.701111
1070.862305	103.341156
1069.744141	38.852528
1068.625977	84.511986
1067.507813	83.285614
1066.388672	168.699875
1065.270508	183.826675
1064.151367	351.096588
1063.031250	349.764832
1061.912109	451.389587
1060.791992	391.542145
1059.671875	252.198547
1058.550781	234.502472
1057.430664	319.682068
1056.309570	208.492264
1055.188477	331.022339
1054.066406	63.359390
1052.945313	251.274506
1051.823242	9.450375
1050.700195	124.919556
1049.578125	-214.773514
1048.455078	103.723869
1047.332031	67.483360
1046.208984	175.881256
1045.084961	41.725456
1043.960938	40.532902
1042.836914	116.269714
1041.712891	-8.406592
1040.587891	2.108836
1039.462891	201.297699
1038.337891	104.686623
1037.212891	52.376484
1036.086914	-102.301224
1034.960938	8.390930
1033.834961	46.942463
1032.708984	25.030371
1031.582031	89.187424
1030.455078	92.902863
1029.328125	126.863434
1028.200195	-101.745682
1027.072266	-83.958794
1025.944336	-330.923157
1024.816406	-264.252869
1023.687500	-302.051697
1022.558594	-367.647095
1021.429688	-377.477417
1020.300781	-104.228996
1019.170898	-255.523117
1018.041016	-313.949158
1016.911133	-298.113434
1015.780273	-85.234779
1014.649414	90.515228
1013.518555	129.547775
1012.387695	-39.845089
1011.255859	105.811310
1010.124023	149.587326
1008.992188	107.757385
1007.860352	70.629066
1006.727539	332.003357
1005.594727	183.923050
1004.461914	678.814758
1003.329102	993.210693
1002.195313	919.206848
1001.061523	436.287140
999.927734	327.913330
998.792969	-75.998131
997.658203	95.325508
996.523438	-8.095477
995.388672	232.501373
994.252930	13.841317
993.117188	152.935013
991.981445	292.031189
990.844727	216.669647
989.708984	58.423187
988.572266	-9.799150
987.434570	180.159668
986.297852	-69.919044
985.160156	-137.860306
984.022461	75.230682
982.884766	99.516495
981.746094	211.318527
980.607422	122.945328
979.468750	138.209839
978.329102	-133.964890
977.190430	113.748093
976.050781	-199.528091
974.910156	160.843796
973.770508	66.151146
972.629883	192.113113
971.489258	102.195709
970.348633	85.875725
969.207031	159.168335
968.065430	154.465088
966.923828	76.414536
965.781250	83.352318
964.639648	97.248123
963.496094	138.724060
962.353516	90.853386
961.210938	125.592804
960.067383	389.528137
958.923828	53.210331
957.779297	-49.263004
956.635742	274.293457
955.491211	-72.979561
954.345703	-46.955097
953.201172	-80.356522
952.055664	80.779457
950.910156	-151.463730
949.764648	-111.420349
948.618164	31.546600
947.471680	156.239014
946.325195	9.037362
945.178711	-46.642746
944.031250	164.988205
942.883789	-77.789757
941.736328	-121.777924
940.587891	-72.100731
939.439453	48.359459
938.291016	125.492676
937.142578	200.380341
935.993164	8.529035
934.843750	37.956383
933.694336	158.601151
932.544922	-10.111600
931.394531	78.733032
930.244141	3.628892
929.093750	62.961895
927.942383	-11.972098
926.791016	-84.529114
925.639648	-56.876057
924.488281	-274.843903
923.335938	73.632828
922.183594	-32.729931
921.031250	-154.894119
919.877930	-274.667175
918.724609	-33.065872
917.571289	163.049347
916.417969	-8.773763
915.263672	-39.692165
914.109375	-115.937775
912.955078	-1.464870
911.800781	-293.118378
910.645508	-28.846191
909.490234	26.717169
908.334961	-71.869011
907.178711	-179.429489
906.022461	-241.567749
904.866211	-18.160116
903.709961	103.254974
902.552734	84.253235
901.395508	-86.388222
900.238281	-46.403202
899.080078	-176.120255
897.921875	-16.149118
896.763672	-107.286179
895.605469	-12.913745
894.446289	110.838921
893.287109	71.820839
892.127930	-179.563248
890.967773	9.748857
889.807617	-11.059990
888.647461	112.690315
887.487305	177.707214
886.326172	129.863449
885.165039	82.062469
884.003906	-33.377003
882.842773	-112.655785
881.680664	-52.072952
880.518555	82.891991
879.356445	-109.006714
878.193359	-34.906017
877.030273	316.265289
875.867188	-130.029587
874.703125	137.699371
873.540039	123.904716
872.375977	209.150131
871.210938	-16.163692
870.046875	24.083771
868.881836	235.243301
867.716797	7.831374
866.550781	198.654373
865.385742	85.971497
864.219727	105.903061
863.052734	199.947403
861.886719	368.053192
860.719727	246.412994
859.552734	362.767944
858.384766	541.893127
857.217773	146.508820
856.049805	404.077057
854.880859	300.426300
853.712891	208.013214
852.543945	310.641602
851.375000	215.980438
850.205078	271.453247
849.036133	519.516907
847.866211	261.301331
846.696289	502.471649
845.525391	101.052940
844.354492	-62.986740
843.183594	-7.721124
842.012695	163.797577
840.840820	64.600212
839.668945	88.377678
838.497070	250.689148
837.324219	64.258797
836.151367	170.555023
834.978516	138.265991
833.805664	139.443176
832.631836	214.246216
831.458008	45.665272
830.284180	332.355408
829.110352	148.106476
827.935547	222.630814
826.760742	120.893486
825.584961	337.964233
824.410156	155.895630
823.234375	134.299011
822.058594	-16.561462
820.881836	229.055771
819.705078	42.491207
818.528320	11.796751
817.351563	-67.913177
816.173828	-134.299393
814.996094	23.978947
813.818359	-93.682343
812.639648	-13.449981
811.461914	197.847351
810.283203	-122.228554
809.103516	-2.250641
807.923828	90.944786
806.745117	-175.777145
805.564453	150.429886
804.384766	16.879009
803.204102	-338.624207
802.023438	-161.487854
800.842773	-93.206238
799.661133	147.965958
798.479492	-78.908325
797.297852	-181.602554
796.115234	28.175461
794.932617	-285.137970
793.750000	-252.792725
792.567383	-67.718285
791.383789	-6.800251
790.200195	-12.390907
789.016602	-177.394211
787.832031	95.708565
786.648438	98.740555
785.463867	187.949783
784.278320	-14.813732
783.092773	-122.493408
781.908203	240.545731
780.721680	181.329269
779.536133	-14.879740
778.349609	146.707458
777.163086	177.886276
775.975586	-9.549126
774.789063	-280.815033
773.601563	-35.728283
772.413086	45.948410
771.225586	28.292225
770.037109	-66.586098
768.848633	32.502182
767.660156	-139.570480
766.470703	115.804634
765.281250	196.996231
764.091797	297.917969
762.901367	75.092682
761.710938	26.217487
760.520508	118.161285
759.330078	126.414101
758.138672	31.235186
756.947266	193.353271
755.755859	263.018311
754.563477	301.835327
753.371094	184.578232
752.178711	328.786163
750.986328	226.890945
749.792969	208.458633
748.599609	146.099335
747.405273	70.572533
746.211914	155.256668
745.017578	117.018112
743.823242	385.855927
742.627930	279.568726
741.433594	65.898521
740.238281	53.965641
739.041992	-113.557495
737.846680	225.073166
736.650391	68.534691
735.454102	-142.673584
734.256836	29.335089
733.059570	286.632355
731.862305	-95.144348
730.665039	61.445141
729.466797	121.736931
728.268555	197.322235
727.070313	63.020161
725.872070	118.956490
724.672852	-30.514997
723.473633	-20.410555
722.273438	61.791630
721.074219	78.483864
719.874023	-29.234341
718.673828	255.999527
717.472656	130.910507
716.271484	-92.242508
715.070313	118.779457
713.869141	15.758299
712.666992	-91.524239
711.464844	88.991257
710.262695	184.498688
709.059570	219.022003
707.856445	-86.172623
706.653320	-77.602379
705.450195	148.723312
704.246094	-40.689163
703.041992	-116.790924
701.837891	-223.240021
700.632813	138.038223
699.428711	94.792969
698.222656	-41.837696
697.017578	65.101540
695.811523	-147.341599
694.605469	-20.711075
693.399414	16.900740
692.192383	2.468688
690.986328	-148.626999
689.778320	164.883270
688.571289	-61.945984
687.363281	-130.217316
686.155273	44.541386
684.947266	-134.120667
683.738281	-97.994804
682.529297	-120.310822
681.320313	11.319764
680.111328	106.156342
678.901367	-69.682739
677.691406	96.764961
676.481445	-18.193016
675.270508	27.147171
674.059570	18.459900
672.848633	-106.951920
671.636719	83.540771
670.425781	148.618851
669.213867	-21.885780
668.000977	88.727310
666.789063	214.489258
665.576172	232.252945
664.362305	-82.530266
663.149414	-377.668457
661.935547	61.362431
660.721680	-56.583778
659.507813	45.661453
658.292969	167.317856
657.078125	-36.715160
655.863281	-134.965591
654.647461	-11.107476
653.431641	-109.279900
652.215820	-88.889153
651.000000	13.355289
649.783203	-95.525215
648.566406	-45.033047
647.349609	201.308304
646.132813	141.877151
644.915039	75.968048
643.697266	18.633156
642.478516	30.075901
641.259766	368.269226
640.041992	304.201294
638.822266	194.910477
637.603516	16.785114
636.383789	352.039154
635.164063	111.369217
633.943359	272.178528
632.723633	142.904984
631.502930	191.619934
630.281250	36.227898
629.060547	223.913528
627.838867	-19.874388
626.617188	14.923674
625.394531	2.223531
624.172852	87.790367
622.950195	42.235584
621.726563	244.828522
620.503906	89.225922
619.280273	305.852936
618.056641	-96.809700
616.832031	146.615692
615.608398	81.261353
614.383789	-127.970299
613.158203	-123.807648
611.933594	-28.310404
610.708008	85.722404
609.482422	122.059875
608.255859	74.296906
607.030273	-59.661724
605.803711	-284.091095
604.576172	3.253999
