# Supplementary material for: Raman spectroscopy accurately differentiates mucosal healing from non-healing and biochemical changes following biological therapy in inflammatory bowel disease
Source: PLoS One. 2021 Jun 2;16(6):e0252210. doi: 10.1371/journal.pone.0252210 (PMC8172032; doi:10.1371/journal.pone.0252210)
Supplement: S4 Dataset — (ZIP) [file pone.0252210.s006.zip › CD Mucosal healing/OC011 post treatment-2_base sub CR removed_37__X_-11936.7__Y_289.434__Z_-7194.58__Time_423.txt]

1714.705078	180.908295
1713.728516	293.941772
1712.751953	-79.666260
1711.774414	449.556549
1710.797852	-25.019320
1709.820313	204.472198
1708.842773	60.350426
1707.864258	-358.111389
1706.886719	-139.898972
1705.908203	93.087112
1704.929688	244.512146
1703.950195	-103.241592
1702.971680	-136.175186
1701.992188	-87.452972
1701.012695	-681.969421
1700.033203	-132.909546
1699.052734	117.750412
1698.073242	11.523693
1697.092773	221.945297
1696.112305	385.466614
1695.130859	240.250687
1694.150391	-202.710449
1693.168945	-323.917084
1692.187500	-142.230515
1691.206055	168.635635
1690.223633	-149.257523
1689.241211	-73.750656
1688.258789	-245.224533
1687.276367	56.401363
1686.293945	95.016403
1685.310547	86.606483
1684.327148	-64.696663
1683.343750	78.087044
1682.360352	626.594238
1681.375977	-6.567069
1680.392578	338.556854
1679.408203	-92.844032
1678.423828	62.240677
1677.438477	23.837685
1676.453125	794.870178
1675.468750	268.672302
1674.482422	267.163208
1673.497070	649.221313
1672.511719	542.864624
1671.525391	689.633911
1670.539063	257.964813
1669.552734	900.071777
1668.565430	668.978882
1667.578125	810.264893
1666.591797	1058.307129
1665.603516	823.854553
1664.616211	799.698792
1663.627930	1099.647705
1662.640625	1121.637207
1661.652344	985.052002
1660.663086	1246.571655
1659.674805	1121.633301
1658.685547	1028.989014
1657.696289	1098.421265
1656.707031	1107.366821
1655.717773	836.109924
1654.727539	769.166321
1653.737305	1194.872192
1652.747070	1443.508911
1651.756836	1009.971497
1650.765625	1198.418457
1649.775391	784.331665
1648.784180	743.446838
1647.792969	240.403931
1646.800781	477.676483
1645.809570	271.365723
1644.817383	379.675598
1643.825195	525.163757
1642.832031	319.708038
1641.839844	420.763947
1640.846680	463.917267
1639.853516	227.624008
1638.860352	-113.870247
1637.867188	167.297531
1636.873047	29.304609
1635.878906	-258.705475
1634.884766	-417.310486
1633.890625	312.177704
1632.895508	-12.183266
1631.900391	-257.273102
1630.905273	-22.957777
1629.910156	258.740753
1628.915039	-125.433632
1627.918945	-193.640472
1626.922852	-372.231720
1625.926758	-264.009766
1624.930664	-581.757263
1623.933594	-42.331882
1622.937500	591.536987
1621.940430	34.768356
1620.942383	22.053177
1619.945313	90.803040
1618.947266	-58.456779
1617.949219	495.954285
1616.951172	102.536400
1615.953125	126.528175
1614.954102	223.921387
1613.956055	339.620972
1612.957031	489.293884
1611.957031	1.683239
1610.958008	-16.512287
1609.958008	174.878418
1608.958984	240.370987
1607.958008	255.932236
1606.958008	211.188904
1605.958008	457.044250
1604.957031	281.170898
1603.956055	170.713303
1602.955078	78.517845
1601.953125	90.878448
1600.951172	-116.602661
1599.950195	-96.564896
1598.947266	-278.034515
1597.945313	-360.197296
1596.942383	-463.386139
1595.940430	-540.514587
1594.937500	-651.735901
1593.933594	-279.901947
1592.930664	-315.698486
1591.926758	-124.533119
1590.922852	-416.468933
1589.918945	-416.173218
1588.915039	-121.231041
1587.910156	144.702576
1586.906250	-98.145401
1585.901367	-361.941284
1584.895508	-31.504454
1583.890625	306.459747
1582.884766	135.991486
1581.878906	408.260681
1580.873047	55.171593
1579.867188	-27.152697
1578.860352	452.659882
1577.854492	146.074692
1576.847656	188.095520
1575.839844	-82.318634
1574.833008	138.822403
1573.825195	156.802979
1572.817383	192.776062
1571.809570	15.393005
1570.801758	412.223297
1569.792969	-152.701416
1568.784180	14.968285
1567.775391	-121.498604
1566.766602	167.725616
1565.757813	2.324207
1564.748047	122.262016
1563.738281	-20.141380
1562.728516	314.672577
1561.718750	283.414886
1560.708008	-54.063271
1559.697266	-93.441177
1558.686523	-174.484146
1557.675781	44.929348
1556.665039	248.499008
1555.653320	-167.365829
1554.641602	25.367794
1553.629883	49.509232
1552.617188	228.733154
1551.605469	-91.807419
1550.592773	-42.408497
1549.580078	-3.578819
1548.567383	187.639786
1547.553711	456.132416
1546.541016	93.499535
1545.527344	250.357803
1544.513672	290.660645
1543.499023	-105.937691
1542.485352	65.785988
1541.470703	154.568314
1540.456055	506.504272
1539.441406	-55.767654
1538.425781	-16.648468
1537.410156	-225.448730
1536.394531	73.899849
1535.378906	463.219543
1534.363281	55.348270
1533.346680	155.353333
1532.331055	-33.518799
1531.314453	122.817467
1530.296875	284.031860
1529.280273	200.328934
1528.262695	348.246643
1527.245117	207.554581
1526.227539	-43.940201
1525.209961	144.639709
1524.191406	78.192757
1523.172852	-34.686543
1522.154297	341.039490
1521.135742	608.451538
1520.116211	209.658615
1519.097656	294.188660
1518.078125	-287.117950
1517.058594	187.713211
1516.038086	-167.576385
1515.018555	175.776581
1513.998047	226.084427
1512.977539	242.872833
1511.956055	59.289268
1510.935547	-196.151993
1509.914063	-87.330826
1508.892578	-63.318645
1507.871094	-301.007080
1506.849609	530.450562
1505.827148	197.630936
1504.804688	-376.056427
1503.782227	-124.546097
1502.759766	-88.428795
1501.736328	-329.073425
1500.713867	-183.010635
1499.690430	-190.746872
1498.666016	-144.857391
1497.642578	-285.841217
1496.618164	-426.884796
1495.594727	-84.467346
1494.569336	-90.147812
1493.544922	70.330276
1492.520508	8.277430
1491.495117	-363.101501
1490.469727	267.240784
1489.444336	-170.575470
1488.417969	-15.763508
1487.392578	115.991211
1486.366211	262.911469
1485.339844	516.923645
1484.312500	438.994110
1483.286133	603.472717
1482.258789	568.839905
1481.231445	332.709564
1480.204102	637.190247
1479.175781	750.279419
1478.148438	916.854492
1477.120117	471.751068
1476.091797	785.981628
1475.062500	626.278015
1474.034180	700.939331
1473.004883	961.367737
1471.975586	1300.579468
1470.946289	1377.522827
1469.916016	1444.210693
1468.885742	1714.370483
1467.855469	1806.387695
1466.825195	1700.042725
1465.794922	1207.353760
1464.763672	2069.494385
1463.732422	1861.511597
1462.701172	1816.220947
1461.669922	2037.660156
1460.638672	2027.945313
1459.606445	2269.558350
1458.574219	2153.194824
1457.541992	2491.173828
1456.508789	2283.492676
1455.476563	2306.812988
1454.443359	2124.693359
1453.410156	2201.321289
1452.375977	2782.394043
1451.342773	2491.431152
1450.308594	2400.785156
1449.274414	2576.232910
1448.240234	2779.522705
1447.206055	2884.020752
1446.170898	2841.642578
1445.135742	2857.563232
1444.100586	2498.992188
1443.064453	2775.673584
1442.029297	2629.891357
1440.993164	2314.752930
1439.957031	2227.389893
1438.920898	1953.065918
1437.883789	1977.135010
1436.847656	1730.930908
1435.810547	1861.303955
1434.773438	1638.084106
1433.735352	1601.879395
1432.698242	1394.128296
1431.660156	1257.197388
1430.622070	1483.826172
1429.583008	918.138672
1428.544922	753.920044
1427.505859	221.607758
1426.466797	413.308105
1425.427734	443.675201
1424.387695	453.934906
1423.348633	73.738335
1422.308594	-11.456569
1421.268555	457.635437
1420.227539	495.967133
1419.187500	-95.010704
1418.146484	-280.386169
1417.105469	-95.616852
1416.064453	-79.396622
1415.022461	-118.444107
1413.980469	86.602943
1412.939453	-145.807846
1411.896484	-26.115673
1410.854492	244.492279
1409.811523	135.621109
1408.768555	-520.781860
1407.725586	-209.715469
1406.682617	63.676826
1405.638672	30.728079
1404.595703	-330.884674
1403.551758	-315.789307
1402.506836	-649.379028
1401.462891	-24.364399
1400.417969	-490.536682
1399.373047	-472.418823
1398.328125	175.083710
1397.283203	-42.286133
1396.237305	304.375946
1395.191406	159.968140
1394.145508	361.432465
1393.099609	39.543026
1392.052734	8.341241
1391.006836	-0.148498
1389.959961	324.335907
1388.912109	280.967285
1387.865234	-132.445892
1386.817383	327.308533
1385.769531	-225.716705
1384.721680	346.646698
1383.673828	-133.370483
1382.625000	-143.272675
1381.576172	-138.031281
1380.527344	-337.474243
1379.478516	17.722782
1378.429688	-66.526039
1377.379883	166.400497
1376.330078	-59.841068
1375.280273	53.507084
1374.229492	568.558655
1373.178711	240.528320
1372.128906	77.387756
1371.077148	-73.130302
1370.026367	-56.411221
1368.974609	316.769501
1367.923828	-84.871994
1366.871094	119.031532
1365.819336	534.706055
1364.767578	243.234589
1363.714844	248.232132
1362.662109	191.149689
1361.609375	-199.181152
1360.555664	2.835356
1359.501953	-322.365936
1358.448242	352.331635
1357.394531	-59.529545
1356.340820	403.835144
1355.286133	-20.028795
1354.231445	160.156372
1353.176758	183.913406
1352.122070	-102.621681
1351.066406	142.409637
1350.011719	330.405426
1348.956055	200.767136
1347.899414	813.181885
1346.843750	274.453064
1345.787109	772.771973
1344.730469	579.195984
1343.673828	566.810120
1342.616211	1040.333252
1341.559570	507.738953
1340.501953	753.407410
1339.444336	922.313171
1338.385742	1093.726196
1337.328125	690.818359
1336.269531	899.595581
1335.210938	1553.875488
1334.152344	933.747009
1333.092773	741.945374
1332.033203	842.186218
1330.973633	855.964539
1329.914063	1102.236084
1328.853516	901.139099
1327.793945	1115.409180
1326.733398	783.695129
1325.672852	842.500732
1324.611328	807.534912
1323.549805	631.969238
1322.489258	979.912109
1321.426758	940.313904
1320.365234	1206.815308
1319.302734	967.601807
1318.241211	1167.609741
1317.177734	815.275391
1316.115234	1367.937012
1315.052734	1205.722046
1313.989258	1351.664673
1312.925781	935.958496
1311.862305	1788.984741
1310.797852	1516.359985
1309.733398	1381.824219
1308.668945	1195.747070
1307.604492	1428.197266
1306.540039	1185.790527
1305.474609	1137.885742
1304.409180	1414.710938
1303.343750	1664.459595
1302.277344	1992.823364
1301.211914	1696.906860
1300.145508	1322.551392
1299.079102	1550.308716
1298.011719	1416.979736
1296.945313	1273.992798
1295.877930	1813.603882
1294.810547	1403.188599
1293.743164	1557.420898
1292.674805	1186.617920
1291.606445	1620.576538
1290.538086	1399.650635
1289.469727	1732.987061
1288.400391	950.918701
1287.332031	1453.434814
1286.262695	1497.593872
1285.193359	1066.571045
1284.123047	1245.594238
1283.052734	1236.057495
1281.982422	1018.505859
1280.912109	1503.523804
1279.841797	1153.976685
1278.770508	992.991150
1277.699219	1201.449097
1276.627930	1211.790283
1275.556641	1266.181152
1274.484375	1027.259888
1273.412109	1035.302979
1272.339844	1133.781494
1271.267578	1371.490479
1270.194336	1440.607788
1269.121094	1529.261108
1268.047852	1429.952637
1266.974609	971.962036
1265.900391	1326.701660
1264.827148	1054.396729
1263.752930	640.764160
1262.677734	1044.173584
1261.603516	911.127441
1260.528320	895.135803
1259.453125	857.244019
1258.377930	1357.794312
1257.301758	1212.668091
1256.226563	1096.863525
1255.150391	1178.309082
1254.073242	1629.694824
1252.997070	1285.147705
1251.919922	1366.522095
1250.842773	1503.816406
1249.765625	1410.025146
1248.688477	1403.811035
1247.610352	750.981506
1246.532227	1250.417725
1245.454102	1064.434692
1244.375000	645.312561
1243.296875	614.986694
1242.217773	905.171448
1241.138672	1141.822021
1240.058594	982.722839
1238.979492	590.762207
1237.899414	1026.224854
1236.819336	881.792786
1235.738281	817.422180
1234.658203	876.731873
1233.577148	1154.139648
1232.496094	1276.315674
1231.415039	569.821289
1230.333008	1183.745605
1229.250977	797.208191
1228.168945	568.199951
1227.086914	668.485535
1226.003906	788.048584
1224.920898	619.610291
1223.837891	855.204773
1222.754883	498.135620
1221.670898	532.894531
1220.587891	475.772552
1219.503906	974.515686
1218.418945	909.982483
1217.334961	886.534241
1216.250000	464.530426
1215.165039	337.282227
1214.080078	598.749695
1212.994141	681.440186
1211.908203	409.329102
1210.822266	274.825775
1209.736328	-86.386879
1208.649414	319.378174
1207.563477	382.584412
1206.476563	392.677124
1205.388672	928.073547
1204.301758	699.436646
1203.213867	321.496643
1202.125977	230.280182
1201.038086	524.306152
1199.949219	124.859413
1198.861328	-216.670303
1197.772461	-47.997993
1196.682617	-55.073406
1195.593750	7.583306
1194.503906	53.315655
1193.414063	-384.220581
1192.324219	346.489899
1191.233398	67.571747
1190.143555	-184.815155
1189.052734	7.188228
1187.960938	-262.008240
1186.870117	143.513336
1185.778320	-521.723999
1184.686523	145.135208
1183.594727	-289.569366
1182.501953	-222.830246
1181.410156	232.345123
1180.317383	-34.410973
1179.223633	-588.758789
1178.130859	189.567871
1177.037109	16.287169
1175.943359	101.743225
1174.849609	160.772064
1173.754883	-139.439148
1172.661133	204.391846
1171.566406	-270.493530
1170.470703	20.443956
1169.375977	-377.724182
1168.280273	-307.014404
1167.184570	-669.168030
1166.088867	-471.809875
1164.992188	-437.127625
1163.895508	-521.975830
1162.798828	-492.158875
1161.702148	-15.762200
1160.605469	202.484131
1159.507813	-204.912338
1158.410156	-297.106689
1157.311523	-346.364807
1156.213867	9.952120
1155.115234	187.159470
1154.016602	445.325043
1152.917969	100.156464
1151.818359	-8.940237
1150.718750	513.481750
1149.619141	166.016907
1148.519531	-224.201279
1147.418945	-97.528450
1146.319336	276.686462
1145.217773	238.855438
1144.117188	-167.838150
1143.015625	265.483521
1141.915039	698.596680
1140.813477	670.094055
1139.710938	-128.804871
1138.609375	311.129578
1137.506836	235.095459
1136.404297	54.528374
1135.300781	244.572800
1134.197266	187.512070
1133.094727	-156.831375
1131.990234	42.536381
1130.886719	218.084534
1129.782227	775.534668
1128.677734	483.435822
1127.573242	345.617371
1126.468750	883.635132
1125.363281	1018.360291
1124.257813	1020.283447
1123.152344	455.862885
1122.045898	690.032288
1120.940430	156.713196
1119.833984	580.263977
1118.726563	172.627487
1117.620117	307.209442
1116.512695	685.434875
1115.405273	-20.053133
1114.297852	429.027985
1113.189453	549.186462
1112.082031	411.613251
1110.972656	257.517700
1109.864258	-123.341835
1108.755859	322.878815
1107.646484	-142.862732
1106.537109	513.326538
1105.426758	697.013733
1104.317383	252.772400
1103.207031	457.699982
1102.096680	393.580170
1100.985352	246.925430
1099.875000	711.164673
1098.763672	913.485474
1097.652344	253.003448
1096.540039	577.903137
1095.427734	419.675171
1094.315430	106.078934
1093.203125	774.698059
1092.090820	793.202209
1090.977539	729.319031
1089.864258	496.054718
1088.750977	801.735046
1087.636719	707.392700
1086.522461	627.244446
1085.408203	420.202271
1084.293945	857.392761
1083.179688	1155.762939
1082.064453	807.872925
1080.949219	495.419983
1079.833008	760.886353
1078.717773	317.199341
1077.601563	441.837463
1076.485352	1007.692932
1075.368164	714.541260
1074.251953	585.809265
1073.134766	133.522888
1072.016602	708.500366
1070.899414	584.707275
1069.781250	498.517517
1068.663086	281.213562
1067.544922	399.070496
1066.426758	493.523621
1065.307617	484.954468
1064.188477	549.031921
1063.068359	610.797791
1061.949219	962.778992
1060.829102	411.651306
1059.708984	714.536499
1058.588867	397.713470
1057.467773	403.712799
1056.346680	143.347244
1055.225586	243.040344
1054.104492	8.703876
1052.982422	225.321793
1051.860352	129.030746
1050.738281	177.617477
1049.615234	-51.484554
1048.492188	123.302376
1047.369141	97.475945
1046.246094	60.100193
1045.123047	235.039963
1043.999023	-35.294327
1042.875000	-35.032505
1041.750000	396.411835
1040.625977	338.546265
1039.500977	136.393738
1038.375977	-21.308886
1037.250000	137.771271
1036.125000	-156.956787
1034.999023	349.034576
1033.873047	54.606770
1032.746094	411.675049
1031.619141	331.530243
1030.492188	202.720520
1029.365234	204.255051
1028.237305	-491.223907
1027.110352	-552.008606
1025.982422	-380.382202
1024.853516	-454.870331
1023.725586	-550.070801
1022.596680	-552.269897
1021.467773	-558.975037
1020.337891	-788.277527
1019.208008	-495.462402
1018.078125	-137.719971
1016.948242	180.579758
1015.818359	100.207375
1014.687500	-211.728775
1013.556641	113.727730
1012.425781	-17.121344
1011.293945	-249.667328
1010.162109	62.092628
1009.030273	-142.297638
1007.898438	-94.216156
1006.765625	573.996948
1005.632813	802.582214
1004.500000	1819.747314
1003.366211	2226.238525
1002.233398	2071.046387
1001.099609	1507.056763
999.964844	1063.599243
998.831055	638.995361
997.696289	371.756866
996.561523	-93.748070
995.425781	461.293854
994.291016	257.054504
993.155273	-115.359406
992.019531	564.321777
990.882813	70.103333
989.747070	413.147919
988.610352	329.778229
987.472656	18.471483
986.335938	48.440296
985.198242	594.472900
984.060547	707.505615
982.921875	364.798340
981.784180	169.730331
980.645508	329.278320
979.506836	-410.614227
978.367188	-133.390121
977.228516	-228.640198
976.088867	-542.097595
974.948242	310.046631
973.808594	309.446716
972.667969	451.440613
971.527344	361.548615
970.385742	609.406799
969.245117	620.859497
968.103516	375.398102
966.961914	-5.168898
965.819336	96.361542
964.677734	175.074570
963.534180	54.404488
962.391602	486.451172
961.249023	308.792633
960.105469	-35.898899
958.961914	510.879211
957.817383	349.842377
956.673828	-218.543671
955.529297	19.312799
954.383789	-99.830719
953.239258	-321.728271
952.093750	190.970474
950.948242	195.841049
949.802734	-36.937748
948.656250	142.026123
947.509766	195.358459
946.363281	548.148071
945.216797	-49.403000
944.069336	-176.042908
942.921875	154.197189
941.774414	-120.515930
940.625977	145.944855
939.478516	239.017059
938.330078	222.686661
937.180664	110.718338
936.032227	641.943298
934.882813	418.512146
933.732422	83.650444
932.583008	90.864288
931.432617	20.758118
930.282227	-324.751831
929.131836	-52.917110
927.980469	246.234085
926.830078	-73.648979
925.677734	145.989395
924.526367	-287.202850
923.374023	-106.022194
922.221680	-522.783936
921.069336	-0.411755
919.916992	65.037819
918.763672	-307.935394
917.610352	-469.362152
916.456055	280.081787
915.302734	484.371216
914.148438	-71.753677
912.994141	-71.503868
911.838867	441.624817
910.683594	-392.778076
909.528320	-367.183350
908.373047	55.273994
907.216797	139.887451
906.061523	-593.533997
904.904297	141.636810
903.748047	-115.571564
902.590820	107.524048
901.433594	-49.753338
900.276367	-231.765396
899.118164	294.707550
897.960938	-423.331543
896.802734	103.101967
895.643555	-236.744080
894.484375	90.601166
893.325195	209.916534
892.166016	49.035496
891.006836	132.299362
889.846680	59.736759
888.686523	170.189209
887.526367	334.837830
886.365234	165.414444
885.204102	-37.720074
884.042969	-66.986244
882.880859	282.738525
881.719727	122.724861
880.556641	-118.326080
879.394531	-61.698776
878.232422	443.362213
877.069336	166.491394
875.905273	196.104218
874.742188	36.591835
873.578125	145.081375
872.414063	307.569824
871.250000	89.726425
870.084961	348.935822
868.920898	493.342773
867.754883	313.907288
866.589844	175.035172
865.423828	701.510193
864.257813	564.891663
863.091797	435.083130
861.924805	507.477264
860.758789	799.886597
859.590820	423.197113
858.423828	412.509827
857.255859	556.643799
856.087891	1046.169922
854.919922	804.324097
853.751953	851.822449
852.583008	719.955994
851.414063	496.249054
850.244141	823.820740
849.075195	804.003357
847.905273	584.854187
846.734375	553.859070
845.564453	692.975403
844.393555	713.385437
843.222656	642.015930
842.051758	329.063843
840.879883	121.331894
839.708008	58.989197
838.536133	394.513977
837.363281	231.486328
836.190430	285.208344
835.017578	559.990356
833.844727	546.513855
832.670898	640.159668
831.497070	343.085571
830.323242	641.926331
829.149414	483.203369
827.974609	601.074829
826.799805	582.800476
825.624023	223.362610
824.449219	338.790863
823.273438	342.672974
822.097656	94.733887
820.920898	448.229340
819.744141	113.384422
818.567383	255.060822
817.390625	-86.407082
816.212891	164.126999
815.035156	-1.564501
813.857422	186.391998
812.679688	-161.731445
811.500977	-125.167488
810.322266	-491.006500
809.142578	-545.660889
807.963867	-69.426697
806.784180	-264.260284
805.603516	-328.084717
804.423828	-207.711197
803.243164	283.165466
802.062500	-182.649673
800.881836	-304.485565
799.700195	-288.848450
798.518555	-328.749268
797.336914	-608.149597
796.154297	-415.438507
794.972656	-575.226257
793.789063	-675.229797
792.606445	-697.764221
791.422852	-607.462646
790.240234	-468.602478
789.055664	48.540070
787.872070	149.362137
786.687500	8.913721
785.502930	-129.353592
784.317383	238.674896
783.132813	-83.261101
781.947266	47.911503
780.761719	52.980824
779.575195	-3.903312
778.388672	146.735001
777.202148	-186.338043
776.015625	-144.086670
774.828125	312.939697
773.640625	365.889496
772.453125	169.458832
771.264648	138.418640
770.076172	204.316177
768.887695	23.207211
767.699219	-32.293854
766.509766	-43.795013
765.320313	186.919556
764.130859	379.999664
762.940430	749.032593
761.750977	241.746475
760.559570	223.154251
759.369141	461.906311
758.177734	594.878967
756.986328	813.480408
755.794922	576.794556
754.603516	496.206085
753.411133	505.677399
752.218750	5.367226
751.025391	410.179382
749.832031	327.225922
748.638672	198.141937
747.445313	88.808594
746.250977	475.407135
745.057617	319.871246
743.862305	-65.959328
742.667969	346.553314
741.472656	383.921661
740.277344	234.918762
739.082031	-332.601135
737.885742	-115.589523
736.689453	-181.269150
735.493164	28.960466
734.296875	221.539673
733.099609	181.989716
731.902344	74.595932
730.705078	137.869080
729.506836	-153.239807
728.308594	461.058594
727.110352	257.423645
725.911133	189.376694
724.712891	112.618607
723.513672	51.177364
722.313477	-486.381409
721.113281	65.934944
719.914063	288.353485
718.712891	329.506409
717.512695	547.404541
716.311523	337.622711
715.110352	191.208298
713.909180	679.418274
712.707031	-404.382080
711.504883	271.217682
710.302734	332.052673
709.099609	336.241974
707.896484	486.391266
706.693359	13.753432
705.490234	-206.094406
704.286133	148.779327
703.082031	318.581512
701.877930	281.685913
700.672852	734.211548
699.468750	736.482910
698.262695	1.847863
697.057617	182.619583
695.851563	117.830254
694.645508	100.924126
693.439453	23.282160
692.232422	-132.426178
691.026367	313.336945
689.818359	-482.482544
688.611328	-8.495361
687.403320	-328.634247
686.195313	-43.444618
684.987305	-22.847267
683.778320	-407.563995
682.569336	-150.500244
681.360352	-42.983681
680.151367	12.571896
678.941406	230.612152
677.731445	-274.574158
676.521484	-225.260910
675.310547	-234.331039
674.099609	-342.848328
672.888672	-276.017090
671.677734	-267.530121
670.465820	-183.298645
669.253906	207.940338
668.041016	514.775146
666.829102	-55.735981
665.616211	-215.465454
664.403320	-219.558121
663.189453	-87.555702
661.975586	-80.771873
660.761719	18.863083
659.547852	-168.483871
658.333008	-135.664490
657.118164	-40.283363
655.903320	-229.541992
654.688477	-142.755646
653.472656	-64.621613
652.256836	-387.297211
651.040039	182.034882
649.824219	98.504051
648.607422	45.138763
647.389648	278.085388
646.172852	362.378021
644.955078	457.336151
643.737305	126.239975
642.519531	249.034271
641.300781	408.238403
640.082031	133.009567
638.863281	-79.877396
637.643555	590.356201
636.423828	91.459366
635.204102	219.790710
633.984375	-8.573249
632.763672	11.997990
631.542969	257.711761
630.322266	67.466362
629.100586	-122.950676
627.878906	250.536972
626.657227	-120.542259
625.435547	258.577423
624.212891	384.249115
622.990234	164.487701
621.767578	426.462189
620.543945	552.939697
619.320313	250.620255
618.096680	61.419758
616.873047	261.346710
615.648438	-132.142578
614.423828	216.355942
613.199219	-13.445724
611.973633	57.723900
610.748047	51.196175
609.522461	-377.144897
608.296875	78.665375
607.070313	-156.652145
605.843750	-106.488007
604.617188	-343.409027
