# Supplementary material for: Raman spectroscopy accurately differentiates mucosal healing from non-healing and biochemical changes following biological therapy in inflammatory bowel disease
Source: PLoS One. 2021 Jun 2;16(6):e0252210. doi: 10.1371/journal.pone.0252210 (PMC8172032; doi:10.1371/journal.pone.0252210)
Supplement: S4 Dataset — (ZIP) [file pone.0252210.s006.zip › CD Mucosal healing/EC034-1_base sub CR removed_13__X_24008.1__Y_21257.8__Z_371.866__Time_145.txt]

1714.671875	-54.282341
1713.695313	-246.103653
1712.718750	-48.858700
1711.742188	-96.524979
1710.764648	31.999195
1709.787109	1.593356
1708.809570	8.018553
1707.831055	0.369855
1706.853516	-232.894760
1705.875000	4.641644
1704.896484	-23.554234
1703.916992	-14.819697
1702.938477	28.194275
1701.958984	92.092773
1700.979492	67.230255
1700.000000	108.800377
1699.019531	26.941198
1698.040039	147.898483
1697.059570	59.976776
1696.079102	3.819630
1695.097656	62.221558
1694.117188	117.648483
1693.135742	124.703865
1692.154297	272.984924
1691.172852	287.528687
1690.190430	101.723778
1689.208008	251.929047
1688.225586	225.872009
1687.243164	402.317657
1686.260742	149.350708
1685.277344	200.193054
1684.293945	317.522736
1683.310547	250.892471
1682.327148	122.958984
1681.343750	170.768066
1680.359375	378.227081
1679.375000	276.810638
1678.390625	351.048340
1677.405273	563.571655
1676.419922	225.415375
1675.435547	334.198639
1674.449219	246.185959
1673.463867	538.370972
1672.478516	407.936523
1671.492188	325.424713
1670.505859	537.865417
1669.519531	365.212036
1668.532227	588.315125
1667.544922	365.454254
1666.557617	607.230896
1665.570313	588.981567
1664.583008	581.467224
1663.594727	611.194275
1662.607422	513.776917
1661.619141	721.383972
1660.629883	618.929749
1659.641602	556.429810
1658.652344	555.025574
1657.663086	540.534851
1656.673828	499.730621
1655.684570	771.508362
1654.694336	572.178955
1653.704102	468.375641
1652.713867	409.771576
1651.723633	282.598145
1650.732422	364.566132
1649.742188	301.279480
1648.750977	359.787598
1647.758789	35.244289
1646.767578	141.723358
1645.775391	253.617401
1644.784180	-41.047920
1643.791992	190.044174
1642.798828	27.880423
1641.806641	-54.826851
1640.813477	31.564898
1639.820313	110.200699
1638.827148	-151.242676
1637.833008	-225.161224
1636.839844	51.799038
1635.845703	83.693810
1634.851563	-102.951889
1633.856445	3.114508
1632.862305	-104.019913
1631.867188	-181.954712
1630.872070	-341.282532
1629.876953	-300.292816
1628.881836	-124.911987
1627.885742	-207.284592
1626.889648	-107.921532
1625.893555	-61.018082
1624.897461	-95.464958
1623.900391	14.863054
1622.903320	-92.825417
1621.906250	-24.232931
1620.909180	-50.072876
1619.912109	24.079933
1618.914063	6.452672
1617.916016	96.642258
1616.917969	116.086319
1615.919922	117.313232
1614.920898	68.841515
1613.921875	-199.796356
1612.922852	-1.347594
1611.923828	47.711018
1610.924805	149.323563
1609.924805	133.091003
1608.924805	-131.919098
1607.924805	67.010612
1606.924805	43.362099
1605.923828	153.394897
1604.922852	-82.067352
1603.921875	187.860535
1602.920898	-26.326937
1601.919922	-4.838419
1600.917969	19.364382
1599.916016	27.977404
1598.914063	-31.287169
1597.912109	-103.492561
1596.909180	-225.227097
1595.906250	-213.556091
1594.903320	48.985512
1593.900391	-108.990746
1592.896484	-47.478153
1591.893555	-126.880066
1590.889648	-36.521084
1589.885742	-19.191690
1588.880859	-95.725693
1587.876953	70.422173
1586.872070	87.913254
1585.867188	144.565201
1584.862305	10.961264
1583.856445	106.801178
1582.851563	77.585724
1581.845703	181.278656
1580.839844	172.978638
1579.833008	149.093674
1578.827148	62.778576
1577.820313	156.115646
1576.813477	98.515038
1575.806641	43.565052
1574.798828	87.496216
1573.791992	141.830383
1572.784180	66.155144
1571.775391	-66.664650
1570.767578	112.437798
1569.759766	208.324036
1568.750977	132.718994
1567.742188	132.461624
1566.732422	82.859909
1565.723633	-151.040695
1564.713867	191.330215
1563.704102	-52.903111
1562.694336	3.892086
1561.684570	154.017532
1560.673828	-51.218628
1559.664063	122.137718
1558.652344	95.791237
1557.641602	97.934013
1556.630859	110.404617
1555.619141	-68.861763
1554.607422	-2.055684
1553.595703	108.697235
1552.583984	113.218681
1551.571289	14.157732
1550.558594	101.399391
1549.545898	15.214718
1548.533203	-8.910322
1547.519531	189.305176
1546.506836	51.276989
1545.493164	1.126848
1544.479492	59.473778
1543.464844	130.644562
1542.451172	33.811504
1541.436523	50.582417
1540.421875	157.646103
1539.407227	11.600354
1538.391602	177.833405
1537.375977	209.735596
1536.361328	48.058956
1535.344727	66.912888
1534.329102	65.050056
1533.312500	6.377381
1532.296875	102.308411
1531.280273	-116.300926
1530.262695	36.113220
1529.246094	5.480687
1528.228516	15.970540
1527.210938	-58.607571
1526.193359	-115.228378
1525.175781	-112.722046
1524.157227	0.330547
1523.138672	-141.459595
1522.120117	-15.784779
1521.101563	117.451836
1520.082031	-168.554428
1519.063477	-32.971981
1518.043945	174.402145
1517.024414	-37.224476
1516.003906	51.683170
1514.983398	9.466743
1513.963867	-153.513107
1512.943359	-39.277721
1511.921875	79.931030
1510.901367	80.948654
1509.879883	-23.334532
1508.858398	-30.208782
1507.836914	-96.169365
1506.815430	-190.410706
1505.792969	-266.782074
1504.770508	-38.253765
1503.748047	-104.590408
1502.725586	-71.098526
1501.702148	-242.628571
1500.678711	-40.341660
1499.655273	-35.373318
1498.631836	-130.335556
1497.608398	-217.685089
1496.583984	9.574089
1495.559570	-26.829784
1494.535156	-191.191162
1493.510742	10.034389
1492.485352	-31.782330
1491.460938	115.444870
1490.435547	55.531219
1489.409180	-63.225040
1488.383789	88.706329
1487.357422	151.090317
1486.331055	210.793106
1485.304688	191.245224
1484.278320	263.474854
1483.250977	182.486145
1482.224609	157.560623
1481.197266	147.841309
1480.168945	370.043823
1479.141602	265.774567
1478.113281	276.133179
1477.084961	309.327789
1476.056641	309.299011
1475.028320	385.588043
1473.999023	596.707336
1472.969727	886.570496
1471.940430	575.519714
1470.911133	585.162659
1469.881836	615.070068
1468.851563	611.802856
1467.821289	712.725464
1466.791016	887.260193
1465.759766	1033.667236
1464.729492	752.964661
1463.698242	792.461304
1462.666992	892.837524
1461.635742	726.405396
1460.603516	999.272400
1459.571289	967.293030
1458.539063	904.797913
1457.506836	667.157837
1456.474609	936.994507
1455.441406	1008.779480
1454.408203	1128.657715
1453.375000	964.438477
1452.341797	1147.529663
1451.307617	1082.093140
1450.274414	1064.783813
1449.240234	1255.156372
1448.205078	976.801086
1447.170898	1177.135864
1446.135742	919.069641
1445.100586	985.066101
1444.065430	997.843750
1443.030273	1035.872314
1441.994141	977.704956
1440.958984	729.852844
1439.921875	843.624451
1438.885742	954.795044
1437.849609	782.806580
1436.812500	795.311829
1435.775391	676.407715
1434.738281	736.858765
1433.701172	506.846619
1432.663086	367.785583
1431.625000	695.741516
1430.586914	364.853058
1429.548828	331.816315
1428.509766	336.601349
1427.470703	232.918579
1426.431641	126.743515
1425.392578	91.188347
1424.353516	143.852600
1423.313477	188.912308
1422.273438	170.960739
1421.233398	22.031971
1420.193359	41.888588
1419.152344	84.381424
1418.111328	43.787334
1417.070313	-4.337170
1416.029297	126.206993
1414.987305	-35.120941
1413.946289	65.205421
1412.904297	-161.403107
1411.862305	14.333181
1410.819336	-86.484848
1409.776367	8.761315
1408.734375	16.061199
1407.691406	-77.109802
1406.647461	-69.782112
1405.604492	15.409134
1404.560547	-29.957033
1403.516602	100.397858
1402.472656	-7.645615
1401.427734	-160.781372
1400.382813	77.434959
1399.337891	145.069458
1398.292969	-80.610641
1397.248047	2.134548
1396.202148	107.420784
1395.156250	150.065231
1394.110352	-20.180574
1393.064453	65.125343
1392.018555	67.812607
1390.971680	40.493214
1389.924805	108.331673
1388.877930	-3.965475
1387.830078	-68.648460
1386.782227	194.387466
1385.734375	87.281395
1384.686523	-57.225052
1383.638672	-56.647129
1382.589844	68.920380
1381.541016	226.970535
1380.492188	25.319082
1379.443359	-23.849123
1378.394531	-145.342407
1377.344727	-249.258270
1376.294922	-170.881424
1375.245117	-20.113029
1374.194336	-226.086609
1373.143555	121.783974
1372.092773	-213.661316
1371.041992	-224.801254
1369.991211	45.784138
1368.939453	92.039703
1367.887695	-75.913727
1366.835938	15.329128
1365.784180	-139.935852
1364.731445	-103.354469
1363.679688	-151.336380
1362.626953	-32.486588
1361.573242	-43.005161
1360.520508	-212.639236
1359.466797	-101.087158
1358.413086	-39.232914
1357.359375	17.704527
1356.305664	-66.974312
1355.250977	24.889956
1354.196289	-101.831230
1353.141602	-17.281748
1352.086914	-178.536179
1351.031250	201.611954
1349.975586	-143.146027
1348.919922	-105.477547
1347.864258	21.586653
1346.808594	223.104660
1345.751953	213.803772
1344.695313	125.248772
1343.638672	188.045517
1342.581055	174.062119
1341.523438	276.642303
1340.466797	235.583511
1339.408203	182.234863
1338.350586	275.115021
1337.291992	234.344025
1336.234375	124.381187
1335.174805	125.909569
1334.116211	273.517914
1333.057617	215.837311
1331.998047	225.044098
1330.938477	-5.506474
1329.878906	-10.901262
1328.818359	282.852661
1327.757813	230.627808
1326.697266	356.396759
1325.636719	99.359711
1324.576172	119.104424
1323.514648	148.802872
1322.453125	277.317200
1321.391602	235.589645
1320.330078	305.000854
1319.267578	177.130264
1318.205078	268.901123
1317.142578	195.525024
1316.080078	196.228287
1315.016602	115.685310
1313.953125	259.500488
1312.889648	171.773087
1311.826172	192.547607
1310.761719	265.110077
1309.698242	320.505432
1308.633789	127.360870
1307.569336	86.963684
1306.503906	287.779816
1305.438477	146.688187
1304.373047	214.783890
1303.307617	137.873993
1302.242188	213.492081
1301.175781	306.363190
1300.109375	234.654724
1299.042969	462.765442
1297.976563	342.105804
1296.909180	312.432312
1295.841797	142.923706
1294.774414	140.473740
1293.707031	174.915665
1292.638672	103.927116
1291.571289	89.469810
1290.502930	119.235832
1289.433594	26.478472
1288.365234	53.953831
1287.295898	235.884674
1286.226563	273.254517
1285.157227	151.460846
1284.086914	-126.947121
1283.017578	145.764420
1281.947266	205.450714
1280.876953	49.808655
1279.805664	227.084946
1278.734375	289.373779
1277.663086	263.656555
1276.591797	213.565002
1275.520508	210.016037
1274.448242	199.199005
1273.375977	146.909821
1272.303711	356.128815
1271.231445	394.335388
1270.158203	400.837128
1269.085938	451.349396
1268.011719	484.808319
1266.938477	415.813507
1265.865234	385.947052
1264.791016	495.195526
1263.716797	367.880646
1262.641602	518.645325
1261.567383	540.197083
1260.492188	544.727478
1259.416992	468.896667
1258.341797	271.338226
1257.265625	434.392517
1256.190430	495.149445
1255.114258	516.970764
1254.037109	473.106262
1252.960938	526.647583
1251.883789	572.907837
1250.806641	473.243134
1249.729492	290.976410
1248.652344	514.869080
1247.574219	488.323334
1246.496094	522.582825
1245.417969	226.413834
1244.338867	282.646362
1243.260742	487.039215
1242.181641	489.833923
1241.102539	422.256378
1240.022461	371.724609
1238.943359	243.595825
1237.863281	443.059021
1236.783203	193.746170
1235.702148	286.481720
1234.622070	61.603077
1233.541016	302.225250
1232.459961	79.904915
1231.377930	477.934357
1230.296875	236.329544
1229.214844	132.884354
1228.132813	244.984512
1227.050781	206.968521
1225.967773	159.297668
1224.884766	63.267807
1223.801758	139.039719
1222.718750	-0.460178
1221.634766	97.067322
1220.550781	93.024498
1219.466797	79.319229
1218.382813	87.370140
1217.298828	-37.452003
1216.213867	180.749710
1215.128906	150.134415
1214.042969	97.801163
1212.958008	122.724770
1211.872070	205.547043
1210.786133	-20.486948
1209.700195	127.440910
1208.613281	-81.612297
1207.526367	56.598560
1206.439453	35.647461
1205.352539	-110.623055
1204.265625	-37.589172
1203.177734	-17.598099
1202.089844	-7.265947
1201.001953	186.034058
1199.913086	-82.959373
1198.824219	-149.691376
1197.735352	-305.441376
1196.646484	94.552170
1195.557617	-234.393448
1194.467773	-103.951668
1193.377930	-151.489334
1192.288086	-119.717476
1191.197266	-162.480453
1190.106445	-32.279766
1189.015625	-178.381104
1187.924805	-274.019836
1186.833984	-196.790695
1185.742188	-114.831047
1184.650391	-54.538715
1183.557617	-56.687813
1182.465820	3.494599
1181.373047	-157.013382
1180.280273	54.134762
1179.187500	-144.740570
1178.093750	25.490736
1177.000977	-15.235876
1175.907227	-139.826324
1174.812500	-77.604767
1173.718750	-15.451899
1172.624023	72.958626
1171.529297	113.420967
1170.434570	-116.556801
1169.338867	0.385748
1168.244141	40.699429
1167.148438	-124.688141
1166.051758	-235.069717
1164.956055	-120.785202
1163.859375	-216.878845
1162.762695	-86.028656
1161.666016	56.654430
1160.568359	89.377350
1159.470703	129.195679
1158.373047	-131.792480
1157.275391	234.870407
1156.176758	200.510300
1155.079102	65.937683
1153.979492	222.292465
1152.880859	218.789368
1151.782227	177.096207
1150.682617	156.810303
1149.583008	-42.209431
1148.482422	-7.767091
1147.382813	-82.938118
1146.282227	25.191122
1145.181641	71.325500
1144.080078	-44.448555
1142.979492	-148.327103
1141.877930	-97.604820
1140.776367	-16.046276
1139.673828	-46.336639
1138.572266	49.318745
1137.469727	-9.608502
1136.367188	394.756989
1135.263672	330.905701
1134.161133	-13.216840
1133.057617	60.649769
1131.954102	238.874313
1130.849609	203.355423
1129.745117	333.888763
1128.641602	269.781036
1127.536133	369.285400
1126.431641	267.138123
1125.326172	138.896942
1124.220703	546.298340
1123.115234	377.652039
1122.009766	512.258057
1120.903320	300.941528
1119.796875	470.902100
1118.690430	380.311920
1117.583008	363.073181
1116.475586	310.290039
1115.368164	129.720627
1114.260742	157.319427
1113.152344	2.759982
1112.044922	141.377899
1110.936523	348.416412
1109.827148	238.645325
1108.718750	306.065643
1107.609375	366.309998
1106.500000	251.722488
1105.389648	448.772339
1104.280273	527.664124
1103.169922	361.035126
1102.059570	442.159271
1100.948242	558.571228
1099.837891	483.865631
1098.726563	307.756592
1097.615234	294.323029
1096.502930	401.028198
1095.390625	286.164032
1094.278320	397.436279
1093.166016	96.482407
1092.053711	386.593170
1090.940430	290.472931
1089.827148	180.232239
1088.713867	147.640457
1087.599609	265.562988
1086.485352	84.713120
1085.371094	341.233276
1084.256836	190.923126
1083.141602	226.298431
1082.027344	292.168121
1080.912109	240.508209
1079.795898	254.587997
1078.680664	256.889557
1077.564453	195.766617
1076.448242	303.614532
1075.331055	479.417664
1074.213867	307.922028
1073.096680	230.283905
1071.979492	328.507202
1070.862305	271.935699
1069.744141	255.197281
1068.625977	144.711990
1067.507813	137.324585
1066.388672	237.643433
1065.270508	178.671783
1064.151367	412.320587
1063.031250	100.507858
1061.912109	128.109070
1060.791992	118.240181
1059.671875	-36.652218
1058.550781	175.614395
1057.430664	104.901962
1056.309570	242.212097
1055.188477	328.035461
1054.066406	238.588684
1052.945313	305.660614
1051.823242	354.002808
1050.700195	320.596863
1049.578125	361.889893
1048.455078	263.142151
1047.332031	222.754608
1046.208984	259.347534
1045.084961	323.893494
1043.960938	292.822662
1042.836914	-104.163551
1041.712891	230.716309
1040.587891	55.238506
1039.462891	35.892834
1038.337891	-4.398627
1037.212891	132.262772
1036.086914	-17.424788
1034.960938	9.811655
1033.834961	95.202782
1032.708984	182.888443
1031.582031	182.173309
1030.455078	-90.534935
1029.328125	-63.274181
1028.200195	31.368673
1027.072266	-169.064941
1025.944336	-76.735977
1024.816406	-165.558304
1023.687500	-119.676384
1022.558594	-78.440483
1021.429688	-39.524250
1020.300781	-223.321075
1019.170898	-56.784954
1018.041016	-214.944946
1016.911133	-15.984489
1015.780273	-39.604595
1014.649414	-60.870552
1013.518555	26.786108
1012.387695	130.644791
1011.255859	127.959679
1010.124023	157.718033
1008.992188	62.507839
1007.860352	249.685608
1006.727539	332.697968
1005.594727	591.491028
1004.461914	674.457397
1003.329102	935.434937
1002.195313	759.482788
1001.061523	616.002808
999.927734	303.981384
998.792969	405.580139
997.658203	297.038757
996.523438	186.282959
995.388672	227.957230
994.252930	265.035797
993.117188	149.881165
991.981445	175.521576
990.844727	201.192093
989.708984	243.043213
988.572266	82.090202
987.434570	119.429657
986.297852	46.226429
985.160156	-24.591913
984.022461	-58.481697
982.884766	-11.726400
981.746094	154.740341
980.607422	91.076263
979.468750	62.004658
978.329102	55.999207
977.190430	220.218933
976.050781	80.955307
974.910156	141.770569
973.770508	292.237427
972.629883	245.119293
971.489258	216.457092
970.348633	153.424149
969.207031	74.408478
968.065430	273.206635
966.923828	210.385406
965.781250	58.181538
964.639648	75.839523
963.496094	125.646065
962.353516	-1.023786
961.210938	216.219971
960.067383	234.070297
958.923828	-52.708153
957.779297	75.257339
956.635742	184.913406
955.491211	63.365593
954.345703	-53.486370
953.201172	28.856461
952.055664	81.484291
950.910156	198.191483
949.764648	193.722183
948.618164	91.017731
947.471680	-25.285000
946.325195	-77.488808
945.178711	-81.629906
944.031250	-272.983643
942.883789	213.970291
941.736328	63.858707
940.587891	215.139740
939.439453	10.464305
938.291016	148.130020
937.142578	242.463776
935.993164	-7.483427
934.843750	239.700745
933.694336	231.579407
932.544922	45.802578
931.394531	53.801281
930.244141	132.460159
929.093750	1.670336
927.942383	-31.114594
926.791016	-6.926260
925.639648	40.064869
924.488281	-165.402512
923.335938	-211.520233
922.183594	-321.218689
921.031250	-148.936966
919.877930	11.957373
918.724609	11.517118
917.571289	-206.934235
916.417969	13.078134
915.263672	12.805954
914.109375	-164.465881
912.955078	39.658276
911.800781	-139.697418
910.645508	127.942474
909.490234	-343.789795
908.334961	-196.289642
907.178711	-14.809164
906.022461	82.786652
904.866211	119.211662
903.709961	-170.508789
902.552734	-34.307331
901.395508	-138.113693
900.238281	-44.900623
899.080078	-200.616333
897.921875	8.034840
896.763672	67.343758
895.605469	-160.528625
894.446289	-17.478695
893.287109	139.102463
892.127930	85.488060
890.967773	-56.176273
889.807617	-134.495621
888.647461	-255.649979
887.487305	54.490253
886.326172	-66.590385
885.165039	-124.400490
884.003906	7.349628
882.842773	53.354912
881.680664	-157.700836
880.518555	37.162907
879.356445	225.194733
878.193359	-21.739862
877.030273	-36.496437
875.867188	-55.732647
874.703125	172.750977
873.540039	153.506287
872.375977	64.513756
871.210938	-28.924355
870.046875	59.911709
868.881836	96.986801
867.716797	73.341682
866.550781	-40.206970
865.385742	-50.311581
864.219727	-1.986744
863.052734	244.003372
861.886719	135.025833
860.719727	338.205719
859.552734	155.174530
858.384766	340.292877
857.217773	92.270645
856.049805	160.655701
854.880859	190.874298
853.712891	178.467361
852.543945	188.472061
851.375000	234.316788
850.205078	159.134613
849.036133	299.018311
847.866211	156.637787
846.696289	164.319977
845.525391	73.485023
844.354492	300.458893
843.183594	187.216782
842.012695	71.767998
840.840820	186.691833
839.668945	60.065369
838.497070	76.529846
837.324219	204.692825
836.151367	71.361000
834.978516	-55.239384
833.805664	-27.724863
832.631836	-40.445908
831.458008	158.852600
830.284180	-23.579586
829.110352	86.302216
827.935547	236.241241
826.760742	127.389313
825.584961	114.412491
824.410156	5.554329
823.234375	101.717445
822.058594	-9.404110
820.881836	-35.881615
819.705078	-109.157616
818.528320	2.335275
817.351563	-59.884342
816.173828	82.596596
814.996094	-35.334106
813.818359	-48.724152
812.639648	-84.398788
811.461914	15.501972
810.283203	-80.289696
809.103516	-7.216014
807.923828	81.318321
806.745117	-65.674156
805.564453	-8.370181
804.384766	-22.190807
803.204102	-29.406124
802.023438	-32.238743
800.842773	-108.337509
799.661133	-117.926186
798.479492	-72.136269
797.297852	-312.399689
796.115234	23.626188
794.932617	-19.466221
793.750000	-91.397758
792.567383	-68.123596
791.383789	143.283875
790.200195	-61.643120
789.016602	-18.661339
787.832031	-236.853928
786.648438	-213.883377
785.463867	50.076183
784.278320	83.896919
783.092773	146.377319
781.908203	38.599285
780.721680	-47.098381
779.536133	-6.901216
778.349609	33.214592
777.163086	-43.766426
775.975586	170.604858
774.789063	131.028809
773.601563	-98.335175
772.413086	-129.124115
771.225586	-5.578632
770.037109	113.442024
768.848633	247.782471
767.660156	172.650772
766.470703	-17.068312
765.281250	108.240646
764.091797	125.533920
762.901367	182.397507
761.710938	43.285004
760.520508	-7.781732
759.330078	9.335437
758.138672	329.943298
756.947266	155.566101
755.755859	225.271835
754.563477	393.815582
753.371094	-77.235138
752.178711	135.170197
750.986328	375.995300
749.792969	258.731659
748.599609	62.456886
747.405273	171.340271
746.211914	163.846817
745.017578	156.328949
743.823242	258.463135
742.627930	53.526203
741.433594	164.370209
740.238281	-112.810577
739.041992	252.177414
737.846680	-11.770607
736.650391	90.169540
735.454102	49.722546
734.256836	-139.582581
733.059570	-134.001541
731.862305	7.248350
730.665039	-133.777740
729.466797	-21.021345
728.268555	47.957211
727.070313	158.452423
725.872070	98.428749
724.672852	1.299235
723.473633	-78.287422
722.273438	-59.535275
721.074219	267.123840
719.874023	246.542923
718.673828	53.577671
717.472656	321.146179
716.271484	134.862869
715.070313	138.453903
713.869141	161.706970
712.666992	132.669159
711.464844	25.228144
710.262695	57.339497
709.059570	35.021076
707.856445	-39.505692
706.653320	51.544762
705.450195	-64.201233
704.246094	179.276154
703.041992	231.219467
701.837891	213.588882
700.632813	-73.657326
699.428711	189.424026
698.222656	13.321842
697.017578	98.181877
695.811523	50.528973
694.605469	63.800087
693.399414	-218.228775
692.192383	-295.943268
690.986328	-6.666344
689.778320	-131.980743
688.571289	-94.414658
687.363281	-150.064209
686.155273	89.355896
684.947266	-29.021811
683.738281	97.703705
682.529297	-57.292313
681.320313	-283.632690
680.111328	-130.680710
678.901367	-213.783768
677.691406	-4.448310
676.481445	-466.203217
675.270508	-96.579926
674.059570	4.650593
672.848633	-52.001167
671.636719	-24.197025
670.425781	70.705292
669.213867	33.774769
668.000977	161.192932
666.789063	141.696533
665.576172	-145.592209
664.362305	51.103989
663.149414	137.653427
661.935547	25.619112
660.721680	60.454704
659.507813	-103.186096
658.292969	80.612152
657.078125	5.559681
655.863281	318.703583
654.647461	58.303848
653.431641	-139.448166
652.215820	-160.402161
651.000000	34.089733
649.783203	56.194023
648.566406	157.952637
647.349609	-50.348309
646.132813	161.114838
644.915039	2.342421
643.697266	73.784470
642.478516	-31.224920
641.259766	-33.040531
640.041992	-0.536075
638.822266	49.053665
637.603516	34.052544
636.383789	233.766983
635.164063	57.391106
633.943359	-43.899395
632.723633	-40.115299
631.502930	111.580299
630.281250	-22.392187
629.060547	88.046875
627.838867	243.235992
626.617188	209.393219
625.394531	213.872147
624.172852	115.167694
622.950195	136.182602
621.726563	146.124039
620.503906	271.352936
619.280273	117.739265
618.056641	175.720978
616.832031	-158.479080
615.608398	-5.098951
614.383789	-55.552883
613.158203	122.335381
611.933594	23.710777
610.708008	151.142395
609.482422	-168.862549
608.255859	25.610842
607.030273	-148.193604
605.803711	12.676774
604.576172	-235.218140
