# Supplementary material for: Raman spectroscopy accurately differentiates mucosal healing from non-healing and biochemical changes following biological therapy in inflammatory bowel disease
Source: PLoS One. 2021 Jun 2;16(6):e0252210. doi: 10.1371/journal.pone.0252210 (PMC8172032; doi:10.1371/journal.pone.0252210)
Supplement: S4 Dataset — (ZIP) [file pone.0252210.s006.zip › CD Mucosal healing/EC041-2_base sub CR removed_54__X_-15802.3__Y_36001.9__Z_178.305__Time_616.txt]

1714.793945	246.641815
1713.817383	13.323014
1712.840820	-31.202211
1711.864258	-231.063293
1710.886719	17.056292
1709.909180	115.153671
1708.931641	103.533859
1707.953125	140.326416
1706.975586	-18.200626
1705.997070	195.773911
1705.018555	-66.696030
1704.040039	-208.367630
1703.060547	-20.603050
1702.081055	-164.454422
1701.101563	-128.783386
1700.122070	16.760054
1699.142578	58.207233
1698.162109	14.322781
1697.181641	-56.015465
1696.201172	157.151749
1695.220703	220.884018
1694.239258	-65.034485
1693.257813	57.957600
1692.276367	20.986513
1691.294922	45.676331
1690.313477	-14.767067
1689.331055	215.839142
1688.348633	97.217949
1687.366211	160.234756
1686.383789	215.490128
1685.400391	257.641815
1684.416992	-51.699459
1683.433594	108.241165
1682.450195	97.911179
1681.465820	26.585854
1680.482422	139.268646
1679.498047	113.738525
1678.512695	67.174583
1677.528320	316.222748
1676.542969	333.989319
1675.558594	288.195038
1674.572266	418.121521
1673.586914	564.205811
1672.601563	447.377838
1671.615234	373.348602
1670.628906	299.597229
1669.642578	234.089905
1668.655273	405.151398
1667.668945	284.383240
1666.681641	378.866364
1665.694336	202.893478
1664.706055	395.957886
1663.718750	599.785889
1662.730469	228.331879
1661.742188	498.817108
1660.753906	538.811462
1659.764648	518.045349
1658.775391	335.895264
1657.787109	482.482941
1656.796875	560.340271
1655.807617	728.390198
1654.818359	467.761505
1653.828125	390.032196
1652.837891	468.627991
1651.846680	216.720901
1650.856445	176.686218
1649.865234	245.244797
1648.874023	292.801971
1647.882813	221.584259
1646.891602	258.899261
1645.899414	235.596558
1644.907227	32.871639
1643.915039	83.882629
1642.922852	121.824707
1641.930664	-43.329594
1640.937500	-92.166534
1639.944336	136.168686
1638.951172	-31.098478
1637.957031	-34.669155
1636.963867	93.719864
1635.969727	-33.506207
1634.975586	63.445221
1633.981445	105.142357
1632.986328	-0.580133
1631.991211	-3.438800
1630.996094	4.342594
1630.000977	154.372345
1629.005859	-61.387749
1628.009766	-37.520393
1627.013672	15.362848
1626.017578	-178.916779
1625.021484	-4.897373
1624.024414	-164.755005
1623.028320	-106.308311
1622.031250	12.618033
1621.033203	115.792877
1620.036133	58.766361
1619.038086	-76.961464
1618.041016	60.482582
1617.041992	-54.082623
1616.043945	4.664152
1615.045898	-33.648792
1614.046875	-71.907562
1613.047852	141.661423
1612.048828	-4.049840
1611.048828	-5.487805
1610.049805	-177.251389
1609.049805	-3.034566
1608.049805	-82.989540
1607.048828	135.692398
1606.048828	84.580261
1605.047852	85.859322
1604.046875	176.141144
1603.045898	91.055412
1602.044922	-20.153881
1601.042969	-0.531244
1600.041016	-77.682724
1599.039063	-94.670837
1598.037109	29.500559
1597.034180	-167.862289
1596.031250	-30.696285
1595.028320	109.005592
1594.025391	-59.568909
1593.022461	-157.589417
1592.018555	-153.780777
1591.014648	74.468285
1590.010742	-2.730443
1589.006836	27.039551
1588.001953	61.974419
1586.997070	62.952347
1585.992188	-14.327759
1584.987305	242.043991
1583.982422	-30.792948
1582.976563	-14.340614
1581.970703	7.265965
1580.964844	-156.106064
1579.958984	-139.789719
1578.952148	118.570450
1577.945313	-24.067448
1576.938477	85.714737
1575.931641	174.574463
1574.924805	91.661423
1573.916992	216.758743
1572.909180	120.737221
1571.901367	131.267227
1570.893555	76.752563
1569.884766	-24.584219
1568.876953	76.680618
1567.868164	-92.282753
1566.858398	13.988070
1565.849609	0.725017
1564.839844	184.643890
1563.830078	103.720055
1562.820313	72.047211
1561.810547	53.275734
1560.799805	-82.270439
1559.790039	75.141808
1558.779297	48.353664
1557.767578	31.854368
1556.756836	181.111038
1555.745117	107.429398
1554.733398	82.903137
1553.721680	154.106873
1552.709961	-90.642548
1551.697266	8.857457
1550.685547	209.153381
1549.672852	49.654778
1548.659180	73.776085
1547.646484	190.902344
1546.632813	113.970078
1545.619141	261.869049
1544.605469	32.296383
1543.591797	6.853508
1542.577148	20.071772
1541.562500	198.486954
1540.547852	110.772911
1539.533203	195.972672
1538.518555	-8.031845
1537.502930	12.455548
1536.487305	136.040604
1535.471680	60.870010
1534.456055	52.690147
1533.439453	152.703842
1532.422852	72.144279
1531.406250	92.038216
1530.389648	21.653646
1529.373047	-33.333195
1528.355469	220.667999
1527.337891	70.203514
1526.320313	135.966309
1525.302734	163.006760
1524.284180	205.379852
1523.265625	88.137222
1522.247070	-47.146221
1521.228516	226.438446
1520.208984	-55.547142
1519.190430	53.239849
1518.170898	5.117218
1517.151367	52.003456
1516.130859	-27.096621
1515.111328	-8.636343
1514.090820	-157.180222
1513.070313	-28.474401
1512.049805	74.432304
1511.028320	43.767139
1510.006836	10.474692
1508.986328	-151.121262
1507.963867	7.822746
1506.942383	-58.991596
1505.919922	63.833202
1504.898438	127.599319
1503.875977	11.896415
1502.852539	-149.947357
1501.830078	-132.492645
1500.806641	-89.514381
1499.783203	81.387978
1498.759766	-98.509903
1497.736328	59.401661
1496.711914	-133.341064
1495.687500	-203.278671
1494.663086	-96.783844
1493.638672	-169.371857
1492.613281	-83.503639
1491.587891	-43.731247
1490.563477	149.296799
1489.537109	7.505271
1488.511719	98.161652
1487.485352	-69.192703
1486.458984	-16.962093
1485.432617	73.487732
1484.406250	15.840841
1483.379883	136.773499
1482.352539	295.864502
1481.325195	261.023254
1480.297852	116.517845
1479.269531	147.922134
1478.241211	225.152496
1477.213867	218.238678
1476.184570	40.582722
1475.156250	395.314880
1474.127930	355.158417
1473.098633	396.448761
1472.069336	501.330017
1471.040039	372.012665
1470.009766	387.741272
1468.979492	273.706909
1467.950195	518.309631
1466.918945	615.287842
1465.888672	488.507782
1464.857422	659.122986
1463.827148	679.738708
1462.795898	662.211670
1461.763672	761.507263
1460.732422	690.618408
1459.700195	761.917480
1458.667969	840.793762
1457.635742	757.209717
1456.603516	808.131714
1455.570313	945.265015
1454.537109	833.791992
1453.503906	846.612610
1452.470703	925.341553
1451.436523	892.506531
1450.403320	821.691223
1449.369141	1108.119507
1448.333984	804.245972
1447.299805	969.016541
1446.264648	936.228271
1445.230469	1030.044067
1444.194336	723.944336
1443.159180	962.002136
1442.124023	845.816345
1441.087891	719.567993
1440.051758	790.623718
1439.015625	778.240662
1437.978516	892.249329
1436.941406	852.084534
1435.904297	584.578735
1434.867188	463.714569
1433.830078	633.345825
1432.791992	646.380188
1431.754883	205.075409
1430.715820	311.620880
1429.677734	332.373474
1428.639648	380.898163
1427.600586	99.024559
1426.561523	346.840424
1425.522461	102.979736
1424.482422	78.533936
1423.443359	127.225792
1422.403320	-83.576340
1421.363281	50.839039
1420.322266	147.452164
1419.282227	95.526421
1418.241211	93.999771
1417.200195	110.134239
1416.159180	48.305801
1415.117188	-222.261993
1414.076172	-55.024090
1413.034180	114.694176
1411.992188	-67.577919
1410.949219	-48.651844
1409.907227	-162.860001
1408.864258	-116.182648
1407.821289	-6.675745
1406.777344	-27.763918
1405.734375	-166.785934
1404.690430	40.714836
1403.646484	-10.321789
1402.602539	56.652763
1401.557617	-74.537895
1400.513672	10.093948
1399.468750	24.524920
1398.423828	41.516720
1397.377930	-14.137152
1396.333008	70.637360
1395.287109	77.758698
1394.241211	22.316360
1393.195313	-33.039711
1392.148438	-33.235538
1391.101563	129.347427
1390.054688	-206.123352
1389.007813	-43.445297
1387.960938	54.184753
1386.913086	181.842957
1385.865234	-35.571323
1384.817383	14.681532
1383.769531	4.990525
1382.720703	70.331413
1381.671875	28.278988
1380.623047	103.713409
1379.574219	64.304848
1378.524414	24.971621
1377.475586	-134.088974
1376.425781	1.480021
1375.375977	27.268484
1374.325195	-104.057999
1373.274414	118.911568
1372.224609	-14.724621
1371.172852	-88.416031
1370.122070	109.690269
1369.070313	-16.188576
1368.019531	-107.054939
1366.967773	21.383762
1365.915039	67.645287
1364.863281	51.718964
1363.810547	90.626251
1362.757813	104.700089
1361.705078	-10.551803
1360.651367	16.108082
1359.598633	12.988593
1358.544922	-4.987833
1357.491211	-32.830490
1356.436523	125.819420
1355.382813	60.823837
1354.328125	-81.101372
1353.273438	-51.501972
1352.217773	45.198803
1351.163086	181.659134
1350.107422	84.781906
1349.051758	226.268051
1347.996094	236.253952
1346.939453	246.296112
1345.883789	308.491425
1344.827148	326.087067
1343.769531	490.003723
1342.712891	239.995071
1341.655273	180.965881
1340.598633	300.415588
1339.540039	209.322159
1338.482422	393.225220
1337.423828	470.641296
1336.366211	498.585907
1335.307617	531.526001
1334.248047	297.281494
1333.189453	454.063782
1332.129883	306.625275
1331.070313	208.765182
1330.010742	358.225067
1328.950195	339.603241
1327.890625	516.271484
1326.830078	455.741669
1325.768555	395.290497
1324.708008	530.018005
1323.646484	427.718475
1322.585938	552.619507
1321.523438	455.401093
1320.461914	511.260712
1319.400391	246.464844
1318.337891	460.289032
1317.275391	508.868439
1316.211914	222.206161
1315.149414	470.556427
1314.085938	568.532654
1313.022461	494.063782
1311.958984	503.420441
1310.894531	453.715332
1309.831055	527.183533
1308.766602	450.512146
1307.701172	528.953430
1306.636719	398.276337
1305.571289	179.141891
1304.505859	577.431702
1303.440430	560.058838
1302.375000	611.564453
1301.308594	591.809631
1300.242188	439.416901
1299.175781	451.723236
1298.109375	464.061707
1297.041992	456.783722
1295.975586	501.103638
1294.908203	579.798462
1293.839844	503.889771
1292.772461	712.647461
1291.704102	597.562500
1290.635742	450.677979
1289.567383	460.804504
1288.498047	186.604248
1287.428711	378.192444
1286.360352	498.672546
1285.290039	408.447144
1284.220703	401.560883
1283.150391	328.587311
1282.080078	378.072144
1281.009766	508.326965
1279.939453	513.749207
1278.868164	455.578339
1277.796875	262.928436
1276.725586	219.549484
1275.654297	479.368225
1274.582031	333.331299
1273.509766	399.983307
1272.437500	456.847687
1271.365234	342.711517
1270.291992	350.744171
1269.218750	319.718719
1268.145508	630.471069
1267.072266	618.944580
1265.999023	609.871643
1264.924805	410.527252
1263.850586	660.044678
1262.776367	514.436707
1261.701172	680.942017
1260.625977	606.082703
1259.550781	597.052124
1258.475586	541.739929
1257.400391	591.190125
1256.324219	494.503876
1255.248047	728.973633
1254.171875	376.715729
1253.094727	645.172058
1252.018555	589.913940
1250.941406	422.777496
1249.864258	520.796387
1248.786133	555.544495
1247.708008	519.774292
1246.630859	607.964844
1245.551758	511.434204
1244.473633	470.813782
1243.394531	456.914246
1242.316406	433.300171
1241.236328	467.942841
1240.157227	434.599762
1239.077148	430.374573
1237.998047	625.078003
1236.917969	628.059814
1235.836914	728.020264
1234.756836	376.972382
1233.675781	537.508057
1232.594727	511.352570
1231.512695	456.112091
1230.431641	420.258667
1229.349609	425.566711
1228.267578	384.847656
1227.185547	351.385925
1226.102539	388.098053
1225.019531	168.287766
1223.936523	234.006104
1222.853516	178.740677
1221.769531	137.979324
1220.686523	302.700439
1219.602539	228.038574
1218.517578	230.703918
1217.433594	211.600891
1216.348633	264.933228
1215.263672	378.582977
1214.178711	308.667786
1213.092773	274.954651
1212.007813	277.427368
1210.921875	318.465271
1209.834961	197.836334
1208.749023	214.693436
1207.662109	299.013489
1206.575195	301.305847
1205.488281	149.323914
1204.400391	341.919586
1203.313477	194.743240
1202.225586	261.937500
1201.136719	-89.900436
1200.048828	44.657310
1198.959961	49.149776
1197.871094	-59.489517
1196.782227	-14.154476
1195.692383	-151.674011
1194.603516	-29.468498
1193.513672	-171.808685
1192.423828	94.475487
1191.333008	108.282585
1190.242188	119.641167
1189.151367	42.083218
1188.060547	166.234467
1186.969727	93.420876
1185.877930	56.599495
1184.786133	-28.242857
1183.694336	-36.313389
1182.601563	-94.798653
1181.509766	-30.989134
1180.416992	-113.509727
1179.323242	-9.067688
1178.230469	-86.847771
1177.136719	7.872608
1176.042969	47.411720
1174.949219	-23.276394
1173.854492	164.613754
1172.760742	53.150742
1171.666016	6.308855
1170.570313	83.864365
1169.475586	113.503296
1168.379883	202.872620
1167.284180	-102.382843
1166.188477	-178.043289
1165.091797	6.801102
1163.996094	24.256695
1162.899414	98.992645
1161.801758	-62.811329
1160.705078	61.971901
1159.607422	-23.439842
1158.509766	3.328160
1157.412109	22.882538
1156.313477	63.852684
1155.215820	-21.650467
1154.117188	202.850418
1153.017578	-68.704094
1151.918945	-44.601261
1150.819336	-132.561172
1149.719727	51.089134
1148.620117	210.796234
1147.519531	-51.136806
1146.418945	-86.801537
1145.318359	136.974258
1144.217773	186.879410
1143.116211	-89.249886
1142.014648	326.933472
1140.913086	126.924034
1139.811523	38.720234
1138.708984	162.081070
1137.606445	199.790329
1136.503906	56.863117
1135.401367	-93.162033
1134.297852	63.215015
1133.194336	-122.437592
1132.090820	128.763458
1130.987305	178.077438
1129.882813	-7.584426
1128.778320	359.555145
1127.673828	109.832634
1126.569336	405.576721
1125.463867	212.783493
1124.358398	446.676697
1123.252930	346.314514
1122.146484	243.593460
1121.041016	328.011383
1119.934570	170.817642
1118.828125	229.107269
1117.720703	90.881165
1116.613281	191.696274
1115.505859	96.073776
1114.398438	206.250641
1113.291016	-47.823227
1112.182617	107.200699
1111.074219	120.309204
1109.964844	277.533417
1108.856445	382.693054
1107.747070	294.085022
1106.637695	205.496964
1105.528320	201.924759
1104.417969	512.270630
1103.307617	230.113235
1102.197266	207.598907
1101.086914	234.614105
1099.975586	315.834473
1098.864258	95.206985
1097.752930	494.617157
1096.641602	375.357819
1095.529297	253.776382
1094.416992	264.151947
1093.304688	274.510742
1092.191406	275.428711
1091.079102	311.652740
1089.965820	333.722748
1088.852539	172.245956
1087.738281	229.600128
1086.624023	270.457947
1085.509766	358.315399
1084.395508	366.202545
1083.280273	256.562622
1082.166016	327.901367
1081.050781	251.201035
1079.934570	287.260315
1078.819336	147.203094
1077.703125	176.225525
1076.586914	355.440735
1075.469727	191.987320
1074.353516	136.530136
1073.236328	109.238014
1072.119141	288.307129
1071.000977	178.944366
1069.882813	301.668182
1068.765625	110.358208
1067.646484	76.088760
1066.528320	236.246201
1065.409180	342.476074
1064.290039	284.791809
1063.170898	257.572205
1062.050781	218.669785
1060.930664	345.896790
1059.810547	285.966919
1058.690430	212.048035
1057.569336	77.388184
1056.449219	31.628443
1055.327148	172.832794
1054.206055	92.056053
1053.083984	142.125717
1051.961914	222.547211
1050.839844	88.169014
1049.717773	-64.798149
1048.594727	139.346115
1047.471680	147.448944
1046.348633	153.237671
1045.224609	-48.495480
1044.101563	-68.260368
1042.976563	-97.327278
1041.852539	90.367569
1040.728516	59.007030
1039.603516	188.396149
1038.478516	-78.116264
1037.352539	-44.155769
1036.227539	183.012421
1035.101563	81.988007
1033.974609	-91.084679
1032.848633	226.735992
1031.721680	-115.980392
1030.594727	99.464325
1029.467773	-1.265115
1028.340820	-46.142673
1027.212891	-114.202904
1026.084961	50.076420
1024.956055	9.959634
1023.828125	92.950249
1022.699219	-70.100441
1021.570313	-170.382309
1020.440430	-136.022507
1019.311523	-59.883106
1018.181641	32.489006
1017.050781	92.396255
1015.920898	66.562256
1014.790039	-181.686630
1013.659180	-170.296494
1012.528320	65.806435
1011.396484	-103.409088
1010.265625	16.898239
1009.132813	-8.636663
1008.000977	141.761383
1006.868164	107.047173
1005.736328	236.623138
1004.602539	356.926392
1003.469727	551.207214
1002.335938	872.566101
1001.202148	701.613037
1000.068359	452.236053
998.933594	336.987335
997.799805	244.939468
996.665039	44.469769
995.529297	-45.069744
994.394531	-2.976896
993.258789	99.125893
992.123047	-144.749557
990.986328	-58.705204
989.849609	94.209129
988.712891	25.830580
987.576172	52.015778
986.439453	-18.520245
985.301758	-19.875374
984.164063	287.394379
983.025391	-174.377136
981.887695	-16.719442
980.749023	-86.900566
979.610352	98.373825
978.470703	-10.799611
977.332031	218.168304
976.192383	276.952240
975.051758	39.257481
973.912109	176.292953
972.771484	297.233612
971.630859	-2.152080
970.490234	125.770622
969.348633	10.331059
968.207031	-10.894872
967.065430	172.170868
965.923828	-124.274551
964.781250	228.564148
963.638672	230.450119
962.496094	138.393951
961.352539	83.104118
960.208984	192.878723
959.065430	96.471474
957.921875	-4.417647
956.777344	110.036163
955.632813	148.941315
954.488281	-118.814781
953.343750	103.291054
952.198242	87.419678
951.052734	-13.017054
949.907227	108.448311
948.760742	-48.997879
947.614258	24.520891
946.467773	-29.903961
945.321289	262.986938
944.173828	-12.913873
943.026367	268.515961
941.878906	54.480087
940.730469	39.153370
939.582031	58.110126
938.433594	266.449493
937.285156	178.246140
936.135742	336.386963
934.987305	-29.814400
933.836914	244.626984
932.687500	-0.527866
931.537109	-42.778961
930.386719	211.109665
929.236328	146.147202
928.084961	94.916000
926.934570	-99.627426
925.783203	-32.373386
924.630859	153.179520
923.478516	52.126350
922.327148	76.219193
921.173828	234.455856
920.021484	-36.875736
918.868164	60.043427
917.714844	102.435104
916.561523	187.994843
915.407227	-103.357849
914.252930	93.509796
913.098633	-93.218430
911.944336	90.009415
910.789063	62.223293
909.633789	-6.338758
908.478516	52.133968
907.322266	-82.068748
906.166016	237.071274
905.009766	50.837383
903.853516	-65.059364
902.696289	38.794888
901.539063	58.854717
900.381836	-222.121964
899.223633	-161.225174
898.065430	-170.470139
896.907227	-107.304070
895.749023	-28.314793
894.589844	75.526894
893.430664	183.860886
892.271484	136.236038
891.112305	181.284256
889.952148	86.284767
888.791992	-58.333572
887.630859	40.962399
886.470703	-60.659187
885.309570	20.566208
884.148438	40.853504
882.986328	47.607960
881.825195	18.292505
880.663086	-22.272568
879.500000	9.317056
878.337891	173.852356
877.174805	173.856812
876.011719	58.997356
874.847656	421.582611
873.684570	236.938690
872.520508	-39.894341
871.355469	209.955597
870.191406	178.479568
869.026367	241.482361
867.861328	236.996140
866.695313	113.361732
865.530273	-61.909256
864.364258	275.219391
863.197266	185.350189
862.031250	268.458588
860.864258	221.284943
859.697266	21.473692
858.530273	248.178146
857.362305	400.718658
856.194336	239.114716
855.026367	34.962975
853.857422	577.561340
852.688477	382.366760
851.519531	388.956482
850.350586	440.341217
849.180664	254.232880
848.010742	251.840515
846.840820	177.782318
845.670898	363.409912
844.500000	219.942947
843.329102	398.717529
842.157227	29.337072
840.986328	-11.139467
839.814453	113.833595
838.642578	158.251602
837.469727	75.236534
836.296875	242.475189
835.124023	130.388596
833.951172	127.755196
832.777344	158.583649
831.603516	198.296219
830.429688	195.559097
829.255859	65.617584
828.081055	105.230270
826.906250	26.597897
825.731445	195.446259
824.555664	16.455797
823.379883	436.972870
822.204102	86.387360
821.027344	-137.107635
819.851563	-95.533188
818.674805	23.905731
817.497070	23.052118
816.320313	347.055054
815.142578	-54.413609
813.963867	331.650299
812.786133	188.244736
811.607422	144.908585
810.428711	228.241653
809.250000	229.273666
808.070313	-60.772217
806.890625	-46.435699
805.710938	-12.165508
804.531250	8.722447
803.350586	51.749107
802.169922	25.919912
800.988281	-66.499123
799.807617	38.476276
798.625977	-280.172211
797.444336	-91.051254
796.261719	18.141258
795.079102	-69.976601
793.896484	-67.273300
792.713867	39.474525
791.530273	-64.235817
790.346680	-24.052605
789.163086	-43.696754
787.979492	87.082520
786.794922	18.650616
785.610352	87.323372
784.425781	-65.200119
783.240234	116.095886
782.054688	177.911179
780.869141	-105.045288
779.682617	246.070282
778.496094	148.641464
777.309570	252.134125
776.123047	55.310955
774.935547	-33.333897
773.748047	147.195724
772.560547	-9.913568
771.373047	-21.444845
770.184570	-83.736069
768.996094	177.987473
767.806641	142.018661
766.618164	145.679565
765.428711	-90.818314
764.239258	95.578339
763.048828	33.038303
761.858398	349.085693
760.667969	114.761909
759.477539	45.512581
758.286133	235.803329
757.094727	41.107746
755.903320	-4.038563
754.710938	438.762573
753.518555	107.760330
752.326172	295.374176
751.133789	278.575348
749.940430	-8.376725
748.747070	172.405106
747.553711	-20.091248
746.359375	-19.430586
745.166016	246.659180
743.970703	54.144478
742.776367	173.076859
741.581055	105.554573
740.385742	472.016907
739.190430	64.712646
737.994141	205.271332
736.797852	-138.339294
735.601563	166.362091
734.405273	133.730835
733.208008	-135.315491
732.010742	-8.190734
730.813477	-82.434013
729.615234	300.455261
728.416992	103.648293
727.218750	143.014297
726.020508	199.817947
724.821289	116.709236
723.622070	129.738510
722.422852	214.811142
721.222656	15.939435
720.022461	48.549839
718.822266	329.940369
717.621094	170.386078
716.420898	13.070913
715.218750	93.539246
714.017578	313.513824
712.815430	287.015228
711.614258	199.490295
710.411133	205.681564
709.208984	-289.202606
708.005859	-69.478615
706.802734	100.048927
705.599609	295.611877
704.395508	127.595695
703.191406	-3.355885
701.987305	239.930435
700.782227	259.072632
699.577148	112.945892
698.372070	151.672836
697.166992	-61.737228
695.960938	26.988058
694.754883	59.193703
693.548828	100.076584
692.341797	95.344673
691.135742	68.918861
689.927734	-83.375969
688.720703	-27.273535
687.512695	-51.455082
686.304688	-171.040359
685.096680	13.019185
683.888672	-32.780579
682.679688	21.154301
681.470703	137.926743
680.260742	3.367093
679.050781	3.179842
677.840820	106.956627
676.630859	46.187538
675.419922	28.760733
674.209961	208.288254
672.998047	4.851920
671.787109	-122.750366
670.575195	-66.460701
669.363281	117.391144
668.151367	-40.286652
666.938477	-61.717876
665.725586	44.366272
664.512695	-41.772449
663.299805	219.827927
662.085938	36.644058
660.872070	80.222000
659.658203	-3.472314
658.443359	-18.038198
657.228516	1.973653
656.013672	-3.834049
654.797852	-177.730316
653.583008	30.016888
652.366211	-23.000221
651.150391	51.188160
649.934570	-98.578438
648.717773	-241.740479
647.500000	37.191811
646.283203	59.956718
645.065430	84.943794
643.847656	168.093170
642.629883	-64.876938
641.411133	-13.806804
640.192383	-93.804268
638.973633	84.254257
637.753906	103.312996
636.534180	-19.324877
635.314453	-83.808151
634.094727	8.604064
632.874023	-102.869080
631.653320	75.583199
630.432617	116.734146
629.211914	9.953701
627.990234	19.167624
626.768555	30.647434
625.545898	20.809416
624.324219	36.831814
623.101563	136.553284
621.877930	39.262379
620.655273	83.526482
619.431641	40.114777
618.208008	-148.715256
616.983398	22.291744
615.759766	144.157547
614.535156	133.475784
613.310547	-11.796081
612.084961	50.600033
610.859375	59.686916
609.633789	34.741711
608.408203	80.509407
607.181641	-10.302788
605.955078	-94.480888
604.728516	-131.446640
