# Supplementary material for: Raman spectroscopy accurately differentiates mucosal healing from non-healing and biochemical changes following biological therapy in inflammatory bowel disease
Source: PLoS One. 2021 Jun 2;16(6):e0252210. doi: 10.1371/journal.pone.0252210 (PMC8172032; doi:10.1371/journal.pone.0252210)
Supplement: S4 Dataset — (ZIP) [file pone.0252210.s006.zip › CD Mucosal healing/EC041-2_base sub CR removed_67__X_-15800.3__Y_36002.9__Z_178.699__Time_764.txt]

1714.793945	101.826225
1713.817383	-69.400223
1712.840820	-24.740707
1711.864258	12.163525
1710.886719	38.613823
1709.909180	25.156324
1708.931641	70.971031
1707.953125	20.603388
1706.975586	8.090056
1705.997070	-92.501167
1705.018555	-74.934654
1704.040039	7.174382
1703.060547	-186.107773
1702.081055	-116.793457
1701.101563	-9.756119
1700.122070	-92.339058
1699.142578	-0.790006
1698.162109	2.787830
1697.181641	20.026878
1696.201172	-37.256493
1695.220703	68.731529
1694.239258	1.353814
1693.257813	19.742113
1692.276367	86.463356
1691.294922	100.065826
1690.313477	-64.828072
1689.331055	10.711940
1688.348633	115.836662
1687.366211	287.855255
1686.383789	137.499664
1685.400391	59.431911
1684.416992	18.975679
1683.433594	50.736214
1682.450195	183.958359
1681.465820	-58.099327
1680.482422	6.387055
1679.498047	188.201675
1678.512695	154.624100
1677.528320	288.935516
1676.542969	165.407761
1675.558594	82.078781
1674.572266	307.414581
1673.586914	99.620590
1672.601563	272.179077
1671.615234	298.745087
1670.628906	221.926071
1669.642578	225.035645
1668.655273	432.797760
1667.668945	343.380157
1666.681641	294.010193
1665.694336	380.192474
1664.706055	235.735733
1663.718750	388.599854
1662.730469	379.832184
1661.742188	400.420746
1660.753906	384.081390
1659.764648	391.773102
1658.775391	449.978485
1657.787109	447.422638
1656.796875	392.060944
1655.807617	339.548218
1654.818359	401.041046
1653.828125	240.366714
1652.837891	370.954010
1651.846680	260.918610
1650.856445	304.474487
1649.865234	324.353149
1648.874023	225.411530
1647.882813	295.792206
1646.891602	99.408203
1645.899414	177.968872
1644.907227	106.079636
1643.915039	290.472961
1642.922852	176.593246
1641.930664	-13.661979
1640.937500	136.672165
1639.944336	91.822678
1638.951172	-3.016959
1637.957031	18.307968
1636.963867	145.184982
1635.969727	-4.672227
1634.975586	140.778336
1633.981445	199.305496
1632.986328	-45.039936
1631.991211	8.392252
1630.996094	-117.165154
1630.000977	-82.019363
1629.005859	-38.924816
1628.009766	-101.038223
1627.013672	-7.853137
1626.017578	-106.645386
1625.021484	-31.792324
1624.024414	-93.628021
1623.028320	-44.993137
1622.031250	-130.354172
1621.033203	-102.669228
1620.036133	-43.433453
1619.038086	105.095055
1618.041016	-11.577927
1617.041992	-41.555428
1616.043945	57.104305
1615.045898	100.646904
1614.046875	47.129677
1613.047852	82.824577
1612.048828	197.180954
1611.048828	-110.562096
1610.049805	-135.097076
1609.049805	10.704549
1608.049805	75.234993
1607.048828	199.977722
1606.048828	209.451233
1605.047852	119.427887
1604.046875	73.935768
1603.045898	83.411911
1602.044922	-160.911667
1601.042969	-101.714355
1600.041016	98.665924
1599.039063	-14.816017
1598.037109	-96.897728
1597.034180	-40.452793
1596.031250	15.944748
1595.028320	-89.674911
1594.025391	-143.039368
1593.022461	114.329903
1592.018555	-116.645668
1591.014648	-26.509502
1590.010742	110.524681
1589.006836	-112.576149
1588.001953	21.730587
1586.997070	-29.219315
1585.992188	60.605713
1584.987305	-86.864265
1583.982422	31.514706
1582.976563	-84.712814
1581.970703	-13.374685
1580.964844	91.740585
1579.958984	-53.215038
1578.952148	98.617432
1577.945313	255.536484
1576.938477	81.849472
1575.931641	92.900932
1574.924805	96.087181
1573.916992	31.594316
1572.909180	141.269150
1571.901367	110.468086
1570.893555	6.850324
1569.884766	12.338230
1568.876953	-21.199894
1567.868164	-106.736725
1566.858398	38.792194
1565.849609	23.242949
1564.839844	-106.575150
1563.830078	-127.415970
1562.820313	30.696426
1561.810547	-34.396763
1560.799805	-24.331949
1559.790039	-110.266701
1558.779297	62.975933
1557.767578	8.005678
1556.756836	-10.731993
1555.745117	9.318502
1554.733398	138.065353
1553.721680	-64.755379
1552.709961	19.796457
1551.697266	192.233612
1550.685547	66.944000
1549.672852	125.315613
1548.659180	36.145992
1547.646484	84.007156
1546.632813	28.348310
1545.619141	125.149872
1544.605469	74.526123
1543.591797	44.521069
1542.577148	60.945961
1541.562500	43.715206
1540.547852	101.300636
1539.533203	-94.209671
1538.518555	69.055595
1537.502930	188.301056
1536.487305	57.169136
1535.471680	-48.186523
1534.456055	65.631859
1533.439453	-29.519873
1532.422852	176.891724
1531.406250	45.532097
1530.389648	50.719070
1529.373047	-13.720723
1528.355469	-0.946276
1527.337891	76.126114
1526.320313	-1.368256
1525.302734	217.095596
1524.284180	-76.700066
1523.265625	120.958679
1522.247070	74.105675
1521.228516	-96.233032
1520.208984	72.812546
1519.190430	138.905777
1518.170898	4.436352
1517.151367	-6.705524
1516.130859	38.600971
1515.111328	-3.490022
1514.090820	-66.176109
1513.070313	-62.148804
1512.049805	-37.649467
1511.028320	-18.362148
1510.006836	-58.150997
1508.986328	109.798767
1507.963867	-1.932178
1506.942383	-13.666847
1505.919922	36.059532
1504.898438	26.774384
1503.875977	-31.254951
1502.852539	33.644222
1501.830078	101.033844
1500.806641	73.589203
1499.783203	5.144051
1498.759766	-4.450008
1497.736328	172.722107
1496.711914	60.650707
1495.687500	-120.482597
1494.663086	-58.630852
1493.638672	-63.328148
1492.613281	-62.963200
1491.587891	-259.434296
1490.563477	29.639795
1489.537109	-26.350857
1488.511719	-23.601774
1487.485352	2.080994
1486.458984	101.754471
1485.432617	-145.789215
1484.406250	219.204971
1483.379883	-171.204208
1482.352539	208.869644
1481.325195	86.338234
1480.297852	-33.621529
1479.269531	147.240021
1478.241211	248.986984
1477.213867	243.652328
1476.184570	317.249207
1475.156250	311.841949
1474.127930	242.751465
1473.098633	433.345459
1472.069336	343.841522
1471.040039	526.656799
1470.009766	627.947083
1468.979492	568.917236
1467.950195	431.066193
1466.918945	720.411621
1465.888672	513.908813
1464.857422	714.128845
1463.827148	787.208069
1462.795898	738.289734
1461.763672	732.551697
1460.732422	615.082458
1459.700195	632.206970
1458.667969	695.008057
1457.635742	805.995667
1456.603516	787.531189
1455.570313	743.693237
1454.537109	704.944519
1453.503906	950.204041
1452.470703	1076.209351
1451.436523	875.192139
1450.403320	836.450867
1449.369141	980.129761
1448.333984	1007.226868
1447.299805	922.901978
1446.264648	917.097046
1445.230469	941.688477
1444.194336	789.103149
1443.159180	836.491455
1442.124023	830.746338
1441.087891	784.539063
1440.051758	768.707275
1439.015625	919.748901
1437.978516	762.370544
1436.941406	802.181152
1435.904297	753.565369
1434.867188	561.011536
1433.830078	451.895538
1432.791992	421.104584
1431.754883	516.572083
1430.715820	493.383759
1429.677734	207.823807
1428.639648	300.809723
1427.600586	348.370453
1426.561523	163.950470
1425.522461	289.723511
1424.482422	165.929459
1423.443359	-0.615045
1422.403320	248.637329
1421.363281	308.895569
1420.322266	145.012894
1419.282227	54.257839
1418.241211	144.807800
1417.200195	114.547356
1416.159180	-49.025688
1415.117188	232.767197
1414.076172	207.637482
1413.034180	-131.778168
1411.992188	-36.082729
1410.949219	-68.590706
1409.907227	-28.162296
1408.864258	-40.483822
1407.821289	-118.070564
1406.777344	150.972061
1405.734375	108.606689
1404.690430	-69.263832
1403.646484	99.326431
1402.602539	237.775467
1401.557617	-10.137232
1400.513672	-44.700493
1399.468750	86.285744
1398.423828	-58.516582
1397.377930	12.338150
1396.333008	158.395660
1395.287109	-149.058731
1394.241211	87.228485
1393.195313	223.285049
1392.148438	196.572342
1391.101563	-20.333057
1390.054688	38.204945
1389.007813	-178.478363
1387.960938	172.859543
1386.913086	236.455627
1385.865234	52.513062
1384.817383	186.205978
1383.769531	52.440865
1382.720703	-103.716057
1381.671875	35.061188
1380.623047	56.426140
1379.574219	-42.041897
1378.524414	-195.355682
1377.475586	-68.958817
1376.425781	152.265594
1375.375977	-123.104919
1374.325195	-19.121042
1373.274414	42.469440
1372.224609	-95.396912
1371.172852	46.056541
1370.122070	25.493746
1369.070313	34.887691
1368.019531	-57.812733
1366.967773	183.355865
1365.915039	48.415146
1364.863281	132.700363
1363.810547	67.633171
1362.757813	5.136049
1361.705078	99.476517
1360.651367	109.240128
1359.598633	99.160934
1358.544922	166.216736
1357.491211	191.031815
1356.436523	161.197708
1355.382813	233.323029
1354.328125	208.565613
1353.273438	327.940094
1352.217773	107.079216
1351.163086	87.484634
1350.107422	169.720825
1349.051758	63.352955
1347.996094	172.955017
1346.939453	118.823990
1345.883789	290.471741
1344.827148	323.227783
1343.769531	251.889923
1342.712891	279.783112
1341.655273	315.141510
1340.598633	68.101349
1339.540039	487.516785
1338.482422	339.697144
1337.423828	479.189392
1336.366211	482.530731
1335.307617	391.866974
1334.248047	296.336548
1333.189453	339.431427
1332.129883	389.968597
1331.070313	284.750397
1330.010742	135.124100
1328.950195	311.859009
1327.890625	446.559906
1326.830078	336.655396
1325.768555	523.240906
1324.708008	193.671890
1323.646484	553.122375
1322.585938	428.656525
1321.523438	415.330872
1320.461914	372.450287
1319.400391	317.296906
1318.337891	346.056427
1317.275391	374.845001
1316.211914	435.703766
1315.149414	343.772522
1314.085938	266.700592
1313.022461	436.060944
1311.958984	245.778824
1310.894531	609.680725
1309.831055	407.209747
1308.766602	497.772339
1307.701172	477.584839
1306.636719	309.824432
1305.571289	370.933960
1304.505859	446.807373
1303.440430	557.104248
1302.375000	514.976257
1301.308594	551.542236
1300.242188	366.979126
1299.175781	592.786316
1298.109375	445.199585
1297.041992	324.714661
1295.975586	523.470947
1294.908203	545.441162
1293.839844	479.085724
1292.772461	471.672699
1291.704102	177.299973
1290.635742	361.289734
1289.567383	412.828857
1288.498047	417.792236
1287.428711	337.002960
1286.360352	241.576920
1285.290039	633.692078
1284.220703	170.916245
1283.150391	286.230560
1282.080078	284.009674
1281.009766	318.523438
1279.939453	460.710663
1278.868164	319.063660
1277.796875	260.659149
1276.725586	275.661499
1275.654297	403.137421
1274.582031	239.698456
1273.509766	381.819672
1272.437500	374.857849
1271.365234	218.910950
1270.291992	309.700928
1269.218750	493.247681
1268.145508	420.412903
1267.072266	423.280823
1265.999023	418.840118
1264.924805	348.542267
1263.850586	300.238190
1262.776367	542.136230
1261.701172	452.382263
1260.625977	467.483398
1259.550781	463.092346
1258.475586	407.549286
1257.400391	349.602570
1256.324219	547.378601
1255.248047	357.963654
1254.171875	533.756409
1253.094727	492.883423
1252.018555	517.728455
1250.941406	437.964142
1249.864258	295.007599
1248.786133	434.159210
1247.708008	291.265808
1246.630859	316.136261
1245.551758	486.778229
1244.473633	375.550995
1243.394531	388.234558
1242.316406	422.769409
1241.236328	411.153534
1240.157227	166.538162
1239.077148	385.507050
1237.998047	291.415771
1236.917969	376.848022
1235.836914	430.708588
1234.756836	576.674255
1233.675781	407.454834
1232.594727	458.832764
1231.512695	318.770569
1230.431641	270.816254
1229.349609	511.063354
1228.267578	247.576614
1227.185547	390.876038
1226.102539	197.695663
1225.019531	265.910797
1223.936523	409.078552
1222.853516	232.920181
1221.769531	194.653046
1220.686523	245.841904
1219.602539	139.889832
1218.517578	302.190857
1217.433594	73.037384
1216.348633	157.962296
1215.263672	119.680901
1214.178711	-7.926345
1213.092773	-203.080536
1212.007813	111.025482
1210.921875	120.977295
1209.834961	5.473688
1208.749023	114.286751
1207.662109	276.073303
1206.575195	27.982439
1205.488281	160.761810
1204.400391	64.562386
1203.313477	100.881020
1202.225586	115.485794
1201.136719	31.340197
1200.048828	72.395317
1198.959961	-160.961700
1197.871094	120.695717
1196.782227	-115.013557
1195.692383	115.953934
1194.603516	-112.476883
1193.513672	72.667931
1192.423828	-69.170265
1191.333008	46.147671
1190.242188	-254.231766
1189.151367	-76.517807
1188.060547	-131.839539
1186.969727	-9.497969
1185.877930	-72.060020
1184.786133	-221.009964
1183.694336	-98.803024
1182.601563	-5.463224
1181.509766	47.047176
1180.416992	56.348312
1179.323242	41.646053
1178.230469	-1.827407
1177.136719	-196.258652
1176.042969	62.116344
1174.949219	-0.569717
1173.854492	-65.651451
1172.760742	99.086006
1171.666016	33.961784
1170.570313	131.547058
1169.475586	78.355652
1168.379883	194.970291
1167.284180	22.175714
1166.188477	86.106674
1165.091797	140.417740
1163.996094	-13.206147
1162.899414	150.947495
1161.801758	-110.150688
1160.705078	170.909027
1159.607422	-171.298676
1158.509766	-12.136302
1157.412109	-160.906525
1156.313477	29.140860
1155.215820	-131.547104
1154.117188	91.743759
1153.017578	-73.714043
1151.918945	92.206367
1150.819336	-170.933243
1149.719727	-183.811569
1148.620117	-15.675530
1147.519531	-64.358040
1146.418945	41.717205
1145.318359	-116.504341
1144.217773	-10.513719
1143.116211	57.330734
1142.014648	94.197220
1140.913086	-35.454109
1139.811523	53.678688
1138.708984	-23.659235
1137.606445	-39.192150
1136.503906	66.438553
1135.401367	12.837601
1134.297852	130.234482
1133.194336	50.473366
1132.090820	-72.003098
1130.987305	4.918621
1129.882813	124.490440
1128.778320	165.700211
1127.673828	254.306000
1126.569336	345.221191
1125.463867	194.258209
1124.358398	353.834686
1123.252930	278.726288
1122.146484	85.172241
1121.041016	116.704849
1119.934570	72.421303
1118.828125	172.555725
1117.720703	322.326752
1116.613281	157.281067
1115.505859	70.365303
1114.398438	111.198944
1113.291016	36.123180
1112.182617	-107.503716
1111.074219	-69.076408
1109.964844	233.987000
1108.856445	-11.227112
1107.747070	149.928055
1106.637695	-97.552444
1105.528320	188.653091
1104.417969	82.871643
1103.307617	255.595383
1102.197266	-8.259260
1101.086914	232.787643
1099.975586	504.364807
1098.864258	266.526001
1097.752930	71.215965
1096.641602	170.569931
1095.529297	130.849442
1094.416992	354.965698
1093.304688	294.005066
1092.191406	258.957642
1091.079102	365.163025
1089.965820	297.149689
1088.852539	7.984175
1087.738281	67.092072
1086.624023	199.071182
1085.509766	192.257904
1084.395508	152.529694
1083.280273	286.726196
1082.166016	345.670471
1081.050781	101.538498
1079.934570	270.862946
1078.819336	174.780411
1077.703125	376.869171
1076.586914	170.485794
1075.469727	271.575500
1074.353516	220.137100
1073.236328	119.463783
1072.119141	-13.992161
1071.000977	44.839447
1069.882813	373.175568
1068.765625	235.068130
1067.646484	209.462006
1066.528320	-57.364029
1065.409180	76.342201
1064.290039	69.525192
1063.170898	282.724487
1062.050781	310.964447
1060.930664	198.831085
1059.810547	241.119858
1058.690430	231.951370
1057.569336	187.720108
1056.449219	148.195267
1055.327148	230.195007
1054.206055	-99.001152
1053.083984	277.326904
1051.961914	95.395042
1050.839844	245.066086
1049.717773	196.284821
1048.594727	89.191925
1047.471680	119.804962
1046.348633	-45.509361
1045.224609	15.451135
1044.101563	241.926102
1042.976563	-163.349899
1041.852539	70.072151
1040.728516	-15.772562
1039.603516	119.702988
1038.478516	201.571930
1037.352539	-16.913656
1036.227539	113.857712
1035.101563	142.189575
1033.974609	72.807022
1032.848633	-124.449066
1031.721680	52.789375
1030.594727	83.496696
1029.467773	156.045410
1028.340820	-38.657799
1027.212891	-63.658577
1026.084961	-39.851799
1024.956055	-85.705917
1023.828125	-222.058151
1022.699219	-54.267685
1021.570313	-2.561526
1020.440430	239.379044
1019.311523	-124.150566
1018.181641	-65.445915
1017.050781	4.840136
1015.920898	40.354397
1014.790039	-0.600905
1013.659180	7.139600
1012.528320	19.533306
1011.396484	-67.635101
1010.265625	72.153984
1009.132813	-260.289978
1008.000977	-25.597054
1006.868164	213.634872
1005.736328	131.278702
1004.602539	314.912750
1003.469727	523.923157
1002.335938	1035.652710
1001.202148	530.395386
1000.068359	489.775421
998.933594	393.763306
997.799805	143.110382
996.665039	141.938980
995.529297	46.158588
994.394531	174.295792
993.258789	-55.198856
992.123047	1.455605
990.986328	51.191700
989.849609	287.678009
988.712891	67.709679
987.576172	-124.471878
986.439453	-51.589104
985.301758	124.935158
984.164063	117.188255
983.025391	-12.545567
981.887695	-126.070564
980.749023	147.080017
979.610352	26.730675
978.470703	111.172585
977.332031	-13.644888
976.192383	160.495239
975.051758	-92.930252
973.912109	-3.809124
972.771484	32.460541
971.630859	29.700022
970.490234	-78.655045
969.348633	136.775574
968.207031	179.996628
967.065430	149.801163
965.923828	39.359150
964.781250	151.480591
963.638672	70.966003
962.496094	274.798798
961.352539	281.455078
960.208984	116.283043
959.065430	198.643082
957.921875	95.478546
956.777344	3.842767
955.632813	-9.878108
954.488281	22.217258
953.343750	-64.655350
952.198242	42.998909
951.052734	-176.426178
949.907227	189.662109
948.760742	-82.208115
947.614258	84.910522
946.467773	-3.937139
945.321289	117.464615
944.173828	46.988731
943.026367	97.601952
941.878906	285.197693
940.730469	290.149963
939.582031	151.381439
938.433594	215.743530
937.285156	341.689209
936.135742	52.613998
934.987305	94.259552
933.836914	170.101013
932.687500	72.770279
931.537109	244.325348
930.386719	-10.060455
929.236328	106.851929
928.084961	46.177933
926.934570	44.740719
925.783203	16.030188
924.630859	-87.705780
923.478516	-29.887810
922.327148	73.411964
921.173828	113.039711
920.021484	132.228790
918.868164	174.158844
917.714844	113.877823
916.561523	135.413727
915.407227	-163.176376
914.252930	76.391678
913.098633	-31.350220
911.944336	47.039001
910.789063	46.025673
909.633789	-204.422607
908.478516	-164.508331
907.322266	70.355972
906.166016	-46.130756
905.009766	-26.591928
903.853516	63.184956
902.696289	-168.635406
901.539063	-117.306343
900.381836	-170.099747
899.223633	48.718479
898.065430	-200.877563
896.907227	-122.347275
895.749023	103.163406
894.589844	5.282182
893.430664	194.535782
892.271484	80.907166
891.112305	73.540398
889.952148	-39.963123
888.791992	-103.710556
887.630859	-86.130768
886.470703	-77.566650
885.309570	-78.013153
884.148438	18.571894
882.986328	13.628819
881.825195	-43.157139
880.663086	89.478012
879.500000	181.495728
878.337891	-73.537048
877.174805	110.879120
876.011719	218.643646
874.847656	148.478195
873.684570	-83.729141
872.520508	42.056332
871.355469	73.286263
870.191406	59.522476
869.026367	124.497978
867.861328	54.538799
866.695313	-98.556190
865.530273	197.945648
864.364258	-40.474594
863.197266	44.722607
862.031250	35.559822
860.864258	208.290695
859.697266	208.090759
858.530273	228.098114
857.362305	252.591171
856.194336	48.263004
855.026367	131.112061
853.857422	27.822046
852.688477	20.979557
851.519531	175.509781
850.350586	52.130867
849.180664	199.867355
848.010742	208.682755
846.840820	183.910477
845.670898	233.023514
844.500000	235.115768
843.329102	136.520844
842.157227	76.000587
840.986328	-145.511520
839.814453	46.715824
838.642578	91.317032
837.469727	26.388884
836.296875	-96.604141
835.124023	222.742615
833.951172	144.418777
832.777344	72.824829
831.603516	97.242630
830.429688	306.868835
829.255859	139.331726
828.081055	92.315956
826.906250	237.100494
825.731445	174.462036
824.555664	183.170197
823.379883	158.438522
822.204102	160.443130
821.027344	-31.351063
819.851563	139.919220
818.674805	237.623825
817.497070	-52.025959
816.320313	-3.303514
815.142578	-3.565601
813.963867	-30.533558
812.786133	109.276146
811.607422	-117.825348
810.428711	-60.333378
809.250000	123.776848
808.070313	-303.163666
806.890625	-23.614058
805.710938	-99.505608
804.531250	15.542941
803.350586	103.882088
802.169922	-71.901367
800.988281	-223.220627
799.807617	42.483356
798.625977	-6.834981
797.444336	-2.947164
796.261719	20.861479
795.079102	-199.108261
793.896484	-11.380373
792.713867	-25.311838
791.530273	-112.334534
790.346680	-24.457138
789.163086	69.991692
787.979492	93.562218
786.794922	61.788326
785.610352	-20.866882
784.425781	186.144913
783.240234	6.172990
782.054688	-87.550926
780.869141	-66.364220
779.682617	272.881134
778.496094	128.270508
777.309570	85.264351
776.123047	123.921806
774.935547	224.320526
773.748047	-23.975504
772.560547	52.079197
771.373047	-143.197433
770.184570	3.334701
768.996094	123.310036
767.806641	58.070782
766.618164	144.856155
765.428711	94.990593
764.239258	80.347946
763.048828	160.347488
761.858398	282.094574
760.667969	207.884842
759.477539	113.871254
758.286133	162.839233
757.094727	332.697083
755.903320	185.835114
754.710938	170.887360
753.518555	32.842300
752.326172	94.754395
751.133789	279.604858
749.940430	198.605789
748.747070	-88.772736
747.553711	155.131241
746.359375	78.483833
745.166016	219.035370
743.970703	162.064682
742.776367	-129.559830
741.581055	52.468750
740.385742	120.391380
739.190430	118.117203
737.994141	-52.896744
736.797852	170.389496
735.601563	86.954468
734.405273	49.491570
733.208008	110.497841
732.010742	138.610138
730.813477	-54.296421
729.615234	-28.431856
728.416992	167.945358
727.218750	136.821732
726.020508	354.843018
724.821289	188.124374
723.622070	113.199524
722.422852	451.078583
721.222656	249.392273
720.022461	78.325966
718.822266	-129.803558
717.621094	78.906944
716.420898	302.755829
715.218750	162.213669
714.017578	228.857819
712.815430	295.430847
711.614258	209.372131
710.411133	282.380554
709.208984	220.255661
708.005859	-50.968037
706.802734	0.173823
705.599609	160.109818
704.395508	326.465973
703.191406	214.187393
701.987305	43.193947
700.782227	298.541473
699.577148	62.313927
698.372070	-76.000275
697.166992	253.014130
695.960938	55.997089
694.754883	-6.260121
693.548828	-72.852821
692.341797	225.358093
691.135742	-117.000870
689.927734	-88.087418
688.720703	-106.935020
687.512695	-21.662174
686.304688	150.314941
685.096680	3.450312
683.888672	-63.141857
682.679688	-114.541687
681.470703	211.111359
680.260742	-82.969727
679.050781	-194.981842
677.840820	-99.066223
676.630859	-68.135513
675.419922	-80.502693
674.209961	-10.624060
672.998047	74.371132
671.787109	-22.331608
670.575195	86.446358
669.363281	136.826218
668.151367	57.528831
666.938477	101.458855
665.725586	110.835419
664.512695	100.803543
663.299805	10.920520
662.085938	190.969513
660.872070	92.558716
659.658203	-70.490570
658.443359	-108.289162
657.228516	9.278240
656.013672	51.382977
654.797852	-178.098862
653.583008	-19.443836
652.366211	-74.118126
651.150391	32.892284
649.934570	124.863586
648.717773	-2.756696
647.500000	-39.803692
646.283203	164.333878
645.065430	43.558296
643.847656	43.428345
642.629883	200.432632
641.411133	224.168762
640.192383	69.594292
638.973633	177.452301
637.753906	152.180267
636.534180	62.625671
635.314453	237.463913
634.094727	-57.879398
632.874023	256.804169
631.653320	-7.990973
630.432617	45.124371
629.211914	16.896120
627.990234	-2.526181
626.768555	27.607134
625.545898	115.845932
624.324219	277.165070
623.101563	179.369476
621.877930	90.452484
620.655273	209.621979
619.431641	59.198780
618.208008	5.486953
616.983398	-5.080085
615.759766	36.038956
614.535156	-53.035011
613.310547	-86.106903
612.084961	184.869507
610.859375	255.120773
609.633789	199.612640
608.408203	3.487009
607.181641	-31.886787
605.955078	-88.172485
604.728516	-11.577559
