# Supplementary material for: Raman spectroscopy accurately differentiates mucosal healing from non-healing and biochemical changes following biological therapy in inflammatory bowel disease
Source: PLoS One. 2021 Jun 2;16(6):e0252210. doi: 10.1371/journal.pone.0252210 (PMC8172032; doi:10.1371/journal.pone.0252210)
Supplement: S4 Dataset — (ZIP) [file pone.0252210.s006.zip › CD Mucosal healing/EC027-1-1_BL sub CR removed_2__X_-21294.7__Y_3613.86__Time_22.txt]

1714.656250	584.851440
1713.679688	336.018951
1712.703125	-207.700470
1711.725586	-187.992340
1710.749023	464.741333
1709.771484	-38.081440
1708.792969	-237.961716
1707.815430	-258.082397
1706.836914	-291.780151
1705.858398	-162.209610
1704.879883	-514.737122
1703.901367	184.623108
1702.922852	265.248291
1701.943359	96.595261
1700.963867	-422.727142
1699.983398	721.032837
1699.003906	361.394470
1698.023438	-92.248734
1697.042969	-11.732444
1696.062500	-3.964284
1695.082031	-39.554367
1694.100586	-118.656281
1693.120117	284.969147
1692.137695	-180.139420
1691.156250	-13.205505
1690.174805	240.871643
1689.192383	-426.486633
1688.209961	127.019096
1687.227539	186.041260
1686.244141	374.547089
1685.261719	399.453918
1684.278320	-0.500895
1683.294922	-276.195679
1682.311523	-62.850246
1681.327148	-226.353882
1680.342773	-577.369385
1679.358398	-532.911804
1678.374023	-149.159607
1677.389648	-144.712692
1676.404297	-253.442963
1675.418945	415.622894
1674.433594	240.160080
1673.448242	-263.640106
1672.461914	17.787020
1671.475586	228.474274
1670.489258	-45.955803
1669.502930	597.002686
1668.516602	855.707703
1667.529297	849.739563
1666.541992	799.620239
1665.554688	-5.743992
1664.566406	450.106476
1663.579102	697.185242
1662.590820	669.154968
1661.602539	604.824219
1660.614258	249.765854
1659.625000	481.141205
1658.635742	1017.804626
1657.647461	1261.006470
1656.657227	818.785217
1655.667969	687.228760
1654.677734	13.679597
1653.688477	621.890869
1652.697266	298.980835
1651.707031	164.633102
1650.716797	30.868618
1649.725586	-300.703003
1648.734375	383.403259
1647.743164	330.320709
1646.750977	100.606934
1645.759766	-36.068203
1644.767578	-396.847107
1643.775391	-46.823208
1642.783203	221.560776
1641.790039	-124.860191
1640.796875	-225.413925
1639.803711	30.497139
1638.810547	-80.036865
1637.817383	239.543381
1636.823242	-455.845612
1635.829102	182.992096
1634.834961	136.593521
1633.840820	251.113235
1632.845703	-366.584625
1631.850586	-4.209778
1630.855469	226.487167
1629.860352	191.341965
1628.865234	245.792282
1627.869141	-118.115593
1626.873047	204.784592
1625.876953	-69.404411
1624.880859	-119.931007
1623.883789	-662.067566
1622.887695	-42.185169
1621.890625	848.021851
1620.892578	229.790848
1619.895508	539.040649
1618.897461	984.617004
1617.899414	301.016693
1616.901367	363.118958
1615.903320	-39.376415
1614.904297	130.128204
1613.906250	278.546051
1612.907227	704.724304
1611.907227	-10.011238
1610.908203	373.871185
1609.908203	534.617554
1608.908203	-138.084610
1607.908203	203.177780
1606.908203	-532.322449
1605.907227	-29.157936
1604.906250	-94.483337
1603.905273	31.107759
1602.904297	245.420486
1601.903320	69.627419
1600.901367	-378.390320
1599.899414	47.027100
1598.897461	-558.095398
1597.895508	-240.427948
1596.892578	142.137375
1595.889648	119.308990
1594.886719	-219.840317
1593.883789	260.996857
1592.880859	-431.035858
1591.876953	-230.267990
1590.873047	105.878311
1589.869141	29.320747
1588.865234	-610.999329
1587.860352	11.057399
1586.855469	204.890778
1585.850586	-644.525879
1584.845703	-65.414467
1583.839844	283.754822
1582.834961	447.570038
1581.829102	514.562500
1580.823242	-12.576198
1579.816406	223.081970
1578.810547	73.120064
1577.803711	112.849342
1576.796875	402.064819
1575.790039	-8.977026
1574.782227	94.784203
1573.775391	281.482025
1572.767578	-660.644409
1571.759766	266.264679
1570.750977	-504.621368
1569.743164	-412.799011
1568.734375	-72.022736
1567.725586	-105.688896
1566.716797	-510.961365
1565.707031	-210.327576
1564.697266	624.520508
1563.687500	-375.877380
1562.677734	650.002991
1561.667969	668.764038
1560.657227	368.160034
1559.647461	194.498154
1558.636719	-80.558037
1557.625000	95.039001
1556.614258	63.059448
1555.602539	-658.334351
1554.590820	231.169632
1553.579102	27.307762
1552.567383	108.004013
1551.554688	-212.879257
1550.541992	234.604309
1549.529297	580.707153
1548.516602	261.642761
1547.502930	467.296387
1546.490234	719.194397
1545.476563	42.667065
1544.462891	510.983246
1543.448242	170.043243
1542.434570	-52.124287
1541.419922	187.754791
1540.405273	169.044327
1539.390625	588.943054
1538.375000	221.124039
1537.359375	250.584900
1536.343750	29.540220
1535.328125	595.024963
1534.312500	-492.964874
1533.295898	1198.493164
1532.280273	896.542236
1531.262695	390.738373
1530.246094	382.267975
1529.229492	494.647278
1528.211914	1142.360718
1527.194336	453.213257
1526.176758	201.779465
1525.159180	457.274689
1524.140625	509.089111
1523.122070	915.708252
1522.103516	290.527344
1521.084961	704.339905
1520.065430	883.731140
1519.046875	682.520996
1518.027344	578.789124
1517.006836	539.071167
1515.987305	298.914642
1514.966797	140.796906
1513.947266	39.156673
1512.925781	42.488087
1511.905273	107.345818
1510.884766	143.806717
1509.863281	-202.248077
1508.841797	-181.502502
1507.820313	-904.576599
1506.797852	-137.941010
1505.776367	-414.959839
1504.753906	-422.962219
1503.731445	985.845032
1502.708008	-26.946419
1501.685547	-429.778259
1500.662109	-643.136292
1499.638672	-505.766113
1498.615234	-107.475143
1497.591797	21.866697
1496.567383	61.444588
1495.542969	-229.033722
1494.518555	-828.899109
1493.494141	-500.458923
1492.468750	67.987457
1491.443359	-225.133301
1490.417969	452.769775
1489.392578	-180.165405
1488.367188	244.511490
1487.340820	367.571442
1486.314453	2.925401
1485.288086	54.461231
1484.261719	113.613594
1483.234375	-271.299622
1482.207031	379.569916
1481.179688	1119.406860
1480.152344	770.208374
1479.125000	326.846405
1478.096680	191.982803
1477.068359	436.848419
1476.040039	136.463699
1475.011719	269.216248
1473.982422	631.033569
1472.953125	1058.919678
1471.923828	557.613770
1470.894531	1593.628174
1469.864258	2092.320313
1468.834961	1804.926880
1467.804688	1644.790894
1466.774414	1451.728149
1465.743164	1357.877686
1464.712891	1569.193848
1463.681641	2242.879639
1462.650391	1143.125732
1461.618164	2002.102051
1460.586914	1494.707764
1459.554688	1822.818237
1458.522461	1754.904663
1457.490234	1943.439819
1456.458008	2502.420166
1455.424805	2439.719482
1454.391602	2432.941162
1453.358398	1865.932739
1452.325195	1884.870239
1451.291016	2745.299805
1450.256836	1596.073975
1449.222656	2410.852539
1448.188477	2495.959717
1447.154297	2287.422363
1446.119141	2086.631836
1445.083984	1913.915283
1444.048828	1673.104614
1443.013672	2001.828247
1441.977539	2348.204102
1440.941406	1255.543213
1439.905273	1991.653809
1438.869141	1936.351563
1437.832031	1992.379761
1436.795898	1611.480103
1435.758789	786.198975
1434.720703	976.758728
1433.683594	1228.110352
1432.645508	1136.098145
1431.608398	213.922363
1430.569336	675.161865
1429.531250	851.360413
1428.493164	911.644958
1427.454102	702.174683
1426.415039	152.585144
1425.375977	392.511597
1424.335938	17.480944
1423.296875	119.157806
1422.256836	487.984222
1421.215820	494.088196
1420.175781	-139.164169
1419.135742	3.551064
1418.094727	-268.988159
1417.053711	-304.617767
1416.011719	409.729645
1414.970703	253.683014
1413.928711	-364.905853
1412.886719	-326.710083
1411.844727	-97.235855
1410.802734	-48.575291
1409.759766	52.988632
1408.716797	89.437744
1407.673828	538.054688
1406.630859	155.489319
1405.586914	323.115662
1404.542969	104.343925
1403.499023	96.729988
1402.455078	322.720245
1401.411133	-183.645233
1400.366211	-70.124077
1399.321289	-555.690613
1398.276367	-95.664230
1397.230469	-500.364532
1396.185547	52.686035
1395.139648	285.004059
1394.093750	337.129211
1393.046875	259.203705
1392.000977	582.233948
1390.954102	870.285278
1389.907227	237.481949
1388.860352	178.199280
1387.812500	469.369690
1386.765625	353.066650
1385.717773	414.545685
1384.669922	631.265137
1383.621094	1005.556885
1382.573242	365.452820
1381.524414	63.101025
1380.475586	250.724213
1379.425781	358.553497
1378.376953	231.962067
1377.327148	455.100037
1376.277344	-439.662781
1375.227539	-38.795654
1374.176758	-184.222610
1373.126953	-207.050095
1372.076172	-459.070770
1371.025391	-79.994675
1369.973633	47.372246
1368.922852	506.444519
1367.871094	-265.240387
1366.819336	358.543671
1365.766602	-91.063057
1364.714844	281.460907
1363.662109	143.733170
1362.609375	-274.912079
1361.556641	-469.179138
1360.502930	98.042107
1359.450195	-294.682983
1358.396484	-779.054626
1357.341797	-870.237488
1356.288086	-441.597656
1355.233398	-517.404236
1354.178711	70.416702
1353.124023	-228.527115
1352.069336	-301.112274
1351.013672	-452.929840
1349.958984	75.760101
1348.903320	88.199089
1347.846680	-234.145126
1346.791016	59.145363
1345.734375	908.040100
1344.677734	92.985184
1343.621094	-384.333801
1342.563477	720.032776
1341.506836	515.820496
1340.449219	495.196503
1339.391602	1160.910156
1338.333008	1031.591553
1337.275391	711.958557
1336.216797	395.102020
1335.158203	699.762329
1334.098633	1499.304932
1333.040039	903.593933
1331.980469	587.760986
1330.920898	386.014252
1329.861328	777.866943
1328.800781	1080.716553
1327.740234	565.731506
1326.679688	1199.940552
1325.619141	463.247406
1324.558594	880.290161
1323.497070	415.889191
1322.435547	1331.688232
1321.374023	1753.715698
1320.312500	1383.750488
1319.250000	836.465149
1318.187500	1626.275879
1317.125000	1010.492371
1316.062500	1733.713623
1314.999023	1266.339355
1313.935547	1760.324097
1312.872070	2086.735352
1311.808594	1824.515747
1310.745117	1030.678101
1309.680664	1086.661987
1308.616211	1356.905273
1307.551758	1056.272339
1306.486328	2340.304932
1305.420898	1036.252808
1304.355469	1587.167847
1303.290039	1722.468872
1302.224609	1336.715576
1301.158203	1776.981689
1300.091797	1757.711548
1299.025391	1888.425537
1297.958984	1184.167603
1296.891602	1705.574585
1295.824219	1426.566650
1294.756836	2323.461182
1293.689453	1882.716064
1292.621094	1275.398560
1291.553711	1384.725098
1290.485352	1677.989136
1289.416016	2316.867920
1288.347656	1779.045776
1287.278320	2040.426514
1286.208984	1427.093018
1285.139648	1784.159668
1284.069336	1107.608276
1283.000000	1241.950562
1281.929688	1273.450806
1280.858398	695.567017
1279.788086	886.380737
1278.716797	1908.914307
1277.645508	1084.468872
1276.574219	1179.877197
1275.502930	1605.363281
1274.430664	1517.394409
1273.358398	1238.911743
1272.286133	1200.045410
1271.213867	2028.378418
1270.140625	1381.339600
1269.067383	1005.651001
1267.994141	1569.958496
1266.920898	1721.626343
1265.846680	1995.224365
1264.773438	1395.480103
1263.699219	1839.824951
1262.624023	1457.373535
1261.549805	1070.290649
1260.474609	1278.054810
1259.399414	1843.950317
1258.324219	704.286987
1257.248047	176.463470
1256.172852	710.636108
1255.096680	1251.854614
1254.019531	1257.319702
1252.943359	1182.531372
1251.866211	990.953735
1250.789063	1054.878540
1249.711914	1116.350220
1248.634766	1890.187012
1247.556641	1224.584595
1246.478516	1205.733521
1245.400391	1291.365601
1244.321289	1231.161621
1243.243164	1243.878906
1242.164063	1006.435608
1241.084961	1094.389038
1240.004883	1308.451050
1238.925781	879.410583
1237.845703	1294.748291
1236.765625	1763.248291
1235.684570	1314.841431
1234.604492	1203.652466
1233.523438	631.904541
1232.442383	1286.584961
1231.360352	1056.585815
1230.279297	1022.899048
1229.197266	829.326172
1228.115234	1105.503052
1227.032227	1594.501587
1225.950195	2037.306030
1224.867188	1289.397827
1223.784180	1158.639526
1222.701172	972.271973
1221.617188	1477.437500
1220.533203	662.420715
1219.449219	522.024963
1218.365234	299.491241
1217.280273	789.633972
1216.195313	692.589478
1215.110352	812.864502
1214.025391	450.200165
1212.940430	891.384521
1211.854492	900.333679
1210.768555	979.184326
1209.681641	708.157349
1208.595703	1266.792725
1207.508789	749.783264
1206.421875	457.117310
1205.334961	639.270874
1204.247070	399.605469
1203.160156	526.169495
1202.072266	-245.719360
1200.983398	371.907135
1199.895508	214.113190
1198.806641	-598.330322
1197.717773	189.604630
1196.628906	67.808487
1195.539063	-97.333527
1194.449219	165.542877
1193.359375	-38.132763
1192.269531	-61.524570
1191.179688	-289.226318
1190.088867	-579.383911
1188.998047	-194.562302
1187.907227	105.972939
1186.815430	271.826050
1185.723633	-834.583374
1184.631836	-159.981644
1183.540039	185.561249
1182.448242	-318.212097
1181.355469	-148.017700
1180.262695	319.337891
1179.169922	-69.308907
1178.076172	-179.892700
1176.982422	-393.516754
1175.888672	-319.656952
1174.794922	257.031158
1173.700195	158.160004
1172.606445	-247.078766
1171.511719	-391.382965
1170.416016	232.342026
1169.321289	18.514750
1168.225586	91.679565
1167.129883	-342.148956
1166.034180	-273.813446
1164.937500	-267.755951
1163.840820	111.014809
1162.744141	245.890762
1161.647461	-104.181450
1160.550781	-296.544220
1159.453125	-305.084747
1158.355469	173.243271
1157.256836	169.240265
1156.159180	286.919342
1155.060547	89.622093
1153.961914	197.605957
1152.863281	110.013260
1151.763672	115.339943
1150.664063	-62.859550
1149.564453	-133.794327
1148.464844	552.732788
1147.364258	-94.711685
1146.263672	258.083038
1145.163086	-122.451309
1144.062500	339.616974
1142.960938	858.510864
1141.859375	-176.144669
1140.757813	31.066664
1139.656250	88.381424
1138.553711	-134.883438
1137.451172	485.623749
1136.348633	649.655273
1135.246094	682.947937
1134.142578	129.576736
1133.039063	609.330872
1131.935547	1167.204956
1130.832031	-380.306152
1129.727539	671.052368
1128.623047	780.163574
1127.518555	580.920715
1126.413086	609.368042
1125.308594	213.534332
1124.203125	448.294708
1123.096680	50.269299
1121.991211	377.408417
1120.884766	903.345520
1119.778320	159.861816
1118.671875	259.546143
1117.564453	780.490356
1116.458008	-4.933722
1115.350586	286.439270
1114.242188	-342.395264
1113.134766	308.457458
1112.026367	200.124344
1110.917969	11.542584
1109.808594	553.257935
1108.700195	12.789621
1107.590820	580.374695
1106.481445	557.395386
1105.372070	71.768875
1104.261719	266.189911
1103.151367	248.212326
1102.041016	-194.340378
1100.930664	-471.496277
1099.819336	282.072632
1098.708008	-101.017586
1097.596680	-165.623123
1096.484375	-326.751465
1095.373047	287.481445
1094.260742	552.877930
1093.147461	316.613434
1092.035156	572.688538
1090.921875	332.046936
1089.808594	-141.344742
1088.695313	-49.717575
1087.581055	126.640800
1086.467773	-16.754810
1085.353516	361.986023
1084.238281	305.773224
1083.124023	390.776978
1082.008789	520.490173
1080.893555	483.503326
1079.777344	200.045547
1078.662109	701.152893
1077.545898	558.936646
1076.429688	1137.455444
1075.312500	1112.814087
1074.196289	856.148804
1073.079102	46.251926
1071.960938	779.705261
1070.843750	1119.222168
1069.725586	872.799011
1068.607422	143.985474
1067.489258	102.081421
1066.370117	561.544617
1065.251953	-102.890350
1064.132813	338.079712
1063.012695	863.263062
1061.893555	775.393188
1060.773438	673.703918
1059.653320	663.477478
1058.532227	1071.993164
1057.412109	77.927803
1056.291016	521.884277
1055.169922	115.315521
1054.047852	202.040756
1052.926758	690.719360
1051.804688	408.799530
1050.681641	199.589355
1049.559570	637.246765
1048.436523	629.229065
1047.313477	-426.004791
1046.190430	-295.670898
1045.066406	494.715576
1043.942383	-470.449646
1042.818359	54.421810
1041.694336	441.824585
1040.569336	9.236531
1039.445313	285.201477
1038.319336	32.648945
1037.194336	-529.111694
1036.068359	-324.625885
1034.942383	-99.015984
1033.816406	56.970146
1032.690430	-49.665432
1031.563477	292.791260
1030.436523	105.318253
1029.308594	162.231537
1028.181641	-147.704300
1027.053711	-819.655884
1025.925781	-859.248047
1024.797852	-931.041626
1023.668945	-1130.211670
1022.540039	-437.727814
1021.411133	-1112.026001
1020.281250	-368.249329
1019.152344	-480.356995
1018.022461	-842.566284
1016.892578	-404.481232
1015.761719	-272.267578
1014.630859	437.196442
1013.500000	175.927521
1012.369141	58.700119
1011.237305	-206.384918
1010.105469	-496.496338
1008.973633	-50.133293
1007.841797	37.665867
1006.708984	491.245087
1005.576172	896.363892
1004.443359	1535.155640
1003.310547	2388.979980
1002.176758	1738.033691
1001.042969	1584.527710
999.908203	1015.557251
998.774414	590.385925
997.639648	103.376091
996.504883	210.229599
995.370117	333.508881
994.234375	325.513519
993.098633	913.045776
991.962891	513.464722
990.826172	520.211182
989.690430	836.223022
988.553711	647.624512
987.416016	219.775391
986.279297	545.806702
985.141602	72.758430
984.003906	-109.601425
982.865234	562.521057
981.727539	309.426147
980.588867	-97.430069
979.450195	322.125122
978.310547	403.683441
977.170898	34.823055
976.031250	284.870758
974.891602	1362.536011
973.751953	374.231171
972.611328	420.486572
971.470703	106.433273
970.329102	36.226807
969.188477	430.113312
968.046875	-259.219147
966.904297	-289.373352
965.762695	311.668365
964.620117	139.798553
963.477539	96.716110
962.334961	365.723328
961.191406	-142.077393
960.047852	544.472717
958.904297	839.253784
957.760742	708.184998
956.616211	231.697617
955.471680	254.761490
954.327148	-12.556035
953.182617	-181.093918
952.037109	133.415726
950.891602	553.246094
949.745117	497.540344
948.599609	-147.661591
947.453125	332.156616
946.306641	279.610565
945.159180	583.703552
944.012695	616.137207
942.865234	372.515472
941.716797	626.897644
940.569336	812.937073
939.420898	357.957367
938.272461	496.533051
937.124023	254.410004
935.974609	-48.938641
934.825195	730.865356
933.675781	564.731812
932.525391	856.860718
931.375977	392.784332
930.225586	840.094727
929.074219	210.420624
927.923828	507.730469
926.772461	3.992227
925.621094	328.886749
924.468750	394.489960
923.317383	14.495105
922.165039	30.472874
921.011719	48.879696
919.859375	194.720215
918.706055	-463.668457
917.552734	-156.193008
916.399414	176.266403
915.245117	-52.088589
914.090820	539.248840
912.936523	-641.945374
911.781250	-479.305298
910.625977	100.753456
909.470703	-4.204235
908.315430	-50.051067
907.160156	-347.378510
906.003906	465.960907
904.846680	-515.366272
903.690430	363.507813
902.533203	401.899445
901.375977	155.079453
900.218750	-403.903198
899.060547	-430.760101
897.903320	-217.718094
896.744141	-341.751892
895.585938	-194.304703
894.426758	-788.434326
893.267578	195.441849
892.108398	306.622711
890.949219	1330.508545
889.789063	-277.440033
888.628906	-229.382797
887.467773	331.140778
886.307617	218.793503
885.146484	-10.841361
883.985352	253.693527
882.823242	112.108749
881.661133	-275.216492
880.499023	498.641632
879.336914	-386.752411
878.173828	120.804092
877.010742	211.307648
875.847656	709.393066
874.684570	759.085876
873.520508	196.369934
872.356445	594.890442
871.192383	630.891663
870.027344	385.584015
868.862305	569.894165
867.697266	290.832092
866.532227	861.556335
865.366211	993.660095
864.200195	1195.242188
863.034180	983.289368
861.867188	742.121338
860.700195	1064.532593
859.533203	1182.385132
858.366211	1784.822144
857.198242	1350.225708
856.030273	1294.789307
854.862305	1349.133057
853.693359	1573.709106
852.524414	1396.758423
851.355469	888.057495
850.186523	1784.273560
849.016602	2081.796143
847.846680	1095.765381
846.676758	929.497253
845.505859	639.998169
844.334961	780.135742
843.164063	946.866760
841.993164	469.101257
840.821289	1203.454834
839.649414	276.053925
838.477539	1067.808838
837.305664	1208.676880
836.132813	1378.296997
834.959961	1373.390381
833.786133	658.119080
832.613281	1213.328857
831.439453	1250.198853
830.264648	420.967865
829.090820	834.592407
827.916016	946.657227
826.741211	871.112183
825.566406	670.509705
824.390625	469.753723
823.214844	-203.572021
822.039063	246.022797
820.862305	-153.472061
819.685547	-31.956255
818.508789	64.764153
817.332031	-290.640167
816.154297	522.101563
814.976563	350.880280
813.798828	284.023346
812.621094	-145.516693
811.442383	-779.648804
810.263672	168.753723
809.083984	60.945923
807.905273	-289.199585
806.725586	-428.453796
805.544922	-210.410599
804.365234	-567.695557
803.184570	-21.760128
802.003906	-747.779480
800.823242	-131.588348
799.641602	-270.025574
798.459961	-38.351212
797.278320	-487.602478
796.095703	-546.836975
794.913086	-129.899536
793.730469	-632.725159
792.547852	-688.186340
791.364258	-72.973358
790.180664	-246.359177
788.997070	-138.817108
787.813477	123.320313
786.628906	289.972168
785.444336	699.601440
784.258789	-339.442963
783.074219	222.231491
781.888672	394.451538
780.702148	696.729065
779.516602	687.216187
778.330078	772.457947
777.143555	813.302795
775.956055	990.795227
774.769531	161.698578
773.582031	413.917023
772.393555	886.409363
771.206055	1080.674683
770.017578	1669.312378
768.829102	408.157440
767.639648	943.497253
766.451172	830.707642
765.261719	973.333069
764.072266	382.452148
762.881836	789.078979
761.691406	286.324097
760.500977	701.375061
759.310547	959.935425
758.119141	701.363464
756.927734	546.200378
755.735352	1351.796875
754.543945	1770.118164
753.351563	1403.654297
752.159180	485.900421
750.965820	592.082825
749.773438	298.558044
748.580078	736.222900
747.385742	761.008972
746.192383	836.288757
744.998047	-25.251432
743.803711	804.736084
742.608398	84.002174
741.413086	315.136749
740.217773	-227.490417
739.022461	422.287323
737.826172	127.588669
736.630859	255.864166
735.433594	320.644562
734.237305	-336.923279
733.040039	-372.463379
731.842773	71.356384
730.645508	300.726501
729.447266	-307.553589
728.249023	-141.308273
727.050781	337.676331
725.851563	38.512646
724.653320	170.180176
723.454102	122.846252
722.253906	230.818939
721.053711	-383.789856
719.854492	60.943336
718.653320	427.118103
717.453125	450.827423
716.251953	40.670235
715.050781	108.624008
713.848633	288.060272
712.647461	-406.460938
711.445313	242.223190
710.243164	123.924316
709.040039	252.178314
707.836914	376.366211
706.633789	463.824707
705.430664	545.093323
704.226563	1061.965820
703.022461	353.930328
701.818359	-103.201180
700.613281	303.700958
699.408203	288.974365
698.203125	794.242371
696.998047	951.932556
695.791992	149.572693
694.585938	86.598885
693.379883	150.077881
692.172852	-192.103622
690.965820	486.612823
689.758789	-542.590576
688.551758	-496.805511
687.343750	-307.427551
686.135742	311.738434
684.926758	-124.899025
683.718750	-253.063797
682.509766	-348.205475
681.300781	-432.024109
680.090820	-12.792452
678.881836	196.618805
677.671875	-563.685791
676.460938	-299.273468
675.250977	205.683228
674.040039	178.530273
672.828125	-748.123047
671.617188	-181.641876
670.405273	-332.908112
669.193359	-27.596111
667.981445	-392.047516
666.768555	155.847504
665.555664	107.597351
664.342773	143.926865
663.128906	-763.065247
661.916016	122.405266
660.702148	-373.557526
659.487305	-681.327759
658.272461	100.663002
657.058594	-202.378311
655.842773	-666.827942
654.627930	373.765320
653.412109	840.669373
652.196289	221.443253
650.979492	436.225067
649.763672	558.271606
648.546875	118.218269
647.330078	496.334900
646.112305	1046.313477
644.894531	816.919678
643.676758	266.871063
642.458984	792.180054
641.240234	418.106812
640.021484	355.517456
638.802734	741.729370
637.583008	680.306641
636.363281	805.249023
635.143555	663.178528
633.923828	1256.979980
632.703125	823.563477
631.482422	988.325500
630.261719	761.532776
629.040039	1089.490112
627.818359	1122.336670
626.596680	281.266968
625.375000	431.894104
624.152344	36.677574
622.929688	385.887085
621.707031	39.250137
620.483398	659.227051
619.259766	538.345520
618.036133	240.071503
616.812500	-92.179657
615.587891	525.827148
614.363281	445.984131
613.138672	-570.946655
611.913086	298.313751
610.687500	243.024551
609.461914	33.215603
608.236328	-350.431580
607.009766	-378.119141
605.783203	-396.238922
604.555664	-12.071115
