# Supplementary material for: Raman spectroscopy accurately differentiates mucosal healing from non-healing and biochemical changes following biological therapy in inflammatory bowel disease
Source: PLoS One. 2021 Jun 2;16(6):e0252210. doi: 10.1371/journal.pone.0252210 (PMC8172032; doi:10.1371/journal.pone.0252210)
Supplement: S4 Dataset — (ZIP) [file pone.0252210.s006.zip › CD Mucosal healing/EC040-1_base sub CR removed_14__X_-10548.3__Y_37146.1__Z_-57.8816__Time_156.txt]

1714.640625	-32.959431
1713.664063	50.789761
1712.687500	30.693087
1711.709961	24.570105
1710.733398	-50.616409
1709.755859	65.090027
1708.778320	130.426559
1707.799805	-28.751837
1706.821289	-206.010605
1705.843750	75.358437
1704.864258	-31.084293
1703.885742	-150.234619
1702.907227	-263.389038
1701.927734	-95.019684
1700.948242	76.532318
1699.968750	141.619141
1698.988281	49.477810
1698.007813	91.605492
1697.028320	-103.526611
1696.046875	46.598282
1695.066406	-37.815575
1694.084961	206.824677
1693.104492	152.899231
1692.123047	64.819260
1691.140625	102.730835
1690.159180	287.948730
1689.176758	-19.912807
1688.194336	315.643677
1687.211914	539.589111
1686.228516	430.705444
1685.246094	607.589478
1684.262695	369.202911
1683.279297	336.557404
1682.295898	379.002136
1681.311523	536.399170
1680.327148	518.508423
1679.342773	522.400330
1678.358398	574.664917
1677.374023	643.337402
1676.388672	733.698792
1675.403320	662.263855
1674.417969	742.853638
1673.432617	651.076355
1672.446289	602.276978
1671.459961	835.556946
1670.473633	907.122925
1669.487305	822.387512
1668.500977	897.402893
1667.513672	901.098938
1666.526367	1244.887207
1665.539063	843.329590
1664.550781	887.972168
1663.563477	1007.243530
1662.575195	1179.842407
1661.586914	1305.007324
1660.598633	1255.543335
1659.609375	1442.261719
1658.620117	1324.577759
1657.631836	1133.127930
1656.641602	1024.147095
1655.652344	1286.182129
1654.662109	1156.663452
1653.672852	1173.057983
1652.681641	1118.281738
1651.691406	1190.791016
1650.701172	1065.207886
1649.709961	736.359558
1648.718750	894.291870
1647.727539	552.932007
1646.735352	573.938049
1645.744141	201.590714
1644.751953	202.013855
1643.759766	464.064728
1642.766602	322.316620
1641.774414	286.423492
1640.781250	446.004303
1639.788086	273.315002
1638.794922	172.106232
1637.801758	81.673561
1636.807617	128.541885
1635.813477	212.461624
1634.819336	109.409210
1633.825195	-9.247278
1632.830078	51.405563
1631.834961	-61.631317
1630.839844	-311.392029
1629.844727	86.635330
1628.849609	-212.796127
1627.853516	-188.353088
1626.857422	-21.758635
1625.861328	81.748398
1624.865234	38.061054
1623.868164	54.942997
1622.871094	21.966877
1621.874023	-76.606857
1620.876953	40.361233
1619.879883	-176.224701
1618.881836	261.208344
1617.883789	126.169464
1616.885742	161.854080
1615.887695	0.749652
1614.888672	-89.410172
1613.889648	48.713879
1612.890625	55.679832
1611.891602	88.885635
1610.892578	-16.838068
1609.892578	84.536827
1608.892578	-123.315186
1607.892578	82.837173
1606.892578	61.034847
1605.891602	-28.852905
1604.890625	6.950260
1603.889648	100.303894
1602.888672	117.707291
1601.887695	-16.665363
1600.885742	437.517426
1599.883789	-170.276108
1598.881836	-121.588295
1597.879883	52.507317
1596.876953	108.870750
1595.874023	52.804707
1594.871094	59.402916
1593.868164	-98.599205
1592.864258	-120.821968
1591.861328	-182.253708
1590.857422	-225.465210
1589.853516	-153.915634
1588.848633	-194.662720
1587.844727	72.317787
1586.839844	-36.426933
1585.834961	180.689499
1584.830078	147.383759
1583.824219	252.114731
1582.819336	216.013397
1581.813477	18.314026
1580.807617	-36.159832
1579.800781	198.302612
1578.794922	109.759232
1577.788086	99.218269
1576.781250	119.795990
1575.773438	67.397430
1574.766602	30.519157
1573.758789	-22.073318
1572.750977	128.028061
1571.743164	127.179733
1570.735352	-14.126973
1569.726563	44.553780
1568.718750	48.538788
1567.708984	52.374027
1566.700195	-102.304085
1565.691406	-70.140312
1564.681641	-43.323811
1563.671875	-58.174225
1562.662109	30.615818
1561.652344	178.884033
1560.641602	44.281887
1559.630859	-4.848317
1558.620117	-178.519226
1557.609375	80.524185
1556.597656	178.662613
1555.586914	253.309036
1554.575195	252.662155
1553.563477	171.600677
1552.550781	105.947464
1551.539063	327.473236
1550.526367	82.973625
1549.513672	-122.763687
1548.500977	103.384155
1547.487305	-45.689087
1546.473633	151.594971
1545.459961	-103.702164
1544.446289	106.131477
1543.432617	-102.839546
1542.417969	3.264490
1541.404297	-14.780256
1540.389648	183.915359
1539.374023	15.788760
1538.359375	-191.117249
1537.343750	-47.161247
1536.328125	106.905106
1535.312500	67.308960
1534.296875	-101.354309
1533.280273	-1.973272
1532.263672	61.131851
1531.247070	214.262650
1530.230469	122.412155
1529.212891	92.265709
1528.196289	134.116409
1527.178711	126.869148
1526.160156	142.638824
1525.142578	220.045670
1524.124023	-122.170166
1523.106445	86.190277
1522.087891	29.379442
1521.068359	209.028122
1520.049805	25.964058
1519.030273	94.736946
1518.010742	232.736069
1516.991211	69.928696
1515.971680	86.878792
1514.951172	72.858475
1513.930664	256.432465
1512.910156	236.994919
1511.889648	-13.554079
1510.868164	-128.132202
1509.846680	-255.609665
1508.826172	-142.027145
1507.803711	20.082178
1506.782227	-74.367035
1505.759766	100.244698
1504.737305	-66.181664
1503.714844	-2.045599
1502.692383	-40.513191
1501.668945	-7.375784
1500.646484	-291.855530
1499.623047	-125.763672
1498.599609	-85.260002
1497.575195	-129.336334
1496.550781	-78.829979
1495.527344	32.966022
1494.502930	6.508253
1493.477539	-94.193619
1492.453125	262.640747
1491.427734	-14.591059
1490.402344	152.803513
1489.376953	118.230919
1488.350586	-39.019913
1487.325195	138.243301
1486.298828	254.065933
1485.272461	489.727875
1484.245117	416.422150
1483.218750	205.325027
1482.191406	453.371033
1481.164063	390.116730
1480.136719	459.409088
1479.108398	452.118683
1478.080078	363.216278
1477.052734	577.531311
1476.023438	712.690125
1474.995117	722.955688
1473.965820	595.641724
1472.937500	870.601257
1471.908203	857.755249
1470.877930	931.375366
1469.848633	1083.813110
1468.818359	1060.613037
1467.788086	1161.999512
1466.757813	1334.501953
1465.727539	1171.343506
1464.696289	1379.270264
1463.665039	1310.111816
1462.633789	1243.497437
1461.602539	1468.977173
1460.570313	1506.407349
1459.539063	1652.990356
1458.506836	1667.485352
1457.473633	1560.127930
1456.441406	1924.741333
1455.408203	1581.444336
1454.375000	1910.353638
1453.341797	1909.494995
1452.308594	1629.778687
1451.274414	1758.211304
1450.241211	1762.448242
1449.207031	1979.471191
1448.171875	2054.546143
1447.137695	1916.902344
1446.102539	2022.355591
1445.067383	1715.184937
1444.032227	1932.013306
1442.997070	1592.127930
1441.960938	1727.953491
1440.924805	1507.143555
1439.888672	1630.327148
1438.852539	1571.465210
1437.816406	1214.415161
1436.779297	1251.724609
1435.742188	1233.467041
1434.705078	876.786804
1433.666992	979.875366
1432.629883	858.270569
1431.591797	610.525208
1430.553711	461.348022
1429.514648	647.831848
1428.476563	271.758270
1427.437500	430.546509
1426.398438	475.843597
1425.359375	261.508606
1424.320313	344.724823
1423.280273	531.254150
1422.240234	223.962082
1421.200195	438.249573
1420.159180	403.173553
1419.119141	343.010620
1418.078125	182.225601
1417.037109	190.185501
1415.996094	90.010895
1414.954102	155.952271
1413.912109	141.448624
1412.870117	290.459290
1411.828125	180.535446
1410.786133	-2.161489
1409.743164	297.746185
1408.700195	170.496719
1407.657227	-122.403763
1406.614258	-98.686501
1405.570313	382.034180
1404.527344	19.214108
1403.483398	135.955505
1402.438477	189.981354
1401.394531	-114.647614
1400.349609	17.317719
1399.304688	28.947678
1398.259766	-39.567329
1397.214844	-60.347481
1396.168945	89.350807
1395.123047	128.834702
1394.077148	-42.016060
1393.031250	40.225105
1391.984375	37.377205
1390.937500	47.135609
1389.890625	122.047897
1388.843750	-50.691891
1387.796875	9.382705
1386.749023	169.549011
1385.701172	22.176594
1384.653320	-142.539658
1383.604492	-164.638641
1382.556641	73.268631
1381.507813	-258.475220
1380.458984	41.970440
1379.410156	127.615761
1378.360352	-73.820969
1377.310547	-75.376472
1376.260742	-71.843414
1375.210938	111.437668
1374.161133	65.232643
1373.110352	-80.632462
1372.059570	-89.191078
1371.008789	-25.349314
1369.957031	-190.757477
1368.906250	-71.901619
1367.854492	14.600180
1366.802734	-190.265671
1365.750000	-11.448053
1364.698242	90.222351
1363.645508	25.154490
1362.592773	308.635040
1361.540039	114.363098
1360.486328	96.882347
1359.433594	32.269157
1358.379883	126.907928
1357.326172	114.707756
1356.271484	-44.047180
1355.216797	177.565628
1354.163086	227.767105
1353.107422	-42.399727
1352.052734	469.914001
1350.998047	177.676086
1349.942383	354.796204
1348.886719	618.799561
1347.830078	403.900665
1346.774414	720.065735
1345.717773	639.356995
1344.661133	1034.861694
1343.604492	666.739563
1342.546875	774.734497
1341.490234	900.134033
1340.432617	762.952454
1339.375000	821.598572
1338.316406	875.348022
1337.258789	889.561768
1336.200195	804.838562
1335.141602	1017.213806
1334.082031	984.625488
1333.023438	766.625122
1331.963867	801.058228
1330.904297	796.000732
1329.844727	810.807373
1328.784180	615.603882
1327.723633	717.089050
1326.663086	660.504089
1325.602539	611.435913
1324.541992	720.514465
1323.480469	698.766296
1322.418945	435.209839
1321.357422	983.754333
1320.295898	954.797058
1319.233398	854.386353
1318.170898	815.751282
1317.108398	979.390747
1316.045898	1019.776245
1314.982422	939.444580
1313.918945	896.181152
1312.855469	986.035461
1311.791992	970.014221
1310.728516	1079.651489
1309.664063	1026.814209
1308.599609	1116.826416
1307.535156	926.329468
1306.469727	999.221924
1305.404297	931.938843
1304.338867	845.074585
1303.273438	677.170959
1302.208008	782.253967
1301.141602	1022.511414
1300.075195	1169.350586
1299.008789	1154.047729
1297.942383	1084.775146
1296.875000	991.021667
1295.807617	998.014709
1294.740234	646.709900
1293.672852	877.174377
1292.604492	1031.525757
1291.537109	876.811707
1290.468750	555.446777
1289.399414	950.164185
1288.331055	731.958252
1287.261719	898.636658
1286.192383	729.613831
1285.123047	646.439087
1284.052734	818.029358
1282.983398	703.113037
1281.913086	1001.980408
1280.841797	737.831482
1279.771484	689.163757
1278.700195	797.107727
1277.628906	692.245422
1276.557617	575.227783
1275.486328	895.901062
1274.414063	891.367920
1273.341797	723.132263
1272.269531	677.149597
1271.197266	665.402954
1270.124023	907.651367
1269.050781	1054.588013
1267.977539	737.684143
1266.904297	979.801575
1265.830078	838.748291
1264.756836	661.185364
1263.681641	822.697815
1262.607422	974.400879
1261.533203	653.114319
1260.458008	848.665710
1259.382813	846.759827
1258.307617	1134.764404
1257.231445	1037.803955
1256.155273	697.374268
1255.079102	1072.860718
1254.002930	966.238342
1252.926758	1088.408325
1251.849609	1028.038086
1250.772461	743.906555
1249.695313	885.471497
1248.617188	866.490234
1247.540039	735.694031
1246.461914	675.415405
1245.382813	777.936218
1244.304688	911.983826
1243.225586	968.232605
1242.146484	837.471436
1241.067383	769.866943
1239.988281	687.710876
1238.908203	836.082886
1237.828125	618.041443
1236.748047	943.376343
1235.667969	776.283691
1234.586914	926.825500
1233.505859	582.808411
1232.424805	512.750854
1231.343750	493.571503
1230.261719	624.543335
1229.179688	677.930237
1228.097656	653.781799
1227.015625	779.690735
1225.932617	668.330261
1224.850586	634.419006
1223.767578	397.277222
1222.683594	539.899963
1221.600586	135.968765
1220.516602	404.210144
1219.432617	520.026978
1218.347656	408.608032
1217.263672	376.924347
1216.178711	31.215855
1215.093750	260.323120
1214.008789	346.844849
1212.922852	249.835007
1211.836914	321.737823
1210.750977	268.107178
1209.665039	262.690247
1208.579102	486.316345
1207.492188	280.633087
1206.405273	402.807617
1205.318359	568.253296
1204.230469	258.918396
1203.142578	185.733978
1202.054688	305.185669
1200.966797	277.657593
1199.877930	230.818680
1198.790039	94.905289
1197.701172	98.543015
1196.611328	-25.386047
1195.522461	47.903648
1194.432617	152.351929
1193.342773	208.613068
1192.252930	154.229538
1191.162109	92.592705
1190.072266	-2.704649
1188.981445	-338.215271
1187.889648	-15.689718
1186.798828	8.941713
1185.707031	40.690495
1184.615234	72.361862
1183.523438	-162.353104
1182.430664	-166.768341
1181.337891	243.618866
1180.245117	-96.672211
1179.152344	-180.397659
1178.059570	73.748955
1176.965820	59.361725
1175.872070	-70.062111
1174.778320	35.198013
1173.683594	-46.420155
1172.588867	51.463669
1171.494141	127.697060
1170.399414	67.445984
1169.303711	-95.719124
1168.208984	20.951357
1167.113281	39.455753
1166.016602	24.409174
1164.920898	76.231552
1163.824219	-65.594681
1162.727539	-18.698311
1161.630859	56.768436
1160.533203	265.844482
1159.435547	102.338799
1158.337891	-70.709404
1157.240234	412.471588
1156.141602	449.229187
1155.043945	261.709076
1153.944336	174.341568
1152.845703	-20.328430
1151.747070	271.269165
1150.647461	178.995255
1149.547852	279.677032
1148.447266	-60.422283
1147.347656	-17.015486
1146.247070	171.530853
1145.146484	-68.531944
1144.044922	-44.403702
1142.944336	-194.025223
1141.842773	-129.566132
1140.741211	-55.686935
1139.638672	1.441734
1138.537109	-24.702501
1137.434570	-43.777836
1136.332031	17.881645
1135.228516	36.683346
1134.125977	15.054553
1133.022461	116.834824
1131.917969	360.930969
1130.814453	320.073334
1129.709961	533.052429
1128.605469	648.618591
1127.500977	472.358582
1126.396484	438.392273
1125.291016	741.007690
1124.185547	645.256226
1123.080078	395.476624
1121.973633	226.294724
1120.868164	282.154663
1119.761719	333.192078
1118.654297	182.919510
1117.547852	42.144611
1116.440430	301.284149
1115.333008	13.764893
1114.225586	379.136658
1113.117188	20.689219
1112.008789	480.359283
1110.900391	256.692780
1109.791992	361.555969
1108.682617	369.453400
1107.573242	462.341522
1106.463867	347.340485
1105.354492	374.008057
1104.244141	464.348694
1103.133789	698.561218
1102.023438	748.607605
1100.913086	723.117920
1099.801758	633.922852
1098.690430	433.928253
1097.579102	667.709534
1096.467773	394.683899
1095.355469	569.398743
1094.243164	680.408508
1093.130859	704.206604
1092.017578	617.297546
1090.905273	495.109467
1089.791992	620.048645
1088.677734	523.731384
1087.564453	592.113525
1086.450195	559.306091
1085.335938	225.543579
1084.221680	669.993164
1083.106445	371.567505
1081.991211	611.325195
1080.875977	592.564392
1079.760742	611.376221
1078.644531	641.899841
1077.528320	463.479126
1076.412109	552.681702
1075.295898	350.887787
1074.178711	526.847961
1073.061523	418.945007
1071.944336	118.820961
1070.826172	184.519333
1069.708984	386.134613
1068.590820	215.088577
1067.471680	390.818115
1066.353516	212.833694
1065.234375	423.615723
1064.115234	507.896667
1062.996094	557.041077
1061.875977	484.485199
1060.755859	257.578644
1059.635742	358.223053
1058.515625	360.628723
1057.394531	264.851105
1056.273438	262.622467
1055.152344	276.770325
1054.031250	297.938507
1052.909180	59.856384
1051.787109	106.781532
1050.665039	531.898804
1049.541992	251.974792
1048.418945	114.544289
1047.295898	334.137848
1046.172852	101.182510
1045.048828	-5.730882
1043.925781	265.114197
1042.801758	351.726379
1041.676758	349.774963
1040.552734	156.837540
1039.427734	-73.250854
1038.302734	-28.424503
1037.176758	419.157684
1036.050781	340.557404
1034.924805	331.844208
1033.798828	-14.150738
1032.672852	128.487793
1031.545898	301.323700
1030.418945	85.885254
1029.291992	288.958679
1028.164063	34.201721
1027.036133	-53.119228
1025.908203	-223.964066
1024.780273	-13.853224
1023.651367	-154.355362
1022.522461	-90.489525
1021.393555	-151.905106
1020.264648	-287.474152
1019.134766	-181.718307
1018.004883	39.991558
1016.875000	-79.138535
1015.744141	-47.508984
1014.613281	-20.467447
1013.482422	-11.911480
1012.351563	45.343388
1011.219727	72.519981
1010.088867	180.786575
1008.956055	231.185104
1007.824219	531.546326
1006.691406	510.252838
1005.558594	734.208252
1004.425781	965.063782
1003.292969	1921.804443
1002.159180	1729.432739
1001.025391	1040.406738
999.891602	594.348083
998.756836	437.271271
997.622070	183.356628
996.487305	144.335251
995.352539	329.289764
994.216797	216.549164
993.081055	92.402855
991.945313	-91.576355
990.808594	155.803970
989.672852	50.430004
988.536133	371.572876
987.398438	264.032104
986.261719	23.009733
985.124023	-63.511780
983.986328	121.805054
982.847656	-176.346954
981.709961	-101.408997
980.571289	-24.132488
979.432617	-6.625648
978.292969	40.847496
977.153320	0.998857
976.013672	156.660660
974.874023	190.516663
973.734375	93.461548
972.593750	150.446396
971.453125	359.075195
970.311523	62.510029
969.170898	80.684784
968.029297	170.075989
966.886719	209.019791
965.745117	215.920212
964.602539	96.746384
963.459961	-148.402359
962.317383	218.735626
961.173828	542.231079
960.030273	336.347076
958.886719	336.819824
957.743164	188.504578
956.598633	-23.777729
955.454102	283.778595
954.309570	305.184967
953.165039	310.648163
952.019531	174.350647
950.874023	-355.179688
949.727539	-10.924277
948.582031	106.942039
947.435547	149.405899
946.289063	310.748749
945.141602	108.868210
943.995117	293.143463
942.847656	171.438583
941.699219	426.524719
940.551758	352.929016
939.403320	372.992432
938.254883	306.439117
937.105469	326.651398
935.957031	232.931122
934.807617	314.852142
933.658203	221.323807
932.507813	317.023468
931.357422	-20.061565
930.207031	278.487823
929.056641	-74.221771
927.906250	306.291290
926.754883	151.874496
925.603516	-27.426689
924.451172	80.036102
923.298828	41.968266
922.146484	231.353241
920.994141	150.211563
919.841797	169.169205
918.688477	267.699005
917.535156	77.761772
916.380859	-175.612946
915.227539	-88.235306
914.073242	83.144234
912.918945	57.066296
911.763672	-39.277336
910.608398	204.726074
909.453125	-211.248856
908.297852	-121.379051
907.141602	-26.968691
905.985352	65.184517
904.829102	-114.528053
903.672852	-119.693573
902.515625	-179.159058
901.358398	17.285343
900.201172	39.396175
899.042969	-101.394211
897.884766	-117.639801
896.726563	-13.955187
895.568359	73.894630
894.409180	234.086258
893.250000	206.637756
892.090820	34.618073
890.930664	142.854279
889.771484	138.145187
888.611328	-53.955235
887.450195	2.399345
886.289063	320.582184
885.128906	153.489853
883.966797	394.837158
882.805664	293.267731
881.643555	97.064400
880.481445	354.111908
879.319336	0.262348
878.156250	155.854706
876.993164	-13.011479
875.830078	79.484604
874.666016	225.994492
873.502930	120.318169
872.338867	262.277740
871.173828	-99.850876
870.009766	213.089630
868.844727	202.021072
867.679688	179.724472
866.513672	168.683487
865.348633	229.576813
864.182617	292.687683
863.015625	564.686523
861.849609	414.335938
860.682617	621.063782
859.515625	306.893219
858.347656	307.067719
857.180664	527.129211
856.012695	397.132477
854.843750	675.359314
853.675781	498.291138
852.506836	359.400696
851.337891	341.584259
850.167969	536.614624
848.999023	350.735077
847.829102	223.152634
846.658203	321.746826
845.488281	350.887909
844.317383	234.529099
843.146484	185.324600
841.975586	28.753576
840.803711	178.606384
839.631836	238.931870
838.459961	55.558861
837.287109	399.640961
836.114258	258.707611
834.941406	142.382584
833.768555	177.936188
832.594727	79.479065
831.420898	351.564209
830.247070	402.561646
829.072266	440.109253
827.898438	366.080200
826.722656	350.021393
825.547852	501.143555
824.372070	48.112354
823.196289	3.053421
822.020508	127.290009
820.844727	-165.087006
819.667969	-136.711227
818.491211	218.869385
817.313477	22.245869
816.136719	-107.569130
814.958984	-90.545052
813.781250	133.272354
812.602539	-29.984917
811.423828	-264.352722
810.245117	-105.261452
809.066406	235.913284
807.886719	-31.829370
806.707031	-10.767189
805.527344	-100.791336
804.346680	-88.711281
803.166992	-58.933067
801.985352	108.342445
800.804688	-68.360527
799.623047	45.499702
798.441406	-140.090439
797.259766	-185.988678
796.078125	-216.408157
794.895508	-249.088074
793.712891	-104.590515
792.529297	-104.180077
791.346680	48.957146
790.163086	-167.719574
788.978516	182.205597
787.794922	67.265709
786.610352	177.949173
785.425781	301.794128
784.241211	91.656128
783.055664	76.081108
781.870117	56.037128
780.684570	91.184586
779.498047	353.774475
778.311523	152.413757
777.125000	264.616516
775.938477	1.455399
774.750977	-45.369370
773.563477	212.249527
772.375977	61.615368
771.187500	-36.077503
769.999023	-122.754715
768.810547	138.830505
767.622070	245.979630
766.432617	201.000336
765.243164	-77.493645
764.053711	234.277832
762.863281	138.542358
761.672852	177.074066
760.482422	149.522385
759.291992	295.747681
758.100586	305.477570
756.909180	225.000198
755.717773	298.416290
754.525391	367.353851
753.333008	216.468475
752.140625	421.527008
750.948242	132.247528
749.754883	56.070621
748.561523	153.331802
747.368164	68.337135
746.173828	29.425701
744.979492	389.790588
743.785156	37.113041
742.590820	-17.199183
741.395508	42.482109
740.200195	99.920578
739.003906	-120.989944
737.808594	151.112366
736.612305	377.066315
735.416016	37.942406
734.218750	202.478302
733.021484	40.805134
731.824219	139.592697
730.626953	109.249092
729.428711	218.883179
728.230469	105.421127
727.032227	112.247688
725.833984	182.448792
724.634766	45.025978
723.435547	217.884018
722.235352	-28.688408
721.036133	240.190521
719.835938	115.994637
718.635742	111.906120
717.434570	129.645401
716.233398	217.199341
715.032227	178.230179
713.831055	342.083771
712.628906	80.775581
711.426758	-60.514221
710.224609	170.888367
709.021484	354.278137
707.818359	304.571594
706.615234	235.321625
705.412109	-34.141602
704.208008	-13.984061
703.003906	-24.260141
701.799805	-27.967775
700.594727	83.633347
699.389648	101.726982
698.184570	222.028030
696.979492	248.868576
695.773438	30.207737
694.567383	-301.263153
693.361328	-9.204277
692.154297	-77.674042
690.947266	-113.493065
689.740234	-236.046249
688.533203	-293.388489
687.325195	-72.972664
686.117188	-34.775986
684.909180	-295.753876
683.700195	80.783386
682.491211	58.434425
681.282227	57.833500
680.072266	-111.665596
678.863281	-122.906929
677.653320	-134.073044
676.442383	-13.109819
675.232422	218.255234
674.021484	53.621010
672.810547	153.059647
671.598633	-45.928650
670.386719	-47.979073
669.174805	259.182465
667.962891	-53.990326
666.750000	-75.239594
665.537109	106.669907
664.324219	182.750122
663.110352	-73.643547
661.897461	168.834991
660.683594	229.993958
659.468750	118.583260
658.254883	-81.131889
657.040039	29.894999
655.824219	-178.172501
654.609375	-6.648166
653.393555	-102.372269
652.177734	209.270981
650.960938	137.392090
649.745117	-50.671562
648.528320	47.804077
647.311523	266.861542
646.093750	246.989822
644.875977	367.061005
643.658203	196.727005
642.440430	95.360153
641.221680	52.157825
640.002930	118.672722
638.784180	144.378128
637.564453	238.882980
636.344727	94.934479
635.125000	-57.492851
633.905273	30.688566
632.684570	-18.532305
631.463867	127.615959
630.243164	87.040459
629.021484	-22.147524
627.799805	-43.331772
626.578125	122.061951
625.356445	407.439636
624.133789	279.016876
622.911133	304.930145
621.688477	178.709518
620.464844	215.302017
619.241211	67.688866
618.017578	121.348343
616.793945	80.760361
615.569336	-109.662735
614.344727	-77.562126
613.120117	-118.275383
611.894531	33.403450
610.668945	-157.154099
609.443359	45.564804
608.216797	104.893593
606.991211	1.698318
605.764648	-58.873386
604.537109	-115.302849
