# Supplementary material for: Raman spectroscopy accurately differentiates mucosal healing from non-healing and biochemical changes following biological therapy in inflammatory bowel disease
Source: PLoS One. 2021 Jun 2;16(6):e0252210. doi: 10.1371/journal.pone.0252210 (PMC8172032; doi:10.1371/journal.pone.0252210)
Supplement: S4 Dataset — (ZIP) [file pone.0252210.s006.zip › CD Mucosal healing/OC011 post treatment-2_base sub CR removed_83__X_-11935.7__Y_294.434__Z_-7195__Time_947.txt]

1714.705078	209.602707
1713.728516	-9.555979
1712.751953	34.784924
1711.774414	216.683273
1710.797852	2.626496
1709.820313	-148.877014
1708.842773	-82.403740
1707.864258	-170.549500
1706.886719	20.793196
1705.908203	-71.020340
1704.929688	153.955490
1703.950195	45.020981
1702.971680	-132.587158
1701.992188	-63.205879
1701.012695	-49.228642
1700.033203	-235.035431
1699.052734	42.532791
1698.073242	-53.438808
1697.092773	73.180092
1696.112305	18.818409
1695.130859	93.419952
1694.150391	-20.847000
1693.168945	-153.048615
1692.187500	81.251190
1691.206055	6.582444
1690.223633	66.040512
1689.241211	171.526733
1688.258789	125.640182
1687.276367	-68.859032
1686.293945	126.617271
1685.310547	216.038605
1684.327148	106.232071
1683.343750	-8.202625
1682.360352	-87.320152
1681.375977	87.175575
1680.392578	208.995667
1679.408203	-107.821869
1678.423828	164.201157
1677.438477	133.381638
1676.453125	385.108551
1675.468750	211.835815
1674.482422	233.249435
1673.497070	552.937317
1672.511719	570.074829
1671.525391	444.250763
1670.539063	438.545807
1669.552734	475.853210
1668.565430	447.257355
1667.578125	618.265137
1666.591797	733.969238
1665.603516	590.042542
1664.616211	499.721771
1663.627930	789.147278
1662.640625	903.905945
1661.652344	883.840149
1660.663086	1047.080933
1659.674805	1022.549438
1658.685547	1059.360352
1657.696289	797.263977
1656.707031	713.098267
1655.717773	1108.545898
1654.727539	913.929077
1653.737305	759.459717
1652.747070	962.586243
1651.756836	893.523743
1650.765625	515.409546
1649.775391	748.555115
1648.784180	506.103577
1647.792969	269.355774
1646.800781	260.235687
1645.809570	206.514465
1644.817383	351.171844
1643.825195	118.456978
1642.832031	163.291306
1641.839844	287.550446
1640.846680	100.630653
1639.853516	-117.623070
1638.860352	-16.403946
1637.867188	-75.860214
1636.873047	-5.895679
1635.878906	37.887730
1634.884766	-78.897232
1633.890625	2.160139
1632.895508	-145.802841
1631.900391	-61.778214
1630.905273	67.139099
1629.910156	-290.824402
1628.915039	22.623270
1627.918945	-21.767990
1626.922852	-89.677162
1625.926758	-357.309021
1624.930664	-209.246216
1623.933594	-331.910828
1622.937500	63.367245
1621.940430	103.826599
1620.942383	-50.050251
1619.945313	137.687729
1618.947266	91.705795
1617.949219	-1.439887
1616.951172	60.390533
1615.953125	-205.781158
1614.954102	84.443871
1613.956055	125.395325
1612.957031	32.615795
1611.957031	42.169598
1610.958008	130.395279
1609.958008	155.703140
1608.958984	-75.767372
1607.958008	38.673817
1606.958008	153.075302
1605.958008	136.499146
1604.957031	-189.000305
1603.956055	153.080246
1602.955078	-266.512421
1601.953125	-102.508820
1600.951172	129.409103
1599.950195	-206.291916
1598.947266	143.138474
1597.945313	134.259811
1596.942383	143.632050
1595.940430	95.472435
1594.937500	170.057739
1593.933594	-118.483627
1592.930664	-67.502151
1591.926758	-97.539452
1590.922852	-174.614899
1589.918945	77.069435
1588.915039	-365.411102
1587.910156	188.617004
1586.906250	-40.018585
1585.901367	-99.175125
1584.895508	57.953362
1583.890625	186.257874
1582.884766	4.343779
1581.878906	194.921814
1580.873047	278.532990
1579.867188	-2.540374
1578.860352	200.609619
1577.854492	93.837654
1576.847656	122.307083
1575.839844	142.836426
1574.833008	217.865250
1573.825195	-177.955170
1572.817383	97.053505
1571.809570	75.488800
1570.801758	186.344818
1569.792969	343.786102
1568.784180	-31.501345
1567.775391	84.097954
1566.766602	170.948593
1565.757813	57.731632
1564.748047	37.853611
1563.738281	-124.875351
1562.728516	-74.939919
1561.718750	114.893082
1560.708008	-175.251282
1559.697266	-42.812969
1558.686523	234.579132
1557.675781	236.999359
1556.665039	-22.419285
1555.653320	41.919666
1554.641602	108.672058
1553.629883	-182.082581
1552.617188	29.348698
1551.605469	28.310959
1550.592773	-50.515491
1549.580078	51.635651
1548.567383	83.752510
1547.553711	12.254227
1546.541016	108.694717
1545.527344	96.366486
1544.513672	319.062286
1543.499023	316.712738
1542.485352	166.975693
1541.470703	-13.850411
1540.456055	32.471428
1539.441406	-42.711670
1538.425781	-14.784952
1537.410156	23.299732
1536.394531	-5.861285
1535.378906	68.011986
1534.363281	48.867561
1533.346680	-34.884308
1532.331055	-13.053973
1531.314453	-45.512196
1530.296875	97.092178
1529.280273	-12.949628
1528.262695	-9.780514
1527.245117	103.964081
1526.227539	65.629105
1525.209961	-42.325245
1524.191406	42.608215
1523.172852	-16.706192
1522.154297	67.906738
1521.135742	46.910336
1520.116211	15.489188
1519.097656	-54.597530
1518.078125	21.687763
1517.058594	187.737762
1516.038086	65.861748
1515.018555	159.658875
1513.998047	122.321220
1512.977539	56.633701
1511.956055	126.871117
1510.935547	73.795799
1509.914063	-25.570858
1508.892578	-145.534164
1507.871094	-6.551168
1506.849609	-95.931458
1505.827148	-46.977837
1504.804688	-190.369064
1503.782227	-0.711513
1502.759766	-151.953308
1501.736328	37.388607
1500.713867	39.633610
1499.690430	-250.088303
1498.666016	-114.915871
1497.642578	-253.696091
1496.618164	-226.227142
1495.594727	95.310333
1494.569336	153.183212
1493.544922	-75.406029
1492.520508	25.775349
1491.495117	-67.421066
1490.469727	-7.348273
1489.444336	400.047821
1488.417969	28.183081
1487.392578	376.513977
1486.366211	9.772196
1485.339844	232.730194
1484.312500	381.503845
1483.286133	507.203461
1482.258789	543.489990
1481.231445	533.797241
1480.204102	511.299622
1479.175781	850.722046
1478.148438	685.334595
1477.120117	685.573120
1476.091797	925.233154
1475.062500	790.320740
1474.034180	892.254700
1473.004883	759.865234
1471.975586	1108.565063
1470.946289	1009.192566
1469.916016	1148.972534
1468.885742	1125.860718
1467.855469	1051.865479
1466.825195	1412.666992
1465.794922	1414.851563
1464.763672	1391.581421
1463.732422	1518.220703
1462.701172	1609.220947
1461.669922	1481.730957
1460.638672	1641.233765
1459.606445	1457.897217
1458.574219	1693.450684
1457.541992	1538.080078
1456.508789	1324.400513
1455.476563	1542.063843
1454.443359	1741.864380
1453.410156	1609.418091
1452.375977	1989.099976
1451.342773	2105.053711
1450.308594	1719.224243
1449.274414	2004.930420
1448.240234	1943.524170
1447.206055	1975.855469
1446.170898	1851.205322
1445.135742	1817.754150
1444.100586	1710.949341
1443.064453	1583.956909
1442.029297	1785.916138
1440.993164	1512.330688
1439.957031	1527.150146
1438.920898	1635.534668
1437.883789	1438.066528
1436.847656	1695.585571
1435.810547	1318.890625
1434.773438	1189.935059
1433.735352	1010.554810
1432.698242	1002.997620
1431.660156	763.246277
1430.622070	617.023193
1429.583008	632.381409
1428.544922	551.943054
1427.505859	305.119049
1426.466797	482.078674
1425.427734	137.173309
1424.387695	24.342899
1423.348633	118.273308
1422.308594	-105.231514
1421.268555	298.618408
1420.227539	279.272980
1419.187500	-77.361931
1418.146484	39.451691
1417.105469	53.103043
1416.064453	-96.728645
1415.022461	17.703611
1413.980469	137.194946
1412.939453	173.747208
1411.896484	-31.006697
1410.854492	-215.472351
1409.811523	-166.088486
1408.768555	197.406281
1407.725586	236.804245
1406.682617	-87.869949
1405.638672	-239.087585
1404.595703	31.581919
1403.551758	38.692879
1402.506836	-82.087311
1401.462891	15.540417
1400.417969	-172.714859
1399.373047	-42.336964
1398.328125	175.825470
1397.283203	70.656174
1396.237305	-244.880005
1395.191406	56.144714
1394.145508	119.176468
1393.099609	47.052013
1392.052734	75.195442
1391.006836	171.030502
1389.959961	-203.593414
1388.912109	55.082504
1387.865234	103.627777
1386.817383	-92.861588
1385.769531	98.425751
1384.721680	-67.765518
1383.673828	-13.823546
1382.625000	-12.286484
1381.576172	-203.019333
1380.527344	-31.371258
1379.478516	145.308502
1378.429688	-169.846878
1377.379883	56.919739
1376.330078	86.537605
1375.280273	138.708145
1374.229492	53.753189
1373.178711	78.687492
1372.128906	66.330025
1371.077148	-70.584084
1370.026367	253.796219
1368.974609	-19.931913
1367.923828	-41.785667
1366.871094	-83.464264
1365.819336	34.379948
1364.767578	45.223469
1363.714844	-100.657951
1362.662109	14.952157
1361.609375	324.705994
1360.555664	333.422516
1359.501953	145.763092
1358.448242	-173.491257
1357.394531	27.088879
1356.340820	76.079399
1355.286133	167.395355
1354.231445	313.441559
1353.176758	-2.471798
1352.122070	106.520096
1351.066406	275.154877
1350.011719	240.286163
1348.956055	396.629913
1347.899414	327.215271
1346.843750	401.828705
1345.787109	627.799988
1344.730469	412.409760
1343.673828	816.989380
1342.616211	589.464600
1341.559570	1001.480164
1340.501953	732.106934
1339.444336	822.115173
1338.385742	667.014893
1337.328125	888.426392
1336.269531	713.782776
1335.210938	519.519531
1334.152344	652.046143
1333.092773	660.921814
1332.033203	669.894348
1330.973633	367.406219
1329.914063	623.847046
1328.853516	843.196411
1327.793945	731.430115
1326.733398	688.978699
1325.672852	631.819824
1324.611328	710.591370
1323.549805	954.841125
1322.489258	818.950195
1321.426758	764.639771
1320.365234	769.661133
1319.302734	799.432495
1318.241211	937.798767
1317.177734	777.831787
1316.115234	916.307129
1315.052734	1057.273315
1313.989258	1099.693115
1312.925781	1070.734253
1311.862305	842.364258
1310.797852	766.841187
1309.733398	908.082336
1308.668945	1029.647095
1307.604492	851.010620
1306.540039	1088.322144
1305.474609	1025.503906
1304.409180	1230.845825
1303.343750	914.919128
1302.277344	1130.165649
1301.211914	1428.951172
1300.145508	1056.878174
1299.079102	1149.323975
1298.011719	993.732971
1296.945313	1076.460449
1295.877930	979.996155
1294.810547	873.816650
1293.743164	1226.623779
1292.674805	781.987000
1291.606445	889.486389
1290.538086	854.763123
1289.469727	675.452454
1288.400391	1172.809570
1287.332031	1079.386353
1286.262695	775.337036
1285.193359	885.454346
1284.123047	993.116699
1283.052734	904.896057
1281.982422	824.099426
1280.912109	625.903076
1279.841797	682.317322
1278.770508	748.527344
1277.699219	770.719971
1276.627930	858.964111
1275.556641	656.275879
1274.484375	835.010498
1273.412109	788.876160
1272.339844	723.246460
1271.267578	892.170715
1270.194336	746.013977
1269.121094	839.220825
1268.047852	871.387268
1266.974609	837.668213
1265.900391	894.262878
1264.827148	960.612122
1263.752930	751.354248
1262.677734	915.273010
1261.603516	835.356018
1260.528320	935.847107
1259.453125	992.444519
1258.377930	941.836243
1257.301758	1154.311646
1256.226563	1045.264282
1255.150391	1004.440247
1254.073242	1002.584290
1252.997070	713.578430
1251.919922	1091.342529
1250.842773	1023.803223
1249.765625	1000.066589
1248.688477	1146.539429
1247.610352	792.185059
1246.532227	763.648743
1245.454102	791.003479
1244.375000	665.296387
1243.296875	857.802246
1242.217773	880.237793
1241.138672	868.666626
1240.058594	784.276489
1238.979492	675.644836
1237.899414	780.537476
1236.819336	688.902649
1235.738281	611.840393
1234.658203	920.281677
1233.577148	1058.890747
1232.496094	598.852295
1231.415039	844.036194
1230.333008	725.743652
1229.250977	714.038330
1228.168945	571.567566
1227.086914	632.470886
1226.003906	565.051392
1224.920898	548.445190
1223.837891	309.264465
1222.754883	425.682068
1221.670898	423.534210
1220.587891	399.598419
1219.503906	150.868622
1218.418945	448.310516
1217.334961	281.746765
1216.250000	211.831284
1215.165039	219.182999
1214.080078	151.652573
1212.994141	173.416031
1211.908203	450.924469
1210.822266	325.362579
1209.736328	390.368195
1208.649414	452.890778
1207.563477	100.650169
1206.476563	408.989349
1205.388672	119.479744
1204.301758	451.681335
1203.213867	535.571716
1202.125977	448.389587
1201.038086	226.362808
1199.949219	-103.942200
1198.861328	-94.800858
1197.772461	-275.804230
1196.682617	-83.906136
1195.593750	-50.875851
1194.503906	-85.244072
1193.414063	75.076027
1192.324219	151.152328
1191.233398	128.615601
1190.143555	-139.004105
1189.052734	-70.300278
1187.960938	24.728498
1186.870117	9.227884
1185.778320	-109.534508
1184.686523	-391.481079
1183.594727	151.962067
1182.501953	-55.674072
1181.410156	-40.243298
1180.317383	-24.882631
1179.223633	-246.895157
1178.130859	75.143051
1177.037109	-7.940407
1175.943359	146.102539
1174.849609	41.371380
1173.754883	173.664459
1172.661133	-129.828064
1171.566406	-35.962578
1170.470703	201.360382
1169.375977	385.895782
1168.280273	108.695206
1167.184570	125.671387
1166.088867	13.488460
1164.992188	6.454331
1163.895508	4.145978
1162.798828	-31.664972
1161.702148	-120.062340
1160.605469	-105.797882
1159.507813	13.440090
1158.410156	-168.171478
1157.311523	206.239578
1156.213867	36.482395
1155.115234	276.994446
1154.016602	343.259552
1152.917969	285.465607
1151.818359	511.283508
1150.718750	-109.035118
1149.619141	-69.177361
1148.519531	125.437294
1147.418945	-361.184387
1146.319336	226.148529
1145.217773	37.154552
1144.117188	312.264648
1143.015625	306.437042
1141.915039	402.851410
1140.813477	185.243225
1139.710938	141.245743
1138.609375	163.783096
1137.506836	229.035889
1136.404297	165.901093
1135.300781	90.863770
1134.197266	198.686279
1133.094727	277.926056
1131.990234	254.993759
1130.886719	661.609131
1129.782227	301.569580
1128.677734	665.194336
1127.573242	587.466675
1126.468750	649.633545
1125.363281	503.107513
1124.257813	401.637787
1123.152344	404.436188
1122.045898	400.081360
1120.940430	267.795685
1119.833984	327.335114
1118.726563	374.964203
1117.620117	510.118439
1116.512695	630.973633
1115.405273	344.820251
1114.297852	316.579315
1113.189453	430.196503
1112.082031	392.429932
1110.972656	399.548279
1109.864258	437.361176
1108.755859	553.093689
1107.646484	486.865295
1106.537109	219.914169
1105.426758	337.889099
1104.317383	587.980164
1103.207031	552.380432
1102.096680	547.449158
1100.985352	540.134033
1099.875000	511.586243
1098.763672	339.207733
1097.652344	767.973083
1096.540039	531.947266
1095.427734	592.886047
1094.315430	658.493958
1093.203125	530.949890
1092.090820	509.405457
1090.977539	551.411865
1089.864258	755.777893
1088.750977	414.176666
1087.636719	522.016785
1086.522461	676.839539
1085.408203	509.468353
1084.293945	722.986694
1083.179688	635.587158
1082.064453	379.047638
1080.949219	305.858521
1079.833008	429.979340
1078.717773	518.834900
1077.601563	506.710052
1076.485352	438.271027
1075.368164	642.049622
1074.251953	390.654205
1073.134766	495.869720
1072.016602	354.840149
1070.899414	399.093658
1069.781250	251.153641
1068.663086	4.885400
1067.544922	217.905518
1066.426758	245.822769
1065.307617	358.038269
1064.188477	470.223938
1063.068359	343.650055
1061.949219	359.901154
1060.829102	341.075104
1059.708984	104.775398
1058.588867	366.671295
1057.467773	383.007874
1056.346680	303.542725
1055.225586	553.622925
1054.104492	586.359131
1052.982422	278.111786
1051.860352	268.935211
1050.738281	194.434219
1049.615234	143.342407
1048.492188	292.993286
1047.369141	176.667404
1046.246094	32.450024
1045.123047	315.070923
1043.999023	140.670074
1042.875000	94.588593
1041.750000	202.368896
1040.625977	98.154457
1039.500977	168.720337
1038.375977	157.805847
1037.250000	167.898865
1036.125000	164.081879
1034.999023	-156.148956
1033.873047	30.990309
1032.746094	190.188934
1031.619141	91.256126
1030.492188	245.839508
1029.365234	-24.930937
1028.237305	162.261200
1027.110352	-10.658882
1025.982422	111.542114
1024.853516	-286.408020
1023.725586	-233.711441
1022.596680	-206.505615
1021.467773	-230.292526
1020.337891	-254.001572
1019.208008	-82.793068
1018.078125	-148.117264
1016.948242	-141.467346
1015.818359	-97.658836
1014.687500	94.508095
1013.556641	-21.463289
1012.425781	-257.743988
1011.293945	-16.811790
1010.162109	-28.259369
1009.030273	-208.585922
1007.898438	141.172211
1006.765625	222.478882
1005.632813	493.494965
1004.500000	944.840332
1003.366211	1423.799194
1002.233398	1775.500610
1001.099609	1297.541626
999.964844	817.581360
998.831055	543.502136
997.696289	13.317548
996.561523	-112.517380
995.425781	-95.100716
994.291016	-174.517822
993.155273	-32.330601
992.019531	132.944839
990.882813	99.923531
989.747070	-11.371247
988.610352	-18.803547
987.472656	-16.921556
986.335938	146.322784
985.198242	-185.617706
984.060547	53.767406
982.921875	115.867050
981.784180	189.546875
980.645508	-26.655737
979.506836	38.011398
978.367188	-42.156300
977.228516	-106.092789
976.088867	105.972298
974.948242	-63.501678
973.808594	-35.179745
972.667969	-204.343826
971.527344	212.353210
970.385742	171.996262
969.245117	423.316010
968.103516	263.779144
966.961914	177.843674
965.819336	-231.424774
964.677734	22.443895
963.534180	276.289520
962.391602	165.609818
961.249023	68.831741
960.105469	194.464554
958.961914	143.738907
957.817383	159.556793
956.673828	322.011902
955.529297	161.701447
954.383789	-0.724245
953.239258	47.538864
952.093750	66.135315
950.948242	89.394585
949.802734	-19.883003
948.656250	97.306549
947.509766	244.247467
946.363281	14.195068
945.216797	115.588249
944.069336	-29.633217
942.921875	307.095703
941.774414	105.014633
940.625977	-26.125973
939.478516	48.241299
938.330078	330.256775
937.180664	131.009827
936.032227	153.118073
934.882813	147.950745
933.732422	249.993607
932.583008	169.791504
931.432617	169.444519
930.282227	-76.778343
929.131836	134.858337
927.980469	225.834122
926.830078	337.331665
925.677734	191.752670
924.526367	-140.206924
923.374023	-130.791840
922.221680	-164.503311
921.069336	-29.904888
919.916992	-58.921471
918.763672	-212.807495
917.610352	-25.814516
916.456055	90.767960
915.302734	12.103440
914.148438	-216.262848
912.994141	-17.801579
911.838867	-73.473938
910.683594	-240.199966
909.528320	-139.178177
908.373047	41.217117
907.216797	-107.080612
906.061523	-121.539795
904.904297	-52.093616
903.748047	-46.045918
902.590820	66.499092
901.433594	-142.445602
900.276367	-38.867714
899.118164	53.408676
897.960938	75.554947
896.802734	-284.515137
895.643555	-67.705170
894.484375	180.704453
893.325195	-142.813095
892.166016	110.115700
891.006836	-73.063347
889.846680	69.148170
888.686523	30.684481
887.526367	288.030426
886.365234	308.303619
885.204102	130.029938
884.042969	245.162979
882.880859	247.507919
881.719727	10.856016
880.556641	247.790115
879.394531	148.806320
878.232422	31.875854
877.069336	298.014984
875.905273	16.751522
874.742188	122.946693
873.578125	157.081879
872.414063	-63.106445
871.250000	56.606709
870.084961	61.558010
868.920898	93.508904
867.754883	69.255760
866.589844	224.870178
865.423828	326.488068
864.257813	297.744202
863.091797	327.433929
861.924805	359.368591
860.758789	272.286102
859.590820	513.008423
858.423828	396.770996
857.255859	395.028320
856.087891	462.831116
854.919922	400.521667
853.751953	515.375854
852.583008	648.109314
851.414063	446.847137
850.244141	324.100006
849.075195	389.564850
847.905273	354.215637
846.734375	343.506012
845.564453	328.310730
844.393555	98.269760
843.222656	280.008301
842.051758	365.460510
840.879883	305.494507
839.708008	160.577362
838.536133	123.004616
837.363281	358.074066
836.190430	222.127899
835.017578	363.200012
833.844727	450.585999
832.670898	424.042664
831.497070	410.879120
830.323242	408.850098
829.149414	402.329376
827.974609	148.196793
826.799805	480.644470
825.624023	384.847168
824.449219	266.766602
823.273438	280.186920
822.097656	-174.293274
820.920898	90.850334
819.744141	106.423477
818.567383	-96.229073
817.390625	77.333221
816.212891	77.204948
815.035156	-123.190720
813.857422	134.653244
812.679688	16.529026
811.500977	-28.214884
810.322266	-59.647232
809.142578	-208.876587
807.963867	-147.035477
806.784180	-147.457550
805.603516	5.292084
804.423828	-190.619980
803.243164	-15.834119
802.062500	96.690796
800.881836	-103.684334
799.700195	-150.976318
798.518555	-131.776611
797.336914	-192.440994
796.154297	-75.820290
794.972656	-41.293789
793.789063	-159.682968
792.606445	-295.787811
791.422852	-70.960167
790.240234	-5.680363
789.055664	-42.281967
787.872070	-12.542819
786.687500	-16.049295
785.502930	20.201803
784.317383	47.543201
783.132813	-137.395325
781.947266	-61.514797
780.761719	-80.727699
779.575195	140.796722
778.388672	101.568039
777.202148	-8.348969
776.015625	440.214050
774.828125	76.378860
773.640625	107.606529
772.453125	136.563553
771.264648	33.141235
770.076172	73.031342
768.887695	-14.994025
767.699219	-83.190079
766.509766	20.455570
765.320313	126.207268
764.130859	-63.229145
762.940430	24.791533
761.750977	211.780151
760.559570	66.342514
759.369141	182.745697
758.177734	358.443329
756.986328	116.192436
755.794922	36.710846
754.603516	339.689056
753.411133	205.180496
752.218750	171.762772
751.025391	76.825249
749.832031	65.348022
748.638672	102.142853
747.445313	70.845734
746.250977	144.867523
745.057617	190.304367
743.862305	417.747620
742.667969	241.565598
741.472656	-2.518890
740.277344	270.763702
739.082031	-38.997284
737.885742	111.439072
736.689453	12.090526
735.493164	127.370651
734.296875	65.251640
733.099609	11.902190
731.902344	275.859711
730.705078	69.321007
729.506836	-93.385017
728.308594	128.835724
727.110352	62.367592
725.911133	247.279694
724.712891	193.918945
723.513672	245.443466
722.313477	310.050140
721.113281	254.528442
719.914063	223.048676
718.712891	141.391205
717.512695	264.890076
716.311523	292.351837
715.110352	437.585419
713.909180	349.443878
712.707031	38.994339
711.504883	-72.962158
710.302734	137.642227
709.099609	254.489792
707.896484	25.000614
706.693359	-8.390361
705.490234	73.634560
704.286133	-18.472845
703.082031	172.357681
701.877930	147.754288
700.672852	-148.675095
699.468750	16.032770
698.262695	143.738495
697.057617	173.608841
695.851563	10.108459
694.645508	-135.907730
693.439453	-164.542465
692.232422	-156.217377
691.026367	-291.141876
689.818359	-174.209244
688.611328	-39.937290
687.403320	-174.693604
686.195313	83.206085
684.987305	-49.277103
683.778320	-110.125771
682.569336	184.527557
681.360352	-21.453955
680.151367	-209.974869
678.941406	-56.178276
677.731445	49.945309
676.521484	11.010494
675.310547	-242.135880
674.099609	-317.703583
672.888672	-44.916279
671.677734	-219.923599
670.465820	-191.566727
669.253906	27.041565
668.041016	-121.842537
666.829102	-13.504145
665.616211	84.004059
664.403320	239.800934
663.189453	58.696686
661.975586	110.839058
660.761719	-24.802080
659.547852	-54.641819
658.333008	111.849968
657.118164	215.720520
655.903320	41.384167
654.688477	136.590927
653.472656	149.846542
652.256836	33.794968
651.040039	-49.906239
649.824219	-28.058994
648.607422	232.763306
647.389648	319.059021
646.172852	177.129135
644.955078	127.748764
643.737305	89.093285
642.519531	86.960762
641.300781	271.840118
640.082031	355.519165
638.863281	82.295013
637.643555	30.436600
636.423828	-83.798409
635.204102	124.087219
633.984375	144.943848
632.763672	-91.953537
631.542969	237.757004
630.322266	176.627823
629.100586	63.883514
627.878906	-27.526972
626.657227	241.177948
625.435547	121.529411
624.212891	393.972351
622.990234	93.923309
621.767578	55.154228
620.543945	358.865906
619.320313	212.483704
618.096680	115.137535
616.873047	-100.176003
615.648438	-165.897690
614.423828	-227.630707
613.199219	-257.587097
611.973633	-298.579163
610.748047	128.294815
609.522461	15.934465
608.296875	61.352085
607.070313	-2.647182
605.843750	31.190786
604.617188	120.065941
