# Supplementary material for: Raman spectroscopy accurately differentiates mucosal healing from non-healing and biochemical changes following biological therapy in inflammatory bowel disease
Source: PLoS One. 2021 Jun 2;16(6):e0252210. doi: 10.1371/journal.pone.0252210 (PMC8172032; doi:10.1371/journal.pone.0252210)
Supplement: S4 Dataset — (ZIP) [file pone.0252210.s006.zip › CD Mucosal healing/OC011 post treatment-2_base sub CR removed_65__X_-11933.7__Y_292.434__Z_-7194.78__Time_743.txt]

1714.705078	142.924500
1713.728516	9.821648
1712.751953	314.039093
1711.774414	-214.832108
1710.797852	69.977745
1709.820313	154.619965
1708.842773	47.312916
1707.864258	99.088676
1706.886719	47.430412
1705.908203	-64.855461
1704.929688	121.062675
1703.950195	-307.824738
1702.971680	150.259491
1701.992188	-49.138592
1701.012695	-28.186192
1700.033203	-148.071106
1699.052734	-213.574219
1698.073242	-213.967438
1697.092773	-53.186253
1696.112305	38.911304
1695.130859	-68.569054
1694.150391	-137.741882
1693.168945	175.712555
1692.187500	-38.715355
1691.206055	86.689606
1690.223633	108.723145
1689.241211	166.195648
1688.258789	83.045235
1687.276367	320.649536
1686.293945	353.610931
1685.310547	483.194092
1684.327148	373.610229
1683.343750	208.827209
1682.360352	252.549240
1681.375977	248.965988
1680.392578	666.706421
1679.408203	283.723633
1678.423828	601.406860
1677.438477	624.237671
1676.453125	602.455688
1675.468750	594.604675
1674.482422	597.937012
1673.497070	530.102417
1672.511719	550.564697
1671.525391	616.719666
1670.539063	840.112305
1669.552734	795.715576
1668.565430	985.493591
1667.578125	1117.302490
1666.591797	941.719055
1665.603516	1103.642090
1664.616211	1255.383057
1663.627930	1354.465576
1662.640625	1037.687134
1661.652344	1013.091003
1660.663086	1246.019409
1659.674805	1280.554443
1658.685547	1270.441650
1657.696289	1326.960815
1656.707031	1320.302856
1655.717773	983.104187
1654.727539	1276.379150
1653.737305	1360.838257
1652.747070	1178.405151
1651.756836	1123.370605
1650.765625	872.995422
1649.775391	726.192688
1648.784180	677.569763
1647.792969	444.288483
1646.800781	660.579712
1645.809570	480.840851
1644.817383	399.176270
1643.825195	494.739105
1642.832031	371.410095
1641.839844	459.551605
1640.846680	75.567444
1639.853516	-168.181046
1638.860352	-29.139912
1637.867188	120.615982
1636.873047	172.971390
1635.878906	-233.115265
1634.884766	9.449409
1633.890625	112.465935
1632.895508	136.595627
1631.900391	203.030807
1630.905273	124.800819
1629.910156	88.888191
1628.915039	8.410339
1627.918945	62.301361
1626.922852	-54.678452
1625.926758	-68.897728
1624.930664	-193.418350
1623.933594	-62.768230
1622.937500	128.397888
1621.940430	188.195663
1620.942383	135.095184
1619.945313	181.931534
1618.947266	136.916992
1617.949219	-36.641521
1616.951172	396.296417
1615.953125	15.583837
1614.954102	-65.801590
1613.956055	99.488533
1612.957031	159.847626
1611.957031	13.082404
1610.958008	243.912292
1609.958008	-46.880013
1608.958984	254.673004
1607.958008	19.061182
1606.958008	241.928162
1605.958008	-45.913311
1604.957031	-8.996042
1603.956055	-3.502774
1602.955078	-139.325333
1601.953125	10.072093
1600.951172	-115.262512
1599.950195	54.961163
1598.947266	-284.774017
1597.945313	-20.540350
1596.942383	-140.639816
1595.940430	123.378777
1594.937500	-171.805984
1593.933594	-111.714104
1592.930664	-140.472031
1591.926758	-404.235138
1590.922852	-2.376194
1589.918945	-203.547516
1588.915039	-214.245132
1587.910156	-45.038002
1586.906250	51.011147
1585.901367	287.725281
1584.895508	13.340896
1583.890625	255.008896
1582.884766	389.647705
1581.878906	10.956293
1580.873047	153.218628
1579.867188	37.541027
1578.860352	-46.955971
1577.854492	126.159340
1576.847656	137.752121
1575.839844	37.352554
1574.833008	160.582672
1573.825195	346.049438
1572.817383	84.129166
1571.809570	-73.821136
1570.801758	215.170822
1569.792969	-13.147689
1568.784180	-192.135941
1567.775391	140.457901
1566.766602	306.596741
1565.757813	129.856750
1564.748047	243.740845
1563.738281	225.099731
1562.728516	336.045013
1561.718750	18.829037
1560.708008	-67.604164
1559.697266	-29.697969
1558.686523	137.653687
1557.675781	76.730736
1556.665039	-176.046143
1555.653320	-32.537907
1554.641602	193.635376
1553.629883	189.109406
1552.617188	39.452717
1551.605469	290.890625
1550.592773	275.525909
1549.580078	146.181030
1548.567383	327.118958
1547.553711	223.355103
1546.541016	233.247437
1545.527344	173.176941
1544.513672	-155.798553
1543.499023	251.570435
1542.485352	250.471405
1541.470703	287.938721
1540.456055	51.529129
1539.441406	-236.571915
1538.425781	-60.140781
1537.410156	100.569344
1536.394531	-30.476589
1535.378906	114.362206
1534.363281	21.728525
1533.346680	96.548698
1532.331055	155.722778
1531.314453	178.618744
1530.296875	165.260010
1529.280273	223.891464
1528.262695	53.106899
1527.245117	-143.512817
1526.227539	-15.834186
1525.209961	114.205994
1524.191406	9.853538
1523.172852	98.342453
1522.154297	-91.156464
1521.135742	-38.995808
1520.116211	18.116737
1519.097656	-76.594017
1518.078125	126.686028
1517.058594	108.758415
1516.038086	-30.065351
1515.018555	-79.068954
1513.998047	274.922119
1512.977539	-97.905067
1511.956055	75.965668
1510.935547	54.609329
1509.914063	176.773758
1508.892578	442.386902
1507.871094	-92.368057
1506.849609	-55.278694
1505.827148	4.711705
1504.804688	56.852089
1503.782227	52.466358
1502.759766	275.942902
1501.736328	102.193581
1500.713867	-97.199883
1499.690430	-253.132339
1498.666016	-86.639450
1497.642578	-176.222656
1496.618164	197.169846
1495.594727	-51.269531
1494.569336	-82.382706
1493.544922	-167.273102
1492.520508	230.888702
1491.495117	104.828247
1490.469727	379.872681
1489.444336	207.631454
1488.417969	482.300629
1487.392578	424.806824
1486.366211	415.721619
1485.339844	511.191101
1484.312500	693.264587
1483.286133	502.683899
1482.258789	472.773987
1481.231445	501.439117
1480.204102	861.462830
1479.175781	838.851196
1478.148438	783.050049
1477.120117	823.996826
1476.091797	714.539795
1475.062500	938.684692
1474.034180	1007.344849
1473.004883	1195.537354
1471.975586	1123.950562
1470.946289	1581.647339
1469.916016	1354.651001
1468.885742	1432.931152
1467.855469	1312.748291
1466.825195	1507.842773
1465.794922	1613.822876
1464.763672	1925.547363
1463.732422	1706.013550
1462.701172	1969.210449
1461.669922	1988.413818
1460.638672	2025.339111
1459.606445	1813.374268
1458.574219	1946.671387
1457.541992	2105.248535
1456.508789	2167.284668
1455.476563	2429.681152
1454.443359	2352.069092
1453.410156	2216.143311
1452.375977	2085.297607
1451.342773	2192.748291
1450.308594	2148.070801
1449.274414	2217.398438
1448.240234	2415.856445
1447.206055	2338.189697
1446.170898	2182.037598
1445.135742	2311.976318
1444.100586	2133.102295
1443.064453	2326.215332
1442.029297	2225.828369
1440.993164	1880.138428
1439.957031	1896.184448
1438.920898	1659.423828
1437.883789	1935.832520
1436.847656	1916.501221
1435.810547	1831.482544
1434.773438	1466.143555
1433.735352	1282.780273
1432.698242	1256.073242
1431.660156	1151.125977
1430.622070	695.453674
1429.583008	885.911194
1428.544922	758.485291
1427.505859	305.775848
1426.466797	448.379913
1425.427734	505.241150
1424.387695	388.185211
1423.348633	498.034302
1422.308594	275.296936
1421.268555	513.649841
1420.227539	218.045853
1419.187500	58.597675
1418.146484	-70.545242
1417.105469	198.057297
1416.064453	58.983551
1415.022461	169.053665
1413.980469	140.805252
1412.939453	250.951416
1411.896484	61.909737
1410.854492	-66.643547
1409.811523	71.275879
1408.768555	-59.619045
1407.725586	70.845459
1406.682617	100.876358
1405.638672	98.309883
1404.595703	156.088593
1403.551758	95.945595
1402.506836	246.660294
1401.462891	-66.682762
1400.417969	-51.266022
1399.373047	-90.936073
1398.328125	50.004074
1397.283203	313.790436
1396.237305	93.892662
1395.191406	-18.085169
1394.145508	-39.744999
1393.099609	294.313171
1392.052734	-32.688854
1391.006836	136.210266
1389.959961	-278.010132
1388.912109	-141.490921
1387.865234	-7.412104
1386.817383	-15.862164
1385.769531	188.345825
1384.721680	222.572556
1383.673828	-3.049859
1382.625000	-103.535179
1381.576172	-251.333755
1380.527344	125.596619
1379.478516	30.485594
1378.429688	5.441710
1377.379883	-124.333534
1376.330078	-71.746292
1375.280273	-88.926407
1374.229492	26.220467
1373.178711	-167.827515
1372.128906	-271.885681
1371.077148	-116.531731
1370.026367	68.807922
1368.974609	-34.891209
1367.923828	374.832275
1366.871094	27.243849
1365.819336	-275.223206
1364.767578	154.574707
1363.714844	-55.442894
1362.662109	78.208366
1361.609375	85.034950
1360.555664	106.901947
1359.501953	173.662399
1358.448242	-55.380455
1357.394531	-92.761330
1356.340820	41.508488
1355.286133	210.632477
1354.231445	101.558563
1353.176758	164.058548
1352.122070	18.064358
1351.066406	110.609962
1350.011719	205.747437
1348.956055	506.954681
1347.899414	403.716644
1346.843750	489.205566
1345.787109	624.388306
1344.730469	310.836365
1343.673828	669.391479
1342.616211	532.209595
1341.559570	593.476990
1340.501953	315.429382
1339.444336	577.615845
1338.385742	616.938721
1337.328125	542.503113
1336.269531	713.285889
1335.210938	686.149902
1334.152344	805.143677
1333.092773	822.791199
1332.033203	613.034912
1330.973633	435.651825
1329.914063	557.608337
1328.853516	783.446350
1327.793945	510.180420
1326.733398	894.314880
1325.672852	705.384949
1324.611328	766.075500
1323.549805	952.788696
1322.489258	596.523621
1321.426758	850.083069
1320.365234	834.739197
1319.302734	718.386536
1318.241211	570.165955
1317.177734	616.914734
1316.115234	750.059692
1315.052734	1023.762756
1313.989258	1060.915039
1312.925781	913.412903
1311.862305	810.435364
1310.797852	830.746704
1309.733398	957.037903
1308.668945	751.110779
1307.604492	848.083435
1306.540039	1050.931396
1305.474609	1022.585571
1304.409180	1223.083740
1303.343750	1101.522705
1302.277344	1014.542297
1301.211914	1018.656067
1300.145508	1158.020264
1299.079102	1253.223145
1298.011719	938.330627
1296.945313	778.394409
1295.877930	937.778564
1294.810547	881.217102
1293.743164	665.284973
1292.674805	1040.810425
1291.606445	1170.997681
1290.538086	857.369019
1289.469727	732.766663
1288.400391	1071.599365
1287.332031	959.465332
1286.262695	815.623047
1285.193359	774.826843
1284.123047	572.501404
1283.052734	1014.330627
1281.982422	844.058960
1280.912109	889.331360
1279.841797	912.656067
1278.770508	909.145630
1277.699219	1050.030151
1276.627930	1036.886108
1275.556641	779.354614
1274.484375	695.560059
1273.412109	853.812256
1272.339844	938.779541
1271.267578	740.444641
1270.194336	1213.850220
1269.121094	1093.821289
1268.047852	1091.090698
1266.974609	822.418335
1265.900391	849.169434
1264.827148	975.997070
1263.752930	961.379517
1262.677734	849.295837
1261.603516	1007.927734
1260.528320	713.213013
1259.453125	681.860901
1258.377930	716.357727
1257.301758	838.578979
1256.226563	1138.571167
1255.150391	971.038269
1254.073242	555.351501
1252.997070	860.228943
1251.919922	1250.173706
1250.842773	866.468567
1249.765625	884.248352
1248.688477	970.140259
1247.610352	978.246582
1246.532227	889.176270
1245.454102	982.415588
1244.375000	740.412903
1243.296875	950.293518
1242.217773	754.606140
1241.138672	694.984863
1240.058594	688.811584
1238.979492	646.272034
1237.899414	737.204102
1236.819336	735.952820
1235.738281	885.067993
1234.658203	743.209900
1233.577148	405.093689
1232.496094	668.134338
1231.415039	708.173889
1230.333008	622.248718
1229.250977	822.137146
1228.168945	549.810059
1227.086914	580.195374
1226.003906	569.429138
1224.920898	553.830688
1223.837891	424.544769
1222.754883	271.132111
1221.670898	260.445679
1220.587891	128.889526
1219.503906	398.591278
1218.418945	71.320694
1217.334961	381.968201
1216.250000	371.231781
1215.165039	246.993271
1214.080078	369.049866
1212.994141	232.768234
1211.908203	147.206100
1210.822266	421.143097
1209.736328	533.327576
1208.649414	218.597000
1207.563477	217.416245
1206.476563	165.588699
1205.388672	576.460388
1204.301758	288.400726
1203.213867	325.632904
1202.125977	266.484497
1201.038086	445.698120
1199.949219	-42.009983
1198.861328	-120.393066
1197.772461	39.430065
1196.682617	-51.045975
1195.593750	-141.519562
1194.503906	75.786903
1193.414063	141.500137
1192.324219	-23.592089
1191.233398	92.482201
1190.143555	40.294647
1189.052734	115.378426
1187.960938	-1.730704
1186.870117	78.029427
1185.778320	-94.327705
1184.686523	-108.278381
1183.594727	-271.026886
1182.501953	-210.687271
1181.410156	168.519943
1180.317383	238.209488
1179.223633	-90.100273
1178.130859	-20.500572
1177.037109	-32.460869
1175.943359	92.062637
1174.849609	17.692062
1173.754883	213.848282
1172.661133	-61.725304
1171.566406	119.870598
1170.470703	-98.271240
1169.375977	135.747284
1168.280273	101.721710
1167.184570	-87.780090
1166.088867	78.928688
1164.992188	-151.256714
1163.895508	-364.684143
1162.798828	229.382080
1161.702148	-306.615234
1160.605469	-138.018509
1159.507813	-96.106407
1158.410156	310.896667
1157.311523	20.842785
1156.213867	198.454102
1155.115234	34.821957
1154.016602	2.345372
1152.917969	29.406824
1151.818359	294.735168
1150.718750	133.298096
1149.619141	71.923470
1148.519531	313.009521
1147.418945	13.318162
1146.319336	211.293701
1145.217773	328.159668
1144.117188	104.586861
1143.015625	126.095207
1141.915039	138.004639
1140.813477	309.165009
1139.710938	182.953110
1138.609375	-59.752056
1137.506836	317.856110
1136.404297	369.695709
1135.300781	157.745178
1134.197266	349.557587
1133.094727	334.635590
1131.990234	381.349213
1130.886719	643.944214
1129.782227	661.937439
1128.677734	748.640259
1127.573242	545.875366
1126.468750	620.555298
1125.363281	908.476501
1124.257813	793.271118
1123.152344	701.738403
1122.045898	588.842773
1120.940430	738.836853
1119.833984	661.353821
1118.726563	1097.560181
1117.620117	444.732452
1116.512695	506.759460
1115.405273	313.178345
1114.297852	375.066010
1113.189453	479.412018
1112.082031	373.235809
1110.972656	420.660431
1109.864258	446.736481
1108.755859	503.447632
1107.646484	600.213013
1106.537109	699.232544
1105.426758	288.165436
1104.317383	642.008789
1103.207031	863.466736
1102.096680	787.485718
1100.985352	919.045227
1099.875000	781.652466
1098.763672	747.995789
1097.652344	768.514160
1096.540039	1104.751343
1095.427734	1023.747925
1094.315430	860.282593
1093.203125	703.907410
1092.090820	644.088562
1090.977539	836.110107
1089.864258	924.446533
1088.750977	767.997681
1087.636719	780.936279
1086.522461	690.346375
1085.408203	573.891541
1084.293945	986.360413
1083.179688	587.791687
1082.064453	586.445862
1080.949219	559.227539
1079.833008	785.621948
1078.717773	730.124451
1077.601563	1003.262451
1076.485352	309.304016
1075.368164	371.169861
1074.251953	547.937622
1073.134766	785.568237
1072.016602	476.725464
1070.899414	695.465637
1069.781250	543.773071
1068.663086	638.164124
1067.544922	371.732452
1066.426758	522.302063
1065.307617	466.723450
1064.188477	525.870544
1063.068359	835.404419
1061.949219	786.787842
1060.829102	312.411377
1059.708984	451.029846
1058.588867	687.793640
1057.467773	281.551392
1056.346680	382.681000
1055.225586	462.739044
1054.104492	376.899414
1052.982422	449.922913
1051.860352	338.451111
1050.738281	299.415680
1049.615234	274.407623
1048.492188	195.759888
1047.369141	324.796722
1046.246094	563.416626
1045.123047	414.863770
1043.999023	424.926605
1042.875000	395.387177
1041.750000	368.213654
1040.625977	266.542206
1039.500977	351.273987
1038.375977	410.388184
1037.250000	229.712555
1036.125000	58.480576
1034.999023	147.982391
1033.873047	-18.422087
1032.746094	310.704407
1031.619141	453.698242
1030.492188	375.817322
1029.365234	246.889786
1028.237305	-53.889107
1027.110352	-5.981960
1025.982422	83.759529
1024.853516	-54.057026
1023.725586	38.097614
1022.596680	11.893552
1021.467773	-225.397797
1020.337891	-209.643341
1019.208008	-214.700699
1018.078125	-194.175385
1016.948242	-440.194427
1015.818359	-275.771576
1014.687500	-180.873016
1013.556641	-74.352905
1012.425781	175.802307
1011.293945	57.728161
1010.162109	-25.478590
1009.030273	41.888924
1007.898438	83.861763
1006.765625	278.589386
1005.632813	595.904480
1004.500000	1308.593994
1003.366211	1671.944092
1002.233398	1841.078735
1001.099609	1314.674561
999.964844	1021.948059
998.831055	309.096802
997.696289	178.594681
996.561523	161.382874
995.425781	257.381073
994.291016	120.383423
993.155273	334.225861
992.019531	232.091293
990.882813	434.501251
989.747070	219.655197
988.610352	108.743317
987.472656	-4.306980
986.335938	44.087826
985.198242	-204.545609
984.060547	157.283234
982.921875	-102.526604
981.784180	-28.345732
980.645508	-80.638939
979.506836	0.654037
978.367188	-189.368225
977.228516	-75.635994
976.088867	65.759773
974.948242	379.599670
973.808594	148.831512
972.667969	-33.451469
971.527344	315.048218
970.385742	151.449203
969.245117	277.331085
968.103516	171.473373
966.961914	354.930756
965.819336	182.853455
964.677734	208.245651
963.534180	309.434113
962.391602	149.372406
961.249023	156.843536
960.105469	311.101685
958.961914	153.872223
957.817383	22.052048
956.673828	261.387421
955.529297	203.150436
954.383789	202.302567
953.239258	261.095062
952.093750	148.429474
950.948242	-135.571548
949.802734	186.652512
948.656250	88.235558
947.509766	51.721535
946.363281	200.454041
945.216797	303.573517
944.069336	139.573547
942.921875	76.266899
941.774414	122.707939
940.625977	91.677582
939.478516	113.284782
938.330078	201.183594
937.180664	416.903168
936.032227	254.160889
934.882813	280.847809
933.732422	396.547546
932.583008	277.648529
931.432617	63.270847
930.282227	-18.770710
929.131836	281.886261
927.980469	327.589874
926.830078	355.201721
925.677734	71.225349
924.526367	-166.987473
923.374023	58.993267
922.221680	109.928429
921.069336	-154.995712
919.916992	-108.313606
918.763672	-193.299652
917.610352	-62.318638
916.456055	-51.631145
915.302734	-177.054169
914.148438	4.154279
912.994141	-152.738434
911.838867	5.940962
910.683594	119.301315
909.528320	-114.244987
908.373047	15.200695
907.216797	128.837234
906.061523	-45.273552
904.904297	5.117127
903.748047	105.426628
902.590820	1.988346
901.433594	-153.365402
900.276367	112.474670
899.118164	172.365967
897.960938	-331.023834
896.802734	226.766266
895.643555	-22.916040
894.484375	-75.692360
893.325195	52.476040
892.166016	49.606380
891.006836	64.903328
889.846680	-75.568352
888.686523	-23.942547
887.526367	420.569305
886.365234	241.992981
885.204102	115.481400
884.042969	-150.770737
882.880859	207.955826
881.719727	-26.480457
880.556641	307.390076
879.394531	109.240852
878.232422	249.252029
877.069336	26.555063
875.905273	227.459854
874.742188	72.536957
873.578125	232.917343
872.414063	-140.147369
871.250000	-119.208870
870.084961	25.497234
868.920898	505.289063
867.754883	173.162842
866.589844	329.050140
865.423828	356.791260
864.257813	593.516296
863.091797	313.472412
861.924805	458.068512
860.758789	247.837112
859.590820	354.259216
858.423828	552.656494
857.255859	371.775635
856.087891	626.178284
854.919922	761.603638
853.751953	731.040833
852.583008	743.092346
851.414063	600.493469
850.244141	498.291870
849.075195	682.852112
847.905273	260.403259
846.734375	491.932587
845.564453	380.841766
844.393555	377.209503
843.222656	319.855316
842.051758	481.713837
840.879883	350.510315
839.708008	234.984360
838.536133	389.947540
837.363281	283.336090
836.190430	435.905334
835.017578	445.400513
833.844727	566.500549
832.670898	437.442383
831.497070	542.762817
830.323242	545.326355
829.149414	309.105072
827.974609	510.122894
826.799805	378.713837
825.624023	291.892151
824.449219	419.018311
823.273438	381.113525
822.097656	153.781723
820.920898	48.992088
819.744141	-71.414864
818.567383	175.496124
817.390625	12.662306
816.212891	-94.544846
815.035156	-30.483578
813.857422	-75.528954
812.679688	261.828766
811.500977	-110.249924
810.322266	251.219025
809.142578	-83.092224
807.963867	371.308502
806.784180	-174.072525
805.603516	-86.448082
804.423828	-61.131893
803.243164	214.870270
802.062500	-10.847064
800.881836	-1.414065
799.700195	-7.615758
798.518555	-186.880554
797.336914	-151.139145
796.154297	88.374153
794.972656	-166.462814
793.789063	35.057076
792.606445	-124.640015
791.422852	-171.451508
790.240234	-118.742630
789.055664	37.845322
787.872070	180.964630
786.687500	257.535828
785.502930	455.591461
784.317383	507.502747
783.132813	218.845596
781.947266	248.452271
780.761719	246.992889
779.575195	263.088562
778.388672	64.839485
777.202148	-106.939316
776.015625	350.360260
774.828125	15.052683
773.640625	218.143295
772.453125	169.556870
771.264648	72.363853
770.076172	283.777161
768.887695	543.473877
767.699219	315.904602
766.509766	460.682800
765.320313	473.121826
764.130859	309.274200
762.940430	319.333466
761.750977	415.132843
760.559570	235.704498
759.369141	381.883759
758.177734	600.483704
756.986328	596.780029
755.794922	423.697021
754.603516	536.354431
753.411133	350.006744
752.218750	64.799332
751.025391	104.728897
749.832031	63.308437
748.638672	234.794952
747.445313	355.644745
746.250977	346.897614
745.057617	329.315918
743.862305	296.326874
742.667969	155.844299
741.472656	254.341034
740.277344	365.891846
739.082031	282.315002
737.885742	271.029541
736.689453	91.059738
735.493164	35.956577
734.296875	166.937042
733.099609	129.295334
731.902344	131.036667
730.705078	305.587219
729.506836	53.538223
728.308594	55.254475
727.110352	369.588104
725.911133	157.028915
724.712891	351.011261
723.513672	243.432205
722.313477	391.458466
721.113281	299.236328
719.914063	342.433563
718.712891	32.057751
717.512695	411.395782
716.311523	301.923065
715.110352	340.854248
713.909180	264.244720
712.707031	431.885406
711.504883	518.859924
710.302734	8.809477
709.099609	211.427429
707.896484	115.636894
706.693359	117.952034
705.490234	364.164246
704.286133	140.228561
703.082031	5.700391
701.877930	339.042725
700.672852	254.737885
699.468750	372.793884
698.262695	108.288429
697.057617	-3.847062
695.851563	47.144810
694.645508	4.814063
693.439453	-115.568726
692.232422	-7.781521
691.026367	121.784798
689.818359	-358.453522
688.611328	-180.876968
687.403320	207.170151
686.195313	-103.196022
684.987305	52.902809
683.778320	35.638813
682.569336	-206.884796
681.360352	-154.474274
680.151367	-173.442093
678.941406	-235.581848
677.731445	-44.217964
676.521484	99.564445
675.310547	-135.339661
674.099609	-166.607864
672.888672	-18.182058
671.677734	91.370354
670.465820	43.147903
669.253906	224.212814
668.041016	130.826782
666.829102	260.149628
665.616211	-27.412916
664.403320	130.163498
663.189453	285.599365
661.975586	255.392136
660.761719	-174.005554
659.547852	11.821051
658.333008	-123.810585
657.118164	-129.931595
655.903320	-142.485031
654.688477	-172.258499
653.472656	-100.709251
652.256836	-160.641525
651.040039	98.268768
649.824219	92.103081
648.607422	163.409195
647.389648	357.319397
646.172852	200.226791
644.955078	400.292786
643.737305	322.618195
642.519531	98.569321
641.300781	315.257660
640.082031	293.015106
638.863281	352.225616
637.643555	136.107620
636.423828	147.520645
635.204102	-64.762848
633.984375	265.975403
632.763672	35.857040
631.542969	-20.722298
630.322266	138.999817
629.100586	-70.845261
627.878906	49.179035
626.657227	164.285126
625.435547	165.093857
624.212891	203.813492
622.990234	550.380920
621.767578	518.963989
620.543945	124.761375
619.320313	269.508270
618.096680	154.214020
616.873047	-84.014519
615.648438	91.968567
614.423828	33.562443
613.199219	258.497925
611.973633	161.311386
610.748047	-88.934723
609.522461	-94.636177
608.296875	-41.953018
607.070313	24.114763
605.843750	-148.564255
604.617188	-224.627121
