# Supplementary material for: Raman spectroscopy accurately differentiates mucosal healing from non-healing and biochemical changes following biological therapy in inflammatory bowel disease
Source: PLoS One. 2021 Jun 2;16(6):e0252210. doi: 10.1371/journal.pone.0252210 (PMC8172032; doi:10.1371/journal.pone.0252210)
Supplement: S4 Dataset — (ZIP) [file pone.0252210.s006.zip › CD Mucosal healing/EC027-1-1_BL sub CR removed_80__X_-21296.7__Y_3621.86__Time_893.txt]

1714.656250	90.620422
1713.679688	32.049038
1712.703125	80.744904
1711.725586	-69.959740
1710.749023	129.779037
1709.771484	277.494232
1708.792969	65.027855
1707.815430	76.775085
1706.836914	-145.607941
1705.858398	177.337753
1704.879883	11.786627
1703.901367	-7.594178
1702.922852	-137.834351
1701.943359	-20.438049
1700.963867	-193.182755
1699.983398	-209.363831
1699.003906	-151.880234
1698.023438	-234.768646
1697.042969	-139.883072
1696.062500	57.814095
1695.082031	-229.439850
1694.100586	-109.408279
1693.120117	105.312378
1692.137695	67.468910
1691.156250	134.969498
1690.174805	102.213699
1689.192383	270.643280
1688.209961	146.747513
1687.227539	138.657303
1686.244141	91.615646
1685.261719	306.871674
1684.278320	120.660767
1683.294922	676.128479
1682.311523	342.745483
1681.327148	465.775085
1680.342773	35.944893
1679.358398	458.937378
1678.374023	520.730286
1677.389648	663.178711
1676.404297	415.386169
1675.418945	594.012634
1674.433594	371.912262
1673.448242	512.193237
1672.461914	714.276001
1671.475586	584.908386
1670.489258	966.334290
1669.502930	1265.975708
1668.516602	907.713989
1667.529297	1237.779175
1666.541992	827.912964
1665.554688	954.839233
1664.566406	1148.628784
1663.579102	1080.393677
1662.590820	1163.896240
1661.602539	1149.846802
1660.614258	889.875122
1659.625000	967.059937
1658.635742	1235.476074
1657.647461	950.737671
1656.657227	1156.469727
1655.667969	915.183655
1654.677734	1055.599609
1653.688477	937.081421
1652.697266	596.780273
1651.707031	542.732361
1650.716797	639.851868
1649.725586	533.720642
1648.734375	478.237366
1647.743164	840.699036
1646.750977	756.812378
1645.759766	562.364563
1644.767578	310.212952
1643.775391	63.767223
1642.783203	290.263000
1641.790039	121.046356
1640.796875	150.083405
1639.803711	58.018543
1638.810547	113.951469
1637.817383	114.724304
1636.823242	218.537018
1635.829102	282.990173
1634.834961	84.102257
1633.840820	230.638077
1632.845703	77.010132
1631.850586	-255.446716
1630.855469	-121.568657
1629.860352	28.206758
1628.865234	104.377724
1627.869141	135.917099
1626.873047	-374.324585
1625.876953	-26.836832
1624.880859	-218.421524
1623.883789	42.340694
1622.887695	35.007191
1621.890625	135.496124
1620.892578	-76.616447
1619.895508	18.752193
1618.897461	82.624725
1617.899414	330.307343
1616.901367	-2.158600
1615.903320	-276.704315
1614.904297	20.865139
1613.906250	27.173786
1612.907227	-24.203337
1611.907227	-54.571701
1610.908203	19.943085
1609.908203	-133.591217
1608.908203	176.722504
1607.908203	253.739487
1606.908203	-7.161457
1605.907227	135.280426
1604.906250	-52.232506
1603.905273	-19.836603
1602.904297	25.591665
1601.903320	157.293167
1600.901367	-40.697403
1599.899414	-400.795959
1598.897461	-133.298370
1597.895508	-48.961246
1596.892578	-82.341400
1595.889648	-395.357941
1594.886719	-60.464378
1593.883789	-253.368011
1592.880859	-91.154922
1591.876953	10.846847
1590.873047	-404.075745
1589.869141	-158.719360
1588.865234	-49.234043
1587.860352	-83.367653
1586.855469	51.909767
1585.850586	77.516884
1584.845703	178.589264
1583.839844	52.763836
1582.834961	299.470673
1581.829102	165.613693
1580.823242	182.743652
1579.816406	126.821648
1578.810547	-90.603645
1577.803711	298.355469
1576.796875	249.850281
1575.790039	237.648209
1574.782227	131.663300
1573.775391	82.803436
1572.767578	-59.788620
1571.759766	-10.112778
1570.750977	0.401128
1569.743164	10.769857
1568.734375	-192.036438
1567.725586	62.182484
1566.716797	-86.328590
1565.707031	1.293211
1564.697266	369.026154
1563.687500	2.093817
1562.677734	37.278450
1561.667969	80.067474
1560.657227	37.090996
1559.647461	203.984802
1558.636719	-18.179523
1557.625000	213.093094
1556.614258	-37.806503
1555.602539	9.122259
1554.590820	14.426354
1553.579102	413.134827
1552.567383	273.048309
1551.554688	132.845032
1550.541992	261.645111
1549.529297	-44.402916
1548.516602	140.952972
1547.502930	-28.230429
1546.490234	275.636841
1545.476563	175.955338
1544.462891	112.332809
1543.448242	141.569870
1542.434570	126.728645
1541.419922	227.933289
1540.405273	166.259262
1539.390625	344.529510
1538.375000	52.807804
1537.359375	153.269852
1536.343750	219.988770
1535.328125	105.967400
1534.312500	84.667618
1533.295898	99.297287
1532.280273	162.752182
1531.262695	43.016842
1530.246094	152.503510
1529.229492	-70.515450
1528.211914	-69.547485
1527.194336	101.210083
1526.176758	284.614044
1525.159180	416.310333
1524.140625	48.576283
1523.122070	-97.896042
1522.103516	-36.112938
1521.084961	-13.074805
1520.065430	25.217979
1519.046875	181.610687
1518.027344	-176.207672
1517.006836	49.217358
1515.987305	253.876450
1514.966797	201.463837
1513.947266	115.578171
1512.925781	29.556921
1511.905273	302.790955
1510.884766	-214.577972
1509.863281	-54.568653
1508.841797	-171.773849
1507.820313	-150.572418
1506.797852	275.573212
1505.776367	-157.283066
1504.753906	-182.609177
1503.731445	-228.538223
1502.708008	-313.005554
1501.685547	107.016296
1500.662109	-151.830002
1499.638672	-108.589119
1498.615234	-129.458054
1497.591797	-347.463867
1496.567383	-38.462257
1495.542969	-126.163483
1494.518555	-173.006638
1493.494141	-94.641762
1492.468750	-154.459976
1491.443359	-181.120316
1490.417969	4.219418
1489.392578	-89.055588
1488.367188	149.650818
1487.340820	199.195267
1486.314453	-101.116005
1485.288086	300.537811
1484.261719	268.127869
1483.234375	205.024338
1482.207031	325.533722
1481.179688	167.949509
1480.152344	344.377716
1479.125000	97.510239
1478.096680	352.740448
1477.068359	505.882996
1476.040039	676.739197
1475.011719	457.782318
1473.982422	656.462158
1472.953125	610.603333
1471.923828	1083.970093
1470.894531	910.713379
1469.864258	1243.775146
1468.834961	1126.443115
1467.804688	1265.963745
1466.774414	1519.810425
1465.743164	1361.678955
1464.712891	1622.964478
1463.681641	1426.710205
1462.650391	1670.016724
1461.618164	1862.378296
1460.586914	1909.918945
1459.554688	1916.781494
1458.522461	1844.941162
1457.490234	2082.724609
1456.458008	2170.702881
1455.424805	2144.469971
1454.391602	2234.903320
1453.358398	2178.236084
1452.325195	2400.449219
1451.291016	2331.082031
1450.256836	2461.933838
1449.222656	2415.400146
1448.188477	2173.867432
1447.154297	2228.733154
1446.119141	2124.069824
1445.083984	2267.530273
1444.048828	1927.587402
1443.013672	1997.696899
1441.977539	1921.066162
1440.941406	2013.941650
1439.905273	1714.886108
1438.869141	1701.653809
1437.832031	1751.628174
1436.795898	1879.975098
1435.758789	1654.591797
1434.720703	1537.935791
1433.683594	1272.402832
1432.645508	903.494324
1431.608398	855.387024
1430.569336	729.077087
1429.531250	1001.549194
1428.493164	587.813843
1427.454102	582.864197
1426.415039	676.316895
1425.375977	452.144623
1424.335938	399.502777
1423.296875	185.696030
1422.256836	276.871094
1421.215820	340.348541
1420.175781	209.981277
1419.135742	407.051758
1418.094727	734.987183
1417.053711	101.493095
1416.011719	-3.284355
1414.970703	377.592773
1413.928711	-64.049934
1412.886719	20.111790
1411.844727	94.269135
1410.802734	105.646461
1409.759766	255.300415
1408.716797	399.955231
1407.673828	295.973846
1406.630859	335.273865
1405.586914	-202.835785
1404.542969	110.341255
1403.499023	112.286980
1402.455078	-274.581116
1401.411133	-18.982258
1400.366211	-74.404053
1399.321289	-9.336309
1398.276367	63.333668
1397.230469	253.864624
1396.185547	5.911179
1395.139648	179.057877
1394.093750	-30.996346
1393.046875	2.054487
1392.000977	220.500656
1390.954102	308.786896
1389.907227	94.330345
1388.860352	322.962158
1387.812500	148.842285
1386.765625	257.556519
1385.717773	-173.785248
1384.669922	140.180588
1383.621094	89.200256
1382.573242	103.356522
1381.524414	-27.288719
1380.475586	-5.382231
1379.425781	193.935898
1378.376953	-43.617966
1377.327148	193.327576
1376.277344	-221.072128
1375.227539	48.511715
1374.176758	-6.203027
1373.126953	-175.474136
1372.076172	-92.702469
1371.025391	77.422722
1369.973633	-186.093201
1368.922852	-120.409607
1367.871094	-62.106083
1366.819336	-255.265121
1365.766602	-316.230560
1364.714844	48.737411
1363.662109	-248.469131
1362.609375	173.832275
1361.556641	-237.447922
1360.502930	107.819633
1359.450195	236.715012
1358.396484	-74.440758
1357.341797	-161.590469
1356.288086	188.899734
1355.233398	176.562515
1354.178711	-46.801838
1353.124023	0.816455
1352.069336	33.655693
1351.013672	307.445801
1349.958984	87.297287
1348.903320	348.832214
1347.846680	196.025467
1346.791016	351.041321
1345.734375	419.315125
1344.677734	686.071289
1343.621094	687.594849
1342.563477	842.917236
1341.506836	767.871216
1340.449219	546.821045
1339.391602	573.699341
1338.333008	821.092773
1337.275391	845.705811
1336.216797	761.524841
1335.158203	877.977905
1334.098633	836.158081
1333.040039	814.297729
1331.980469	837.091431
1330.920898	639.948792
1329.861328	608.660400
1328.800781	780.182983
1327.740234	521.810608
1326.679688	809.663696
1325.619141	860.411438
1324.558594	886.578491
1323.497070	744.977661
1322.435547	714.646301
1321.374023	741.220398
1320.312500	632.216614
1319.250000	772.522400
1318.187500	634.219482
1317.125000	1137.177979
1316.062500	962.137329
1314.999023	888.340576
1313.935547	735.853455
1312.872070	721.516541
1311.808594	988.092590
1310.745117	850.834351
1309.680664	780.223938
1308.616211	702.382751
1307.551758	863.399475
1306.486328	1029.379517
1305.420898	959.269958
1304.355469	872.093140
1303.290039	903.088074
1302.224609	966.142090
1301.158203	1016.989990
1300.091797	861.533264
1299.025391	853.647705
1297.958984	619.925598
1296.891602	580.391174
1295.824219	774.203308
1294.756836	685.780457
1293.689453	683.388916
1292.621094	948.510071
1291.553711	759.856506
1290.485352	750.396545
1289.416016	738.584167
1288.347656	886.209290
1287.278320	695.670593
1286.208984	693.971558
1285.139648	1091.651733
1284.069336	908.822021
1283.000000	740.857483
1281.929688	433.516876
1280.858398	711.336060
1279.788086	367.611176
1278.716797	696.869141
1277.645508	448.851013
1276.574219	697.420349
1275.502930	618.362549
1274.430664	901.160461
1273.358398	819.802734
1272.286133	838.725159
1271.213867	667.191711
1270.140625	1020.849426
1269.067383	910.528503
1267.994141	941.906860
1266.920898	905.004272
1265.846680	995.057922
1264.773438	990.002380
1263.699219	1031.348999
1262.624023	694.791382
1261.549805	1275.058838
1260.474609	941.151123
1259.399414	609.884094
1258.324219	897.609558
1257.248047	698.127502
1256.172852	988.246643
1255.096680	684.244690
1254.019531	1098.465820
1252.943359	962.579529
1251.866211	1174.709717
1250.789063	1255.439209
1249.711914	1024.887451
1248.634766	957.378662
1247.556641	1560.844360
1246.478516	1189.529297
1245.400391	869.437683
1244.321289	1091.233276
1243.243164	793.225586
1242.164063	1177.683838
1241.084961	896.832947
1240.004883	839.421021
1238.925781	978.609009
1237.845703	1049.828125
1236.765625	1053.119995
1235.684570	889.107666
1234.604492	1132.485107
1233.523438	1126.107544
1232.442383	1400.852417
1231.360352	970.454285
1230.279297	806.706665
1229.197266	831.929749
1228.115234	765.141541
1227.032227	855.729004
1225.950195	793.813721
1224.867188	731.927063
1223.784180	612.008789
1222.701172	876.682312
1221.617188	510.145203
1220.533203	332.325562
1219.449219	710.460083
1218.365234	293.439789
1217.280273	579.594971
1216.195313	462.260193
1215.110352	241.129150
1214.025391	432.911285
1212.940430	557.007446
1211.854492	270.800659
1210.768555	681.936157
1209.681641	470.558685
1208.595703	526.932861
1207.508789	293.939636
1206.421875	239.396103
1205.334961	575.255981
1204.247070	426.652374
1203.160156	432.252441
1202.072266	47.675289
1200.983398	-69.504265
1199.895508	92.574493
1198.806641	139.022812
1197.717773	-93.697342
1196.628906	34.488987
1195.539063	-111.599640
1194.449219	-187.932724
1193.359375	36.226845
1192.269531	260.245087
1191.179688	467.298615
1190.088867	71.215683
1188.998047	-219.054932
1187.907227	71.874344
1186.815430	-227.967056
1185.723633	12.328747
1184.631836	-33.096645
1183.540039	19.812435
1182.448242	-212.788712
1181.355469	132.596039
1180.262695	379.472565
1179.169922	132.402481
1178.076172	98.667046
1176.982422	-74.071434
1175.888672	28.680405
1174.794922	128.931564
1173.700195	140.486603
1172.606445	116.074005
1171.511719	192.123962
1170.416016	-14.264742
1169.321289	56.873096
1168.225586	-137.557953
1167.129883	-42.640953
1166.034180	231.459488
1164.937500	-61.065540
1163.840820	83.751923
1162.744141	151.993439
1161.647461	380.158600
1160.550781	364.594635
1159.453125	105.459328
1158.355469	402.496429
1157.256836	43.107826
1156.159180	358.975128
1155.060547	405.101624
1153.961914	288.985260
1152.863281	75.104424
1151.763672	242.616669
1150.664063	-49.940689
1149.564453	-20.798206
1148.464844	-389.522369
1147.364258	-165.186142
1146.263672	-255.292892
1145.163086	-131.199997
1144.062500	166.490997
1142.960938	-180.802734
1141.859375	116.622818
1140.757813	187.916260
1139.656250	66.521111
1138.553711	6.911066
1137.451172	170.653778
1136.348633	-64.916489
1135.246094	540.472046
1134.142578	437.781219
1133.039063	653.237305
1131.935547	379.510559
1130.832031	590.001831
1129.727539	370.850586
1128.623047	671.254089
1127.518555	824.408264
1126.413086	548.241455
1125.308594	947.769470
1124.203125	640.758911
1123.096680	708.208252
1121.991211	758.985229
1120.884766	546.770264
1119.778320	524.024963
1118.671875	354.449280
1117.564453	568.315369
1116.458008	311.134003
1115.350586	340.263123
1114.242188	300.722992
1113.134766	400.667389
1112.026367	410.666901
1110.917969	288.240356
1109.808594	187.079681
1108.700195	364.696564
1107.590820	662.635986
1106.481445	627.420898
1105.372070	417.462646
1104.261719	306.679565
1103.151367	729.227722
1102.041016	804.715698
1100.930664	660.756042
1099.819336	587.558105
1098.708008	596.868042
1097.596680	389.274994
1096.484375	537.576294
1095.373047	633.944885
1094.260742	405.157654
1093.147461	852.317383
1092.035156	468.117004
1090.921875	703.135864
1089.808594	610.890198
1088.695313	563.361816
1087.581055	421.722961
1086.467773	360.088745
1085.353516	658.186951
1084.238281	737.501404
1083.124023	581.747009
1082.008789	839.567505
1080.893555	876.434387
1079.777344	314.381317
1078.662109	579.070496
1077.545898	514.971924
1076.429688	533.029785
1075.312500	269.492676
1074.196289	425.979950
1073.079102	448.695953
1071.960938	708.206848
1070.843750	487.034515
1069.725586	336.264130
1068.607422	640.129211
1067.489258	437.852203
1066.370117	465.185699
1065.251953	286.462097
1064.132813	473.010834
1063.012695	472.240082
1061.893555	303.011475
1060.773438	321.012054
1059.653320	439.588593
1058.532227	710.105164
1057.412109	59.448681
1056.291016	512.265381
1055.169922	427.458649
1054.047852	389.429749
1052.926758	272.040131
1051.804688	72.996712
1050.681641	280.270264
1049.559570	447.807983
1048.436523	442.617798
1047.313477	383.809998
1046.190430	432.351379
1045.066406	166.108337
1043.942383	-30.033503
1042.818359	314.685608
1041.694336	20.818420
1040.569336	146.461975
1039.445313	-102.884468
1038.319336	320.881012
1037.194336	493.078308
1036.068359	197.417496
1034.942383	125.338463
1033.816406	353.456421
1032.690430	258.232269
1031.563477	284.027161
1030.436523	165.733917
1029.308594	324.143433
1028.181641	-130.910202
1027.053711	-2.569647
1025.925781	-355.002899
1024.797852	-82.553825
1023.668945	-190.897964
1022.540039	-27.555130
1021.411133	-344.548889
1020.281250	-120.771393
1019.152344	-124.313660
1018.022461	-378.209839
1016.892578	-161.280945
1015.761719	27.817421
1014.630859	149.717178
1013.500000	-147.669785
1012.369141	-146.040985
1011.237305	103.454155
1010.105469	292.736176
1008.973633	352.416138
1007.841797	481.587433
1006.708984	689.458374
1005.576172	1036.111084
1004.443359	1505.266113
1003.310547	1581.293945
1002.176758	1703.619995
1001.042969	1206.708862
999.908203	876.476196
998.774414	370.977997
997.639648	306.880157
996.504883	109.027626
995.370117	52.179588
994.234375	-48.368900
993.098633	68.111458
991.962891	267.694214
990.826172	61.459816
989.690430	203.565659
988.553711	140.597198
987.416016	195.305969
986.279297	383.739197
985.141602	-199.372513
984.003906	-45.215073
982.865234	-33.730877
981.727539	-164.817123
980.588867	-12.675979
979.450195	-403.396301
978.310547	-211.898712
977.170898	21.040178
976.031250	173.548111
974.891602	116.969612
973.751953	-3.778577
972.611328	100.805275
971.470703	196.297226
970.329102	-54.843819
969.188477	155.712326
968.046875	409.923981
966.904297	411.750946
965.762695	260.022583
964.620117	207.133331
963.477539	-40.488392
962.334961	184.401871
961.191406	152.638733
960.047852	125.622742
958.904297	245.385330
957.760742	76.659088
956.616211	-165.111664
955.471680	140.511993
954.327148	372.903107
953.182617	74.479630
952.037109	-22.339159
950.891602	29.697447
949.745117	312.803833
948.599609	333.033203
947.453125	431.113434
946.306641	319.079590
945.159180	604.740173
944.012695	308.024139
942.865234	132.617172
941.716797	203.985947
940.569336	442.072205
939.420898	438.333740
938.272461	231.720474
937.124023	429.024689
935.974609	510.100372
934.825195	167.283707
933.675781	80.025002
932.525391	578.530090
931.375977	436.833954
930.225586	44.831627
929.074219	-198.840881
927.923828	-116.743118
926.772461	142.973541
925.621094	102.368484
924.468750	148.366776
923.317383	-121.639183
922.165039	-214.032394
921.011719	-135.755280
919.859375	-161.927963
918.706055	89.238945
917.552734	215.485321
916.399414	46.573311
915.245117	114.000763
914.090820	127.044182
912.936523	108.434341
911.781250	-71.125656
910.625977	-130.260147
909.470703	-227.797089
908.315430	12.648397
907.160156	30.959200
906.003906	-143.243332
904.846680	-38.570236
903.690430	-87.869774
902.533203	-12.479190
901.375977	-380.766113
900.218750	-83.308861
899.060547	30.818928
897.903320	117.838234
896.744141	-118.524094
895.585938	-105.932999
894.426758	-84.205269
893.267578	-304.246521
892.108398	-22.428228
890.949219	-197.016495
889.789063	-283.344421
888.628906	52.728844
887.467773	275.846832
886.307617	90.400566
885.146484	-38.462955
883.985352	146.392807
882.823242	31.261906
881.661133	-131.102097
880.499023	351.438751
879.336914	213.997009
878.173828	376.384430
877.010742	421.604248
875.847656	201.089264
874.684570	102.324989
873.520508	111.722885
872.356445	89.653107
871.192383	191.394104
870.027344	-44.304737
868.862305	210.446121
867.697266	-16.078819
866.532227	337.525787
865.366211	360.620697
864.200195	228.691025
863.034180	182.212387
861.867188	313.209656
860.700195	419.464722
859.533203	559.357544
858.366211	602.691772
857.198242	464.277557
856.030273	337.154510
854.862305	591.352966
853.693359	701.940735
852.524414	1110.613770
851.355469	696.601746
850.186523	450.821564
849.016602	482.921234
847.846680	682.958069
846.676758	607.487854
845.505859	323.865509
844.334961	179.107498
843.164063	405.802795
841.993164	122.356911
840.821289	-114.011925
839.649414	5.191342
838.477539	381.360535
837.305664	218.739151
836.132813	190.215302
834.959961	396.198364
833.786133	329.601868
832.613281	229.491547
831.439453	60.191147
830.264648	372.946167
829.090820	295.055176
827.916016	148.005814
826.741211	-90.461922
825.566406	145.993484
824.390625	353.305023
823.214844	244.017670
822.039063	74.560982
820.862305	-99.335190
819.685547	194.411560
818.508789	165.131348
817.332031	-122.400337
816.154297	-200.695877
814.976563	-183.373535
813.798828	2.897050
812.621094	82.260757
811.442383	-9.673719
810.263672	-28.305342
809.083984	-113.673866
807.905273	-185.768433
806.725586	-31.368261
805.544922	-130.265762
804.365234	-260.295105
803.184570	80.168564
802.003906	-298.551941
800.823242	176.890182
799.641602	-104.277252
798.459961	-112.676247
797.278320	-194.326935
796.095703	-471.065948
794.913086	-395.467896
793.730469	-262.408112
792.547852	-100.722733
791.364258	-122.986671
790.180664	-47.939838
788.997070	-32.785294
787.813477	-2.251404
786.628906	-266.036041
785.444336	36.365738
784.258789	37.826412
783.074219	-252.608505
781.888672	108.952080
780.702148	236.041870
779.516602	73.593925
778.330078	-24.825083
777.143555	322.707153
775.956055	160.076904
774.769531	-121.748474
773.582031	-10.796277
772.393555	181.632050
771.206055	193.041718
770.017578	202.155334
768.829102	-77.578133
767.639648	92.304047
766.451172	217.954590
765.261719	317.037354
764.072266	299.279388
762.881836	594.094788
761.691406	212.947220
760.500977	377.663544
759.310547	177.017944
758.119141	385.526245
756.927734	255.219223
755.735352	204.063995
754.543945	188.043671
753.351563	380.741943
752.159180	287.692139
750.965820	291.289398
749.773438	266.288971
748.580078	175.403564
747.385742	486.197327
746.192383	318.429932
744.998047	354.747742
743.803711	316.450684
742.608398	-31.038420
741.413086	-47.335438
740.217773	105.132187
739.022461	25.243721
737.826172	-30.509329
736.630859	124.028130
735.433594	204.052521
734.237305	32.284622
733.040039	-406.407959
731.842773	89.490326
730.645508	-134.570557
729.447266	102.999039
728.249023	73.718628
727.050781	123.192612
725.851563	118.049873
724.653320	134.804977
723.454102	352.593750
722.253906	11.212220
721.053711	246.521606
719.854492	-61.798721
718.653320	151.736450
717.453125	365.245331
716.251953	94.440521
715.050781	26.686785
713.848633	214.179886
712.647461	-14.699714
711.445313	201.247269
710.243164	234.168304
709.040039	474.142029
707.836914	213.190643
706.633789	30.869144
705.430664	22.912180
704.226563	-6.671925
703.022461	153.194778
701.818359	-24.062067
700.613281	218.661469
699.408203	-93.051575
698.203125	88.997375
696.998047	97.243027
695.791992	-24.726570
694.585938	-27.005428
693.379883	-209.386063
692.172852	-89.696747
690.965820	-113.177155
689.758789	-49.667454
688.551758	-268.097961
687.343750	-22.018309
686.135742	-33.972610
684.926758	-438.210114
683.718750	-284.969818
682.509766	-406.872284
681.300781	-23.688269
680.090820	-208.074295
678.881836	-229.781860
677.671875	129.778778
676.460938	142.978424
675.250977	113.037964
674.040039	11.870614
672.828125	-316.232544
671.617188	-79.566711
670.405273	105.243240
669.193359	158.238419
667.981445	75.177826
666.768555	29.019232
665.555664	-122.856766
664.342773	25.646553
663.128906	-128.106766
661.916016	266.606476
660.702148	-199.915192
659.487305	-469.796844
658.272461	155.748978
657.058594	32.647282
655.842773	-45.077412
654.627930	125.139275
653.412109	198.291855
652.196289	284.309235
650.979492	331.472107
649.763672	318.234009
648.546875	87.446175
647.330078	192.482315
646.112305	260.756775
644.894531	281.502289
643.676758	194.491653
642.458984	171.832382
641.240234	86.591034
640.021484	35.516872
638.802734	-196.376770
637.583008	-129.811752
636.363281	-115.208748
635.143555	128.794388
633.923828	65.175346
632.703125	142.794174
631.482422	-76.339798
630.261719	55.966557
629.040039	232.652328
627.818359	297.060394
626.596680	103.405434
625.375000	134.175583
624.152344	352.731171
622.929688	315.309357
621.707031	90.585190
620.483398	713.154236
619.259766	199.442276
618.036133	-124.616989
616.812500	-30.193832
615.587891	-54.776440
614.363281	161.074005
613.138672	142.273239
611.913086	-312.119720
610.687500	-4.622342
609.461914	29.621998
608.236328	27.920126
607.009766	94.880386
605.783203	-329.263672
604.555664	-24.899546
