# Supplementary material for: Raman spectroscopy accurately differentiates mucosal healing from non-healing and biochemical changes following biological therapy in inflammatory bowel disease
Source: PLoS One. 2021 Jun 2;16(6):e0252210. doi: 10.1371/journal.pone.0252210 (PMC8172032; doi:10.1371/journal.pone.0252210)
Supplement: S4 Dataset — (ZIP) [file pone.0252210.s006.zip › CD Mucosal healing/EC041-2_base sub CR removed_88__X_-15799.3__Y_36004.9__Z_179.168__Time_1004.txt]

1714.793945	-9.868292
1713.817383	-36.540684
1712.840820	96.036758
1711.864258	-61.194080
1710.886719	-17.410486
1709.909180	47.690567
1708.931641	42.994846
1707.953125	-98.430008
1706.975586	-33.595192
1705.997070	-11.706728
1705.018555	55.642067
1704.040039	42.624275
1703.060547	45.632332
1702.081055	3.142123
1701.101563	24.866039
1700.122070	-76.432663
1699.142578	-183.016983
1698.162109	1.824422
1697.181641	77.042107
1696.201172	261.813354
1695.220703	-52.983662
1694.239258	-57.797031
1693.257813	-43.856449
1692.276367	-0.489373
1691.294922	85.635101
1690.313477	35.718170
1689.331055	52.588440
1688.348633	240.235962
1687.366211	107.917709
1686.383789	58.402542
1685.400391	-14.985067
1684.416992	143.597931
1683.433594	147.707214
1682.450195	239.827408
1681.465820	148.275574
1680.482422	142.095612
1679.498047	221.207993
1678.512695	337.658783
1677.528320	366.405914
1676.542969	331.426178
1675.558594	248.743393
1674.572266	479.944061
1673.586914	317.790375
1672.601563	509.305328
1671.615234	219.960098
1670.628906	244.339844
1669.642578	587.546570
1668.655273	460.772522
1667.668945	318.285736
1666.681641	579.406860
1665.694336	498.272736
1664.706055	457.106323
1663.718750	288.811096
1662.730469	476.048553
1661.742188	445.966644
1660.753906	609.529724
1659.764648	733.411926
1658.775391	528.876160
1657.787109	592.105286
1656.796875	403.864868
1655.807617	385.303345
1654.818359	414.538544
1653.828125	377.737549
1652.837891	386.072235
1651.846680	346.922638
1650.856445	368.763092
1649.865234	195.067535
1648.874023	299.143646
1647.882813	213.024292
1646.891602	243.334534
1645.899414	146.954330
1644.907227	301.649445
1643.915039	287.410461
1642.922852	117.547752
1641.930664	166.947311
1640.937500	71.307716
1639.944336	47.058861
1638.951172	-0.801124
1637.957031	-6.340046
1636.963867	51.515385
1635.969727	-51.338722
1634.975586	-61.806293
1633.981445	-69.530518
1632.986328	38.745850
1631.991211	49.633095
1630.996094	23.750151
1630.000977	-38.880768
1629.005859	56.516445
1628.009766	-95.381683
1627.013672	-207.667114
1626.017578	-54.181492
1625.021484	-45.305504
1624.024414	-88.939018
1623.028320	43.626900
1622.031250	42.185204
1621.033203	106.489639
1620.036133	-15.653637
1619.038086	40.888073
1618.041016	89.594963
1617.041992	-21.789776
1616.043945	-1.848437
1615.045898	-10.723661
1614.046875	-48.404545
1613.047852	89.695076
1612.048828	59.967464
1611.048828	148.258148
1610.049805	-182.792328
1609.049805	81.152031
1608.049805	161.631821
1607.048828	181.861908
1606.048828	136.650604
1605.047852	75.772697
1604.046875	130.114441
1603.045898	27.438335
1602.044922	16.397564
1601.042969	-88.794678
1600.041016	-123.317116
1599.039063	-157.813843
1598.037109	-82.495384
1597.034180	45.062565
1596.031250	185.633484
1595.028320	4.821418
1594.025391	72.208961
1593.022461	9.001308
1592.018555	-80.296066
1591.014648	-88.648781
1590.010742	210.918961
1589.006836	-8.844563
1588.001953	-9.423997
1586.997070	36.921249
1585.992188	80.620239
1584.987305	33.043484
1583.982422	55.830563
1582.976563	-12.617832
1581.970703	129.945023
1580.964844	-53.142929
1579.958984	-9.641845
1578.952148	65.043831
1577.945313	134.456970
1576.938477	151.759430
1575.931641	-57.329319
1574.924805	11.951286
1573.916992	-59.273876
1572.909180	74.888054
1571.901367	146.561035
1570.893555	54.428627
1569.884766	-102.673836
1568.876953	226.024963
1567.868164	128.589218
1566.858398	36.331940
1565.849609	40.120052
1564.839844	38.656284
1563.830078	78.657021
1562.820313	144.527359
1561.810547	2.804784
1560.799805	115.220032
1559.790039	7.150696
1558.779297	-5.028523
1557.767578	-50.960331
1556.756836	-19.199785
1555.745117	46.154457
1554.733398	57.026684
1553.721680	262.031372
1552.709961	-30.170609
1551.697266	68.506836
1550.685547	104.974457
1549.672852	-13.876158
1548.659180	-34.460316
1547.646484	92.304153
1546.632813	226.694305
1545.619141	-135.349991
1544.605469	58.329552
1543.591797	16.727211
1542.577148	101.643669
1541.562500	108.969887
1540.547852	92.982002
1539.533203	61.436638
1538.518555	71.129539
1537.502930	-6.999123
1536.487305	-77.427963
1535.471680	84.244827
1534.456055	49.782402
1533.439453	146.746414
1532.422852	-99.242241
1531.406250	149.618317
1530.389648	9.227593
1529.373047	-15.253098
1528.355469	127.604904
1527.337891	28.281414
1526.320313	83.391937
1525.302734	104.945549
1524.284180	33.770195
1523.265625	152.937897
1522.247070	14.761525
1521.228516	30.871401
1520.208984	-50.806046
1519.190430	-34.831367
1518.170898	212.359772
1517.151367	-157.295776
1516.130859	-38.777966
1515.111328	-146.386948
1514.090820	31.000769
1513.070313	-56.183445
1512.049805	-207.565872
1511.028320	38.797180
1510.006836	48.952572
1508.986328	25.700350
1507.963867	117.780098
1506.942383	184.125671
1505.919922	214.483841
1504.898438	-62.770294
1503.875977	-147.801270
1502.852539	41.245159
1501.830078	55.995461
1500.806641	91.157883
1499.783203	-86.244354
1498.759766	-61.420235
1497.736328	-23.867813
1496.711914	-58.033493
1495.687500	-92.239464
1494.663086	-90.680008
1493.638672	-66.161705
1492.613281	9.411902
1491.587891	-27.551632
1490.563477	152.655228
1489.537109	0.610536
1488.511719	104.006042
1487.485352	-78.699051
1486.458984	70.523201
1485.432617	143.063614
1484.406250	90.484879
1483.379883	369.569427
1482.352539	-12.187166
1481.325195	-21.474449
1480.297852	81.394325
1479.269531	288.691071
1478.241211	256.287842
1477.213867	287.576355
1476.184570	150.657898
1475.156250	324.515717
1474.127930	202.873825
1473.098633	307.835114
1472.069336	267.634125
1471.040039	176.526047
1470.009766	355.120514
1468.979492	472.562347
1467.950195	266.949585
1466.918945	470.756927
1465.888672	275.347168
1464.857422	486.650146
1463.827148	695.313782
1462.795898	695.537415
1461.763672	479.835999
1460.732422	731.480530
1459.700195	561.536560
1458.667969	757.176331
1457.635742	511.142334
1456.603516	853.851868
1455.570313	752.468201
1454.537109	580.106934
1453.503906	752.662964
1452.470703	664.024292
1451.436523	925.180176
1450.403320	712.370605
1449.369141	671.917725
1448.333984	753.054199
1447.299805	775.922302
1446.264648	783.582458
1445.230469	768.471802
1444.194336	981.123291
1443.159180	826.815918
1442.124023	594.162109
1441.087891	763.742004
1440.051758	720.856812
1439.015625	652.720459
1437.978516	637.694519
1436.941406	733.875916
1435.904297	708.761841
1434.867188	519.490173
1433.830078	355.570892
1432.791992	522.482666
1431.754883	343.524292
1430.715820	217.642487
1429.677734	382.015808
1428.639648	268.847565
1427.600586	296.981750
1426.561523	120.879242
1425.522461	91.098694
1424.482422	31.103302
1423.443359	24.089838
1422.403320	206.056946
1421.363281	322.485809
1420.322266	-27.010899
1419.282227	172.568954
1418.241211	80.081635
1417.200195	58.137028
1416.159180	8.558310
1415.117188	-5.753632
1414.076172	148.500732
1413.034180	33.656479
1411.992188	27.002930
1410.949219	25.410803
1409.907227	152.028839
1408.864258	-173.612274
1407.821289	-16.788919
1406.777344	-13.190789
1405.734375	80.846069
1404.690430	9.200260
1403.646484	-34.763203
1402.602539	-73.643242
1401.557617	125.853973
1400.513672	-8.260498
1399.468750	18.208748
1398.423828	-180.920486
1397.377930	71.248314
1396.333008	117.877090
1395.287109	222.152802
1394.241211	-106.912689
1393.195313	75.103996
1392.148438	6.704025
1391.101563	83.575813
1390.054688	75.374138
1389.007813	-35.360516
1387.960938	-20.910908
1386.913086	83.620773
1385.865234	170.657959
1384.817383	102.708817
1383.769531	-50.139355
1382.720703	-5.453439
1381.671875	4.292225
1380.623047	116.504196
1379.574219	3.961076
1378.524414	-6.113815
1377.475586	86.230217
1376.425781	53.796001
1375.375977	-103.326797
1374.325195	-128.111969
1373.274414	-147.840118
1372.224609	-174.973755
1371.172852	209.306885
1370.122070	-59.557941
1369.070313	87.911079
1368.019531	-88.508446
1366.967773	-8.232536
1365.915039	-10.122290
1364.863281	194.714722
1363.810547	-53.540531
1362.757813	16.936047
1361.705078	216.831924
1360.651367	-50.996063
1359.598633	81.793037
1358.544922	92.734215
1357.491211	-33.006046
1356.436523	42.692917
1355.382813	143.276016
1354.328125	12.810880
1353.273438	16.594538
1352.217773	211.655045
1351.163086	-25.326900
1350.107422	45.659119
1349.051758	71.999680
1347.996094	98.388878
1346.939453	-43.871605
1345.883789	310.035004
1344.827148	492.743652
1343.769531	246.535416
1342.712891	278.098785
1341.655273	393.955658
1340.598633	286.846985
1339.540039	434.960510
1338.482422	531.065796
1337.423828	577.662598
1336.366211	411.416229
1335.307617	302.213409
1334.248047	316.822479
1333.189453	89.055702
1332.129883	388.236694
1331.070313	393.089691
1330.010742	294.162048
1328.950195	264.530548
1327.890625	254.738388
1326.830078	366.054901
1325.768555	413.148651
1324.708008	447.930634
1323.646484	248.190979
1322.585938	206.571915
1321.523438	211.900345
1320.461914	296.234894
1319.400391	452.118378
1318.337891	487.128876
1317.275391	450.665680
1316.211914	503.006165
1315.149414	355.736206
1314.085938	543.693481
1313.022461	342.363983
1311.958984	298.801636
1310.894531	422.749908
1309.831055	344.806824
1308.766602	385.084961
1307.701172	403.234070
1306.636719	394.355865
1305.571289	159.211502
1304.505859	263.592224
1303.440430	272.074371
1302.375000	386.293915
1301.308594	380.069763
1300.242188	368.970245
1299.175781	357.910614
1298.109375	516.359802
1297.041992	377.648499
1295.975586	155.563217
1294.908203	314.048370
1293.839844	371.881561
1292.772461	513.139099
1291.704102	394.355469
1290.635742	572.387695
1289.567383	360.531860
1288.498047	241.942093
1287.428711	312.136505
1286.360352	325.975800
1285.290039	131.604950
1284.220703	358.598053
1283.150391	365.138458
1282.080078	148.924728
1281.009766	356.250000
1279.939453	455.837067
1278.868164	234.912506
1277.796875	410.342834
1276.725586	101.529572
1275.654297	132.703278
1274.582031	310.535004
1273.509766	248.814926
1272.437500	275.094025
1271.365234	269.621429
1270.291992	322.773285
1269.218750	302.665985
1268.145508	228.874786
1267.072266	362.575653
1265.999023	264.424988
1264.924805	385.878082
1263.850586	99.981918
1262.776367	450.644836
1261.701172	340.399323
1260.625977	525.126343
1259.550781	531.891418
1258.475586	229.251343
1257.400391	406.588196
1256.324219	401.206940
1255.248047	541.909363
1254.171875	548.675171
1253.094727	377.783020
1252.018555	355.386078
1250.941406	408.401855
1249.864258	176.851898
1248.786133	441.412354
1247.708008	329.062775
1246.630859	258.078552
1245.551758	432.526855
1244.473633	308.092957
1243.394531	178.846741
1242.316406	404.173889
1241.236328	250.669830
1240.157227	63.247459
1239.077148	402.470795
1237.998047	232.060547
1236.917969	265.458679
1235.836914	405.526733
1234.756836	569.768738
1233.675781	394.572906
1232.594727	318.799774
1231.512695	354.494659
1230.431641	196.376465
1229.349609	253.848053
1228.267578	420.234863
1227.185547	145.962097
1226.102539	329.203949
1225.019531	241.346481
1223.936523	262.369598
1222.853516	193.877197
1221.769531	362.359894
1220.686523	228.563278
1219.602539	150.392975
1218.517578	173.722412
1217.433594	-5.911647
1216.348633	196.133621
1215.263672	151.755264
1214.178711	75.987968
1213.092773	215.049805
1212.007813	250.259979
1210.921875	234.762207
1209.834961	233.714157
1208.749023	160.296539
1207.662109	168.858032
1206.575195	-68.482384
1205.488281	60.570782
1204.400391	42.560741
1203.313477	157.022964
1202.225586	126.901657
1201.136719	53.420052
1200.048828	-48.941875
1198.959961	127.892799
1197.871094	-102.031868
1196.782227	-74.476906
1195.692383	126.203323
1194.603516	117.565292
1193.513672	-93.044724
1192.423828	-123.326630
1191.333008	-2.242240
1190.242188	-104.672035
1189.151367	-111.010757
1188.060547	-93.365051
1186.969727	109.104752
1185.877930	-19.794680
1184.786133	74.509491
1183.694336	-39.993629
1182.601563	-152.084320
1181.509766	-158.636002
1180.416992	40.973492
1179.323242	41.498878
1178.230469	61.166546
1177.136719	104.747955
1176.042969	69.225449
1174.949219	-2.238907
1173.854492	86.715118
1172.760742	98.995888
1171.666016	58.579742
1170.570313	104.283997
1169.475586	-89.285515
1168.379883	49.639416
1167.284180	-115.209534
1166.188477	-189.174088
1165.091797	71.469147
1163.996094	-165.061356
1162.899414	9.386202
1161.801758	14.136062
1160.705078	54.674492
1159.607422	-119.710136
1158.509766	40.111652
1157.412109	-81.757446
1156.313477	-74.777733
1155.215820	44.277615
1154.117188	194.243637
1153.017578	60.388062
1151.918945	0.458411
1150.819336	-9.435971
1149.719727	64.031952
1148.620117	11.187654
1147.519531	-134.545502
1146.418945	45.943806
1145.318359	-30.762079
1144.217773	-45.586670
1143.116211	151.319122
1142.014648	-20.605082
1140.913086	14.426202
1139.811523	-33.806389
1138.708984	-74.920593
1137.606445	-32.861454
1136.503906	-31.243799
1135.401367	-43.908058
1134.297852	135.777008
1133.194336	161.012985
1132.090820	164.846191
1130.987305	135.422592
1129.882813	203.269867
1128.778320	197.518402
1127.673828	258.155029
1126.569336	228.632385
1125.463867	270.215363
1124.358398	22.596079
1123.252930	113.922455
1122.146484	79.617645
1121.041016	275.061523
1119.934570	233.589081
1118.828125	111.620041
1117.720703	55.954475
1116.613281	83.119560
1115.505859	131.544571
1114.398438	-118.100998
1113.291016	8.348495
1112.182617	87.433289
1111.074219	289.376984
1109.964844	186.359451
1108.856445	121.179924
1107.747070	-14.853179
1106.637695	160.884186
1105.528320	93.344765
1104.417969	80.107880
1103.307617	170.700943
1102.197266	218.771042
1101.086914	181.890137
1099.975586	310.090607
1098.864258	348.626526
1097.752930	184.413544
1096.641602	178.164246
1095.529297	160.123917
1094.416992	59.637466
1093.304688	43.973118
1092.191406	160.157440
1091.079102	240.979156
1089.965820	159.363770
1088.852539	193.075150
1087.738281	106.790230
1086.624023	166.355881
1085.509766	251.756195
1084.395508	313.608063
1083.280273	297.867767
1082.166016	310.336731
1081.050781	214.733429
1079.934570	126.215820
1078.819336	105.840210
1077.703125	106.598541
1076.586914	201.239044
1075.469727	176.165283
1074.353516	69.006760
1073.236328	163.599243
1072.119141	312.084473
1071.000977	83.073067
1069.882813	161.204834
1068.765625	136.213226
1067.646484	141.685699
1066.528320	67.538116
1065.409180	288.470642
1064.290039	123.037018
1063.170898	149.613922
1062.050781	7.707566
1060.930664	165.326752
1059.810547	74.964333
1058.690430	52.469593
1057.569336	-21.437328
1056.449219	-160.732834
1055.327148	92.614319
1054.206055	32.814404
1053.083984	-40.958508
1051.961914	-21.273888
1050.839844	-24.926043
1049.717773	18.122757
1048.594727	-6.503920
1047.471680	73.885094
1046.348633	86.617538
1045.224609	248.601212
1044.101563	79.487160
1042.976563	71.289642
1041.852539	105.069763
1040.728516	122.549774
1039.603516	95.787941
1038.478516	-182.431046
1037.352539	67.981377
1036.227539	76.242279
1035.101563	86.848610
1033.974609	27.677914
1032.848633	-10.499232
1031.721680	-48.633980
1030.594727	-7.676272
1029.467773	93.724960
1028.340820	-183.669067
1027.212891	-61.308659
1026.084961	-24.914417
1024.956055	71.867111
1023.828125	-82.096390
1022.699219	-71.161919
1021.570313	-276.012146
1020.440430	-172.174423
1019.311523	-72.986412
1018.181641	-94.399635
1017.050781	-171.412659
1015.920898	-225.172943
1014.790039	154.462860
1013.659180	-82.307365
1012.528320	-22.451065
1011.396484	-15.850854
1010.265625	83.393242
1009.132813	-46.527317
1008.000977	38.864536
1006.868164	-88.597000
1005.736328	255.897873
1004.602539	246.455063
1003.469727	285.608765
1002.335938	680.734436
1001.202148	775.303894
1000.068359	435.530151
998.933594	63.613899
997.799805	75.247147
996.665039	-90.857452
995.529297	-58.347099
994.394531	87.265854
993.258789	-97.064537
992.123047	-20.629580
990.986328	74.254936
989.849609	19.281973
988.712891	-7.965405
987.576172	289.758942
986.439453	158.869080
985.301758	205.434143
984.164063	19.438808
983.025391	20.048916
981.887695	-117.398277
980.749023	25.998259
979.610352	157.865585
978.470703	-82.902824
977.332031	283.563141
976.192383	118.827820
975.051758	18.564085
973.912109	-5.777177
972.771484	91.691818
971.630859	51.345825
970.490234	70.763779
969.348633	289.941864
968.207031	79.849434
967.065430	145.258713
965.923828	160.205627
964.781250	76.557541
963.638672	43.436920
962.496094	235.039780
961.352539	137.797043
960.208984	40.638634
959.065430	-10.617405
957.921875	20.643852
956.777344	93.143456
955.632813	32.866783
954.488281	-86.852531
953.343750	-149.272659
952.198242	56.032585
951.052734	-81.797279
949.907227	25.143576
948.760742	-62.249825
947.614258	117.842537
946.467773	30.538391
945.321289	98.653679
944.173828	173.621582
943.026367	125.284424
941.878906	65.588959
940.730469	165.714523
939.582031	334.279663
938.433594	258.702820
937.285156	-56.282207
936.135742	178.432724
934.987305	287.689362
933.836914	194.080719
932.687500	159.788986
931.537109	-6.585176
930.386719	105.001259
929.236328	-31.625170
928.084961	98.178917
926.934570	25.396433
925.783203	-181.573929
924.630859	64.265297
923.478516	87.133713
922.327148	30.435389
921.173828	123.815826
920.021484	-21.453852
918.868164	-134.825317
917.714844	1.754852
916.561523	-18.413252
915.407227	54.538494
914.252930	102.506210
913.098633	-110.518631
911.944336	-173.676392
910.789063	26.344433
909.633789	-45.855034
908.478516	-25.045069
907.322266	2.569281
906.166016	161.627151
905.009766	78.193199
903.853516	-132.038971
902.696289	-29.641590
901.539063	-51.806633
900.381836	7.538364
899.223633	1.235282
898.065430	-25.417683
896.907227	106.286705
895.749023	-44.742184
894.589844	107.266266
893.430664	-45.939602
892.271484	85.668732
891.112305	115.552399
889.952148	102.507408
888.791992	-57.312630
887.630859	205.130478
886.470703	-8.806474
885.309570	163.238861
884.148438	59.959148
882.986328	-45.528309
881.825195	65.514137
880.663086	-107.563850
879.500000	-111.517921
878.337891	51.278248
877.174805	13.485847
876.011719	23.004581
874.847656	39.267193
873.684570	177.084625
872.520508	-38.539173
871.355469	85.711441
870.191406	-37.570320
869.026367	136.083344
867.861328	212.952087
866.695313	51.475464
865.530273	78.858116
864.364258	70.262131
863.197266	185.211197
862.031250	127.154152
860.864258	336.313599
859.697266	199.645096
858.530273	233.595230
857.362305	182.246109
856.194336	130.902969
855.026367	101.992889
853.857422	167.250320
852.688477	207.798920
851.519531	199.001343
850.350586	304.459534
849.180664	230.635483
848.010742	138.907776
846.840820	358.430206
845.670898	230.852539
844.500000	219.686584
843.329102	230.875534
842.157227	219.663528
840.986328	89.902519
839.814453	51.846958
838.642578	83.078857
837.469727	120.972229
836.296875	154.350357
835.124023	230.126892
833.951172	158.445938
832.777344	91.234215
831.603516	73.132553
830.429688	166.591751
829.255859	164.039185
828.081055	210.528519
826.906250	-44.091267
825.731445	180.725418
824.555664	224.854462
823.379883	224.361786
822.204102	250.572311
821.027344	185.412704
819.851563	97.985046
818.674805	-40.642303
817.497070	-30.107292
816.320313	18.220699
815.142578	70.941185
813.963867	-238.950912
812.786133	116.165474
811.607422	8.653432
810.428711	-56.611080
809.250000	-104.099770
808.070313	-27.192726
806.890625	7.445147
805.710938	139.736725
804.531250	-101.033775
803.350586	82.199837
802.169922	-52.000607
800.988281	-17.570877
799.807617	-167.276810
798.625977	-66.380684
797.444336	-160.650543
796.261719	-144.093475
795.079102	-103.202057
793.896484	-75.654778
792.713867	142.318146
791.530273	-133.626312
790.346680	-19.854593
789.163086	98.258629
787.979492	360.110168
786.794922	161.672394
785.610352	-21.219767
784.425781	41.378433
783.240234	101.704971
782.054688	86.830276
780.869141	259.746002
779.682617	220.481155
778.496094	39.863106
777.309570	9.446092
776.123047	31.994307
774.935547	-44.807983
773.748047	90.215401
772.560547	11.177352
771.373047	139.457382
770.184570	93.466301
768.996094	151.077728
767.806641	74.202477
766.618164	-117.226196
765.428711	48.260170
764.239258	-37.409985
763.048828	-61.413719
761.858398	-32.596966
760.667969	82.014671
759.477539	130.549896
758.286133	183.441025
757.094727	0.982872
755.903320	102.216301
754.710938	284.715240
753.518555	269.331238
752.326172	324.246796
751.133789	262.708832
749.940430	91.383133
748.747070	128.701385
747.553711	-13.996657
746.359375	104.502640
745.166016	115.437843
743.970703	319.377686
742.776367	192.087326
741.581055	205.163010
740.385742	-82.060104
739.190430	-90.846718
737.994141	84.397690
736.797852	5.478971
735.601563	3.240859
734.405273	-14.320558
733.208008	70.998634
732.010742	-110.689072
730.813477	79.631950
729.615234	27.079697
728.416992	-82.295853
727.218750	55.429123
726.020508	138.454819
724.821289	5.112154
723.622070	-56.062611
722.422852	42.245941
721.222656	90.292564
720.022461	24.806847
718.822266	206.001648
717.621094	149.272354
716.420898	219.121994
715.218750	86.106979
714.017578	49.119968
712.815430	262.874695
711.614258	-53.082088
710.411133	119.230049
709.208984	141.167358
708.005859	-37.266312
706.802734	54.418083
705.599609	-10.660501
704.395508	-27.804882
703.191406	-34.035885
701.987305	48.955811
700.782227	18.834181
699.577148	34.418110
698.372070	80.457275
697.166992	-119.094589
695.960938	-40.391861
694.754883	14.406597
693.548828	149.571823
692.341797	154.417191
691.135742	94.167046
689.927734	-65.866425
688.720703	-41.349064
687.512695	-38.508148
686.304688	74.978477
685.096680	-13.213131
683.888672	-157.695038
682.679688	-72.337532
681.470703	4.346292
680.260742	44.198990
679.050781	-113.025085
677.840820	-38.448978
676.630859	31.796427
675.419922	6.810439
674.209961	48.950790
672.998047	0.242130
671.787109	-28.942190
670.575195	136.527130
669.363281	-24.480982
668.151367	-36.251114
666.938477	-24.216385
665.725586	-53.201477
664.512695	107.921913
663.299805	81.141396
662.085938	-133.414764
660.872070	64.394211
659.658203	63.622128
658.443359	75.819977
657.228516	72.941719
656.013672	139.091751
654.797852	310.867767
653.583008	-58.392044
652.366211	7.808829
651.150391	78.310081
649.934570	-60.122890
648.717773	-82.195435
647.500000	1.244213
646.283203	237.475967
645.065430	204.632462
643.847656	-77.739632
642.629883	227.205383
641.411133	136.352570
640.192383	-59.795677
638.973633	40.758453
637.753906	-58.577805
636.534180	-11.781801
635.314453	11.361756
634.094727	-57.849895
632.874023	102.675652
631.653320	57.061256
630.432617	-63.652954
629.211914	-14.843946
627.990234	-34.717602
626.768555	91.213837
625.545898	99.141708
624.324219	87.746758
623.101563	378.474243
621.877930	-35.834713
620.655273	128.332520
619.431641	50.392403
618.208008	-136.750839
616.983398	76.406693
615.759766	6.932199
614.535156	187.747299
613.310547	62.535259
612.084961	1.463419
610.859375	-119.519424
609.633789	20.254070
608.408203	42.341778
607.181641	-68.138458
605.955078	-22.729221
604.728516	18.291132
