# Supplementary material for: Raman spectroscopy accurately differentiates mucosal healing from non-healing and biochemical changes following biological therapy in inflammatory bowel disease
Source: PLoS One. 2021 Jun 2;16(6):e0252210. doi: 10.1371/journal.pone.0252210 (PMC8172032; doi:10.1371/journal.pone.0252210)
Supplement: S4 Dataset — (ZIP) [file pone.0252210.s006.zip › CD Mucosal healing/EC042-1_base sub CR removed_90__X_-26568.8__Y_40174.2__Time_1003.txt]

1714.793945	238.434067
1713.817383	-45.792465
1712.840820	32.378960
1711.864258	15.612009
1710.886719	-200.562134
1709.909180	-146.841080
1708.931641	-211.920074
1707.953125	32.974239
1706.975586	-6.886489
1705.997070	-42.106270
1705.018555	146.946991
1704.040039	-28.713715
1703.060547	-73.744347
1702.081055	78.742172
1701.101563	113.017807
1700.122070	368.845184
1699.142578	-65.616219
1698.162109	103.888168
1697.181641	85.966751
1696.201172	38.429085
1695.220703	607.788391
1694.239258	436.912079
1693.257813	565.038879
1692.276367	719.717163
1691.294922	516.642334
1690.313477	625.825134
1689.331055	692.245544
1688.348633	667.993958
1687.366211	817.143860
1686.383789	827.693237
1685.400391	934.270386
1684.416992	1240.798828
1683.433594	865.353333
1682.450195	844.515625
1681.465820	741.312866
1680.482422	957.910156
1679.498047	943.060913
1678.512695	1319.638428
1677.528320	1265.381592
1676.542969	1198.122681
1675.558594	1344.007568
1674.572266	1660.254272
1673.586914	1702.971680
1672.601563	1772.617920
1671.615234	1733.652100
1670.628906	1867.763916
1669.642578	1641.044800
1668.655273	1632.540771
1667.668945	1913.855469
1666.681641	2017.635498
1665.694336	2050.178223
1664.706055	1945.188354
1663.718750	1917.660156
1662.730469	2407.651123
1661.742188	2245.749023
1660.753906	2137.414307
1659.764648	2230.976074
1658.775391	2044.169312
1657.787109	2099.003662
1656.796875	2413.771973
1655.807617	2014.106445
1654.818359	1890.403198
1653.828125	1862.504883
1652.837891	1914.503662
1651.846680	1773.865356
1650.856445	1602.090942
1649.865234	1457.318604
1648.874023	1384.493652
1647.882813	1248.782959
1646.891602	1037.014648
1645.899414	699.024292
1644.907227	654.845642
1643.915039	600.628113
1642.922852	845.245300
1641.930664	683.791382
1640.937500	586.209961
1639.944336	373.081390
1638.951172	442.752655
1637.957031	278.160187
1636.963867	161.590576
1635.969727	-52.004314
1634.975586	98.629730
1633.981445	-55.968266
1632.986328	-186.355011
1631.991211	-0.211990
1630.996094	252.116333
1630.000977	17.777449
1629.005859	141.897186
1628.009766	-2.019472
1627.013672	-208.592758
1626.017578	-109.576271
1625.021484	-83.831207
1624.024414	92.132721
1623.028320	263.161346
1622.031250	-109.473633
1621.033203	88.517540
1620.036133	271.036682
1619.038086	83.542862
1618.041016	-69.382080
1617.041992	282.058655
1616.043945	111.441574
1615.045898	138.002243
1614.046875	-24.018602
1613.047852	186.748123
1612.048828	109.289513
1611.048828	-85.826828
1610.049805	5.108194
1609.049805	96.262383
1608.049805	-103.158974
1607.048828	25.146961
1606.048828	229.588287
1605.047852	38.834721
1604.046875	94.432266
1603.045898	-69.600914
1602.044922	-42.365807
1601.042969	-28.032902
1600.041016	-107.666443
1599.039063	-226.306808
1598.037109	172.861115
1597.034180	-133.641006
1596.031250	-387.598755
1595.028320	-30.007439
1594.025391	-158.235413
1593.022461	-223.611877
1592.018555	-82.608467
1591.014648	-233.892059
1590.010742	-1.405009
1589.006836	-384.654022
1588.001953	-238.149185
1586.997070	-214.204041
1585.992188	164.387787
1584.987305	-187.014893
1583.982422	144.601105
1582.976563	168.644333
1581.970703	12.961464
1580.964844	162.093277
1579.958984	32.557243
1578.952148	113.949829
1577.945313	184.899200
1576.938477	344.282471
1575.931641	95.121399
1574.924805	212.803070
1573.916992	301.789642
1572.909180	239.903183
1571.901367	79.220573
1570.893555	-47.659737
1569.884766	142.443436
1568.876953	54.446011
1567.868164	265.086517
1566.858398	34.125778
1565.849609	138.076187
1564.839844	99.133224
1563.830078	480.489594
1562.820313	-33.485706
1561.810547	-96.023209
1560.799805	-140.501968
1559.790039	22.338371
1558.779297	239.411621
1557.767578	305.940521
1556.756836	219.436584
1555.745117	324.516357
1554.733398	336.165649
1553.721680	407.211731
1552.709961	175.177139
1551.697266	139.780472
1550.685547	507.918518
1549.672852	135.796707
1548.659180	317.181854
1547.646484	345.739746
1546.632813	299.112732
1545.619141	190.279465
1544.605469	140.740204
1543.591797	258.975861
1542.577148	314.952606
1541.562500	148.591827
1540.547852	72.468529
1539.533203	473.765320
1538.518555	4.866044
1537.502930	88.168297
1536.487305	-14.539729
1535.471680	19.284464
1534.456055	-83.808678
1533.439453	93.939407
1532.422852	-125.587967
1531.406250	159.876831
1530.389648	-60.031246
1529.373047	201.647110
1528.355469	66.336037
1527.337891	82.770180
1526.320313	6.278358
1525.302734	269.330170
1524.284180	161.458694
1523.265625	-216.748428
1522.247070	-319.811493
1521.228516	-75.899101
1520.208984	167.650360
1519.190430	81.834305
1518.170898	111.443260
1517.151367	94.545425
1516.130859	61.979721
1515.111328	203.845444
1514.090820	-142.495941
1513.070313	75.862999
1512.049805	-24.391745
1511.028320	-112.033180
1510.006836	-325.598145
1508.986328	-69.891975
1507.963867	-412.104919
1506.942383	-44.179676
1505.919922	-79.128677
1504.898438	-198.860657
1503.875977	-216.306686
1502.852539	58.039768
1501.830078	-169.952972
1500.806641	-108.744377
1499.783203	-147.643417
1498.759766	-237.951065
1497.736328	-144.202606
1496.711914	-314.266479
1495.687500	-113.585152
1494.663086	53.536808
1493.638672	235.705109
1492.613281	215.605530
1491.587891	169.734253
1490.563477	-21.962456
1489.537109	39.078968
1488.511719	212.282486
1487.485352	12.358196
1486.458984	-146.840881
1485.432617	-33.061916
1484.406250	496.432312
1483.379883	214.156494
1482.352539	582.248352
1481.325195	253.753662
1480.297852	468.308319
1479.269531	430.188416
1478.241211	730.872070
1477.213867	654.142761
1476.184570	916.052002
1475.156250	986.668396
1474.127930	1057.080444
1473.098633	1333.495361
1472.069336	1148.904053
1471.040039	1361.230225
1470.009766	1354.469727
1468.979492	1296.682739
1467.950195	1549.068359
1466.918945	1643.502808
1465.888672	2187.736816
1464.857422	2208.001953
1463.827148	1996.910522
1462.795898	2443.746338
1461.763672	2374.622803
1460.732422	2666.027588
1459.700195	2655.033447
1458.667969	2664.235107
1457.635742	2541.351563
1456.603516	2862.433594
1455.570313	2952.406006
1454.537109	2844.416748
1453.503906	2858.089355
1452.470703	2889.406006
1451.436523	3143.639160
1450.403320	3053.075439
1449.369141	3489.409180
1448.333984	3079.452881
1447.299805	3350.839844
1446.264648	3267.558350
1445.230469	3002.019287
1444.194336	3199.614990
1443.159180	3144.072998
1442.124023	2782.408936
1441.087891	2547.287354
1440.051758	2780.015137
1439.015625	2565.137939
1437.978516	2812.831055
1436.941406	2769.783203
1435.904297	2494.294922
1434.867188	2001.675781
1433.830078	2072.406250
1432.791992	1622.955078
1431.754883	1451.383911
1430.715820	1262.162598
1429.677734	853.530762
1428.639648	921.861511
1427.600586	871.603821
1426.561523	929.811157
1425.522461	443.460205
1424.482422	446.293121
1423.443359	275.296967
1422.403320	386.553375
1421.363281	653.967102
1420.322266	349.608368
1419.282227	307.301727
1418.241211	541.931824
1417.200195	348.664856
1416.159180	402.121765
1415.117188	322.255920
1414.076172	121.783585
1413.034180	180.439560
1411.992188	-65.061722
1410.949219	61.586712
1409.907227	115.407089
1408.864258	-31.736462
1407.821289	82.502884
1406.777344	-66.936867
1405.734375	37.393406
1404.690430	166.852539
1403.646484	163.335632
1402.602539	222.650772
1401.557617	-36.580135
1400.513672	50.553658
1399.468750	358.404022
1398.423828	277.644592
1397.377930	-16.041859
1396.333008	221.808975
1395.287109	33.733303
1394.241211	-53.939621
1393.195313	-66.314293
1392.148438	-8.465355
1391.101563	64.512054
1390.054688	140.101196
1389.007813	105.701294
1387.960938	-213.731873
1386.913086	-97.704140
1385.865234	195.965744
1384.817383	67.149429
1383.769531	-68.953377
1382.720703	-289.828583
1381.671875	-45.737175
1380.623047	-161.288208
1379.574219	8.077199
1378.524414	40.187984
1377.475586	10.068612
1376.425781	-19.888783
1375.375977	-371.544159
1374.325195	225.090057
1373.274414	-293.241028
1372.224609	-442.095947
1371.172852	49.977413
1370.122070	60.981567
1369.070313	221.666153
1368.019531	128.358566
1366.967773	-144.089386
1365.915039	111.716858
1364.863281	131.087769
1363.810547	262.641724
1362.757813	-11.337662
1361.705078	-58.573811
1360.651367	-93.171249
1359.598633	-33.024857
1358.544922	-141.815445
1357.491211	-158.371979
1356.436523	66.363647
1355.382813	246.490845
1354.328125	218.029327
1353.273438	155.008484
1352.217773	278.461548
1351.163086	352.423615
1350.107422	488.603271
1349.051758	592.667419
1347.996094	669.600952
1346.939453	463.888855
1345.883789	541.231934
1344.827148	1000.606018
1343.769531	612.109497
1342.712891	989.894897
1341.655273	1119.903931
1340.598633	1163.366211
1339.540039	1088.097046
1338.482422	1287.970459
1337.423828	1344.349243
1336.366211	1210.322632
1335.307617	1244.838257
1334.248047	1150.871094
1333.189453	1032.428589
1332.129883	1129.404907
1331.070313	858.112976
1330.010742	854.142029
1328.950195	1006.079163
1327.890625	898.705078
1326.830078	924.980103
1325.768555	862.517212
1324.708008	1101.574219
1323.646484	1108.637939
1322.585938	1056.670410
1321.523438	1347.941406
1320.461914	1039.731567
1319.400391	953.867126
1318.337891	976.745117
1317.275391	1140.356812
1316.211914	949.095825
1315.149414	1411.259033
1314.085938	833.541138
1313.022461	1108.672729
1311.958984	1117.863159
1310.894531	1045.967651
1309.831055	1299.282837
1308.766602	922.532532
1307.701172	1001.393127
1306.636719	1070.568604
1305.571289	793.050842
1304.505859	1120.822632
1303.440430	1065.061890
1302.375000	1267.616089
1301.308594	1199.900146
1300.242188	1279.817749
1299.175781	1200.191040
1298.109375	1319.709229
1297.041992	827.903015
1295.975586	1382.320190
1294.908203	1192.943848
1293.839844	1290.914795
1292.772461	625.994690
1291.704102	883.800415
1290.635742	786.054199
1289.567383	754.702942
1288.498047	635.262329
1287.428711	1028.225586
1286.360352	830.667603
1285.290039	599.031860
1284.220703	556.225098
1283.150391	790.262695
1282.080078	791.763977
1281.009766	871.720459
1279.939453	929.746704
1278.868164	833.744080
1277.796875	571.585388
1276.725586	1136.201416
1275.654297	786.317932
1274.582031	1008.668823
1273.509766	1089.296143
1272.437500	1433.868896
1271.365234	1477.946777
1270.291992	1329.176270
1269.218750	1390.553711
1268.145508	1303.097778
1267.072266	1506.204102
1265.999023	1270.112061
1264.924805	1400.134155
1263.850586	1361.899292
1262.776367	943.377380
1261.701172	1361.308960
1260.625977	1610.961182
1259.550781	1470.690674
1258.475586	1498.660278
1257.400391	1624.117188
1256.324219	1342.907837
1255.248047	1522.037231
1254.171875	1577.010254
1253.094727	1556.575928
1252.018555	1397.526123
1250.941406	1508.606079
1249.864258	1614.822510
1248.786133	1570.289795
1247.708008	1627.920898
1246.630859	1491.138306
1245.551758	1454.076538
1244.473633	1273.739746
1243.394531	1248.953613
1242.316406	1445.179321
1241.236328	1364.587036
1240.157227	1063.184326
1239.077148	895.398804
1237.998047	1581.685547
1236.917969	1229.552490
1235.836914	1445.037842
1234.756836	1165.846436
1233.675781	1616.386719
1232.594727	1148.266724
1231.512695	1458.089478
1230.431641	1339.025024
1229.349609	1178.837158
1228.267578	1306.840942
1227.185547	1216.914551
1226.102539	1172.996948
1225.019531	1092.790161
1223.936523	1184.353882
1222.853516	1031.583862
1221.769531	1152.091064
1220.686523	1166.153320
1219.602539	641.194702
1218.517578	664.964417
1217.433594	840.892639
1216.348633	717.200378
1215.263672	414.827942
1214.178711	585.747559
1213.092773	510.341705
1212.007813	379.421936
1210.921875	566.980469
1209.834961	739.928772
1208.749023	688.471313
1207.662109	945.592407
1206.575195	1156.740723
1205.488281	931.529236
1204.400391	754.541687
1203.313477	876.272156
1202.225586	600.499390
1201.136719	86.402786
1200.048828	246.508255
1198.959961	-108.581497
1197.871094	176.465881
1196.782227	172.626953
1195.692383	-103.073502
1194.603516	90.168610
1193.513672	-216.808136
1192.423828	17.059605
1191.333008	-95.297264
1190.242188	133.454346
1189.151367	-264.886444
1188.060547	-252.506805
1186.969727	-115.380928
1185.877930	-379.267548
1184.786133	-67.190422
1183.694336	-93.641197
1182.601563	-50.622868
1181.509766	155.352661
1180.416992	23.065977
1179.323242	-56.535233
1178.230469	-25.962200
1177.136719	-45.829277
1176.042969	49.186550
1174.949219	-37.962646
1173.854492	-158.711853
1172.760742	110.686661
1171.666016	162.053406
1170.570313	158.246597
1169.475586	300.256866
1168.379883	267.490265
1167.284180	14.634184
1166.188477	-199.974136
1165.091797	166.181122
1163.996094	111.498062
1162.899414	410.290161
1161.801758	49.603523
1160.705078	161.776489
1159.607422	147.239258
1158.509766	180.326965
1157.412109	404.181915
1156.313477	293.799957
1155.215820	66.473862
1154.117188	115.748260
1153.017578	172.025146
1151.918945	280.599976
1150.819336	67.280647
1149.719727	101.719887
1148.620117	0.245994
1147.519531	-122.745216
1146.418945	-124.373947
1145.318359	-85.657471
1144.217773	107.609627
1143.116211	-68.134048
1142.014648	10.611044
1140.913086	-343.640930
1139.811523	155.743423
1138.708984	-324.619781
1137.606445	257.470764
1136.503906	-47.105324
1135.401367	332.500366
1134.297852	37.302238
1133.194336	171.902573
1132.090820	97.419456
1130.987305	86.935890
1129.882813	446.503143
1128.778320	466.550323
1127.673828	837.500366
1126.569336	928.364258
1125.463867	580.485962
1124.358398	955.558838
1123.252930	820.885010
1122.146484	752.489990
1121.041016	463.754303
1119.934570	373.950500
1118.828125	447.440521
1117.720703	565.757629
1116.613281	437.816772
1115.505859	633.959412
1114.398438	494.038696
1113.291016	443.950897
1112.182617	450.524017
1111.074219	527.913879
1109.964844	338.130005
1108.856445	583.078552
1107.747070	624.679321
1106.637695	510.313141
1105.528320	679.239746
1104.417969	904.648376
1103.307617	570.572510
1102.197266	288.480988
1101.086914	523.030273
1099.975586	988.503174
1098.864258	392.697327
1097.752930	553.767273
1096.641602	639.281616
1095.529297	545.616943
1094.416992	720.473511
1093.304688	518.377075
1092.191406	608.270569
1091.079102	825.193420
1089.965820	745.419495
1088.852539	717.395630
1087.738281	541.127197
1086.624023	668.281799
1085.509766	442.641235
1084.395508	560.276489
1083.280273	475.690948
1082.166016	987.938416
1081.050781	496.825806
1079.934570	557.818665
1078.819336	473.189667
1077.703125	407.345367
1076.586914	594.985046
1075.469727	437.578918
1074.353516	324.815918
1073.236328	186.280304
1072.119141	481.593323
1071.000977	338.369843
1069.882813	450.678436
1068.765625	40.408009
1067.646484	351.848633
1066.528320	103.391808
1065.409180	428.735168
1064.290039	695.414124
1063.170898	32.798790
1062.050781	332.224915
1060.930664	413.964233
1059.810547	425.521667
1058.690430	324.857117
1057.569336	-39.916115
1056.449219	245.283203
1055.327148	320.056549
1054.206055	170.570068
1053.083984	194.020142
1051.961914	203.490799
1050.839844	154.639267
1049.717773	157.208755
1048.594727	73.480812
1047.471680	92.494339
1046.348633	71.908531
1045.224609	314.884033
1044.101563	168.487305
1042.976563	40.852791
1041.852539	-5.083633
1040.728516	177.387512
1039.603516	-94.350182
1038.478516	36.972084
1037.352539	168.304443
1036.227539	-12.221272
1035.101563	286.782623
1033.974609	-14.506977
1032.848633	144.986542
1031.721680	278.913025
1030.594727	291.981995
1029.467773	149.418915
1028.340820	-20.859495
1027.212891	-142.170013
1026.084961	-286.543762
1024.956055	-272.834534
1023.828125	-138.283829
1022.699219	-96.529449
1021.570313	-609.284668
1020.440430	-363.039703
1019.311523	-462.378784
1018.181641	-373.714325
1017.050781	-519.125610
1015.920898	-337.508209
1014.790039	-255.490799
1013.659180	7.337337
1012.528320	54.775387
1011.396484	23.593725
1010.265625	43.514385
1009.132813	137.627472
1008.000977	393.843353
1006.868164	606.128784
1005.736328	1082.161499
1004.602539	1900.361328
1003.469727	2702.164063
1002.335938	3122.369629
1001.202148	2775.339600
1000.068359	2031.263794
998.933594	832.672974
997.799805	583.912842
996.665039	566.305786
995.529297	211.885239
994.394531	259.337311
993.258789	320.780182
992.123047	237.064392
990.986328	128.196579
989.849609	206.306183
988.712891	305.308624
987.576172	-81.777184
986.439453	-83.750740
985.301758	4.291607
984.164063	198.409851
983.025391	164.703217
981.887695	-142.691284
980.749023	305.025330
979.610352	299.507782
978.470703	128.578461
977.332031	-180.041275
976.192383	5.964269
975.051758	198.973267
973.912109	139.323074
972.771484	371.666199
971.630859	422.651886
970.490234	581.741577
969.348633	33.859989
968.207031	374.694794
967.065430	339.242340
965.923828	609.133667
964.781250	186.428879
963.638672	80.572342
962.496094	341.777008
961.352539	449.497772
960.208984	314.479156
959.065430	-17.290770
957.921875	31.504187
956.777344	-143.922836
955.632813	234.951019
954.488281	318.597961
953.343750	-66.677834
952.198242	115.782539
951.052734	133.682602
949.907227	170.072433
948.760742	-161.412201
947.614258	300.546753
946.467773	-76.110207
945.321289	-9.200466
944.173828	-47.183517
943.026367	314.646393
941.878906	407.123993
940.730469	72.963989
939.582031	715.762024
938.433594	293.106506
937.285156	167.335907
936.135742	422.610596
934.987305	98.919876
933.836914	42.234520
932.687500	211.338287
931.537109	405.610535
930.386719	258.350220
929.236328	325.375702
928.084961	-65.005463
926.934570	-63.576141
925.783203	-57.414688
924.630859	-51.077469
923.478516	-5.905560
922.327148	125.810104
921.173828	187.175461
920.021484	114.585747
918.868164	-82.766487
917.714844	-141.297531
916.561523	-70.191597
915.407227	-194.220352
914.252930	-72.876869
913.098633	12.252158
911.944336	-127.134857
910.789063	-71.221436
909.633789	-221.563873
908.478516	-36.131874
907.322266	67.752556
906.166016	-190.873642
905.009766	-66.339714
903.853516	-374.385101
902.696289	58.387211
901.539063	-151.925949
900.381836	-85.864952
899.223633	-98.917397
898.065430	10.327584
896.907227	20.102924
895.749023	179.237244
894.589844	327.104462
893.430664	224.101196
892.271484	213.897797
891.112305	407.127380
889.952148	148.615219
888.791992	89.034828
887.630859	307.270142
886.470703	195.929092
885.309570	50.876915
884.148438	271.448883
882.986328	340.874695
881.825195	121.679733
880.663086	229.559662
879.500000	398.311554
878.337891	190.708466
877.174805	431.584930
876.011719	402.111664
874.847656	305.149353
873.684570	460.406281
872.520508	156.478943
871.355469	613.308777
870.191406	109.324524
869.026367	208.384552
867.861328	141.018585
866.695313	244.564072
865.530273	379.525757
864.364258	-49.562149
863.197266	287.618713
862.031250	128.274277
860.864258	332.768860
859.697266	341.850952
858.530273	519.243164
857.362305	503.575958
856.194336	250.105606
855.026367	609.006042
853.857422	721.073608
852.688477	745.627258
851.519531	649.112488
850.350586	832.681702
849.180664	890.685974
848.010742	294.655396
846.840820	872.121460
845.670898	529.225098
844.500000	488.573059
843.329102	268.881348
842.157227	-55.899490
840.986328	182.969284
839.814453	287.509460
838.642578	-19.379004
837.469727	219.102020
836.296875	397.063629
835.124023	416.256531
833.951172	439.818146
832.777344	483.378510
831.603516	258.963348
830.429688	344.753235
829.255859	521.878052
828.081055	480.223572
826.906250	295.757538
825.731445	358.748657
824.555664	412.686218
823.379883	241.407532
822.204102	292.886627
821.027344	152.669327
819.851563	194.994568
818.674805	14.542403
817.497070	-154.812744
816.320313	-217.413055
815.142578	75.856651
813.963867	70.810524
812.786133	36.714733
811.607422	-222.040543
810.428711	-202.977188
809.250000	-155.178787
808.070313	-87.545090
806.890625	-222.206726
805.710938	-72.717644
804.531250	-291.973541
803.350586	-213.852737
802.169922	-29.408806
800.988281	-93.664642
799.807617	-335.481140
798.625977	-526.329041
797.444336	-284.946442
796.261719	-165.725479
795.079102	-175.233856
793.896484	-120.647469
792.713867	-123.825691
791.530273	158.489716
790.346680	-239.101944
789.163086	155.673126
787.979492	50.040047
786.794922	41.643761
785.610352	-119.505257
784.425781	-167.960815
783.240234	143.787277
782.054688	-26.558336
780.869141	39.450882
779.682617	-252.579147
778.496094	-7.946970
777.309570	503.591278
776.123047	131.758087
774.935547	-28.168692
773.748047	103.087646
772.560547	55.466785
771.373047	-1.085572
770.184570	-48.920399
768.996094	108.138428
767.806641	79.878677
766.618164	148.451782
765.428711	377.676819
764.239258	219.076553
763.048828	148.509201
761.858398	414.648407
760.667969	493.493774
759.477539	649.203247
758.286133	639.766113
757.094727	386.132202
755.903320	326.002869
754.710938	555.963196
753.518555	790.125793
752.326172	578.092712
751.133789	383.655640
749.940430	301.237701
748.747070	144.143707
747.553711	375.573822
746.359375	299.613586
745.166016	230.218185
743.970703	29.204685
742.776367	279.983276
741.581055	282.866730
740.385742	105.983185
739.190430	-108.097389
737.994141	324.207123
736.797852	136.427521
735.601563	183.040283
734.405273	142.055206
733.208008	35.429672
732.010742	40.466301
730.813477	-46.369858
729.615234	114.015541
728.416992	84.108849
727.218750	161.373306
726.020508	124.987076
724.821289	55.886566
723.622070	428.177338
722.422852	239.021973
721.222656	133.001663
720.022461	179.923050
718.822266	229.085449
717.621094	230.302704
716.420898	159.618622
715.218750	171.948456
714.017578	208.364197
712.815430	395.297943
711.614258	216.097427
710.411133	-8.655172
709.208984	-30.568884
708.005859	126.261612
706.802734	-39.110298
705.599609	2.559491
704.395508	-90.578789
703.191406	16.677988
701.987305	128.401703
700.782227	64.072693
699.577148	41.264381
698.372070	166.477890
697.166992	-25.502651
695.960938	145.678024
694.754883	10.664324
693.548828	40.980007
692.341797	-199.935837
691.135742	-390.603699
689.927734	-392.140137
688.720703	-154.775360
687.512695	-257.891266
686.304688	-59.262379
685.096680	-198.769211
683.888672	-231.757385
682.679688	-351.193085
681.470703	-403.169312
680.260742	-153.763977
679.050781	-174.971649
677.840820	-102.829353
676.630859	-171.200760
675.419922	-57.500660
674.209961	181.873154
672.998047	-186.517822
671.787109	-171.696274
670.575195	-52.861240
669.363281	321.233368
668.151367	-99.992676
666.938477	51.812805
665.725586	33.090805
664.512695	64.255310
663.299805	164.698151
662.085938	83.949097
660.872070	340.115662
659.658203	223.032745
658.443359	-21.105692
657.228516	125.402687
656.013672	155.544693
654.797852	-18.991888
653.583008	-219.203735
652.366211	-126.149353
651.150391	-24.443581
649.934570	21.289118
648.717773	-96.586273
647.500000	164.533508
646.283203	264.117706
645.065430	266.829865
643.847656	385.690613
642.629883	171.072098
641.411133	12.398745
640.192383	163.283356
638.973633	372.008331
637.753906	165.771255
636.534180	-100.703613
635.314453	-79.450485
634.094727	-17.645605
632.874023	26.689285
631.653320	10.597412
630.432617	-7.977039
629.211914	56.746433
627.990234	45.951420
626.768555	109.749893
625.545898	505.325073
624.324219	113.525200
623.101563	194.898148
621.877930	204.888153
620.655273	526.893433
619.431641	36.390491
618.208008	101.955788
616.983398	-23.873882
615.759766	59.146194
614.535156	-66.386452
613.310547	-156.549728
612.084961	-228.539688
610.859375	78.888847
609.633789	-40.451229
608.408203	-41.388069
607.181641	118.643829
605.955078	-224.858643
604.728516	-46.547752
