# Supplementary material for: Raman spectroscopy accurately differentiates mucosal healing from non-healing and biochemical changes following biological therapy in inflammatory bowel disease
Source: PLoS One. 2021 Jun 2;16(6):e0252210. doi: 10.1371/journal.pone.0252210 (PMC8172032; doi:10.1371/journal.pone.0252210)
Supplement: S4 Dataset — (ZIP) [file pone.0252210.s006.zip › CD Mucosal healing/EC040-1_base sub CR removed_23__X_-10550.3__Y_37147.1__Z_-58.0446__Time_258.txt]

1714.640625	164.059448
1713.664063	-0.885051
1712.687500	189.400894
1711.709961	-0.716654
1710.733398	34.973412
1709.755859	-148.679260
1708.778320	-98.627434
1707.799805	-34.747807
1706.821289	-165.942703
1705.843750	-71.627289
1704.864258	60.547050
1703.885742	-39.703419
1702.907227	-40.423027
1701.927734	-56.753906
1700.948242	15.658645
1699.968750	51.060886
1698.988281	-25.411873
1698.007813	115.120644
1697.028320	74.342415
1696.046875	111.463463
1695.066406	-16.578403
1694.084961	45.467617
1693.104492	67.894760
1692.123047	178.810898
1691.140625	364.809418
1690.159180	433.769531
1689.176758	185.652084
1688.194336	207.427658
1687.211914	224.271011
1686.228516	86.876747
1685.246094	355.075531
1684.262695	431.678741
1683.279297	420.726807
1682.295898	476.752594
1681.311523	485.185760
1680.327148	318.286102
1679.342773	402.024841
1678.358398	451.500061
1677.374023	570.486572
1676.388672	806.790771
1675.403320	718.915344
1674.417969	559.641907
1673.432617	706.456055
1672.446289	872.126282
1671.459961	905.211487
1670.473633	784.541992
1669.487305	874.045593
1668.500977	839.033142
1667.513672	852.113403
1666.526367	984.916748
1665.539063	998.559509
1664.550781	1062.876953
1663.563477	827.775452
1662.575195	935.096497
1661.586914	1024.089111
1660.598633	1150.417236
1659.609375	1030.513550
1658.620117	913.572144
1657.631836	1244.561890
1656.641602	1204.909058
1655.652344	1136.405273
1654.662109	1033.750122
1653.672852	1108.681274
1652.681641	943.029480
1651.691406	899.356018
1650.701172	855.917053
1649.709961	778.328064
1648.718750	769.703003
1647.727539	370.154358
1646.735352	694.921326
1645.744141	306.512939
1644.751953	536.445557
1643.759766	417.919128
1642.766602	518.715576
1641.774414	265.981354
1640.781250	248.355377
1639.788086	186.044830
1638.794922	131.826569
1637.801758	56.681629
1636.807617	42.339314
1635.813477	86.126450
1634.819336	-62.344006
1633.825195	-139.490311
1632.830078	-68.980942
1631.834961	-93.192566
1630.839844	-109.385117
1629.844727	27.209826
1628.849609	-83.537697
1627.853516	-52.063965
1626.857422	116.276459
1625.861328	42.669170
1624.865234	55.947285
1623.868164	-51.636486
1622.871094	211.486938
1621.874023	337.921326
1620.876953	-202.925781
1619.879883	86.512360
1618.881836	-46.909412
1617.883789	-33.200230
1616.885742	-69.323448
1615.887695	52.066219
1614.888672	89.477310
1613.889648	134.773758
1612.890625	75.177956
1611.891602	-91.868881
1610.892578	21.668282
1609.892578	-22.082491
1608.892578	-89.383125
1607.892578	-4.704281
1606.892578	85.181664
1605.891602	-10.892845
1604.890625	-99.073357
1603.889648	150.424576
1602.888672	161.671600
1601.887695	-33.785030
1600.885742	-108.855782
1599.883789	-19.160498
1598.881836	-133.464233
1597.879883	-62.150154
1596.876953	-56.237965
1595.874023	67.217262
1594.871094	114.825706
1593.868164	-90.963516
1592.864258	-179.208099
1591.861328	-131.703888
1590.857422	33.177998
1589.853516	-42.133572
1588.848633	-47.031185
1587.844727	65.397934
1586.839844	49.931923
1585.834961	201.272568
1584.830078	112.672264
1583.824219	65.735504
1582.819336	180.297821
1581.813477	39.446636
1580.807617	146.001511
1579.800781	124.839363
1578.794922	259.810211
1577.788086	-58.234249
1576.781250	102.571037
1575.773438	39.479858
1574.766602	298.862610
1573.758789	212.178024
1572.750977	31.843475
1571.743164	168.614090
1570.735352	149.305618
1569.726563	111.716621
1568.718750	-97.392456
1567.708984	51.877033
1566.700195	16.633354
1565.691406	7.265050
1564.681641	127.560730
1563.671875	50.491776
1562.662109	58.962299
1561.652344	41.386234
1560.641602	-212.278076
1559.630859	31.842768
1558.620117	68.382568
1557.609375	24.459581
1556.597656	104.802483
1555.586914	32.172089
1554.575195	-53.497837
1553.563477	122.272491
1552.550781	-121.529678
1551.539063	-10.753794
1550.526367	17.044987
1549.513672	223.223068
1548.500977	98.121819
1547.487305	81.558304
1546.473633	178.641342
1545.459961	-150.933990
1544.446289	-79.923782
1543.432617	55.531189
1542.417969	-62.351948
1541.404297	18.567360
1540.389648	52.845528
1539.374023	-31.769691
1538.359375	53.885509
1537.343750	67.121910
1536.328125	-10.061396
1535.312500	237.660995
1534.296875	-48.642303
1533.280273	-38.460793
1532.263672	-30.979338
1531.247070	-26.197556
1530.230469	251.577377
1529.212891	199.379105
1528.196289	188.302795
1527.178711	112.731674
1526.160156	201.822281
1525.142578	156.933197
1524.124023	-37.310646
1523.106445	149.182266
1522.087891	-4.051395
1521.068359	130.671448
1520.049805	190.676468
1519.030273	47.464645
1518.010742	45.547504
1516.991211	154.005066
1515.971680	51.663475
1514.951172	39.133591
1513.930664	-58.233677
1512.910156	-1.634533
1511.889648	280.697723
1510.868164	13.650061
1509.846680	146.836609
1508.826172	133.671677
1507.803711	-48.867161
1506.782227	119.836754
1505.759766	21.769625
1504.737305	108.167267
1503.714844	-120.724876
1502.692383	-6.347841
1501.668945	25.917198
1500.646484	-154.441742
1499.623047	-119.784073
1498.599609	-118.505157
1497.575195	-173.626999
1496.550781	-90.658035
1495.527344	-181.731354
1494.502930	192.568344
1493.477539	-8.663888
1492.453125	252.799667
1491.427734	225.264526
1490.402344	36.689659
1489.376953	226.196777
1488.350586	326.142303
1487.325195	316.184387
1486.298828	71.272522
1485.272461	250.093628
1484.245117	298.610352
1483.218750	341.950195
1482.191406	252.550476
1481.164063	344.191162
1480.136719	349.040985
1479.108398	244.199112
1478.080078	355.974060
1477.052734	600.156921
1476.023438	525.711487
1474.995117	502.198059
1473.965820	460.803192
1472.937500	918.381042
1471.908203	708.822205
1470.877930	756.314880
1469.848633	890.261353
1468.818359	769.720886
1467.788086	964.542480
1466.757813	1014.311035
1465.727539	959.795898
1464.696289	1177.195435
1463.665039	1196.270996
1462.633789	1258.492188
1461.602539	1544.167358
1460.570313	1288.792847
1459.539063	1300.090576
1458.506836	1412.873413
1457.473633	1505.267212
1456.441406	1488.515503
1455.408203	1471.734863
1454.375000	1500.593750
1453.341797	1592.812012
1452.308594	1444.149048
1451.274414	1566.710327
1450.241211	1656.282593
1449.207031	1588.720581
1448.171875	1660.471069
1447.137695	1516.953857
1446.102539	1477.281250
1445.067383	1584.434326
1444.032227	1635.866089
1442.997070	1479.804810
1441.960938	1313.679077
1440.924805	1284.197754
1439.888672	1467.132935
1438.852539	1465.455078
1437.816406	1069.504761
1436.779297	1123.509521
1435.742188	937.500122
1434.705078	880.402100
1433.666992	1111.212524
1432.629883	761.265503
1431.591797	618.457764
1430.553711	548.919556
1429.514648	353.262238
1428.476563	293.947662
1427.437500	156.486969
1426.398438	402.383270
1425.359375	307.871582
1424.320313	251.238510
1423.280273	212.286972
1422.240234	203.618561
1421.200195	275.591187
1420.159180	249.341797
1419.119141	233.228897
1418.078125	358.111786
1417.037109	191.049759
1415.996094	66.876282
1414.954102	154.095596
1413.912109	178.446518
1412.870117	117.340530
1411.828125	38.712566
1410.786133	5.409616
1409.743164	-30.354906
1408.700195	94.738510
1407.657227	-116.751274
1406.614258	-4.139446
1405.570313	-200.355026
1404.527344	57.930447
1403.483398	25.029636
1402.438477	-37.920395
1401.394531	-183.551575
1400.349609	149.964676
1399.304688	-38.159283
1398.259766	32.078571
1397.214844	132.429260
1396.168945	72.413361
1395.123047	227.950882
1394.077148	-147.531448
1393.031250	148.364777
1391.984375	13.547029
1390.937500	-33.528908
1389.890625	47.124138
1388.843750	90.284348
1387.796875	98.476952
1386.749023	216.774734
1385.701172	-117.495934
1384.653320	55.949860
1383.604492	26.931173
1382.556641	-74.452568
1381.507813	54.123566
1380.458984	-104.526291
1379.410156	156.517410
1378.360352	-21.912310
1377.310547	-65.386414
1376.260742	1.049740
1375.210938	-17.294741
1374.161133	4.365786
1373.110352	100.911491
1372.059570	-26.918562
1371.008789	22.394588
1369.957031	-197.426910
1368.906250	-40.774376
1367.854492	-11.175543
1366.802734	16.006533
1365.750000	205.122177
1364.698242	117.890602
1363.645508	0.900879
1362.592773	-18.890181
1361.540039	50.989288
1360.486328	105.989525
1359.433594	-55.310902
1358.379883	146.573334
1357.326172	94.885597
1356.271484	25.899622
1355.216797	44.006001
1354.163086	285.801971
1353.107422	385.981171
1352.052734	317.348938
1350.998047	224.007187
1349.942383	197.807205
1348.886719	323.092987
1347.830078	237.503021
1346.774414	206.622299
1345.717773	337.043396
1344.661133	388.149963
1343.604492	533.527649
1342.546875	416.198151
1341.490234	549.293213
1340.432617	665.067383
1339.375000	748.679138
1338.316406	587.172729
1337.258789	705.602112
1336.200195	586.429382
1335.141602	734.668945
1334.082031	680.035461
1333.023438	504.308472
1331.963867	568.631409
1330.904297	652.792725
1329.844727	635.646301
1328.784180	423.330933
1327.723633	314.972565
1326.663086	582.258057
1325.602539	491.368530
1324.541992	595.683167
1323.480469	504.985535
1322.418945	569.912781
1321.357422	600.343140
1320.295898	588.896057
1319.233398	750.196960
1318.170898	832.586914
1317.108398	749.819885
1316.045898	714.002686
1314.982422	1055.350708
1313.918945	590.882385
1312.855469	639.100769
1311.791992	709.539063
1310.728516	686.446533
1309.664063	715.128845
1308.599609	736.486633
1307.535156	563.498413
1306.469727	823.661560
1305.404297	697.597046
1304.338867	751.178040
1303.273438	829.390808
1302.208008	902.717712
1301.141602	604.970825
1300.075195	769.348816
1299.008789	879.674988
1297.942383	488.987274
1296.875000	739.405457
1295.807617	773.738403
1294.740234	707.484070
1293.672852	825.357178
1292.604492	668.456116
1291.537109	722.625610
1290.468750	590.448486
1289.399414	561.348572
1288.331055	549.477844
1287.261719	569.516052
1286.192383	484.241211
1285.123047	474.989044
1284.052734	553.948181
1282.983398	740.660583
1281.913086	628.676697
1280.841797	480.069611
1279.771484	468.602722
1278.700195	464.516113
1277.628906	414.001373
1276.557617	524.937134
1275.486328	528.292786
1274.414063	431.466339
1273.341797	588.861023
1272.269531	675.369141
1271.197266	615.315613
1270.124023	689.629700
1269.050781	724.877625
1267.977539	706.436096
1266.904297	758.804688
1265.830078	623.297546
1264.756836	563.501343
1263.681641	725.682373
1262.607422	668.369568
1261.533203	503.840851
1260.458008	651.369507
1259.382813	689.199280
1258.307617	583.295593
1257.231445	745.371155
1256.155273	595.696106
1255.079102	575.133301
1254.002930	539.987061
1252.926758	706.848877
1251.849609	713.066345
1250.772461	463.883972
1249.695313	742.540710
1248.617188	600.449646
1247.540039	650.466248
1246.461914	783.088867
1245.382813	621.651184
1244.304688	572.033081
1243.225586	383.997650
1242.146484	718.093994
1241.067383	532.531799
1239.988281	495.097931
1238.908203	506.201508
1237.828125	577.943542
1236.748047	678.750488
1235.667969	522.461975
1234.586914	414.714630
1233.505859	893.575378
1232.424805	434.387695
1231.343750	520.514587
1230.261719	480.626068
1229.179688	542.450073
1228.097656	509.802826
1227.015625	404.531799
1225.932617	526.771729
1224.850586	34.372616
1223.767578	514.610046
1222.683594	283.572693
1221.600586	289.575531
1220.516602	295.545380
1219.432617	318.402954
1218.347656	114.080727
1217.263672	173.147842
1216.178711	236.983185
1215.093750	225.902039
1214.008789	86.839897
1212.922852	341.227295
1211.836914	325.197021
1210.750977	256.061554
1209.665039	290.638245
1208.579102	469.850922
1207.492188	429.542206
1206.405273	268.688782
1205.318359	351.266296
1204.230469	195.233521
1203.142578	268.065369
1202.054688	258.938660
1200.966797	119.753952
1199.877930	134.641724
1198.790039	58.027840
1197.701172	-1.761372
1196.611328	133.276108
1195.522461	-10.777338
1194.432617	11.089984
1193.342773	-77.685562
1192.252930	-82.352753
1191.162109	-219.234375
1190.072266	-183.132309
1188.981445	-24.611364
1187.889648	4.107963
1186.798828	143.201630
1185.707031	-73.062340
1184.615234	-126.106491
1183.523438	-52.030025
1182.430664	-9.231133
1181.337891	-62.431946
1180.245117	80.929512
1179.152344	68.363503
1178.059570	106.068756
1176.965820	-57.566925
1175.872070	-87.047554
1174.778320	-54.311054
1173.683594	33.413109
1172.588867	-36.954071
1171.494141	91.286270
1170.399414	126.091820
1169.303711	69.909737
1168.208984	-62.834946
1167.113281	306.535614
1166.016602	104.329575
1164.920898	-85.892838
1163.824219	-132.733368
1162.727539	18.664204
1161.630859	255.910095
1160.533203	-25.187483
1159.435547	152.141022
1158.337891	121.674835
1157.240234	79.225388
1156.141602	196.563705
1155.043945	106.281380
1153.944336	-12.656240
1152.845703	61.512104
1151.747070	142.731277
1150.647461	30.817036
1149.547852	66.601135
1148.447266	221.391479
1147.347656	42.658501
1146.247070	59.163387
1145.146484	-136.253021
1144.044922	-217.424576
1142.944336	-236.757233
1141.842773	-30.176695
1140.741211	-66.327171
1139.638672	56.766956
1138.537109	-29.435526
1137.434570	34.052444
1136.332031	-199.553665
1135.228516	208.251907
1134.125977	181.204819
1133.022461	182.591629
1131.917969	331.086456
1130.814453	455.727051
1129.709961	267.033142
1128.605469	460.295898
1127.500977	337.972900
1126.396484	497.814636
1125.291016	437.047394
1124.185547	530.303406
1123.080078	419.677979
1121.973633	287.714661
1120.868164	342.872223
1119.761719	338.740997
1118.654297	351.118408
1117.547852	193.029922
1116.440430	205.324463
1115.333008	40.126041
1114.225586	262.848511
1113.117188	123.608421
1112.008789	161.693085
1110.900391	246.981232
1109.791992	440.881927
1108.682617	273.166901
1107.573242	405.453796
1106.463867	445.535461
1105.354492	379.310303
1104.244141	381.510895
1103.133789	390.745361
1102.023438	423.525330
1100.913086	451.528564
1099.801758	196.479843
1098.690430	497.920990
1097.579102	504.540527
1096.467773	621.879517
1095.355469	399.840424
1094.243164	441.686951
1093.130859	509.383026
1092.017578	412.190521
1090.905273	479.793152
1089.791992	457.893158
1088.677734	414.786499
1087.564453	550.454041
1086.450195	462.601776
1085.335938	522.889221
1084.221680	566.666138
1083.106445	551.634766
1081.991211	553.031799
1080.875977	422.856537
1079.760742	288.022308
1078.644531	409.149200
1077.528320	342.404755
1076.412109	343.732605
1075.295898	68.170143
1074.178711	97.666618
1073.061523	263.162048
1071.944336	208.160690
1070.826172	464.942810
1069.708984	351.305267
1068.590820	230.670593
1067.471680	365.416138
1066.353516	286.975433
1065.234375	192.164673
1064.115234	291.694489
1062.996094	299.898224
1061.875977	74.096260
1060.755859	-65.044678
1059.635742	265.980652
1058.515625	316.263489
1057.394531	329.112488
1056.273438	332.612335
1055.152344	233.303452
1054.031250	94.334656
1052.909180	72.208076
1051.787109	197.210480
1050.665039	56.032696
1049.541992	416.726685
1048.418945	364.253021
1047.295898	519.446045
1046.172852	93.830574
1045.048828	174.423508
1043.925781	222.371887
1042.801758	265.647644
1041.676758	152.794159
1040.552734	-74.125626
1039.427734	15.834947
1038.302734	-82.833527
1037.176758	35.069611
1036.050781	120.363022
1034.924805	180.051926
1033.798828	65.264587
1032.672852	350.614594
1031.545898	277.756897
1030.418945	207.294067
1029.291992	171.765518
1028.164063	287.325256
1027.036133	19.547422
1025.908203	-173.739548
1024.780273	-37.156494
1023.651367	-142.043411
1022.522461	-221.304855
1021.393555	-52.191563
1020.264648	-214.859573
1019.134766	-136.194626
1018.004883	-66.790977
1016.875000	83.773453
1015.744141	-152.757111
1014.613281	148.476044
1013.482422	102.119537
1012.351563	217.972305
1011.219727	248.142044
1010.088867	100.103180
1008.956055	107.249977
1007.824219	257.932434
1006.691406	512.703918
1005.558594	758.167664
1004.425781	1306.504395
1003.292969	1413.086060
1002.159180	1540.479858
1001.025391	845.243530
999.891602	760.302002
998.756836	391.366913
997.622070	27.294828
996.487305	-179.552094
995.352539	294.653168
994.216797	196.431015
993.081055	-7.792940
991.945313	168.719360
990.808594	114.623245
989.672852	185.127823
988.536133	188.827286
987.398438	88.900200
986.261719	108.901878
985.124023	36.836998
983.986328	24.754427
982.847656	28.865509
981.709961	-3.763430
980.571289	58.040749
979.432617	246.428070
978.292969	4.702870
977.153320	43.708324
976.013672	16.108900
974.874023	87.438171
973.734375	7.159361
972.593750	48.752819
971.453125	5.432315
970.311523	86.207588
969.170898	189.991623
968.029297	-16.036188
966.886719	271.454651
965.745117	-28.383213
964.602539	121.536263
963.459961	285.228851
962.317383	105.063705
961.173828	44.242401
960.030273	322.663177
958.886719	158.908020
957.743164	54.861641
956.598633	-0.965643
955.454102	117.300552
954.309570	-45.912205
953.165039	115.958412
952.019531	-124.787064
950.874023	76.073959
949.727539	185.461258
948.582031	141.726852
947.435547	-141.883133
946.289063	52.278236
945.141602	-123.641525
943.995117	84.297729
942.847656	182.619949
941.699219	283.258453
940.551758	178.535660
939.403320	247.352829
938.254883	211.283890
937.105469	510.564545
935.957031	326.409088
934.807617	288.311005
933.658203	168.263779
932.507813	210.124344
931.357422	163.202316
930.207031	218.866074
929.056641	281.409698
927.906250	353.107727
926.754883	179.057495
925.603516	-81.295067
924.451172	6.579097
923.298828	-82.901672
922.146484	166.507706
920.994141	24.894102
919.841797	-93.856842
918.688477	-117.057648
917.535156	27.910717
916.380859	-6.529831
915.227539	-95.376907
914.073242	-72.892967
912.918945	63.112946
911.763672	-75.415649
910.608398	-234.229385
909.453125	-75.423294
908.297852	-77.604187
907.141602	328.277039
905.985352	2.051480
904.829102	79.317337
903.672852	-49.522499
902.515625	-53.700096
901.358398	159.519653
900.201172	35.430183
899.042969	54.010441
897.884766	140.503128
896.726563	-17.284685
895.568359	171.032135
894.409180	-45.383793
893.250000	-13.028275
892.090820	-199.844345
890.930664	13.346307
889.771484	156.453674
888.611328	127.906273
887.450195	115.206444
886.289063	14.518206
885.128906	6.427362
883.966797	296.156006
882.805664	285.796906
881.643555	29.679283
880.481445	57.757973
879.319336	200.792923
878.156250	201.816086
876.993164	261.428680
875.830078	275.984406
874.666016	234.251541
873.502930	334.377563
872.338867	265.662598
871.173828	25.977833
870.009766	186.843781
868.844727	75.500015
867.679688	319.481232
866.513672	178.934616
865.348633	65.425552
864.182617	165.427994
863.015625	105.879562
861.849609	459.597565
860.682617	456.128265
859.515625	219.187988
858.347656	262.884857
857.180664	438.928833
856.012695	686.657166
854.843750	698.765198
853.675781	361.072510
852.506836	521.160278
851.337891	564.612244
850.167969	565.448547
848.999023	382.574799
847.829102	497.615112
846.658203	247.614639
845.488281	342.424408
844.317383	159.652908
843.146484	95.516830
841.975586	136.504807
840.803711	327.269775
839.631836	298.796173
838.459961	102.648880
837.287109	212.711258
836.114258	255.651505
834.941406	430.311920
833.768555	303.366791
832.594727	439.881134
831.420898	498.158173
830.247070	346.589081
829.072266	293.201752
827.898438	175.102509
826.722656	79.301300
825.547852	293.383331
824.372070	335.678986
823.196289	208.534943
822.020508	172.735291
820.844727	274.985962
819.667969	-79.372765
818.491211	185.279587
817.313477	178.197342
816.136719	-102.648552
814.958984	-9.678189
813.781250	218.854309
812.602539	231.513763
811.423828	64.024765
810.245117	-50.109447
809.066406	-44.270363
807.886719	123.665405
806.707031	-230.489243
805.527344	-29.424221
804.346680	-103.805229
803.166992	39.281849
801.985352	9.149290
800.804688	-149.707138
799.623047	-148.880219
798.441406	-92.692963
797.259766	98.618217
796.078125	-69.272873
794.895508	-150.746780
793.712891	-79.407318
792.529297	-145.490509
791.346680	-138.543350
790.163086	14.424917
788.978516	-85.056252
787.794922	114.144409
786.610352	36.663979
785.425781	312.997162
784.241211	237.572311
783.055664	-8.100468
781.870117	331.921173
780.684570	220.977859
779.498047	61.417641
778.311523	89.583626
777.125000	236.894775
775.938477	167.746689
774.750977	356.764801
773.563477	159.519257
772.375977	107.890228
771.187500	73.860641
769.999023	-24.151358
768.810547	-0.941185
767.622070	130.186050
766.432617	126.793449
765.243164	59.469513
764.053711	212.344879
762.863281	210.974915
761.672852	229.368378
760.482422	293.919739
759.291992	272.591949
758.100586	370.002991
756.909180	278.208862
755.717773	265.567169
754.525391	215.524185
753.333008	174.259216
752.140625	264.801941
750.948242	3.838359
749.754883	78.945663
748.561523	349.385559
747.368164	237.762131
746.173828	25.224989
744.979492	100.168839
743.785156	36.881531
742.590820	6.504477
741.395508	59.439362
740.200195	200.014709
739.003906	0.864708
737.808594	84.424919
736.612305	-24.800795
735.416016	-83.602905
734.218750	-32.913467
733.021484	9.010284
731.824219	186.597183
730.626953	-55.915363
729.428711	200.376694
728.230469	130.761063
727.032227	144.277939
725.833984	186.235107
724.634766	348.380493
723.435547	329.165802
722.235352	34.797989
721.036133	-93.428360
719.835938	5.483544
718.635742	241.901245
717.434570	312.418518
716.233398	40.459408
715.032227	122.011261
713.831055	269.002777
712.628906	82.445747
711.426758	-64.726349
710.224609	84.583008
709.021484	129.323135
707.818359	65.222069
706.615234	186.309723
705.412109	-36.530582
704.208008	47.687580
703.003906	110.191635
701.799805	-116.570900
700.594727	96.185127
699.389648	56.706135
698.184570	117.339691
696.979492	12.864861
695.773438	-65.392380
694.567383	-378.127869
693.361328	110.794464
692.154297	210.919098
690.947266	-255.487656
689.740234	-192.012909
688.533203	-124.122925
687.325195	-136.427887
686.117188	48.739731
684.909180	-71.803764
683.700195	70.114227
682.491211	-15.492098
681.282227	-9.951679
680.072266	4.352865
678.863281	36.081741
677.653320	72.224220
676.442383	-179.467514
675.232422	125.270790
674.021484	-63.376751
672.810547	94.274826
671.598633	94.057999
670.386719	158.791611
669.174805	29.020399
667.962891	-5.521846
666.750000	-85.353577
665.537109	-242.849274
664.324219	87.885651
663.110352	-106.174309
661.897461	-127.395737
660.683594	239.911957
659.468750	84.911034
658.254883	74.539803
657.040039	-196.776260
655.824219	-118.653938
654.609375	95.241714
653.393555	-29.351120
652.177734	29.241507
650.960938	232.101761
649.745117	-69.156570
648.528320	73.227264
647.311523	189.635498
646.093750	269.307404
644.875977	135.811340
643.658203	273.308807
642.440430	315.970276
641.221680	210.080276
640.002930	93.313599
638.784180	163.390900
637.564453	-1.004098
636.344727	40.672192
635.125000	-21.028374
633.905273	20.085730
632.684570	166.056717
631.463867	257.967957
630.243164	81.248070
629.021484	-5.683952
627.799805	112.908981
626.578125	117.344696
625.356445	20.537533
624.133789	49.712765
622.911133	129.754425
621.688477	222.032059
620.464844	296.502014
619.241211	211.819031
618.017578	25.854502
616.793945	-30.197405
615.569336	-104.134384
614.344727	159.169312
613.120117	-260.838806
611.894531	66.872765
610.668945	53.534409
609.443359	-74.100662
608.216797	119.927208
606.991211	58.513378
605.764648	-123.680809
604.537109	-61.456871
