# Supplementary material for: Raman spectroscopy accurately differentiates mucosal healing from non-healing and biochemical changes following biological therapy in inflammatory bowel disease
Source: PLoS One. 2021 Jun 2;16(6):e0252210. doi: 10.1371/journal.pone.0252210 (PMC8172032; doi:10.1371/journal.pone.0252210)
Supplement: S4 Dataset — (ZIP) [file pone.0252210.s006.zip › CD Mucosal healing/OC030-1 post_base sub cr removed_87__X_-19535.5__Y_47774.5__Time_970.txt]

1714.774414	25.939228
1713.797852	27.627649
1712.820313	8.273004
1711.843750	-62.852283
1710.866211	-150.875198
1709.888672	41.834171
1708.911133	48.860596
1707.933594	-1.014495
1706.955078	47.617439
1705.976563	60.883671
1704.998047	25.473328
1704.019531	-47.824356
1703.040039	-41.228390
1702.061523	85.471489
1701.082031	-2.209880
1700.101563	-60.722450
1699.122070	-39.155247
1698.141602	51.699028
1697.161133	-87.441154
1696.180664	-7.504322
1695.200195	-21.140490
1694.218750	80.019508
1693.238281	10.322904
1692.256836	34.109627
1691.274414	162.025955
1690.292969	218.014786
1689.310547	143.380112
1688.328125	151.649109
1687.345703	218.796799
1686.363281	291.493866
1685.379883	268.440430
1684.396484	314.979370
1683.413086	361.823212
1682.429688	289.138123
1681.445313	381.916016
1680.461914	288.726471
1679.477539	422.196838
1678.493164	319.205566
1677.507813	317.774445
1676.523438	409.952606
1675.538086	473.288452
1674.552734	401.509125
1673.566406	513.657959
1672.581055	512.057861
1671.594727	654.448975
1670.608398	683.119629
1669.622070	659.240601
1668.634766	763.376160
1667.648438	650.425110
1666.661133	668.149170
1665.673828	710.367126
1664.685547	734.595886
1663.698242	958.401306
1662.709961	790.282776
1661.721680	1017.897461
1660.733398	906.814880
1659.744141	1048.156494
1658.755859	1025.880737
1657.766602	919.505981
1656.777344	1062.780029
1655.787109	910.128357
1654.797852	861.487000
1653.807617	585.947083
1652.817383	702.791260
1651.827148	489.632690
1650.835938	496.738617
1649.844727	443.725067
1648.853516	190.530838
1647.862305	149.567902
1646.871094	267.850281
1645.878906	-94.029343
1644.886719	25.617447
1643.894531	193.427429
1642.902344	-18.298931
1641.910156	-73.531120
1640.916992	43.443092
1639.923828	47.599712
1638.930664	-95.281845
1637.936523	-23.848782
1636.943359	-65.141006
1635.949219	-10.880455
1634.955078	104.618698
1633.960938	-48.028828
1632.965820	63.430805
1631.970703	88.567322
1630.975586	35.329548
1629.980469	209.118195
1628.985352	230.796600
1627.989258	308.318573
1626.993164	325.896973
1625.997070	549.201965
1625.000977	415.376373
1624.003906	571.358704
1623.007813	630.591248
1622.010742	845.386047
1621.012695	1013.339783
1620.015625	1081.947510
1619.017578	1001.363770
1618.020508	897.706238
1617.021484	1067.588257
1616.023438	723.526611
1615.025391	477.181335
1614.026367	438.653656
1613.027344	599.929688
1612.028320	530.853149
1611.028320	512.062561
1610.029297	509.441376
1609.029297	614.682739
1608.029297	827.704529
1607.028320	839.362183
1606.028320	893.304382
1605.027344	1052.331543
1604.026367	910.650574
1603.025391	949.959351
1602.023438	981.757324
1601.022461	935.400146
1600.020508	865.860596
1599.018555	971.847656
1598.016602	868.968018
1597.013672	894.495056
1596.010742	726.935791
1595.007813	854.919189
1594.004883	815.951416
1593.001953	714.579590
1591.998047	728.366455
1590.994141	880.710266
1589.990234	751.371948
1588.986328	951.024780
1587.981445	1142.966797
1586.976563	1048.144287
1585.971680	1209.047974
1584.966797	1380.467285
1583.961914	1622.327759
1582.956055	1465.572876
1581.950195	1506.995972
1580.944336	1360.994385
1579.938477	1410.453613
1578.931641	1423.549438
1577.924805	1241.513306
1576.917969	1262.601440
1575.911133	1307.158569
1574.904297	1323.136108
1573.896484	1331.355957
1572.888672	1331.803833
1571.880859	1137.317139
1570.873047	1179.419922
1569.864258	1195.533203
1568.855469	1089.537354
1567.846680	1388.727417
1566.837891	1264.511597
1565.829102	1444.050415
1564.819336	1418.430054
1563.809570	1364.219360
1562.799805	1535.677490
1561.790039	1450.197876
1560.779297	1333.561401
1559.768555	1483.931274
1558.757813	1245.312378
1557.747070	1359.141479
1556.736328	1589.399536
1555.724609	1231.402710
1554.712891	1282.631714
1553.701172	1434.680054
1552.689453	1304.331055
1551.676758	1443.065796
1550.664063	1400.435425
1549.651367	1520.638672
1548.638672	1464.720093
1547.625977	1514.664673
1546.612305	1176.577393
1545.598633	1373.510254
1544.584961	1019.679077
1543.571289	1231.638062
1542.556641	1430.371826
1541.541992	1378.269409
1540.527344	1186.518311
1539.512695	986.862732
1538.498047	1078.702148
1537.482422	878.659424
1536.466797	988.034912
1535.451172	988.765808
1534.434570	940.233459
1533.418945	1087.390259
1532.402344	863.017944
1531.385742	808.549500
1530.369141	831.113464
1529.351563	758.063232
1528.334961	697.620483
1527.317383	657.504272
1526.299805	743.244629
1525.281250	620.157532
1524.263672	558.567017
1523.245117	404.067444
1522.226563	642.860657
1521.208008	613.774780
1520.188477	571.520447
1519.168945	608.640686
1518.150391	419.251312
1517.129883	481.415161
1516.110352	363.390137
1515.089844	296.442078
1514.070313	283.105225
1513.049805	328.475922
1512.028320	-11.527413
1511.007813	220.522461
1509.986328	80.107628
1508.964844	195.908295
1507.943359	183.082260
1506.921875	69.913902
1505.899414	-17.929604
1504.876953	191.202652
1503.854492	-12.643736
1502.832031	93.216118
1501.808594	96.220108
1500.786133	91.190445
1499.762695	-134.370651
1498.739258	95.414749
1497.714844	-64.234001
1496.691406	-57.862041
1495.666992	-133.708527
1494.642578	-2.728103
1493.617188	46.016064
1492.592773	-43.645863
1491.567383	32.494526
1490.541992	149.135849
1489.516602	-120.376511
1488.491211	5.768302
1487.464844	159.592361
1486.438477	-67.395317
1485.412109	-18.959654
1484.385742	212.854736
1483.358398	326.856262
1482.331055	203.244705
1481.303711	395.589081
1480.276367	508.478119
1479.249023	577.653870
1478.220703	722.920898
1477.192383	577.317078
1476.164063	645.452026
1475.135742	682.675659
1474.106445	974.205872
1473.077148	1025.980591
1472.047852	1306.512207
1471.018555	1433.928589
1469.989258	1288.747925
1468.958984	1550.321045
1467.928711	1539.364380
1466.898438	1810.361206
1465.868164	1958.934082
1464.836914	1934.315674
1463.805664	2026.320557
1462.774414	2247.580078
1461.743164	2260.197266
1460.710938	2211.582031
1459.679688	2401.400146
1458.647461	2545.174561
1457.615234	2543.982178
1456.582031	2572.973145
1455.549805	2558.604492
1454.516602	2762.099365
1453.483398	2922.168945
1452.449219	2780.249023
1451.416016	2843.486084
1450.381836	2926.733398
1449.347656	2951.463379
1448.313477	2986.108887
1447.279297	2929.373291
1446.244141	2859.787598
1445.208984	2762.197754
1444.173828	2618.911377
1443.138672	2591.897949
1442.102539	2579.881348
1441.066406	2522.176270
1440.030273	2277.218262
1438.994141	2472.093018
1437.958008	2027.269409
1436.920898	1999.423340
1435.883789	1928.500854
1434.846680	1882.735596
1433.808594	1485.814697
1432.771484	1316.199219
1431.733398	1396.424561
1430.695313	1004.565430
1429.657227	1140.121338
1428.618164	929.896057
1427.579102	782.721924
1426.540039	817.081665
1425.500977	821.094727
1424.461914	595.668640
1423.421875	546.648193
1422.381836	452.238007
1421.341797	456.051819
1420.301758	537.885803
1419.260742	163.896164
1418.219727	260.762360
1417.178711	40.448631
1416.137695	104.537376
1415.096680	88.080688
1414.054688	-6.370816
1413.012695	-10.261600
1411.970703	-59.400909
1410.928711	-48.186874
1409.885742	-102.322769
1408.842773	-118.728714
1407.799805	10.587729
1406.756836	177.552582
1405.712891	-37.180878
1404.668945	114.721886
1403.625000	349.431946
1402.581055	192.664291
1401.537109	133.863358
1400.492188	310.899414
1399.447266	412.706177
1398.402344	326.521973
1397.357422	285.579193
1396.311523	329.927032
1395.265625	569.778992
1394.219727	604.230713
1393.173828	308.202881
1392.126953	440.549683
1391.081055	337.673492
1390.034180	352.577850
1388.986328	142.387772
1387.939453	370.240112
1386.891602	242.957428
1385.843750	195.898285
1384.795898	221.515228
1383.748047	92.311569
1382.699219	150.732178
1381.651367	84.396111
1380.602539	100.676300
1379.552734	142.085098
1378.503906	43.858543
1377.454102	130.572571
1376.404297	237.411911
1375.354492	316.959442
1374.303711	309.346588
1373.253906	249.589371
1372.203125	317.228241
1371.152344	227.996445
1370.100586	271.113861
1369.049805	177.400192
1367.998047	265.820221
1366.946289	192.529816
1365.894531	166.831955
1364.841797	-137.488205
1363.789063	88.798538
1362.736328	83.786926
1361.683594	79.037399
1360.630859	-54.808590
1359.577148	212.090622
1358.523438	173.288818
1357.469727	-46.705620
1356.415039	161.175110
1355.361328	177.915222
1354.306641	247.094269
1353.251953	232.077805
1352.197266	281.928467
1351.141602	473.565582
1350.085938	327.818512
1349.030273	646.534790
1347.974609	610.596985
1346.918945	634.518555
1345.862305	651.288208
1344.805664	717.957947
1343.749023	797.309509
1342.691406	924.028442
1341.634766	741.266296
1340.577148	843.812073
1339.519531	931.776367
1338.460938	876.385803
1337.403320	1016.957886
1336.344727	724.599182
1335.286133	640.587708
1334.226563	836.536621
1333.167969	570.152283
1332.108398	811.227844
1331.048828	550.580811
1329.989258	451.080505
1328.928711	500.257233
1327.869141	554.706177
1326.808594	513.119873
1325.748047	405.208191
1324.686523	507.592133
1323.625977	434.990997
1322.564453	417.071106
1321.502930	360.024078
1320.440430	473.594940
1319.378906	333.392548
1318.316406	553.674316
1317.253906	421.613647
1316.190430	255.446686
1315.127930	493.914032
1314.064453	626.669983
1313.000977	412.355804
1311.937500	713.267090
1310.873047	393.843323
1309.809570	394.970795
1308.745117	568.749939
1307.679688	289.998230
1306.615234	102.753174
1305.549805	351.331635
1304.484375	258.308136
1303.418945	350.082977
1302.353516	164.385345
1301.287109	313.363922
1300.220703	189.879684
1299.154297	2.921391
1298.087891	182.344879
1297.020508	94.380760
1295.954102	58.348213
1294.886719	-11.690132
1293.818359	-159.881744
1292.750977	-204.633209
1291.682617	94.374596
1290.614258	-199.880814
1289.545898	-133.263031
1288.476563	75.833389
1287.407227	-133.910126
1286.338867	151.695389
1285.268555	79.858154
1284.199219	79.391075
1283.128906	140.462128
1282.058594	-52.776455
1280.988281	101.929268
1279.917969	247.087082
1278.846680	358.245697
1277.775391	457.428955
1276.704102	339.231323
1275.632813	348.514801
1274.560547	512.087646
1273.488281	590.349304
1272.416016	634.658630
1271.343750	552.214172
1270.270508	880.378784
1269.197266	937.656921
1268.124023	1075.741211
1267.050781	1096.889404
1265.977539	1315.936768
1264.903320	1227.787964
1263.829102	1481.390015
1262.753906	1525.445190
1261.679688	1662.360718
1260.604492	1648.361084
1259.529297	1788.130737
1258.454102	1645.472900
1257.378906	1490.936157
1256.302734	1599.711548
1255.226563	1608.845703
1254.150391	1637.672974
1253.073242	1528.006226
1251.997070	1635.130371
1250.919922	1686.483154
1249.841797	1896.112061
1248.764648	1777.592041
1247.686523	1797.896851
1246.608398	1604.513428
1245.530273	1613.078735
1244.452148	1636.398315
1243.373047	1693.904297
1242.293945	1719.991089
1241.214844	1777.795288
1240.135742	1876.999512
1239.055664	1731.246948
1237.975586	1947.197266
1236.895508	1879.414429
1235.815430	1612.955933
1234.734375	1870.453857
1233.654297	1970.401367
1232.573242	1910.506104
1231.491211	1676.332642
1230.410156	1774.222778
1229.328125	1835.873291
1228.246094	2008.982178
1227.163086	1782.718262
1226.081055	1837.375732
1224.998047	1819.529785
1223.915039	1840.485474
1222.832031	1752.679932
1221.748047	1614.229492
1220.664063	1333.280640
1219.580078	1458.571411
1218.496094	1238.320801
1217.412109	1153.513916
1216.327148	984.275940
1215.242188	873.114563
1214.157227	952.769592
1213.071289	1068.647583
1211.985352	916.640930
1210.899414	870.882874
1209.813477	909.587952
1208.727539	883.177490
1207.640625	883.326782
1206.553711	762.954468
1205.466797	753.491821
1204.378906	568.156006
1203.291016	551.512268
1202.203125	383.132538
1201.115234	479.664886
1200.027344	219.848221
1198.938477	140.638062
1197.849609	22.924959
1196.760742	131.354187
1195.670898	181.980743
1194.582031	124.306259
1193.492188	-29.546373
1192.401367	-43.972012
1191.311523	83.298035
1190.220703	73.514290
1189.129883	159.732025
1188.039063	-99.969643
1186.947266	-109.940376
1185.856445	28.800415
1184.764648	85.805344
1183.671875	92.314507
1182.580078	235.420486
1181.487305	184.115875
1180.394531	269.380768
1179.301758	407.219391
1178.208984	257.286407
1177.115234	507.434723
1176.021484	462.693909
1174.927734	707.618164
1173.833008	459.059174
1172.738281	638.960144
1171.643555	689.388062
1170.548828	586.497986
1169.454102	674.869873
1168.358398	540.622375
1167.262695	509.084534
1166.166992	546.713257
1165.070313	510.068512
1163.973633	549.721985
1162.876953	603.504883
1161.780273	721.561035
1160.683594	767.732544
1159.585938	775.499573
1158.488281	1064.710449
1157.389648	757.018860
1156.291992	940.714478
1155.193359	1026.331665
1154.094727	908.995361
1152.996094	925.005981
1151.896484	759.642700
1150.796875	834.821045
1149.697266	1133.694458
1148.597656	824.789185
1147.498047	737.265747
1146.397461	782.886780
1145.296875	778.258850
1144.195313	654.406128
1143.094727	746.872009
1141.993164	615.451538
1140.891602	854.844177
1139.789063	844.225891
1138.687500	1006.880432
1137.584961	1102.665894
1136.482422	1255.173462
1135.379883	1300.449219
1134.276367	1606.699585
1133.172852	1708.338989
1132.069336	1812.037720
1130.964844	2026.975342
1129.861328	2073.063232
1128.756836	2254.084717
1127.652344	2190.456299
1126.546875	2351.854004
1125.442383	2394.358154
1124.336914	2578.779053
1123.230469	2416.875000
1122.125000	2361.366943
1121.018555	2305.605713
1119.912109	2349.042236
1118.805664	2299.841797
1117.699219	2300.084961
1116.591797	2184.091797
1115.484375	2065.499023
1114.376953	2069.668457
1113.268555	2009.703125
1112.160156	1992.032715
1111.051758	2070.992920
1109.943359	1988.933716
1108.833984	1949.152466
1107.725586	2079.168701
1106.616211	2031.723022
1105.505859	2009.983765
1104.396484	2084.743896
1103.286133	2017.587402
1102.175781	1964.330444
1101.064453	1814.099609
1099.954102	2045.694946
1098.842773	2010.473145
1097.731445	2092.843750
1096.619141	1880.306519
1095.507813	1922.048950
1094.395508	1911.665771
1093.282227	1917.491943
1092.169922	2019.571899
1091.056641	1787.060059
1089.943359	1926.223877
1088.830078	1770.934204
1087.716797	1740.118774
1086.602539	1800.765259
1085.488281	1917.545532
1084.373047	1798.925659
1083.258789	1677.745728
1082.143555	1711.434204
1081.028320	1726.052246
1079.913086	1740.402954
1078.796875	1799.100098
1077.680664	1838.734741
1076.564453	1673.910278
1075.448242	1778.753418
1074.331055	1712.045166
1073.213867	1558.343872
1072.096680	1585.022583
1070.979492	1437.973022
1069.861328	1534.499023
1068.743164	1569.824219
1067.625000	1668.154053
1066.505859	1536.677612
1065.386719	1496.359619
1064.267578	1512.023804
1063.148438	1415.119995
1062.029297	1315.707520
1060.909180	1396.258179
1059.789063	1415.755493
1058.667969	1367.219849
1057.547852	1390.986938
1056.426758	1437.912109
1055.305664	1400.502197
1054.183594	1388.610474
1053.062500	1418.590576
1051.940430	1439.028320
1050.818359	1195.473389
1049.695313	1381.311890
1048.572266	1244.875000
1047.449219	1052.346802
1046.326172	1274.918457
1045.203125	1121.800171
1044.079102	1064.177490
1042.955078	1155.607300
1041.830078	978.862549
1040.706055	955.834839
1039.581055	862.798950
1038.456055	902.411072
1037.331055	881.351868
1036.205078	934.654724
1035.079102	931.970459
1033.953125	1029.218018
1032.826172	1140.260742
1031.700195	1174.424683
1030.573242	1064.327148
1029.445313	923.963074
1028.318359	732.467712
1027.190430	594.404297
1026.062500	539.948914
1024.934570	636.389832
1023.805664	481.973969
1022.676758	276.506561
1021.547852	604.807190
1020.418945	570.984497
1019.289063	432.745300
1018.159180	526.424316
1017.029297	668.713196
1015.898438	790.034607
1014.767578	630.880554
1013.636719	666.390991
1012.505859	910.333862
1011.375000	1024.476074
1010.243164	1286.720581
1009.111328	1287.293945
1007.978516	1459.104126
1006.846680	1827.509888
1005.713867	2489.502686
1004.581055	3246.019775
1003.447266	3935.154785
1002.313477	3528.406494
1001.179688	2786.812256
1000.045898	2322.844971
998.912109	1681.290039
997.777344	1363.369751
996.642578	1361.947144
995.506836	1323.647217
994.372070	1326.982910
993.236328	1346.529419
992.100586	1299.256470
990.963867	1286.668335
989.828125	1357.182495
988.691406	1061.265259
987.553711	1069.751587
986.416992	1105.995117
985.279297	1110.072632
984.141602	1137.288452
983.003906	959.712280
981.865234	1076.946411
980.726563	1175.844238
979.587891	1139.090820
978.448242	1332.488647
977.309570	1100.531860
976.169922	1287.236206
975.030273	1278.633911
973.889648	1306.945801
972.749023	1356.079590
971.608398	1579.911499
970.467773	1411.137695
969.326172	1256.377930
968.184570	1386.473633
967.042969	1333.110352
965.901367	1172.129395
964.758789	1247.644165
963.616211	972.471619
962.473633	1027.747192
961.330078	819.605652
960.186523	996.726807
959.042969	839.493713
957.899414	966.549194
956.754883	922.009888
955.610352	669.376831
954.465820	730.641174
953.321289	641.071228
952.175781	549.472717
951.030273	645.689148
949.884766	737.514038
948.738281	690.069824
947.591797	697.734314
946.445313	689.634766
945.298828	645.225403
944.151367	649.034241
943.003906	650.800354
941.856445	643.677917
940.708008	643.647339
939.559570	584.539490
938.411133	742.426270
937.262695	681.542419
936.113281	376.957703
934.964844	567.454529
933.814453	521.085815
932.665039	397.526276
931.514648	410.962708
930.364258	483.865936
929.213867	434.039337
928.062500	423.193176
926.912109	485.443756
925.759766	365.895844
924.608398	189.797729
923.456055	193.711594
922.303711	370.689941
921.151367	213.687683
919.999023	179.745544
918.845703	114.271912
917.692383	74.078636
916.539063	-81.657173
915.384766	-46.333462
914.230469	7.393810
913.076172	-24.883558
911.920898	-9.237043
910.766602	-75.003448
909.611328	-18.017021
908.455078	-169.390869
907.299805	-127.765205
906.143555	-11.117867
904.987305	-3.028386
903.830078	154.812332
902.673828	0.303894
901.516602	-27.092806
900.359375	101.952530
899.201172	-17.748703
898.042969	195.431976
896.884766	148.624802
895.726563	271.680542
894.567383	162.044769
893.408203	210.915009
892.249023	137.958130
891.088867	135.302536
889.929688	234.508255
888.769531	35.804897
887.608398	167.038177
886.448242	104.298943
885.287109	-25.894344
884.125977	121.674026
882.963867	21.270630
881.801758	63.177032
880.639648	242.779785
879.477539	86.647964
878.315430	259.772430
877.152344	70.289169
875.989258	117.568352
874.825195	50.162079
873.661133	39.236904
872.497070	84.748070
871.333008	137.146851
870.168945	-15.046238
869.003906	-61.301311
867.838867	34.271706
866.672852	55.760380
865.506836	0.956739
864.340820	-49.199154
863.174805	-63.264366
862.008789	26.109240
860.841797	32.482048
859.674805	59.162804
858.506836	18.611347
857.339844	128.503677
856.171875	90.386055
855.003906	94.983696
853.834961	373.221344
852.666016	189.610046
851.497070	207.858826
850.328125	266.493073
849.158203	11.550813
847.988281	47.924622
846.818359	216.429810
845.647461	-13.552788
844.477539	-3.939546
843.306641	126.529381
842.134766	205.516937
840.963867	33.995266
839.791992	251.614868
838.619141	191.961487
837.447266	226.184952
836.274414	-166.355240
835.101563	37.686218
833.928711	165.679276
832.754883	235.543747
831.581055	294.180725
830.407227	256.790253
829.232422	382.251068
828.058594	369.294647
826.883789	302.776215
825.708008	345.480804
824.533203	283.322845
823.357422	31.709183
822.181641	27.435083
821.004883	20.856684
819.828125	-108.289093
818.651367	-146.191391
817.474609	-115.179909
816.296875	-55.353676
815.119141	68.846115
813.941406	143.934738
812.763672	-25.747286
811.584961	-68.748299
810.406250	-38.517529
809.226563	20.454233
808.047852	-25.171762
806.868164	-115.339912
805.688477	-123.460464
804.507813	-27.387596
803.327148	199.426941
802.146484	-33.364815
800.965820	55.457672
799.784180	86.401489
798.603516	121.578316
797.420898	220.855972
796.239258	33.981529
795.056641	53.083229
793.874023	127.361984
792.691406	44.158493
791.507813	-48.059330
790.324219	47.729744
789.140625	-69.202431
787.956055	-33.608654
786.772461	6.174541
785.586914	14.772284
784.402344	197.822174
783.216797	-21.757271
782.032227	-60.231068
780.845703	141.941483
779.660156	56.617752
778.473633	55.036858
777.287109	37.776794
776.100586	88.729698
774.913086	57.780598
773.725586	46.476463
772.538086	143.040161
771.349609	115.834358
770.161133	24.475603
768.972656	256.971619
767.784180	231.287384
766.594727	141.499603
765.405273	403.975525
764.215820	175.006042
763.026367	560.209412
761.835938	687.475037
760.645508	477.760742
759.454102	586.960999
758.262695	953.260071
757.072266	885.951477
755.879883	1086.703979
754.688477	1065.156860
753.496094	1021.449951
752.303711	1072.045776
751.110352	909.367859
749.917969	862.974548
748.724609	950.351990
747.530273	976.056824
746.336914	817.247742
745.142578	656.159729
743.948242	832.779785
742.752930	739.439331
741.558594	781.929810
740.363281	591.923828
739.166992	612.248230
737.971680	536.044678
736.775391	433.477844
735.579102	398.735443
734.381836	420.830414
733.185547	477.845337
731.988281	427.523376
730.790039	506.225311
729.592773	409.847229
728.394531	468.711639
727.196289	549.362610
725.997070	474.749725
724.797852	454.770081
723.598633	513.428406
722.399414	309.949219
721.199219	464.681183
719.999023	641.180298
718.798828	385.456696
717.598633	444.105652
716.397461	539.853333
715.196289	310.624329
713.994141	378.119812
712.792969	430.397064
711.590820	266.955444
710.388672	439.255798
709.185547	236.870834
707.982422	228.540695
706.779297	307.440277
705.576172	234.050125
704.372070	130.371216
703.167969	0.787729
701.963867	208.632660
700.759766	179.490875
699.554688	61.400761
698.349609	-91.214310
697.143555	54.214420
695.938477	15.099951
694.732422	26.202162
693.525391	0.621278
692.319336	-105.038071
691.112305	-112.693214
689.905273	-126.583557
688.697266	50.763882
687.490234	-116.613594
686.282227	33.041077
685.073242	-94.615219
683.865234	83.766731
682.656250	-110.394638
681.447266	140.065216
680.237305	37.630898
679.028320	78.527451
677.818359	202.034714
676.607422	59.563972
675.397461	-82.490311
674.186523	-3.409087
672.975586	134.404526
671.763672	62.726578
670.551758	99.560043
669.339844	-44.854065
668.127930	81.323997
666.915039	47.909000
665.703125	304.340881
664.489258	185.214325
663.276367	146.378723
662.062500	62.576172
660.848633	95.696838
659.634766	64.395264
658.419922	136.984207
657.205078	0.638294
655.990234	-36.160870
654.775391	-94.220184
653.559570	41.999794
652.343750	120.226418
651.126953	2.615458
649.911133	-50.125828
648.694336	2.867522
647.477539	-2.123263
646.259766	51.148632
645.041992	-24.600275
643.824219	-16.330393
642.606445	101.678406
641.387695	172.352325
640.168945	77.436134
638.950195	21.193953
637.730469	-24.367310
636.511719	-123.768822
635.291016	-17.100960
634.071289	-48.161137
632.850586	14.975863
631.629883	-48.897366
630.409180	60.672638
629.188477	-34.081425
627.966797	59.439869
626.745117	2.217150
625.522461	-79.220345
624.300781	67.980980
623.078125	184.303284
621.854492	286.826019
620.631836	399.023682
619.408203	191.025909
618.184570	136.107193
616.960938	-52.756500
615.736328	-142.318405
614.511719	-141.311127
613.287109	-24.239511
612.061523	-43.646614
610.835938	61.281162
609.610352	87.267929
608.384766	85.527023
607.158203	66.615112
605.931641	94.492508
604.705078	-83.019287
