# Supplementary material for: Raman spectroscopy accurately differentiates mucosal healing from non-healing and biochemical changes following biological therapy in inflammatory bowel disease
Source: PLoS One. 2021 Jun 2;16(6):e0252210. doi: 10.1371/journal.pone.0252210 (PMC8172032; doi:10.1371/journal.pone.0252210)
Supplement: S4 Dataset — (ZIP) [file pone.0252210.s006.zip › CD Mucosal healing/OC011 post treatment-2_base sub CR removed_79__X_-11938.7__Y_293.434__Z_-7194.85__Time_902.txt]

1714.705078	-119.530006
1713.728516	112.150627
1712.751953	-21.581131
1711.774414	306.496216
1710.797852	61.308239
1709.820313	157.154282
1708.842773	-100.199707
1707.864258	130.685669
1706.886719	-55.773781
1705.908203	-177.355270
1704.929688	-19.878345
1703.950195	-30.576204
1702.971680	-94.191093
1701.992188	-143.875534
1701.012695	184.178452
1700.033203	-6.164214
1699.052734	7.298525
1698.073242	-195.172729
1697.092773	169.524109
1696.112305	-34.498386
1695.130859	-16.202742
1694.150391	-184.282898
1693.168945	-52.734657
1692.187500	17.891415
1691.206055	97.026787
1690.223633	131.265411
1689.241211	150.007706
1688.258789	9.243232
1687.276367	-85.612823
1686.293945	25.354607
1685.310547	363.297974
1684.327148	184.653351
1683.343750	310.288483
1682.360352	345.803497
1681.375977	216.668701
1680.392578	261.145966
1679.408203	117.080215
1678.423828	292.878418
1677.438477	410.510437
1676.453125	520.571533
1675.468750	553.944031
1674.482422	558.460144
1673.497070	637.868896
1672.511719	656.556641
1671.525391	742.067749
1670.539063	708.435669
1669.552734	893.005371
1668.565430	937.164001
1667.578125	817.129028
1666.591797	859.460083
1665.603516	883.554932
1664.616211	796.629028
1663.627930	1176.885986
1662.640625	1305.466919
1661.652344	1169.242920
1660.663086	1327.616455
1659.674805	1120.618774
1658.685547	1112.736572
1657.696289	1415.089111
1656.707031	1256.882202
1655.717773	1189.087402
1654.727539	1095.156982
1653.737305	1028.049072
1652.747070	1104.142944
1651.756836	913.347839
1650.765625	807.542969
1649.775391	458.841217
1648.784180	832.198181
1647.792969	761.677368
1646.800781	786.559631
1645.809570	494.707611
1644.817383	538.637756
1643.825195	54.703545
1642.832031	252.296280
1641.839844	162.364563
1640.846680	265.311615
1639.853516	236.527161
1638.860352	-24.138281
1637.867188	97.878792
1636.873047	-64.700653
1635.878906	-50.417377
1634.884766	-273.123810
1633.890625	-97.721130
1632.895508	-38.132046
1631.900391	3.162640
1630.905273	228.904434
1629.910156	162.510666
1628.915039	56.816723
1627.918945	-203.938950
1626.922852	-248.733795
1625.926758	-193.441299
1624.930664	-201.155579
1623.933594	-129.893265
1622.937500	-16.488956
1621.940430	31.268677
1620.942383	-4.973691
1619.945313	218.933289
1618.947266	-27.235762
1617.949219	207.240341
1616.951172	294.695740
1615.953125	187.988068
1614.954102	-165.247635
1613.956055	103.424576
1612.957031	-50.209644
1611.957031	144.989029
1610.958008	185.491547
1609.958008	-80.636627
1608.958984	153.868423
1607.958008	-15.151807
1606.958008	117.132736
1605.958008	176.057266
1604.957031	190.457153
1603.956055	482.305786
1602.955078	310.844574
1601.953125	131.602478
1600.951172	-102.499664
1599.950195	-195.283081
1598.947266	93.676674
1597.945313	-187.362137
1596.942383	-63.219444
1595.940430	-294.505524
1594.937500	-39.837128
1593.933594	-75.228065
1592.930664	-89.745255
1591.926758	28.836433
1590.922852	-32.776051
1589.918945	-81.365654
1588.915039	68.292549
1587.910156	56.099331
1586.906250	197.719269
1585.901367	156.697739
1584.895508	172.964859
1583.890625	160.496399
1582.884766	215.693024
1581.878906	64.993378
1580.873047	205.976547
1579.867188	240.055710
1578.860352	149.067276
1577.854492	-74.703056
1576.847656	-33.054249
1575.839844	-17.541809
1574.833008	-67.150780
1573.825195	28.780544
1572.817383	51.770332
1571.809570	14.861310
1570.801758	-131.288483
1569.792969	-7.274415
1568.784180	103.586464
1567.775391	271.425079
1566.766602	207.981812
1565.757813	-182.649368
1564.748047	60.053207
1563.738281	-34.806671
1562.728516	-256.867249
1561.718750	-50.983437
1560.708008	123.559631
1559.697266	347.163330
1558.686523	-43.786785
1557.675781	-113.344620
1556.665039	392.197784
1555.653320	-29.991837
1554.641602	179.797485
1553.629883	107.127411
1552.617188	-110.625473
1551.605469	21.000050
1550.592773	12.687665
1549.580078	193.102402
1548.567383	73.265221
1547.553711	444.667694
1546.541016	107.378105
1545.527344	0.137793
1544.513672	215.845169
1543.499023	118.673164
1542.485352	147.994064
1541.470703	277.874664
1540.456055	9.917204
1539.441406	54.303440
1538.425781	168.204025
1537.410156	-58.700058
1536.394531	-92.154648
1535.378906	10.971436
1534.363281	-40.809719
1533.346680	-33.423492
1532.331055	-80.295242
1531.314453	158.764832
1530.296875	0.778440
1529.280273	2.450042
1528.262695	434.076294
1527.245117	162.427841
1526.227539	-91.215172
1525.209961	15.448878
1524.191406	85.894363
1523.172852	-234.872971
1522.154297	79.688919
1521.135742	59.676754
1520.116211	80.666191
1519.097656	147.802109
1518.078125	75.988594
1517.058594	132.550735
1516.038086	14.267053
1515.018555	-129.757538
1513.998047	-4.244667
1512.977539	203.246613
1511.956055	-5.288673
1510.935547	191.610901
1509.914063	-319.804352
1508.892578	7.643446
1507.871094	-439.630096
1506.849609	243.862976
1505.827148	16.937601
1504.804688	258.998749
1503.782227	-62.854221
1502.759766	-146.434021
1501.736328	-360.718933
1500.713867	-183.221756
1499.690430	-128.803207
1498.666016	-202.500763
1497.642578	35.948776
1496.618164	-153.075500
1495.594727	179.715393
1494.569336	172.108276
1493.544922	-68.238342
1492.520508	46.751656
1491.495117	-219.213074
1490.469727	84.652969
1489.444336	107.299095
1488.417969	418.449463
1487.392578	412.765442
1486.366211	195.093658
1485.339844	232.684860
1484.312500	303.343079
1483.286133	501.488129
1482.258789	676.505188
1481.231445	491.793762
1480.204102	475.379547
1479.175781	782.638611
1478.148438	523.928833
1477.120117	632.175964
1476.091797	610.401001
1475.062500	636.954407
1474.034180	897.737549
1473.004883	1099.789063
1471.975586	983.534485
1470.946289	1012.343201
1469.916016	1374.378174
1468.885742	1563.244507
1467.855469	1472.243530
1466.825195	1269.369629
1465.794922	1427.527466
1464.763672	1488.989136
1463.732422	1588.512329
1462.701172	1695.587891
1461.669922	1469.862427
1460.638672	1688.607666
1459.606445	1673.644897
1458.574219	1480.991333
1457.541992	1816.258789
1456.508789	1803.754517
1455.476563	1750.675537
1454.443359	2242.864502
1453.410156	2050.223633
1452.375977	2187.200928
1451.342773	1956.633911
1450.308594	2065.697266
1449.274414	2164.586426
1448.240234	2243.174561
1447.206055	2091.291992
1446.170898	2035.673706
1445.135742	2185.126221
1444.100586	2187.743652
1443.064453	2058.790039
1442.029297	2081.706055
1440.993164	1694.901489
1439.957031	1958.123657
1438.920898	1783.909912
1437.883789	1642.637939
1436.847656	1781.962769
1435.810547	1797.448486
1434.773438	1391.141357
1433.735352	1053.206299
1432.698242	1311.321289
1431.660156	1109.935547
1430.622070	840.536316
1429.583008	593.984070
1428.544922	758.790405
1427.505859	850.412476
1426.466797	387.306152
1425.427734	569.826843
1424.387695	404.477661
1423.348633	481.185577
1422.308594	449.566406
1421.268555	365.120544
1420.227539	368.896240
1419.187500	216.646088
1418.146484	79.611229
1417.105469	106.285934
1416.064453	211.015594
1415.022461	122.049820
1413.980469	179.066162
1412.939453	150.653992
1411.896484	-103.968079
1410.854492	-21.585941
1409.811523	-9.539478
1408.768555	7.602277
1407.725586	102.686455
1406.682617	-45.789455
1405.638672	97.116051
1404.595703	-103.843048
1403.551758	-133.986252
1402.506836	59.266102
1401.462891	-116.225189
1400.417969	-15.681520
1399.373047	277.991119
1398.328125	87.778244
1397.283203	28.077518
1396.237305	143.893494
1395.191406	16.731810
1394.145508	145.216553
1393.099609	120.981567
1392.052734	389.779755
1391.006836	-67.360405
1389.959961	131.489777
1388.912109	-39.980988
1387.865234	-13.631632
1386.817383	-4.712638
1385.769531	331.880066
1384.721680	330.930450
1383.673828	-124.816620
1382.625000	-177.947372
1381.576172	271.231506
1380.527344	-54.011700
1379.478516	-179.221329
1378.429688	-12.140924
1377.379883	-274.393463
1376.330078	132.432434
1375.280273	55.128311
1374.229492	-144.282104
1373.178711	-29.235495
1372.128906	93.370071
1371.077148	26.537071
1370.026367	-264.462830
1368.974609	65.261765
1367.923828	-58.467293
1366.871094	164.179916
1365.819336	30.739180
1364.767578	116.576431
1363.714844	112.864685
1362.662109	-30.097860
1361.609375	51.056087
1360.555664	-128.925995
1359.501953	124.048592
1358.448242	-18.338509
1357.394531	-138.171295
1356.340820	-131.074844
1355.286133	169.353073
1354.231445	251.136063
1353.176758	44.865765
1352.122070	332.995148
1351.066406	442.340820
1350.011719	211.690903
1348.956055	-18.752737
1347.899414	324.172058
1346.843750	694.363953
1345.787109	704.876953
1344.730469	527.051819
1343.673828	755.987671
1342.616211	719.722534
1341.559570	629.083496
1340.501953	689.713501
1339.444336	653.831360
1338.385742	1249.551636
1337.328125	701.284424
1336.269531	1064.278809
1335.210938	989.190674
1334.152344	617.333801
1333.092773	869.118103
1332.033203	764.765320
1330.973633	531.987732
1329.914063	917.450562
1328.853516	951.880371
1327.793945	731.894104
1326.733398	830.797302
1325.672852	700.057129
1324.611328	791.718750
1323.549805	651.368347
1322.489258	600.052307
1321.426758	714.190002
1320.365234	1020.838806
1319.302734	940.164917
1318.241211	1005.140564
1317.177734	838.399109
1316.115234	832.068848
1315.052734	1109.271729
1313.989258	819.703979
1312.925781	1106.827637
1311.862305	985.059326
1310.797852	1043.193604
1309.733398	1246.646729
1308.668945	1039.050537
1307.604492	1099.868652
1306.540039	1045.113647
1305.474609	1241.363281
1304.409180	1029.375244
1303.343750	1024.099731
1302.277344	1225.391968
1301.211914	1053.123413
1300.145508	944.890991
1299.079102	1352.668823
1298.011719	1146.329956
1296.945313	1092.407593
1295.877930	1097.498901
1294.810547	1078.120728
1293.743164	1071.093872
1292.674805	1076.405151
1291.606445	1096.502808
1290.538086	1092.139282
1289.469727	1195.723267
1288.400391	938.995728
1287.332031	709.410034
1286.262695	835.256287
1285.193359	899.870728
1284.123047	888.594116
1283.052734	1016.948120
1281.982422	638.570007
1280.912109	1099.897705
1279.841797	912.642639
1278.770508	948.142029
1277.699219	758.661255
1276.627930	1112.177368
1275.556641	878.841248
1274.484375	907.185547
1273.412109	806.049683
1272.339844	858.926270
1271.267578	1014.415466
1270.194336	1057.536377
1269.121094	915.122253
1268.047852	1029.122925
1266.974609	874.654053
1265.900391	1191.201660
1264.827148	963.658203
1263.752930	1199.636108
1262.677734	896.659424
1261.603516	1000.969910
1260.528320	937.088318
1259.453125	1236.338135
1258.377930	682.809387
1257.301758	913.834351
1256.226563	1108.259888
1255.150391	1020.204956
1254.073242	1034.435547
1252.997070	1170.361084
1251.919922	1208.920776
1250.842773	1030.992432
1249.765625	804.520020
1248.688477	733.769409
1247.610352	998.516357
1246.532227	973.951111
1245.454102	733.154175
1244.375000	616.360291
1243.296875	710.927734
1242.217773	878.300110
1241.138672	552.792480
1240.058594	1001.670898
1238.979492	392.375702
1237.899414	596.063416
1236.819336	736.597961
1235.738281	666.093140
1234.658203	876.852539
1233.577148	932.378418
1232.496094	1036.341431
1231.415039	706.566528
1230.333008	614.306030
1229.250977	790.890808
1228.168945	664.733704
1227.086914	800.050232
1226.003906	337.516632
1224.920898	477.651367
1223.837891	545.134827
1222.754883	593.221741
1221.670898	609.828491
1220.587891	495.870483
1219.503906	321.513977
1218.418945	458.919830
1217.334961	453.708649
1216.250000	262.493866
1215.165039	341.790314
1214.080078	-148.735123
1212.994141	225.027374
1211.908203	352.450195
1210.822266	320.553741
1209.736328	158.387833
1208.649414	157.827850
1207.563477	492.369934
1206.476563	862.879211
1205.388672	676.489502
1204.301758	487.741974
1203.213867	429.113068
1202.125977	50.164963
1201.038086	196.242508
1199.949219	310.916351
1198.861328	-79.906586
1197.772461	-59.146629
1196.682617	-105.802704
1195.593750	-106.780167
1194.503906	-66.929138
1193.414063	-161.767075
1192.324219	87.090103
1191.233398	-135.193329
1190.143555	60.596939
1189.052734	47.286259
1187.960938	-134.167099
1186.870117	-3.480202
1185.778320	-256.946991
1184.686523	-11.211352
1183.594727	491.075775
1182.501953	14.434032
1181.410156	-104.722267
1180.317383	25.463053
1179.223633	40.473804
1178.130859	-85.964813
1177.037109	-1.561287
1175.943359	209.707016
1174.849609	42.433510
1173.754883	54.750950
1172.661133	64.617508
1171.566406	-14.132636
1170.470703	120.045067
1169.375977	167.991943
1168.280273	-138.110382
1167.184570	-63.943806
1166.088867	-11.383466
1164.992188	36.308693
1163.895508	5.070116
1162.798828	86.068710
1161.702148	176.525146
1160.605469	-189.201218
1159.507813	321.330688
1158.410156	268.285248
1157.311523	243.837845
1156.213867	147.776505
1155.115234	3.989112
1154.016602	372.911774
1152.917969	157.501678
1151.818359	142.346252
1150.718750	38.965805
1149.619141	-0.094504
1148.519531	-167.822693
1147.418945	76.450592
1146.319336	13.428496
1145.217773	293.135986
1144.117188	265.671844
1143.015625	261.952484
1141.915039	8.417805
1140.813477	45.075916
1139.710938	-158.486923
1138.609375	-105.273827
1137.506836	102.332497
1136.404297	100.698944
1135.300781	405.447815
1134.197266	235.012512
1133.094727	297.303284
1131.990234	300.156342
1130.886719	257.869537
1129.782227	281.983551
1128.677734	766.260254
1127.573242	963.288269
1126.468750	588.720642
1125.363281	636.245972
1124.257813	603.120422
1123.152344	517.833130
1122.045898	823.424133
1120.940430	1003.309875
1119.833984	643.167358
1118.726563	311.548065
1117.620117	552.831665
1116.512695	507.630463
1115.405273	365.412170
1114.297852	346.212860
1113.189453	440.484619
1112.082031	239.160141
1110.972656	439.697266
1109.864258	514.872620
1108.755859	415.148041
1107.646484	277.635864
1106.537109	378.665344
1105.426758	472.528381
1104.317383	478.992126
1103.207031	603.408813
1102.096680	494.168488
1100.985352	684.510315
1099.875000	893.613708
1098.763672	734.785950
1097.652344	785.798035
1096.540039	747.205566
1095.427734	520.119446
1094.315430	830.189331
1093.203125	911.660645
1092.090820	538.663574
1090.977539	570.693176
1089.864258	633.286194
1088.750977	437.024139
1087.636719	713.651978
1086.522461	867.847229
1085.408203	730.410095
1084.293945	546.013794
1083.179688	382.847198
1082.064453	388.917145
1080.949219	467.803497
1079.833008	938.852966
1078.717773	522.142029
1077.601563	579.805969
1076.485352	656.223694
1075.368164	319.632446
1074.251953	525.106689
1073.134766	378.684357
1072.016602	274.536743
1070.899414	500.992157
1069.781250	413.291687
1068.663086	210.829636
1067.544922	521.507874
1066.426758	473.720459
1065.307617	411.915924
1064.188477	806.652588
1063.068359	545.890808
1061.949219	315.696777
1060.829102	141.769012
1059.708984	466.122772
1058.588867	334.380676
1057.467773	296.231689
1056.346680	288.511292
1055.225586	519.170227
1054.104492	231.127914
1052.982422	239.866425
1051.860352	391.076660
1050.738281	367.164337
1049.615234	149.572632
1048.492188	-7.210883
1047.369141	433.346527
1046.246094	400.271698
1045.123047	232.007523
1043.999023	-71.354309
1042.875000	149.892395
1041.750000	149.706635
1040.625977	86.678604
1039.500977	44.685917
1038.375977	130.836823
1037.250000	119.219444
1036.125000	19.222363
1034.999023	112.463783
1033.873047	28.911114
1032.746094	322.246399
1031.619141	371.343170
1030.492188	297.265259
1029.365234	134.965195
1028.237305	-124.800591
1027.110352	-3.363244
1025.982422	-30.572468
1024.853516	-155.233414
1023.725586	-247.257782
1022.596680	-425.051514
1021.467773	-400.802338
1020.337891	-306.897919
1019.208008	-328.930389
1018.078125	-288.265778
1016.948242	-113.076721
1015.818359	-464.031982
1014.687500	-237.745514
1013.556641	-16.116558
1012.425781	163.803253
1011.293945	241.827881
1010.162109	134.694504
1009.030273	208.236237
1007.898438	390.592773
1006.765625	332.343933
1005.632813	329.722595
1004.500000	889.116516
1003.366211	1325.804810
1002.233398	1547.435181
1001.099609	1075.809326
999.964844	860.934082
998.831055	84.997643
997.696289	150.059906
996.561523	194.415405
995.425781	10.339934
994.291016	114.903519
993.155273	18.801502
992.019531	361.083832
990.882813	191.380096
989.747070	35.696957
988.610352	237.443298
987.472656	146.545822
986.335938	-135.413269
985.198242	283.051544
984.060547	137.262863
982.921875	196.540161
981.784180	283.521423
980.645508	92.134277
979.506836	-156.566818
978.367188	-37.041363
977.228516	158.425858
976.088867	114.817810
974.948242	303.480804
973.808594	246.295410
972.667969	308.709930
971.527344	185.164658
970.385742	463.636169
969.245117	494.152496
968.103516	-26.077597
966.961914	46.069302
965.819336	-35.412434
964.677734	-128.206589
963.534180	63.490406
962.391602	172.681625
961.249023	165.046982
960.105469	418.751160
958.961914	271.547424
957.817383	23.749081
956.673828	311.996857
955.529297	341.536560
954.383789	460.436584
953.239258	-15.536038
952.093750	87.605240
950.948242	-122.523911
949.802734	67.712875
948.656250	319.693848
947.509766	119.139717
946.363281	259.253204
945.216797	216.656876
944.069336	-118.143852
942.921875	88.477531
941.774414	288.264587
940.625977	191.373352
939.478516	-26.297112
938.330078	372.171356
937.180664	-45.920864
936.032227	284.178131
934.882813	108.156525
933.732422	342.558716
932.583008	237.454315
931.432617	134.783951
930.282227	80.092628
929.131836	132.545456
927.980469	116.785461
926.830078	-21.761354
925.677734	-121.458725
924.526367	-54.952770
923.374023	-309.042114
922.221680	105.549896
921.069336	-105.072418
919.916992	-79.148476
918.763672	-59.954731
917.610352	-33.863438
916.456055	-41.754459
915.302734	23.104845
914.148438	294.588806
912.994141	-19.472095
911.838867	-110.943893
910.683594	-104.750244
909.528320	148.718781
908.373047	-110.251106
907.216797	-117.406586
906.061523	54.549995
904.904297	58.850433
903.748047	99.468925
902.590820	-256.156494
901.433594	-52.317444
900.276367	-183.499878
899.118164	108.631866
897.960938	-135.506485
896.802734	226.736526
895.643555	-152.853500
894.484375	105.361031
893.325195	-29.775894
892.166016	334.624634
891.006836	59.547245
889.846680	42.155972
888.686523	119.675926
887.526367	-64.672020
886.365234	-167.618240
885.204102	97.357109
884.042969	68.972893
882.880859	85.766396
881.719727	-156.725235
880.556641	387.748383
879.394531	167.931152
878.232422	92.475632
877.069336	-149.610092
875.905273	297.666321
874.742188	440.773163
873.578125	498.304779
872.414063	-60.852345
871.250000	271.354553
870.084961	140.011810
868.920898	-119.445763
867.754883	48.483101
866.589844	225.344009
865.423828	323.481628
864.257813	322.727570
863.091797	128.794678
861.924805	460.517487
860.758789	533.873535
859.590820	337.835022
858.423828	370.812592
857.255859	529.440063
856.087891	246.076355
854.919922	216.278107
853.751953	693.232849
852.583008	654.382568
851.414063	465.392792
850.244141	65.877411
849.075195	448.327576
847.905273	487.941681
846.734375	511.858521
845.564453	347.717712
844.393555	552.907166
843.222656	133.744797
842.051758	-14.571931
840.879883	47.383343
839.708008	-13.678737
838.536133	278.441254
837.363281	402.796600
836.190430	263.426239
835.017578	235.781555
833.844727	228.218307
832.670898	316.637482
831.497070	398.287079
830.323242	386.134277
829.149414	407.419678
827.974609	442.046204
826.799805	371.805023
825.624023	241.366653
824.449219	407.395386
823.273438	58.538410
822.097656	462.833252
820.920898	116.270699
819.744141	72.673584
818.567383	44.634342
817.390625	-34.633446
816.212891	88.585556
815.035156	138.278549
813.857422	58.889690
812.679688	137.365112
811.500977	-4.341594
810.322266	7.323510
809.142578	-76.621552
807.963867	119.329063
806.784180	170.761261
805.603516	35.588078
804.423828	46.932968
803.243164	-145.977707
802.062500	175.932114
800.881836	-520.625366
799.700195	-513.845093
798.518555	-462.785492
797.336914	-46.036926
796.154297	-181.413528
794.972656	-106.296463
793.789063	32.966675
792.606445	-230.992157
791.422852	-300.039001
790.240234	-189.816101
789.055664	-11.101219
787.872070	-233.031036
786.687500	230.834778
785.502930	95.065948
784.317383	114.070961
783.132813	102.046486
781.947266	52.389641
780.761719	11.526057
779.575195	103.151321
778.388672	99.701057
777.202148	151.382629
776.015625	-2.321187
774.828125	172.810577
773.640625	83.026505
772.453125	216.008774
771.264648	-12.812672
770.076172	113.383347
768.887695	-33.879028
767.699219	325.731018
766.509766	112.262619
765.320313	-43.896236
764.130859	31.187021
762.940430	482.665009
761.750977	381.372131
760.559570	-19.216227
759.369141	502.178711
758.177734	515.160034
756.986328	598.452332
755.794922	272.713287
754.603516	531.758545
753.411133	131.369781
752.218750	84.836456
751.025391	115.156967
749.832031	202.507736
748.638672	-24.178028
747.445313	146.482162
746.250977	233.633194
745.057617	360.189484
743.862305	172.992569
742.667969	268.725891
741.472656	414.802643
740.277344	126.792427
739.082031	-360.525513
737.885742	-21.709370
736.689453	58.464996
735.493164	-102.301216
734.296875	-103.201302
733.099609	141.017151
731.902344	-10.968415
730.705078	12.115561
729.506836	490.109406
728.308594	-149.531967
727.110352	164.287323
725.911133	368.665405
724.712891	-21.419579
723.513672	141.384735
722.313477	275.715271
721.113281	602.140320
719.914063	28.976168
718.712891	137.052094
717.512695	380.369324
716.311523	320.344696
715.110352	227.642151
713.909180	91.382896
712.707031	423.907288
711.504883	237.568604
710.302734	463.165771
709.099609	279.121063
707.896484	-70.341270
706.693359	222.735794
705.490234	47.656818
704.286133	133.861603
703.082031	191.767471
701.877930	219.223785
700.672852	185.801056
699.468750	358.995850
698.262695	499.539917
697.057617	153.214127
695.851563	276.433136
694.645508	-65.253609
693.439453	-109.194641
692.232422	33.664547
691.026367	152.622147
689.818359	-229.783493
688.611328	-314.696747
687.403320	-11.213051
686.195313	-141.590698
684.987305	-68.040398
683.778320	57.550236
682.569336	-83.450699
681.360352	124.515114
680.151367	-96.498085
678.941406	100.637177
677.731445	46.549843
676.521484	120.252541
675.310547	-46.270325
674.099609	85.925842
672.888672	-402.762238
671.677734	-162.328644
670.465820	-155.498810
669.253906	-79.462036
668.041016	-9.912977
666.829102	76.916000
665.616211	34.112381
664.403320	-127.438202
663.189453	-107.519386
661.975586	-61.691536
660.761719	-123.789261
659.547852	-93.073288
658.333008	-226.324692
657.118164	188.295105
655.903320	141.268448
654.688477	-125.643486
653.472656	195.928986
652.256836	-101.100937
651.040039	73.750717
649.824219	52.477055
648.607422	252.943298
647.389648	-59.109695
646.172852	14.159645
644.955078	16.300301
643.737305	104.392372
642.519531	310.629913
641.300781	254.316544
640.082031	157.048569
638.863281	250.969482
637.643555	24.515623
636.423828	-94.593254
635.204102	46.052105
633.984375	42.557610
632.763672	28.112213
631.542969	97.142616
630.322266	-80.882118
629.100586	64.849251
627.878906	107.269600
626.657227	112.904366
625.435547	-12.569427
624.212891	7.411178
622.990234	35.577633
621.767578	44.053711
620.543945	182.758240
619.320313	211.739288
618.096680	-187.950348
616.873047	75.580986
615.648438	32.446098
614.423828	-26.197914
613.199219	-292.882202
611.973633	107.142197
610.748047	104.391953
609.522461	88.139381
608.296875	-104.057144
607.070313	-44.812637
605.843750	69.156708
604.617188	-193.605911
