# Supplementary material for: Raman spectroscopy accurately differentiates mucosal healing from non-healing and biochemical changes following biological therapy in inflammatory bowel disease
Source: PLoS One. 2021 Jun 2;16(6):e0252210. doi: 10.1371/journal.pone.0252210 (PMC8172032; doi:10.1371/journal.pone.0252210)
Supplement: S4 Dataset — (ZIP) [file pone.0252210.s006.zip › CD Mucosal healing/OC030-1 post_base sub cr removed_25__X_-19537.5__Y_47768.5__Time_278.txt]

1714.774414	-159.595367
1713.797852	74.873604
1712.820313	36.733032
1711.843750	52.010384
1710.866211	190.669220
1709.888672	415.271790
1708.911133	297.203217
1707.933594	431.675354
1706.955078	422.298096
1705.976563	430.018951
1704.998047	519.271240
1704.019531	625.940857
1703.040039	643.144409
1702.061523	474.804840
1701.082031	669.561523
1700.101563	652.346863
1699.122070	634.715149
1698.141602	624.810059
1697.161133	660.209045
1696.180664	965.467346
1695.200195	904.781860
1694.218750	961.902588
1693.238281	926.009888
1692.256836	933.378113
1691.274414	818.631653
1690.292969	984.958496
1689.310547	984.046326
1688.328125	1096.205811
1687.345703	1009.497253
1686.363281	1102.720337
1685.379883	1074.639282
1684.396484	1026.741699
1683.413086	956.477661
1682.429688	1085.029541
1681.445313	1127.380249
1680.461914	1155.658447
1679.477539	1121.953735
1678.493164	1127.563354
1677.507813	1167.171631
1676.523438	1445.752075
1675.538086	1061.609863
1674.552734	1179.835205
1673.566406	1311.015625
1672.581055	1237.399170
1671.594727	1158.354858
1670.608398	1251.978271
1669.622070	1348.247314
1668.634766	1492.305176
1667.648438	1418.824707
1666.661133	1571.115723
1665.673828	1410.495483
1664.685547	1260.811279
1663.698242	1299.906250
1662.709961	1445.398804
1661.721680	1397.744873
1660.733398	1377.102417
1659.744141	1370.196167
1658.755859	1610.288574
1657.766602	1387.306030
1656.777344	1273.630249
1655.787109	1353.894165
1654.797852	1352.812866
1653.807617	1217.450195
1652.817383	921.513428
1651.827148	980.939941
1650.835938	877.138245
1649.844727	435.780182
1648.853516	444.846710
1647.862305	285.637543
1646.871094	351.976837
1645.878906	265.935242
1644.886719	133.313141
1643.894531	117.865669
1642.902344	-12.784249
1641.910156	55.531429
1640.916992	19.201366
1639.923828	139.518433
1638.930664	-37.278702
1637.936523	16.384636
1636.943359	107.964195
1635.949219	-39.384750
1634.955078	-164.578476
1633.960938	16.917648
1632.965820	-79.895119
1631.970703	-36.073719
1630.975586	-323.011169
1629.980469	-163.936813
1628.985352	-122.353325
1627.989258	80.703583
1626.993164	-46.785454
1625.997070	5.627628
1625.000977	37.977077
1624.003906	284.229065
1623.007813	418.353882
1622.010742	464.036072
1621.012695	521.162598
1620.015625	731.583801
1619.017578	493.796600
1618.020508	364.711853
1617.021484	430.837799
1616.023438	138.333450
1615.025391	17.411478
1614.026367	52.202625
1613.027344	-22.285078
1612.028320	-116.840225
1611.028320	-100.396233
1610.029297	-67.379585
1609.029297	13.619232
1608.029297	84.925209
1607.028320	204.150635
1606.028320	279.601410
1605.027344	88.754578
1604.026367	191.911179
1603.025391	39.310856
1602.023438	31.408985
1601.022461	66.074020
1600.020508	132.808624
1599.018555	79.921692
1598.016602	82.618622
1597.013672	46.764328
1596.010742	45.525539
1595.007813	-88.330322
1594.004883	-28.256649
1593.001953	-124.305550
1591.998047	-55.270988
1590.994141	-126.668480
1589.990234	45.180084
1588.986328	55.704708
1587.981445	218.014542
1586.976563	234.686478
1585.971680	374.348694
1584.966797	558.702576
1583.961914	503.627350
1582.956055	498.495850
1581.950195	556.270508
1580.944336	606.572754
1579.938477	388.996735
1578.931641	781.040833
1577.924805	681.301025
1576.917969	607.921448
1575.911133	396.961334
1574.904297	456.864838
1573.896484	436.382111
1572.888672	317.333710
1571.880859	513.072266
1570.873047	337.279785
1569.864258	634.640137
1568.855469	667.059509
1567.846680	813.879395
1566.837891	763.416138
1565.829102	855.863159
1564.819336	828.982788
1563.809570	934.528992
1562.799805	918.151855
1561.790039	896.635315
1560.779297	846.643982
1559.768555	843.353210
1558.757813	681.938232
1557.747070	984.467957
1556.736328	758.262573
1555.724609	747.130127
1554.712891	697.089905
1553.701172	991.378662
1552.689453	1166.363403
1551.676758	1007.299011
1550.664063	824.894348
1549.651367	898.561035
1548.638672	868.587891
1547.625977	1058.281494
1546.612305	1102.950806
1545.598633	963.887878
1544.584961	762.664612
1543.571289	894.630554
1542.556641	731.844055
1541.541992	641.211975
1540.527344	826.665771
1539.512695	637.457458
1538.498047	582.279724
1537.482422	557.831543
1536.466797	489.250824
1535.451172	608.699768
1534.434570	495.712250
1533.418945	307.678375
1532.402344	464.829193
1531.385742	477.260437
1530.369141	383.706024
1529.351563	446.993958
1528.334961	363.085327
1527.317383	518.330322
1526.299805	186.574799
1525.281250	70.796227
1524.263672	240.310272
1523.245117	206.121033
1522.226563	243.569550
1521.208008	267.739807
1520.188477	350.631744
1519.168945	294.262115
1518.150391	144.968933
1517.129883	254.839951
1516.110352	50.821136
1515.089844	0.559355
1514.070313	106.510742
1513.049805	119.555862
1512.028320	209.152405
1511.007813	36.506886
1509.986328	53.338417
1508.964844	-9.812371
1507.943359	-124.687653
1506.921875	-183.569870
1505.899414	39.084888
1504.876953	-54.056942
1503.854492	-134.817108
1502.832031	63.219227
1501.808594	-213.128494
1500.786133	-267.052551
1499.762695	24.188517
1498.739258	-10.237670
1497.714844	16.289719
1496.691406	83.268501
1495.666992	134.391998
1494.642578	16.229502
1493.617188	-33.327122
1492.592773	-39.875641
1491.567383	98.778442
1490.541992	180.686066
1489.516602	-67.464508
1488.491211	171.858429
1487.464844	367.193787
1486.438477	342.418884
1485.412109	332.505432
1484.385742	357.861938
1483.358398	446.524902
1482.331055	379.091919
1481.303711	477.003265
1480.276367	551.475281
1479.249023	653.510193
1478.220703	586.833679
1477.192383	777.107910
1476.164063	864.960022
1475.135742	931.966675
1474.106445	1029.062012
1473.077148	1148.605469
1472.047852	1249.860474
1471.018555	1353.202026
1469.989258	1565.495728
1468.958984	1713.684448
1467.928711	1833.433716
1466.898438	2087.500000
1465.868164	2041.094116
1464.836914	2098.514404
1463.805664	2145.366211
1462.774414	2448.417969
1461.743164	2542.695557
1460.710938	2509.581543
1459.679688	2648.789307
1458.647461	2556.581299
1457.615234	2672.170166
1456.582031	2551.388672
1455.549805	2749.974609
1454.516602	3019.147705
1453.483398	2745.262451
1452.449219	3092.263184
1451.416016	3096.666992
1450.381836	3017.132080
1449.347656	3058.947754
1448.313477	3173.919678
1447.279297	3131.559814
1446.244141	2944.614502
1445.208984	2661.300293
1444.173828	2964.992432
1443.138672	2562.375977
1442.102539	2663.081299
1441.066406	2715.459229
1440.030273	2686.678711
1438.994141	2366.967529
1437.958008	2428.844238
1436.920898	2240.300537
1435.883789	1935.430664
1434.846680	1819.951782
1433.808594	1691.696045
1432.771484	1646.671631
1431.733398	1472.745605
1430.695313	1323.981079
1429.657227	1291.204590
1428.618164	955.562927
1427.579102	970.514343
1426.540039	806.308105
1425.500977	732.818665
1424.461914	944.076721
1423.421875	658.691650
1422.381836	413.653320
1421.341797	412.974762
1420.301758	517.997192
1419.260742	197.377579
1418.219727	178.915573
1417.178711	220.816559
1416.137695	101.625748
1415.096680	236.538712
1414.054688	185.227875
1413.012695	25.799545
1411.970703	-90.828140
1410.928711	-36.484161
1409.885742	-55.054733
1408.842773	1.774287
1407.799805	48.557606
1406.756836	112.934830
1405.712891	-91.356239
1404.668945	40.867382
1403.625000	50.113327
1402.581055	164.807129
1401.537109	91.375259
1400.492188	256.300690
1399.447266	378.613525
1398.402344	285.364014
1397.357422	179.723480
1396.311523	339.846039
1395.265625	389.777649
1394.219727	279.498047
1393.173828	206.962433
1392.126953	232.220642
1391.081055	360.271912
1390.034180	27.890589
1388.986328	246.272308
1387.939453	71.987381
1386.891602	45.492558
1385.843750	151.719589
1384.795898	210.583984
1383.748047	89.648582
1382.699219	-175.999863
1381.651367	-64.043709
1380.602539	98.010597
1379.552734	27.934175
1378.503906	-1.918762
1377.454102	145.683624
1376.404297	315.917572
1375.354492	294.186005
1374.303711	80.596207
1373.253906	19.512270
1372.203125	168.153198
1371.152344	97.599823
1370.100586	246.667023
1369.049805	84.459679
1367.998047	-114.792839
1366.946289	149.633392
1365.894531	-56.453426
1364.841797	-77.930016
1363.789063	-313.183929
1362.736328	-169.742264
1361.683594	-237.560989
1360.630859	-71.198677
1359.577148	-140.895416
1358.523438	-123.213608
1357.469727	26.542675
1356.415039	-94.384636
1355.361328	-160.248184
1354.306641	22.681524
1353.251953	49.375156
1352.197266	222.916718
1351.141602	287.461243
1350.085938	133.873566
1349.030273	434.870178
1347.974609	296.898834
1346.918945	459.506836
1345.862305	426.449829
1344.805664	559.901001
1343.749023	738.276428
1342.691406	887.180054
1341.634766	629.991821
1340.577148	507.054565
1339.519531	595.080200
1338.460938	678.473450
1337.403320	497.285706
1336.344727	363.570221
1335.286133	673.282104
1334.226563	520.529114
1333.167969	474.597656
1332.108398	327.650726
1331.048828	495.176697
1329.989258	205.657486
1328.928711	282.434357
1327.869141	421.340454
1326.808594	437.030914
1325.748047	337.002502
1324.686523	331.231262
1323.625977	560.396667
1322.564453	424.512634
1321.502930	461.816254
1320.440430	208.332382
1319.378906	335.228363
1318.316406	598.088867
1317.253906	540.665710
1316.190430	444.197571
1315.127930	547.787048
1314.064453	351.080719
1313.000977	443.072693
1311.937500	397.464600
1310.873047	485.222778
1309.809570	292.646088
1308.745117	314.666168
1307.679688	369.035004
1306.615234	416.362549
1305.549805	301.683716
1304.484375	317.757599
1303.418945	427.616058
1302.353516	166.589600
1301.287109	390.199432
1300.220703	117.716614
1299.154297	165.062225
1298.087891	141.507828
1297.020508	147.777634
1295.954102	9.535651
1294.886719	53.327152
1293.818359	-89.060135
1292.750977	122.232956
1291.682617	36.971016
1290.614258	-101.880272
1289.545898	-156.986588
1288.476563	-135.753860
1287.407227	189.675995
1286.338867	25.230146
1285.268555	118.391983
1284.199219	62.414375
1283.128906	119.404762
1282.058594	-68.137024
1280.988281	99.585594
1279.917969	174.539047
1278.846680	332.932434
1277.775391	271.404877
1276.704102	369.131531
1275.632813	102.806152
1274.560547	438.172699
1273.488281	587.930542
1272.416016	574.185303
1271.343750	602.226135
1270.270508	796.580933
1269.197266	847.040588
1268.124023	768.341431
1267.050781	1087.721558
1265.977539	1158.311523
1264.903320	1126.648071
1263.829102	1170.827393
1262.753906	1117.679077
1261.679688	1242.716675
1260.604492	1221.678345
1259.529297	1368.987305
1258.454102	1192.405029
1257.378906	1512.978638
1256.302734	1490.245850
1255.226563	1630.825317
1254.150391	1430.741089
1253.073242	1362.339478
1251.997070	1449.832886
1250.919922	1554.486328
1249.841797	1591.164917
1248.764648	1596.352417
1247.686523	1536.058716
1246.608398	1415.167969
1245.530273	1498.565918
1244.452148	1392.567383
1243.373047	1328.038086
1242.293945	1358.351074
1241.214844	1539.274780
1240.135742	1271.199097
1239.055664	1607.577148
1237.975586	1366.493286
1236.895508	1482.154419
1235.815430	1527.518921
1234.734375	1432.333984
1233.654297	1611.146118
1232.573242	1552.464966
1231.491211	1547.184082
1230.410156	1401.446533
1229.328125	1590.040283
1228.246094	1703.530518
1227.163086	1734.714722
1226.081055	1654.571533
1224.998047	1719.678345
1223.915039	1680.751587
1222.832031	1513.670410
1221.748047	1470.001953
1220.664063	1141.090576
1219.580078	1041.928711
1218.496094	1097.449463
1217.412109	889.599121
1216.327148	925.781982
1215.242188	669.730347
1214.157227	628.628113
1213.071289	785.446838
1211.985352	654.981384
1210.899414	874.358337
1209.813477	722.117188
1208.727539	598.822083
1207.640625	762.444336
1206.553711	723.440552
1205.466797	633.769348
1204.378906	541.660828
1203.291016	574.770142
1202.203125	338.035553
1201.115234	166.322235
1200.027344	307.530548
1198.938477	89.977249
1197.849609	-55.403564
1196.760742	15.674362
1195.670898	38.511002
1194.582031	-114.337830
1193.492188	-65.295822
1192.401367	-83.695030
1191.311523	-152.702347
1190.220703	-80.065300
1189.129883	-84.471428
1188.039063	-28.994360
1186.947266	-110.534897
1185.856445	55.017147
1184.764648	11.562587
1183.671875	42.344990
1182.580078	-66.197182
1181.487305	88.938698
1180.394531	183.883179
1179.301758	134.774155
1178.208984	207.720261
1177.115234	551.197754
1176.021484	475.119476
1174.927734	576.097168
1173.833008	557.116577
1172.738281	509.210419
1171.643555	564.025818
1170.548828	391.288239
1169.454102	507.871552
1168.358398	640.931824
1167.262695	541.765808
1166.166992	530.869751
1165.070313	445.664917
1163.973633	410.445953
1162.876953	508.791382
1161.780273	516.091431
1160.683594	809.699097
1159.585938	697.083862
1158.488281	808.635742
1157.389648	676.493713
1156.291992	715.928833
1155.193359	678.773193
1154.094727	712.919861
1152.996094	751.563354
1151.896484	735.114624
1150.796875	584.958801
1149.697266	699.072083
1148.597656	510.355438
1147.498047	523.883728
1146.397461	710.952759
1145.296875	821.496460
1144.195313	619.964600
1143.094727	577.664246
1141.993164	749.205078
1140.891602	606.468506
1139.789063	751.229004
1138.687500	955.075256
1137.584961	1082.505981
1136.482422	1230.987793
1135.379883	1170.079224
1134.276367	1325.049927
1133.172852	1351.451660
1132.069336	1370.443604
1130.964844	1695.318604
1129.861328	2010.276367
1128.756836	1926.266602
1127.652344	1884.709839
1126.546875	1944.859253
1125.442383	2123.239258
1124.336914	2168.533936
1123.230469	2204.053223
1122.125000	2023.696167
1121.018555	1942.624390
1119.912109	1880.260010
1118.805664	1957.332520
1117.699219	1934.687012
1116.591797	1890.482300
1115.484375	1718.272583
1114.376953	1590.814331
1113.268555	1675.973877
1112.160156	1633.161011
1111.051758	1552.284668
1109.943359	1475.908081
1108.833984	1623.751831
1107.725586	1868.117676
1106.616211	1698.841187
1105.505859	1607.296997
1104.396484	1562.754150
1103.286133	1595.853882
1102.175781	1737.220459
1101.064453	1809.864502
1099.954102	1625.181152
1098.842773	1466.270264
1097.731445	1356.693604
1096.619141	1489.663574
1095.507813	1549.303955
1094.395508	1413.163086
1093.282227	1241.523926
1092.169922	1413.504761
1091.056641	1314.468628
1089.943359	1417.654175
1088.830078	1560.575439
1087.716797	1362.122559
1086.602539	1264.672485
1085.488281	1298.731812
1084.373047	1461.855957
1083.258789	1483.698120
1082.143555	1366.695190
1081.028320	1355.263672
1079.913086	1284.932617
1078.796875	1200.350830
1077.680664	1261.171021
1076.564453	1375.765259
1075.448242	1217.945068
1074.331055	1271.149170
1073.213867	1310.088257
1072.096680	1079.192505
1070.979492	1284.281494
1069.861328	971.143982
1068.743164	915.752441
1067.625000	1150.730347
1066.505859	1195.735474
1065.386719	863.587402
1064.267578	877.933289
1063.148438	955.338074
1062.029297	817.304443
1060.909180	784.479004
1059.789063	763.247620
1058.667969	854.144409
1057.547852	1050.106201
1056.426758	909.297180
1055.305664	873.608704
1054.183594	728.033691
1053.062500	675.873962
1051.940430	581.612488
1050.818359	601.710449
1049.695313	845.782532
1048.572266	660.309570
1047.449219	850.465332
1046.326172	711.602478
1045.203125	724.322571
1044.079102	722.988403
1042.955078	556.123901
1041.830078	496.477631
1040.706055	439.166138
1039.581055	426.094421
1038.456055	482.863861
1037.331055	558.212769
1036.205078	426.346680
1035.079102	431.827820
1033.953125	704.846741
1032.826172	598.600159
1031.700195	562.180298
1030.573242	553.675720
1029.445313	196.529877
1028.318359	113.789070
1027.190430	186.756790
1026.062500	53.001041
1024.934570	56.349972
1023.805664	-98.145134
1022.676758	37.612907
1021.547852	-47.093731
1020.418945	-13.387205
1019.289063	-28.355755
1018.159180	119.072136
1017.029297	108.849434
1015.898438	168.230774
1014.767578	132.652664
1013.636719	389.088470
1012.505859	437.031036
1011.375000	380.838470
1010.243164	646.564453
1009.111328	634.515076
1007.978516	981.248962
1006.846680	1281.671875
1005.713867	2033.095947
1004.581055	2846.725098
1003.447266	3341.043457
1002.313477	3060.945313
1001.179688	2154.870117
1000.045898	1461.903687
998.912109	963.421082
997.777344	887.895752
996.642578	653.255066
995.506836	712.003784
994.372070	683.200684
993.236328	742.233276
992.100586	653.784058
990.963867	604.739014
989.828125	747.249146
988.691406	585.612122
987.553711	585.529175
986.416992	657.055481
985.279297	512.216919
984.141602	577.187622
983.003906	610.089844
981.865234	633.958679
980.726563	563.669739
979.587891	604.045105
978.448242	722.802979
977.309570	538.181702
976.169922	774.567749
975.030273	1008.759155
973.889648	882.279175
972.749023	1082.305176
971.608398	905.777832
970.467773	931.632080
969.326172	829.132751
968.184570	692.482483
967.042969	684.629456
965.901367	693.072693
964.758789	685.687805
963.616211	839.059021
962.473633	637.253357
961.330078	433.487732
960.186523	736.473328
959.042969	599.703674
957.899414	495.307983
956.754883	343.119629
955.610352	312.583099
954.465820	264.000122
953.321289	304.931061
952.175781	330.078033
951.030273	435.515106
949.884766	410.818970
948.738281	352.094421
947.591797	318.793488
946.445313	338.316772
945.298828	513.429993
944.151367	533.408447
943.003906	469.146088
941.856445	291.026611
940.708008	480.700531
939.559570	456.052185
938.411133	395.169952
937.262695	325.448761
936.113281	420.187012
934.964844	268.932312
933.814453	216.005722
932.665039	434.503174
931.514648	288.666534
930.364258	24.718376
929.213867	325.829285
928.062500	281.031921
926.912109	63.533173
925.759766	62.546539
924.608398	45.875694
923.456055	-36.495045
922.303711	-29.910675
921.151367	86.023262
919.999023	18.051716
918.845703	-26.926624
917.692383	48.743023
916.539063	-59.348007
915.384766	-158.073196
914.230469	-256.526703
913.076172	-223.082306
911.920898	-336.906189
910.766602	-300.752411
909.611328	-207.697601
908.455078	-243.705231
907.299805	-304.427216
906.143555	-204.005783
904.987305	-94.365410
903.830078	-152.192200
902.673828	23.454979
901.516602	38.468075
900.359375	40.082741
899.201172	114.307510
898.042969	157.003525
896.884766	141.048721
895.726563	129.798462
894.567383	107.427605
893.408203	92.016083
892.249023	173.946426
891.088867	113.670967
889.929688	121.332802
888.769531	50.111404
887.608398	89.705780
886.448242	145.214142
885.287109	110.578194
884.125977	46.762085
882.963867	125.212646
881.801758	61.683716
880.639648	7.321833
879.477539	83.828171
878.315430	255.050354
877.152344	214.535019
875.989258	108.821419
874.825195	259.967010
873.661133	46.423817
872.497070	44.636932
871.333008	47.430267
870.168945	-39.691608
869.003906	107.218529
867.838867	76.482353
866.672852	-104.791740
865.506836	-4.983418
864.340820	-28.760122
863.174805	-131.109634
862.008789	76.568153
860.841797	23.720547
859.674805	53.986187
858.506836	176.287003
857.339844	121.273682
856.171875	227.824768
855.003906	255.832733
853.834961	218.813248
852.666016	307.341370
851.497070	288.239838
850.328125	316.183960
849.158203	158.174698
847.988281	260.003052
846.818359	59.480110
845.647461	116.453499
844.477539	95.017708
843.306641	118.302025
842.134766	141.531570
840.963867	238.482834
839.791992	223.539810
838.619141	177.249954
837.447266	113.020096
836.274414	274.411743
835.101563	399.903229
833.928711	460.481873
832.754883	355.727509
831.581055	275.477234
830.407227	371.460754
829.232422	366.898407
828.058594	417.980072
826.883789	399.796600
825.708008	352.524963
824.533203	224.895813
823.357422	295.536835
822.181641	31.818710
821.004883	278.170593
819.828125	87.792694
818.651367	82.143028
817.474609	-59.430660
816.296875	5.867809
815.119141	-22.466499
813.941406	-53.173416
812.763672	-144.074692
811.584961	-81.694588
810.406250	24.934620
809.226563	106.899918
808.047852	-69.066780
806.868164	-178.494431
805.688477	109.423676
804.507813	-46.983406
803.327148	-139.141800
802.146484	37.046795
800.965820	-64.351387
799.784180	-176.983994
798.603516	-329.681885
797.420898	-3.651734
796.239258	-17.088594
795.056641	64.561676
793.874023	79.507263
792.691406	-82.945320
791.507813	-145.884293
790.324219	-98.317276
789.140625	57.464092
787.956055	-154.342331
786.772461	-60.986214
785.586914	71.929497
784.402344	5.565262
783.216797	-10.132155
782.032227	126.455864
780.845703	19.723005
779.660156	-20.903805
778.473633	61.957043
777.287109	20.921846
776.100586	-33.548168
774.913086	134.702850
773.725586	-6.231173
772.538086	-78.919724
771.349609	225.342911
770.161133	59.626301
768.972656	61.319538
767.784180	-53.986961
766.594727	396.812988
765.405273	215.013977
764.215820	359.045898
763.026367	278.247925
761.835938	426.232239
760.645508	532.155151
759.454102	523.443359
758.262695	692.737305
757.072266	903.567810
755.879883	903.068298
754.688477	801.298767
753.496094	897.204468
752.303711	951.171570
751.110352	862.193420
749.917969	775.315063
748.724609	787.140564
747.530273	579.332520
746.336914	667.754272
745.142578	560.754028
743.948242	646.715088
742.752930	576.833435
741.558594	691.048218
740.363281	507.018982
739.166992	452.280518
737.971680	364.628235
736.775391	476.263763
735.579102	484.860016
734.381836	217.540359
733.185547	241.406876
731.988281	484.044098
730.790039	308.667511
729.592773	247.084747
728.394531	113.347351
727.196289	381.923248
725.997070	285.354431
724.797852	427.021149
723.598633	367.642517
722.399414	391.309723
721.199219	430.277985
719.999023	519.476624
718.798828	416.608429
717.598633	486.228546
716.397461	514.424683
715.196289	385.641724
713.994141	294.065155
712.792969	185.180557
711.590820	292.216644
710.388672	349.190369
709.185547	70.755264
707.982422	134.520828
706.779297	41.605713
705.576172	79.492752
704.372070	126.213585
703.167969	-35.826080
701.963867	143.921753
700.759766	1.862390
699.554688	118.806870
698.349609	-14.120374
697.143555	55.339001
695.938477	-42.348530
694.732422	-42.022533
693.525391	-267.358276
692.319336	-212.256119
691.112305	-4.986888
689.905273	-103.603523
688.697266	69.303413
687.490234	-72.182686
686.282227	-11.643761
685.073242	-165.541046
683.865234	-67.633202
682.656250	-4.179679
681.447266	-122.499779
680.237305	2.144092
679.028320	14.382530
677.818359	-18.573137
676.607422	113.301331
675.397461	83.072243
674.186523	1.215446
672.975586	-2.435997
671.763672	-176.656143
670.551758	77.630585
669.339844	44.565495
668.127930	-182.717575
666.915039	7.427588
665.703125	100.546066
664.489258	111.834747
663.276367	95.313576
662.062500	150.311768
660.848633	52.305588
659.634766	53.856190
658.419922	141.950455
657.205078	-39.360497
655.990234	-62.949871
654.775391	47.346241
653.559570	-68.503067
652.343750	-33.271687
651.126953	-6.488470
649.911133	-11.869226
648.694336	8.746281
647.477539	48.856384
646.259766	-31.462650
645.041992	168.082642
643.824219	253.585236
642.606445	289.627045
641.387695	3.133721
640.168945	19.896873
638.950195	25.875980
637.730469	48.995075
636.511719	-67.635651
635.291016	-119.880287
634.071289	-73.482384
632.850586	-25.138010
631.629883	-54.309586
630.409180	-57.979805
629.188477	-68.388054
627.966797	96.751495
626.745117	-8.768526
625.522461	54.698277
624.300781	241.963898
623.078125	297.895813
621.854492	188.251877
620.631836	101.571754
619.408203	258.361847
618.184570	93.174858
616.960938	0.018791
615.736328	27.999218
614.511719	-73.355247
613.287109	-8.843881
612.061523	5.355275
610.835938	-120.594177
609.610352	-91.693878
608.384766	-21.394485
607.158203	115.825562
605.931641	52.828358
604.705078	5.354646
