# Supplementary material for: Raman spectroscopy accurately differentiates mucosal healing from non-healing and biochemical changes following biological therapy in inflammatory bowel disease
Source: PLoS One. 2021 Jun 2;16(6):e0252210. doi: 10.1371/journal.pone.0252210 (PMC8172032; doi:10.1371/journal.pone.0252210)
Supplement: S4 Dataset — (ZIP) [file pone.0252210.s006.zip › CD Mucosal healing/OC017 post treatment-1_BL sub CR removed_92__X_-6104.39__Y_10951.1__Z_-135.783__Time_1042.txt]

1714.708984	-54.725399
1713.732422	-64.614227
1712.755859	68.073982
1711.779297	21.585188
1710.801758	-56.543552
1709.824219	64.248947
1708.846680	145.324615
1707.868164	-134.819138
1706.890625	-20.539406
1705.912109	-61.141281
1704.933594	27.301474
1703.954102	148.304703
1702.975586	-78.106461
1701.996094	-23.017372
1701.016602	-82.479713
1700.037109	91.234047
1699.056641	-7.388275
1698.077148	28.190716
1697.096680	-88.131065
1696.116211	-99.732269
1695.134766	-158.973953
1694.154297	185.557205
1693.172852	68.440475
1692.191406	277.491455
1691.209961	-46.881996
1690.227539	-61.184334
1689.245117	90.339035
1688.263672	242.234909
1687.280273	279.778229
1686.297852	5.830883
1685.314453	142.834427
1684.332031	93.666870
1683.347656	164.756454
1682.364258	-51.435356
1681.380859	12.445768
1680.396484	92.626808
1679.412109	79.980194
1678.427734	78.343361
1677.442383	122.272476
1676.458008	6.954926
1675.472656	274.949219
1674.487305	192.214844
1673.500977	301.213684
1672.515625	474.283752
1671.529297	469.567352
1670.542969	539.542175
1669.556641	511.531158
1668.569336	377.613037
1667.583008	530.752625
1666.595703	307.239929
1665.608398	402.510284
1664.620117	431.684662
1663.632813	429.302856
1662.644531	633.998047
1661.656250	581.715271
1660.667969	670.181885
1659.678711	591.906128
1658.689453	317.865448
1657.700195	494.451477
1656.710938	774.463989
1655.721680	440.365021
1654.731445	334.255829
1653.742188	405.719482
1652.750977	509.088806
1651.760742	350.757935
1650.770508	324.921356
1649.779297	397.106384
1648.788086	65.010391
1647.796875	253.872025
1646.804688	202.377533
1645.813477	24.287844
1644.821289	-18.873402
1643.829102	149.382431
1642.836914	53.732742
1641.843750	40.085506
1640.850586	-100.067078
1639.857422	-160.873627
1638.864258	-47.438770
1637.871094	-237.174683
1636.876953	-54.977135
1635.882813	-65.151260
1634.888672	43.380184
1633.894531	107.188637
1632.899414	86.778412
1631.905273	-83.622009
1630.910156	256.931549
1629.915039	-144.891769
1628.918945	3.583845
1627.922852	-134.718674
1626.927734	-228.153030
1625.930664	257.126373
1624.934570	134.867035
1623.938477	-58.249897
1622.941406	-106.666939
1621.944336	-31.497416
1620.947266	41.068188
1619.949219	92.637497
1618.952148	75.962158
1617.954102	211.610153
1616.956055	158.250381
1615.957031	-34.141918
1614.958984	59.576385
1613.959961	-61.819118
1612.960938	26.672577
1611.961914	-110.342567
1610.961914	90.882622
1609.962891	11.609448
1608.962891	24.091606
1607.962891	-97.027138
1606.961914	-165.706345
1605.961914	-69.375008
1604.960938	-20.213671
1603.959961	-7.718015
1602.958984	80.657921
1601.957031	59.098446
1600.956055	74.165092
1599.954102	63.055538
1598.952148	-188.606445
1597.949219	-61.147114
1596.947266	21.814741
1595.944336	13.260139
1594.941406	-225.199570
1593.938477	-121.441689
1592.934570	8.349323
1591.931641	-94.289551
1590.927734	-40.317650
1589.923828	-93.395668
1588.918945	-83.877884
1587.915039	-155.259033
1586.910156	122.790543
1585.905273	59.127140
1584.900391	154.453064
1583.894531	108.954155
1582.889648	175.471329
1581.883789	36.109520
1580.877930	123.340721
1579.871094	114.131096
1578.865234	65.827011
1577.858398	74.741264
1576.851563	-20.492611
1575.844727	-149.566330
1574.836914	106.304619
1573.829102	-113.886528
1572.822266	-6.448020
1571.813477	33.283592
1570.805664	-10.223443
1569.797852	31.964951
1568.789063	68.865662
1567.780273	170.611267
1566.770508	20.368994
1565.761719	155.689575
1564.751953	129.956223
1563.742188	163.845901
1562.732422	-17.682076
1561.722656	75.735985
1560.711914	143.101212
1559.702148	124.813057
1558.691406	80.530579
1557.679688	-176.322983
1556.668945	77.291016
1555.657227	-0.862170
1554.645508	-37.619228
1553.633789	39.492287
1552.622070	85.429230
1551.609375	-3.324107
1550.596680	29.502506
1549.583984	126.915848
1548.571289	226.795807
1547.558594	111.919739
1546.544922	53.887032
1545.531250	-61.064743
1544.517578	273.628052
1543.503906	174.026108
1542.489258	-0.530086
1541.474609	158.073456
1540.459961	-13.975498
1539.445313	-100.835777
1538.429688	-154.190506
1537.415039	76.259232
1536.399414	7.259160
1535.383789	147.140671
1534.367188	152.782043
1533.351563	-6.650931
1532.334961	-83.612160
1531.318359	37.825851
1530.301758	208.094391
1529.284180	-147.299545
1528.266602	35.660683
1527.249023	-51.894318
1526.231445	99.934608
1525.213867	192.431427
1524.195313	132.988708
1523.177734	104.385147
1522.159180	137.450012
1521.139648	111.277718
1520.121094	141.623978
1519.101563	-31.187109
1518.082031	-78.059898
1517.062500	-150.669220
1516.042969	-251.566833
1515.022461	-144.458145
1514.001953	8.764549
1512.981445	-71.754181
1511.960938	237.837296
1510.939453	-35.279804
1509.918945	197.091919
1508.897461	-55.489914
1507.875000	76.642670
1506.853516	70.225494
1505.831055	-297.687958
1504.809570	-150.354813
1503.787109	19.915964
1502.763672	-68.679253
1501.741211	-216.181458
1500.717773	-92.248482
1499.694336	90.469467
1498.670898	6.873040
1497.646484	-194.454559
1496.623047	-178.258011
1495.598633	11.819213
1494.574219	17.646660
1493.549805	79.683632
1492.524414	-203.447723
1491.499023	55.319538
1490.473633	-23.339443
1489.448242	-40.686035
1488.422852	26.228365
1487.396484	118.608826
1486.370117	-67.353539
1485.343750	98.974472
1484.317383	170.784637
1483.290039	114.962624
1482.262695	209.638138
1481.235352	128.284241
1480.208008	-6.599676
1479.180664	169.555145
1478.152344	-39.236759
1477.124023	182.670013
1476.095703	343.327637
1475.067383	353.630035
1474.038086	460.669830
1473.008789	300.332764
1471.979492	544.767578
1470.950195	415.002106
1469.919922	547.334961
1468.890625	623.654297
1467.860352	519.359924
1466.830078	659.202637
1465.798828	651.529968
1464.768555	613.373718
1463.737305	653.995789
1462.706055	758.114868
1461.674805	638.679565
1460.642578	897.659485
1459.610352	877.261475
1458.578125	689.352173
1457.545898	1026.850830
1456.513672	1085.120972
1455.480469	1001.312988
1454.447266	973.348511
1453.414063	729.885071
1452.380859	968.203125
1451.346680	818.644592
1450.313477	780.673157
1449.279297	1201.278809
1448.244141	1049.282104
1447.209961	1137.955322
1446.174805	1059.504272
1445.139648	983.642334
1444.104492	925.554321
1443.069336	976.315491
1442.033203	890.471985
1440.998047	799.646179
1439.961914	898.522705
1438.924805	820.415222
1437.888672	934.474365
1436.851563	874.148438
1435.814453	594.085083
1434.777344	725.894775
1433.740234	514.240601
1432.702148	494.588684
1431.664063	575.953674
1430.625977	493.284698
1429.587891	367.797668
1428.548828	217.170746
1427.509766	-3.966537
1426.471680	228.923355
1425.431641	166.781418
1424.392578	-124.641060
1423.352539	60.366051
1422.312500	131.970047
1421.272461	19.715738
1420.232422	-160.435074
1419.191406	102.660950
1418.150391	161.800705
1417.109375	14.598295
1416.068359	315.387512
1415.027344	47.573418
1413.985352	-64.145767
1412.943359	-17.344582
1411.901367	205.472809
1410.858398	-26.693504
1409.816406	-138.073013
1408.773438	-40.827320
1407.730469	-39.013786
1406.687500	-44.674740
1405.643555	-125.604797
1404.599609	67.177536
1403.555664	-16.126984
1402.511719	144.054474
1401.466797	63.394279
1400.422852	125.802284
1399.377930	-95.112648
1398.333008	-35.083382
1397.287109	92.651505
1396.242188	-15.151073
1395.196289	37.495155
1394.150391	25.060114
1393.104492	-49.910892
1392.057617	52.979542
1391.010742	-14.327239
1389.963867	-146.606293
1388.916992	211.664169
1387.870117	6.984438
1386.822266	-59.986099
1385.774414	30.677834
1384.726563	-48.628998
1383.677734	77.119148
1382.629883	132.921295
1381.581055	-6.112657
1380.532227	-2.636980
1379.483398	-118.964027
1378.433594	-110.336357
1377.383789	167.955765
1376.333984	298.952454
1375.284180	123.056129
1374.234375	229.203369
1373.183594	108.406754
1372.132813	35.111904
1371.082031	126.462364
1370.031250	-3.987195
1368.979492	30.153961
1367.927734	-87.623024
1366.875977	-110.622910
1365.824219	78.139565
1364.771484	-74.219070
1363.718750	176.825195
1362.666016	-92.314720
1361.613281	-122.398727
1360.560547	96.369858
1359.506836	180.803177
1358.453125	208.081985
1357.399414	255.309570
1356.344727	51.542370
1355.291016	153.594574
1354.236328	494.175049
1353.181641	154.086151
1352.126953	325.790497
1351.071289	316.239288
1350.015625	75.906593
1348.959961	250.204132
1347.904297	255.770203
1346.847656	214.265228
1345.791992	316.701263
1344.735352	386.921021
1343.677734	489.400879
1342.621094	631.566467
1341.563477	327.688568
1340.505859	182.568695
1339.448242	357.102783
1338.390625	360.757141
1337.332031	349.612549
1336.273438	546.468140
1335.214844	485.923065
1334.156250	472.478668
1333.097656	486.314026
1332.038086	517.514160
1330.978516	551.237183
1329.917969	496.005646
1328.858398	228.305893
1327.797852	415.453186
1326.737305	271.531158
1325.676758	673.595825
1324.616211	426.082031
1323.554688	299.704041
1322.493164	528.887024
1321.431641	508.772797
1320.370117	589.884155
1319.307617	727.749939
1318.245117	411.822418
1317.182617	332.792236
1316.120117	520.088379
1315.056641	766.503479
1313.993164	722.100891
1312.929688	603.862305
1311.866211	488.189209
1310.802734	446.491089
1309.738281	641.203369
1308.673828	670.963257
1307.609375	622.012207
1306.543945	605.110046
1305.479492	954.773743
1304.414063	733.779724
1303.347656	493.252167
1302.282227	815.803650
1301.215820	717.993896
1300.150391	674.329712
1299.083008	281.883942
1298.016602	584.714844
1296.949219	587.878662
1295.882813	549.346619
1294.815430	645.862610
1293.747070	511.703217
1292.679688	411.987915
1291.611328	577.255676
1290.542969	543.850037
1289.474609	535.010254
1288.405273	496.789764
1287.335938	549.293640
1286.266602	344.540466
1285.197266	387.318451
1284.127930	579.499756
1283.057617	406.790253
1281.987305	373.722534
1280.916992	362.721497
1279.845703	244.084915
1278.775391	553.646240
1277.704102	515.783203
1276.632813	306.786011
1275.560547	464.620544
1274.489258	365.760681
1273.416992	513.779602
1272.344727	620.219482
1271.271484	477.479828
1270.199219	256.674988
1269.125977	438.841187
1268.052734	845.522522
1266.979492	600.423096
1265.905273	579.923035
1264.831055	539.927673
1263.756836	278.025909
1262.682617	372.250183
1261.607422	627.339905
1260.533203	699.532288
1259.458008	615.748596
1258.381836	546.626709
1257.306641	721.110840
1256.230469	393.883911
1255.154297	534.253601
1254.078125	669.697632
1253.001953	661.508118
1251.924805	665.489136
1250.847656	562.442383
1249.770508	500.785034
1248.692383	521.823181
1247.615234	683.842651
1246.537109	306.257172
1245.458984	344.331390
1244.379883	409.107697
1243.300781	532.139832
1242.222656	344.309601
1241.142578	341.056366
1240.063477	318.384583
1238.983398	344.247101
1237.904297	537.488464
1236.823242	420.171051
1235.743164	477.494751
1234.662109	466.900635
1233.582031	606.584900
1232.500977	477.203522
1231.418945	408.437408
1230.337891	395.402771
1229.255859	651.175415
1228.173828	558.168701
1227.090820	368.360535
1226.008789	246.388763
1224.925781	487.393646
1223.842773	447.665436
1222.759766	156.414536
1221.675781	136.087677
1220.591797	492.873657
1219.507813	351.602020
1218.423828	224.873779
1217.338867	18.457945
1216.254883	442.510223
1215.169922	-56.087067
1214.083984	12.856936
1212.999023	400.361359
1211.913086	321.929504
1210.827148	376.207489
1209.741211	471.442902
1208.654297	267.580505
1207.567383	275.953949
1206.480469	190.293304
1205.393555	116.695831
1204.306641	112.979523
1203.218750	34.565674
1202.130859	-24.573233
1201.042969	24.638636
1199.954102	6.399902
1198.865234	231.218307
1197.776367	25.206829
1196.687500	35.769493
1195.598633	140.097427
1194.508789	83.244705
1193.418945	-194.780792
1192.329102	-172.272232
1191.238281	59.252140
1190.147461	-62.510208
1189.056641	279.313599
1187.965820	-221.909454
1186.875000	-185.159943
1185.783203	-100.452271
1184.691406	-130.998932
1183.599609	-36.801975
1182.506836	196.442535
1181.414063	194.537842
1180.321289	163.833496
1179.228516	-29.885395
1178.135742	13.707286
1177.041992	26.101007
1175.948242	-50.172291
1174.854492	-54.593067
1173.759766	-56.650410
1172.665039	-61.130615
1171.570313	-197.268021
1170.475586	-192.201218
1169.380859	-127.363739
1168.285156	-131.943924
1167.189453	207.768219
1166.093750	-88.594406
1164.997070	47.740788
1163.900391	-4.785638
1162.803711	74.076477
1161.707031	-4.762538
1160.609375	-76.432487
1159.512695	210.006500
1158.415039	267.150085
1157.316406	126.178116
1156.218750	226.202530
1155.120117	-22.087357
1154.021484	85.022781
1152.922852	-127.415985
1151.823242	-22.771809
1150.723633	167.587708
1149.624023	-11.452334
1148.524414	174.004883
1147.423828	-38.352177
1146.323242	16.023088
1145.222656	-3.441212
1144.122070	-60.998589
1143.020508	40.853851
1141.918945	-23.876230
1140.817383	-112.379807
1139.715820	84.450981
1138.613281	60.095581
1137.510742	88.014893
1136.408203	89.762131
1135.305664	27.349506
1134.202148	-23.183012
1133.098633	71.127548
1131.995117	120.270004
1130.891602	235.826904
1129.787109	151.992523
1128.682617	-64.668503
1127.578125	202.584625
1126.473633	365.367706
1125.368164	378.705109
1124.262695	219.003326
1123.157227	312.901672
1122.050781	-154.722046
1120.944336	187.882538
1119.837891	210.641846
1118.731445	-19.937613
1117.625000	73.842079
1116.517578	35.046272
1115.410156	133.476181
1114.302734	82.839539
1113.194336	155.178253
1112.085938	151.822861
1110.977539	-206.087219
1109.869141	-53.408714
1108.759766	-35.476627
1107.651367	225.734741
1106.541016	42.853714
1105.431641	124.481964
1104.321289	241.474182
1103.211914	268.736969
1102.100586	300.697479
1100.990234	412.846100
1099.878906	359.859802
1098.768555	68.772148
1097.656250	162.031860
1096.544922	40.801163
1095.432617	242.411392
1094.320313	5.796719
1093.208008	306.243103
1092.095703	385.233765
1090.982422	282.937775
1089.869141	67.730659
1088.755859	-57.960945
1087.641602	206.899231
1086.527344	184.727737
1085.413086	207.250000
1084.298828	149.847748
1083.183594	221.742828
1082.069336	312.415863
1080.954102	132.911362
1079.837891	61.534924
1078.722656	93.522896
1077.606445	315.654297
1076.490234	192.701035
1075.373047	46.353867
1074.255859	50.230392
1073.139648	89.305534
1072.021484	226.859024
1070.904297	40.866695
1069.786133	16.695724
1068.667969	276.080780
1067.549805	64.503136
1066.430664	-109.482971
1065.312500	430.813385
1064.193359	132.802597
1063.073242	251.557800
1061.954102	234.572510
1060.833984	315.874420
1059.713867	303.615936
1058.592773	398.953033
1057.472656	22.048904
1056.351563	75.402138
1055.230469	105.393547
1054.108398	147.085434
1052.987305	97.705170
1051.865234	181.480118
1050.743164	-35.900467
1049.620117	-36.087070
1048.497070	10.433697
1047.374023	101.299294
1046.250977	80.205765
1045.127930	68.491737
1044.003906	12.526423
1042.879883	126.774147
1041.754883	-183.093063
1040.630859	143.235245
1039.505859	141.043808
1038.380859	115.611252
1037.254883	-26.169605
1036.129883	-239.988663
1035.003906	69.907898
1033.876953	81.921219
1032.750977	66.066185
1031.624023	-47.397308
1030.497070	-72.415642
1029.370117	23.490282
1028.242188	-80.442657
1027.115234	-33.264534
1025.986328	-146.322433
1024.858398	-152.457611
1023.730469	-37.812099
1022.601563	-433.801208
1021.471680	-437.385193
1020.342773	-111.476143
1019.212891	-189.244873
1018.083008	-44.306396
1016.953125	-265.681763
1015.823242	-132.268921
1014.692383	38.214329
1013.561523	116.006241
1012.430664	-301.845917
1011.298828	-45.589073
1010.166992	20.766760
1009.035156	-148.934311
1007.903320	95.718208
1006.770508	222.327148
1005.637695	224.036514
1004.504883	790.039978
1003.371094	965.129883
1002.238281	897.511414
1001.104492	772.214417
999.969727	291.256897
998.835938	138.568176
997.701172	64.526047
996.566406	-48.665489
995.430664	295.264740
994.295898	440.647949
993.160156	182.295898
992.024414	152.472809
990.887695	-45.608551
989.750977	-102.902847
988.614258	245.554810
987.477539	96.174629
986.340820	170.399979
985.203125	-103.138237
984.065430	150.839340
982.926758	103.176575
981.789063	-128.529205
980.650391	-194.383133
979.511719	52.737545
978.372070	-17.596554
977.233398	15.643003
976.093750	193.765503
974.953125	63.884228
973.813477	83.488152
972.672852	197.338028
971.532227	88.411575
970.390625	-105.362930
969.250000	-5.131795
968.108398	83.643433
966.966797	-8.837161
965.824219	70.847031
964.681641	162.024857
963.539063	115.639305
962.396484	287.125549
961.253906	142.303513
960.110352	130.513901
958.966797	59.227753
957.822266	340.750702
956.678711	-53.291550
955.534180	8.476390
954.388672	-73.914597
953.244141	196.172577
952.098633	242.004150
950.953125	235.265533
949.807617	70.815498
948.661133	-104.928741
947.514648	187.995361
946.368164	12.417220
945.221680	-163.021225
944.074219	61.359070
942.926758	121.287941
941.779297	224.614288
940.630859	-18.961262
939.483398	36.538773
938.334961	224.373764
937.185547	133.933701
936.037109	244.232864
934.887695	76.423424
933.737305	152.600372
932.587891	69.291397
931.437500	-18.485926
930.287109	55.522976
929.136719	236.557449
927.985352	55.609398
926.834961	168.370087
925.682617	94.551430
924.531250	-236.243942
923.378906	-2.830084
922.226563	39.523796
921.074219	-81.771187
919.921875	60.653114
918.768555	-67.330391
917.615234	175.047943
916.460938	94.864182
915.307617	-153.267365
914.153320	7.345537
912.999023	-120.303017
911.843750	-136.679871
910.688477	-75.898422
909.533203	-103.559387
908.377930	-174.259598
907.221680	99.647476
906.066406	-172.704849
904.909180	-91.456818
903.752930	-209.558334
902.595703	-284.551178
901.438477	-137.609558
900.281250	156.409897
899.123047	147.073685
897.965820	-124.690239
896.807617	-20.825846
895.648438	223.210632
894.489258	-9.891860
893.331055	-206.708099
892.170898	-80.266609
891.011719	122.935287
889.851563	224.414658
888.691406	156.487320
887.531250	66.025124
886.370117	-10.844848
885.208984	119.931488
884.047852	128.823624
882.885742	209.892242
881.724609	65.422485
880.562500	-9.088053
879.399414	42.658245
878.237305	182.253174
877.074219	141.555634
875.911133	145.916611
874.747070	96.230759
873.583008	136.610779
872.418945	-18.848812
871.254883	120.526588
870.089844	147.346481
868.925781	-35.027679
867.759766	380.797424
866.594727	205.172302
865.428711	319.547516
864.262695	186.682373
863.096680	240.317963
861.930664	228.777390
860.763672	102.709175
859.596680	443.610992
858.428711	330.977081
857.260742	339.537598
856.092773	54.203617
854.924805	336.388153
853.756836	221.543304
852.587891	147.077316
851.418945	379.656097
850.249023	262.560883
849.080078	172.368820
847.910156	171.772324
846.739258	294.291870
845.569336	262.262634
844.398438	122.794853
843.227539	25.867273
842.056641	85.533737
840.884766	332.991425
839.712891	267.275879
838.541016	103.200752
837.368164	245.330399
836.196289	112.537788
835.022461	234.415848
833.849609	74.809723
832.675781	-24.477373
831.501953	329.359985
830.328125	296.918915
829.154297	-52.361759
827.979492	158.347900
826.804688	76.777405
825.628906	367.528137
824.454102	243.505280
823.278320	106.126915
822.102539	218.290817
820.925781	107.619812
819.749023	88.252029
818.572266	153.446945
817.395508	-110.856224
816.217773	-70.218307
815.040039	-189.830933
813.862305	-93.688400
812.684570	-199.993942
811.505859	-152.900192
810.327148	-234.791855
809.147461	7.735080
807.968750	-3.164524
806.789063	52.526352
805.609375	-338.186035
804.428711	-31.680931
803.248047	77.094978
802.067383	72.606743
800.886719	-65.036003
799.705078	-286.939056
798.523438	-191.703110
797.341797	-300.509399
796.160156	-134.488403
794.977539	-121.482231
793.794922	-35.425217
792.611328	-71.264954
791.428711	-122.633957
790.245117	47.347507
789.060547	-114.773132
787.876953	-119.762802
786.692383	171.633133
785.507813	29.375397
784.323242	90.560539
783.137695	87.573059
781.952148	124.327042
780.766602	101.366417
779.580078	184.411652
778.393555	170.207138
777.207031	-67.027290
776.020508	-56.954567
774.833008	281.909485
773.645508	20.446295
772.458008	59.071140
771.270508	216.734543
770.082031	74.442223
768.893555	-94.262016
767.704102	122.748688
766.514648	295.565094
765.325195	-77.998764
764.135742	125.570313
762.946289	-21.044462
761.755859	34.899120
760.565430	249.246033
759.374023	217.062744
758.183594	37.506496
756.992188	207.679337
755.799805	107.338860
754.608398	136.720581
753.416016	14.453959
752.223633	206.413559
751.030273	57.822319
749.837891	3.728386
748.644531	109.929283
747.450195	-16.580824
746.256836	197.111542
745.062500	20.194616
743.868164	58.322472
742.672852	78.901833
741.477539	-67.133888
740.282227	104.731087
739.086914	127.524292
737.890625	176.615479
736.695313	114.002075
735.498047	-75.564369
734.301758	-83.305649
733.104492	-248.605331
731.907227	-94.313255
730.709961	59.939999
729.511719	93.862297
728.313477	-217.693115
727.115234	28.414650
725.916992	1.240534
724.717773	-34.614880
723.518555	244.181976
722.318359	116.649727
721.119141	28.533104
719.918945	110.792953
718.718750	125.411072
717.517578	240.456970
716.316406	34.818565
715.115234	86.704956
713.914063	38.325214
712.711914	92.496979
711.509766	-12.392156
710.307617	135.603104
709.104492	176.855148
707.902344	13.431490
706.698242	144.123352
705.495117	-49.538597
704.291016	133.499176
703.086914	-44.673367
701.882813	129.740250
700.678711	117.112602
699.473633	128.499710
698.268555	172.576920
697.062500	-20.175911
695.857422	319.605560
694.651367	-68.423096
693.444336	-54.381760
692.238281	-203.106033
691.031250	30.405514
689.824219	-239.618256
688.616211	135.026932
687.409180	-132.532715
686.200195	-180.814377
684.992188	-231.148087
683.784180	-49.404251
682.575195	-71.373024
681.366211	-6.563333
680.156250	-205.972534
678.946289	-73.826828
677.736328	-108.373077
676.526367	97.481522
675.315430	-1.827191
674.104492	171.637634
672.893555	143.929169
671.682617	252.576935
670.470703	60.709621
669.258789	-14.248757
668.046875	-48.025188
666.833984	-8.235608
665.621094	-74.240120
664.408203	0.245286
663.194336	61.815033
661.981445	71.611786
660.767578	-166.731323
659.552734	104.334389
658.338867	-43.184319
657.124023	-134.504532
655.908203	33.021114
654.693359	-10.761943
653.477539	376.569061
652.261719	181.960831
651.045898	80.098328
649.829102	-77.694679
648.612305	38.058582
647.395508	61.190430
646.177734	77.849640
644.959961	-58.288990
643.742188	201.447433
642.524414	192.182571
641.305664	126.975525
640.086914	40.245522
638.868164	-57.252327
637.648438	131.014145
636.429688	-84.779411
635.208984	195.581863
633.989258	26.909458
632.768555	-15.141745
631.547852	95.076828
630.327148	87.072578
629.106445	194.754700
627.884766	184.242035
626.663086	220.710602
625.440430	286.967133
624.217773	196.493332
622.995117	418.673889
621.772461	237.713135
620.549805	82.252251
619.326172	200.658020
618.102539	327.243835
616.877930	-21.750462
615.654297	-39.267235
614.429688	-18.659117
613.204102	-163.179901
611.979492	-64.288918
610.753906	113.194901
609.528320	138.340393
608.301758	-37.927288
607.075195	-18.103769
605.848633	-206.063065
604.622070	124.396111
