# Supplementary material for: Raman spectroscopy accurately differentiates mucosal healing from non-healing and biochemical changes following biological therapy in inflammatory bowel disease
Source: PLoS One. 2021 Jun 2;16(6):e0252210. doi: 10.1371/journal.pone.0252210 (PMC8172032; doi:10.1371/journal.pone.0252210)
Supplement: S4 Dataset — (ZIP) [file pone.0252210.s006.zip › CD Mucosal healing/EC040-1_base sub CR removed_21__X_-10552.3__Y_37147.1__Z_-58.2354__Time_236.txt]

1714.640625	135.881073
1713.664063	104.404053
1712.687500	-6.400887
1711.709961	202.473877
1710.733398	44.563469
1709.755859	34.663582
1708.778320	46.762283
1707.799805	-251.401703
1706.821289	-29.254850
1705.843750	-31.572744
1704.864258	-33.411434
1703.885742	-149.775742
1702.907227	-193.299591
1701.927734	-30.295511
1700.948242	109.088043
1699.968750	-53.256115
1698.988281	33.608742
1698.007813	201.139618
1697.028320	43.095993
1696.046875	3.134382
1695.066406	-95.049728
1694.084961	189.176926
1693.104492	-28.170473
1692.123047	-36.747841
1691.140625	131.275696
1690.159180	158.308563
1689.176758	316.485657
1688.194336	309.703217
1687.211914	250.054062
1686.228516	206.857086
1685.246094	158.818390
1684.262695	239.122086
1683.279297	250.562195
1682.295898	337.002716
1681.311523	346.586700
1680.327148	345.936768
1679.342773	305.776123
1678.358398	404.412903
1677.374023	527.350464
1676.388672	395.264954
1675.403320	630.601990
1674.417969	831.653870
1673.432617	722.001038
1672.446289	708.418701
1671.459961	822.736572
1670.473633	645.170654
1669.487305	919.500549
1668.500977	758.619080
1667.513672	823.766113
1666.526367	748.559387
1665.539063	931.084106
1664.550781	1055.473633
1663.563477	1201.352051
1662.575195	1039.880493
1661.586914	937.103821
1660.598633	1303.781250
1659.609375	1132.667603
1658.620117	946.016907
1657.631836	1029.893433
1656.641602	925.970581
1655.652344	1028.867676
1654.662109	880.515259
1653.672852	806.585388
1652.681641	724.974487
1651.691406	828.803528
1650.701172	726.548096
1649.709961	627.198303
1648.718750	440.881683
1647.727539	598.419067
1646.735352	325.411621
1645.744141	359.158905
1644.751953	501.360138
1643.759766	355.881134
1642.766602	147.285934
1641.774414	84.127548
1640.781250	184.758209
1639.788086	150.967957
1638.794922	25.039923
1637.801758	57.536564
1636.807617	74.343468
1635.813477	-29.960718
1634.819336	219.035233
1633.825195	-37.794502
1632.830078	-86.301872
1631.834961	-81.997482
1630.839844	-188.162277
1629.844727	-133.598602
1628.849609	-84.219131
1627.853516	-124.226570
1626.857422	-185.167953
1625.861328	-153.943085
1624.865234	-1.694853
1623.868164	-107.067772
1622.871094	142.495453
1621.874023	-38.924244
1620.876953	-36.301559
1619.879883	176.502182
1618.881836	87.274712
1617.883789	150.408264
1616.885742	116.440125
1615.887695	-51.309139
1614.888672	324.146881
1613.889648	48.938744
1612.890625	180.370605
1611.891602	41.704700
1610.892578	-230.574020
1609.892578	-78.150566
1608.892578	79.455414
1607.892578	140.070877
1606.892578	158.754288
1605.891602	101.484985
1604.890625	114.920311
1603.889648	26.259563
1602.888672	105.101532
1601.887695	24.298977
1600.885742	69.059044
1599.883789	-61.440022
1598.881836	-55.952682
1597.879883	-160.287994
1596.876953	28.086536
1595.874023	-73.686607
1594.871094	-3.047150
1593.868164	-5.610516
1592.864258	-8.226900
1591.861328	-170.133759
1590.857422	7.274409
1589.853516	-52.912994
1588.848633	-102.703316
1587.844727	45.703796
1586.839844	-6.821683
1585.834961	5.787694
1584.830078	177.326309
1583.824219	-125.594994
1582.819336	121.310448
1581.813477	227.357635
1580.807617	36.378349
1579.800781	116.192383
1578.794922	138.621460
1577.788086	-68.090088
1576.781250	133.735809
1575.773438	4.977472
1574.766602	258.538605
1573.758789	17.801805
1572.750977	-35.733948
1571.743164	17.229528
1570.735352	-23.486069
1569.726563	-113.657837
1568.718750	-53.221413
1567.708984	110.955650
1566.700195	72.432594
1565.691406	-49.250141
1564.681641	21.064747
1563.671875	54.911827
1562.662109	-98.154282
1561.652344	-204.578903
1560.641602	83.087105
1559.630859	61.993198
1558.620117	9.689369
1557.609375	14.306713
1556.597656	3.253140
1555.586914	-13.085160
1554.575195	-125.365311
1553.563477	210.230148
1552.550781	149.480011
1551.539063	181.820389
1550.526367	185.555450
1549.513672	96.034531
1548.500977	179.728119
1547.487305	190.850281
1546.473633	121.700096
1545.459961	-115.556496
1544.446289	58.070732
1543.432617	120.401138
1542.417969	-186.818329
1541.404297	63.827801
1540.389648	14.717120
1539.374023	-29.339924
1538.359375	-24.450512
1537.343750	135.130615
1536.328125	8.160197
1535.312500	-15.704106
1534.296875	-178.929611
1533.280273	-166.896896
1532.263672	102.776443
1531.247070	207.282379
1530.230469	53.973133
1529.212891	62.887783
1528.196289	205.617096
1527.178711	162.766876
1526.160156	261.396240
1525.142578	-8.168990
1524.124023	-92.471901
1523.106445	134.455475
1522.087891	106.520836
1521.068359	-6.386473
1520.049805	207.177841
1519.030273	-8.740351
1518.010742	201.933777
1516.991211	194.014801
1515.971680	-109.422852
1514.951172	203.538879
1513.930664	82.318123
1512.910156	50.897556
1511.889648	-65.310402
1510.868164	113.518333
1509.846680	358.876587
1508.826172	119.262451
1507.803711	-53.695683
1506.782227	-77.956421
1505.759766	77.119804
1504.737305	-11.426733
1503.714844	-28.284006
1502.692383	-96.456360
1501.668945	-210.802841
1500.646484	30.751707
1499.623047	-109.344391
1498.599609	-152.201614
1497.575195	-182.342316
1496.550781	-192.083817
1495.527344	-191.652344
1494.502930	59.304123
1493.477539	-12.089904
1492.453125	54.523273
1491.427734	-37.429497
1490.402344	141.429291
1489.376953	148.987137
1488.350586	337.795502
1487.325195	156.216629
1486.298828	181.425903
1485.272461	204.009171
1484.245117	180.575378
1483.218750	256.609314
1482.191406	133.578918
1481.164063	426.233429
1480.136719	254.667435
1479.108398	172.328552
1478.080078	365.222992
1477.052734	456.080780
1476.023438	569.751526
1474.995117	627.312195
1473.965820	496.355103
1472.937500	584.374756
1471.908203	664.667480
1470.877930	795.769226
1469.848633	835.201965
1468.818359	902.551025
1467.788086	845.226257
1466.757813	1037.072266
1465.727539	1071.200439
1464.696289	995.987610
1463.665039	913.160217
1462.633789	1109.795288
1461.602539	1161.552979
1460.570313	1238.647095
1459.539063	1320.786255
1458.506836	1458.702148
1457.473633	1517.861328
1456.441406	1429.842773
1455.408203	1263.201172
1454.375000	1606.381470
1453.341797	1485.402344
1452.308594	1577.412109
1451.274414	1491.952393
1450.241211	1421.748901
1449.207031	1513.698730
1448.171875	1587.868164
1447.137695	1613.912476
1446.102539	1718.423096
1445.067383	1526.742676
1444.032227	1322.502930
1442.997070	1548.488525
1441.960938	1296.278687
1440.924805	1314.804688
1439.888672	1062.786987
1438.852539	1091.503418
1437.816406	1335.062378
1436.779297	1133.788818
1435.742188	1028.626587
1434.705078	799.770752
1433.666992	704.864807
1432.629883	675.687927
1431.591797	505.183899
1430.553711	307.024780
1429.514648	540.423584
1428.476563	226.372009
1427.437500	240.343369
1426.398438	153.487045
1425.359375	74.271278
1424.320313	252.214127
1423.280273	241.117615
1422.240234	78.910156
1421.200195	88.096077
1420.159180	180.414017
1419.119141	209.812668
1418.078125	216.579514
1417.037109	311.477570
1415.996094	210.131165
1414.954102	189.365067
1413.912109	-17.448551
1412.870117	39.904415
1411.828125	-118.908829
1410.786133	89.363861
1409.743164	239.798401
1408.700195	-54.457066
1407.657227	234.216736
1406.614258	55.732975
1405.570313	55.639431
1404.527344	15.462881
1403.483398	53.155273
1402.438477	-22.024397
1401.394531	10.780243
1400.349609	-51.678711
1399.304688	21.365213
1398.259766	152.109177
1397.214844	242.767914
1396.168945	250.753876
1395.123047	53.371220
1394.077148	-33.639030
1393.031250	2.173094
1391.984375	-14.544383
1390.937500	3.868738
1389.890625	49.880909
1388.843750	-141.749405
1387.796875	79.544815
1386.749023	8.189219
1385.701172	61.970436
1384.653320	-259.186188
1383.604492	-55.251308
1382.556641	-103.698975
1381.507813	-179.536453
1380.458984	-45.439545
1379.410156	-11.206685
1378.360352	48.051128
1377.310547	79.910675
1376.260742	-222.579865
1375.210938	9.108134
1374.161133	46.203487
1373.110352	-111.179909
1372.059570	5.880847
1371.008789	48.188690
1369.957031	65.630173
1368.906250	25.848808
1367.854492	-155.847290
1366.802734	-28.511360
1365.750000	-112.829872
1364.698242	-17.747986
1363.645508	-44.601528
1362.592773	87.922005
1361.540039	-140.307297
1360.486328	144.092804
1359.433594	271.781586
1358.379883	96.133934
1357.326172	10.148322
1356.271484	53.522655
1355.216797	74.603798
1354.163086	113.164024
1353.107422	-123.933632
1352.052734	66.303764
1350.998047	226.752884
1349.942383	389.694061
1348.886719	366.521332
1347.830078	318.624512
1346.774414	551.160522
1345.717773	585.261902
1344.661133	470.660095
1343.604492	653.680969
1342.546875	571.496765
1341.490234	652.989014
1340.432617	784.071350
1339.375000	414.844788
1338.316406	521.316895
1337.258789	776.385071
1336.200195	660.121643
1335.141602	593.486633
1334.082031	539.324768
1333.023438	801.908630
1331.963867	846.813110
1330.904297	575.281067
1329.844727	724.202332
1328.784180	672.932739
1327.723633	634.119080
1326.663086	778.214600
1325.602539	571.591736
1324.541992	518.237793
1323.480469	956.280396
1322.418945	740.096313
1321.357422	620.325378
1320.295898	707.927551
1319.233398	625.352844
1318.170898	833.895752
1317.108398	1005.432251
1316.045898	664.218201
1314.982422	660.862061
1313.918945	778.313171
1312.855469	607.548096
1311.791992	734.943787
1310.728516	672.739319
1309.664063	640.161682
1308.599609	807.031738
1307.535156	767.180603
1306.469727	779.067505
1305.404297	734.433289
1304.338867	857.103882
1303.273438	967.485535
1302.208008	883.680542
1301.141602	780.299866
1300.075195	740.902283
1299.008789	871.076416
1297.942383	922.653137
1296.875000	942.330444
1295.807617	549.618103
1294.740234	812.452271
1293.672852	851.916809
1292.604492	557.749878
1291.537109	540.928406
1290.468750	460.393066
1289.399414	634.909241
1288.331055	480.936066
1287.261719	633.396790
1286.192383	655.972412
1285.123047	617.336548
1284.052734	537.113281
1282.983398	564.700806
1281.913086	506.625275
1280.841797	585.657898
1279.771484	618.202454
1278.700195	606.720825
1277.628906	729.795044
1276.557617	691.452087
1275.486328	643.372314
1274.414063	575.779785
1273.341797	767.270142
1272.269531	741.258911
1271.197266	610.246887
1270.124023	706.420044
1269.050781	787.918762
1267.977539	827.901978
1266.904297	772.705139
1265.830078	763.899231
1264.756836	730.721313
1263.681641	770.725586
1262.607422	883.876587
1261.533203	889.723816
1260.458008	722.524719
1259.382813	684.552368
1258.307617	556.462708
1257.231445	720.705627
1256.155273	780.168396
1255.079102	790.914185
1254.002930	660.480774
1252.926758	690.714478
1251.849609	823.111145
1250.772461	850.850098
1249.695313	496.762970
1248.617188	648.543945
1247.540039	639.819519
1246.461914	827.938110
1245.382813	945.495117
1244.304688	616.017578
1243.225586	633.968140
1242.146484	724.739990
1241.067383	769.331970
1239.988281	646.418640
1238.908203	749.203796
1237.828125	640.862915
1236.748047	668.374451
1235.667969	744.350342
1234.586914	662.679016
1233.505859	644.039124
1232.424805	715.045593
1231.343750	519.487366
1230.261719	663.096497
1229.179688	670.997986
1228.097656	790.238647
1227.015625	427.690277
1225.932617	367.776428
1224.850586	404.642975
1223.767578	439.034393
1222.683594	258.124298
1221.600586	48.247379
1220.516602	128.510208
1219.432617	472.137726
1218.347656	441.034698
1217.263672	277.040955
1216.178711	253.157394
1215.093750	407.932404
1214.008789	456.368988
1212.922852	229.577805
1211.836914	135.563461
1210.750977	328.640472
1209.665039	446.809937
1208.579102	280.321960
1207.492188	473.085968
1206.405273	270.403687
1205.318359	335.258698
1204.230469	380.751709
1203.142578	549.021545
1202.054688	211.422974
1200.966797	239.897583
1199.877930	169.603638
1198.790039	-83.616402
1197.701172	-144.295929
1196.611328	213.562317
1195.522461	82.982750
1194.432617	99.071426
1193.342773	256.927673
1192.252930	-5.949049
1191.162109	21.977167
1190.072266	210.794815
1188.981445	-47.282040
1187.889648	66.888504
1186.798828	36.906048
1185.707031	-165.949203
1184.615234	-90.413277
1183.523438	-110.942650
1182.430664	189.880203
1181.337891	39.664204
1180.245117	133.998825
1179.152344	-104.958054
1178.059570	-97.038811
1176.965820	306.129974
1175.872070	-9.564051
1174.778320	156.179596
1173.683594	302.619019
1172.588867	130.553162
1171.494141	-247.322830
1170.399414	229.095367
1169.303711	54.556889
1168.208984	305.742645
1167.113281	231.552444
1166.016602	9.104182
1164.920898	-26.885664
1163.824219	-10.368161
1162.727539	-75.151047
1161.630859	223.061584
1160.533203	-61.575169
1159.435547	-128.906876
1158.337891	118.775505
1157.240234	56.066799
1156.141602	241.419830
1155.043945	545.887268
1153.944336	356.513702
1152.845703	207.693359
1151.747070	139.911301
1150.647461	107.828178
1149.547852	104.279785
1148.447266	-187.557663
1147.347656	-86.393257
1146.247070	-85.347511
1145.146484	-103.412445
1144.044922	78.355591
1142.944336	162.433594
1141.842773	72.752441
1140.741211	11.584092
1139.638672	64.493179
1138.537109	0.843893
1137.434570	-105.628502
1136.332031	103.891197
1135.228516	-16.947544
1134.125977	261.201416
1133.022461	201.988052
1131.917969	180.710632
1130.814453	491.654144
1129.709961	339.692932
1128.605469	441.568451
1127.500977	588.399536
1126.396484	438.708405
1125.291016	331.687134
1124.185547	727.114685
1123.080078	783.458496
1121.973633	436.977112
1120.868164	213.767090
1119.761719	504.433533
1118.654297	449.263245
1117.547852	365.671478
1116.440430	182.669357
1115.333008	136.911270
1114.225586	-107.556984
1113.117188	-103.682190
1112.008789	112.914818
1110.900391	516.090454
1109.791992	290.453033
1108.682617	190.075256
1107.573242	255.036728
1106.463867	667.058105
1105.354492	547.638489
1104.244141	385.732300
1103.133789	466.921265
1102.023438	491.407562
1100.913086	499.330994
1099.801758	103.942780
1098.690430	486.734009
1097.579102	666.598328
1096.467773	657.815247
1095.355469	323.850739
1094.243164	300.935364
1093.130859	478.171783
1092.017578	384.522125
1090.905273	443.899658
1089.791992	545.571167
1088.677734	461.280945
1087.564453	337.023438
1086.450195	563.198242
1085.335938	617.606323
1084.221680	707.224609
1083.106445	507.701660
1081.991211	486.817108
1080.875977	581.027283
1079.760742	409.792511
1078.644531	468.710541
1077.528320	466.549347
1076.412109	471.417725
1075.295898	408.223175
1074.178711	452.942413
1073.061523	279.519318
1071.944336	408.638763
1070.826172	375.927856
1069.708984	139.335602
1068.590820	235.561142
1067.471680	230.995499
1066.353516	376.330780
1065.234375	364.705658
1064.115234	580.157837
1062.996094	442.108459
1061.875977	451.524658
1060.755859	355.670593
1059.635742	430.598389
1058.515625	547.586731
1057.394531	154.891769
1056.273438	363.045227
1055.152344	218.278915
1054.031250	230.109802
1052.909180	-14.975435
1051.787109	155.703308
1050.665039	326.321198
1049.541992	233.126663
1048.418945	427.004852
1047.295898	184.562561
1046.172852	254.789383
1045.048828	292.349854
1043.925781	64.163040
1042.801758	31.877007
1041.676758	269.924774
1040.552734	88.563126
1039.427734	238.035980
1038.302734	156.943039
1037.176758	-28.851751
1036.050781	-102.809334
1034.924805	109.516876
1033.798828	-62.076950
1032.672852	71.135040
1031.545898	232.216141
1030.418945	365.365356
1029.291992	326.499908
1028.164063	-98.055077
1027.036133	-139.044113
1025.908203	-22.032415
1024.780273	-385.701447
1023.651367	-268.602905
1022.522461	-144.547928
1021.393555	-338.406464
1020.264648	-209.653015
1019.134766	-53.085213
1018.004883	-49.582798
1016.875000	-57.619301
1015.744141	-63.289150
1014.613281	-34.140240
1013.482422	-58.234043
1012.351563	253.586700
1011.219727	53.557816
1010.088867	-62.963142
1008.956055	59.008736
1007.824219	5.131070
1006.691406	400.146210
1005.558594	524.429504
1004.425781	1118.134155
1003.292969	1348.669312
1002.159180	1188.540649
1001.025391	996.205200
999.891602	392.806305
998.756836	53.054920
997.622070	212.310181
996.487305	186.873627
995.352539	92.277229
994.216797	25.482077
993.081055	240.243454
991.945313	-47.828606
990.808594	-153.530670
989.672852	107.456970
988.536133	179.394073
987.398438	-6.716611
986.261719	109.139442
985.124023	-32.949520
983.986328	142.876495
982.847656	26.321247
981.709961	4.271658
980.571289	19.125036
979.432617	-18.860569
978.292969	147.944580
977.153320	75.610847
976.013672	-88.562637
974.874023	135.848267
973.734375	109.773521
972.593750	51.624355
971.453125	-22.492273
970.311523	330.602570
969.170898	157.910995
968.029297	173.577850
966.886719	219.148346
965.745117	-97.676643
964.602539	108.652313
963.459961	152.165283
962.317383	-35.793983
961.173828	83.531952
960.030273	212.051743
958.886719	-35.103848
957.743164	59.199852
956.598633	68.818130
955.454102	76.225616
954.309570	28.785402
953.165039	-112.360153
952.019531	137.822159
950.874023	-140.345779
949.727539	-130.197830
948.582031	49.198475
947.435547	171.453079
946.289063	35.533920
945.141602	-107.093857
943.995117	70.171440
942.847656	304.516418
941.699219	356.202484
940.551758	138.647247
939.403320	117.496605
938.254883	132.934601
937.105469	399.313416
935.957031	291.712006
934.807617	104.450661
933.658203	47.261772
932.507813	110.931305
931.357422	97.199326
930.207031	99.490829
929.056641	293.115570
927.906250	334.207458
926.754883	161.423767
925.603516	-65.810379
924.451172	-40.374783
923.298828	69.266853
922.146484	53.875286
920.994141	56.746399
919.841797	43.775677
918.688477	155.839371
917.535156	-52.368481
916.380859	-85.549675
915.227539	-77.778412
914.073242	77.593559
912.918945	-102.911911
911.763672	-40.510178
910.608398	-295.638550
909.453125	-174.138046
908.297852	-66.240410
907.141602	39.393826
905.985352	-56.655350
904.829102	-111.822830
903.672852	-85.367752
902.515625	76.998688
901.358398	-54.985611
900.201172	-19.361080
899.042969	-42.543930
897.884766	-183.314026
896.726563	31.141670
895.568359	-163.764221
894.409180	256.405670
893.250000	-69.476341
892.090820	11.588202
890.930664	-115.195641
889.771484	-194.447495
888.611328	-147.175705
887.450195	92.003059
886.289063	281.447083
885.128906	-111.356583
883.966797	100.661743
882.805664	98.339401
881.643555	80.258171
880.481445	-88.835175
879.319336	5.876120
878.156250	154.642197
876.993164	217.750748
875.830078	-160.596741
874.666016	98.490555
873.502930	287.685150
872.338867	-20.598867
871.173828	60.549000
870.009766	301.391052
868.844727	119.300415
867.679688	103.693542
866.513672	40.890972
865.348633	52.287739
864.182617	288.376160
863.015625	274.998383
861.849609	445.789673
860.682617	290.920105
859.515625	261.827576
858.347656	327.002625
857.180664	479.646912
856.012695	313.668793
854.843750	448.277649
853.675781	441.556091
852.506836	264.457397
851.337891	376.528931
850.167969	136.757294
848.999023	264.451782
847.829102	286.803955
846.658203	557.650146
845.488281	174.719711
844.317383	317.854523
843.146484	178.983017
841.975586	239.230728
840.803711	10.933822
839.631836	187.391953
838.459961	-125.786873
837.287109	-25.428598
836.114258	479.241180
834.941406	110.266068
833.768555	109.898712
832.594727	265.774078
831.420898	10.830854
830.247070	220.132278
829.072266	121.409035
827.898438	143.137695
826.722656	62.227383
825.547852	123.997269
824.372070	250.327759
823.196289	86.859138
822.020508	57.090435
820.844727	305.704315
819.667969	155.548553
818.491211	94.462990
817.313477	129.059082
816.136719	12.273495
814.958984	-95.615265
813.781250	-16.677237
812.602539	-133.517761
811.423828	-68.060234
810.245117	-169.387268
809.066406	109.250595
807.886719	-101.043015
806.707031	41.845985
805.527344	13.630070
804.346680	-132.292206
803.166992	-222.715134
801.985352	-73.520477
800.804688	-44.246891
799.623047	-230.182861
798.441406	-252.006653
797.259766	-154.175354
796.078125	-173.913574
794.895508	-390.908722
793.712891	-96.143295
792.529297	36.744152
791.346680	109.728371
790.163086	-38.750988
788.978516	-56.648842
787.794922	-3.790789
786.610352	181.704117
785.425781	-225.647903
784.241211	98.989586
783.055664	-16.480839
781.870117	217.224915
780.684570	165.740326
779.498047	125.264877
778.311523	212.842743
777.125000	289.283356
775.938477	-16.242468
774.750977	179.279266
773.563477	70.178299
772.375977	89.018181
771.187500	92.355911
769.999023	-27.822224
768.810547	156.195953
767.622070	-1.498429
766.432617	114.032593
765.243164	117.127205
764.053711	-80.218971
762.863281	140.797302
761.672852	203.190277
760.482422	21.244791
759.291992	325.573853
758.100586	532.939758
756.909180	339.945068
755.717773	114.032959
754.525391	99.206100
753.333008	337.071075
752.140625	111.237328
750.948242	-6.886886
749.754883	-19.574165
748.561523	73.106567
747.368164	244.743408
746.173828	141.981842
744.979492	-13.395345
743.785156	272.155151
742.590820	217.674744
741.395508	-88.907768
740.200195	-3.012539
739.003906	-175.736069
737.808594	144.553619
736.612305	57.305679
735.416016	-161.280777
734.218750	-60.128277
733.021484	65.063881
731.824219	21.720156
730.626953	124.991585
729.428711	352.899139
728.230469	187.124405
727.032227	93.595795
725.833984	107.235863
724.634766	109.970024
723.435547	-153.783890
722.235352	-172.762512
721.036133	57.238049
719.835938	151.820007
718.635742	100.170586
717.434570	-3.780729
716.233398	298.131683
715.032227	128.853714
713.831055	97.085182
712.628906	58.843536
711.426758	-77.395355
710.224609	21.820137
709.021484	175.511429
707.818359	-19.271706
706.615234	34.334343
705.412109	142.409897
704.208008	32.865028
703.003906	58.352573
701.799805	101.312019
700.594727	290.045990
699.389648	213.497894
698.184570	71.856956
696.979492	221.597443
695.773438	-108.849213
694.567383	6.280008
693.361328	25.884825
692.154297	80.310600
690.947266	-342.777893
689.740234	-53.709896
688.533203	-168.265900
687.325195	-26.700428
686.117188	-117.164101
684.909180	-181.471130
683.700195	-87.405617
682.491211	99.906441
681.282227	-258.800903
680.072266	-257.646118
678.863281	25.154726
677.653320	-19.039335
676.442383	-132.393356
675.232422	59.558983
674.021484	-103.345039
672.810547	-45.433113
671.598633	395.341156
670.386719	191.645416
669.174805	208.623367
667.962891	-1.259437
666.750000	61.280735
665.537109	199.472549
664.324219	136.809906
663.110352	31.054140
661.897461	346.356262
660.683594	281.717346
659.468750	-151.821259
658.254883	38.325573
657.040039	258.609100
655.824219	183.413116
654.609375	60.848583
653.393555	31.025721
652.177734	-117.288803
650.960938	3.738452
649.745117	133.310196
648.528320	90.540520
647.311523	181.223297
646.093750	7.094024
644.875977	222.453308
643.658203	312.871063
642.440430	175.186203
641.221680	-18.436823
640.002930	-104.594231
638.784180	297.048950
637.564453	113.901016
636.344727	145.508438
635.125000	140.417007
633.905273	66.425621
632.684570	243.431244
631.463867	141.110687
630.243164	212.399200
629.021484	-55.576889
627.799805	51.624847
626.578125	214.216415
625.356445	305.651154
624.133789	180.201157
622.911133	150.851120
621.688477	202.512482
620.464844	39.517921
619.241211	285.133209
618.017578	275.370270
616.793945	-180.119415
615.569336	-184.444580
614.344727	97.321808
613.120117	-152.123291
611.894531	-113.436531
610.668945	238.814758
609.443359	-4.049099
608.216797	141.344864
606.991211	-68.794029
605.764648	47.106277
604.537109	1.876388
