# Supplementary material for: Raman spectroscopy accurately differentiates mucosal healing from non-healing and biochemical changes following biological therapy in inflammatory bowel disease
Source: PLoS One. 2021 Jun 2;16(6):e0252210. doi: 10.1371/journal.pone.0252210 (PMC8172032; doi:10.1371/journal.pone.0252210)
Supplement: S4 Dataset — (ZIP) [file pone.0252210.s006.zip › CD Mucosal healing/OC017 post treatment-1_BL sub CR removed_95__X_-6107.39__Y_10951.1__Z_-135.706__Time_1075.txt]

1714.708984	33.399876
1713.732422	-53.262974
1712.755859	201.329926
1711.779297	-42.417980
1710.801758	36.170197
1709.824219	-26.795450
1708.846680	170.736496
1707.868164	28.431446
1706.890625	98.350113
1705.912109	141.953003
1704.933594	-84.352455
1703.954102	-85.226349
1702.975586	56.271061
1701.996094	-39.936008
1701.016602	-52.677036
1700.037109	165.069992
1699.056641	24.913603
1698.077148	37.696148
1697.096680	-58.642834
1696.116211	-84.993439
1695.134766	-6.707463
1694.154297	42.653824
1693.172852	-35.732128
1692.191406	107.934761
1691.209961	35.808628
1690.227539	33.510338
1689.245117	146.358887
1688.263672	158.260361
1687.280273	117.213005
1686.297852	108.613304
1685.314453	-75.493256
1684.332031	233.865616
1683.347656	210.445969
1682.364258	75.586388
1681.380859	156.865982
1680.396484	86.727722
1679.412109	-163.995422
1678.427734	168.536728
1677.442383	259.167633
1676.458008	169.259613
1675.472656	194.078659
1674.487305	349.507538
1673.500977	311.152802
1672.515625	336.943237
1671.529297	517.134949
1670.542969	532.876831
1669.556641	381.617493
1668.569336	347.546143
1667.583008	332.386230
1666.595703	484.716370
1665.608398	443.573669
1664.620117	246.209030
1663.632813	386.046844
1662.644531	573.810608
1661.656250	419.779541
1660.667969	607.977539
1659.678711	602.899170
1658.689453	571.576782
1657.700195	365.700409
1656.710938	387.881989
1655.721680	592.959045
1654.731445	607.582764
1653.742188	611.840820
1652.750977	441.675354
1651.760742	488.697479
1650.770508	361.359558
1649.779297	392.900909
1648.788086	347.959381
1647.796875	239.791855
1646.804688	105.420540
1645.813477	50.534725
1644.821289	43.369534
1643.829102	184.234024
1642.836914	37.443890
1641.843750	51.858337
1640.850586	-76.080109
1639.857422	-71.917915
1638.864258	-30.698553
1637.871094	-21.013288
1636.876953	-0.669928
1635.882813	-88.285934
1634.888672	79.865952
1633.894531	-47.028927
1632.899414	-71.042351
1631.905273	-116.010498
1630.910156	-23.959404
1629.915039	-18.727531
1628.918945	20.793629
1627.922852	-71.183678
1626.927734	-249.851746
1625.930664	-189.048706
1624.934570	61.119926
1623.938477	61.494560
1622.941406	-22.183653
1621.944336	175.393188
1620.947266	-78.939308
1619.949219	-59.956268
1618.952148	95.615494
1617.954102	232.773056
1616.956055	5.045121
1615.957031	142.217514
1614.958984	-77.467842
1613.959961	28.229830
1612.960938	13.259291
1611.961914	257.887421
1610.961914	-53.330948
1609.962891	81.144127
1608.962891	26.897650
1607.962891	124.618896
1606.961914	-23.911457
1605.961914	107.808723
1604.960938	210.657684
1603.959961	51.704849
1602.958984	212.064407
1601.957031	157.792740
1600.956055	32.901196
1599.954102	85.866882
1598.952148	5.437356
1597.949219	21.726774
1596.947266	48.434486
1595.944336	-128.716278
1594.941406	-5.409204
1593.938477	-2.337102
1592.934570	-12.370040
1591.931641	29.773081
1590.927734	11.815455
1589.923828	108.633476
1588.918945	-71.193619
1587.915039	-16.238600
1586.910156	234.218674
1585.905273	9.990609
1584.900391	93.388885
1583.894531	-13.561888
1582.889648	-26.723667
1581.883789	95.510185
1580.877930	6.666517
1579.871094	37.566803
1578.865234	-33.140396
1577.858398	47.068291
1576.851563	134.976059
1575.844727	-58.202473
1574.836914	-6.877327
1573.829102	140.568085
1572.822266	308.679413
1571.813477	221.888855
1570.805664	184.441986
1569.797852	37.803951
1568.789063	36.613468
1567.780273	154.811142
1566.770508	267.676300
1565.761719	74.086632
1564.751953	-18.287151
1563.742188	68.343727
1562.732422	35.511978
1561.722656	168.611694
1560.711914	-38.150234
1559.702148	-37.489548
1558.691406	-52.474487
1557.679688	-51.998116
1556.668945	64.993027
1555.657227	251.781906
1554.645508	288.189728
1553.633789	197.617828
1552.622070	94.053490
1551.609375	81.026566
1550.596680	150.722031
1549.583984	39.202518
1548.571289	-162.884323
1547.558594	-31.380064
1546.544922	224.074036
1545.531250	-19.550299
1544.517578	-100.343521
1543.503906	77.187904
1542.489258	-11.521255
1541.474609	39.184807
1540.459961	110.441360
1539.445313	222.887604
1538.429688	-2.917828
1537.415039	0.958320
1536.399414	89.876846
1535.383789	60.025509
1534.367188	-42.108536
1533.351563	149.646027
1532.334961	47.374138
1531.318359	192.470032
1530.301758	332.272430
1529.284180	219.477280
1528.266602	163.313095
1527.249023	-21.649832
1526.231445	37.956608
1525.213867	251.891220
1524.195313	241.777466
1523.177734	-25.666718
1522.159180	113.323166
1521.139648	-30.703184
1520.121094	198.076157
1519.101563	161.915573
1518.082031	28.044546
1517.062500	153.675171
1516.042969	-13.664036
1515.022461	299.269226
1514.001953	-14.529686
1512.981445	-107.474525
1511.960938	-84.941010
1510.939453	163.331573
1509.918945	126.671326
1508.897461	7.879595
1507.875000	81.407753
1506.853516	-39.997765
1505.831055	-181.921616
1504.809570	-36.789005
1503.787109	67.223434
1502.763672	68.662880
1501.741211	-214.226654
1500.717773	-200.019470
1499.694336	-52.737808
1498.670898	-56.575565
1497.646484	34.218773
1496.623047	30.280281
1495.598633	-4.400228
1494.574219	-31.431705
1493.549805	-7.352719
1492.524414	-93.248795
1491.499023	61.095451
1490.473633	192.345566
1489.448242	101.255974
1488.422852	-145.623001
1487.396484	-144.742218
1486.370117	-90.274826
1485.343750	-117.533768
1484.317383	46.587917
1483.290039	1.396160
1482.262695	280.155396
1481.235352	7.919858
1480.208008	85.095352
1479.180664	167.319122
1478.152344	63.433144
1477.124023	81.886505
1476.095703	299.029327
1475.067383	342.872864
1474.038086	373.946564
1473.008789	481.376312
1471.979492	606.572754
1470.950195	815.690613
1469.919922	739.746704
1468.890625	348.420898
1467.860352	669.345825
1466.830078	685.017334
1465.798828	939.631958
1464.768555	680.758118
1463.737305	815.847839
1462.706055	572.355835
1461.674805	1037.618652
1460.642578	817.045532
1459.610352	893.624512
1458.578125	708.737732
1457.545898	985.817383
1456.513672	788.333435
1455.480469	1156.621094
1454.447266	1007.395752
1453.414063	690.904846
1452.380859	993.124207
1451.346680	1072.188965
1450.313477	1143.652344
1449.279297	1068.159790
1448.244141	1038.307739
1447.209961	1051.555054
1446.174805	1011.648376
1445.139648	873.068359
1444.104492	904.137390
1443.069336	973.179016
1442.033203	758.892822
1440.998047	1053.093994
1439.961914	861.709961
1438.924805	1029.414795
1437.888672	1065.666870
1436.851563	763.320740
1435.814453	658.205078
1434.777344	815.864929
1433.740234	824.506409
1432.702148	568.074463
1431.664063	432.961243
1430.625977	214.668640
1429.587891	344.713257
1428.548828	462.126160
1427.509766	158.348984
1426.471680	212.821091
1425.431641	103.434891
1424.392578	120.180618
1423.352539	0.885370
1422.312500	-12.491048
1421.272461	183.256271
1420.232422	200.174026
1419.191406	45.923496
1418.150391	113.310852
1417.109375	291.461823
1416.068359	182.752136
1415.027344	-8.867316
1413.985352	222.178009
1412.943359	-110.071709
1411.901367	-165.578720
1410.858398	-70.200981
1409.816406	77.978500
1408.773438	82.941498
1407.730469	-30.090580
1406.687500	-132.965836
1405.643555	115.767593
1404.599609	10.516398
1403.555664	158.855270
1402.511719	46.243660
1401.466797	-76.295113
1400.422852	-226.295639
1399.377930	40.079384
1398.333008	-11.980686
1397.287109	-16.336102
1396.242188	54.564838
1395.196289	133.013000
1394.150391	11.108563
1393.104492	117.218964
1392.057617	50.585754
1391.010742	-108.569099
1389.963867	-34.834259
1388.916992	269.140076
1387.870117	207.816971
1386.822266	156.588608
1385.774414	152.963608
1384.726563	11.910836
1383.677734	25.951544
1382.629883	80.048439
1381.581055	76.722481
1380.532227	130.922256
1379.483398	115.245453
1378.433594	159.563187
1377.383789	156.505417
1376.333984	3.778167
1375.284180	8.386256
1374.234375	-76.743637
1373.183594	102.604591
1372.132813	-124.503975
1371.082031	127.219574
1370.031250	-171.935837
1368.979492	-17.359375
1367.927734	102.342796
1366.875977	224.556198
1365.824219	117.675156
1364.771484	13.395674
1363.718750	-88.278419
1362.666016	-152.506577
1361.613281	251.146454
1360.560547	-104.044243
1359.506836	-13.819876
1358.453125	-20.542299
1357.399414	107.055717
1356.344727	43.277050
1355.291016	41.724842
1354.236328	169.428116
1353.181641	-102.766403
1352.126953	111.967018
1351.071289	386.258667
1350.015625	166.519501
1348.959961	-110.139664
1347.904297	382.570740
1346.847656	279.761688
1345.791992	563.971497
1344.735352	498.491974
1343.677734	509.951691
1342.621094	424.811401
1341.563477	661.909119
1340.505859	428.245972
1339.448242	610.872070
1338.390625	617.655945
1337.332031	607.163147
1336.273438	601.685486
1335.214844	353.739807
1334.156250	457.305969
1333.097656	612.835510
1332.038086	533.397034
1330.978516	567.793640
1329.917969	251.186035
1328.858398	320.343750
1327.797852	211.607193
1326.737305	443.904236
1325.676758	505.726379
1324.616211	315.691986
1323.554688	372.679688
1322.493164	496.340698
1321.431641	489.203583
1320.370117	511.728546
1319.307617	593.492554
1318.245117	423.713989
1317.182617	769.388184
1316.120117	478.948944
1315.056641	373.527130
1313.993164	310.086029
1312.929688	416.702972
1311.866211	602.133972
1310.802734	430.469025
1309.738281	574.048218
1308.673828	496.079620
1307.609375	772.551758
1306.543945	441.238373
1305.479492	796.397034
1304.414063	802.220703
1303.347656	810.535767
1302.282227	698.436462
1301.215820	650.318176
1300.150391	609.630493
1299.083008	392.116852
1298.016602	621.735229
1296.949219	711.319580
1295.882813	759.164978
1294.815430	610.663147
1293.747070	381.275238
1292.679688	620.613525
1291.611328	533.647095
1290.542969	539.933960
1289.474609	712.965576
1288.405273	618.761230
1287.335938	620.200256
1286.266602	200.236847
1285.197266	544.762756
1284.127930	671.192139
1283.057617	369.089417
1281.987305	561.640442
1280.916992	519.168579
1279.845703	371.514618
1278.775391	507.728729
1277.704102	431.108734
1276.632813	457.243683
1275.560547	234.011642
1274.489258	526.634460
1273.416992	667.630798
1272.344727	547.157104
1271.271484	619.716492
1270.199219	535.963257
1269.125977	532.828369
1268.052734	693.255310
1266.979492	875.585999
1265.905273	486.889130
1264.831055	420.377655
1263.756836	614.864197
1262.682617	480.093170
1261.607422	364.888092
1260.533203	500.781128
1259.458008	617.122375
1258.381836	592.114197
1257.306641	596.348328
1256.230469	741.820435
1255.154297	726.545227
1254.078125	504.380310
1253.001953	484.296692
1251.924805	671.024292
1250.847656	614.420654
1249.770508	543.248657
1248.692383	600.966858
1247.615234	568.715759
1246.537109	589.939392
1245.458984	365.740387
1244.379883	321.396606
1243.300781	733.664063
1242.222656	662.537048
1241.142578	455.482269
1240.063477	493.649902
1238.983398	439.579742
1237.904297	501.975922
1236.823242	312.078552
1235.743164	505.399261
1234.662109	635.586243
1233.582031	518.469666
1232.500977	604.951660
1231.418945	410.333313
1230.337891	324.792664
1229.255859	481.446533
1228.173828	243.361740
1227.090820	414.456757
1226.008789	633.864807
1224.925781	180.511215
1223.842773	240.181671
1222.759766	297.389374
1221.675781	243.326279
1220.591797	254.538788
1219.507813	173.885895
1218.423828	315.555664
1217.338867	-139.569580
1216.254883	190.462097
1215.169922	148.450943
1214.083984	106.436600
1212.999023	363.718750
1211.913086	188.910110
1210.827148	207.165726
1209.741211	442.479462
1208.654297	414.805908
1207.567383	384.711334
1206.480469	397.995331
1205.393555	220.866577
1204.306641	75.115883
1203.218750	413.583527
1202.130859	157.022522
1201.042969	-72.962860
1199.954102	-98.255981
1198.865234	88.228271
1197.776367	98.954590
1196.687500	73.566376
1195.598633	-16.772434
1194.508789	22.748119
1193.418945	-72.399971
1192.329102	-246.844727
1191.238281	13.693528
1190.147461	14.630238
1189.056641	-162.197739
1187.965820	143.694916
1186.875000	-59.542419
1185.783203	6.112077
1184.691406	-192.258011
1183.599609	31.691092
1182.506836	-37.123325
1181.414063	-2.812879
1180.321289	170.515060
1179.228516	99.242371
1178.135742	126.232430
1177.041992	42.967930
1175.948242	-21.120604
1174.854492	22.563627
1173.759766	80.565796
1172.665039	-129.588730
1171.570313	-160.178146
1170.475586	110.703987
1169.380859	-3.701948
1168.285156	-199.400604
1167.189453	73.623779
1166.093750	47.678043
1164.997070	-181.435852
1163.900391	-259.931580
1162.803711	29.485094
1161.707031	63.186462
1160.609375	173.259628
1159.512695	49.302685
1158.415039	97.225883
1157.316406	-21.936338
1156.218750	-7.461732
1155.120117	57.069653
1154.021484	295.631927
1152.922852	50.088711
1151.823242	114.497765
1150.723633	62.088150
1149.624023	19.212795
1148.524414	-16.516596
1147.423828	7.283894
1146.323242	-26.087234
1145.222656	45.273758
1144.122070	-228.488174
1143.020508	-104.807480
1141.918945	-21.638506
1140.817383	109.039719
1139.715820	-12.389536
1138.613281	-29.188862
1137.510742	-84.021492
1136.408203	3.718537
1135.305664	-48.749531
1134.202148	119.660332
1133.098633	64.784004
1131.995117	249.683517
1130.891602	47.629932
1129.787109	239.540314
1128.682617	336.460571
1127.578125	170.064087
1126.473633	463.744995
1125.368164	323.449677
1124.262695	168.987778
1123.157227	19.326630
1122.050781	334.055237
1120.944336	234.144379
1119.837891	84.545830
1118.731445	140.975037
1117.625000	102.697250
1116.517578	90.459679
1115.410156	73.490959
1114.302734	-4.970985
1113.194336	-159.074432
1112.085938	-34.134689
1110.977539	100.200462
1109.869141	0.524431
1108.759766	78.084457
1107.651367	176.870438
1106.541016	341.727295
1105.431641	206.672745
1104.321289	272.313934
1103.211914	172.739334
1102.100586	54.332085
1100.990234	313.395966
1099.878906	164.363342
1098.768555	229.960388
1097.656250	210.667984
1096.544922	316.297607
1095.432617	410.102051
1094.320313	39.824615
1093.208008	326.780426
1092.095703	102.688911
1090.982422	175.305298
1089.869141	106.695068
1088.755859	186.358932
1087.641602	397.725983
1086.527344	265.647797
1085.413086	267.665100
1084.298828	241.487564
1083.183594	128.378326
1082.069336	76.430382
1080.954102	292.316772
1079.837891	400.085083
1078.722656	167.361420
1077.606445	305.662689
1076.490234	87.185051
1075.373047	30.725964
1074.255859	-56.182522
1073.139648	-77.356071
1072.021484	121.904991
1070.904297	126.528282
1069.786133	60.859116
1068.667969	180.354248
1067.549805	77.269196
1066.430664	21.096886
1065.312500	220.207932
1064.193359	171.105118
1063.073242	173.539124
1061.954102	124.524971
1060.833984	159.778458
1059.713867	258.193573
1058.592773	167.187241
1057.472656	169.767365
1056.351563	64.862831
1055.230469	142.300140
1054.108398	-69.950958
1052.987305	33.240204
1051.865234	194.792007
1050.743164	108.842339
1049.620117	-23.714176
1048.497070	128.507324
1047.374023	-160.225998
1046.250977	143.635223
1045.127930	67.303413
1044.003906	121.595245
1042.879883	110.639503
1041.754883	15.836890
1040.630859	23.626823
1039.505859	80.363914
1038.380859	-60.817360
1037.254883	170.597092
1036.129883	197.126450
1035.003906	116.641205
1033.876953	138.598953
1032.750977	207.109436
1031.624023	145.408585
1030.497070	-81.281570
1029.370117	-5.664699
1028.242188	-81.082916
1027.115234	-137.833206
1025.986328	-250.258987
1024.858398	-74.640106
1023.730469	-112.642891
1022.601563	-64.703041
1021.471680	-239.508560
1020.342773	-268.025940
1019.212891	-129.482300
1018.083008	-35.014576
1016.953125	-121.373436
1015.823242	-140.425797
1014.692383	-136.248718
1013.561523	-71.787956
1012.430664	-229.662384
1011.298828	52.562729
1010.166992	-19.507736
1009.035156	167.740692
1007.903320	144.374603
1006.770508	403.317200
1005.637695	576.611572
1004.504883	631.944397
1003.371094	846.822998
1002.238281	902.170776
1001.104492	680.248230
999.969727	446.928741
998.835938	40.542606
997.701172	52.362305
996.566406	-41.968937
995.430664	205.398178
994.295898	44.263340
993.160156	83.968658
992.024414	-33.132919
990.887695	57.409615
989.750977	302.427582
988.614258	-63.409061
987.477539	91.760956
986.340820	-43.367077
985.203125	45.037914
984.065430	-7.009445
982.926758	-40.561806
981.789063	-67.140022
980.650391	-10.811209
979.511719	-23.473095
978.372070	-17.674286
977.233398	31.865700
976.093750	-56.500992
974.953125	119.545937
973.813477	42.796402
972.672852	280.872345
971.532227	6.701775
970.390625	15.154308
969.250000	60.386631
968.108398	101.061028
966.966797	13.267403
965.824219	-26.255369
964.681641	21.448715
963.539063	30.199682
962.396484	-38.946121
961.253906	144.106705
960.110352	26.949738
958.966797	102.331657
957.822266	99.858757
956.678711	166.130936
955.534180	56.148254
954.388672	140.809875
953.244141	44.712463
952.098633	-106.193489
950.953125	-131.188019
949.807617	33.663025
948.661133	59.036495
947.514648	11.309436
946.368164	11.636665
945.221680	-179.882675
944.074219	-193.120438
942.926758	6.045327
941.779297	-2.573376
940.630859	128.077454
939.483398	217.638336
938.334961	293.514648
937.185547	367.120087
936.037109	103.270599
934.887695	261.316193
933.737305	6.819844
932.587891	144.390335
931.437500	-7.367348
930.287109	-22.364956
929.136719	-82.855049
927.985352	-20.351685
926.834961	119.537674
925.682617	-45.487629
924.531250	35.275127
923.378906	266.138397
922.226563	130.862976
921.074219	-86.146515
919.921875	-84.847778
918.768555	-106.233200
917.615234	60.963722
916.460938	257.640289
915.307617	25.132679
914.153320	67.432487
912.999023	-160.316971
911.843750	-176.920471
910.688477	-32.434971
909.533203	37.173992
908.377930	-22.455645
907.221680	212.647797
906.066406	-5.574477
904.909180	-10.691290
903.752930	29.520969
902.595703	103.709579
901.438477	23.931623
900.281250	57.390457
899.123047	22.968992
897.965820	4.420641
896.807617	293.524689
895.648438	121.193520
894.489258	-12.601860
893.331055	251.497208
892.170898	-212.154709
891.011719	108.386078
889.851563	44.814072
888.691406	-230.981827
887.531250	111.962463
886.370117	66.539742
885.208984	88.848839
884.047852	104.391899
882.885742	167.307877
881.724609	130.984512
880.562500	236.721008
879.399414	58.427742
878.237305	121.336174
877.074219	103.123466
875.911133	305.653015
874.747070	190.596985
873.583008	293.971130
872.418945	14.680959
871.254883	327.323334
870.089844	169.649567
868.925781	187.480927
867.759766	122.114891
866.594727	25.306190
865.428711	52.159798
864.262695	301.451202
863.096680	110.320305
861.930664	206.755615
860.763672	255.992844
859.596680	311.939362
858.428711	260.130676
857.260742	185.903824
856.092773	264.249329
854.924805	187.803223
853.756836	223.496399
852.587891	375.735504
851.418945	371.015869
850.249023	339.405182
849.080078	206.993484
847.910156	446.402283
846.739258	343.120209
845.569336	295.835876
844.398438	69.528282
843.227539	-53.762272
842.056641	46.680386
840.884766	457.920074
839.712891	500.037231
838.541016	77.177750
837.368164	23.242321
836.196289	284.341797
835.022461	315.234192
833.849609	288.029449
832.675781	86.674179
831.501953	182.269409
830.328125	219.779480
829.154297	192.549561
827.979492	310.301605
826.804688	55.564545
825.628906	153.189255
824.454102	85.799660
823.278320	0.595057
822.102539	127.059563
820.925781	50.752007
819.749023	7.860683
818.572266	-179.745697
817.395508	-73.482590
816.217773	-22.924009
815.040039	-3.561225
813.862305	-37.613365
812.684570	39.508072
811.505859	-87.960419
810.327148	-124.267792
809.147461	-33.923664
807.968750	60.792377
806.789063	-68.888596
805.609375	43.501419
804.428711	-81.727905
803.248047	-11.612415
802.067383	-316.561523
800.886719	-133.342072
799.705078	-198.641495
798.523438	-292.764038
797.341797	-69.864159
796.160156	-144.086594
794.977539	-123.022148
793.794922	-124.150665
792.611328	-147.454575
791.428711	70.569633
790.245117	-59.087681
789.060547	90.146561
787.876953	122.007538
786.692383	45.429813
785.507813	181.172104
784.323242	-138.664047
783.137695	85.418327
781.952148	117.091148
780.766602	131.041946
779.580078	-11.881737
778.393555	183.126892
777.207031	170.465378
776.020508	-226.312485
774.833008	52.380062
773.645508	33.048241
772.458008	-81.156441
771.270508	157.515182
770.082031	30.047318
768.893555	209.005875
767.704102	41.858440
766.514648	-30.498899
765.325195	137.245621
764.135742	-32.057140
762.946289	331.500305
761.755859	-29.325441
760.565430	129.343369
759.374023	336.313141
758.183594	320.995514
756.992188	272.672852
755.799805	202.361099
754.608398	92.489700
753.416016	149.658325
752.223633	248.516495
751.030273	129.851059
749.837891	164.933487
748.644531	246.081116
747.450195	131.816879
746.256836	208.497391
745.062500	230.272964
743.868164	252.015076
742.672852	-57.398613
741.477539	117.825363
740.282227	62.800911
739.086914	80.098038
737.890625	-9.982732
736.695313	-49.662460
735.498047	123.068428
734.301758	133.695007
733.104492	229.662369
731.907227	238.039673
730.709961	16.688093
729.511719	71.014664
728.313477	46.582783
727.115234	127.085732
725.916992	23.944353
724.717773	-2.677427
723.518555	-79.542229
722.318359	107.899658
721.119141	258.124084
719.918945	216.161163
718.718750	154.568741
717.517578	-7.373898
716.316406	40.187050
715.115234	44.103333
713.914063	32.753105
712.711914	289.552490
711.509766	223.666000
710.307617	312.522644
709.104492	-34.354919
707.902344	209.167770
706.698242	199.999939
705.495117	258.328949
704.291016	85.938232
703.086914	65.956406
701.882813	165.646713
700.678711	-0.036143
699.473633	-37.332756
698.268555	142.796692
697.062500	29.454493
695.857422	187.796738
694.651367	-66.662094
693.444336	-38.631996
692.238281	-101.784973
691.031250	-58.506668
689.824219	28.190231
688.616211	-136.820007
687.409180	169.026932
686.200195	-47.916626
684.992188	-99.927322
683.784180	-108.514435
682.575195	-121.385269
681.366211	-229.543533
680.156250	-120.968811
678.946289	-38.381516
677.736328	-120.340584
676.526367	100.867599
675.315430	-123.808365
674.104492	112.569427
672.893555	100.127892
671.682617	260.783081
670.470703	112.232170
669.258789	80.562614
668.046875	115.986603
666.833984	-99.171257
665.621094	-126.199417
664.408203	4.537438
663.194336	5.754080
661.981445	28.652067
660.767578	10.635146
659.552734	57.468208
658.338867	281.281372
657.124023	108.262421
655.908203	90.695168
654.693359	189.666580
653.477539	-13.014512
652.261719	200.399902
651.045898	-66.550262
649.829102	32.908741
648.612305	160.461563
647.395508	70.676857
646.177734	39.207104
644.959961	35.887455
643.742188	529.686462
642.524414	227.639175
641.305664	110.842667
640.086914	275.910553
638.868164	52.072788
637.648438	187.394196
636.429688	22.092142
635.208984	164.228882
633.989258	233.508087
632.768555	212.823135
631.547852	-52.297028
630.327148	-177.571243
629.106445	19.269182
627.884766	124.056915
626.663086	18.919682
625.440430	57.756500
624.217773	60.426643
622.995117	224.110214
621.772461	-83.301514
620.549805	295.156281
619.326172	232.644943
618.102539	241.150909
616.877930	-66.774651
615.654297	-85.312027
614.429688	-278.896881
613.204102	-14.259953
611.979492	32.519287
610.753906	7.003094
609.528320	63.146984
608.301758	173.136581
607.075195	-39.091068
605.848633	14.110598
604.622070	176.680481
