# Supplementary material for: Raman spectroscopy accurately differentiates mucosal healing from non-healing and biochemical changes following biological therapy in inflammatory bowel disease
Source: PLoS One. 2021 Jun 2;16(6):e0252210. doi: 10.1371/journal.pone.0252210 (PMC8172032; doi:10.1371/journal.pone.0252210)
Supplement: S4 Dataset — (ZIP) [file pone.0252210.s006.zip › CD Mucosal healing/EC042-1_base sub CR removed_44__X_-26573.8__Y_40169.2__Time_490.txt]

1714.793945	99.653725
1713.817383	149.177353
1712.840820	96.894386
1711.864258	-110.202736
1710.886719	249.129929
1709.909180	11.288217
1708.931641	20.819429
1707.953125	-287.802460
1706.975586	-172.268875
1705.997070	-136.437683
1705.018555	-3.483083
1704.040039	15.072086
1703.060547	4.891478
1702.081055	-95.479332
1701.101563	-74.656509
1700.122070	150.186661
1699.142578	201.921341
1698.162109	3.094630
1697.181641	128.522095
1696.201172	43.606731
1695.220703	-77.872902
1694.239258	28.456987
1693.257813	277.052521
1692.276367	243.369720
1691.294922	437.355408
1690.313477	573.350586
1689.331055	352.566071
1688.348633	538.076050
1687.366211	318.993805
1686.383789	604.655945
1685.400391	763.007629
1684.416992	567.674927
1683.433594	610.321655
1682.450195	930.740112
1681.465820	884.274780
1680.482422	1056.958984
1679.498047	980.102844
1678.512695	927.963928
1677.528320	1265.086426
1676.542969	1163.897827
1675.558594	1066.208374
1674.572266	1126.109375
1673.586914	1178.790649
1672.601563	998.326599
1671.615234	1493.509155
1670.628906	1364.958374
1669.642578	1595.716309
1668.655273	1678.367554
1667.668945	1642.266968
1666.681641	1747.519043
1665.694336	1757.897339
1664.706055	1941.365356
1663.718750	2024.676270
1662.730469	2137.765381
1661.742188	1893.582397
1660.753906	2029.179565
1659.764648	1873.859009
1658.775391	2058.357178
1657.787109	2068.614990
1656.796875	1933.807129
1655.807617	1638.197876
1654.818359	2005.058594
1653.828125	1647.239136
1652.837891	1668.512817
1651.846680	1550.144287
1650.856445	1413.907837
1649.865234	1307.360596
1648.874023	1026.948853
1647.882813	921.633606
1646.891602	1083.765991
1645.899414	789.328674
1644.907227	833.595520
1643.915039	627.501648
1642.922852	353.357208
1641.930664	219.704773
1640.937500	405.865051
1639.944336	315.400085
1638.951172	61.903091
1637.957031	91.114006
1636.963867	75.940369
1635.969727	179.802429
1634.975586	17.873135
1633.981445	159.413589
1632.986328	-117.545235
1631.991211	35.269901
1630.996094	4.090772
1630.000977	31.201920
1629.005859	71.817589
1628.009766	-131.949341
1627.013672	-185.343079
1626.017578	-9.569276
1625.021484	-238.501495
1624.024414	-122.640739
1623.028320	151.172058
1622.031250	-95.154106
1621.033203	-70.499641
1620.036133	-61.343803
1619.038086	-70.320763
1618.041016	-18.654833
1617.041992	83.088638
1616.043945	56.427757
1615.045898	35.244385
1614.046875	56.245502
1613.047852	274.134705
1612.048828	-105.711006
1611.048828	62.675900
1610.049805	-33.548996
1609.049805	-134.815826
1608.049805	83.728790
1607.048828	208.023911
1606.048828	117.675385
1605.047852	200.281876
1604.046875	502.835175
1603.045898	33.371151
1602.044922	-45.951077
1601.042969	-255.943253
1600.041016	-180.705536
1599.039063	-121.113754
1598.037109	-226.172531
1597.034180	84.416397
1596.031250	-200.835739
1595.028320	-164.601273
1594.025391	-188.423477
1593.022461	-363.667816
1592.018555	-220.316666
1591.014648	-262.340881
1590.010742	-158.213089
1589.006836	11.086473
1588.001953	-197.926117
1586.997070	99.052078
1585.992188	-3.044823
1584.987305	324.975220
1583.982422	87.269165
1582.976563	300.382813
1581.970703	166.871704
1580.964844	-13.524774
1579.958984	157.610596
1578.952148	117.720238
1577.945313	98.583069
1576.938477	232.894012
1575.931641	278.592224
1574.924805	-102.416176
1573.916992	99.151146
1572.909180	147.113235
1571.901367	44.169495
1570.893555	52.892525
1569.884766	118.636940
1568.876953	137.460464
1567.868164	101.585655
1566.858398	179.827377
1565.849609	200.769897
1564.839844	400.631409
1563.830078	130.557358
1562.820313	257.371338
1561.810547	202.391174
1560.799805	9.807123
1559.790039	195.667084
1558.779297	350.148926
1557.767578	286.675964
1556.756836	342.227112
1555.745117	161.819443
1554.733398	377.544403
1553.721680	261.531311
1552.709961	468.960419
1551.697266	249.021469
1550.685547	305.850769
1549.672852	318.448059
1548.659180	304.944672
1547.646484	234.337936
1546.632813	367.779053
1545.619141	425.969727
1544.605469	297.827606
1543.591797	306.447998
1542.577148	102.990479
1541.562500	23.351458
1540.547852	106.179443
1539.533203	188.726563
1538.518555	206.467728
1537.502930	141.368469
1536.487305	199.885574
1535.471680	-2.392446
1534.456055	-197.099609
1533.439453	-15.557954
1532.422852	85.741440
1531.406250	109.426620
1530.389648	-287.143829
1529.373047	29.767744
1528.355469	204.619843
1527.337891	273.565765
1526.320313	149.140305
1525.302734	-16.674353
1524.284180	-12.851858
1523.265625	13.862053
1522.247070	78.887375
1521.228516	-185.549149
1520.208984	-100.474495
1519.190430	-28.537167
1518.170898	-23.726971
1517.151367	27.073751
1516.130859	-189.590286
1515.111328	-437.224640
1514.090820	-145.787476
1513.070313	-70.384384
1512.049805	-82.535820
1511.028320	-53.897038
1510.006836	-243.603882
1508.986328	-184.654480
1507.963867	22.724253
1506.942383	29.791397
1505.919922	90.417732
1504.898438	-143.943542
1503.875977	-83.799370
1502.852539	-241.697464
1501.830078	-392.071655
1500.806641	-276.330444
1499.783203	-150.637772
1498.759766	-71.309868
1497.736328	-48.553558
1496.711914	-107.930412
1495.687500	-80.546585
1494.663086	102.598381
1493.638672	-64.852425
1492.613281	-27.972858
1491.587891	75.118385
1490.563477	14.430453
1489.537109	193.647812
1488.511719	135.060257
1487.485352	160.532089
1486.458984	142.379547
1485.432617	198.050903
1484.406250	217.765961
1483.379883	515.373535
1482.352539	432.556244
1481.325195	183.807297
1480.297852	378.631927
1479.269531	580.810059
1478.241211	624.694946
1477.213867	732.105469
1476.184570	826.506836
1475.156250	811.188782
1474.127930	1264.261230
1473.098633	1393.610840
1472.069336	1298.742554
1471.040039	1374.257568
1470.009766	1673.458374
1468.979492	1621.332886
1467.950195	1983.648804
1466.918945	1837.072876
1465.888672	2247.170410
1464.857422	1932.569580
1463.827148	2250.714600
1462.795898	2466.945801
1461.763672	2497.508789
1460.732422	2535.575928
1459.700195	2865.455322
1458.667969	2872.700928
1457.635742	3080.316406
1456.603516	2846.247803
1455.570313	3048.465820
1454.537109	3022.235840
1453.503906	2853.921387
1452.470703	2997.403564
1451.436523	3231.951660
1450.403320	3271.218750
1449.369141	3241.956543
1448.333984	3346.848633
1447.299805	3340.219971
1446.264648	3325.902588
1445.230469	3357.113525
1444.194336	3233.821045
1443.159180	2930.901611
1442.124023	2911.382080
1441.087891	3192.764404
1440.051758	2695.168457
1439.015625	2832.289551
1437.978516	2797.414551
1436.941406	2734.725830
1435.904297	2439.598877
1434.867188	2399.689697
1433.830078	2069.360352
1432.791992	2009.283813
1431.754883	1504.971558
1430.715820	1285.995972
1429.677734	1185.728271
1428.639648	878.642700
1427.600586	606.974976
1426.561523	638.020813
1425.522461	676.629944
1424.482422	488.364410
1423.443359	542.141418
1422.403320	673.995056
1421.363281	155.943497
1420.322266	391.109436
1419.282227	369.417450
1418.241211	541.577759
1417.200195	288.377716
1416.159180	372.504730
1415.117188	262.913696
1414.076172	-12.549633
1413.034180	227.628113
1411.992188	150.993683
1410.949219	207.650513
1409.907227	83.441826
1408.864258	198.014191
1407.821289	76.495979
1406.777344	183.617798
1405.734375	250.630280
1404.690430	56.606289
1403.646484	-16.775455
1402.602539	-17.267447
1401.557617	-5.140754
1400.513672	-118.302162
1399.468750	24.439211
1398.423828	24.325827
1397.377930	274.948242
1396.333008	124.646622
1395.287109	64.696617
1394.241211	-82.777130
1393.195313	-47.248199
1392.148438	-89.248688
1391.101563	9.081885
1390.054688	47.435822
1389.007813	288.589355
1387.960938	189.547241
1386.913086	-139.437057
1385.865234	-133.056702
1384.817383	-129.033661
1383.769531	-84.869316
1382.720703	-73.083168
1381.671875	-188.566452
1380.623047	-69.041359
1379.574219	95.545250
1378.524414	20.504343
1377.475586	60.510036
1376.425781	-121.478104
1375.375977	-223.372086
1374.325195	-65.624153
1373.274414	-2.549094
1372.224609	292.602020
1371.172852	-252.407776
1370.122070	-188.800629
1369.070313	69.314720
1368.019531	-38.721260
1366.967773	60.200081
1365.915039	-10.100710
1364.863281	-105.061783
1363.810547	-95.259087
1362.757813	6.816418
1361.705078	106.554817
1360.651367	-82.150749
1359.598633	62.722290
1358.544922	172.900360
1357.491211	-12.616522
1356.436523	-192.901489
1355.382813	203.640488
1354.328125	-30.866371
1353.273438	187.014420
1352.217773	57.307976
1351.163086	357.419983
1350.107422	34.522888
1349.051758	262.936920
1347.996094	347.545563
1346.939453	437.273041
1345.883789	713.202393
1344.827148	939.615295
1343.769531	824.004883
1342.712891	1229.177490
1341.655273	1166.019165
1340.598633	922.253418
1339.540039	1218.762451
1338.482422	1233.056641
1337.423828	940.527771
1336.366211	1111.250610
1335.307617	1046.988525
1334.248047	1166.054443
1333.189453	988.441833
1332.129883	1053.485352
1331.070313	1074.205811
1330.010742	813.302185
1328.950195	1390.597534
1327.890625	1157.346924
1326.830078	991.103210
1325.768555	597.890137
1324.708008	1039.759766
1323.646484	1061.914917
1322.585938	963.328796
1321.523438	963.687988
1320.461914	934.661621
1319.400391	1071.132202
1318.337891	1178.145142
1317.275391	1268.057861
1316.211914	902.066284
1315.149414	943.117126
1314.085938	1225.832153
1313.022461	1232.702393
1311.958984	1173.271484
1310.894531	946.605530
1309.831055	1040.305054
1308.766602	1247.380127
1307.701172	1038.658203
1306.636719	1307.547241
1305.571289	1305.921509
1304.505859	1043.803467
1303.440430	1337.673950
1302.375000	1292.367065
1301.308594	1107.174683
1300.242188	1263.793945
1299.175781	1236.283569
1298.109375	877.395630
1297.041992	1203.939819
1295.975586	1169.638672
1294.908203	971.074646
1293.839844	1010.798889
1292.772461	859.319824
1291.704102	1125.062744
1290.635742	929.818481
1289.567383	801.026428
1288.498047	1042.594971
1287.428711	1139.625000
1286.360352	906.004150
1285.290039	927.398438
1284.220703	966.090088
1283.150391	877.588562
1282.080078	772.140442
1281.009766	767.237305
1279.939453	953.349243
1278.868164	916.891663
1277.796875	726.502869
1276.725586	719.738892
1275.654297	1121.405640
1274.582031	970.612122
1273.509766	1452.955078
1272.437500	1324.408447
1271.365234	1232.684326
1270.291992	1021.456360
1269.218750	1435.500488
1268.145508	1724.985840
1267.072266	1570.278687
1265.999023	1420.631836
1264.924805	1327.268677
1263.850586	1302.343018
1262.776367	1565.266113
1261.701172	1589.263306
1260.625977	1194.124878
1259.550781	1237.883057
1258.475586	1437.634521
1257.400391	1656.874146
1256.324219	1335.491821
1255.248047	1564.566406
1254.171875	1611.061646
1253.094727	1674.650635
1252.018555	1582.571655
1250.941406	1505.199585
1249.864258	1586.009399
1248.786133	1640.104126
1247.708008	1820.644043
1246.630859	1541.824585
1245.551758	1243.746460
1244.473633	1166.919800
1243.394531	1420.487793
1242.316406	1652.140625
1241.236328	1376.345093
1240.157227	1326.438721
1239.077148	1393.070923
1237.998047	1246.214722
1236.917969	1317.752197
1235.836914	1362.613892
1234.756836	1349.292358
1233.675781	1258.435181
1232.594727	1155.520508
1231.512695	1222.267212
1230.431641	1400.425537
1229.349609	1319.381592
1228.267578	1245.646729
1227.185547	937.139648
1226.102539	834.485596
1225.019531	881.891052
1223.936523	1221.983887
1222.853516	783.137939
1221.769531	1016.687439
1220.686523	701.351440
1219.602539	593.992798
1218.517578	370.674896
1217.433594	304.466400
1216.348633	204.445023
1215.263672	457.001099
1214.178711	685.272400
1213.092773	657.548096
1212.007813	542.926636
1210.921875	618.913208
1209.834961	868.495117
1208.749023	990.106995
1207.662109	752.367188
1206.575195	840.101990
1205.488281	684.336060
1204.400391	839.397583
1203.313477	661.903259
1202.225586	604.840454
1201.136719	352.704254
1200.048828	182.461594
1198.959961	50.732174
1197.871094	63.360527
1196.782227	49.443771
1195.692383	215.841110
1194.603516	163.264282
1193.513672	-98.524864
1192.423828	19.472971
1191.333008	94.073868
1190.242188	-174.998062
1189.151367	-167.823181
1188.060547	-153.540405
1186.969727	76.713348
1185.877930	-31.679644
1184.786133	-72.932190
1183.694336	-155.058060
1182.601563	-285.227844
1181.509766	83.372162
1180.416992	-154.903931
1179.323242	-172.653992
1178.230469	183.352417
1177.136719	47.898636
1176.042969	1.020987
1174.949219	239.043945
1173.854492	67.392151
1172.760742	348.139069
1171.666016	49.448109
1170.570313	236.497116
1169.475586	162.583008
1168.379883	-174.518051
1167.284180	-45.319302
1166.188477	-155.374817
1165.091797	157.528625
1163.996094	216.867004
1162.899414	13.249617
1161.801758	-61.442204
1160.705078	-59.819489
1159.607422	330.804596
1158.509766	255.674011
1157.412109	182.822952
1156.313477	219.602768
1155.215820	84.489807
1154.117188	266.453186
1153.017578	338.513306
1151.918945	298.370087
1150.819336	67.445183
1149.719727	-146.844223
1148.620117	91.397865
1147.519531	148.383530
1146.418945	-56.705841
1145.318359	21.412649
1144.217773	-33.923382
1143.116211	-365.394745
1142.014648	-109.305595
1140.913086	-307.728333
1139.811523	-254.174744
1138.708984	82.078423
1137.606445	97.184715
1136.503906	-82.707306
1135.401367	98.414253
1134.297852	84.545738
1133.194336	519.308289
1132.090820	334.124023
1130.987305	504.884094
1129.882813	886.594238
1128.778320	511.210297
1127.673828	996.803162
1126.569336	865.504333
1125.463867	689.065430
1124.358398	1105.101196
1123.252930	743.561584
1122.146484	749.239136
1121.041016	797.414673
1119.934570	826.467102
1118.828125	497.875366
1117.720703	524.322327
1116.613281	799.084106
1115.505859	427.702881
1114.398438	510.492371
1113.291016	654.588623
1112.182617	441.472931
1111.074219	693.967224
1109.964844	913.115295
1108.856445	765.835754
1107.747070	942.085815
1106.637695	881.969238
1105.528320	611.622498
1104.417969	985.667053
1103.307617	1078.586182
1102.197266	1086.397217
1101.086914	1075.213501
1099.975586	693.648315
1098.864258	1149.146606
1097.752930	965.511047
1096.641602	758.274963
1095.529297	1095.282104
1094.416992	1055.126343
1093.304688	1069.044189
1092.191406	1068.711304
1091.079102	950.585632
1089.965820	1218.367920
1088.852539	928.283447
1087.738281	786.421875
1086.624023	959.676819
1085.509766	862.359253
1084.395508	1322.125977
1083.280273	836.791077
1082.166016	746.351196
1081.050781	895.471008
1079.934570	786.082703
1078.819336	939.661865
1077.703125	682.263611
1076.586914	814.512939
1075.469727	672.083130
1074.353516	668.073425
1073.236328	581.899963
1072.119141	453.498627
1071.000977	632.185303
1069.882813	545.890137
1068.765625	700.945862
1067.646484	804.315613
1066.528320	579.704346
1065.409180	671.256470
1064.290039	786.134949
1063.170898	587.294006
1062.050781	767.570984
1060.930664	390.949341
1059.810547	660.008362
1058.690430	540.751343
1057.569336	332.677673
1056.449219	356.085266
1055.327148	353.733704
1054.206055	398.110199
1053.083984	274.276917
1051.961914	344.309357
1050.839844	446.992065
1049.717773	521.621338
1048.594727	495.864838
1047.471680	736.087097
1046.348633	143.533615
1045.224609	299.790131
1044.101563	115.631042
1042.976563	197.263687
1041.852539	199.667236
1040.728516	220.737946
1039.603516	111.381966
1038.478516	216.346542
1037.352539	-2.317536
1036.227539	114.345337
1035.101563	147.214600
1033.974609	305.735260
1032.848633	589.848938
1031.721680	513.435364
1030.594727	741.677002
1029.467773	493.385895
1028.340820	373.084900
1027.212891	-265.186401
1026.084961	139.808853
1024.956055	163.846664
1023.828125	-243.860916
1022.699219	-272.966370
1021.570313	-297.330811
1020.440430	-240.404541
1019.311523	-385.194977
1018.181641	-571.570740
1017.050781	-382.192444
1015.920898	-234.505554
1014.790039	22.121742
1013.659180	88.763123
1012.528320	102.214722
1011.396484	162.079605
1010.265625	381.795837
1009.132813	527.442078
1008.000977	490.346222
1006.868164	624.588684
1005.736328	1071.166992
1004.602539	1936.212036
1003.469727	2761.698242
1002.335938	3318.810791
1001.202148	3191.795410
1000.068359	2277.170654
998.933594	956.591187
997.799805	481.974579
996.665039	178.569214
995.529297	401.714142
994.394531	61.868706
993.258789	322.178619
992.123047	236.552429
990.986328	47.358635
989.849609	284.937073
988.712891	98.471725
987.576172	11.363369
986.439453	81.135750
985.301758	63.525124
984.164063	39.198376
983.025391	3.552144
981.887695	-126.249214
980.749023	-85.519966
979.610352	-88.328453
978.470703	67.759514
977.332031	265.371552
976.192383	-47.293747
975.051758	-60.818115
973.912109	-90.209961
972.771484	390.630615
971.630859	389.114044
970.490234	50.251579
969.348633	448.693207
968.207031	-22.731392
967.065430	183.211426
965.923828	203.448654
964.781250	171.132721
963.638672	382.115692
962.496094	393.767731
961.352539	105.378311
960.208984	477.287018
959.065430	439.166534
957.921875	307.380798
956.777344	175.878067
955.632813	465.893280
954.488281	389.796112
953.343750	231.581070
952.198242	103.405853
951.052734	615.922363
949.907227	154.322128
948.760742	262.401917
947.614258	-118.450897
946.467773	147.763641
945.321289	-67.944847
944.173828	-57.214714
943.026367	355.617676
941.878906	131.565628
940.730469	519.506775
939.582031	334.766022
938.433594	633.963806
937.285156	755.349548
936.135742	678.529785
934.987305	392.244141
933.836914	393.486359
932.687500	285.579163
931.537109	469.536011
930.386719	362.107330
929.236328	320.981323
928.084961	107.089600
926.934570	-10.897816
925.783203	57.967606
924.630859	188.438736
923.478516	-44.821507
922.327148	-116.324898
921.173828	51.107189
920.021484	-22.234913
918.868164	179.595108
917.714844	192.995178
916.561523	-4.614957
915.407227	-77.048721
914.252930	-233.239029
913.098633	123.741425
911.944336	-274.803131
910.789063	-19.666246
909.633789	-286.065002
908.478516	1.076012
907.322266	-310.157532
906.166016	106.401299
905.009766	-115.982803
903.853516	-202.176086
902.696289	-129.621887
901.539063	-111.269424
900.381836	18.157448
899.223633	192.955811
898.065430	-80.140572
896.907227	-224.013977
895.749023	34.869259
894.589844	85.786964
893.430664	-77.904869
892.271484	206.073349
891.112305	-20.539890
889.952148	200.334259
888.791992	132.185806
887.630859	-37.388737
886.470703	-78.103668
885.309570	57.347244
884.148438	136.453369
882.986328	-235.465942
881.825195	195.682556
880.663086	288.569000
879.500000	320.665985
878.337891	476.779022
877.174805	619.404724
876.011719	52.562698
874.847656	303.492523
873.684570	-98.493309
872.520508	271.805420
871.355469	61.452744
870.191406	-43.001003
869.026367	284.504028
867.861328	200.416397
866.695313	278.294159
865.530273	-171.996475
864.364258	52.088970
863.197266	107.629921
862.031250	349.589966
860.864258	389.388702
859.697266	552.663757
858.530273	500.428009
857.362305	493.118408
856.194336	660.804138
855.026367	687.126831
853.857422	995.970886
852.688477	961.686523
851.519531	1057.401855
850.350586	718.375916
849.180664	619.197815
848.010742	520.046204
846.840820	631.388916
845.670898	467.313171
844.500000	417.425720
843.329102	380.950165
842.157227	411.563660
840.986328	151.374557
839.814453	117.089417
838.642578	105.115646
837.469727	-25.350157
836.296875	291.037079
835.124023	432.970184
833.951172	358.140076
832.777344	220.756866
831.603516	208.357513
830.429688	557.400635
829.255859	384.108551
828.081055	378.101501
826.906250	561.551697
825.731445	508.480438
824.555664	348.339935
823.379883	640.543030
822.204102	518.093750
821.027344	253.033920
819.851563	322.002930
818.674805	330.705536
817.497070	216.856705
816.320313	-204.169022
815.142578	-122.329338
813.963867	-69.579025
812.786133	-192.679230
811.607422	97.650177
810.428711	143.199173
809.250000	93.017670
808.070313	-21.716011
806.890625	-112.125259
805.710938	-331.446930
804.531250	-11.359241
803.350586	-401.830414
802.169922	-410.621490
800.988281	59.613659
799.807617	-18.383907
798.625977	-449.083801
797.444336	-152.619080
796.261719	-126.866264
795.079102	-50.342617
793.896484	48.116657
792.713867	-227.954376
791.530273	-287.078796
790.346680	160.586670
789.163086	10.285559
787.979492	-44.986553
786.794922	-213.237167
785.610352	206.700546
784.425781	259.205444
783.240234	284.973145
782.054688	281.808167
780.869141	362.421844
779.682617	135.754013
778.496094	21.643297
777.309570	137.028152
776.123047	82.200714
774.935547	292.050049
773.748047	102.254005
772.560547	84.427490
771.373047	322.253967
770.184570	149.687042
768.996094	274.610931
767.806641	271.483276
766.618164	142.597046
765.428711	308.775513
764.239258	294.122955
763.048828	316.745514
761.858398	99.265717
760.667969	506.727966
759.477539	680.626099
758.286133	324.175873
757.094727	528.528381
755.903320	715.052979
754.710938	923.332886
753.518555	647.912537
752.326172	644.931335
751.133789	516.622681
749.940430	548.564209
748.747070	384.979218
747.553711	260.869171
746.359375	375.911499
745.166016	747.498352
743.970703	522.196106
742.776367	408.756836
741.581055	529.875916
740.385742	552.229614
739.190430	114.318443
737.994141	436.775696
736.797852	174.205917
735.601563	211.719498
734.405273	10.540210
733.208008	299.709839
732.010742	210.146210
730.813477	354.696472
729.615234	184.199646
728.416992	265.253601
727.218750	173.563232
726.020508	1.056239
724.821289	128.019287
723.622070	455.941223
722.422852	646.140564
721.222656	541.500061
720.022461	94.207825
718.822266	343.443909
717.621094	343.866669
716.420898	209.107788
715.218750	338.407562
714.017578	206.069427
712.815430	335.503967
711.614258	92.283669
710.411133	352.649780
709.208984	362.492523
708.005859	248.316879
706.802734	-170.515976
705.599609	105.460861
704.395508	96.347969
703.191406	352.875061
701.987305	137.377853
700.782227	215.785126
699.577148	92.118744
698.372070	344.799957
697.166992	304.154053
695.960938	-153.464462
694.754883	-26.269487
693.548828	118.464050
692.341797	-112.290405
691.135742	-140.809387
689.927734	-225.500992
688.720703	-364.151581
687.512695	-274.701385
686.304688	-83.096191
685.096680	-203.564346
683.888672	-191.471359
682.679688	-163.940643
681.470703	-120.983002
680.260742	-14.945000
679.050781	-276.872070
677.840820	-373.831360
676.630859	165.992279
675.419922	-155.553757
674.209961	-98.006302
672.998047	-79.140221
671.787109	-79.474762
670.575195	63.183292
669.363281	288.193726
668.151367	167.558243
666.938477	176.894241
665.725586	257.773224
664.512695	243.834961
663.299805	-63.519917
662.085938	186.479340
660.872070	9.245378
659.658203	-3.697268
658.443359	54.765255
657.228516	-158.364471
656.013672	-60.711735
654.797852	-279.837677
653.583008	106.919212
652.366211	120.856812
651.150391	113.347443
649.934570	62.856075
648.717773	57.680477
647.500000	250.617676
646.283203	322.946716
645.065430	414.610474
643.847656	499.741547
642.629883	219.126404
641.411133	153.584137
640.192383	-26.000103
638.973633	351.012146
637.753906	9.937743
636.534180	126.375069
635.314453	47.021019
634.094727	328.130951
632.874023	61.289677
631.653320	124.693192
630.432617	282.010010
629.211914	-5.365255
627.990234	288.080597
626.768555	246.222702
625.545898	291.587433
624.324219	284.721283
623.101563	379.891296
621.877930	604.806091
620.655273	310.292847
619.431641	432.451111
618.208008	178.757462
616.983398	114.471909
615.759766	-105.154289
614.535156	-116.395355
613.310547	-11.458108
612.084961	-70.673073
610.859375	86.548668
609.633789	-6.027364
608.408203	-27.781960
607.181641	-47.254143
605.955078	-132.906128
604.728516	-26.404245
