# Supplementary material for: Raman spectroscopy accurately differentiates mucosal healing from non-healing and biochemical changes following biological therapy in inflammatory bowel disease
Source: PLoS One. 2021 Jun 2;16(6):e0252210. doi: 10.1371/journal.pone.0252210 (PMC8172032; doi:10.1371/journal.pone.0252210)
Supplement: S4 Dataset — (ZIP) [file pone.0252210.s006.zip › CD Mucosal healing/OC030-1 post_base sub cr removed_66__X_-19536.5__Y_47772.5__Time_736.txt]

1714.774414	12.346679
1713.797852	80.980644
1712.820313	101.546974
1711.843750	-125.626717
1710.866211	-136.560364
1709.888672	108.915146
1708.911133	-19.051394
1707.933594	66.600792
1706.955078	79.145607
1705.976563	-37.498547
1704.998047	-39.542450
1704.019531	-4.627064
1703.040039	-55.865665
1702.061523	-59.276608
1701.082031	-87.149200
1700.101563	-32.441238
1699.122070	16.702488
1698.141602	-199.044937
1697.161133	98.285156
1696.180664	-64.174774
1695.200195	59.221649
1694.218750	22.274445
1693.238281	113.596138
1692.256836	84.786919
1691.274414	109.445824
1690.292969	6.222730
1689.310547	-22.106541
1688.328125	-95.529556
1687.345703	340.644226
1686.363281	347.715759
1685.379883	336.414459
1684.396484	218.892761
1683.413086	29.884212
1682.429688	184.967300
1681.445313	319.079407
1680.461914	190.076126
1679.477539	311.781494
1678.493164	239.688232
1677.507813	176.106689
1676.523438	373.823090
1675.538086	340.628632
1674.552734	446.299500
1673.566406	382.379547
1672.581055	560.992188
1671.594727	455.840973
1670.608398	763.131287
1669.622070	547.775452
1668.634766	489.822144
1667.648438	796.303772
1666.661133	572.528076
1665.673828	620.217834
1664.685547	923.251709
1663.698242	786.652832
1662.709961	820.533325
1661.721680	767.664917
1660.733398	1012.427979
1659.744141	1024.628784
1658.755859	862.768311
1657.766602	929.509460
1656.777344	967.867554
1655.787109	673.374634
1654.797852	927.727051
1653.807617	716.969116
1652.817383	745.202332
1651.827148	552.009888
1650.835938	401.975647
1649.844727	445.799469
1648.853516	80.651840
1647.862305	226.506470
1646.871094	-23.267015
1645.878906	42.178516
1644.886719	13.282640
1643.894531	-49.165058
1642.902344	34.366257
1641.910156	71.103760
1640.916992	13.562573
1639.923828	78.143585
1638.930664	172.443359
1637.936523	-72.756866
1636.943359	30.890911
1635.949219	-181.106491
1634.955078	-152.495743
1633.960938	-94.219154
1632.965820	46.370068
1631.970703	-46.806889
1630.975586	168.784790
1629.980469	250.690903
1628.985352	109.510666
1627.989258	76.909355
1626.993164	286.974426
1625.997070	281.903961
1625.000977	406.291443
1624.003906	599.576111
1623.007813	811.764954
1622.010742	877.283142
1621.012695	935.457458
1620.015625	1004.668945
1619.017578	1011.369934
1618.020508	895.200745
1617.021484	1047.346313
1616.023438	682.937622
1615.025391	791.461792
1614.026367	402.017944
1613.027344	306.949097
1612.028320	600.443481
1611.028320	574.440308
1610.029297	488.595856
1609.029297	770.062439
1608.029297	834.373779
1607.028320	920.011353
1606.028320	932.666321
1605.027344	848.823853
1604.026367	906.718140
1603.025391	970.164063
1602.023438	793.215942
1601.022461	786.679565
1600.020508	801.380310
1599.018555	646.414063
1598.016602	567.600464
1597.013672	726.925110
1596.010742	933.466370
1595.007813	711.726624
1594.004883	743.654724
1593.001953	718.334167
1591.998047	925.585938
1590.994141	866.704102
1589.990234	896.747131
1588.986328	1049.561523
1587.981445	1160.735718
1586.976563	1277.214844
1585.971680	1237.329956
1584.966797	1252.315796
1583.961914	1285.638428
1582.956055	1459.748413
1581.950195	1430.665161
1580.944336	1373.009399
1579.938477	1364.904785
1578.931641	1520.866089
1577.924805	1465.961548
1576.917969	1507.380859
1575.911133	1468.135010
1574.904297	1324.856201
1573.896484	1306.460083
1572.888672	1163.244019
1571.880859	1220.205078
1570.873047	1326.470093
1569.864258	1178.006958
1568.855469	1299.700562
1567.846680	1265.430176
1566.837891	1418.038452
1565.829102	1451.060059
1564.819336	1668.247437
1563.809570	1514.142944
1562.799805	1448.182373
1561.790039	1509.206055
1560.779297	1383.350098
1559.768555	1529.621948
1558.757813	1470.883057
1557.747070	1515.655762
1556.736328	1303.711060
1555.724609	1519.101929
1554.712891	1490.745850
1553.701172	1557.996094
1552.689453	1575.812744
1551.676758	1316.460693
1550.664063	1222.598999
1549.651367	1470.037720
1548.638672	1582.618652
1547.625977	1488.014526
1546.612305	1463.002686
1545.598633	1357.600586
1544.584961	1414.781616
1543.571289	1365.719116
1542.556641	1254.399292
1541.541992	1189.319824
1540.527344	1222.089478
1539.512695	1050.593628
1538.498047	1209.232300
1537.482422	1008.804260
1536.466797	983.576477
1535.451172	821.324646
1534.434570	1182.316895
1533.418945	1070.989746
1532.402344	1111.460205
1531.385742	963.434265
1530.369141	1157.814453
1529.351563	877.764709
1528.334961	728.828369
1527.317383	775.295654
1526.299805	834.252258
1525.281250	764.125916
1524.263672	637.047546
1523.245117	604.844482
1522.226563	559.420166
1521.208008	670.510437
1520.188477	464.927521
1519.168945	557.236206
1518.150391	541.184631
1517.129883	465.654816
1516.110352	353.809143
1515.089844	377.744843
1514.070313	378.174591
1513.049805	224.176910
1512.028320	359.889893
1511.007813	369.415649
1509.986328	370.845673
1508.964844	251.325821
1507.943359	-48.050423
1506.921875	162.539032
1505.899414	136.807373
1504.876953	56.874836
1503.854492	307.125031
1502.832031	-50.261421
1501.808594	99.231071
1500.786133	145.851852
1499.762695	-7.632333
1498.739258	-56.494129
1497.714844	-5.925377
1496.691406	-78.559952
1495.666992	91.450073
1494.642578	-43.321682
1493.617188	44.021919
1492.592773	46.604816
1491.567383	273.709656
1490.541992	-18.361895
1489.516602	-60.319447
1488.491211	81.271576
1487.464844	158.587784
1486.438477	204.874161
1485.412109	386.065613
1484.385742	176.378494
1483.358398	489.451935
1482.331055	409.214386
1481.303711	417.926453
1480.276367	461.991394
1479.249023	592.374207
1478.220703	628.052795
1477.192383	724.542236
1476.164063	925.116394
1475.135742	903.690857
1474.106445	1136.592285
1473.077148	1106.848267
1472.047852	1224.441895
1471.018555	1209.349609
1469.989258	1463.663330
1468.958984	1575.105347
1467.928711	1683.666870
1466.898438	1944.459473
1465.868164	2011.658203
1464.836914	2042.952637
1463.805664	2366.185791
1462.774414	2287.615234
1461.743164	2318.038330
1460.710938	2439.595215
1459.679688	2431.388428
1458.647461	2544.762939
1457.615234	2731.448975
1456.582031	2511.841309
1455.549805	2784.245605
1454.516602	2929.484619
1453.483398	2777.777344
1452.449219	2841.388672
1451.416016	2925.068848
1450.381836	3051.573486
1449.347656	2825.679443
1448.313477	2802.333496
1447.279297	2918.100342
1446.244141	2777.907227
1445.208984	2627.482666
1444.173828	2762.938721
1443.138672	2812.156738
1442.102539	2577.858154
1441.066406	2568.613525
1440.030273	2478.322754
1438.994141	1948.058716
1437.958008	2198.905273
1436.920898	2075.512939
1435.883789	1696.892334
1434.846680	1785.625244
1433.808594	1588.832886
1432.771484	1440.032715
1431.733398	1293.712402
1430.695313	849.576538
1429.657227	1018.700867
1428.618164	945.488770
1427.579102	781.455261
1426.540039	743.521973
1425.500977	566.902527
1424.461914	564.237305
1423.421875	430.480164
1422.381836	495.790894
1421.341797	432.593933
1420.301758	351.783539
1419.260742	495.064575
1418.219727	89.521500
1417.178711	184.989914
1416.137695	124.428398
1415.096680	33.727135
1414.054688	-39.326950
1413.012695	15.929531
1411.970703	3.322248
1410.928711	13.389713
1409.885742	-102.166023
1408.842773	-16.618383
1407.799805	-192.278564
1406.756836	-186.974411
1405.712891	-138.934372
1404.668945	67.316734
1403.625000	75.301529
1402.581055	-9.462299
1401.537109	13.786066
1400.492188	265.347748
1399.447266	253.620102
1398.402344	267.088379
1397.357422	100.208488
1396.311523	224.200836
1395.265625	385.859528
1394.219727	382.269196
1393.173828	108.359207
1392.126953	295.401093
1391.081055	222.203125
1390.034180	179.214142
1388.986328	111.369568
1387.939453	38.749008
1386.891602	331.484711
1385.843750	309.206726
1384.795898	339.631958
1383.748047	167.779037
1382.699219	108.635323
1381.651367	-27.707569
1380.602539	90.987007
1379.552734	-24.927059
1378.503906	39.223362
1377.454102	91.070503
1376.404297	163.091629
1375.354492	135.508835
1374.303711	150.567505
1373.253906	205.788757
1372.203125	56.740288
1371.152344	-156.813110
1370.100586	168.354111
1369.049805	-62.057587
1367.998047	-47.958344
1366.946289	18.712194
1365.894531	-56.326569
1364.841797	95.503349
1363.789063	1.106008
1362.736328	138.488647
1361.683594	-131.973434
1360.630859	-155.745850
1359.577148	-0.152977
1358.523438	-43.261314
1357.469727	-105.940048
1356.415039	65.339554
1355.361328	110.128197
1354.306641	80.658394
1353.251953	250.228989
1352.197266	360.438110
1351.141602	386.485413
1350.085938	328.442017
1349.030273	357.607910
1347.974609	540.923645
1346.918945	516.104980
1345.862305	690.029480
1344.805664	660.876648
1343.749023	485.800385
1342.691406	868.807861
1341.634766	686.997253
1340.577148	916.862732
1339.519531	745.695007
1338.460938	931.543030
1337.403320	979.010010
1336.344727	665.385132
1335.286133	639.322693
1334.226563	586.393188
1333.167969	689.687927
1332.108398	694.347961
1331.048828	348.232086
1329.989258	506.937347
1328.928711	418.754089
1327.869141	526.182068
1326.808594	349.793793
1325.748047	485.056335
1324.686523	403.292084
1323.625977	472.526184
1322.564453	465.556091
1321.502930	335.548279
1320.440430	435.406219
1319.378906	456.639343
1318.316406	325.302277
1317.253906	487.795105
1316.190430	463.210724
1315.127930	473.494141
1314.064453	533.403320
1313.000977	273.368927
1311.937500	385.715088
1310.873047	513.134460
1309.809570	512.822327
1308.745117	362.705353
1307.679688	589.517456
1306.615234	376.165527
1305.549805	347.736237
1304.484375	427.867920
1303.418945	309.143707
1302.353516	365.341095
1301.287109	274.389099
1300.220703	343.525208
1299.154297	248.369293
1298.087891	222.353729
1297.020508	267.890930
1295.954102	149.244171
1294.886719	102.155724
1293.818359	-167.896561
1292.750977	-148.014725
1291.682617	100.297028
1290.614258	-134.296646
1289.545898	60.588158
1288.476563	71.857742
1287.407227	58.919834
1286.338867	119.791344
1285.268555	-41.971523
1284.199219	61.133205
1283.128906	54.307350
1282.058594	40.431534
1280.988281	127.198669
1279.917969	194.635605
1278.846680	279.458038
1277.775391	181.078461
1276.704102	241.966919
1275.632813	552.472229
1274.560547	506.251343
1273.488281	514.076782
1272.416016	724.948547
1271.343750	730.798401
1270.270508	934.723328
1269.197266	845.814087
1268.124023	1042.796021
1267.050781	1300.946411
1265.977539	1127.340088
1264.903320	1400.477173
1263.829102	1339.590820
1262.753906	1515.491821
1261.679688	1355.100342
1260.604492	1275.440063
1259.529297	1503.064331
1258.454102	1643.091675
1257.378906	1715.060547
1256.302734	1658.145264
1255.226563	1601.450684
1254.150391	1678.848389
1253.073242	1627.432861
1251.997070	1729.489380
1250.919922	1610.332764
1249.841797	1591.126953
1248.764648	1713.107178
1247.686523	1689.355957
1246.608398	1843.191406
1245.530273	1727.401978
1244.452148	1572.944336
1243.373047	1698.019653
1242.293945	1675.058960
1241.214844	1540.568970
1240.135742	1704.807373
1239.055664	1694.397461
1237.975586	1684.112427
1236.895508	1623.010620
1235.815430	1634.796143
1234.734375	1910.963623
1233.654297	1750.786987
1232.573242	1840.401245
1231.491211	1932.503662
1230.410156	2005.257446
1229.328125	1969.093994
1228.246094	1937.865479
1227.163086	1998.722412
1226.081055	1820.006104
1224.998047	1653.542847
1223.915039	1857.329346
1222.832031	1666.851685
1221.748047	1558.731201
1220.664063	1160.601074
1219.580078	1415.259033
1218.496094	1024.652222
1217.412109	1189.894531
1216.327148	1036.274658
1215.242188	1056.604126
1214.157227	837.922180
1213.071289	730.389160
1211.985352	977.644226
1210.899414	1014.882507
1209.813477	1018.324646
1208.727539	790.239197
1207.640625	810.588440
1206.553711	869.471497
1205.466797	766.831726
1204.378906	743.730103
1203.291016	559.203369
1202.203125	637.225220
1201.115234	79.499001
1200.027344	169.526733
1198.938477	170.422958
1197.849609	79.818558
1196.760742	6.027286
1195.670898	26.012157
1194.582031	2.612604
1193.492188	63.298328
1192.401367	-5.903174
1191.311523	-41.537624
1190.220703	64.506874
1189.129883	-55.374241
1188.039063	-86.455780
1186.947266	-76.802483
1185.856445	-48.079018
1184.764648	174.909729
1183.671875	-91.749893
1182.580078	22.960855
1181.487305	278.996307
1180.394531	333.382996
1179.301758	279.739075
1178.208984	386.545959
1177.115234	426.084015
1176.021484	498.991791
1174.927734	468.731384
1173.833008	565.242065
1172.738281	642.398193
1171.643555	664.307739
1170.548828	587.935791
1169.454102	293.733124
1168.358398	685.915833
1167.262695	621.032227
1166.166992	295.416992
1165.070313	462.131622
1163.973633	822.135315
1162.876953	429.247314
1161.780273	487.761475
1160.683594	877.971802
1159.585938	682.905884
1158.488281	654.802612
1157.389648	769.694275
1156.291992	772.181702
1155.193359	838.866394
1154.094727	707.374939
1152.996094	699.700012
1151.896484	746.641785
1150.796875	607.457520
1149.697266	622.974976
1148.597656	612.056396
1147.498047	488.981812
1146.397461	627.641724
1145.296875	563.670593
1144.195313	509.019135
1143.094727	751.559631
1141.993164	736.849487
1140.891602	769.467834
1139.789063	794.701538
1138.687500	662.776611
1137.584961	991.736267
1136.482422	1137.339478
1135.379883	1282.625122
1134.276367	1313.599121
1133.172852	1375.172729
1132.069336	1500.559814
1130.964844	1737.189697
1129.861328	1933.109985
1128.756836	1891.458618
1127.652344	2157.897217
1126.546875	2412.102783
1125.442383	2044.805786
1124.336914	2369.504639
1123.230469	2189.069580
1122.125000	2179.023438
1121.018555	2187.670654
1119.912109	2250.515625
1118.805664	2171.019775
1117.699219	2001.353638
1116.591797	2001.884399
1115.484375	1919.345337
1114.376953	1779.813110
1113.268555	1895.478271
1112.160156	1720.026611
1111.051758	1924.945801
1109.943359	1959.362671
1108.833984	1873.009033
1107.725586	1944.691284
1106.616211	1900.364990
1105.505859	1692.889893
1104.396484	1969.144165
1103.286133	2025.541138
1102.175781	1822.121826
1101.064453	1764.786255
1099.954102	1622.322998
1098.842773	1930.002319
1097.731445	1765.842041
1096.619141	1688.701538
1095.507813	1719.729858
1094.395508	1578.532715
1093.282227	1646.752808
1092.169922	1648.770264
1091.056641	1718.805054
1089.943359	1708.548828
1088.830078	1500.410889
1087.716797	1675.567261
1086.602539	1603.459839
1085.488281	1674.580444
1084.373047	1602.036011
1083.258789	1491.693726
1082.143555	1559.745483
1081.028320	1693.316895
1079.913086	1800.767822
1078.796875	1609.740845
1077.680664	1721.412964
1076.564453	1546.486206
1075.448242	1545.063110
1074.331055	1489.470215
1073.213867	1414.931274
1072.096680	1539.531616
1070.979492	1255.968628
1069.861328	1347.328979
1068.743164	1297.860229
1067.625000	1288.047119
1066.505859	1322.541382
1065.386719	1321.711304
1064.267578	1369.859253
1063.148438	1408.443726
1062.029297	1266.656860
1060.909180	1150.489746
1059.789063	1211.962036
1058.667969	1041.734741
1057.547852	1236.131836
1056.426758	1269.000732
1055.305664	1413.861694
1054.183594	1257.129517
1053.062500	1317.545166
1051.940430	1069.546997
1050.818359	1078.326172
1049.695313	1166.315308
1048.572266	1100.121094
1047.449219	1113.150757
1046.326172	979.107666
1045.203125	926.624023
1044.079102	864.714355
1042.955078	891.292297
1041.830078	880.458191
1040.706055	876.525269
1039.581055	725.747437
1038.456055	812.466614
1037.331055	836.196960
1036.205078	883.097168
1035.079102	767.002625
1033.953125	939.368958
1032.826172	939.454407
1031.700195	916.226746
1030.573242	965.008240
1029.445313	739.427429
1028.318359	716.075439
1027.190430	348.834991
1026.062500	504.328186
1024.934570	297.450226
1023.805664	373.861389
1022.676758	315.581451
1021.547852	99.504646
1020.418945	303.427551
1019.289063	333.267273
1018.159180	428.009430
1017.029297	378.958466
1015.898438	452.762878
1014.767578	512.629028
1013.636719	692.944397
1012.505859	687.887268
1011.375000	861.154724
1010.243164	1096.859985
1009.111328	1154.252563
1007.978516	1299.571655
1006.846680	1690.100220
1005.713867	2309.461914
1004.581055	2951.699707
1003.447266	3522.005371
1002.313477	3209.145264
1001.179688	2621.495361
1000.045898	1953.318237
998.912109	1546.520142
997.777344	1419.387329
996.642578	1225.434082
995.506836	1165.511475
994.372070	1158.782837
993.236328	988.330750
992.100586	1071.767700
990.963867	1118.354126
989.828125	1125.833618
988.691406	1052.730591
987.553711	922.149109
986.416992	1130.413940
985.279297	912.575684
984.141602	909.114929
983.003906	871.245422
981.865234	1095.902954
980.726563	1200.927246
979.587891	1082.877441
978.448242	1043.214966
977.309570	1189.982300
976.169922	1201.178589
975.030273	1219.413940
973.889648	1371.064087
972.749023	1276.980103
971.608398	1307.129272
970.467773	1215.723633
969.326172	1225.532837
968.184570	1263.049805
967.042969	1144.682861
965.901367	1065.548096
964.758789	1156.350098
963.616211	979.001770
962.473633	971.569275
961.330078	978.073914
960.186523	927.479553
959.042969	996.230164
957.899414	804.041077
956.754883	687.699524
955.610352	766.205627
954.465820	618.290039
953.321289	585.061340
952.175781	574.928345
951.030273	565.010193
949.884766	591.894714
948.738281	760.715454
947.591797	541.128967
946.445313	484.100739
945.298828	589.516174
944.151367	622.015076
943.003906	558.819275
941.856445	459.351990
940.708008	618.058044
939.559570	617.191589
938.411133	472.835724
937.262695	732.464050
936.113281	859.949585
934.964844	636.545044
933.814453	673.292053
932.665039	571.265442
931.514648	519.636902
930.364258	420.439423
929.213867	446.758301
928.062500	511.998596
926.912109	172.338181
925.759766	199.404358
924.608398	338.160583
923.456055	151.868576
922.303711	106.871803
921.151367	50.767529
919.999023	-68.709358
918.845703	114.301132
917.692383	49.856144
916.539063	46.995911
915.384766	10.316094
914.230469	-244.032349
913.076172	-187.111984
911.920898	-5.195041
910.766602	-93.072479
909.611328	-221.496567
908.455078	69.822861
907.299805	-92.125381
906.143555	-83.800674
904.987305	-41.269245
903.830078	-30.244045
902.673828	71.577293
901.516602	225.648605
900.359375	191.989456
899.201172	65.780792
898.042969	227.182266
896.884766	259.787201
895.726563	315.198578
894.567383	151.490280
893.408203	184.713425
892.249023	159.366272
891.088867	238.163528
889.929688	113.826515
888.769531	3.296301
887.608398	105.236290
886.448242	207.309937
885.287109	198.951202
884.125977	195.290268
882.963867	74.526726
881.801758	-61.789761
880.639648	45.612625
879.477539	132.846451
878.315430	37.676544
877.152344	50.858479
875.989258	113.741608
874.825195	124.964409
873.661133	-46.022610
872.497070	62.308708
871.333008	53.718872
870.168945	-51.465256
869.003906	-93.482880
867.838867	-27.418591
866.672852	97.197479
865.506836	-88.286980
864.340820	-109.534668
863.174805	-78.992508
862.008789	34.743114
860.841797	47.491856
859.674805	31.148531
858.506836	84.489876
857.339844	173.787125
856.171875	314.731293
855.003906	137.214752
853.834961	287.231140
852.666016	347.577942
851.497070	105.403473
850.328125	161.406906
849.158203	204.008682
847.988281	2.524495
846.818359	177.340897
845.647461	47.686005
844.477539	72.537651
843.306641	10.155920
842.134766	104.423470
840.963867	-38.402714
839.791992	-22.390596
838.619141	42.810196
837.447266	27.522024
836.274414	-92.762505
835.101563	356.610840
833.928711	77.729767
832.754883	294.630951
831.581055	143.101517
830.407227	210.318039
829.232422	322.102356
828.058594	233.036011
826.883789	184.121155
825.708008	286.799072
824.533203	396.053894
823.357422	75.117203
822.181641	77.321495
821.004883	-36.357212
819.828125	92.677467
818.651367	-14.418036
817.474609	-103.737206
816.296875	62.818943
815.119141	-19.967188
813.941406	-89.462357
812.763672	-61.180721
811.584961	147.072342
810.406250	-109.417244
809.226563	-5.903172
808.047852	-78.068336
806.868164	-125.879730
805.688477	-98.293907
804.507813	-110.800957
803.327148	3.077517
802.146484	161.146469
800.965820	-69.228508
799.784180	-108.887184
798.603516	-82.158386
797.420898	70.784134
796.239258	46.186905
795.056641	169.911682
793.874023	-25.584768
792.691406	86.704559
791.507813	-38.143250
790.324219	18.426998
789.140625	105.785965
787.956055	29.198204
786.772461	279.866150
785.586914	-16.024515
784.402344	132.474426
783.216797	30.932222
782.032227	-6.658828
780.845703	90.377884
779.660156	-2.798001
778.473633	25.356745
777.287109	-30.593626
776.100586	-66.838348
774.913086	62.269882
773.725586	-71.436134
772.538086	26.348986
771.349609	179.036270
770.161133	11.756337
768.972656	69.207695
767.784180	338.005981
766.594727	62.279106
765.405273	317.360168
764.215820	325.480652
763.026367	311.391632
761.835938	605.295349
760.645508	467.540924
759.454102	668.495667
758.262695	734.994751
757.072266	887.046021
755.879883	955.305359
754.688477	990.383240
753.496094	1163.719604
752.303711	1092.931519
751.110352	940.738220
749.917969	1008.052185
748.724609	985.159668
747.530273	922.610596
746.336914	890.657776
745.142578	950.717041
743.948242	804.418579
742.752930	883.916565
741.558594	697.959534
740.363281	579.904602
739.166992	663.383240
737.971680	512.277039
736.775391	516.637329
735.579102	442.048492
734.381836	568.802917
733.185547	456.817932
731.988281	399.495300
730.790039	447.121185
729.592773	376.529785
728.394531	388.989197
727.196289	556.591370
725.997070	479.251526
724.797852	624.778809
723.598633	483.994598
722.399414	555.095520
721.199219	416.495117
719.999023	443.848022
718.798828	647.958618
717.598633	766.856934
716.397461	512.637573
715.196289	686.030884
713.994141	615.126892
712.792969	454.891357
711.590820	366.680115
710.388672	346.092010
709.185547	388.732025
707.982422	311.610138
706.779297	278.132080
705.576172	355.762085
704.372070	254.957108
703.167969	252.199677
701.963867	219.079117
700.759766	142.573364
699.554688	18.372034
698.349609	192.175079
697.143555	113.901718
695.938477	111.849174
694.732422	270.697327
693.525391	108.176071
692.319336	-12.856829
691.112305	13.951736
689.905273	45.260265
688.697266	-172.803940
687.490234	-58.666035
686.282227	-141.754715
685.073242	31.263369
683.865234	-49.232872
682.656250	-122.975571
681.447266	-148.794128
680.237305	16.264446
679.028320	107.836304
677.818359	160.626999
676.607422	79.416145
675.397461	149.989029
674.186523	227.271912
672.975586	62.480385
671.763672	140.259491
670.551758	159.878159
669.339844	238.117615
668.127930	158.807358
666.915039	36.586269
665.703125	204.161057
664.489258	238.022308
663.276367	17.329313
662.062500	-6.544865
660.848633	194.314468
659.634766	-18.960194
658.419922	251.355484
657.205078	32.201527
655.990234	63.520443
654.775391	95.061470
653.559570	-97.329788
652.343750	-99.788101
651.126953	-30.936327
649.911133	-123.458641
648.694336	31.888201
647.477539	15.113873
646.259766	-63.899624
645.041992	76.755051
643.824219	144.331894
642.606445	166.821854
641.387695	139.946823
640.168945	37.913029
638.950195	54.190567
637.730469	-41.242233
636.511719	-18.477808
635.291016	-100.977692
634.071289	65.594093
632.850586	79.586975
631.629883	-46.055363
630.409180	-49.474178
629.188477	-95.983498
627.966797	-13.993884
626.745117	78.418297
625.522461	119.036064
624.300781	285.742676
623.078125	241.976273
621.854492	403.464661
620.631836	204.531479
619.408203	200.018661
618.184570	77.148186
616.960938	77.818726
615.736328	-50.633209
614.511719	38.411064
613.287109	98.750259
612.061523	-216.105133
610.835938	62.554390
609.610352	-8.411077
608.384766	-127.514626
607.158203	-40.559605
605.931641	92.024109
604.705078	3.165644
