# Supplementary material for: Raman spectroscopy accurately differentiates mucosal healing from non-healing and biochemical changes following biological therapy in inflammatory bowel disease
Source: PLoS One. 2021 Jun 2;16(6):e0252210. doi: 10.1371/journal.pone.0252210 (PMC8172032; doi:10.1371/journal.pone.0252210)
Supplement: S4 Dataset — (ZIP) [file pone.0252210.s006.zip › CD Mucosal healing/OC004-1a post treatment_BL sub CR removed_85__X_-21969.2__Y_3645.8__Time_948.txt]

1714.780273	-71.925514
1713.803711	-132.166916
1712.827148	58.670395
1711.849609	-30.415642
1710.873047	-2.374119
1709.895508	3.341424
1708.917969	-53.393391
1707.939453	-14.447187
1706.961914	55.907436
1705.983398	227.270264
1705.004883	84.643280
1704.025391	-125.490112
1703.046875	140.249573
1702.067383	-4.071042
1701.087891	153.408447
1700.108398	299.621368
1699.127930	252.768875
1698.148438	-21.687675
1697.167969	222.008423
1696.187500	254.135834
1695.206055	312.581299
1694.225586	394.737793
1693.244141	228.212387
1692.262695	93.522369
1691.281250	350.965973
1690.298828	629.386902
1689.317383	443.331146
1688.334961	419.843231
1687.352539	670.853027
1686.369141	697.651001
1685.386719	481.808167
1684.403320	623.002808
1683.419922	697.453796
1682.435547	577.349060
1681.452148	627.709839
1680.467773	491.635193
1679.483398	659.047913
1678.499023	765.187805
1677.514648	509.477722
1676.529297	730.015198
1675.543945	572.886658
1674.558594	1038.035645
1673.573242	1029.913208
1672.586914	947.448853
1671.600586	769.479736
1670.614258	894.531189
1669.627930	998.411560
1668.641602	961.663879
1667.654297	1376.333252
1666.666992	1361.034790
1665.679688	1436.130493
1664.692383	1269.969238
1663.704102	1528.396729
1662.715820	1646.372437
1661.727539	1592.183105
1660.739258	1365.953491
1659.750977	1532.221558
1658.761719	1632.385010
1657.772461	1512.898071
1656.783203	1356.628662
1655.793945	1306.573364
1654.803711	1449.989868
1653.813477	1194.001587
1652.823242	956.905945
1651.833008	892.114014
1650.841797	861.973938
1649.851563	906.172363
1648.860352	752.345764
1647.869141	627.935608
1646.876953	569.892334
1645.885742	712.945129
1644.893555	380.801849
1643.901367	381.793243
1642.908203	288.013397
1641.916016	387.254456
1640.922852	399.641571
1639.929688	122.114616
1638.936523	16.443352
1637.943359	193.269379
1636.949219	98.735870
1635.955078	-13.916661
1634.960938	-118.324638
1633.966797	-145.989914
1632.971680	34.720272
1631.977539	-2.925641
1630.982422	-87.680695
1629.986328	-145.807404
1628.991211	-232.557159
1627.995117	-137.450409
1627.000000	-284.108185
1626.003906	37.711609
1625.006836	-40.034664
1624.010742	-83.280754
1623.013672	78.756699
1622.016602	93.836121
1621.019531	143.326523
1620.021484	87.977402
1619.024414	30.300854
1618.026367	-11.358174
1617.028320	104.748009
1616.029297	-9.902061
1615.031250	201.102615
1614.032227	-38.945141
1613.033203	188.174561
1612.034180	27.367819
1611.035156	115.900055
1610.035156	-20.789392
1609.035156	199.166534
1608.035156	110.114052
1607.035156	301.566315
1606.034180	262.693695
1605.033203	187.391388
1604.032227	167.288574
1603.031250	144.773148
1602.030273	-13.590262
1601.028320	212.809860
1600.026367	277.150665
1599.024414	-11.335421
1598.022461	121.341866
1597.019531	-25.525726
1596.016602	-169.553925
1595.013672	-41.673466
1594.010742	18.396786
1593.007813	149.094223
1592.003906	-393.685242
1591.000000	24.429068
1589.996094	-32.440914
1588.992188	-89.157661
1587.987305	232.486755
1586.983398	426.333923
1585.978516	122.211121
1584.972656	227.575546
1583.967773	291.309113
1582.961914	248.275940
1581.956055	176.701035
1580.950195	63.574509
1579.944336	140.666794
1578.937500	142.300049
1577.931641	180.453857
1576.924805	15.680931
1575.916992	-57.906204
1574.910156	-6.540259
1573.902344	0.641555
1572.894531	150.869598
1571.886719	54.134251
1570.878906	-172.459854
1569.870117	-22.175722
1568.862305	42.359047
1567.853516	-77.514450
1566.843750	186.978607
1565.834961	139.857025
1564.825195	97.953400
1563.815430	1.583070
1562.805664	226.962372
1561.795898	138.393616
1560.785156	86.158318
1559.775391	18.388742
1558.764648	-75.293060
1557.752930	85.018944
1556.742188	-44.947071
1555.730469	-161.936127
1554.718750	213.182022
1553.707031	-162.808395
1552.695313	-46.798874
1551.682617	-91.358162
1550.670898	153.887131
1549.658203	225.634384
1548.644531	20.529341
1547.631836	143.891144
1546.618164	-61.219620
1545.604492	-64.679626
1544.590820	-6.178672
1543.577148	72.901138
1542.562500	-204.620163
1541.547852	65.435951
1540.533203	-152.726486
1539.518555	39.597618
1538.503906	-181.208847
1537.488281	191.496414
1536.472656	133.105530
1535.457031	154.609985
1534.441406	-102.502525
1533.424805	68.383873
1532.408203	123.101364
1531.391602	115.840973
1530.375000	144.553574
1529.358398	54.649086
1528.340820	121.772583
1527.323242	281.455322
1526.305664	471.850616
1525.287109	435.541901
1524.269531	419.727753
1523.250977	316.320099
1522.232422	246.274933
1521.213867	556.743042
1520.194336	435.001038
1519.175781	493.134644
1518.156250	517.697754
1517.136719	585.803406
1516.116211	232.441101
1515.096680	385.074646
1514.076172	409.112762
1513.055664	402.200562
1512.034180	346.379974
1511.013672	249.401367
1509.992188	390.919739
1508.970703	396.293945
1507.949219	224.577057
1506.927734	-6.173816
1505.905273	32.182491
1504.882813	-96.202400
1503.860352	-201.610062
1502.837891	-84.238045
1501.815430	-123.289658
1500.791992	50.058613
1499.768555	-71.222267
1498.745117	40.331573
1497.720703	-170.754379
1496.697266	-200.224274
1495.672852	-2.177618
1494.648438	-152.161026
1493.623047	150.328278
1492.598633	-43.360786
1491.573242	-93.996445
1490.547852	136.323700
1489.522461	205.464478
1488.497070	98.202934
1487.470703	266.622498
1486.444336	299.522827
1485.417969	375.665466
1484.391602	262.798370
1483.364258	397.315277
1482.336914	710.200195
1481.309570	278.131836
1480.282227	692.636780
1479.254883	714.255188
1478.226563	740.817078
1477.198242	583.774048
1476.169922	740.025818
1475.141602	959.759399
1474.112305	1395.712646
1473.083008	1235.605347
1472.053711	1475.072021
1471.024414	1383.485229
1469.995117	1548.795776
1468.964844	1365.405396
1467.934570	1550.747559
1466.904297	1865.572144
1465.874023	1842.046875
1464.842773	1909.903320
1463.811523	1992.866699
1462.780273	1885.149780
1461.749023	2026.293579
1460.717773	2174.891846
1459.685547	2049.107666
1458.653320	2067.965576
1457.621094	2211.071045
1456.587891	2153.557617
1455.555664	2326.836914
1454.522461	2383.270752
1453.489258	2371.129150
1452.455078	2516.064453
1451.421875	2615.248779
1450.387695	2506.502930
1449.353516	2347.055664
1448.319336	2243.323242
1447.285156	2653.634521
1446.250000	2402.868652
1445.214844	2329.333008
1444.179688	2387.359619
1443.144531	2318.783447
1442.108398	2303.282227
1441.072266	2085.394043
1440.036133	1983.855835
1439.000000	1758.433838
1437.963867	1980.425415
1436.926758	1863.637451
1435.889648	1650.848267
1434.852539	1554.295166
1433.814453	1417.317749
1432.777344	1333.400635
1431.739258	696.644592
1430.701172	903.056946
1429.663086	781.331848
1428.624023	828.631287
1427.584961	606.015381
1426.545898	375.906738
1425.506836	418.149933
1424.467773	596.462524
1423.427734	396.670532
1422.387695	491.724854
1421.347656	485.971954
1420.307617	412.217285
1419.266602	197.476379
1418.226563	219.466599
1417.184570	286.711548
1416.143555	89.749687
1415.102539	-41.713985
1414.060547	-52.406067
1413.018555	65.163300
1411.976563	172.639404
1410.934570	217.247574
1409.891602	206.554276
1408.848633	163.226974
1407.805664	-294.516815
1406.762695	-76.486938
1405.718750	-177.409821
1404.674805	80.713898
1403.630859	-133.068253
1402.586914	-23.034924
1401.542969	127.130936
1400.498047	36.480396
1399.453125	126.459793
1398.408203	43.464252
1397.363281	110.943550
1396.317383	150.866898
1395.271484	371.219391
1394.225586	321.007446
1393.179688	280.897522
1392.132813	280.911774
1391.086914	13.157755
1390.040039	228.601181
1388.992188	131.228989
1387.945313	139.060379
1386.897461	99.424690
1385.849609	49.882401
1384.801758	0.441624
1383.753906	48.587006
1382.705078	201.737656
1381.657227	-67.311050
1380.608398	-48.910538
1379.558594	189.324387
1378.509766	-14.372085
1377.459961	11.758470
1376.410156	80.404396
1375.360352	321.290344
1374.309570	100.642578
1373.259766	19.883633
1372.208984	-140.547546
1371.158203	33.271080
1370.106445	37.618862
1369.055664	-129.858093
1368.003906	-20.610723
1366.952148	58.813713
1365.900391	-148.073334
1364.847656	235.330139
1363.794922	-36.002110
1362.742188	83.642456
1361.689453	-28.045189
1360.636719	32.092720
1359.583008	-54.425369
1358.529297	-155.696793
1357.475586	-301.544373
1356.420898	-56.976753
1355.367188	-6.199091
1354.312500	305.547424
1353.257813	16.180212
1352.203125	112.005188
1351.147461	86.252464
1350.091797	286.544067
1349.036133	377.691620
1347.980469	486.309387
1346.923828	490.821320
1345.868164	726.148315
1344.811523	319.271942
1343.754883	284.586609
1342.697266	683.805664
1341.640625	332.161224
1340.583008	463.922974
1339.524414	736.955322
1338.466797	868.872192
1337.409180	525.510132
1336.350586	717.118164
1335.291992	715.759155
1334.232422	697.221497
1333.173828	552.695618
1332.114258	514.726563
1331.054688	499.181091
1329.995117	634.600586
1328.934570	379.592255
1327.875000	295.364380
1326.814453	599.195740
1325.753906	465.860382
1324.692383	569.799927
1323.630859	597.313416
1322.570313	432.447235
1321.507813	593.552429
1320.446289	643.723145
1319.383789	728.554504
1318.322266	687.737915
1317.259766	607.634644
1316.196289	692.883606
1315.133789	830.020813
1314.070313	664.158325
1313.006836	624.169434
1311.943359	680.411072
1310.878906	987.955322
1309.814453	862.213867
1308.750977	1002.523560
1307.685547	997.721252
1306.621094	678.154541
1305.555664	725.390564
1304.490234	1040.822510
1303.424805	1107.935913
1302.359375	929.347351
1301.292969	1058.196045
1300.226563	867.706604
1299.160156	967.333191
1298.093750	1079.346313
1297.026367	950.809631
1295.958984	1040.972290
1294.891602	1094.425171
1293.824219	983.586914
1292.756836	845.954651
1291.688477	848.332642
1290.620117	639.953552
1289.551758	1150.185303
1288.482422	868.570923
1287.413086	761.219360
1286.343750	1021.584473
1285.274414	730.797729
1284.205078	927.650696
1283.134766	940.901611
1282.064453	829.432251
1280.994141	1109.743042
1279.923828	1032.805054
1278.852539	730.953247
1277.781250	1016.377258
1276.709961	974.122253
1275.637695	907.560486
1274.566406	931.591309
1273.494141	718.687195
1272.421875	957.990295
1271.349609	987.237061
1270.276367	1167.997437
1269.203125	1204.739258
1268.129883	1014.556335
1267.056641	736.708557
1265.982422	1181.332520
1264.909180	1030.639771
1263.834961	984.991333
1262.759766	1285.717529
1261.685547	1298.748169
1260.610352	1289.934814
1259.535156	1427.431763
1258.459961	1577.147217
1257.383789	1135.007202
1256.308594	1353.092773
1255.232422	1016.070923
1254.155273	1149.066772
1253.079102	1406.205811
1252.001953	1320.256714
1250.924805	1382.808716
1249.847656	1404.070313
1248.770508	1342.732788
1247.692383	1213.432007
1246.614258	1011.351990
1245.536133	1040.264038
1244.458008	1224.708862
1243.378906	986.535461
1242.299805	1236.603271
1241.220703	865.140625
1240.141602	1146.801514
1239.061523	1108.083374
1237.981445	838.962708
1236.901367	1193.378784
1235.821289	1261.538086
1234.740234	1077.573242
1233.659180	1082.804077
1232.578125	877.242249
1231.497070	817.184021
1230.415039	817.750244
1229.333984	1058.112305
1228.251953	799.625549
1227.168945	1030.271973
1226.086914	718.726807
1225.003906	649.314209
1223.920898	437.230774
1222.837891	544.515259
1221.753906	545.382507
1220.669922	420.558289
1219.585938	559.255249
1218.501953	209.791229
1217.416992	384.738617
1216.333008	117.611870
1215.248047	372.208313
1214.162109	353.886963
1213.077148	492.468933
1211.991211	370.364868
1210.905273	436.503693
1209.819336	685.928101
1208.732422	653.081543
1207.646484	593.720642
1206.559570	679.006165
1205.471680	340.088135
1204.384766	150.690140
1203.296875	202.250183
1202.208984	511.460999
1201.121094	360.619232
1200.032227	308.519867
1198.944336	-8.322219
1197.855469	2.192931
1196.765625	68.002594
1195.676758	109.699898
1194.586914	-199.724640
1193.497070	-97.954926
1192.407227	-13.092628
1191.316406	-5.204154
1190.226563	-59.826828
1189.135742	-13.587534
1188.044922	-51.464863
1186.953125	66.681725
1185.861328	-36.102787
1184.769531	-138.892578
1183.677734	185.369095
1182.585938	-8.684855
1181.493164	5.927798
1180.400391	73.223068
1179.307617	66.115204
1178.213867	231.498459
1177.120117	18.174217
1176.026367	339.064636
1174.932617	305.296967
1173.838867	453.443756
1172.744141	196.895233
1171.649414	265.875092
1170.554688	475.922791
1169.458984	417.867889
1168.364258	331.062317
1167.268555	248.996796
1166.171875	276.853241
1165.076172	259.204865
1163.979492	432.641571
1162.882813	522.298035
1161.786133	702.590942
1160.688477	677.349487
1159.590820	979.103149
1158.493164	1041.942627
1157.395508	1102.276733
1156.297852	1417.766602
1155.199219	1060.383789
1154.100586	962.996216
1153.000977	891.778442
1151.902344	913.460327
1150.802734	684.806030
1149.703125	804.008240
1148.603516	920.671509
1147.502930	394.183167
1146.402344	341.634613
1145.301758	612.739929
1144.201172	512.361694
1143.099609	654.609619
1141.999023	399.434113
1140.896484	624.667358
1139.794922	780.739746
1138.692383	779.740112
1137.590820	769.127625
1136.487305	708.506897
1135.384766	911.493225
1134.281250	703.399414
1133.178711	708.994263
1132.074219	956.607849
1130.970703	1011.759155
1129.866211	1192.531982
1128.761719	1406.322510
1127.657227	941.576050
1126.552734	1266.552246
1125.447266	1126.606079
1124.341797	887.065857
1123.236328	1232.818481
1122.130859	1097.377808
1121.024414	933.459717
1119.917969	1011.041687
1118.811523	927.487305
1117.704102	955.100220
1116.596680	975.491150
1115.489258	1106.953491
1114.381836	956.776550
1113.274414	931.888550
1112.166016	982.550049
1111.057617	780.165283
1109.949219	717.190002
1108.839844	873.851257
1107.730469	805.936646
1106.621094	844.212463
1105.511719	998.052429
1104.401367	1019.525330
1103.291016	1180.116455
1102.180664	795.514160
1101.070313	960.590454
1099.958984	901.445068
1098.847656	710.188904
1097.736328	695.709656
1096.625000	1098.268066
1095.512695	906.788025
1094.400391	1026.238281
1093.288086	643.905090
1092.174805	963.292358
1091.062500	849.311829
1089.949219	685.858704
1088.835938	875.324097
1087.721680	601.186401
1086.607422	856.245239
1085.493164	911.238220
1084.378906	604.102356
1083.263672	891.616638
1082.149414	802.973511
1081.034180	906.907227
1079.917969	851.001038
1078.802734	769.217712
1077.686523	1121.673706
1076.570313	708.777161
1075.453125	779.351563
1074.336914	962.430542
1073.219727	1053.876465
1072.101563	873.200623
1070.984375	605.808167
1069.866211	863.461548
1068.748047	870.206116
1067.629883	558.283997
1066.511719	876.472473
1065.392578	815.110596
1064.273438	760.742004
1063.154297	640.806213
1062.034180	862.499573
1060.914063	728.444153
1059.793945	781.511169
1058.673828	717.587463
1057.552734	768.191528
1056.431641	671.480957
1055.310547	537.383545
1054.189453	534.135864
1053.067383	519.162781
1051.945313	623.254639
1050.823242	818.310303
1049.701172	574.449036
1048.578125	519.673828
1047.455078	478.894470
1046.332031	496.419830
1045.208008	390.317291
1044.083984	440.444000
1042.959961	623.382324
1041.835938	713.013550
1040.710938	476.418701
1039.585938	375.017517
1038.460938	203.792831
1037.335938	270.110291
1036.209961	327.072479
1035.083984	251.366730
1033.958008	445.571625
1032.832031	304.752045
1031.705078	598.846619
1030.578125	553.382446
1029.451172	526.543701
1028.323242	481.134155
1027.195313	10.604812
1026.067383	-120.571182
1024.939453	68.794113
1023.810547	-39.083210
1022.682617	-128.307755
1021.552734	14.574539
1020.423828	27.508953
1019.293945	-91.748444
1018.164063	118.374214
1017.034180	-88.874588
1015.904297	14.605168
1014.773438	-55.727985
1013.642578	40.826542
1012.511719	341.208588
1011.379883	402.978363
1010.248047	529.594116
1009.116211	526.587463
1007.984375	569.921631
1006.851563	888.596375
1005.718750	1609.645996
1004.585938	1923.430054
1003.452148	2177.016846
1002.319336	1859.649658
1001.185547	1512.453003
1000.050781	939.072021
998.916992	721.747375
997.782227	402.984955
996.647461	296.851410
995.512695	737.882080
994.376953	539.573425
993.241211	276.845367
992.105469	7.410856
990.969727	280.098053
989.833008	587.325562
988.696289	334.411255
987.559570	330.581696
986.421875	87.247787
985.284180	270.236908
984.146484	317.380920
983.008789	-70.511688
981.870117	308.335419
980.731445	213.077301
979.592773	343.434326
978.454102	347.335938
977.314453	344.445465
976.174805	555.476013
975.035156	575.753296
973.894531	701.837402
972.754883	517.841248
971.613281	520.086853
970.472656	485.717896
969.331055	543.312439
968.190430	532.156128
967.047852	472.933502
965.906250	67.454704
964.763672	290.739899
963.621094	459.016113
962.478516	393.509064
961.334961	374.000244
960.192383	391.302795
959.048828	305.637024
957.904297	213.271759
956.759766	203.520920
955.616211	324.408905
954.470703	218.783691
953.326172	120.214745
952.180664	433.614929
951.035156	296.441833
949.889648	326.395264
948.743164	278.749756
947.596680	281.550293
946.450195	158.818741
945.303711	120.815193
944.156250	30.441450
943.008789	257.646088
941.861328	402.706604
940.713867	267.119232
939.565430	505.952057
938.416992	274.883392
937.267578	306.346710
936.119141	344.785553
934.969727	447.180206
933.820313	289.854736
932.669922	574.789795
931.520508	194.554611
930.370117	183.597061
929.218750	161.401459
928.068359	-49.577164
926.916992	126.584274
925.765625	68.446846
924.613281	17.306122
923.461914	109.610046
922.309570	-20.811289
921.156250	-1.001318
920.003906	71.213562
918.850586	41.289009
917.697266	-142.951492
916.543945	-6.747278
915.389648	104.555145
914.235352	-13.328675
913.081055	129.967209
911.926758	-80.622925
910.771484	-64.140656
909.616211	4.624961
908.460938	-132.835327
907.304688	-91.027779
906.148438	-255.337646
904.992188	81.274483
903.835938	-85.013374
902.678711	-337.154510
901.521484	29.041353
900.364258	245.789185
899.206055	-191.457916
898.047852	-141.947632
896.889648	7.179394
895.731445	63.628178
894.572266	0.338330
893.413086	68.286186
892.253906	-37.696430
891.094727	-129.971085
889.934570	-115.933952
888.774414	-284.720551
887.613281	334.603088
886.453125	64.412010
885.291992	-4.716404
884.130859	151.884506
882.968750	10.773889
881.807617	151.687332
880.645508	-68.096184
879.482422	27.860388
878.320313	218.491333
877.157227	276.191162
875.994141	160.504669
874.830078	24.682623
873.666016	123.125122
872.501953	120.302010
871.337891	178.298355
870.173828	63.101509
869.008789	298.884216
867.843750	305.253235
866.677734	215.006256
865.512695	282.173798
864.346680	201.055466
863.179688	346.915955
862.013672	420.871368
860.846680	438.698090
859.679688	647.365662
858.511719	575.421936
857.344727	613.484741
856.176758	593.231018
855.008789	465.354675
853.839844	550.573669
852.670898	566.273315
851.501953	803.854858
850.333008	958.428406
849.163086	629.075195
847.993164	501.442230
846.823242	376.108429
845.652344	185.918640
844.482422	255.412277
843.311523	174.959763
842.139648	376.388092
840.968750	432.336395
839.796875	320.552032
838.624023	295.983093
837.452148	304.917297
836.279297	170.830475
835.106445	434.381622
833.933594	284.630371
832.759766	313.532745
831.585938	451.757721
830.412109	516.230225
829.238281	408.832153
828.063477	359.435669
826.888672	448.274414
825.712891	113.413818
824.538086	248.966919
823.362305	308.633698
822.186523	91.946976
821.009766	374.241730
819.833008	124.111504
818.656250	125.610558
817.479492	49.131065
816.301758	-158.673706
815.124023	60.698463
813.946289	-102.680367
812.768555	40.808781
811.589844	48.537888
810.411133	85.072212
809.232422	128.169586
808.052734	215.592636
806.873047	-94.690643
805.693359	163.544617
804.512695	-51.300312
803.332031	-46.409317
802.151367	-110.404953
800.970703	42.937973
799.789063	-118.832794
798.608398	-293.935760
797.425781	-331.608002
796.244141	-185.409515
795.061523	64.760330
793.878906	-19.804430
792.696289	103.752876
791.512695	-40.777775
790.329102	73.657967
789.145508	-40.026276
787.960938	1.121600
786.777344	-61.830997
785.591797	-43.031006
784.407227	-141.538681
783.221680	-67.681923
782.037109	-179.616760
780.850586	-70.650948
779.665039	358.461456
778.478516	142.382553
777.291992	21.239168
776.105469	19.250805
774.917969	-137.329407
773.730469	25.989260
772.542969	-104.258881
771.354492	270.484070
770.166016	402.412628
768.977539	203.528214
767.789063	46.512093
766.599609	-44.429214
765.410156	172.964035
764.220703	147.914474
763.030273	144.800629
761.840820	216.438110
760.650391	270.349609
759.458984	379.154572
758.267578	542.815063
757.076172	174.130585
755.884766	414.557129
754.693359	307.495972
753.500977	121.302666
752.308594	113.086693
751.115234	93.826736
749.922852	89.887741
748.729492	283.485718
747.535156	354.014771
746.341797	82.125565
745.147461	382.936554
743.953125	126.429459
742.757813	288.849091
741.563477	199.030426
740.368164	337.178009
739.171875	400.725708
737.976563	324.007050
736.780273	-103.146370
735.583984	330.482422
734.386719	96.160233
733.189453	-11.106705
731.992188	-0.155385
730.794922	-22.021955
729.596680	179.230621
728.399414	131.118134
727.200195	201.100204
726.001953	231.733215
724.802734	115.974518
723.603516	-1.878243
722.404297	236.381332
721.204102	441.821625
720.003906	350.308655
718.803711	151.949249
717.603516	313.791687
716.402344	279.281525
715.201172	74.737747
713.999023	206.172470
712.797852	296.210083
711.595703	44.105877
710.393555	169.186295
709.190430	246.377640
707.987305	-0.884548
706.784180	0.312912
705.581055	93.058876
704.376953	79.232857
703.172852	91.648605
701.968750	123.767708
700.763672	-2.766670
699.559570	55.723614
698.353516	207.809586
697.148438	-92.104858
695.942383	66.760139
694.736328	158.359100
693.530273	-138.697174
692.324219	-64.145729
691.117188	123.423645
689.910156	-233.694168
688.702148	-15.458346
687.494141	-189.807236
686.286133	-88.455826
685.078125	-84.551041
683.870117	-271.244080
682.661133	-56.709869
681.452148	-52.281742
680.242188	-342.297211
679.032227	-203.163025
677.822266	-213.323349
676.612305	-26.304890
675.401367	-79.432739
674.191406	157.584061
672.979492	143.722366
671.768555	4.587008
670.556641	-65.122322
669.344727	198.278091
668.132813	-31.066563
666.919922	184.970535
665.707031	206.623459
664.494141	133.369324
663.281250	-112.469765
662.067383	194.582062
660.853516	100.155785
659.639648	269.121887
658.424805	0.172689
657.209961	130.428513
655.995117	256.374329
654.779297	-48.845131
653.563477	-190.089188
652.347656	265.631897
651.131836	184.718979
649.915039	58.599674
648.698242	119.839882
647.481445	114.254944
646.264648	569.188293
645.046875	128.658142
643.829102	307.782227
642.610352	435.052429
641.392578	142.767532
640.173828	198.684021
638.955078	97.433914
637.735352	255.969238
636.515625	66.096909
635.295898	-16.637827
634.076172	-91.121071
632.855469	-60.787498
631.634766	61.369053
630.414063	41.343834
629.192383	231.033295
627.971680	248.456314
626.749023	50.794350
625.527344	225.575134
624.304688	183.050262
623.082031	375.472626
621.859375	39.914783
620.636719	125.564323
619.413086	210.199692
618.189453	-151.561935
616.964844	48.676163
615.741211	110.696800
614.516602	-130.230881
613.291016	-45.111496
612.066406	-123.945656
610.840820	-22.502342
609.615234	160.698013
608.388672	-198.522232
607.163086	68.845825
605.936523	50.145630
604.708984	-60.186989
