# Supplementary material for: Raman spectroscopy accurately differentiates mucosal healing from non-healing and biochemical changes following biological therapy in inflammatory bowel disease
Source: PLoS One. 2021 Jun 2;16(6):e0252210. doi: 10.1371/journal.pone.0252210 (PMC8172032; doi:10.1371/journal.pone.0252210)
Supplement: S4 Dataset — (ZIP) [file pone.0252210.s006.zip › CD Mucosal healing/OC030-1 post_base sub cr removed_62__X_-19540.5__Y_47772.5__Time_691.txt]

1714.774414	37.747925
1713.797852	-53.474411
1712.820313	-0.395986
1711.843750	45.448868
1710.866211	-106.231911
1709.888672	-61.169487
1708.911133	-6.990428
1707.933594	-15.946917
1706.955078	35.274338
1705.976563	-11.252522
1704.998047	93.615471
1704.019531	-57.007484
1703.040039	16.122246
1702.061523	-77.625954
1701.082031	22.976862
1700.101563	37.065544
1699.122070	55.751087
1698.141602	-17.209883
1697.161133	50.855995
1696.180664	-1.928048
1695.200195	238.631439
1694.218750	37.917130
1693.238281	424.349457
1692.256836	137.510376
1691.274414	242.790863
1690.292969	70.326530
1689.310547	233.836319
1688.328125	157.097000
1687.345703	349.614929
1686.363281	275.414246
1685.379883	427.752228
1684.396484	372.219269
1683.413086	431.350800
1682.429688	341.424744
1681.445313	272.961212
1680.461914	348.533112
1679.477539	456.203766
1678.493164	452.327637
1677.507813	379.540253
1676.523438	525.270447
1675.538086	485.104736
1674.552734	610.188293
1673.566406	509.652924
1672.581055	473.426910
1671.594727	628.945923
1670.608398	713.166992
1669.622070	843.012939
1668.634766	726.369873
1667.648438	660.808777
1666.661133	640.932800
1665.673828	810.049988
1664.685547	666.637634
1663.698242	998.694763
1662.709961	761.113770
1661.721680	969.666748
1660.733398	794.481506
1659.744141	911.505737
1658.755859	1100.731445
1657.766602	1052.162964
1656.777344	985.790405
1655.787109	896.310059
1654.797852	722.924500
1653.807617	709.101196
1652.817383	703.963013
1651.827148	551.442444
1650.835938	460.539948
1649.844727	402.161133
1648.853516	267.906189
1647.862305	205.826660
1646.871094	168.316299
1645.878906	20.614336
1644.886719	29.564463
1643.894531	-71.626076
1642.902344	-10.975237
1641.910156	-15.573326
1640.916992	20.153193
1639.923828	11.772758
1638.930664	72.728096
1637.936523	13.089022
1636.943359	-80.035301
1635.949219	-330.541962
1634.955078	-105.850632
1633.960938	-43.877441
1632.965820	-20.727991
1631.970703	-10.034957
1630.975586	75.089989
1629.980469	50.325790
1628.985352	89.434067
1627.989258	66.059776
1626.993164	101.254318
1625.997070	397.488220
1625.000977	281.426056
1624.003906	507.828400
1623.007813	808.379211
1622.010742	862.421692
1621.012695	748.925903
1620.015625	1009.084900
1619.017578	844.314148
1618.020508	845.621399
1617.021484	634.895630
1616.023438	621.664368
1615.025391	588.014954
1614.026367	337.208649
1613.027344	538.144958
1612.028320	257.067505
1611.028320	477.336304
1610.029297	375.642120
1609.029297	486.735901
1608.029297	527.531494
1607.028320	500.683228
1606.028320	709.977173
1605.027344	744.219482
1604.026367	807.671265
1603.025391	834.878967
1602.023438	731.669495
1601.022461	607.966003
1600.020508	657.307922
1599.018555	628.556519
1598.016602	605.400696
1597.013672	624.419861
1596.010742	453.015320
1595.007813	477.928558
1594.004883	578.875671
1593.001953	546.895081
1591.998047	695.350891
1590.994141	629.974915
1589.990234	797.127808
1588.986328	815.732971
1587.981445	933.683838
1586.976563	983.990601
1585.971680	1180.481934
1584.966797	915.683044
1583.961914	1075.974365
1582.956055	1218.128540
1581.950195	1060.789063
1580.944336	1148.472290
1579.938477	1257.069946
1578.931641	1331.897583
1577.924805	1162.128418
1576.917969	1315.193604
1575.911133	999.964783
1574.904297	1264.978516
1573.896484	1280.285400
1572.888672	1085.025024
1571.880859	1097.826172
1570.873047	1121.030640
1569.864258	1016.923096
1568.855469	1084.299561
1567.846680	1112.669312
1566.837891	1218.893555
1565.829102	1340.604614
1564.819336	1293.513428
1563.809570	1352.771362
1562.799805	1347.068237
1561.790039	1159.715088
1560.779297	1330.228516
1559.768555	1365.741333
1558.757813	1193.751709
1557.747070	1265.320068
1556.736328	1261.582520
1555.724609	1192.950562
1554.712891	1346.927490
1553.701172	1267.632324
1552.689453	1237.386353
1551.676758	1261.336304
1550.664063	1349.779053
1549.651367	1337.088013
1548.638672	1595.786377
1547.625977	1311.094849
1546.612305	1396.035156
1545.598633	1354.047363
1544.584961	1329.931885
1543.571289	1419.269409
1542.556641	1136.336304
1541.541992	966.905518
1540.527344	941.880615
1539.512695	1115.377197
1538.498047	1092.362915
1537.482422	916.831360
1536.466797	864.920044
1535.451172	750.830383
1534.434570	868.587036
1533.418945	686.899780
1532.402344	675.111389
1531.385742	719.708618
1530.369141	617.095825
1529.351563	645.583313
1528.334961	627.362366
1527.317383	588.216125
1526.299805	641.424622
1525.281250	485.786407
1524.263672	633.513123
1523.245117	531.268921
1522.226563	426.141083
1521.208008	438.994843
1520.188477	371.778320
1519.168945	412.188263
1518.150391	426.512482
1517.129883	461.017029
1516.110352	212.554703
1515.089844	159.018417
1514.070313	210.409470
1513.049805	215.188568
1512.028320	294.018890
1511.007813	285.185638
1509.986328	168.216293
1508.964844	73.998070
1507.943359	89.710068
1506.921875	125.541351
1505.899414	-74.866272
1504.876953	101.166618
1503.854492	17.943352
1502.832031	-14.395181
1501.808594	39.969772
1500.786133	22.231400
1499.762695	-11.251109
1498.739258	-1.592026
1497.714844	-58.863071
1496.691406	29.347347
1495.666992	42.949837
1494.642578	66.395195
1493.617188	40.861851
1492.592773	155.565659
1491.567383	-82.859444
1490.541992	-25.153038
1489.516602	-64.921730
1488.491211	147.813431
1487.464844	209.418121
1486.438477	181.273392
1485.412109	132.357162
1484.385742	386.781738
1483.358398	38.597992
1482.331055	304.962311
1481.303711	466.296997
1480.276367	392.635773
1479.249023	441.022217
1478.220703	494.129730
1477.192383	544.326965
1476.164063	805.615784
1475.135742	760.816772
1474.106445	993.263062
1473.077148	960.506165
1472.047852	1204.892212
1471.018555	1319.071289
1469.989258	1333.660034
1468.958984	1472.566040
1467.928711	1672.146606
1466.898438	1800.148682
1465.868164	1798.153320
1464.836914	2075.429688
1463.805664	2095.655518
1462.774414	2013.973145
1461.743164	2485.767334
1460.710938	2378.082275
1459.679688	2199.107666
1458.647461	2558.064209
1457.615234	2546.093262
1456.582031	2475.505127
1455.549805	2460.530518
1454.516602	2818.126465
1453.483398	2635.247070
1452.449219	2974.430664
1451.416016	3039.537354
1450.381836	2850.981689
1449.347656	2991.649658
1448.313477	3043.402832
1447.279297	2854.360840
1446.244141	2725.953857
1445.208984	2589.823242
1444.173828	2633.257813
1443.138672	2494.325684
1442.102539	2337.559082
1441.066406	2469.022461
1440.030273	2352.473145
1438.994141	2233.298828
1437.958008	2258.105225
1436.920898	2047.735352
1435.883789	1827.221191
1434.846680	1644.569580
1433.808594	1545.196045
1432.771484	1327.113037
1431.733398	1257.931519
1430.695313	1191.208862
1429.657227	1099.193848
1428.618164	956.660095
1427.579102	728.359802
1426.540039	845.545654
1425.500977	710.513306
1424.461914	681.345520
1423.421875	450.519836
1422.381836	549.796448
1421.341797	457.557953
1420.301758	385.475891
1419.260742	509.768982
1418.219727	178.364426
1417.178711	149.100815
1416.137695	-161.967514
1415.096680	-52.784264
1414.054688	-29.176706
1413.012695	-23.164976
1411.970703	-82.497536
1410.928711	-61.344765
1409.885742	50.277630
1408.842773	-59.198551
1407.799805	-100.760185
1406.756836	-169.873657
1405.712891	-63.163975
1404.668945	-109.559029
1403.625000	47.426800
1402.581055	176.823044
1401.537109	208.412140
1400.492188	102.109337
1399.447266	189.033005
1398.402344	205.825775
1397.357422	388.149750
1396.311523	289.819855
1395.265625	429.669678
1394.219727	527.002808
1393.173828	356.460541
1392.126953	156.062271
1391.081055	248.799789
1390.034180	336.619324
1388.986328	319.443726
1387.939453	77.305702
1386.891602	-32.023563
1385.843750	271.464478
1384.795898	157.488846
1383.748047	88.735252
1382.699219	135.131195
1381.651367	-165.565567
1380.602539	205.982330
1379.552734	152.998962
1378.503906	147.705597
1377.454102	77.702232
1376.404297	297.454132
1375.354492	230.381805
1374.303711	146.081741
1373.253906	29.643757
1372.203125	90.518280
1371.152344	-60.306484
1370.100586	18.473595
1369.049805	90.007706
1367.998047	64.578857
1366.946289	86.744293
1365.894531	-35.283260
1364.841797	104.423203
1363.789063	42.702183
1362.736328	-3.788556
1361.683594	-0.220443
1360.630859	48.402969
1359.577148	-101.702339
1358.523438	-89.826561
1357.469727	88.901474
1356.415039	111.238350
1355.361328	153.754089
1354.306641	92.185562
1353.251953	284.308136
1352.197266	270.526733
1351.141602	304.217987
1350.085938	355.580933
1349.030273	464.313171
1347.974609	546.018433
1346.918945	600.714478
1345.862305	787.145081
1344.805664	569.629456
1343.749023	776.460449
1342.691406	648.905945
1341.634766	658.035950
1340.577148	925.141663
1339.519531	877.883972
1338.460938	672.475952
1337.403320	913.162537
1336.344727	614.437134
1335.286133	667.604614
1334.226563	651.796875
1333.167969	693.238281
1332.108398	465.408875
1331.048828	485.288513
1329.989258	458.529083
1328.928711	357.965881
1327.869141	453.010956
1326.808594	622.467346
1325.748047	290.779633
1324.686523	413.957794
1323.625977	325.101440
1322.564453	542.705200
1321.502930	602.614380
1320.440430	351.951141
1319.378906	696.244812
1318.316406	471.019531
1317.253906	660.479309
1316.190430	473.020599
1315.127930	480.695282
1314.064453	501.027649
1313.000977	477.346039
1311.937500	567.316467
1310.873047	608.334473
1309.809570	401.012848
1308.745117	474.723236
1307.679688	425.691742
1306.615234	347.491730
1305.549805	417.249542
1304.484375	578.303955
1303.418945	476.530151
1302.353516	439.043488
1301.287109	202.828537
1300.220703	170.987213
1299.154297	215.637543
1298.087891	-7.122056
1297.020508	151.147903
1295.954102	324.393890
1294.886719	308.888885
1293.818359	109.660553
1292.750977	94.833076
1291.682617	129.382111
1290.614258	9.725582
1289.545898	-126.737946
1288.476563	-15.257772
1287.407227	-11.359406
1286.338867	-29.224800
1285.268555	56.107468
1284.199219	-59.141796
1283.128906	278.942383
1282.058594	147.136520
1280.988281	164.966522
1279.917969	295.628204
1278.846680	142.726517
1277.775391	369.279816
1276.704102	209.631210
1275.632813	465.940063
1274.560547	206.657745
1273.488281	304.535828
1272.416016	837.519592
1271.343750	813.584717
1270.270508	743.515259
1269.197266	930.088867
1268.124023	884.915771
1267.050781	996.192078
1265.977539	1134.489746
1264.903320	1272.963745
1263.829102	1392.087769
1262.753906	1338.262207
1261.679688	1574.769287
1260.604492	1436.043823
1259.529297	1741.082153
1258.454102	1519.955811
1257.378906	1430.651611
1256.302734	1463.351074
1255.226563	1583.871582
1254.150391	1614.460449
1253.073242	1618.457886
1251.997070	1656.677490
1250.919922	1826.418579
1249.841797	1806.569336
1248.764648	1740.679810
1247.686523	1752.776611
1246.608398	1662.944092
1245.530273	1672.920776
1244.452148	1612.585449
1243.373047	1469.849365
1242.293945	1747.390381
1241.214844	1522.405518
1240.135742	1503.950439
1239.055664	1468.648682
1237.975586	1644.543579
1236.895508	1730.723022
1235.815430	1753.917236
1234.734375	1779.637817
1233.654297	1662.413940
1232.573242	1664.090210
1231.491211	1859.691162
1230.410156	1880.861572
1229.328125	1851.253296
1228.246094	1904.048462
1227.163086	1714.827393
1226.081055	1695.144653
1224.998047	1808.617310
1223.915039	1757.589355
1222.832031	1559.094849
1221.748047	1539.675171
1220.664063	1375.246582
1219.580078	1331.766846
1218.496094	1261.747681
1217.412109	1037.161499
1216.327148	1010.759949
1215.242188	839.490356
1214.157227	989.396545
1213.071289	825.464539
1211.985352	719.514771
1210.899414	958.608826
1209.813477	746.514160
1208.727539	886.582336
1207.640625	922.900879
1206.553711	638.574707
1205.466797	590.514954
1204.378906	667.740723
1203.291016	518.449890
1202.203125	361.949188
1201.115234	354.747620
1200.027344	248.789764
1198.938477	121.168755
1197.849609	-44.964996
1196.760742	31.874180
1195.670898	-81.391548
1194.582031	-19.168953
1193.492188	-58.018360
1192.401367	141.019424
1191.311523	111.573425
1190.220703	-83.714966
1189.129883	-146.917053
1188.039063	-37.301750
1186.947266	-4.663121
1185.856445	68.632988
1184.764648	-2.198606
1183.671875	20.458805
1182.580078	38.163067
1181.487305	209.219254
1180.394531	128.310226
1179.301758	409.252472
1178.208984	363.992401
1177.115234	390.495026
1176.021484	342.571838
1174.927734	440.601135
1173.833008	538.437256
1172.738281	564.247803
1171.643555	635.349670
1170.548828	562.680908
1169.454102	542.497925
1168.358398	555.640076
1167.262695	489.684143
1166.166992	645.899536
1165.070313	383.601685
1163.973633	510.723663
1162.876953	429.750854
1161.780273	573.130615
1160.683594	701.915833
1159.585938	577.386292
1158.488281	567.274048
1157.389648	781.279602
1156.291992	739.687683
1155.193359	707.449402
1154.094727	539.080261
1152.996094	725.806396
1151.896484	821.656799
1150.796875	686.078247
1149.697266	474.093231
1148.597656	738.375427
1147.498047	652.230652
1146.397461	784.944946
1145.296875	741.213684
1144.195313	642.535400
1143.094727	660.242737
1141.993164	689.601196
1140.891602	730.594421
1139.789063	676.224304
1138.687500	1018.611694
1137.584961	1025.499146
1136.482422	1008.374390
1135.379883	1012.387756
1134.276367	1386.655884
1133.172852	1537.301025
1132.069336	1424.118408
1130.964844	1666.746582
1129.861328	1975.445313
1128.756836	2105.829102
1127.652344	2067.501709
1126.546875	2223.378906
1125.442383	2089.699707
1124.336914	2218.913818
1123.230469	2217.485352
1122.125000	2144.723877
1121.018555	2199.639404
1119.912109	2067.200439
1118.805664	2183.145020
1117.699219	2036.050781
1116.591797	1829.606079
1115.484375	1850.118042
1114.376953	1832.517822
1113.268555	1812.303955
1112.160156	1865.133911
1111.051758	1927.136597
1109.943359	1780.897827
1108.833984	1788.040283
1107.725586	1830.356201
1106.616211	1754.321655
1105.505859	1661.541870
1104.396484	1717.262329
1103.286133	1720.786499
1102.175781	1731.137939
1101.064453	1854.460083
1099.954102	1741.649048
1098.842773	1567.340942
1097.731445	1602.661865
1096.619141	1618.868286
1095.507813	1559.431274
1094.395508	1617.560791
1093.282227	1583.575562
1092.169922	1631.782349
1091.056641	1552.614502
1089.943359	1555.622437
1088.830078	1419.576660
1087.716797	1558.595093
1086.602539	1657.338867
1085.488281	1612.386719
1084.373047	1299.243286
1083.258789	1449.022949
1082.143555	1450.484497
1081.028320	1496.365967
1079.913086	1311.853638
1078.796875	1453.593506
1077.680664	1346.226440
1076.564453	1459.323730
1075.448242	1407.918945
1074.331055	1375.103516
1073.213867	1342.109497
1072.096680	1367.562988
1070.979492	1456.113037
1069.861328	1178.808716
1068.743164	1220.127808
1067.625000	1247.195068
1066.505859	1210.831787
1065.386719	1186.024170
1064.267578	1118.922607
1063.148438	1154.671143
1062.029297	958.587158
1060.909180	1061.878296
1059.789063	994.230103
1058.667969	1003.623474
1057.547852	1045.606079
1056.426758	1040.674194
1055.305664	1201.517700
1054.183594	986.017700
1053.062500	1064.790405
1051.940430	949.579285
1050.818359	890.329773
1049.695313	898.670837
1048.572266	860.225037
1047.449219	1124.974121
1046.326172	1016.311157
1045.203125	1019.527527
1044.079102	808.156189
1042.955078	755.286133
1041.830078	732.636780
1040.706055	663.332336
1039.581055	444.904755
1038.456055	680.589966
1037.331055	480.742981
1036.205078	732.460999
1035.079102	690.797485
1033.953125	791.013733
1032.826172	823.670776
1031.700195	770.236572
1030.573242	946.936890
1029.445313	686.534973
1028.318359	442.498047
1027.190430	356.517548
1026.062500	307.716614
1024.934570	94.046173
1023.805664	286.736023
1022.676758	105.632034
1021.547852	219.316956
1020.418945	84.707550
1019.289063	189.060959
1018.159180	369.899811
1017.029297	395.337128
1015.898438	420.769714
1014.767578	360.474091
1013.636719	594.463562
1012.505859	601.386353
1011.375000	643.076965
1010.243164	821.374817
1009.111328	948.714355
1007.978516	1052.893921
1006.846680	1349.114380
1005.713867	2202.679199
1004.581055	3118.347412
1003.447266	3555.078857
1002.313477	3198.874023
1001.179688	2514.772217
1000.045898	1838.002319
998.912109	1351.035767
997.777344	1386.261719
996.642578	1199.933228
995.506836	1023.013245
994.372070	1081.664429
993.236328	925.829224
992.100586	1139.223633
990.963867	1131.250366
989.828125	1068.077148
988.691406	855.229919
987.553711	907.604309
986.416992	1075.287354
985.279297	835.333679
984.141602	740.706482
983.003906	881.092957
981.865234	800.590637
980.726563	906.670959
979.587891	996.750427
978.448242	965.035217
977.309570	1220.943726
976.169922	1171.125000
975.030273	1142.183228
973.889648	1184.655151
972.749023	1280.120972
971.608398	1189.676392
970.467773	1221.159546
969.326172	1059.960815
968.184570	1050.510254
967.042969	1011.423767
965.901367	1004.665039
964.758789	1110.487183
963.616211	945.875977
962.473633	811.345520
961.330078	709.163879
960.186523	735.559265
959.042969	787.350159
957.899414	701.903992
956.754883	637.316406
955.610352	799.615173
954.465820	563.808105
953.321289	561.731934
952.175781	585.038330
951.030273	391.276489
949.884766	527.103271
948.738281	628.799622
947.591797	671.250732
946.445313	652.216736
945.298828	439.241760
944.151367	514.372681
943.003906	525.765198
941.856445	475.750305
940.708008	542.391785
939.559570	486.020294
938.411133	429.913666
937.262695	542.841980
936.113281	471.262085
934.964844	406.792755
933.814453	351.709564
932.665039	476.898315
931.514648	376.743805
930.364258	297.372955
929.213867	443.697693
928.062500	449.056488
926.912109	352.237366
925.759766	257.980530
924.608398	195.853256
923.456055	240.886032
922.303711	74.677315
921.151367	81.548485
919.999023	-31.798347
918.845703	77.814026
917.692383	110.376427
916.539063	-36.256989
915.384766	-23.649931
914.230469	-122.045883
913.076172	-129.388824
911.920898	-48.007809
910.766602	-240.915741
909.611328	-100.132324
908.455078	-83.888489
907.299805	-212.509094
906.143555	-55.299149
904.987305	-115.453674
903.830078	-19.062838
902.673828	-24.418190
901.516602	51.952686
900.359375	194.137863
899.201172	254.998642
898.042969	53.584492
896.884766	126.161987
895.726563	-11.409580
894.567383	283.114227
893.408203	127.879456
892.249023	189.849640
891.088867	129.981308
889.929688	-35.845932
888.769531	-45.592590
887.608398	23.867067
886.448242	265.001343
885.287109	72.926514
884.125977	235.311203
882.963867	212.832077
881.801758	258.170990
880.639648	148.081680
879.477539	279.365631
878.315430	180.883896
877.152344	96.114166
875.989258	205.222656
874.825195	188.318024
873.661133	101.760468
872.497070	107.646011
871.333008	-50.617832
870.168945	77.017014
869.003906	38.272667
867.838867	-11.591079
866.672852	-27.601076
865.506836	68.868393
864.340820	17.080959
863.174805	62.001396
862.008789	89.014359
860.841797	143.044281
859.674805	-99.206535
858.506836	76.183426
857.339844	0.233727
856.171875	159.930222
855.003906	301.659424
853.834961	313.326324
852.666016	488.672729
851.497070	135.053772
850.328125	272.332336
849.158203	241.571564
847.988281	87.667473
846.818359	56.997543
845.647461	151.717743
844.477539	134.486526
843.306641	110.558624
842.134766	111.249985
840.963867	102.973038
839.791992	56.681667
838.619141	-58.896080
837.447266	185.345749
836.274414	223.894119
835.101563	367.370758
833.928711	354.409088
832.754883	200.753799
831.581055	216.761139
830.407227	306.344971
829.232422	219.572128
828.058594	235.367874
826.883789	391.582977
825.708008	375.979889
824.533203	231.007782
823.357422	364.580658
822.181641	161.577103
821.004883	45.448555
819.828125	27.252586
818.651367	8.955324
817.474609	12.811060
816.296875	-94.709320
815.119141	57.995384
813.941406	-23.043941
812.763672	-168.664474
811.584961	-76.462837
810.406250	-240.050903
809.226563	31.840841
808.047852	10.195791
806.868164	-11.582650
805.688477	-75.697296
804.507813	-124.393356
803.327148	17.648314
802.146484	-0.308934
800.965820	32.597004
799.784180	5.437223
798.603516	-10.804736
797.420898	-36.071880
796.239258	91.414246
795.056641	-56.101780
793.874023	75.395691
792.691406	98.116371
791.507813	36.500366
790.324219	-47.417217
789.140625	-11.977000
787.956055	21.042326
786.772461	40.569309
785.586914	-46.261326
784.402344	-9.435345
783.216797	-21.456957
782.032227	34.831921
780.845703	-19.578905
779.660156	69.413445
778.473633	-117.900986
777.287109	34.697224
776.100586	-77.876808
774.913086	16.851173
773.725586	7.628011
772.538086	55.557861
771.349609	-15.826378
770.161133	194.840393
768.972656	134.073074
767.784180	273.679688
766.594727	254.385635
765.405273	294.377777
764.215820	274.694244
763.026367	186.571594
761.835938	496.719727
760.645508	436.815247
759.454102	763.983215
758.262695	857.649902
757.072266	750.969116
755.879883	903.598083
754.688477	1330.742065
753.496094	1137.797607
752.303711	909.625488
751.110352	901.051331
749.917969	914.282227
748.724609	947.112000
747.530273	916.122314
746.336914	979.364258
745.142578	884.472473
743.948242	666.659485
742.752930	602.322815
741.558594	437.042725
740.363281	607.081543
739.166992	662.976379
737.971680	617.960876
736.775391	559.725220
735.579102	573.689026
734.381836	399.278900
733.185547	277.405548
731.988281	236.481842
730.790039	427.414398
729.592773	298.864777
728.394531	297.155182
727.196289	433.135620
725.997070	529.675781
724.797852	250.291992
723.598633	261.584290
722.399414	342.755280
721.199219	347.458313
719.999023	363.082397
718.798828	424.551178
717.598633	470.741486
716.397461	479.856018
715.196289	390.860199
713.994141	360.831879
712.792969	245.858063
711.590820	386.014404
710.388672	325.712677
709.185547	126.100540
707.982422	218.534027
706.779297	306.675537
705.576172	235.971695
704.372070	104.483513
703.167969	99.397713
701.963867	233.687119
700.759766	102.721970
699.554688	74.177811
698.349609	171.905655
697.143555	35.036251
695.938477	126.575180
694.732422	185.682404
693.525391	-0.459583
692.319336	-10.417913
691.112305	-65.740181
689.905273	-181.577545
688.697266	-119.193848
687.490234	-43.581432
686.282227	-78.363564
685.073242	10.725672
683.865234	-95.072823
682.656250	-29.328321
681.447266	-34.844852
680.237305	42.244808
679.028320	56.773010
677.818359	132.216553
676.607422	67.208778
675.397461	-16.953959
674.186523	-63.987324
672.975586	47.226524
671.763672	288.467041
670.551758	19.595556
669.339844	-17.529238
668.127930	-54.330521
666.915039	174.976349
665.703125	264.055756
664.489258	316.691650
663.276367	306.975983
662.062500	3.970242
660.848633	55.356804
659.634766	63.847401
658.419922	102.821968
657.205078	94.598915
655.990234	0.388919
654.775391	53.069561
653.559570	-92.314713
652.343750	10.399816
651.126953	-67.672211
649.911133	16.020163
648.694336	63.259445
647.477539	43.906609
646.259766	33.329311
645.041992	212.243759
643.824219	171.748093
642.606445	221.686996
641.387695	146.950546
640.168945	-54.560394
638.950195	191.085617
637.730469	-46.890648
636.511719	-104.364319
635.291016	18.531015
634.071289	-152.958527
632.850586	-120.576340
631.629883	89.731209
630.409180	33.600533
629.188477	187.448059
627.966797	29.880035
626.745117	41.398781
625.522461	151.094223
624.300781	290.241119
623.078125	278.769501
621.854492	358.817810
620.631836	178.968002
619.408203	443.884003
618.184570	159.778793
616.960938	103.950760
615.736328	182.009705
614.511719	100.672974
613.287109	76.008797
612.061523	-73.881592
610.835938	-19.743530
609.610352	-69.615738
608.384766	159.012268
607.158203	-52.041786
605.931641	-44.663563
604.705078	54.890160
