# Supplementary material for: Raman spectroscopy accurately differentiates mucosal healing from non-healing and biochemical changes following biological therapy in inflammatory bowel disease
Source: PLoS One. 2021 Jun 2;16(6):e0252210. doi: 10.1371/journal.pone.0252210 (PMC8172032; doi:10.1371/journal.pone.0252210)
Supplement: S4 Dataset — (ZIP) [file pone.0252210.s006.zip › CD Mucosal healing/OC011 post treatment-2_base sub CR removed_64__X_-11934.7__Y_292.434__Z_-7194.9__Time_732.txt]

1714.705078	168.598129
1713.728516	-61.360638
1712.751953	-128.372757
1711.774414	62.314560
1710.797852	68.267441
1709.820313	-3.246111
1708.842773	217.684753
1707.864258	251.268631
1706.886719	-14.774282
1705.908203	-103.638573
1704.929688	161.303558
1703.950195	-15.194173
1702.971680	-33.301632
1701.992188	-43.021156
1701.012695	-89.787224
1700.033203	-117.405396
1699.052734	-40.364731
1698.073242	157.384796
1697.092773	32.067127
1696.112305	-186.280167
1695.130859	-32.823959
1694.150391	-33.861416
1693.168945	211.153519
1692.187500	194.901352
1691.206055	304.541199
1690.223633	-7.027268
1689.241211	116.823166
1688.258789	321.086365
1687.276367	224.412033
1686.293945	301.519897
1685.310547	29.878517
1684.327148	121.214493
1683.343750	290.226959
1682.360352	326.454590
1681.375977	490.917389
1680.392578	376.260956
1679.408203	392.510193
1678.423828	342.685822
1677.438477	660.457031
1676.453125	531.688721
1675.468750	336.976227
1674.482422	576.115784
1673.497070	749.172852
1672.511719	861.478394
1671.525391	974.153931
1670.539063	494.864960
1669.552734	951.039429
1668.565430	1086.153076
1667.578125	1057.057007
1666.591797	808.145264
1665.603516	1310.622559
1664.616211	988.310120
1663.627930	1271.228149
1662.640625	1321.109497
1661.652344	1034.680664
1660.663086	1387.506226
1659.674805	1637.245605
1658.685547	1288.520142
1657.696289	1496.549927
1656.707031	1402.987549
1655.717773	1431.624023
1654.727539	1354.723633
1653.737305	1003.004883
1652.747070	1138.608032
1651.756836	1155.471924
1650.765625	950.514709
1649.775391	1007.754700
1648.784180	890.821350
1647.792969	607.772095
1646.800781	747.902832
1645.809570	650.555237
1644.817383	458.464600
1643.825195	422.544281
1642.832031	228.528641
1641.839844	40.176701
1640.846680	350.890015
1639.853516	144.668442
1638.860352	110.243301
1637.867188	89.277496
1636.873047	100.200188
1635.878906	-91.595406
1634.884766	77.959846
1633.890625	47.440914
1632.895508	-56.604965
1631.900391	-60.312920
1630.905273	-37.479065
1629.910156	309.327057
1628.915039	114.035889
1627.918945	-70.462471
1626.922852	-233.651810
1625.926758	-241.419998
1624.930664	8.673286
1623.933594	-122.377594
1622.937500	298.740295
1621.940430	-57.992771
1620.942383	-51.885960
1619.945313	198.634613
1618.947266	415.030609
1617.949219	153.623642
1616.951172	86.690285
1615.953125	35.641850
1614.954102	233.966400
1613.956055	177.863602
1612.957031	-4.015720
1611.957031	-15.306605
1610.958008	94.078880
1609.958008	-8.807353
1608.958984	-30.348242
1607.958008	149.886520
1606.958008	214.860596
1605.958008	172.492767
1604.957031	7.131740
1603.956055	352.282257
1602.955078	150.383835
1601.953125	24.465164
1600.951172	-49.064621
1599.950195	31.752449
1598.947266	-355.485718
1597.945313	-175.300079
1596.942383	7.410060
1595.940430	-110.443222
1594.937500	-217.815689
1593.933594	-296.437103
1592.930664	-53.863819
1591.926758	-166.479187
1590.922852	130.704803
1589.918945	-41.990421
1588.915039	-217.262924
1587.910156	-162.977570
1586.906250	-17.486721
1585.901367	229.558823
1584.895508	-11.017332
1583.890625	-160.336456
1582.884766	177.571640
1581.878906	103.672722
1580.873047	185.992111
1579.867188	164.041565
1578.860352	199.278687
1577.854492	161.542572
1576.847656	318.885101
1575.839844	59.798618
1574.833008	3.611279
1573.825195	446.634491
1572.817383	241.974197
1571.809570	143.867523
1570.801758	-16.682716
1569.792969	-18.795134
1568.784180	-195.070023
1567.775391	111.675415
1566.766602	15.696316
1565.757813	-62.199337
1564.748047	-70.120529
1563.738281	176.126465
1562.728516	87.465118
1561.718750	-19.452463
1560.708008	8.373964
1559.697266	323.832336
1558.686523	9.129710
1557.675781	318.979095
1556.665039	45.574047
1555.653320	204.730988
1554.641602	52.883915
1553.629883	82.199295
1552.617188	85.452377
1551.605469	78.203682
1550.592773	8.688705
1549.580078	65.811317
1548.567383	174.482590
1547.553711	65.709877
1546.541016	57.666927
1545.527344	21.019819
1544.513672	348.614990
1543.499023	164.307205
1542.485352	160.748291
1541.470703	363.628845
1540.456055	150.536469
1539.441406	19.978682
1538.425781	-59.082737
1537.410156	47.514751
1536.394531	-93.771896
1535.378906	288.442108
1534.363281	-41.421310
1533.346680	-92.875343
1532.331055	298.899780
1531.314453	-33.845158
1530.296875	6.973699
1529.280273	109.446831
1528.262695	147.308640
1527.245117	-247.598312
1526.227539	-104.456993
1525.209961	-131.417053
1524.191406	-17.011999
1523.172852	212.951202
1522.154297	43.967609
1521.135742	191.202255
1520.116211	57.953346
1519.097656	-98.518967
1518.078125	-31.511946
1517.058594	-52.051987
1516.038086	119.908760
1515.018555	263.405304
1513.998047	-135.128159
1512.977539	-27.904682
1511.956055	-118.527161
1510.935547	-65.541290
1509.914063	69.353462
1508.892578	-96.065002
1507.871094	-223.089905
1506.849609	116.426987
1505.827148	-121.117699
1504.804688	135.921860
1503.782227	13.496761
1502.759766	80.554253
1501.736328	-75.392166
1500.713867	-23.976940
1499.690430	-23.934835
1498.666016	-131.541443
1497.642578	154.874283
1496.618164	-385.354645
1495.594727	-150.414032
1494.569336	253.053162
1493.544922	178.124084
1492.520508	271.823608
1491.495117	155.781693
1490.469727	83.115089
1489.444336	278.603516
1488.417969	542.843567
1487.392578	423.852448
1486.366211	44.387226
1485.339844	216.309387
1484.312500	388.041443
1483.286133	381.029144
1482.258789	537.159790
1481.231445	473.809082
1480.204102	285.461975
1479.175781	859.292664
1478.148438	645.288818
1477.120117	698.823425
1476.091797	680.928772
1475.062500	861.610901
1474.034180	810.436218
1473.004883	1184.359253
1471.975586	1272.977051
1470.946289	1300.413574
1469.916016	1406.631592
1468.885742	1558.531128
1467.855469	1504.312256
1466.825195	1518.712036
1465.794922	1787.266602
1464.763672	1648.987427
1463.732422	1619.985474
1462.701172	1931.379150
1461.669922	1800.649536
1460.638672	1967.047485
1459.606445	1572.234863
1458.574219	1860.361938
1457.541992	2044.291138
1456.508789	2197.646729
1455.476563	2305.274170
1454.443359	2247.964600
1453.410156	2104.452393
1452.375977	2374.178711
1451.342773	2106.482666
1450.308594	2507.839355
1449.274414	2227.523926
1448.240234	2423.506104
1447.206055	2026.835571
1446.170898	1969.578125
1445.135742	2400.882324
1444.100586	2024.707886
1443.064453	2149.657959
1442.029297	2223.997070
1440.993164	1868.348999
1439.957031	2026.170288
1438.920898	1774.403320
1437.883789	1836.154907
1436.847656	1690.714966
1435.810547	1737.351563
1434.773438	1579.406372
1433.735352	1560.431519
1432.698242	1107.257690
1431.660156	1287.881592
1430.622070	991.488281
1429.583008	992.978027
1428.544922	858.311584
1427.505859	723.730286
1426.466797	263.977386
1425.427734	205.313126
1424.387695	232.405365
1423.348633	-125.984924
1422.308594	248.960205
1421.268555	-21.020311
1420.227539	44.097107
1419.187500	212.498550
1418.146484	504.223083
1417.105469	68.569839
1416.064453	113.759651
1415.022461	-39.746181
1413.980469	201.757385
1412.939453	156.600067
1411.896484	66.251884
1410.854492	101.717407
1409.811523	119.644173
1408.768555	37.154629
1407.725586	-115.540405
1406.682617	-142.515305
1405.638672	-58.931297
1404.595703	-98.269173
1403.551758	-1.989828
1402.506836	14.035642
1401.462891	160.618713
1400.417969	104.070480
1399.373047	67.707520
1398.328125	372.420013
1397.283203	90.594231
1396.237305	-150.926544
1395.191406	-104.113403
1394.145508	-159.910294
1393.099609	57.400936
1392.052734	36.857231
1391.006836	-51.134819
1389.959961	176.350998
1388.912109	-74.072479
1387.865234	-61.581493
1386.817383	93.567146
1385.769531	31.225208
1384.721680	231.532379
1383.673828	-23.027920
1382.625000	15.005839
1381.576172	-224.175385
1380.527344	-113.424217
1379.478516	-114.974228
1378.429688	-73.949608
1377.379883	-47.806347
1376.330078	30.866386
1375.280273	84.684502
1374.229492	41.303623
1373.178711	-64.278038
1372.128906	-122.289375
1371.077148	-25.603991
1370.026367	-180.554321
1368.974609	118.221741
1367.923828	0.948597
1366.871094	-58.874813
1365.819336	190.278656
1364.767578	-53.518925
1363.714844	118.619469
1362.662109	136.518463
1361.609375	-12.161597
1360.555664	224.935333
1359.501953	16.871670
1358.448242	132.291977
1357.394531	-241.952148
1356.340820	149.645126
1355.286133	126.205986
1354.231445	296.702118
1353.176758	62.385307
1352.122070	459.085510
1351.066406	36.401825
1350.011719	333.920654
1348.956055	169.828766
1347.899414	437.667297
1346.843750	536.851807
1345.787109	554.272888
1344.730469	259.392853
1343.673828	475.467163
1342.616211	800.630859
1341.559570	756.575378
1340.501953	682.932617
1339.444336	569.828247
1338.385742	783.780457
1337.328125	757.624023
1336.269531	704.374695
1335.210938	693.352722
1334.152344	751.744751
1333.092773	679.126221
1332.033203	1135.934082
1330.973633	1046.216309
1329.914063	771.257080
1328.853516	783.239746
1327.793945	748.402527
1326.733398	651.937195
1325.672852	750.765869
1324.611328	899.056641
1323.549805	923.961914
1322.489258	778.668823
1321.426758	828.504211
1320.365234	1026.484741
1319.302734	775.539673
1318.241211	766.520325
1317.177734	1152.116211
1316.115234	1029.848145
1315.052734	875.706848
1313.989258	830.160034
1312.925781	964.583374
1311.862305	909.407104
1310.797852	1098.144043
1309.733398	942.235962
1308.668945	976.030945
1307.604492	1135.422241
1306.540039	1132.466797
1305.474609	1102.551025
1304.409180	1353.108032
1303.343750	1298.773193
1302.277344	1160.975952
1301.211914	1141.309814
1300.145508	981.686035
1299.079102	999.101868
1298.011719	1453.774170
1296.945313	1154.502563
1295.877930	1184.412109
1294.810547	976.317810
1293.743164	1234.641846
1292.674805	926.206726
1291.606445	1074.214111
1290.538086	1163.386841
1289.469727	867.672424
1288.400391	932.491455
1287.332031	1129.700684
1286.262695	954.473328
1285.193359	945.967163
1284.123047	966.923462
1283.052734	681.871033
1281.982422	1004.118652
1280.912109	648.342224
1279.841797	880.051758
1278.770508	967.381165
1277.699219	753.892212
1276.627930	697.055664
1275.556641	740.541687
1274.484375	945.380859
1273.412109	891.148376
1272.339844	990.914551
1271.267578	1041.835938
1270.194336	714.249817
1269.121094	982.600403
1268.047852	821.256897
1266.974609	877.231079
1265.900391	1230.895874
1264.827148	989.226501
1263.752930	872.081970
1262.677734	935.458618
1261.603516	898.897888
1260.528320	1110.983521
1259.453125	1149.997192
1258.377930	1135.427124
1257.301758	1028.330200
1256.226563	1043.067871
1255.150391	841.138306
1254.073242	1021.463501
1252.997070	965.682312
1251.919922	1092.414063
1250.842773	1126.674438
1249.765625	1000.424622
1248.688477	721.067078
1247.610352	1268.330688
1246.532227	1176.190063
1245.454102	1016.061401
1244.375000	846.288879
1243.296875	1019.048096
1242.217773	880.923706
1241.138672	924.933228
1240.058594	786.885742
1238.979492	784.788940
1237.899414	930.672791
1236.819336	783.000244
1235.738281	875.453430
1234.658203	846.639709
1233.577148	786.311707
1232.496094	709.034058
1231.415039	924.937988
1230.333008	837.941956
1229.250977	646.833313
1228.168945	792.337036
1227.086914	446.359833
1226.003906	349.783112
1224.920898	296.779022
1223.837891	410.687927
1222.754883	473.732941
1221.670898	456.922485
1220.587891	379.659271
1219.503906	391.818970
1218.418945	618.995789
1217.334961	437.766571
1216.250000	587.473633
1215.165039	420.744568
1214.080078	239.566391
1212.994141	75.322418
1211.908203	420.284943
1210.822266	441.761353
1209.736328	369.117645
1208.649414	523.139404
1207.563477	493.818237
1206.476563	353.576263
1205.388672	451.929749
1204.301758	468.273041
1203.213867	580.910767
1202.125977	539.317017
1201.038086	319.512146
1199.949219	131.041534
1198.861328	-110.338730
1197.772461	-62.933628
1196.682617	-287.445374
1195.593750	91.771248
1194.503906	-46.225708
1193.414063	-184.217514
1192.324219	-211.646362
1191.233398	-231.920303
1190.143555	271.483429
1189.052734	46.829624
1187.960938	-201.804443
1186.870117	118.604370
1185.778320	-175.665710
1184.686523	-129.110184
1183.594727	80.506706
1182.501953	95.667374
1181.410156	-57.106335
1180.317383	15.486870
1179.223633	-127.756752
1178.130859	-0.193827
1177.037109	60.150509
1175.943359	127.584145
1174.849609	111.100899
1173.754883	-65.873672
1172.661133	281.411926
1171.566406	106.734894
1170.470703	25.376102
1169.375977	223.874588
1168.280273	128.034637
1167.184570	-20.436743
1166.088867	12.770934
1164.992188	308.791992
1163.895508	-131.357712
1162.798828	145.308182
1161.702148	147.108063
1160.605469	375.688507
1159.507813	33.509830
1158.410156	140.135269
1157.311523	358.788788
1156.213867	345.864685
1155.115234	285.166229
1154.016602	393.733521
1152.917969	220.855911
1151.818359	-52.129471
1150.718750	37.159538
1149.619141	-83.321617
1148.519531	-96.627205
1147.418945	218.634460
1146.319336	224.175385
1145.217773	72.529083
1144.117188	173.153290
1143.015625	9.555423
1141.915039	124.287888
1140.813477	210.354050
1139.710938	106.098129
1138.609375	329.873718
1137.506836	151.834320
1136.404297	73.605392
1135.300781	477.570587
1134.197266	503.669922
1133.094727	425.228455
1131.990234	484.434418
1130.886719	263.505585
1129.782227	203.960190
1128.677734	393.475006
1127.573242	613.677917
1126.468750	615.573730
1125.363281	792.835022
1124.257813	517.269714
1123.152344	872.083862
1122.045898	876.059326
1120.940430	349.442230
1119.833984	564.181946
1118.726563	336.056763
1117.620117	493.799469
1116.512695	310.660034
1115.405273	347.579712
1114.297852	346.592865
1113.189453	224.953964
1112.082031	332.661774
1110.972656	225.172302
1109.864258	394.184479
1108.755859	395.339478
1107.646484	498.014709
1106.537109	791.890076
1105.426758	544.929016
1104.317383	616.710754
1103.207031	589.307312
1102.096680	663.336121
1100.985352	624.073059
1099.875000	740.453308
1098.763672	698.778931
1097.652344	336.521271
1096.540039	789.797974
1095.427734	566.644775
1094.315430	633.307312
1093.203125	878.902527
1092.090820	820.640869
1090.977539	705.888062
1089.864258	598.232727
1088.750977	671.787903
1087.636719	418.313721
1086.522461	894.004395
1085.408203	793.414368
1084.293945	927.933838
1083.179688	406.691559
1082.064453	893.670410
1080.949219	588.779541
1079.833008	598.728455
1078.717773	463.106964
1077.601563	527.078735
1076.485352	621.539124
1075.368164	382.768127
1074.251953	615.642517
1073.134766	491.923798
1072.016602	297.924225
1070.899414	692.442444
1069.781250	289.927551
1068.663086	517.929016
1067.544922	303.089325
1066.426758	528.683594
1065.307617	456.812378
1064.188477	399.046661
1063.068359	800.059265
1061.949219	267.291046
1060.829102	530.185608
1059.708984	601.206299
1058.588867	660.536682
1057.467773	278.031250
1056.346680	295.405396
1055.225586	604.899109
1054.104492	250.822678
1052.982422	324.364899
1051.860352	323.194061
1050.738281	357.091156
1049.615234	199.623962
1048.492188	102.950836
1047.369141	342.315643
1046.246094	444.013062
1045.123047	-41.904510
1043.999023	297.732544
1042.875000	245.705338
1041.750000	95.884689
1040.625977	174.514313
1039.500977	155.338226
1038.375977	-19.776791
1037.250000	133.505157
1036.125000	54.040462
1034.999023	102.659592
1033.873047	200.186005
1032.746094	-34.872303
1031.619141	195.329453
1030.492188	172.093552
1029.365234	167.544510
1028.237305	-104.162941
1027.110352	-324.542816
1025.982422	-80.210899
1024.853516	-214.419464
1023.725586	-250.968201
1022.596680	-164.402161
1021.467773	-15.131340
1020.337891	-100.164635
1019.208008	-212.898560
1018.078125	24.666229
1016.948242	-308.099884
1015.818359	-188.641022
1014.687500	-15.850481
1013.556641	-5.211282
1012.425781	-119.552338
1011.293945	27.926552
1010.162109	265.726440
1009.030273	59.121826
1007.898438	334.037598
1006.765625	359.067230
1005.632813	652.496399
1004.500000	1149.390503
1003.366211	1636.909668
1002.233398	1828.463257
1001.099609	1449.264893
999.964844	892.460449
998.831055	396.087280
997.696289	-39.907803
996.561523	-108.507729
995.425781	192.332855
994.291016	117.019676
993.155273	-18.128759
992.019531	-5.478696
990.882813	-22.699347
989.747070	264.528107
988.610352	-238.836472
987.472656	13.975284
986.335938	-85.687271
985.198242	22.108889
984.060547	51.684059
982.921875	118.199615
981.784180	-243.294937
980.645508	-121.268181
979.506836	108.953110
978.367188	201.186874
977.228516	35.962055
976.088867	52.552998
974.948242	133.616409
973.808594	304.385529
972.667969	59.381367
971.527344	106.309319
970.385742	314.079651
969.245117	604.526123
968.103516	144.434143
966.961914	145.908920
965.819336	28.214525
964.677734	153.818466
963.534180	235.921707
962.391602	15.502440
961.249023	65.764107
960.105469	274.232849
958.961914	173.460129
957.817383	313.343262
956.673828	-77.946892
955.529297	265.923920
954.383789	289.332397
953.239258	285.395844
952.093750	-8.947360
950.948242	35.460571
949.802734	208.019333
948.656250	92.576073
947.509766	148.717880
946.363281	346.623627
945.216797	370.935028
944.069336	377.083466
942.921875	-109.858162
941.774414	13.056405
940.625977	72.127899
939.478516	345.767578
938.330078	131.212646
937.180664	106.169357
936.032227	343.464264
934.882813	286.688568
933.732422	571.911682
932.583008	405.957581
931.432617	360.925690
930.282227	361.567108
929.131836	-38.422230
927.980469	8.050056
926.830078	518.873230
925.677734	219.552017
924.526367	-22.663412
923.374023	44.632133
922.221680	48.327557
921.069336	-20.623632
919.916992	-89.449600
918.763672	16.801823
917.610352	-122.234818
916.456055	18.220863
915.302734	-47.918404
914.148438	35.876652
912.994141	-159.421951
911.838867	185.450714
910.683594	28.937191
909.528320	-390.489777
908.373047	49.652309
907.216797	22.718405
906.061523	-464.171082
904.904297	168.484222
903.748047	67.006226
902.590820	-68.322800
901.433594	222.120605
900.276367	43.939907
899.118164	85.419960
897.960938	-237.319763
896.802734	19.206610
895.643555	-22.832964
894.484375	50.504868
893.325195	239.133987
892.166016	152.030762
891.006836	293.200867
889.846680	84.251640
888.686523	261.592957
887.526367	210.869080
886.365234	166.982391
885.204102	256.291809
884.042969	169.621277
882.880859	380.756012
881.719727	3.267397
880.556641	65.609291
879.394531	276.702240
878.232422	242.099045
877.069336	444.086945
875.905273	438.790680
874.742188	406.486420
873.578125	160.348633
872.414063	231.689041
871.250000	174.745651
870.084961	266.319427
868.920898	252.141556
867.754883	384.138977
866.589844	444.134216
865.423828	324.301788
864.257813	330.355774
863.091797	253.280319
861.924805	335.700653
860.758789	492.162476
859.590820	475.696259
858.423828	333.534790
857.255859	350.739319
856.087891	419.510437
854.919922	411.976837
853.751953	803.534912
852.583008	858.636108
851.414063	537.174438
850.244141	637.073914
849.075195	508.404266
847.905273	572.365234
846.734375	598.204773
845.564453	525.496704
844.393555	168.567581
843.222656	364.411499
842.051758	323.009033
840.879883	288.293945
839.708008	356.399139
838.536133	236.656830
837.363281	677.854309
836.190430	350.212555
835.017578	346.561981
833.844727	639.869751
832.670898	44.391861
831.497070	442.431641
830.323242	677.317688
829.149414	249.406006
827.974609	397.116608
826.799805	426.503204
825.624023	429.059998
824.449219	342.388458
823.273438	447.337677
822.097656	142.235229
820.920898	247.045975
819.744141	11.031289
818.567383	226.996796
817.390625	111.144691
816.212891	102.088234
815.035156	19.546265
813.857422	134.922302
812.679688	-32.241413
811.500977	154.080460
810.322266	89.079903
809.142578	-118.178680
807.963867	-385.405853
806.784180	-332.751495
805.603516	-29.280642
804.423828	-256.615387
803.243164	252.941864
802.062500	-105.429749
800.881836	68.707184
799.700195	-63.385735
798.518555	-277.540619
797.336914	-263.341370
796.154297	-202.684616
794.972656	-184.241592
793.789063	-161.452393
792.606445	-218.487656
791.422852	-113.937630
790.240234	-33.869240
789.055664	-44.654762
787.872070	269.743286
786.687500	28.673855
785.502930	-46.490574
784.317383	81.724541
783.132813	119.169456
781.947266	99.060089
780.761719	-82.406334
779.575195	87.367813
778.388672	22.894474
777.202148	123.973717
776.015625	-68.649010
774.828125	149.233337
773.640625	-65.501556
772.453125	414.641968
771.264648	82.931557
770.076172	112.905426
768.887695	-104.075340
767.699219	51.424633
766.509766	-55.393345
765.320313	210.046524
764.130859	12.843857
762.940430	355.096527
761.750977	239.294632
760.559570	321.557739
759.369141	163.924988
758.177734	527.631104
756.986328	286.375610
755.794922	432.143402
754.603516	274.475922
753.411133	217.936096
752.218750	-119.824982
751.025391	32.365009
749.832031	-17.573154
748.638672	-60.925838
747.445313	27.421028
746.250977	385.622314
745.057617	140.316116
743.862305	436.881470
742.667969	97.364983
741.472656	262.245667
740.277344	177.175140
739.082031	54.892769
737.885742	44.403221
736.689453	119.346542
735.493164	200.833221
734.296875	168.452255
733.099609	118.591278
731.902344	-31.885040
730.705078	102.135788
729.506836	39.268028
728.308594	313.210297
727.110352	130.143463
725.911133	231.334167
724.712891	304.107971
723.513672	215.223663
722.313477	157.004684
721.113281	321.588898
719.914063	309.313141
718.712891	423.686554
717.512695	95.102333
716.311523	257.583252
715.110352	313.176880
713.909180	292.491455
712.707031	158.520279
711.504883	288.404388
710.302734	-13.140792
709.099609	-92.262581
707.896484	92.263603
706.693359	274.608032
705.490234	134.759216
704.286133	-54.996670
703.082031	188.435364
701.877930	-16.296312
700.672852	414.234924
699.468750	224.950470
698.262695	24.980247
697.057617	40.363136
695.851563	125.368431
694.645508	-154.525589
693.439453	-119.271210
692.232422	100.633789
691.026367	-5.092585
689.818359	-360.257538
688.611328	-302.889496
687.403320	-74.065178
686.195313	-72.978142
684.987305	142.872910
683.778320	-70.502968
682.569336	156.281693
681.360352	-2.633954
680.151367	-111.558243
678.941406	67.716309
677.731445	-51.812988
676.521484	-8.840170
675.310547	-106.476845
674.099609	-59.014015
672.888672	226.464600
671.677734	-20.156343
670.465820	-97.933022
669.253906	16.789106
668.041016	42.908237
666.829102	-108.114525
665.616211	106.068481
664.403320	65.342300
663.189453	-89.765633
661.975586	94.150215
660.761719	208.935440
659.547852	213.636307
658.333008	63.016602
657.118164	-1.270311
655.903320	-117.293053
654.688477	-138.435257
653.472656	280.068420
652.256836	-124.789169
651.040039	88.754036
649.824219	-221.246765
648.607422	-122.068985
647.389648	340.780579
646.172852	114.566437
644.955078	359.563293
643.737305	389.167908
642.519531	476.661804
641.300781	297.292664
640.082031	12.459189
638.863281	-212.288025
637.643555	72.090622
636.423828	-176.713348
635.204102	1.723122
633.984375	55.218651
632.763672	69.706665
631.542969	135.336853
630.322266	320.714050
629.100586	162.330246
627.878906	-2.860378
626.657227	256.132599
625.435547	255.091461
624.212891	120.621536
622.990234	176.359604
621.767578	177.906860
620.543945	69.570656
619.320313	112.649620
618.096680	95.045982
616.873047	29.608011
615.648438	245.873947
614.423828	18.334757
613.199219	-60.251209
611.973633	29.208601
610.748047	-74.763855
609.522461	8.394081
608.296875	-108.295433
607.070313	94.420853
605.843750	-186.873535
604.617188	-166.010696
