# Supplementary material for: Raman spectroscopy accurately differentiates mucosal healing from non-healing and biochemical changes following biological therapy in inflammatory bowel disease
Source: PLoS One. 2021 Jun 2;16(6):e0252210. doi: 10.1371/journal.pone.0252210 (PMC8172032; doi:10.1371/journal.pone.0252210)
Supplement: S4 Dataset — (ZIP) [file pone.0252210.s006.zip › CD Mucosal healing/OC004-1a post treatment_BL sub CR removed_73__X_-21968.3__Y_3644.9__Time_814.txt]

1714.780273	-33.702450
1713.803711	-132.084946
1712.827148	214.080673
1711.849609	82.231697
1710.873047	-33.916176
1709.895508	-56.665127
1708.917969	-71.775253
1707.939453	-68.533287
1706.961914	38.849434
1705.983398	19.966473
1705.004883	-36.685364
1704.025391	-29.370007
1703.046875	-225.656204
1702.067383	-114.418755
1701.087891	76.821434
1700.108398	29.791058
1699.127930	-57.502254
1698.148438	60.975182
1697.167969	147.193771
1696.187500	-90.009918
1695.206055	62.805080
1694.225586	156.780624
1693.244141	90.452225
1692.262695	96.219398
1691.281250	344.859161
1690.298828	526.673462
1689.317383	265.644623
1688.334961	458.159637
1687.352539	424.008423
1686.369141	376.598267
1685.386719	366.651672
1684.403320	444.724945
1683.419922	546.865112
1682.435547	438.649750
1681.452148	455.816589
1680.467773	518.364319
1679.483398	778.018066
1678.499023	510.838379
1677.514648	499.374817
1676.529297	684.918762
1675.543945	798.785400
1674.558594	976.624390
1673.573242	737.283081
1672.586914	934.084351
1671.600586	878.625916
1670.614258	1105.007813
1669.627930	1042.062134
1668.641602	1056.399902
1667.654297	916.999329
1666.666992	1321.992065
1665.679688	1209.664795
1664.692383	1171.939453
1663.704102	1094.701416
1662.715820	1335.973145
1661.727539	1238.091797
1660.739258	1495.701660
1659.750977	1705.790405
1658.761719	1569.000977
1657.772461	1591.487793
1656.783203	1333.564819
1655.793945	1052.226440
1654.803711	1218.617676
1653.813477	1162.945313
1652.823242	1089.078003
1651.833008	851.544983
1650.841797	773.070740
1649.851563	718.751343
1648.860352	643.589050
1647.869141	732.615479
1646.876953	520.666626
1645.885742	454.422180
1644.893555	84.761024
1643.901367	193.490128
1642.908203	188.930222
1641.916016	269.143616
1640.922852	199.186554
1639.929688	87.338760
1638.936523	81.331154
1637.943359	-50.964863
1636.949219	64.886467
1635.955078	43.903267
1634.960938	-219.239777
1633.966797	-223.791931
1632.971680	-156.967300
1631.977539	-147.825012
1630.982422	-175.299667
1629.986328	-49.839451
1628.991211	7.412521
1627.995117	-127.200722
1627.000000	-69.452438
1626.003906	-58.840553
1625.006836	-300.435852
1624.010742	-260.378601
1623.013672	174.134293
1622.016602	-127.089287
1621.019531	144.774323
1620.021484	1.720046
1619.024414	-72.764137
1618.026367	18.389484
1617.028320	-139.654266
1616.029297	132.952698
1615.031250	103.920074
1614.032227	256.082672
1613.033203	227.408035
1612.034180	91.426414
1611.035156	-138.688400
1610.035156	92.740730
1609.035156	46.484150
1608.035156	134.021240
1607.035156	350.021820
1606.034180	-2.167484
1605.033203	261.190704
1604.032227	247.127518
1603.031250	473.967957
1602.030273	467.991211
1601.028320	80.234978
1600.026367	19.675177
1599.024414	113.527481
1598.022461	-22.582260
1597.019531	-184.666580
1596.016602	-106.181686
1595.013672	-17.180416
1594.010742	-45.651115
1593.007813	137.493088
1592.003906	-175.391571
1591.000000	-5.187541
1589.996094	29.323982
1588.992188	-150.041504
1587.987305	-18.868788
1586.983398	227.064835
1585.978516	19.275383
1584.972656	-81.502365
1583.967773	52.375870
1582.961914	194.049637
1581.956055	36.125458
1580.950195	310.646667
1579.944336	238.762100
1578.937500	260.648560
1577.931641	277.351471
1576.924805	223.797256
1575.916992	89.622322
1574.910156	23.151442
1573.902344	58.128674
1572.894531	301.091339
1571.886719	3.269800
1570.878906	129.183487
1569.870117	18.580065
1568.862305	123.631256
1567.853516	-54.480038
1566.843750	60.873257
1565.834961	-44.504036
1564.825195	78.530037
1563.815430	201.479218
1562.805664	10.421076
1561.795898	-19.777676
1560.785156	-13.707926
1559.775391	5.284524
1558.764648	-149.461090
1557.752930	-166.847458
1556.742188	-88.404480
1555.730469	-74.824257
1554.718750	-131.238831
1553.707031	50.527637
1552.695313	154.485062
1551.682617	198.788788
1550.670898	-46.810688
1549.658203	-18.152229
1548.644531	7.820048
1547.631836	134.564285
1546.618164	253.406479
1545.604492	240.282150
1544.590820	35.832653
1543.577148	-60.097473
1542.562500	-225.836319
1541.547852	-11.941884
1540.533203	31.343689
1539.518555	87.420883
1538.503906	127.888496
1537.488281	28.881250
1536.472656	-80.505707
1535.457031	114.414543
1534.441406	-41.574345
1533.424805	153.029434
1532.408203	-180.990814
1531.391602	296.827515
1530.375000	222.934357
1529.358398	179.871567
1528.340820	198.514786
1527.323242	286.558350
1526.305664	263.748444
1525.287109	168.750565
1524.269531	204.925339
1523.250977	279.545197
1522.232422	248.552460
1521.213867	428.327362
1520.194336	443.342926
1519.175781	373.412292
1518.156250	331.647980
1517.136719	120.195305
1516.116211	386.513397
1515.096680	357.244720
1514.076172	166.082169
1513.055664	339.426666
1512.034180	153.221527
1511.013672	90.160141
1509.992188	6.464088
1508.970703	194.574997
1507.949219	15.757763
1506.927734	195.848602
1505.905273	39.916500
1504.882813	-105.819878
1503.860352	91.733696
1502.837891	-69.566795
1501.815430	-28.584049
1500.791992	-149.076523
1499.768555	-405.325684
1498.745117	-528.487000
1497.720703	-326.732269
1496.697266	-332.405121
1495.672852	-281.933807
1494.648438	-218.814758
1493.623047	-181.421112
1492.598633	-67.454903
1491.573242	-237.355713
1490.547852	57.749714
1489.522461	23.066681
1488.497070	187.508514
1487.470703	7.022095
1486.444336	140.526215
1485.417969	345.336670
1484.391602	131.433365
1483.364258	348.688782
1482.336914	208.627686
1481.309570	280.200836
1480.282227	453.632416
1479.254883	606.496338
1478.226563	690.367859
1477.198242	855.647400
1476.169922	870.455872
1475.141602	1088.927856
1474.112305	1100.933228
1473.083008	1021.189453
1472.053711	1389.381836
1471.024414	1533.385498
1469.995117	1740.850464
1468.964844	1281.660400
1467.934570	1504.171753
1466.904297	1614.630737
1465.874023	1785.976807
1464.842773	1936.825562
1463.811523	1881.711914
1462.780273	2093.305664
1461.749023	1832.304199
1460.717773	1906.553467
1459.685547	2224.420898
1458.653320	2067.420166
1457.621094	2042.393311
1456.587891	2128.939941
1455.555664	2174.822021
1454.522461	2172.426758
1453.489258	2139.552979
1452.455078	2388.020996
1451.421875	2316.999512
1450.387695	2314.363525
1449.353516	2499.162354
1448.319336	2481.206543
1447.285156	2420.170410
1446.250000	2181.876465
1445.214844	2376.502930
1444.179688	2161.030518
1443.144531	2188.521973
1442.108398	2451.217773
1441.072266	2116.899658
1440.036133	1931.886353
1439.000000	1931.483154
1437.963867	1910.840576
1436.926758	2024.101318
1435.889648	1551.168457
1434.852539	1457.309814
1433.814453	1388.720703
1432.777344	1012.142578
1431.739258	966.383545
1430.701172	789.407349
1429.663086	723.528625
1428.624023	531.530701
1427.584961	733.070557
1426.545898	493.253845
1425.506836	281.282196
1424.467773	271.052338
1423.427734	248.222549
1422.387695	69.215286
1421.347656	389.042542
1420.307617	38.874535
1419.266602	-16.556211
1418.226563	333.362183
1417.184570	81.621834
1416.143555	-64.282585
1415.102539	-44.058022
1414.060547	54.141483
1413.018555	164.907913
1411.976563	-88.869881
1410.934570	37.040646
1409.891602	-412.545685
1408.848633	-148.367218
1407.805664	-107.812515
1406.762695	25.692707
1405.718750	-76.841301
1404.674805	-1.047655
1403.630859	-161.149017
1402.586914	-37.584858
1401.542969	131.140869
1400.498047	121.763260
1399.453125	79.851883
1398.408203	138.305069
1397.363281	349.696899
1396.317383	543.506836
1395.271484	196.132095
1394.225586	204.674149
1393.179688	463.718658
1392.132813	41.674908
1391.086914	203.168884
1390.040039	196.972610
1388.992188	115.779350
1387.945313	12.202767
1386.897461	161.351242
1385.849609	-2.050694
1384.801758	47.207432
1383.753906	-83.431511
1382.705078	198.391525
1381.657227	-44.472740
1380.608398	-219.711899
1379.558594	62.222527
1378.509766	-349.971710
1377.459961	-150.315735
1376.410156	46.857246
1375.360352	14.485955
1374.309570	136.883087
1373.259766	-79.858276
1372.208984	-296.416626
1371.158203	-51.559425
1370.106445	23.791952
1369.055664	101.723740
1368.003906	80.056221
1366.952148	481.964752
1365.900391	29.608437
1364.847656	58.083866
1363.794922	-52.742641
1362.742188	-180.829239
1361.689453	34.631481
1360.636719	302.355133
1359.583008	75.118355
1358.529297	226.064102
1357.475586	-125.131210
1356.420898	-135.546143
1355.367188	52.974457
1354.312500	209.224060
1353.257813	325.780396
1352.203125	405.157623
1351.147461	266.113525
1350.091797	417.684357
1349.036133	405.515015
1347.980469	420.764038
1346.923828	542.791138
1345.868164	449.120117
1344.811523	638.284485
1343.754883	589.493530
1342.697266	610.238037
1341.640625	663.321960
1340.583008	659.514160
1339.524414	546.834473
1338.466797	647.312744
1337.409180	762.726868
1336.350586	858.402344
1335.291992	407.220886
1334.232422	409.148743
1333.173828	534.897766
1332.114258	584.037231
1331.054688	737.131836
1329.995117	507.099365
1328.934570	549.160339
1327.875000	524.619080
1326.814453	324.791870
1325.753906	705.627563
1324.692383	592.516907
1323.630859	672.156372
1322.570313	626.001709
1321.507813	740.384949
1320.446289	835.109741
1319.383789	636.357300
1318.322266	664.714478
1317.259766	816.460510
1316.196289	586.144043
1315.133789	873.634338
1314.070313	685.533508
1313.006836	771.091309
1311.943359	886.285400
1310.878906	819.312378
1309.814453	875.581726
1308.750977	1165.787476
1307.685547	882.572449
1306.621094	1207.315430
1305.555664	929.360413
1304.490234	961.510498
1303.424805	1133.907349
1302.359375	981.852722
1301.292969	1021.664978
1300.226563	1326.941772
1299.160156	988.557068
1298.093750	1166.204956
1297.026367	1181.805786
1295.958984	1040.382446
1294.891602	940.849854
1293.824219	843.915649
1292.756836	972.838440
1291.688477	971.794800
1290.620117	742.783447
1289.551758	727.273987
1288.482422	866.292603
1287.413086	875.455078
1286.343750	705.842041
1285.274414	896.495117
1284.205078	1021.028198
1283.134766	1072.131958
1282.064453	964.179382
1280.994141	983.629944
1279.923828	893.044739
1278.852539	990.952698
1277.781250	929.915710
1276.709961	1120.858154
1275.637695	820.381348
1274.566406	967.424561
1273.494141	1021.611938
1272.421875	1004.995361
1271.349609	900.524414
1270.276367	1206.447144
1269.203125	1148.504517
1268.129883	1063.804443
1267.056641	1489.282715
1265.982422	1033.791138
1264.909180	1407.988281
1263.834961	1130.882446
1262.759766	1495.255249
1261.685547	1135.485596
1260.610352	1414.505737
1259.535156	1508.265015
1258.459961	1309.683716
1257.383789	1291.483032
1256.308594	1365.881226
1255.232422	1347.774048
1254.155273	1088.743774
1253.079102	1340.926270
1252.001953	1026.139526
1250.924805	1222.361450
1249.847656	1177.770020
1248.770508	1266.967163
1247.692383	1059.588623
1246.614258	1134.258911
1245.536133	1128.745605
1244.458008	1244.730713
1243.378906	1190.680298
1242.299805	1554.333740
1241.220703	1199.261719
1240.141602	1203.589355
1239.061523	1016.231995
1237.981445	1141.940796
1236.901367	1010.508972
1235.821289	823.380127
1234.740234	958.797791
1233.659180	951.159485
1232.578125	1033.203857
1231.497070	918.971985
1230.415039	1015.539673
1229.333984	1332.455566
1228.251953	608.103149
1227.168945	600.599915
1226.086914	624.568787
1225.003906	479.151031
1223.920898	708.757935
1222.837891	773.798035
1221.753906	645.362610
1220.669922	442.034821
1219.585938	345.137299
1218.501953	603.486755
1217.416992	356.791840
1216.333008	358.976288
1215.248047	493.958862
1214.162109	348.808289
1213.077148	148.194595
1211.991211	126.223984
1210.905273	169.386002
1209.819336	328.288513
1208.732422	279.700684
1207.646484	433.640350
1206.559570	647.744934
1205.471680	423.112518
1204.384766	550.329529
1203.296875	414.890778
1202.208984	74.770332
1201.121094	59.824322
1200.032227	186.876511
1198.944336	75.574173
1197.855469	50.904091
1196.765625	-91.672211
1195.676758	-34.595112
1194.586914	-20.870142
1193.497070	-105.759079
1192.407227	-291.599030
1191.316406	-237.105423
1190.226563	-81.776749
1189.135742	-260.431274
1188.044922	-251.744598
1186.953125	-156.686020
1185.861328	-76.120461
1184.769531	-5.242291
1183.677734	-73.599403
1182.585938	-307.489655
1181.493164	-73.693031
1180.400391	-91.806519
1179.307617	67.417015
1178.213867	6.027604
1177.120117	-175.190674
1176.026367	113.120735
1174.932617	3.689539
1173.838867	207.911453
1172.744141	67.262146
1171.649414	297.576874
1170.554688	56.351044
1169.458984	71.134468
1168.364258	387.204376
1167.268555	-14.282265
1166.171875	127.011681
1165.076172	179.748627
1163.979492	158.315750
1162.882813	318.388794
1161.786133	186.930145
1160.688477	762.282410
1159.590820	678.389160
1158.493164	1107.638672
1157.395508	1250.266968
1156.297852	1068.295044
1155.199219	860.094849
1154.100586	1019.161011
1153.000977	598.728577
1151.902344	848.217468
1150.802734	520.810669
1149.703125	441.265137
1148.603516	540.334595
1147.502930	320.167969
1146.402344	154.787949
1145.301758	98.909348
1144.201172	245.270477
1143.099609	303.453674
1141.999023	285.425140
1140.896484	350.558716
1139.794922	322.865601
1138.692383	423.475067
1137.590820	443.166443
1136.487305	443.758331
1135.384766	527.428650
1134.281250	520.732239
1133.178711	684.937195
1132.074219	701.801025
1130.970703	806.406860
1129.866211	925.127380
1128.761719	967.811035
1127.657227	913.161316
1126.552734	946.204224
1125.447266	827.431702
1124.341797	846.116333
1123.236328	826.809448
1122.130859	527.892517
1121.024414	754.855530
1119.917969	661.969482
1118.811523	649.553284
1117.704102	847.727783
1116.596680	712.088379
1115.489258	517.301819
1114.381836	332.001709
1113.274414	475.429108
1112.166016	668.370728
1111.057617	629.521912
1109.949219	389.764465
1108.839844	487.904480
1107.730469	770.184509
1106.621094	372.156250
1105.511719	552.697693
1104.401367	721.294556
1103.291016	505.092041
1102.180664	520.155579
1101.070313	848.886719
1099.958984	634.999634
1098.847656	557.913208
1097.736328	671.747681
1096.625000	321.215210
1095.512695	649.359985
1094.400391	725.259399
1093.288086	273.547363
1092.174805	606.049438
1091.062500	345.159485
1089.949219	795.083801
1088.835938	475.362854
1087.721680	532.120850
1086.607422	753.447205
1085.493164	673.671387
1084.378906	542.183533
1083.263672	453.017975
1082.149414	401.467621
1081.034180	704.623352
1079.917969	714.029480
1078.802734	512.090515
1077.686523	420.543610
1076.570313	326.667969
1075.453125	568.347595
1074.336914	551.856140
1073.219727	575.218079
1072.101563	699.370300
1070.984375	338.192261
1069.866211	408.407410
1068.748047	342.674011
1067.629883	511.226074
1066.511719	426.743042
1065.392578	438.288635
1064.273438	410.025055
1063.154297	299.854370
1062.034180	496.258392
1060.914063	407.162994
1059.793945	364.888214
1058.673828	-11.747800
1057.552734	-7.149947
1056.431641	310.644806
1055.310547	282.468231
1054.189453	81.433388
1053.067383	300.914795
1051.945313	345.174255
1050.823242	83.600220
1049.701172	200.278427
1048.578125	274.909607
1047.455078	207.216507
1046.332031	4.298480
1045.208008	314.500916
1044.083984	160.651901
1042.959961	51.186787
1041.835938	151.525269
1040.710938	200.587082
1039.585938	242.670868
1038.460938	98.479561
1037.335938	294.294159
1036.209961	201.432999
1035.083984	180.790237
1033.958008	229.994598
1032.832031	148.967667
1031.705078	347.065002
1030.578125	105.717766
1029.451172	-240.064575
1028.323242	-18.637268
1027.195313	-308.375977
1026.067383	-261.132599
1024.939453	-158.124191
1023.810547	-273.344543
1022.682617	-560.207397
1021.552734	-547.539063
1020.423828	-223.924026
1019.293945	-301.671661
1018.164063	-388.593628
1017.034180	-176.334915
1015.904297	-133.307999
1014.773438	153.079651
1013.642578	-98.085571
1012.511719	-75.743584
1011.379883	62.442455
1010.248047	149.705170
1009.116211	42.581158
1007.984375	750.140198
1006.851563	1052.574829
1005.718750	1260.119141
1004.585938	1754.395752
1003.452148	2253.146240
1002.319336	1787.908813
1001.185547	1015.630432
1000.050781	819.060547
998.916992	405.563293
997.782227	324.872833
996.647461	357.439392
995.512695	108.490654
994.376953	113.586998
993.241211	-33.487736
992.105469	130.984344
990.969727	111.002327
989.833008	201.786972
988.696289	-85.376350
987.559570	56.312126
986.421875	-106.073112
985.284180	86.432594
984.146484	166.117233
983.008789	116.946510
981.870117	95.524429
980.731445	-68.450462
979.592773	262.391724
978.454102	-53.129910
977.314453	392.747101
976.174805	210.904373
975.035156	424.592529
973.894531	436.072327
972.754883	631.456848
971.613281	390.457184
970.472656	319.615173
969.331055	287.948242
968.190430	366.586151
967.047852	252.543686
965.906250	439.209106
964.763672	612.139465
963.621094	507.644653
962.478516	417.074402
961.334961	234.981247
960.192383	291.407288
959.048828	178.394882
957.904297	-101.643501
956.759766	257.435059
955.616211	105.950768
954.470703	69.093338
953.326172	254.331116
952.180664	219.982849
951.035156	204.067703
949.889648	92.241707
948.743164	147.470200
947.596680	113.656654
946.450195	185.087860
945.303711	-22.101784
944.156250	95.242752
943.008789	260.602509
941.861328	190.865646
940.713867	43.682045
939.565430	47.283154
938.416992	73.809593
937.267578	344.475342
936.119141	241.180634
934.969727	3.551358
933.820313	253.876022
932.669922	182.917664
931.520508	71.102898
930.370117	100.655922
929.218750	200.892487
928.068359	378.588135
926.916992	89.756531
925.765625	308.570007
924.613281	-70.883759
923.461914	-131.656372
922.309570	148.766479
921.156250	-186.873932
920.003906	-217.717743
918.850586	-293.886932
917.697266	-101.872208
916.543945	-159.663223
915.389648	-360.369171
914.235352	-90.998749
913.081055	76.216133
911.926758	-78.739685
910.771484	-140.524063
909.616211	79.023758
908.460938	-281.871246
907.304688	-137.017181
906.148438	-91.859093
904.992188	-98.748291
903.835938	48.481468
902.678711	170.813232
901.521484	-96.255089
900.364258	-91.492897
899.206055	-88.917046
898.047852	-31.969368
896.889648	-56.403728
895.731445	68.496689
894.572266	123.322571
893.413086	286.688354
892.253906	-123.952858
891.094727	1.113636
889.934570	-36.445160
888.774414	-322.329590
887.613281	184.426224
886.453125	54.479942
885.291992	39.738041
884.130859	-29.091887
882.968750	21.706102
881.807617	-24.441217
880.645508	94.058449
879.482422	259.878723
878.320313	236.371918
877.157227	143.077744
875.994141	254.826416
874.830078	33.291039
873.666016	307.172852
872.501953	36.274208
871.337891	215.571289
870.173828	336.315643
869.008789	-69.270775
867.843750	157.212372
866.677734	255.471405
865.512695	83.986916
864.346680	265.381012
863.179688	-31.797852
862.013672	448.268677
860.846680	431.876617
859.679688	433.455444
858.511719	569.699829
857.344727	582.461365
856.176758	617.651306
855.008789	614.689331
853.839844	600.514282
852.670898	758.944336
851.501953	605.762268
850.333008	488.489288
849.163086	151.724289
847.993164	460.098022
846.823242	273.471527
845.652344	362.250336
844.482422	236.110626
843.311523	374.022095
842.139648	227.751999
840.968750	421.443481
839.796875	420.491913
838.624023	336.797394
837.452148	-41.895039
836.279297	269.942627
835.106445	400.652618
833.933594	182.873520
832.759766	418.387756
831.585938	475.166656
830.412109	471.610626
829.238281	244.891586
828.063477	497.799744
826.888672	213.087936
825.712891	436.782715
824.538086	308.126465
823.362305	273.064636
822.186523	405.049683
821.009766	260.707642
819.833008	-215.438477
818.656250	103.375420
817.479492	319.579498
816.301758	14.891533
815.124023	-13.858393
813.946289	166.408463
812.768555	104.126389
811.589844	44.020943
810.411133	10.535933
809.232422	-191.898102
808.052734	98.879936
806.873047	-123.633049
805.693359	100.204613
804.512695	68.552017
803.332031	-47.515385
802.151367	-61.541294
800.970703	-75.649406
799.789063	-178.555664
798.608398	-28.718630
797.425781	-184.968597
796.244141	-263.665558
795.061523	-176.227234
793.878906	-303.803558
792.696289	46.978355
791.512695	-18.773241
790.329102	63.733536
789.145508	-48.653587
787.960938	-41.591953
786.777344	60.497242
785.591797	188.989273
784.407227	113.904083
783.221680	-217.663055
782.037109	-140.300369
780.850586	-36.547237
779.665039	139.963226
778.478516	-143.064590
777.291992	-271.487488
776.105469	-150.492020
774.917969	-91.434631
773.730469	-202.382584
772.542969	-106.008507
771.354492	-181.778152
770.166016	189.989700
768.977539	58.915668
767.789063	-142.693985
766.599609	111.794670
765.410156	22.456049
764.220703	16.774393
763.030273	125.512619
761.840820	60.236595
760.650391	201.788712
759.458984	140.794022
758.267578	317.325867
757.076172	36.296730
755.884766	326.980499
754.693359	219.617981
753.500977	230.921555
752.308594	83.980858
751.115234	240.184158
749.922852	189.843231
748.729492	227.304276
747.535156	108.863159
746.341797	170.388702
745.147461	30.010345
743.953125	54.173977
742.757813	139.701782
741.563477	-70.808388
740.368164	119.876511
739.171875	334.556763
737.976563	27.705511
736.780273	-149.783951
735.583984	75.730156
734.386719	-42.583893
733.189453	-73.289307
731.992188	92.971214
730.794922	116.957359
729.596680	64.390373
728.399414	-34.053146
727.200195	195.501663
726.001953	258.859711
724.802734	97.143494
723.603516	197.698196
722.404297	154.088409
721.204102	-55.419312
720.003906	-94.495399
718.803711	200.436508
717.603516	106.868759
716.402344	373.364990
715.201172	351.897186
713.999023	-85.984627
712.797852	108.627838
711.595703	266.170441
710.393555	125.191055
709.190430	317.673462
707.987305	348.979828
706.784180	197.453812
705.581055	381.349304
704.376953	125.607178
703.172852	176.901566
701.968750	-71.937729
700.763672	68.766563
699.559570	46.436108
698.353516	119.886803
697.148438	63.016361
695.942383	-158.843628
694.736328	-380.475433
693.530273	25.807404
692.324219	-204.185745
691.117188	121.812111
689.910156	-86.119019
688.702148	-358.907562
687.494141	47.586502
686.286133	-38.297092
685.078125	-95.804710
683.870117	-343.909515
682.661133	-208.126266
681.452148	-312.775635
680.242188	-31.616777
679.032227	-183.601944
677.822266	-231.428177
676.612305	-198.980331
675.401367	-283.268188
674.191406	4.810493
672.979492	-191.671646
671.768555	191.718216
670.556641	-58.477398
669.344727	-23.050219
668.132813	127.051971
666.919922	130.294250
665.707031	168.238800
664.494141	150.145554
663.281250	22.065037
662.067383	151.072281
660.853516	79.416649
659.639648	122.274132
658.424805	87.560326
657.209961	24.928976
655.995117	-255.365479
654.779297	-110.744850
653.563477	-48.014423
652.347656	85.867493
651.131836	-58.157631
649.915039	-36.219040
648.698242	-40.091679
647.481445	95.997833
646.264648	288.001831
645.046875	165.757004
643.829102	-18.833050
642.610352	80.549118
641.392578	-69.599037
640.173828	242.481827
638.955078	287.822845
637.735352	163.294434
636.515625	111.752144
635.295898	27.880831
634.076172	-90.463737
632.855469	-43.620659
631.634766	84.558876
630.414063	163.101318
629.192383	-56.851891
627.971680	119.821144
626.749023	130.991028
625.527344	124.667961
624.304688	293.742096
623.082031	618.773438
621.859375	118.389313
620.636719	200.377975
619.413086	459.567535
618.189453	-46.224495
616.964844	-113.564415
615.741211	-243.551666
614.516602	-63.914989
613.291016	-96.825829
612.066406	-27.818750
610.840820	-271.794708
609.615234	126.898041
608.388672	-20.439491
607.163086	162.517899
605.936523	-102.055351
604.708984	16.836126
