# Supplementary material for: Raman spectroscopy accurately differentiates mucosal healing from non-healing and biochemical changes following biological therapy in inflammatory bowel disease
Source: PLoS One. 2021 Jun 2;16(6):e0252210. doi: 10.1371/journal.pone.0252210 (PMC8172032; doi:10.1371/journal.pone.0252210)
Supplement: S4 Dataset — (ZIP) [file pone.0252210.s006.zip › CD Mucosal healing/OC030-1 post_base sub cr removed_91__X_-19534.5__Y_47775.5__Time_1015.txt]

1714.774414	4.591242
1713.797852	42.701733
1712.820313	35.647976
1711.843750	78.798241
1710.866211	-58.466137
1709.888672	-99.848618
1708.911133	83.269844
1707.933594	27.293398
1706.955078	-152.427414
1705.976563	20.957806
1704.998047	51.949497
1704.019531	-32.540230
1703.040039	-29.044319
1702.061523	3.647155
1701.082031	-33.500954
1700.101563	-121.678680
1699.122070	-49.500984
1698.141602	19.816338
1697.161133	147.826019
1696.180664	16.569878
1695.200195	24.281872
1694.218750	-26.771559
1693.238281	157.279861
1692.256836	77.029030
1691.274414	258.456635
1690.292969	103.808731
1689.310547	74.763710
1688.328125	152.638504
1687.345703	345.388062
1686.363281	146.444305
1685.379883	201.052673
1684.396484	208.000107
1683.413086	196.647186
1682.429688	188.336441
1681.445313	329.505280
1680.461914	228.799118
1679.477539	301.543304
1678.493164	409.304047
1677.507813	296.629333
1676.523438	336.147583
1675.538086	471.851959
1674.552734	549.525574
1673.566406	441.596588
1672.581055	472.493988
1671.594727	503.905914
1670.608398	623.540344
1669.622070	488.756653
1668.634766	644.010376
1667.648438	544.999756
1666.661133	719.979248
1665.673828	818.560852
1664.685547	522.436279
1663.698242	784.082153
1662.709961	852.663452
1661.721680	664.721741
1660.733398	816.783569
1659.744141	924.369995
1658.755859	884.249573
1657.766602	990.473877
1656.777344	808.689514
1655.787109	828.853333
1654.797852	743.841675
1653.807617	627.773804
1652.817383	602.401733
1651.827148	646.504089
1650.835938	265.478180
1649.844727	485.496338
1648.853516	240.866989
1647.862305	245.458588
1646.871094	168.824738
1645.878906	-68.250290
1644.886719	-87.970810
1643.894531	9.180399
1642.902344	-38.231014
1641.910156	-26.883905
1640.916992	161.907806
1639.923828	63.721676
1638.930664	61.192230
1637.936523	-32.988632
1636.943359	79.176758
1635.949219	-34.758278
1634.955078	-10.970119
1633.960938	23.979895
1632.965820	-8.955898
1631.970703	-28.089426
1630.975586	21.855043
1629.980469	-59.234699
1628.985352	60.325779
1627.989258	246.198547
1626.993164	335.239319
1625.997070	251.230484
1625.000977	549.102661
1624.003906	637.082825
1623.007813	872.766541
1622.010742	848.733093
1621.012695	896.172791
1620.015625	1138.487061
1619.017578	1113.348633
1618.020508	826.177307
1617.021484	720.740417
1616.023438	823.157410
1615.025391	708.230042
1614.026367	787.931885
1613.027344	519.243896
1612.028320	581.495117
1611.028320	452.784149
1610.029297	492.288025
1609.029297	550.529358
1608.029297	742.755005
1607.028320	833.140869
1606.028320	863.635010
1605.027344	897.105652
1604.026367	909.979492
1603.025391	917.958984
1602.023438	1096.338867
1601.022461	757.035278
1600.020508	875.859009
1599.018555	872.045410
1598.016602	941.717834
1597.013672	862.675232
1596.010742	867.550598
1595.007813	836.107788
1594.004883	700.451721
1593.001953	860.160828
1591.998047	837.283386
1590.994141	971.235291
1589.990234	927.882080
1588.986328	957.789856
1587.981445	1139.159912
1586.976563	1078.089111
1585.971680	1309.219727
1584.966797	1084.219482
1583.961914	1252.981567
1582.956055	1247.230713
1581.950195	1418.738403
1580.944336	1350.663574
1579.938477	1337.393066
1578.931641	1326.823120
1577.924805	1462.085205
1576.917969	1441.216675
1575.911133	1207.071533
1574.904297	1352.828857
1573.896484	1259.314331
1572.888672	1163.260132
1571.880859	1036.064575
1570.873047	1337.736206
1569.864258	1104.028931
1568.855469	1176.935913
1567.846680	1273.156738
1566.837891	1325.156494
1565.829102	1397.854614
1564.819336	1444.519775
1563.809570	1509.262451
1562.799805	1413.052002
1561.790039	1438.707764
1560.779297	1355.352417
1559.768555	1328.971680
1558.757813	1356.927490
1557.747070	1483.232788
1556.736328	1448.714600
1555.724609	1201.665283
1554.712891	1374.146362
1553.701172	1297.824829
1552.689453	1358.583862
1551.676758	1486.453979
1550.664063	1412.255737
1549.651367	1363.779785
1548.638672	1475.505493
1547.625977	1333.557617
1546.612305	1380.216064
1545.598633	1266.381714
1544.584961	1297.104736
1543.571289	1141.558838
1542.556641	1158.936279
1541.541992	1163.159180
1540.527344	1149.065430
1539.512695	1072.774536
1538.498047	1133.059204
1537.482422	1095.007935
1536.466797	1015.432556
1535.451172	891.773315
1534.434570	894.261963
1533.418945	1038.272949
1532.402344	823.640869
1531.385742	670.665771
1530.369141	865.308411
1529.351563	688.622070
1528.334961	815.619690
1527.317383	689.915039
1526.299805	641.190186
1525.281250	610.192444
1524.263672	653.518738
1523.245117	583.308289
1522.226563	680.001099
1521.208008	676.032837
1520.188477	648.600159
1519.168945	523.167786
1518.150391	502.827820
1517.129883	505.286163
1516.110352	579.335754
1515.089844	357.653259
1514.070313	377.100220
1513.049805	329.445038
1512.028320	427.766418
1511.007813	325.541718
1509.986328	94.730186
1508.964844	81.698746
1507.943359	65.759659
1506.921875	308.437256
1505.899414	84.114166
1504.876953	-71.267464
1503.854492	-14.261988
1502.832031	-19.115992
1501.808594	-37.132133
1500.786133	-170.717545
1499.762695	41.013470
1498.739258	50.094757
1497.714844	150.938705
1496.691406	67.184372
1495.666992	134.025894
1494.642578	-108.955093
1493.617188	105.486015
1492.592773	-38.385479
1491.567383	-16.426863
1490.541992	-76.589821
1489.516602	-19.555202
1488.491211	139.277527
1487.464844	198.101532
1486.438477	182.525528
1485.412109	171.723648
1484.385742	206.527374
1483.358398	177.188217
1482.331055	290.379089
1481.303711	331.785400
1480.276367	304.005676
1479.249023	382.982330
1478.220703	591.576233
1477.192383	843.082642
1476.164063	941.313293
1475.135742	950.045166
1474.106445	754.733093
1473.077148	1200.780151
1472.047852	915.803589
1471.018555	1238.875366
1469.989258	1436.845093
1468.958984	1240.138550
1467.928711	1694.299316
1466.898438	1802.178467
1465.868164	1825.843628
1464.836914	2016.954102
1463.805664	2118.775879
1462.774414	2136.453125
1461.743164	2085.282227
1460.710938	2234.475098
1459.679688	2520.469727
1458.647461	2524.320313
1457.615234	2357.894531
1456.582031	2607.395020
1455.549805	2582.609375
1454.516602	2580.412354
1453.483398	2519.673340
1452.449219	2849.129150
1451.416016	2704.287598
1450.381836	2774.672363
1449.347656	2816.956299
1448.313477	2795.702148
1447.279297	2966.726807
1446.244141	2562.741211
1445.208984	2599.195801
1444.173828	2321.643066
1443.138672	2552.615967
1442.102539	2489.860107
1441.066406	2204.407715
1440.030273	2320.972900
1438.994141	2273.017334
1437.958008	2111.201416
1436.920898	1896.230713
1435.883789	1830.283203
1434.846680	1754.135498
1433.808594	1415.242188
1432.771484	1397.057495
1431.733398	1361.081543
1430.695313	1067.599121
1429.657227	756.485596
1428.618164	715.320251
1427.579102	722.010437
1426.540039	816.877808
1425.500977	631.797607
1424.461914	613.087463
1423.421875	594.305115
1422.381836	232.835739
1421.341797	400.444366
1420.301758	290.922302
1419.260742	473.457977
1418.219727	363.884033
1417.178711	329.839478
1416.137695	89.466240
1415.096680	-90.436584
1414.054688	-56.502895
1413.012695	52.857838
1411.970703	28.936890
1410.928711	55.313610
1409.885742	-136.950546
1408.842773	-5.000526
1407.799805	-116.725784
1406.756836	-14.898606
1405.712891	56.779869
1404.668945	-97.444908
1403.625000	-58.295506
1402.581055	68.723259
1401.537109	-2.425694
1400.492188	232.500092
1399.447266	91.270966
1398.402344	203.400558
1397.357422	325.603577
1396.311523	325.037781
1395.265625	489.936920
1394.219727	321.725525
1393.173828	286.434631
1392.126953	278.801361
1391.081055	198.725555
1390.034180	326.524628
1388.986328	284.236633
1387.939453	394.734100
1386.891602	165.160294
1385.843750	185.899841
1384.795898	186.789917
1383.748047	315.322021
1382.699219	184.055466
1381.651367	342.861542
1380.602539	9.673253
1379.552734	58.893494
1378.503906	308.049530
1377.454102	-9.382765
1376.404297	352.368835
1375.354492	117.813805
1374.303711	202.870972
1373.253906	170.901199
1372.203125	256.346924
1371.152344	279.654785
1370.100586	146.132782
1369.049805	97.648636
1367.998047	-77.658470
1366.946289	198.211639
1365.894531	155.437744
1364.841797	267.288666
1363.789063	125.435547
1362.736328	46.122353
1361.683594	91.518822
1360.630859	-51.904629
1359.577148	155.681244
1358.523438	10.349246
1357.469727	99.050995
1356.415039	-38.204994
1355.361328	128.071396
1354.306641	227.469193
1353.251953	421.504761
1352.197266	245.722122
1351.141602	547.013550
1350.085938	399.171661
1349.030273	556.959900
1347.974609	655.435608
1346.918945	647.506592
1345.862305	510.910828
1344.805664	659.850220
1343.749023	811.522400
1342.691406	901.472656
1341.634766	823.208862
1340.577148	950.927002
1339.519531	930.297729
1338.460938	838.178833
1337.403320	843.001099
1336.344727	813.489014
1335.286133	705.128967
1334.226563	611.989624
1333.167969	504.394409
1332.108398	493.632416
1331.048828	463.434601
1329.989258	453.369415
1328.928711	629.017212
1327.869141	392.268250
1326.808594	674.776611
1325.748047	557.366882
1324.686523	615.682861
1323.625977	518.783630
1322.564453	419.802155
1321.502930	350.826904
1320.440430	731.284912
1319.378906	554.433472
1318.316406	375.540466
1317.253906	446.114685
1316.190430	556.451233
1315.127930	415.696960
1314.064453	388.704102
1313.000977	352.219025
1311.937500	478.662994
1310.873047	543.838196
1309.809570	503.470856
1308.745117	463.470612
1307.679688	426.297516
1306.615234	229.565216
1305.549805	313.688965
1304.484375	442.390289
1303.418945	177.978500
1302.353516	309.802856
1301.287109	319.029877
1300.220703	218.023956
1299.154297	183.732742
1298.087891	-88.445038
1297.020508	-121.972847
1295.954102	-110.962006
1294.886719	30.470072
1293.818359	42.119179
1292.750977	98.252754
1291.682617	233.187576
1290.614258	-19.076790
1289.545898	175.322540
1288.476563	-27.138639
1287.407227	55.094715
1286.338867	42.049049
1285.268555	83.230339
1284.199219	-81.025108
1283.128906	-85.731407
1282.058594	-21.579481
1280.988281	84.457977
1279.917969	207.881851
1278.846680	275.292816
1277.775391	240.243652
1276.704102	325.329742
1275.632813	396.000916
1274.560547	361.834167
1273.488281	349.962006
1272.416016	482.528381
1271.343750	605.545288
1270.270508	741.004639
1269.197266	1003.641052
1268.124023	1005.235962
1267.050781	1229.183960
1265.977539	1343.494751
1264.903320	1318.974609
1263.829102	1211.795166
1262.753906	1565.782593
1261.679688	1612.677734
1260.604492	1459.945679
1259.529297	1390.369263
1258.454102	1645.080688
1257.378906	1524.808350
1256.302734	1633.735474
1255.226563	1652.753174
1254.150391	1591.655029
1253.073242	1594.082764
1251.997070	1664.828979
1250.919922	1704.140137
1249.841797	1760.671387
1248.764648	1853.829102
1247.686523	1956.875488
1246.608398	1595.861816
1245.530273	1808.629028
1244.452148	1742.109741
1243.373047	1632.088501
1242.293945	1728.681519
1241.214844	1856.953857
1240.135742	1922.221191
1239.055664	1863.870728
1237.975586	1883.327637
1236.895508	1820.450073
1235.815430	1888.687866
1234.734375	1961.893921
1233.654297	2056.992920
1232.573242	1858.959106
1231.491211	2060.916748
1230.410156	2105.430176
1229.328125	1774.672974
1228.246094	1807.349731
1227.163086	2079.775879
1226.081055	2013.331299
1224.998047	2002.671631
1223.915039	1996.936890
1222.832031	1829.236816
1221.748047	1482.765015
1220.664063	1508.805664
1219.580078	1544.562622
1218.496094	1121.240356
1217.412109	1166.835693
1216.327148	1038.568481
1215.242188	1064.944580
1214.157227	1011.672485
1213.071289	806.404846
1211.985352	685.713867
1210.899414	825.660522
1209.813477	989.680054
1208.727539	955.884399
1207.640625	1028.209351
1206.553711	775.080688
1205.466797	813.662964
1204.378906	758.264221
1203.291016	425.848206
1202.203125	604.128479
1201.115234	375.379211
1200.027344	228.545410
1198.938477	173.211365
1197.849609	377.727814
1196.760742	139.459763
1195.670898	144.178925
1194.582031	148.819916
1193.492188	170.238785
1192.401367	-3.089196
1191.311523	13.403903
1190.220703	-109.515083
1189.129883	72.578514
1188.039063	14.364420
1186.947266	-29.497355
1185.856445	-87.856850
1184.764648	64.901726
1183.671875	87.940369
1182.580078	178.002548
1181.487305	126.431091
1180.394531	254.581375
1179.301758	248.310242
1178.208984	421.649384
1177.115234	359.982788
1176.021484	619.193848
1174.927734	562.013611
1173.833008	756.134338
1172.738281	614.875610
1171.643555	729.605286
1170.548828	808.228516
1169.454102	740.724670
1168.358398	735.277710
1167.262695	672.270630
1166.166992	520.660583
1165.070313	646.197693
1163.973633	644.846558
1162.876953	729.308655
1161.780273	727.554016
1160.683594	892.756836
1159.585938	993.237000
1158.488281	900.130249
1157.389648	871.300171
1156.291992	949.618958
1155.193359	984.763184
1154.094727	785.972290
1152.996094	830.233459
1151.896484	957.686890
1150.796875	817.948730
1149.697266	875.793579
1148.597656	861.916870
1147.498047	583.466248
1146.397461	783.478882
1145.296875	807.008667
1144.195313	789.834717
1143.094727	710.547852
1141.993164	849.903564
1140.891602	1017.480713
1139.789063	977.876770
1138.687500	1135.326538
1137.584961	1221.156250
1136.482422	1263.914673
1135.379883	1505.934937
1134.276367	1412.711304
1133.172852	1684.929199
1132.069336	1733.604736
1130.964844	1917.276733
1129.861328	2233.464600
1128.756836	2119.851563
1127.652344	2307.228271
1126.546875	2344.861572
1125.442383	2382.192139
1124.336914	2383.678955
1123.230469	2562.609619
1122.125000	2487.680420
1121.018555	2237.234131
1119.912109	2370.233398
1118.805664	2285.080078
1117.699219	2310.926270
1116.591797	2161.365234
1115.484375	2207.950928
1114.376953	2223.479004
1113.268555	2122.841309
1112.160156	2149.630859
1111.051758	2133.572510
1109.943359	1980.171021
1108.833984	2029.738647
1107.725586	1913.647217
1106.616211	1915.401001
1105.505859	2072.693359
1104.396484	2007.742432
1103.286133	1793.860229
1102.175781	1914.822510
1101.064453	1827.865723
1099.954102	1860.936523
1098.842773	1858.342773
1097.731445	2020.473145
1096.619141	1988.998047
1095.507813	1837.093872
1094.395508	1901.693970
1093.282227	1864.716919
1092.169922	1752.136108
1091.056641	1862.959473
1089.943359	1893.439331
1088.830078	1775.399048
1087.716797	1868.855957
1086.602539	1670.371704
1085.488281	1617.490967
1084.373047	1766.529907
1083.258789	1630.865479
1082.143555	1734.664795
1081.028320	1920.378052
1079.913086	1953.089966
1078.796875	1931.522949
1077.680664	1771.210327
1076.564453	1601.333496
1075.448242	1684.703735
1074.331055	1655.182983
1073.213867	1536.310303
1072.096680	1576.702026
1070.979492	1659.036987
1069.861328	1553.595703
1068.743164	1541.700317
1067.625000	1499.130615
1066.505859	1489.139282
1065.386719	1495.323853
1064.267578	1435.739624
1063.148438	1301.072998
1062.029297	1308.997314
1060.909180	1403.261719
1059.789063	1417.759033
1058.667969	1406.320313
1057.547852	1345.605591
1056.426758	1460.014038
1055.305664	1237.693359
1054.183594	1440.469116
1053.062500	1292.632935
1051.940430	1331.489136
1050.818359	1421.516479
1049.695313	1343.275269
1048.572266	1365.246704
1047.449219	1391.714478
1046.326172	1240.752441
1045.203125	1397.517212
1044.079102	978.213623
1042.955078	1206.924194
1041.830078	892.431580
1040.706055	1053.225220
1039.581055	827.162781
1038.456055	875.860535
1037.331055	1080.400513
1036.205078	886.708435
1035.079102	1000.163879
1033.953125	1122.767822
1032.826172	963.766418
1031.700195	1004.738708
1030.573242	1094.414185
1029.445313	870.167664
1028.318359	738.908020
1027.190430	656.412109
1026.062500	506.525177
1024.934570	626.014893
1023.805664	373.918182
1022.676758	465.403534
1021.547852	371.153900
1020.418945	455.543518
1019.289063	484.176483
1018.159180	582.329102
1017.029297	722.138306
1015.898438	643.967957
1014.767578	887.922546
1013.636719	1090.048218
1012.505859	1069.711548
1011.375000	1019.277039
1010.243164	1059.147583
1009.111328	1175.388672
1007.978516	1312.402100
1006.846680	1821.861450
1005.713867	2435.178711
1004.581055	3140.736816
1003.447266	3769.692383
1002.313477	3288.927979
1001.179688	2736.793945
1000.045898	2138.758545
998.912109	1705.048950
997.777344	1421.689087
996.642578	1431.726563
995.506836	1467.207031
994.372070	1329.683594
993.236328	1233.819214
992.100586	1315.685303
990.963867	1224.640259
989.828125	1221.348877
988.691406	1185.876709
987.553711	1150.513062
986.416992	1200.526367
985.279297	1004.163513
984.141602	989.927490
983.003906	1019.561279
981.865234	1028.580933
980.726563	982.499878
979.587891	1270.163452
978.448242	1093.208008
977.309570	1254.519043
976.169922	1197.489380
975.030273	1418.750732
973.889648	1442.434937
972.749023	1137.743652
971.608398	1442.022583
970.467773	1555.733765
969.326172	1451.459473
968.184570	1322.161255
967.042969	1154.095825
965.901367	990.880920
964.758789	1149.028198
963.616211	1096.330078
962.473633	1202.036255
961.330078	1030.552856
960.186523	937.260803
959.042969	835.054749
957.899414	1053.758057
956.754883	777.957092
955.610352	784.085388
954.465820	682.856628
953.321289	796.989319
952.175781	744.284058
951.030273	707.839355
949.884766	644.201416
948.738281	647.115662
947.591797	684.545837
946.445313	605.657959
945.298828	709.803833
944.151367	544.632446
943.003906	726.857300
941.856445	758.571960
940.708008	708.351563
939.559570	626.457458
938.411133	597.319824
937.262695	709.851135
936.113281	567.200195
934.964844	463.626617
933.814453	431.004913
932.665039	674.361877
931.514648	512.371765
930.364258	302.889008
929.213867	448.968842
928.062500	690.846924
926.912109	245.557251
925.759766	151.139359
924.608398	270.859711
923.456055	83.757202
922.303711	294.909515
921.151367	72.041016
919.999023	17.717760
918.845703	120.456512
917.692383	159.804337
916.539063	22.251749
915.384766	23.525780
914.230469	-68.010132
913.076172	-20.809177
911.920898	-50.513149
910.766602	-172.953201
909.611328	-174.881470
908.455078	0.296856
907.299805	-80.502937
906.143555	2.158353
904.987305	19.325108
903.830078	195.295670
902.673828	81.553474
901.516602	149.240128
900.359375	142.438751
899.201172	160.777161
898.042969	333.194275
896.884766	218.497025
895.726563	219.418030
894.567383	286.139130
893.408203	251.339249
892.249023	124.128586
891.088867	155.354279
889.929688	231.952255
888.769531	37.748848
887.608398	182.506714
886.448242	24.941647
885.287109	61.730335
884.125977	116.750572
882.963867	212.550171
881.801758	188.981964
880.639648	-19.252048
879.477539	104.127144
878.315430	252.418030
877.152344	222.845505
875.989258	92.105858
874.825195	-0.114965
873.661133	81.220680
872.497070	90.653992
871.333008	-61.776810
870.168945	-144.244537
869.003906	-3.854064
867.838867	-36.532642
866.672852	-37.577450
865.506836	114.343636
864.340820	-10.065611
863.174805	171.227646
862.008789	-53.966488
860.841797	64.614555
859.674805	35.081364
858.506836	144.822525
857.339844	95.283684
856.171875	32.407642
855.003906	86.267342
853.834961	232.120575
852.666016	19.304739
851.497070	333.331635
850.328125	172.254105
849.158203	87.481354
847.988281	199.879700
846.818359	177.926682
845.647461	-83.490921
844.477539	-89.633041
843.306641	136.959427
842.134766	-19.039694
840.963867	-114.578957
839.791992	6.824233
838.619141	81.239143
837.447266	171.249451
836.274414	169.611176
835.101563	92.010681
833.928711	353.874695
832.754883	405.723724
831.581055	265.549896
830.407227	357.491913
829.232422	253.017548
828.058594	266.753021
826.883789	331.726532
825.708008	242.778976
824.533203	205.063339
823.357422	332.207275
822.181641	91.602028
821.004883	200.738647
819.828125	102.632614
818.651367	167.001282
817.474609	-24.730947
816.296875	-154.161926
815.119141	-9.995261
813.941406	-19.487944
812.763672	-33.544308
811.584961	-61.051353
810.406250	-77.563515
809.226563	59.130814
808.047852	-64.316628
806.868164	-74.567764
805.688477	39.387341
804.507813	-57.761269
803.327148	104.659904
802.146484	-110.385315
800.965820	96.011375
799.784180	9.380809
798.603516	-8.650477
797.420898	52.970295
796.239258	-60.717655
795.056641	4.953359
793.874023	48.251862
792.691406	-114.634491
791.507813	-275.417114
790.324219	225.587585
789.140625	121.949547
787.956055	46.932022
786.772461	2.711243
785.586914	44.571171
784.402344	19.867134
783.216797	10.444937
782.032227	91.426308
780.845703	-70.880722
779.660156	102.443565
778.473633	-2.792755
777.287109	68.446457
776.100586	-87.929779
774.913086	40.253124
773.725586	4.887924
772.538086	37.709480
771.349609	187.191330
770.161133	135.748917
768.972656	178.905853
767.784180	314.392975
766.594727	165.387207
765.405273	203.479385
764.215820	309.619843
763.026367	400.095001
761.835938	507.938538
760.645508	485.694031
759.454102	667.881531
758.262695	860.789734
757.072266	967.651428
755.879883	933.569397
754.688477	1042.196533
753.496094	1115.435425
752.303711	861.105957
751.110352	977.943542
749.917969	857.392700
748.724609	776.258972
747.530273	905.729065
746.336914	903.322083
745.142578	751.585876
743.948242	841.062500
742.752930	811.949341
741.558594	723.531982
740.363281	652.575012
739.166992	607.836121
737.971680	775.528870
736.775391	507.170898
735.579102	433.744202
734.381836	539.794617
733.185547	466.242279
731.988281	342.329620
730.790039	520.329529
729.592773	433.541962
728.394531	488.894135
727.196289	297.147125
725.997070	643.151550
724.797852	418.648315
723.598633	607.151611
722.399414	400.240356
721.199219	407.439514
719.999023	593.679993
718.798828	419.736267
717.598633	437.947418
716.397461	471.475677
715.196289	424.355774
713.994141	427.487518
712.792969	432.885956
711.590820	320.683624
710.388672	448.334991
709.185547	292.837097
707.982422	89.623787
706.779297	143.591034
705.576172	117.133759
704.372070	82.141891
703.167969	217.063309
701.963867	93.220451
700.759766	365.468842
699.554688	68.083344
698.349609	105.834023
697.143555	126.399086
695.938477	158.047806
694.732422	-14.288033
693.525391	9.177228
692.319336	61.114277
691.112305	-192.804474
689.905273	-112.093208
688.697266	-11.608354
687.490234	6.677085
686.282227	-52.828812
685.073242	-96.826149
683.865234	-23.434206
682.656250	-114.481201
681.447266	-49.155907
680.237305	202.769623
679.028320	-19.419907
677.818359	133.429413
676.607422	35.423157
675.397461	43.841438
674.186523	67.741920
672.975586	-27.017014
671.763672	88.399803
670.551758	204.095581
669.339844	285.478790
668.127930	118.599548
666.915039	209.262924
665.703125	213.780594
664.489258	153.827621
663.276367	247.508148
662.062500	112.613365
660.848633	66.555046
659.634766	96.312691
658.419922	201.830017
657.205078	78.923172
655.990234	18.833961
654.775391	247.862213
653.559570	54.546848
652.343750	-88.945641
651.126953	-161.121521
649.911133	-82.381386
648.694336	-85.394608
647.477539	98.959373
646.259766	281.126862
645.041992	269.556152
643.824219	208.483322
642.606445	263.522095
641.387695	311.992584
640.168945	-114.816376
638.950195	-38.669331
637.730469	204.828888
636.511719	28.994030
635.291016	-26.796364
634.071289	-82.959793
632.850586	15.037820
631.629883	11.602160
630.409180	-58.926083
629.188477	105.931259
627.966797	1.896880
626.745117	105.132706
625.522461	183.880417
624.300781	248.782730
623.078125	291.202362
621.854492	450.319061
620.631836	473.207489
619.408203	85.760941
618.184570	287.986816
616.960938	51.948425
615.736328	86.167381
614.511719	35.186878
613.287109	-86.079163
612.061523	43.062599
610.835938	9.674201
609.610352	-15.262305
608.384766	-72.496567
607.158203	-31.838007
605.931641	-28.065163
604.705078	-7.919839
