# Supplementary material for: Raman spectroscopy accurately differentiates mucosal healing from non-healing and biochemical changes following biological therapy in inflammatory bowel disease
Source: PLoS One. 2021 Jun 2;16(6):e0252210. doi: 10.1371/journal.pone.0252210 (PMC8172032; doi:10.1371/journal.pone.0252210)
Supplement: S4 Dataset — (ZIP) [file pone.0252210.s006.zip › CD Mucosal healing/EC027-1-1_BL sub CR removed_63__X_-21293.7__Y_3619.86__Time_703.txt]

1714.656250	278.220520
1713.679688	-46.800846
1712.703125	-111.054298
1711.725586	102.372162
1710.749023	11.645873
1709.771484	-149.994904
1708.792969	169.502869
1707.815430	-203.523621
1706.836914	78.526566
1705.858398	59.249050
1704.879883	-143.371750
1703.901367	-309.741943
1702.922852	-38.501888
1701.943359	-116.604370
1700.963867	-161.272858
1699.983398	-156.556946
1699.003906	-126.467735
1698.023438	156.064453
1697.042969	362.190186
1696.062500	99.185791
1695.082031	88.575798
1694.100586	-17.052523
1693.120117	4.045205
1692.137695	44.858635
1691.156250	212.238937
1690.174805	343.274994
1689.192383	360.573944
1688.209961	234.897812
1687.227539	163.639236
1686.244141	109.383385
1685.261719	405.326935
1684.278320	14.610015
1683.294922	472.181458
1682.311523	198.051804
1681.327148	558.686646
1680.342773	315.743286
1679.358398	316.004059
1678.374023	463.491760
1677.389648	202.059402
1676.404297	649.070251
1675.418945	679.201172
1674.433594	686.190430
1673.448242	640.801636
1672.461914	869.898071
1671.475586	802.073669
1670.489258	673.922729
1669.502930	586.383484
1668.516602	682.786743
1667.529297	1029.337891
1666.541992	959.743286
1665.554688	1275.566650
1664.566406	987.049011
1663.579102	789.475281
1662.590820	1154.711548
1661.602539	979.582703
1660.614258	945.581116
1659.625000	1026.086182
1658.635742	860.730103
1657.647461	748.969116
1656.657227	1003.177002
1655.667969	971.872375
1654.677734	896.062256
1653.688477	942.506531
1652.697266	666.597229
1651.707031	856.810547
1650.716797	642.768555
1649.725586	799.382507
1648.734375	554.552673
1647.743164	434.437500
1646.750977	335.889282
1645.759766	314.371246
1644.767578	404.137085
1643.775391	523.255737
1642.783203	505.384613
1641.790039	355.874573
1640.796875	399.364288
1639.803711	118.648346
1638.810547	-177.482498
1637.817383	-56.569279
1636.823242	-141.088943
1635.829102	180.594559
1634.834961	196.694550
1633.840820	181.404999
1632.845703	31.998568
1631.850586	-167.166382
1630.855469	-326.551666
1629.860352	-135.579849
1628.865234	-260.319855
1627.869141	-153.299973
1626.873047	-46.165989
1625.876953	34.769531
1624.880859	-139.245255
1623.883789	-60.686703
1622.887695	-37.231873
1621.890625	54.643250
1620.892578	193.865509
1619.895508	-66.111519
1618.897461	-16.026398
1617.899414	-26.270767
1616.901367	-67.937019
1615.903320	24.310358
1614.904297	213.645599
1613.906250	-168.893677
1612.907227	30.973276
1611.907227	191.449860
1610.908203	63.527050
1609.908203	45.747932
1608.908203	-0.838823
1607.908203	-112.898445
1606.908203	110.333672
1605.907227	55.886745
1604.906250	82.601036
1603.905273	302.964233
1602.904297	130.675125
1601.903320	306.385773
1600.901367	66.075203
1599.899414	-25.118654
1598.897461	-320.265961
1597.895508	-61.178940
1596.892578	-173.382156
1595.889648	-207.223236
1594.886719	-392.640930
1593.883789	-517.991821
1592.880859	22.473148
1591.876953	-186.637558
1590.873047	-192.172440
1589.869141	125.768318
1588.865234	-117.450493
1587.860352	119.256332
1586.855469	100.183739
1585.850586	130.534805
1584.845703	-86.879852
1583.839844	151.732040
1582.834961	14.919390
1581.829102	68.190468
1580.823242	92.652222
1579.816406	239.335175
1578.810547	156.729218
1577.803711	45.377201
1576.796875	212.351929
1575.790039	262.031555
1574.782227	-96.834816
1573.775391	48.791630
1572.767578	131.790756
1571.759766	-149.318008
1570.750977	-69.246628
1569.743164	26.219187
1568.734375	12.364764
1567.725586	-79.570663
1566.716797	51.665089
1565.707031	117.760185
1564.697266	336.780823
1563.687500	78.071335
1562.677734	192.872574
1561.667969	159.601349
1560.657227	165.048950
1559.647461	69.207504
1558.636719	38.014309
1557.625000	201.005142
1556.614258	-37.851955
1555.602539	368.207672
1554.590820	242.985367
1553.579102	278.162323
1552.567383	-28.576256
1551.554688	107.194992
1550.541992	214.253067
1549.529297	411.621338
1548.516602	331.959961
1547.502930	78.869698
1546.490234	195.422653
1545.476563	309.136627
1544.462891	461.378113
1543.448242	-37.750587
1542.434570	209.697433
1541.419922	-0.288486
1540.405273	9.104476
1539.390625	103.494217
1538.375000	169.252075
1537.359375	172.865448
1536.343750	109.214165
1535.328125	81.514069
1534.312500	-98.505257
1533.295898	144.183258
1532.280273	-136.666550
1531.262695	340.062958
1530.246094	285.651276
1529.229492	213.053284
1528.211914	137.719345
1527.194336	-81.952576
1526.176758	-157.542953
1525.159180	103.891228
1524.140625	45.944477
1523.122070	113.916000
1522.103516	-78.098671
1521.084961	64.109314
1520.065430	-33.031956
1519.046875	11.097605
1518.027344	3.631505
1517.006836	163.004929
1515.987305	-88.848518
1514.966797	-168.688629
1513.947266	77.467712
1512.925781	274.558838
1511.905273	-59.862854
1510.884766	-132.547455
1509.863281	89.672348
1508.841797	19.246906
1507.820313	-251.317490
1506.797852	-286.043213
1505.776367	-274.733795
1504.753906	-35.491196
1503.731445	136.899445
1502.708008	-141.789703
1501.685547	-151.548569
1500.662109	-161.446716
1499.638672	-120.258957
1498.615234	-253.256088
1497.591797	-117.620949
1496.567383	22.939636
1495.542969	-268.950195
1494.518555	-279.520081
1493.494141	-154.681351
1492.468750	-40.242649
1491.443359	15.266350
1490.417969	-49.438644
1489.392578	-185.741516
1488.367188	-41.131588
1487.340820	85.433716
1486.314453	20.386150
1485.288086	65.035255
1484.261719	170.829239
1483.234375	80.027275
1482.207031	282.530182
1481.179688	331.858490
1480.152344	426.991699
1479.125000	195.723740
1478.096680	751.991272
1477.068359	456.908386
1476.040039	406.454590
1475.011719	524.066406
1473.982422	661.928406
1472.953125	822.594238
1471.923828	845.695923
1470.894531	983.261658
1469.864258	962.962219
1468.834961	1214.832153
1467.804688	1614.042114
1466.774414	1499.438721
1465.743164	1445.847046
1464.712891	1481.223755
1463.681641	1750.315308
1462.650391	1572.150146
1461.618164	1736.912598
1460.586914	2109.836670
1459.554688	1845.327026
1458.522461	1684.988281
1457.490234	1826.704224
1456.458008	1879.553833
1455.424805	2097.242920
1454.391602	2033.333008
1453.358398	1956.778320
1452.325195	2298.544189
1451.291016	2189.014404
1450.256836	2135.293457
1449.222656	2246.282471
1448.188477	2430.695068
1447.154297	2273.188232
1446.119141	2211.959961
1445.083984	2201.409424
1444.048828	2390.818848
1443.013672	1978.002930
1441.977539	2015.650391
1440.941406	2048.259521
1439.905273	1919.069336
1438.869141	1941.658691
1437.832031	1640.748901
1436.795898	1564.929932
1435.758789	1378.013306
1434.720703	1314.976563
1433.683594	989.410767
1432.645508	1007.389832
1431.608398	861.366028
1430.569336	551.390503
1429.531250	645.332886
1428.493164	799.844360
1427.454102	737.443848
1426.415039	551.587769
1425.375977	446.555664
1424.335938	596.190674
1423.296875	382.992767
1422.256836	185.065933
1421.215820	297.101990
1420.175781	303.424408
1419.135742	231.780640
1418.094727	323.857941
1417.053711	415.986816
1416.011719	276.667114
1414.970703	-141.710388
1413.928711	16.115837
1412.886719	-12.100384
1411.844727	80.464958
1410.802734	132.879990
1409.759766	-201.628433
1408.716797	21.856987
1407.673828	49.431629
1406.630859	-61.018173
1405.586914	37.066757
1404.542969	-324.146820
1403.499023	55.260498
1402.455078	103.415169
1401.411133	-41.495876
1400.366211	-38.266575
1399.321289	22.753431
1398.276367	251.834961
1397.230469	202.709717
1396.185547	369.254028
1395.139648	195.105911
1394.093750	314.223541
1393.046875	37.723701
1392.000977	187.126144
1390.954102	-114.000610
1389.907227	88.170113
1388.860352	120.240799
1387.812500	-77.731812
1386.765625	134.704102
1385.717773	94.614296
1384.669922	129.678085
1383.621094	-230.063034
1382.573242	-74.724876
1381.524414	55.688931
1380.475586	306.081635
1379.425781	-115.280304
1378.376953	85.384537
1377.327148	-203.168747
1376.277344	337.112793
1375.227539	-148.204025
1374.176758	219.975952
1373.126953	114.278206
1372.076172	-41.113201
1371.025391	-148.929428
1369.973633	87.395775
1368.922852	-10.144238
1367.871094	-167.301941
1366.819336	134.071671
1365.766602	188.906525
1364.714844	4.854864
1363.662109	-126.709801
1362.609375	35.597130
1361.556641	-45.861107
1360.502930	-27.644289
1359.450195	-325.140839
1358.396484	-241.929123
1357.341797	-51.717915
1356.288086	165.906158
1355.233398	5.857641
1354.178711	-106.771301
1353.124023	270.120544
1352.069336	182.605103
1351.013672	214.439926
1349.958984	166.979828
1348.903320	117.193596
1347.846680	370.268616
1346.791016	519.201355
1345.734375	385.465240
1344.677734	666.023865
1343.621094	673.905945
1342.563477	565.424500
1341.506836	474.484711
1340.449219	638.895081
1339.391602	558.157532
1338.333008	697.983948
1337.275391	481.374023
1336.216797	314.492645
1335.158203	642.774658
1334.098633	560.317200
1333.040039	641.304260
1331.980469	821.307922
1330.920898	719.487000
1329.861328	800.777954
1328.800781	526.251099
1327.740234	684.404480
1326.679688	667.211670
1325.619141	613.107056
1324.558594	894.991821
1323.497070	994.176880
1322.435547	765.153870
1321.374023	694.292542
1320.312500	877.714722
1319.250000	718.294189
1318.187500	630.584534
1317.125000	848.773743
1316.062500	827.868286
1314.999023	676.459229
1313.935547	835.700989
1312.872070	820.076538
1311.808594	747.924255
1310.745117	771.947693
1309.680664	786.218872
1308.616211	965.504761
1307.551758	773.229675
1306.486328	854.235291
1305.420898	691.790344
1304.355469	792.656799
1303.290039	937.835083
1302.224609	807.735718
1301.158203	704.821777
1300.091797	621.703247
1299.025391	767.175232
1297.958984	1064.951050
1296.891602	692.335815
1295.824219	928.800415
1294.756836	735.725891
1293.689453	1028.690674
1292.621094	1000.220825
1291.553711	844.303772
1290.485352	708.150024
1289.416016	829.564575
1288.347656	693.631958
1287.278320	670.561157
1286.208984	613.271301
1285.139648	908.821167
1284.069336	680.212036
1283.000000	877.816772
1281.929688	686.171082
1280.858398	989.054626
1279.788086	748.658020
1278.716797	1134.697266
1277.645508	857.805603
1276.574219	1006.575073
1275.502930	918.193176
1274.430664	815.237976
1273.358398	837.006653
1272.286133	897.909424
1271.213867	978.374146
1270.140625	948.953613
1269.067383	1236.993652
1267.994141	1293.054810
1266.920898	1107.524048
1265.846680	917.231506
1264.773438	1068.581299
1263.699219	885.771179
1262.624023	1068.824707
1261.549805	1371.284424
1260.474609	932.711487
1259.399414	1142.529663
1258.324219	1164.693970
1257.248047	1040.732178
1256.172852	1133.575439
1255.096680	1024.328125
1254.019531	997.902466
1252.943359	935.006653
1251.866211	1341.714111
1250.789063	1137.715698
1249.711914	1135.666016
1248.634766	1179.824951
1247.556641	1245.847534
1246.478516	1032.364136
1245.400391	1117.837769
1244.321289	1169.267456
1243.243164	1004.525208
1242.164063	1252.637695
1241.084961	983.557678
1240.004883	988.850464
1238.925781	1113.036621
1237.845703	975.150818
1236.765625	1072.587158
1235.684570	946.875793
1234.604492	1036.978882
1233.523438	1136.721924
1232.442383	1117.661499
1231.360352	909.614624
1230.279297	897.844543
1229.197266	711.692322
1228.115234	1009.837585
1227.032227	613.101501
1225.950195	400.444489
1224.867188	487.881561
1223.784180	703.457703
1222.701172	672.224060
1221.617188	723.179626
1220.533203	467.070557
1219.449219	619.491211
1218.365234	580.918640
1217.280273	426.365417
1216.195313	460.234192
1215.110352	411.947479
1214.025391	346.740326
1212.940430	612.191467
1211.854492	435.877869
1210.768555	233.059860
1209.681641	522.341675
1208.595703	522.067871
1207.508789	647.114075
1206.421875	458.696075
1205.334961	725.785339
1204.247070	368.673523
1203.160156	524.750610
1202.072266	256.843201
1200.983398	32.336777
1199.895508	250.803421
1198.806641	163.465927
1197.717773	-34.574703
1196.628906	-95.467796
1195.539063	74.492149
1194.449219	-29.802607
1193.359375	77.438141
1192.269531	297.531952
1191.179688	-40.014160
1190.088867	-269.369812
1188.998047	-284.925507
1187.907227	23.638372
1186.815430	106.320061
1185.723633	-214.339066
1184.631836	-126.976334
1183.540039	8.261211
1182.448242	124.179672
1181.355469	-47.795113
1180.262695	-212.572525
1179.169922	-312.625641
1178.076172	-391.142029
1176.982422	19.074688
1175.888672	86.492905
1174.794922	-68.911148
1173.700195	206.653397
1172.606445	-15.880507
1171.511719	180.422699
1170.416016	87.045021
1169.321289	137.167953
1168.225586	203.931839
1167.129883	-52.206383
1166.034180	-150.528046
1164.937500	-72.023766
1163.840820	97.171860
1162.744141	287.715118
1161.647461	177.158768
1160.550781	-28.936577
1159.453125	185.151184
1158.355469	363.264526
1157.256836	159.418411
1156.159180	494.764984
1155.060547	-131.343674
1153.961914	604.380615
1152.863281	49.904873
1151.763672	146.310410
1150.664063	-31.448360
1149.564453	24.283258
1148.464844	-134.457230
1147.364258	-109.836731
1146.263672	240.878860
1145.163086	65.311142
1144.062500	-76.929993
1142.960938	-71.671715
1141.859375	35.800896
1140.757813	-318.210754
1139.656250	67.311577
1138.553711	-1.439895
1137.451172	48.601685
1136.348633	-122.418411
1135.246094	105.654869
1134.142578	-93.937508
1133.039063	357.082581
1131.935547	354.424988
1130.832031	252.026093
1129.727539	512.640503
1128.623047	452.821960
1127.518555	620.655518
1126.413086	446.895569
1125.308594	339.540039
1124.203125	556.874268
1123.096680	598.697937
1121.991211	450.931274
1120.884766	303.169891
1119.778320	176.735794
1118.671875	476.436798
1117.564453	309.671814
1116.458008	431.630981
1115.350586	338.192902
1114.242188	138.307968
1113.134766	333.377594
1112.026367	294.254852
1110.917969	-52.165466
1109.808594	185.206802
1108.700195	205.080109
1107.590820	262.690155
1106.481445	554.021790
1105.372070	382.439667
1104.261719	321.832886
1103.151367	556.200073
1102.041016	436.530975
1100.930664	456.051788
1099.819336	301.018646
1098.708008	483.178436
1097.596680	460.155792
1096.484375	566.724487
1095.373047	465.894501
1094.260742	716.055542
1093.147461	558.660339
1092.035156	665.025757
1090.921875	498.262085
1089.808594	569.253235
1088.695313	301.387634
1087.581055	334.720306
1086.467773	400.960754
1085.353516	495.367828
1084.238281	281.779205
1083.124023	658.177856
1082.008789	24.060932
1080.893555	327.515533
1079.777344	264.450378
1078.662109	337.608154
1077.545898	279.271301
1076.429688	385.253510
1075.312500	322.246735
1074.196289	442.261261
1073.079102	22.806137
1071.960938	-44.733902
1070.843750	-74.715820
1069.725586	139.070724
1068.607422	336.376892
1067.489258	350.888184
1066.370117	175.702957
1065.251953	166.878174
1064.132813	275.126343
1063.012695	205.474838
1061.893555	243.525330
1060.773438	410.250305
1059.653320	209.738663
1058.532227	-2.344554
1057.412109	148.066864
1056.291016	141.850021
1055.169922	9.497930
1054.047852	159.916046
1052.926758	179.523758
1051.804688	124.442635
1050.681641	29.745001
1049.559570	98.525742
1048.436523	-47.353069
1047.313477	138.161789
1046.190430	-110.170029
1045.066406	-255.731750
1043.942383	104.719101
1042.818359	8.244914
1041.694336	88.974442
1040.569336	32.278572
1039.445313	113.100693
1038.319336	249.829300
1037.194336	-51.096340
1036.068359	-88.807068
1034.942383	210.983948
1033.816406	373.456177
1032.690430	126.578102
1031.563477	219.391022
1030.436523	0.720464
1029.308594	182.002365
1028.181641	-201.370285
1027.053711	-124.492104
1025.925781	-63.817226
1024.797852	-186.525681
1023.668945	-107.110924
1022.540039	-324.728516
1021.411133	-618.726563
1020.281250	-267.545563
1019.152344	-433.653381
1018.022461	-277.262604
1016.892578	-271.535187
1015.761719	-478.944580
1014.630859	117.934883
1013.500000	-1.217667
1012.369141	-467.633301
1011.237305	36.525394
1010.105469	274.326172
1008.973633	162.631668
1007.841797	506.964600
1006.708984	497.289642
1005.576172	744.470886
1004.443359	1426.386475
1003.310547	1835.307129
1002.176758	1624.719360
1001.042969	1261.840088
999.908203	753.706848
998.774414	86.568336
997.639648	482.080414
996.504883	145.699844
995.370117	-183.470886
994.234375	142.983002
993.098633	151.047134
991.962891	78.511421
990.826172	-30.756021
989.690430	-29.178484
988.553711	-154.235260
987.416016	-87.843269
986.279297	128.399521
985.141602	-145.913284
984.003906	42.880459
982.865234	-210.291931
981.727539	13.228325
980.588867	-4.831581
979.450195	-489.753479
978.310547	-61.207359
977.170898	-32.830849
976.031250	-93.983017
974.891602	288.623535
973.751953	-15.866469
972.611328	206.014145
971.470703	170.693329
970.329102	20.718494
969.188477	217.608536
968.046875	24.370289
966.904297	125.080276
965.762695	145.590530
964.620117	10.273718
963.477539	161.789093
962.334961	-2.984614
961.191406	171.670563
960.047852	227.233673
958.904297	106.514977
957.760742	98.223091
956.616211	99.236488
955.471680	82.078468
954.327148	236.723175
953.182617	398.300964
952.037109	273.989380
950.891602	351.143188
949.745117	-17.475939
948.599609	121.710220
947.453125	347.819550
946.306641	-4.127872
945.159180	53.137772
944.012695	206.431854
942.865234	167.994141
941.716797	243.851379
940.569336	235.361069
939.420898	361.630707
938.272461	485.694916
937.124023	368.081818
935.974609	410.266937
934.825195	165.335175
933.675781	444.824341
932.525391	373.423035
931.375977	103.996422
930.225586	290.309692
929.074219	126.021927
927.923828	-110.912621
926.772461	157.619415
925.621094	-94.895935
924.468750	89.583893
923.317383	178.568817
922.165039	94.834969
921.011719	-100.126869
919.859375	193.719910
918.706055	-50.936016
917.552734	-45.498234
916.399414	-37.687294
915.245117	142.785889
914.090820	44.077885
912.936523	-217.879608
911.781250	-55.332516
910.625977	134.455460
909.470703	-349.279419
908.315430	-281.754028
907.160156	200.638931
906.003906	-64.934128
904.846680	-149.037628
903.690430	-149.213959
902.533203	-60.983547
901.375977	-208.169540
900.218750	-29.266376
899.060547	-130.968735
897.903320	-191.831543
896.744141	-116.865814
895.585938	-7.951922
894.426758	58.029087
893.267578	164.731949
892.108398	-171.464890
890.949219	37.029888
889.789063	73.830429
888.628906	70.024765
887.467773	34.674381
886.307617	53.555119
885.146484	374.860779
883.985352	37.306103
882.823242	-79.002426
881.661133	-80.211510
880.499023	488.984863
879.336914	341.213013
878.173828	403.116577
877.010742	109.076050
875.847656	227.370041
874.684570	140.724457
873.520508	126.191208
872.356445	478.545166
871.192383	286.215332
870.027344	332.458740
868.862305	90.809952
867.697266	251.778061
866.532227	241.827225
865.366211	301.566010
864.200195	624.171631
863.034180	344.584717
861.867188	231.329956
860.700195	407.773926
859.533203	541.474609
858.366211	670.612976
857.198242	766.028015
856.030273	596.682251
854.862305	330.959717
853.693359	675.221008
852.524414	651.666870
851.355469	657.232300
850.186523	573.141357
849.016602	789.235046
847.846680	940.247437
846.676758	441.844086
845.505859	418.199921
844.334961	300.533630
843.164063	359.633850
841.993164	31.681883
840.821289	303.182648
839.649414	-187.904648
838.477539	197.415787
837.305664	184.715988
836.132813	73.664917
834.959961	22.917368
833.786133	358.476257
832.613281	336.587311
831.439453	410.627625
830.264648	-30.918627
829.090820	165.745560
827.916016	168.196243
826.741211	199.565475
825.566406	402.509674
824.390625	319.986694
823.214844	270.849640
822.039063	241.708191
820.862305	-28.050137
819.685547	189.910507
818.508789	71.512497
817.332031	-64.722115
816.154297	-85.259415
814.976563	132.164703
813.798828	-95.439255
812.621094	34.982254
811.442383	243.062698
810.263672	217.578445
809.083984	-319.059692
807.905273	-4.693758
806.725586	-74.801949
805.544922	14.903804
804.365234	-97.552567
803.184570	-123.491364
802.003906	-406.910522
800.823242	-330.917969
799.641602	-255.056076
798.459961	-199.287201
797.278320	-194.633041
796.095703	-303.108704
794.913086	-128.015915
793.730469	-90.454224
792.547852	-59.654015
791.364258	-168.462463
790.180664	-204.268478
788.997070	-107.370544
787.813477	137.626297
786.628906	30.687370
785.444336	96.201790
784.258789	112.947380
783.074219	131.792404
781.888672	-46.155354
780.702148	-113.639336
779.516602	-28.772957
778.330078	199.510330
777.143555	89.780525
775.956055	105.833076
774.769531	7.028205
773.582031	29.531794
772.393555	173.259232
771.206055	-27.200048
770.017578	-64.492821
768.829102	81.104385
767.639648	145.012131
766.451172	39.160599
765.261719	503.783661
764.072266	236.986282
762.881836	278.476227
761.691406	326.479797
760.500977	411.800201
759.310547	424.412567
758.119141	379.764984
756.927734	280.101959
755.735352	318.936066
754.543945	406.051056
753.351563	101.916771
752.159180	235.077057
750.965820	111.142319
749.773438	88.232841
748.580078	177.259857
747.385742	266.210846
746.192383	339.722168
744.998047	244.238251
743.803711	304.502869
742.608398	270.421570
741.413086	367.875031
740.217773	-126.525787
739.022461	216.369232
737.826172	186.661102
736.630859	-44.548260
735.433594	217.048706
734.237305	20.968340
733.040039	-87.461891
731.842773	272.441803
730.645508	6.507524
729.447266	-31.815805
728.249023	284.138092
727.050781	361.677826
725.851563	106.994606
724.653320	121.229462
723.454102	279.680908
722.253906	291.765015
721.053711	266.765137
719.854492	374.989868
718.653320	341.355133
717.453125	264.148010
716.251953	197.944595
715.050781	243.068954
713.848633	323.130463
712.647461	141.620651
711.445313	47.453751
710.243164	75.429924
709.040039	-232.005539
707.836914	-49.171883
706.633789	-3.517048
705.430664	-57.928505
704.226563	138.070206
703.022461	192.639587
701.818359	175.497299
700.613281	6.225104
699.408203	52.402813
698.203125	313.880432
696.998047	-28.849596
695.791992	202.331329
694.585938	94.632835
693.379883	-286.552795
692.172852	20.877096
690.965820	37.391026
689.758789	-0.240495
688.551758	-131.036270
687.343750	-257.306274
686.135742	-368.214233
684.926758	-283.795135
683.718750	-119.090767
682.509766	-56.198818
681.300781	-17.050240
680.090820	-12.456250
678.881836	-172.349411
677.671875	-5.093660
676.460938	-201.476288
675.250977	-90.335861
674.040039	-147.910004
672.828125	34.776394
671.617188	14.172044
670.405273	10.977921
669.193359	152.713196
667.981445	-23.235104
666.768555	-60.728943
665.555664	-76.530228
664.342773	-116.017204
663.128906	-36.660793
661.916016	120.416084
660.702148	316.315247
659.487305	93.560387
658.272461	162.155197
657.058594	99.165115
655.842773	59.931389
654.627930	-74.157303
653.412109	138.791718
652.196289	-55.647335
650.979492	-82.012947
649.763672	-261.359009
648.546875	132.059052
647.330078	-131.396759
646.112305	173.346527
644.894531	75.426567
643.676758	263.508881
642.458984	365.291168
641.240234	342.109528
640.021484	338.058990
638.802734	163.963074
637.583008	75.624611
636.363281	70.803864
635.143555	119.348236
633.923828	296.346161
632.703125	-61.682774
631.482422	110.170151
630.261719	313.673096
629.040039	261.297699
627.818359	264.187836
626.596680	-61.574089
625.375000	302.530457
624.152344	408.621582
622.929688	286.837189
621.707031	247.931305
620.483398	465.293060
619.259766	345.537445
618.036133	137.191010
616.812500	84.272659
615.587891	13.282825
614.363281	-5.212775
613.138672	240.447784
611.913086	-77.561722
610.687500	-18.204315
609.461914	-96.933342
608.236328	-23.086969
607.009766	23.687708
605.783203	-125.395180
604.555664	20.887396
