# Supplementary material for: Raman spectroscopy accurately differentiates mucosal healing from non-healing and biochemical changes following biological therapy in inflammatory bowel disease
Source: PLoS One. 2021 Jun 2;16(6):e0252210. doi: 10.1371/journal.pone.0252210 (PMC8172032; doi:10.1371/journal.pone.0252210)
Supplement: S4 Dataset — (ZIP) [file pone.0252210.s006.zip › CD Mucosal healing/EC042-1_base sub CR removed_69__X_-26568.8__Y_40171.2__Time_768.txt]

1714.793945	63.033966
1713.817383	206.907700
1712.840820	13.069538
1711.864258	-264.531372
1710.886719	-65.493546
1709.909180	-97.681389
1708.931641	-280.493927
1707.953125	-139.609756
1706.975586	-31.372919
1705.997070	239.692139
1705.018555	105.959030
1704.040039	-185.995697
1703.060547	27.617302
1702.081055	88.350624
1701.101563	63.220352
1700.122070	160.919022
1699.142578	84.614525
1698.162109	101.725922
1697.181641	217.611465
1696.201172	442.923859
1695.220703	173.904495
1694.239258	345.618225
1693.257813	415.811798
1692.276367	590.127686
1691.294922	393.461243
1690.313477	754.653992
1689.331055	694.268127
1688.348633	631.386780
1687.366211	824.684570
1686.383789	740.833191
1685.400391	702.495422
1684.416992	707.039001
1683.433594	1068.818604
1682.450195	879.357971
1681.465820	1047.051636
1680.482422	1020.664307
1679.498047	983.914612
1678.512695	1144.396118
1677.528320	1148.216797
1676.542969	1290.671143
1675.558594	1356.350708
1674.572266	1414.328491
1673.586914	1547.139648
1672.601563	1834.434082
1671.615234	1694.206299
1670.628906	1634.152832
1669.642578	1675.479004
1668.655273	1847.292236
1667.668945	2144.275391
1666.681641	2016.908325
1665.694336	2152.743408
1664.706055	1800.830933
1663.718750	2189.549072
1662.730469	2178.140625
1661.742188	2244.095703
1660.753906	2358.212158
1659.764648	2104.401611
1658.775391	2240.635254
1657.787109	2485.922852
1656.796875	2305.192383
1655.807617	2045.637329
1654.818359	2130.792725
1653.828125	1755.911743
1652.837891	1918.780884
1651.846680	1597.975830
1650.856445	1894.024170
1649.865234	1637.808594
1648.874023	1260.600220
1647.882813	958.046936
1646.891602	1065.661865
1645.899414	1004.621460
1644.907227	875.421753
1643.915039	950.074829
1642.922852	953.891357
1641.930664	203.324173
1640.937500	688.474487
1639.944336	382.418610
1638.951172	316.975861
1637.957031	273.091736
1636.963867	633.070984
1635.969727	-116.381683
1634.975586	75.728508
1633.981445	67.946335
1632.986328	-403.027679
1631.991211	22.029778
1630.996094	126.094543
1630.000977	-193.295166
1629.005859	-235.804443
1628.009766	-141.090942
1627.013672	132.852859
1626.017578	-187.341690
1625.021484	-44.226944
1624.024414	-21.756483
1623.028320	-164.508484
1622.031250	-175.472229
1621.033203	-109.912392
1620.036133	-33.522835
1619.038086	127.181580
1618.041016	348.534790
1617.041992	213.091125
1616.043945	-29.575710
1615.045898	-43.570377
1614.046875	136.833649
1613.047852	91.891617
1612.048828	102.306007
1611.048828	170.641876
1610.049805	150.101181
1609.049805	-161.050262
1608.049805	-31.707167
1607.048828	158.042130
1606.048828	256.288177
1605.047852	134.777115
1604.046875	445.412109
1603.045898	193.467743
1602.044922	261.017426
1601.042969	315.628296
1600.041016	294.546509
1599.039063	74.921700
1598.037109	-118.311310
1597.034180	-94.401077
1596.031250	-274.174316
1595.028320	-121.967529
1594.025391	137.380783
1593.022461	-154.247070
1592.018555	-46.216038
1591.014648	-376.636444
1590.010742	-244.932495
1589.006836	-324.534149
1588.001953	13.311367
1586.997070	58.995544
1585.992188	-46.507114
1584.987305	48.801414
1583.982422	136.292282
1582.976563	202.927856
1581.970703	235.693436
1580.964844	-93.559120
1579.958984	38.235023
1578.952148	-20.076612
1577.945313	200.132141
1576.938477	102.764259
1575.931641	283.797058
1574.924805	71.957939
1573.916992	-111.219635
1572.909180	264.637085
1571.901367	307.562469
1570.893555	-88.791862
1569.884766	-9.552393
1568.876953	212.471558
1567.868164	36.951595
1566.858398	-52.888149
1565.849609	75.303871
1564.839844	146.242142
1563.830078	58.761784
1562.820313	279.950867
1561.810547	207.835098
1560.799805	-115.916885
1559.790039	-154.441940
1558.779297	-50.514332
1557.767578	27.317509
1556.756836	-89.338097
1555.745117	81.453194
1554.733398	376.344910
1553.721680	83.172295
1552.709961	421.645721
1551.697266	102.388802
1550.685547	440.393127
1549.672852	211.492462
1548.659180	354.979248
1547.646484	187.916611
1546.632813	470.610443
1545.619141	-71.589981
1544.605469	391.575562
1543.591797	156.724792
1542.577148	141.350098
1541.562500	92.210175
1540.547852	110.026665
1539.533203	130.216614
1538.518555	139.871033
1537.502930	9.952699
1536.487305	88.856621
1535.471680	46.281609
1534.456055	109.242989
1533.439453	202.886826
1532.422852	146.761734
1531.406250	139.406876
1530.389648	-4.732238
1529.373047	345.571259
1528.355469	10.398521
1527.337891	-165.213837
1526.320313	-42.349136
1525.302734	113.692650
1524.284180	71.273521
1523.265625	-146.308823
1522.247070	-9.066908
1521.228516	27.584509
1520.208984	133.389832
1519.190430	-92.676758
1518.170898	174.542099
1517.151367	-126.441002
1516.130859	-8.819613
1515.111328	-102.076302
1514.090820	97.183220
1513.070313	111.273651
1512.049805	119.986305
1511.028320	-130.744034
1510.006836	46.851425
1508.986328	108.722160
1507.963867	-75.897629
1506.942383	113.679283
1505.919922	-307.175018
1504.898438	-266.748260
1503.875977	-31.854572
1502.852539	-255.872314
1501.830078	-313.527069
1500.806641	-286.907410
1499.783203	-199.085144
1498.759766	-277.902466
1497.736328	-139.394852
1496.711914	-226.340103
1495.687500	-180.461151
1494.663086	-37.640873
1493.638672	-189.140945
1492.613281	-0.827544
1491.587891	-142.504501
1490.563477	32.531082
1489.537109	-55.892746
1488.511719	11.332288
1487.485352	160.013779
1486.458984	-5.598031
1485.432617	206.425262
1484.406250	392.639038
1483.379883	124.422989
1482.352539	368.827789
1481.325195	635.886230
1480.297852	851.646057
1479.269531	552.159729
1478.241211	469.253632
1477.213867	949.360352
1476.184570	713.165283
1475.156250	774.923035
1474.127930	979.086243
1473.098633	1058.216431
1472.069336	1422.233154
1471.040039	1429.649658
1470.009766	1401.259399
1468.979492	1449.037231
1467.950195	1697.581787
1466.918945	1996.676270
1465.888672	2188.751709
1464.857422	2014.586426
1463.827148	2224.081543
1462.795898	2560.353027
1461.763672	2492.468506
1460.732422	2708.926025
1459.700195	2980.998779
1458.667969	2478.636230
1457.635742	2692.035156
1456.603516	2892.545654
1455.570313	2780.815674
1454.537109	2940.402100
1453.503906	2742.293457
1452.470703	3129.782715
1451.436523	3233.115234
1450.403320	3077.871338
1449.369141	3231.666260
1448.333984	3043.342041
1447.299805	3070.301025
1446.264648	3246.530029
1445.230469	3245.448975
1444.194336	3297.396729
1443.159180	2954.572510
1442.124023	3052.004395
1441.087891	2858.462891
1440.051758	3006.320557
1439.015625	2769.802490
1437.978516	2798.712158
1436.941406	2362.605957
1435.904297	2454.683105
1434.867188	2036.459839
1433.830078	2062.856201
1432.791992	1695.324219
1431.754883	1835.343506
1430.715820	1462.915771
1429.677734	1360.653198
1428.639648	960.755615
1427.600586	704.764832
1426.561523	479.149261
1425.522461	767.936462
1424.482422	749.084229
1423.443359	523.646179
1422.403320	686.293701
1421.363281	523.961792
1420.322266	195.489212
1419.282227	330.497559
1418.241211	470.494354
1417.200195	615.508179
1416.159180	262.296753
1415.117188	430.003723
1414.076172	139.964905
1413.034180	320.311249
1411.992188	234.152908
1410.949219	57.582886
1409.907227	165.151154
1408.864258	187.297714
1407.821289	269.796387
1406.777344	131.314575
1405.734375	63.305752
1404.690430	-59.838348
1403.646484	78.175140
1402.602539	-77.351471
1401.557617	-82.219246
1400.513672	299.293671
1399.468750	-48.984669
1398.423828	79.333641
1397.377930	122.463448
1396.333008	95.547394
1395.287109	88.779564
1394.241211	109.691711
1393.195313	-19.541199
1392.148438	36.667198
1391.101563	621.176270
1390.054688	497.291748
1389.007813	35.797695
1387.960938	185.050522
1386.913086	349.367493
1385.865234	303.708649
1384.817383	-161.792480
1383.769531	-142.033646
1382.720703	-44.683487
1381.671875	82.764099
1380.623047	-234.311478
1379.574219	-181.478073
1378.524414	-200.933228
1377.475586	59.395214
1376.425781	-47.118580
1375.375977	163.481354
1374.325195	44.841740
1373.274414	58.621212
1372.224609	-249.082886
1371.172852	91.685715
1370.122070	-322.730469
1369.070313	5.814360
1368.019531	389.238220
1366.967773	-41.871071
1365.915039	110.129333
1364.863281	-21.568420
1363.810547	-60.930271
1362.757813	-162.298035
1361.705078	-188.777695
1360.651367	3.851387
1359.598633	37.439289
1358.544922	312.398651
1357.491211	373.636383
1356.436523	400.236969
1355.382813	108.964676
1354.328125	367.081146
1353.273438	217.923874
1352.217773	578.124817
1351.163086	131.458038
1350.107422	360.379974
1349.051758	284.148926
1347.996094	473.662018
1346.939453	978.342896
1345.883789	994.435974
1344.827148	839.622070
1343.769531	1478.400269
1342.712891	1331.415771
1341.655273	1318.510620
1340.598633	1357.870361
1339.540039	1620.328491
1338.482422	1226.645386
1337.423828	1182.439819
1336.366211	871.143372
1335.307617	1186.320923
1334.248047	1508.990479
1333.189453	1101.984375
1332.129883	1049.034668
1331.070313	1097.703735
1330.010742	723.829041
1328.950195	975.643372
1327.890625	1086.724854
1326.830078	903.965454
1325.768555	1000.601379
1324.708008	1060.379395
1323.646484	1103.051636
1322.585938	1138.526245
1321.523438	1147.028931
1320.461914	1469.105469
1319.400391	1357.092896
1318.337891	1514.155273
1317.275391	1301.495850
1316.211914	1254.298584
1315.149414	1293.600830
1314.085938	1081.744019
1313.022461	1072.198242
1311.958984	1126.901611
1310.894531	1368.927246
1309.831055	1426.409912
1308.766602	1567.749512
1307.701172	1438.515259
1306.636719	1550.662964
1305.571289	1512.898071
1304.505859	1519.614502
1303.440430	1342.111328
1302.375000	1528.697266
1301.308594	1400.798340
1300.242188	1292.801514
1299.175781	1482.290894
1298.109375	930.141602
1297.041992	1058.600220
1295.975586	1170.005371
1294.908203	1244.715942
1293.839844	1184.599365
1292.772461	1082.981323
1291.704102	1197.428589
1290.635742	698.910522
1289.567383	1063.817139
1288.498047	796.294922
1287.428711	779.031067
1286.360352	431.167206
1285.290039	779.307739
1284.220703	676.820068
1283.150391	949.161865
1282.080078	871.466858
1281.009766	627.523438
1279.939453	858.551697
1278.868164	1084.726196
1277.796875	1093.260010
1276.725586	960.097595
1275.654297	1135.181641
1274.582031	1234.548462
1273.509766	791.484619
1272.437500	1206.323364
1271.365234	1301.112427
1270.291992	1088.269653
1269.218750	1300.485107
1268.145508	1637.222900
1267.072266	1178.306030
1265.999023	1620.073608
1264.924805	1529.947510
1263.850586	1813.127075
1262.776367	1430.599609
1261.701172	1604.177856
1260.625977	1587.664307
1259.550781	1283.712158
1258.475586	1476.986450
1257.400391	1835.896240
1256.324219	1459.303345
1255.248047	1718.406494
1254.171875	1923.927124
1253.094727	1893.373779
1252.018555	1568.513062
1250.941406	1482.254150
1249.864258	1357.187378
1248.786133	1400.013428
1247.708008	1581.443604
1246.630859	1750.703003
1245.551758	1591.914551
1244.473633	1513.419922
1243.394531	1733.745972
1242.316406	1499.945313
1241.236328	1487.209961
1240.157227	1586.171631
1239.077148	1214.365723
1237.998047	1531.764282
1236.917969	1771.437866
1235.836914	1596.358154
1234.756836	1595.944214
1233.675781	1549.497314
1232.594727	1427.966919
1231.512695	1434.918945
1230.431641	1708.336914
1229.349609	1187.297729
1228.267578	1322.656860
1227.185547	1409.545898
1226.102539	1051.084106
1225.019531	1288.013428
1223.936523	946.666931
1222.853516	815.881470
1221.769531	1171.164795
1220.686523	972.674133
1219.602539	718.664368
1218.517578	815.128662
1217.433594	870.458801
1216.348633	691.452515
1215.263672	430.393250
1214.178711	753.674622
1213.092773	485.411774
1212.007813	757.789917
1210.921875	496.809723
1209.834961	957.128601
1208.749023	942.117432
1207.662109	681.138123
1206.575195	962.589783
1205.488281	964.307678
1204.400391	737.072937
1203.313477	825.448364
1202.225586	711.420715
1201.136719	433.647461
1200.048828	490.549316
1198.959961	128.581512
1197.871094	-60.045788
1196.782227	456.200226
1195.692383	154.393478
1194.603516	52.228840
1193.513672	-78.819389
1192.423828	407.814941
1191.333008	269.369690
1190.242188	-39.674797
1189.151367	-74.849846
1188.060547	65.201874
1186.969727	87.458824
1185.877930	-310.446808
1184.786133	-53.131733
1183.694336	112.798706
1182.601563	-165.205109
1181.509766	-11.518255
1180.416992	192.345871
1179.323242	129.934143
1178.230469	-90.727463
1177.136719	-198.787521
1176.042969	119.482086
1174.949219	87.837662
1173.854492	233.274139
1172.760742	-138.538757
1171.666016	353.683289
1170.570313	249.758972
1169.475586	107.491554
1168.379883	87.139503
1167.284180	-112.663612
1166.188477	36.530293
1165.091797	-189.713974
1163.996094	-215.255875
1162.899414	153.269638
1161.801758	502.388641
1160.705078	146.785461
1159.607422	34.721130
1158.509766	302.088287
1157.412109	270.913544
1156.313477	294.487793
1155.215820	348.930328
1154.117188	465.214172
1153.017578	438.254547
1151.918945	160.896133
1150.819336	90.849747
1149.719727	-55.541412
1148.620117	319.659851
1147.519531	-127.062698
1146.418945	361.988159
1145.318359	305.570038
1144.217773	558.421204
1143.116211	199.527054
1142.014648	-90.355873
1140.913086	147.723618
1139.811523	50.300850
1138.708984	-51.976875
1137.606445	-140.084824
1136.503906	-38.204327
1135.401367	-93.294044
1134.297852	10.623182
1133.194336	411.166534
1132.090820	483.787659
1130.987305	641.682434
1129.882813	813.599304
1128.778320	802.636536
1127.673828	1251.667969
1126.569336	1323.334961
1125.463867	944.393494
1124.358398	1110.630127
1123.252930	925.955872
1122.146484	899.954712
1121.041016	805.156921
1119.934570	982.584900
1118.828125	946.733032
1117.720703	463.411530
1116.613281	614.376831
1115.505859	642.126221
1114.398438	726.506897
1113.291016	666.477112
1112.182617	393.561859
1111.074219	607.574890
1109.964844	674.847595
1108.856445	793.959961
1107.747070	1078.241333
1106.637695	979.707214
1105.528320	611.953064
1104.417969	737.585449
1103.307617	737.973877
1102.197266	891.618286
1101.086914	1059.241211
1099.975586	674.828125
1098.864258	922.373840
1097.752930	799.622742
1096.641602	1016.194031
1095.529297	947.465454
1094.416992	885.743164
1093.304688	1000.589783
1092.191406	870.412354
1091.079102	893.229797
1089.965820	1346.625244
1088.852539	936.208252
1087.738281	768.184326
1086.624023	837.698181
1085.509766	794.240723
1084.395508	778.943237
1083.280273	596.702759
1082.166016	846.834473
1081.050781	866.559509
1079.934570	989.538696
1078.819336	774.294434
1077.703125	782.094727
1076.586914	756.979553
1075.469727	957.072510
1074.353516	619.824219
1073.236328	629.787598
1072.119141	316.116211
1071.000977	527.658203
1069.882813	790.629822
1068.765625	416.104706
1067.646484	627.363647
1066.528320	482.506836
1065.409180	613.985413
1064.290039	567.461121
1063.170898	474.130341
1062.050781	516.530701
1060.930664	982.337769
1059.810547	704.150269
1058.690430	587.430298
1057.569336	620.369873
1056.449219	597.209595
1055.327148	716.579895
1054.206055	247.190552
1053.083984	359.594543
1051.961914	696.129578
1050.839844	565.607361
1049.717773	362.808472
1048.594727	64.440826
1047.471680	419.465088
1046.348633	380.173523
1045.224609	548.457703
1044.101563	325.044220
1042.976563	190.318268
1041.852539	351.652985
1040.728516	410.447845
1039.603516	236.334885
1038.478516	476.850708
1037.352539	265.645050
1036.227539	-12.892177
1035.101563	404.531433
1033.974609	375.126312
1032.848633	145.783890
1031.721680	125.892685
1030.594727	331.596252
1029.467773	402.471985
1028.340820	80.673424
1027.212891	107.585228
1026.084961	60.243210
1024.956055	126.790009
1023.828125	-6.251436
1022.699219	-443.208282
1021.570313	-204.580246
1020.440430	-597.017395
1019.311523	-488.147980
1018.181641	-154.292603
1017.050781	-260.987061
1015.920898	49.708076
1014.790039	-68.337799
1013.659180	-12.447553
1012.528320	-137.128082
1011.396484	187.613846
1010.265625	114.136314
1009.132813	212.087448
1008.000977	347.164490
1006.868164	861.730469
1005.736328	922.857178
1004.602539	2098.692139
1003.469727	2464.958496
1002.335938	3422.910400
1001.202148	2876.204102
1000.068359	2135.840088
998.933594	1499.912231
997.799805	698.181519
996.665039	354.103027
995.529297	536.603271
994.394531	283.051666
993.258789	468.128632
992.123047	364.970978
990.986328	428.063995
989.849609	373.723846
988.712891	418.702606
987.576172	145.834305
986.439453	-122.113495
985.301758	-311.445953
984.164063	146.577866
983.025391	61.242817
981.887695	174.092041
980.749023	411.338165
979.610352	264.467285
978.470703	85.653435
977.332031	79.594406
976.192383	53.043034
975.051758	166.905548
973.912109	336.075745
972.771484	130.891373
971.630859	107.461853
970.490234	302.401642
969.348633	260.989319
968.207031	183.083588
967.065430	454.220581
965.923828	278.080902
964.781250	219.211182
963.638672	217.908585
962.496094	372.716827
961.352539	291.589081
960.208984	442.155853
959.065430	386.687103
957.921875	237.556396
956.777344	354.336548
955.632813	359.106171
954.488281	258.808868
953.343750	504.304199
952.198242	59.019028
951.052734	-31.326521
949.907227	107.255798
948.760742	282.570160
947.614258	128.906250
946.467773	256.591919
945.321289	-51.894630
944.173828	67.081322
943.026367	72.052528
941.878906	330.639557
940.730469	559.657166
939.582031	63.176376
938.433594	440.870270
937.285156	839.130554
936.135742	272.907288
934.987305	370.541992
933.836914	413.652466
932.687500	55.929276
931.537109	295.434113
930.386719	143.312057
929.236328	285.202423
928.084961	-94.063194
926.934570	143.824417
925.783203	104.217430
924.630859	28.442865
923.478516	-8.427940
922.327148	166.378693
921.173828	-161.067017
920.021484	-204.077332
918.868164	112.133232
917.714844	-114.519501
916.561523	88.358818
915.407227	-99.190094
914.252930	-125.288254
913.098633	-28.637213
911.944336	2.358287
910.789063	-261.363190
909.633789	-134.705856
908.478516	-524.877319
907.322266	-146.243546
906.166016	30.691080
905.009766	-220.505920
903.853516	-84.067886
902.696289	-33.579121
901.539063	75.916039
900.381836	-49.890133
899.223633	-8.007505
898.065430	70.210396
896.907227	-32.413471
895.749023	-57.950718
894.589844	-35.844547
893.430664	13.517579
892.271484	270.899811
891.112305	-77.193504
889.952148	123.894287
888.791992	-250.828476
887.630859	52.064499
886.470703	205.957870
885.309570	-107.215965
884.148438	60.417896
882.986328	-103.471848
881.825195	-116.101105
880.663086	462.064667
879.500000	212.863571
878.337891	495.674835
877.174805	404.474731
876.011719	65.649010
874.847656	292.280701
873.684570	48.357685
872.520508	194.016815
871.355469	128.168228
870.191406	289.625458
869.026367	-0.997725
867.861328	95.338051
866.695313	254.639832
865.530273	114.982445
864.364258	224.868576
863.197266	626.797974
862.031250	312.106873
860.864258	141.313766
859.697266	109.817062
858.530273	551.922974
857.362305	428.404266
856.194336	401.422974
855.026367	692.941467
853.857422	686.121338
852.688477	804.845154
851.519531	791.282410
850.350586	840.462036
849.180664	670.086548
848.010742	316.134338
846.840820	378.796387
845.670898	387.683716
844.500000	671.825012
843.329102	266.661621
842.157227	16.015181
840.986328	270.866638
839.814453	-111.660034
838.642578	227.966614
837.469727	442.240051
836.296875	316.746490
835.124023	398.993744
833.951172	581.634033
832.777344	98.787766
831.603516	250.035690
830.429688	184.668915
829.255859	398.142670
828.081055	635.979553
826.906250	244.743271
825.731445	350.787598
824.555664	276.148743
823.379883	159.107574
822.204102	478.699768
821.027344	181.051270
819.851563	21.497761
818.674805	-8.955400
817.497070	-121.854591
816.320313	65.593666
815.142578	19.238125
813.963867	-60.572838
812.786133	61.880886
811.607422	-222.689026
810.428711	-133.847534
809.250000	-185.175278
808.070313	-265.487946
806.890625	-52.717026
805.710938	4.371536
804.531250	-138.511490
803.350586	-21.783440
802.169922	-382.337830
800.988281	-381.258057
799.807617	-307.142609
798.625977	-208.816467
797.444336	4.587522
796.261719	53.728104
795.079102	-30.261438
793.896484	-167.536545
792.713867	-59.065014
791.530273	104.555977
790.346680	15.572065
789.163086	-53.613102
787.979492	155.871063
786.794922	110.698845
785.610352	80.864983
784.425781	300.736542
783.240234	-1.355945
782.054688	156.227600
780.869141	499.173004
779.682617	419.871399
778.496094	-17.333250
777.309570	188.028564
776.123047	143.690094
774.935547	176.454605
773.748047	367.909393
772.560547	56.167080
771.373047	9.061152
770.184570	-236.614883
768.996094	7.036033
767.806641	144.635574
766.618164	308.457733
765.428711	357.511780
764.239258	289.676331
763.048828	270.168884
761.858398	375.997467
760.667969	589.469604
759.477539	452.879150
758.286133	780.346191
757.094727	768.864136
755.903320	385.692200
754.710938	193.813858
753.518555	289.787750
752.326172	183.471237
751.133789	448.307678
749.940430	449.388092
748.747070	579.899109
747.553711	438.069641
746.359375	283.045624
745.166016	511.943329
743.970703	760.388672
742.776367	543.736084
741.581055	307.378479
740.385742	235.451126
739.190430	305.930023
737.994141	163.801346
736.797852	58.919724
735.601563	67.907921
734.405273	52.763817
733.208008	4.757058
732.010742	129.613968
730.813477	586.924500
729.615234	260.964417
728.416992	68.534584
727.218750	545.168579
726.020508	269.692993
724.821289	153.870178
723.622070	219.440811
722.422852	129.921127
721.222656	372.382263
720.022461	365.883423
718.822266	392.161591
717.621094	396.651459
716.420898	337.921631
715.218750	159.317596
714.017578	443.141907
712.815430	430.415710
711.614258	258.664215
710.411133	60.928894
709.208984	704.290833
708.005859	251.900406
706.802734	235.331879
705.599609	83.904121
704.395508	178.608887
703.191406	-42.124634
701.987305	396.541718
700.782227	134.802887
699.577148	90.770973
698.372070	12.123658
697.166992	-151.096359
695.960938	18.378002
694.754883	20.659767
693.548828	51.345806
692.341797	-128.433685
691.135742	-56.127728
689.927734	-14.052744
688.720703	-540.321289
687.512695	-400.150665
686.304688	6.922934
685.096680	-8.827653
683.888672	8.151291
682.679688	-228.251297
681.470703	-264.985596
680.260742	-69.688492
679.050781	-47.539795
677.840820	-349.989655
676.630859	21.179264
675.419922	-263.399475
674.209961	242.159363
672.998047	105.199074
671.787109	-152.608444
670.575195	44.004490
669.363281	2.934687
668.151367	109.057831
666.938477	217.496872
665.725586	-62.771805
664.512695	33.086437
663.299805	258.643768
662.085938	138.874405
660.872070	351.710144
659.658203	294.884888
658.443359	22.517277
657.228516	-150.366196
656.013672	-202.282288
654.797852	-1.815985
653.583008	75.808784
652.366211	13.443020
651.150391	89.056595
649.934570	-149.755920
648.717773	93.939026
647.500000	268.670105
646.283203	-75.387581
645.065430	101.453094
643.847656	387.899261
642.629883	203.124924
641.411133	-13.893330
640.192383	184.002670
638.973633	20.582317
637.753906	160.071396
636.534180	2.828914
635.314453	-133.089325
634.094727	63.638428
632.874023	-8.372815
631.653320	-112.879395
630.432617	-5.267866
629.211914	-74.037910
627.990234	315.778259
626.768555	125.927719
625.545898	201.463272
624.324219	152.047424
623.101563	301.300262
621.877930	385.514954
620.655273	271.870148
619.431641	425.145813
618.208008	89.334915
616.983398	197.960495
615.759766	384.710815
614.535156	172.356140
613.310547	27.403751
612.084961	-317.584473
610.859375	78.191833
609.633789	87.654739
608.408203	-58.206211
607.181641	-90.173256
605.955078	-264.732819
604.728516	-69.338058
