# Supplementary material for: Raman spectroscopy accurately differentiates mucosal healing from non-healing and biochemical changes following biological therapy in inflammatory bowel disease
Source: PLoS One. 2021 Jun 2;16(6):e0252210. doi: 10.1371/journal.pone.0252210 (PMC8172032; doi:10.1371/journal.pone.0252210)
Supplement: S4 Dataset — (ZIP) [file pone.0252210.s006.zip › CD Mucosal healing/OC005 post treatment_BL sub CR removed_95__X_-13148.6__Y_1414.83__Z_-2779.32__Time_1079.txt]

1714.780273	138.871826
1713.803711	87.581169
1712.827148	125.863937
1711.849609	-50.138645
1710.873047	-5.885582
1709.895508	14.502523
1708.917969	16.439987
1707.939453	-160.830856
1706.961914	-147.482330
1705.983398	-16.000261
1705.004883	-58.260422
1704.025391	-33.259918
1703.046875	136.624313
1702.067383	-140.045349
1701.087891	-311.902466
1700.108398	-26.004574
1699.127930	-98.164093
1698.148438	86.731590
1697.167969	90.169785
1696.187500	182.164658
1695.206055	146.257553
1694.225586	124.135742
1693.244141	-1.741797
1692.262695	-7.041427
1691.281250	94.812279
1690.298828	245.022308
1689.317383	176.836945
1688.334961	333.091827
1687.352539	276.358398
1686.369141	297.338318
1685.386719	451.993378
1684.403320	588.304993
1683.419922	418.585297
1682.435547	587.582458
1681.452148	647.742432
1680.467773	423.387848
1679.483398	502.961182
1678.499023	495.075714
1677.514648	474.284149
1676.529297	602.827087
1675.543945	838.074280
1674.558594	754.555420
1673.573242	825.627991
1672.586914	870.457397
1671.600586	982.069275
1670.614258	985.095276
1669.627930	996.459717
1668.641602	986.946167
1667.654297	1038.843262
1666.666992	1043.307739
1665.679688	1103.849487
1664.692383	1053.301392
1663.704102	1241.812256
1662.715820	1247.624146
1661.727539	1221.964966
1660.739258	1342.430786
1659.750977	1532.072998
1658.761719	1377.545288
1657.772461	1498.873657
1656.783203	1292.107788
1655.793945	1403.450073
1654.803711	1395.933228
1653.813477	1282.873413
1652.823242	1233.664917
1651.833008	1015.484314
1650.841797	1017.184692
1649.851563	797.084412
1648.860352	664.587524
1647.869141	556.213135
1646.876953	580.261536
1645.885742	567.591736
1644.893555	584.232727
1643.901367	479.660400
1642.908203	388.578278
1641.916016	390.165466
1640.922852	315.461639
1639.929688	288.511902
1638.936523	224.877975
1637.943359	71.838402
1636.949219	11.352833
1635.955078	146.160660
1634.960938	-56.197891
1633.966797	-47.491203
1632.971680	45.696239
1631.977539	38.963829
1630.982422	-320.401337
1629.986328	-129.265717
1628.991211	80.387932
1627.995117	-23.001799
1627.000000	-81.457375
1626.003906	120.643097
1625.006836	-63.730904
1624.010742	91.257622
1623.013672	-95.369057
1622.016602	-79.439392
1621.019531	131.027451
1620.021484	55.222607
1619.024414	8.459439
1618.026367	171.869064
1617.028320	162.071747
1616.029297	39.535591
1615.031250	35.222584
1614.032227	133.307816
1613.033203	84.572418
1612.034180	-32.230980
1611.035156	24.112211
1610.035156	-26.953571
1609.035156	0.680741
1608.035156	248.427155
1607.035156	113.722115
1606.034180	41.975346
1605.033203	30.524351
1604.032227	147.379974
1603.031250	88.890015
1602.030273	88.020515
1601.028320	68.870102
1600.026367	-86.236351
1599.024414	33.283569
1598.022461	124.013306
1597.019531	-38.795849
1596.016602	-256.397034
1595.013672	-74.205605
1594.010742	-229.017792
1593.007813	198.540237
1592.003906	-188.627609
1591.000000	-35.347378
1589.996094	-114.398422
1588.992188	38.763256
1587.987305	-89.875229
1586.983398	-121.994781
1585.978516	-55.055729
1584.972656	-113.304932
1583.967773	-145.503983
1582.961914	-13.580973
1581.956055	159.920074
1580.950195	-7.887967
1579.944336	191.475067
1578.937500	-20.633347
1577.931641	35.378708
1576.924805	60.077126
1575.916992	-3.758045
1574.910156	106.642433
1573.902344	66.090378
1572.894531	113.882721
1571.886719	93.992340
1570.878906	203.975250
1569.870117	-237.011276
1568.862305	-111.583389
1567.853516	44.867130
1566.843750	24.589657
1565.834961	48.365200
1564.825195	12.337830
1563.815430	170.849747
1562.805664	-10.666533
1561.795898	-46.951244
1560.785156	82.642990
1559.775391	-44.596416
1558.764648	-44.874722
1557.752930	45.441822
1556.742188	145.978363
1555.730469	106.471619
1554.718750	25.430317
1553.707031	-6.491677
1552.695313	168.589066
1551.682617	149.355713
1550.670898	106.727135
1549.658203	74.341469
1548.644531	124.616264
1547.631836	55.795452
1546.618164	-41.563362
1545.604492	-12.343404
1544.590820	58.090260
1543.577148	-11.157641
1542.562500	97.737221
1541.547852	128.977310
1540.533203	59.373608
1539.518555	10.324047
1538.503906	66.989349
1537.488281	84.789246
1536.472656	19.893913
1535.457031	-207.604126
1534.441406	-81.836868
1533.424805	43.741127
1532.408203	6.738272
1531.391602	54.666271
1530.375000	-90.801971
1529.358398	-53.438808
1528.340820	171.782349
1527.323242	-46.115162
1526.305664	93.792778
1525.287109	-3.291673
1524.269531	-85.018028
1523.250977	-192.573120
1522.232422	219.372940
1521.213867	-65.902939
1520.194336	-16.949911
1519.175781	-22.120138
1518.156250	34.257000
1517.136719	44.233929
1516.116211	-74.373558
1515.096680	-36.377411
1514.076172	32.282860
1513.055664	-42.975414
1512.034180	-102.933380
1511.013672	-16.708553
1509.992188	-2.487261
1508.970703	-37.127907
1507.949219	46.095242
1506.927734	77.884529
1505.905273	-21.199818
1504.882813	84.671906
1503.860352	113.514648
1502.837891	67.940094
1501.815430	-205.675415
1500.791992	-64.465324
1499.768555	-94.953735
1498.745117	-120.418472
1497.720703	-174.137711
1496.697266	-115.356369
1495.672852	176.059097
1494.648438	37.604794
1493.623047	-13.967445
1492.598633	-91.170197
1491.573242	28.344286
1490.547852	336.798187
1489.522461	19.132652
1488.497070	194.455902
1487.470703	127.011627
1486.444336	87.590790
1485.417969	293.137604
1484.391602	376.018127
1483.364258	481.729797
1482.336914	383.247589
1481.309570	437.744232
1480.282227	385.048889
1479.254883	610.164429
1478.226563	409.469788
1477.198242	608.843811
1476.169922	466.685822
1475.141602	714.215698
1474.112305	839.329712
1473.083008	852.303528
1472.053711	783.755310
1471.024414	867.867798
1469.995117	1066.378418
1468.964844	1076.496826
1467.934570	1017.888550
1466.904297	1254.203979
1465.874023	1477.657349
1464.842773	1268.881958
1463.811523	1601.393921
1462.780273	1339.238647
1461.749023	1701.986328
1460.717773	1632.835449
1459.685547	1568.740601
1458.653320	1849.852051
1457.621094	1757.752075
1456.587891	1822.957397
1455.555664	1682.642944
1454.522461	2041.975098
1453.489258	2058.816162
1452.455078	2090.825439
1451.421875	1952.996460
1450.387695	2068.595947
1449.353516	2044.787964
1448.319336	2048.836426
1447.285156	1731.257202
1446.250000	2036.624756
1445.214844	1967.219238
1444.179688	1999.067383
1443.144531	1995.473877
1442.108398	1910.916504
1441.072266	1884.565308
1440.036133	1590.195679
1439.000000	1561.400635
1437.963867	1626.143066
1436.926758	1860.159424
1435.889648	1555.954712
1434.852539	1375.659790
1433.814453	1061.599121
1432.777344	1050.680664
1431.739258	986.761047
1430.701172	847.176208
1429.663086	806.078430
1428.624023	659.056824
1427.584961	370.885620
1426.545898	418.234589
1425.506836	352.146667
1424.467773	439.868805
1423.427734	414.175751
1422.387695	358.295532
1421.347656	554.363770
1420.307617	55.324551
1419.266602	138.139282
1418.226563	220.974564
1417.184570	11.852574
1416.143555	197.919617
1415.102539	14.153567
1414.060547	76.985634
1413.018555	69.432343
1411.976563	114.729691
1410.934570	258.089233
1409.891602	145.108292
1408.848633	195.540421
1407.805664	19.940855
1406.762695	40.361855
1405.718750	148.702682
1404.674805	88.872772
1403.630859	74.308128
1402.586914	29.706434
1401.542969	278.702850
1400.498047	-9.085421
1399.453125	99.517250
1398.408203	-12.473208
1397.363281	81.189575
1396.317383	-70.708031
1395.271484	-132.270126
1394.225586	44.235928
1393.179688	93.023178
1392.132813	154.377228
1391.086914	-54.558777
1390.040039	-43.091682
1388.992188	-216.720215
1387.945313	10.085909
1386.897461	14.269258
1385.849609	1.033363
1384.801758	-109.613045
1383.753906	-202.627090
1382.705078	-58.119148
1381.657227	-68.477150
1380.608398	-36.285011
1379.558594	68.398743
1378.509766	43.303722
1377.459961	28.287884
1376.410156	115.699203
1375.360352	-208.543701
1374.309570	-95.992134
1373.259766	-185.409744
1372.208984	-47.782532
1371.158203	-214.272903
1370.106445	13.219482
1369.055664	6.472074
1368.003906	-37.554199
1366.952148	70.483620
1365.900391	76.469696
1364.847656	35.237099
1363.794922	320.224121
1362.742188	211.961273
1361.689453	-37.982777
1360.636719	-31.484800
1359.583008	146.720261
1358.529297	128.505600
1357.475586	207.359619
1356.420898	169.452866
1355.367188	454.725861
1354.312500	180.961029
1353.257813	416.626617
1352.203125	490.873016
1351.147461	311.928680
1350.091797	257.281006
1349.036133	470.796143
1347.980469	411.382080
1346.923828	587.758850
1345.868164	808.813171
1344.811523	645.519470
1343.754883	901.371094
1342.697266	817.641113
1341.640625	872.826660
1340.583008	658.034668
1339.524414	956.166321
1338.466797	796.133301
1337.409180	750.161621
1336.350586	847.876404
1335.291992	841.705566
1334.232422	776.248840
1333.173828	901.403992
1332.114258	771.856323
1331.054688	909.513855
1329.995117	730.772522
1328.934570	767.232239
1327.875000	732.115967
1326.814453	642.754333
1325.753906	585.635803
1324.692383	983.016968
1323.630859	686.547119
1322.570313	864.236572
1321.507813	765.531738
1320.446289	758.257080
1319.383789	622.799011
1318.322266	800.709595
1317.259766	1057.531860
1316.196289	969.199707
1315.133789	952.471619
1314.070313	1266.027832
1313.006836	1049.861328
1311.943359	848.651672
1310.878906	768.274475
1309.814453	779.108154
1308.750977	1063.241699
1307.685547	869.911621
1306.621094	1021.199585
1305.555664	1083.944092
1304.490234	1038.529785
1303.424805	919.448730
1302.359375	886.532837
1301.292969	949.553650
1300.226563	963.477539
1299.160156	979.924377
1298.093750	1099.590210
1297.026367	1165.248779
1295.958984	980.536133
1294.891602	933.422546
1293.824219	800.507446
1292.756836	687.343140
1291.688477	893.162598
1290.620117	836.554565
1289.551758	792.291199
1288.482422	718.690430
1287.413086	846.139648
1286.343750	784.925598
1285.274414	726.244141
1284.205078	434.976654
1283.134766	577.286133
1282.064453	651.041077
1280.994141	688.100403
1279.923828	659.124695
1278.852539	730.511597
1277.781250	672.280579
1276.709961	724.161743
1275.637695	771.171814
1274.566406	854.869507
1273.494141	823.711792
1272.421875	836.586182
1271.349609	905.672791
1270.276367	791.603821
1269.203125	892.480408
1268.129883	932.319763
1267.056641	999.018677
1265.982422	1021.797363
1264.909180	737.222778
1263.834961	901.562866
1262.759766	1004.895264
1261.685547	727.901062
1260.610352	845.897217
1259.535156	954.115540
1258.459961	962.419739
1257.383789	880.615112
1256.308594	854.873718
1255.232422	924.109314
1254.155273	891.094910
1253.079102	933.548340
1252.001953	861.640381
1250.924805	853.018738
1249.847656	902.774658
1248.770508	835.807129
1247.692383	1014.393127
1246.614258	1112.701904
1245.536133	870.793396
1244.458008	745.598877
1243.378906	783.182495
1242.299805	835.316956
1241.220703	656.794800
1240.141602	820.572571
1239.061523	799.849182
1237.981445	786.403381
1236.901367	634.699463
1235.821289	630.976257
1234.740234	826.046082
1233.659180	679.242249
1232.578125	566.415894
1231.497070	521.463196
1230.415039	793.833130
1229.333984	719.750549
1228.251953	662.626526
1227.168945	644.237000
1226.086914	366.874420
1225.003906	484.009399
1223.920898	579.293762
1222.837891	355.259583
1221.753906	477.071503
1220.669922	400.565186
1219.585938	324.062683
1218.501953	288.639923
1217.416992	661.480103
1216.333008	324.013000
1215.248047	317.485199
1214.162109	250.566315
1213.077148	432.252777
1211.991211	348.367157
1210.905273	551.582458
1209.819336	600.292053
1208.732422	251.024887
1207.646484	533.561829
1206.559570	451.942108
1205.471680	505.268097
1204.384766	430.825928
1203.296875	452.721954
1202.208984	175.923553
1201.121094	414.471802
1200.032227	70.298645
1198.944336	113.714218
1197.855469	106.526665
1196.765625	-61.893871
1195.676758	-107.630486
1194.586914	91.864998
1193.497070	96.486244
1192.407227	194.786224
1191.316406	-127.539650
1190.226563	-259.985016
1189.135742	126.379814
1188.044922	29.836504
1186.953125	-282.801453
1185.861328	-40.893806
1184.769531	-113.523163
1183.677734	-42.230129
1182.585938	-107.757423
1181.493164	-134.950928
1180.400391	175.866165
1179.307617	-43.273415
1178.213867	140.234558
1177.120117	60.034901
1176.026367	51.669197
1174.932617	12.105835
1173.838867	204.748779
1172.744141	90.823189
1171.649414	297.582672
1170.554688	-5.476925
1169.458984	102.990547
1168.364258	-152.193344
1167.268555	109.155190
1166.171875	231.656891
1165.076172	244.094711
1163.979492	0.773236
1162.882813	142.120575
1161.786133	166.299744
1160.688477	168.903732
1159.590820	145.174377
1158.493164	231.181992
1157.395508	188.218643
1156.297852	264.494354
1155.199219	106.908585
1154.100586	156.792450
1153.000977	323.403748
1151.902344	220.525192
1150.802734	-20.599314
1149.703125	28.986723
1148.603516	-154.956680
1147.502930	23.093723
1146.402344	89.090752
1145.301758	-54.483803
1144.201172	204.132126
1143.099609	-184.613525
1141.999023	104.704842
1140.896484	79.888115
1139.794922	59.775959
1138.692383	-12.695329
1137.590820	-4.389638
1136.487305	89.377151
1135.384766	-99.649261
1134.281250	269.468079
1133.178711	381.915588
1132.074219	458.630768
1130.970703	395.224335
1129.866211	583.300842
1128.761719	531.627930
1127.657227	517.866394
1126.552734	696.120605
1125.447266	791.256042
1124.341797	469.142059
1123.236328	258.488495
1122.130859	294.258179
1121.024414	303.896484
1119.917969	249.539764
1118.811523	474.513153
1117.704102	237.775742
1116.596680	332.387817
1115.489258	296.784027
1114.381836	464.562042
1113.274414	388.642792
1112.166016	385.996002
1111.057617	328.937225
1109.949219	267.132599
1108.839844	200.579086
1107.730469	474.150055
1106.621094	329.562500
1105.511719	470.678864
1104.401367	399.242249
1103.291016	490.633972
1102.180664	480.492035
1101.070313	526.928955
1099.958984	476.613556
1098.847656	504.091431
1097.736328	680.028931
1096.625000	525.917603
1095.512695	517.921326
1094.400391	420.385651
1093.288086	299.315887
1092.174805	333.666870
1091.062500	370.336731
1089.949219	414.019989
1088.835938	431.779144
1087.721680	280.130646
1086.607422	457.789459
1085.493164	296.761902
1084.378906	260.380493
1083.263672	625.880432
1082.149414	617.607361
1081.034180	574.082764
1079.917969	330.928375
1078.802734	550.450867
1077.686523	330.872864
1076.570313	432.924255
1075.453125	537.264038
1074.336914	604.024170
1073.219727	391.648071
1072.101563	477.154907
1070.984375	147.693283
1069.866211	411.345276
1068.748047	253.104507
1067.629883	242.531097
1066.511719	440.418671
1065.392578	371.277954
1064.273438	545.649292
1063.154297	403.983521
1062.034180	440.228912
1060.914063	207.439484
1059.793945	344.319061
1058.673828	354.883850
1057.552734	115.313667
1056.431641	205.431030
1055.310547	5.775672
1054.189453	187.038651
1053.067383	160.364685
1051.945313	105.711975
1050.823242	202.862396
1049.701172	267.323425
1048.578125	40.096355
1047.455078	186.282791
1046.332031	-52.409615
1045.208008	105.459999
1044.083984	34.827084
1042.959961	-31.070440
1041.835938	168.756317
1040.710938	-22.862007
1039.585938	39.535263
1038.460938	99.624489
1037.335938	54.970692
1036.209961	89.521873
1035.083984	105.494339
1033.958008	86.616173
1032.832031	-48.491974
1031.705078	83.935448
1030.578125	55.945557
1029.451172	55.921665
1028.323242	95.460510
1027.195313	7.266234
1026.067383	-52.948784
1024.939453	-335.995605
1023.810547	-131.306641
1022.682617	-110.003090
1021.552734	-123.455994
1020.423828	0.056080
1019.293945	-284.645233
1018.164063	-202.748047
1017.034180	-118.493210
1015.904297	-166.316925
1014.773438	29.275595
1013.642578	-111.073013
1012.511719	22.040825
1011.379883	74.123802
1010.248047	110.061432
1009.116211	402.991608
1007.984375	420.497498
1006.851563	458.901459
1005.718750	1096.445068
1004.585938	1398.476074
1003.452148	1749.005493
1002.319336	1454.592651
1001.185547	848.445007
1000.050781	568.424316
998.916992	290.944641
997.782227	244.611496
996.647461	163.769058
995.512695	2.277604
994.376953	-2.121888
993.241211	-54.866787
992.105469	97.796638
990.969727	-231.459946
989.833008	-14.068152
988.696289	161.838867
987.559570	-136.932526
986.421875	-62.238579
985.284180	-79.603416
984.146484	112.699135
983.008789	-1.174117
981.870117	-299.022491
980.731445	-16.732920
979.592773	-203.788361
978.454102	119.970833
977.314453	-99.001495
976.174805	-39.581074
975.035156	146.339844
973.894531	-39.977036
972.754883	162.163666
971.613281	54.248760
970.472656	116.425682
969.331055	178.686600
968.190430	89.550179
967.047852	60.229900
965.906250	177.864029
964.763672	125.831154
963.621094	172.539200
962.478516	235.389511
961.334961	163.097626
960.192383	33.667866
959.048828	241.179840
957.904297	82.248886
956.759766	65.478447
955.616211	-29.006044
954.470703	215.406311
953.326172	45.648949
952.180664	175.774094
951.035156	143.565170
949.889648	65.751221
948.743164	-5.052105
947.596680	-41.427044
946.450195	164.538956
945.303711	105.522064
944.156250	74.053192
943.008789	83.810326
941.861328	0.077933
940.713867	121.902161
939.565430	-61.977833
938.416992	91.960121
937.267578	207.164276
936.119141	-113.092430
934.969727	255.357864
933.820313	190.712585
932.669922	46.455376
931.520508	116.500877
930.370117	86.409126
929.218750	-80.180084
928.068359	26.575996
926.916992	-66.893051
925.765625	231.139618
924.613281	-19.095917
923.461914	158.442459
922.309570	-2.790725
921.156250	6.638994
920.003906	-124.751244
918.850586	-210.542679
917.697266	-259.857910
916.543945	122.438370
915.389648	61.894913
914.235352	217.113419
913.081055	-172.322678
911.926758	23.885820
910.771484	18.201916
909.616211	-66.774078
908.460938	-104.017448
907.304688	58.311859
906.148438	-15.047461
904.992188	52.173363
903.835938	-25.535257
902.678711	-5.755006
901.521484	-15.348127
900.364258	-4.499087
899.206055	239.505432
898.047852	78.472870
896.889648	-55.280338
895.731445	-30.611605
894.572266	154.629990
893.413086	195.177368
892.253906	43.674030
891.094727	136.296661
889.934570	181.495087
888.774414	16.706076
887.613281	-1.206439
886.453125	-80.014641
885.291992	179.751648
884.130859	-7.267902
882.968750	44.929371
881.807617	38.501637
880.645508	36.624332
879.482422	55.067814
878.320313	229.011536
877.157227	134.812683
875.994141	326.728821
874.830078	210.083954
873.666016	147.543762
872.501953	240.352097
871.337891	51.856331
870.173828	72.681152
869.008789	228.461151
867.843750	256.005493
866.677734	103.700676
865.512695	-1.333724
864.346680	104.907120
863.179688	267.264709
862.013672	90.398575
860.846680	50.586048
859.679688	547.313965
858.511719	107.905426
857.344727	323.884277
856.176758	279.529755
855.008789	396.658844
853.839844	444.209778
852.670898	372.907867
851.501953	357.645355
850.333008	393.899597
849.163086	470.434967
847.993164	408.052032
846.823242	300.885376
845.652344	267.611420
844.482422	390.970520
843.311523	355.379211
842.139648	174.368500
840.968750	259.527649
839.796875	65.124573
838.624023	326.778290
837.452148	13.911296
836.279297	168.109772
835.106445	322.181702
833.933594	170.176987
832.759766	315.139038
831.585938	102.828255
830.412109	238.693024
829.238281	93.312637
828.063477	469.895508
826.888672	270.884003
825.712891	308.231567
824.538086	133.734299
823.362305	324.721710
822.186523	159.076965
821.009766	-57.789494
819.833008	-16.310707
818.656250	-84.019333
817.479492	-136.193115
816.301758	-228.473434
815.124023	-44.918896
813.946289	174.053284
812.768555	70.400902
811.589844	164.580139
810.411133	194.171570
809.232422	-38.549477
808.052734	-77.964760
806.873047	-13.059748
805.693359	-23.773764
804.512695	12.050415
803.332031	-114.257820
802.151367	-20.919851
800.970703	-89.664795
799.789063	-238.314026
798.608398	-271.684448
797.425781	-169.899384
796.244141	-114.803101
795.061523	50.965004
793.878906	-215.423752
792.696289	-196.076920
791.512695	-185.690018
790.329102	-100.137146
789.145508	-28.000299
787.960938	8.605086
786.777344	82.702225
785.591797	39.454231
784.407227	-23.769192
783.221680	147.264725
782.037109	145.737320
780.850586	-12.759220
779.665039	171.121613
778.478516	-69.207092
777.291992	41.553123
776.105469	-79.614471
774.917969	-99.295082
773.730469	83.933235
772.542969	48.602818
771.354492	4.380420
770.166016	-90.619171
768.977539	-229.746216
767.789063	56.442093
766.599609	-14.518326
765.410156	163.384384
764.220703	94.473152
763.030273	188.444077
761.840820	139.214706
760.650391	147.152237
759.458984	29.604113
758.267578	224.389694
757.076172	337.646790
755.884766	294.682220
754.693359	205.513840
753.500977	127.312531
752.308594	172.122910
751.115234	124.600258
749.922852	178.061417
748.729492	194.120346
747.535156	111.346909
746.341797	111.955879
745.147461	143.233032
743.953125	200.776489
742.757813	49.925365
741.563477	-78.966377
740.368164	96.840134
739.171875	99.416267
737.976563	-110.547752
736.780273	-9.410673
735.583984	170.491684
734.386719	81.006500
733.189453	100.989487
731.992188	236.931351
730.794922	110.271057
729.596680	138.959442
728.399414	-212.854691
727.200195	-0.459482
726.001953	211.844620
724.802734	286.390564
723.603516	203.620300
722.404297	241.035568
721.204102	64.456589
720.003906	248.203339
718.803711	292.204285
717.603516	334.035431
716.402344	460.965393
715.201172	319.602173
713.999023	78.043533
712.797852	13.230012
711.595703	125.042023
710.393555	138.800247
709.190430	104.682701
707.987305	109.847816
706.784180	82.414398
705.581055	-45.077877
704.376953	53.916260
703.172852	78.958199
701.968750	262.878479
700.763672	37.904022
699.559570	106.672951
698.353516	112.455238
697.148438	22.697140
695.942383	-62.575520
694.736328	-145.535751
693.530273	-48.086987
692.324219	-104.748024
691.117188	-7.140654
689.910156	-128.676941
688.702148	55.910889
687.494141	-80.539680
686.286133	-30.286385
685.078125	-103.533424
683.870117	-274.179504
682.661133	-249.559677
681.452148	59.029381
680.242188	-20.172388
679.032227	-73.221031
677.822266	-126.116806
676.612305	28.963003
675.401367	-45.317333
674.191406	-61.013317
672.979492	-109.019569
671.768555	-9.806561
670.556641	11.647767
669.344727	214.808914
668.132813	26.805304
666.919922	11.879011
665.707031	-22.361214
664.494141	118.475731
663.281250	108.214180
662.067383	-154.506424
660.853516	55.671787
659.639648	-49.179977
658.424805	-110.732819
657.209961	-70.790550
655.995117	-140.746170
654.779297	63.205620
653.563477	94.719330
652.347656	-7.305552
651.131836	-130.761047
649.915039	62.511784
648.698242	126.546928
647.481445	106.633308
646.264648	312.753601
645.046875	331.595795
643.829102	242.874924
642.610352	343.470032
641.392578	13.936833
640.173828	-18.789587
638.955078	-23.597483
637.735352	66.095337
636.515625	74.041740
635.295898	-154.362854
634.076172	-37.038269
632.855469	105.880379
631.634766	87.619507
630.414063	60.627872
629.192383	-9.430904
627.971680	-13.164560
626.749023	225.207153
625.527344	135.208130
624.304688	199.313568
623.082031	117.380981
621.859375	238.700012
620.636719	226.820969
619.413086	71.099709
618.189453	-7.876274
616.964844	-14.470912
615.741211	-17.246845
614.516602	47.946075
613.291016	-101.322800
612.066406	20.501656
610.840820	-87.101852
609.615234	185.183258
608.388672	204.486679
607.163086	-50.417263
605.936523	46.477470
604.708984	-77.451736
