# Supplementary material for: Raman spectroscopy accurately differentiates mucosal healing from non-healing and biochemical changes following biological therapy in inflammatory bowel disease
Source: PLoS One. 2021 Jun 2;16(6):e0252210. doi: 10.1371/journal.pone.0252210 (PMC8172032; doi:10.1371/journal.pone.0252210)
Supplement: S4 Dataset — (ZIP) [file pone.0252210.s006.zip › CD Mucosal healing/EC041-2_base sub CR removed_70__X_-15798.3__Y_36003.9__Z_179.221__Time_799.txt]

1714.793945	57.598076
1713.817383	13.738171
1712.840820	-10.305468
1711.864258	-15.487260
1710.886719	49.109768
1709.909180	111.101219
1708.931641	-132.315643
1707.953125	106.733940
1706.975586	32.441380
1705.997070	268.950409
1705.018555	-16.575291
1704.040039	-34.132805
1703.060547	-198.717148
1702.081055	48.985405
1701.101563	213.841599
1700.122070	-3.607427
1699.142578	-100.439133
1698.162109	38.194614
1697.181641	-133.028854
1696.201172	-178.375687
1695.220703	-9.773046
1694.239258	-14.630736
1693.257813	-61.972534
1692.276367	101.835823
1691.294922	44.294945
1690.313477	-69.007973
1689.331055	111.416237
1688.348633	-22.704176
1687.366211	192.799561
1686.383789	219.184814
1685.400391	171.172516
1684.416992	198.053680
1683.433594	105.299194
1682.450195	42.149178
1681.465820	149.699127
1680.482422	1.900649
1679.498047	133.896973
1678.512695	114.400749
1677.528320	284.089783
1676.542969	118.802620
1675.558594	89.493866
1674.572266	193.368973
1673.586914	196.465607
1672.601563	252.973618
1671.615234	232.651184
1670.628906	233.847900
1669.642578	405.269958
1668.655273	345.859344
1667.668945	326.558258
1666.681641	352.624756
1665.694336	344.433655
1664.706055	355.052429
1663.718750	376.531006
1662.730469	231.177704
1661.742188	454.623718
1660.753906	444.966553
1659.764648	485.884613
1658.775391	211.751205
1657.787109	459.767639
1656.796875	525.161072
1655.807617	312.765686
1654.818359	283.319489
1653.828125	365.237000
1652.837891	304.457947
1651.846680	183.065125
1650.856445	355.486084
1649.865234	324.434204
1648.874023	325.311035
1647.882813	146.666199
1646.891602	-5.289584
1645.899414	38.480381
1644.907227	19.024132
1643.915039	39.359871
1642.922852	-11.421967
1641.930664	138.576645
1640.937500	1.039573
1639.944336	72.137840
1638.951172	122.257675
1637.957031	-14.729156
1636.963867	83.138512
1635.969727	123.109695
1634.975586	-68.704033
1633.981445	-226.050262
1632.986328	-146.133774
1631.991211	20.778688
1630.996094	-65.027306
1630.000977	-55.914581
1629.005859	0.677866
1628.009766	-26.852564
1627.013672	-1.656018
1626.017578	-268.312073
1625.021484	109.472740
1624.024414	-4.434000
1623.028320	0.075116
1622.031250	-168.775925
1621.033203	-43.231411
1620.036133	-59.505619
1619.038086	47.717770
1618.041016	36.815071
1617.041992	4.970462
1616.043945	-39.922558
1615.045898	-150.338486
1614.046875	-79.660767
1613.047852	4.143343
1612.048828	-30.041454
1611.048828	119.324501
1610.049805	-132.338028
1609.049805	6.565019
1608.049805	40.641594
1607.048828	87.817375
1606.048828	72.145897
1605.047852	14.602485
1604.046875	-32.435299
1603.045898	-142.252228
1602.044922	88.108177
1601.042969	109.102257
1600.041016	38.550106
1599.039063	-113.031067
1598.037109	-0.535138
1597.034180	96.214134
1596.031250	59.645481
1595.028320	-37.012718
1594.025391	93.577332
1593.022461	145.747650
1592.018555	-63.205231
1591.014648	38.505230
1590.010742	-19.045609
1589.006836	79.930550
1588.001953	27.533096
1586.997070	-108.335838
1585.992188	-9.534248
1584.987305	164.773300
1583.982422	318.104889
1582.976563	109.136208
1581.970703	155.497421
1580.964844	9.050573
1579.958984	125.604073
1578.952148	62.409763
1577.945313	77.264313
1576.938477	66.024162
1575.931641	-85.767654
1574.924805	-91.901062
1573.916992	224.360153
1572.909180	-41.983582
1571.901367	-89.934891
1570.893555	-41.784416
1569.884766	-53.497147
1568.876953	10.055471
1567.868164	-35.586235
1566.858398	152.401367
1565.849609	116.966820
1564.839844	-66.484604
1563.830078	32.906143
1562.820313	-13.117880
1561.810547	207.953049
1560.799805	39.845158
1559.790039	167.293488
1558.779297	100.178284
1557.767578	7.079536
1556.756836	12.393133
1555.745117	95.320251
1554.733398	53.800323
1553.721680	216.764435
1552.709961	213.879059
1551.697266	32.302803
1550.685547	-25.075855
1549.672852	77.871269
1548.659180	95.311577
1547.646484	283.332520
1546.632813	29.052114
1545.619141	185.785126
1544.605469	195.044144
1543.591797	-46.429607
1542.577148	-70.910530
1541.562500	222.194031
1540.547852	101.929146
1539.533203	136.514694
1538.518555	-118.090118
1537.502930	1.480737
1536.487305	66.723938
1535.471680	144.738464
1534.456055	152.994461
1533.439453	70.902695
1532.422852	166.612717
1531.406250	-47.075153
1530.389648	102.537918
1529.373047	-3.039642
1528.355469	-5.653166
1527.337891	140.989151
1526.320313	55.777699
1525.302734	3.971050
1524.284180	31.859436
1523.265625	-22.683788
1522.247070	-126.164581
1521.228516	96.910156
1520.208984	-47.876564
1519.190430	-12.740718
1518.170898	35.135105
1517.151367	-66.124069
1516.130859	-31.281111
1515.111328	-14.506332
1514.090820	176.781830
1513.070313	-24.884909
1512.049805	-13.508304
1511.028320	-4.790906
1510.006836	3.844214
1508.986328	40.624683
1507.963867	133.713516
1506.942383	147.215912
1505.919922	-108.530640
1504.898438	-66.935036
1503.875977	48.869282
1502.852539	-122.374290
1501.830078	-86.142555
1500.806641	154.852615
1499.783203	-111.227974
1498.759766	175.614227
1497.736328	-26.507015
1496.711914	-41.841686
1495.687500	80.900230
1494.663086	-72.667442
1493.638672	231.451965
1492.613281	-80.695808
1491.587891	-75.847816
1490.563477	84.825462
1489.537109	-163.388718
1488.511719	73.749023
1487.485352	42.601814
1486.458984	282.044189
1485.432617	184.411774
1484.406250	183.753036
1483.379883	45.277626
1482.352539	187.406006
1481.325195	110.108627
1480.297852	188.345123
1479.269531	225.714615
1478.241211	201.868317
1477.213867	478.690918
1476.184570	217.803482
1475.156250	344.160522
1474.127930	228.520279
1473.098633	263.105774
1472.069336	450.378906
1471.040039	388.151855
1470.009766	705.026489
1468.979492	558.779236
1467.950195	595.702148
1466.918945	553.748779
1465.888672	476.220764
1464.857422	541.033997
1463.827148	763.366699
1462.795898	680.722595
1461.763672	659.054382
1460.732422	578.994385
1459.700195	488.798309
1458.667969	540.787415
1457.635742	889.678162
1456.603516	809.621521
1455.570313	699.149841
1454.537109	682.567871
1453.503906	924.635864
1452.470703	613.954041
1451.436523	876.213867
1450.403320	955.934265
1449.369141	1068.555420
1448.333984	788.526123
1447.299805	822.658997
1446.264648	963.119873
1445.230469	918.763306
1444.194336	752.946411
1443.159180	840.254333
1442.124023	950.314087
1441.087891	741.665039
1440.051758	818.863403
1439.015625	764.595093
1437.978516	616.847595
1436.941406	494.461273
1435.904297	612.169739
1434.867188	679.340515
1433.830078	660.652527
1432.791992	389.512360
1431.754883	363.389771
1430.715820	304.483704
1429.677734	545.913879
1428.639648	70.838905
1427.600586	266.884186
1426.561523	238.463684
1425.522461	18.497368
1424.482422	48.187958
1423.443359	183.759186
1422.403320	153.024597
1421.363281	281.038391
1420.322266	154.681107
1419.282227	169.432861
1418.241211	60.870155
1417.200195	224.211990
1416.159180	166.108627
1415.117188	72.852852
1414.076172	37.546234
1413.034180	-37.935471
1411.992188	-0.197891
1410.949219	-90.619980
1409.907227	115.591667
1408.864258	208.701828
1407.821289	80.783279
1406.777344	101.137871
1405.734375	6.053565
1404.690430	29.042583
1403.646484	-221.479858
1402.602539	-82.907707
1401.557617	181.090332
1400.513672	93.906990
1399.468750	-78.444046
1398.423828	102.836784
1397.377930	123.675682
1396.333008	-98.501053
1395.287109	-59.961544
1394.241211	-28.888025
1393.195313	4.740354
1392.148438	23.388094
1391.101563	154.740860
1390.054688	60.855576
1389.007813	-52.940369
1387.960938	93.553452
1386.913086	-70.098640
1385.865234	-11.060055
1384.817383	-144.484940
1383.769531	-127.813583
1382.720703	123.816353
1381.671875	140.549698
1380.623047	-259.806854
1379.574219	26.855162
1378.524414	-63.569530
1377.475586	33.343544
1376.425781	-41.932510
1375.375977	242.205566
1374.325195	92.204460
1373.274414	-0.298552
1372.224609	164.156738
1371.172852	74.300537
1370.122070	-45.352539
1369.070313	-45.277813
1368.019531	-70.043442
1366.967773	92.082512
1365.915039	176.996475
1364.863281	-46.794960
1363.810547	23.309605
1362.757813	120.828400
1361.705078	-42.896130
1360.651367	-27.375690
1359.598633	70.288139
1358.544922	100.829132
1357.491211	-124.647987
1356.436523	-175.978958
1355.382813	125.657852
1354.328125	216.039658
1353.273438	67.984695
1352.217773	121.209167
1351.163086	60.265598
1350.107422	6.851518
1349.051758	-19.178017
1347.996094	-10.397785
1346.939453	-11.488848
1345.883789	237.987366
1344.827148	209.685928
1343.769531	337.635712
1342.712891	351.577576
1341.655273	206.969696
1340.598633	285.464783
1339.540039	336.723907
1338.482422	410.311218
1337.423828	407.161743
1336.366211	409.024475
1335.307617	363.912750
1334.248047	313.919769
1333.189453	271.426910
1332.129883	580.199829
1331.070313	520.456543
1330.010742	421.234406
1328.950195	304.797363
1327.890625	245.300674
1326.830078	175.989868
1325.768555	464.905273
1324.708008	558.656921
1323.646484	336.382202
1322.585938	474.641113
1321.523438	383.362640
1320.461914	442.678589
1319.400391	279.998566
1318.337891	450.372040
1317.275391	398.795715
1316.211914	362.068085
1315.149414	406.732941
1314.085938	340.526001
1313.022461	382.782623
1311.958984	402.889557
1310.894531	388.542999
1309.831055	369.316528
1308.766602	436.278229
1307.701172	409.724182
1306.636719	390.596924
1305.571289	413.323090
1304.505859	443.445770
1303.440430	488.336029
1302.375000	572.567139
1301.308594	457.708527
1300.242188	505.099976
1299.175781	402.639954
1298.109375	565.506165
1297.041992	438.565063
1295.975586	567.026184
1294.908203	369.002197
1293.839844	480.278412
1292.772461	289.757599
1291.704102	244.054565
1290.635742	365.147552
1289.567383	277.799255
1288.498047	455.238525
1287.428711	426.752167
1286.360352	305.187469
1285.290039	338.009430
1284.220703	414.916138
1283.150391	447.720917
1282.080078	370.356964
1281.009766	439.887787
1279.939453	426.197174
1278.868164	363.586426
1277.796875	234.968201
1276.725586	460.990967
1275.654297	452.213379
1274.582031	465.437714
1273.509766	371.131317
1272.437500	340.391937
1271.365234	478.211792
1270.291992	393.729156
1269.218750	428.922119
1268.145508	556.858154
1267.072266	533.419250
1265.999023	429.465759
1264.924805	525.586243
1263.850586	585.073303
1262.776367	522.607666
1261.701172	469.908722
1260.625977	465.970306
1259.550781	286.574738
1258.475586	428.834534
1257.400391	539.356262
1256.324219	713.127930
1255.248047	567.869873
1254.171875	607.655579
1253.094727	725.280640
1252.018555	480.316681
1250.941406	610.048889
1249.864258	462.461548
1248.786133	543.473145
1247.708008	583.105103
1246.630859	629.996094
1245.551758	528.619019
1244.473633	451.563019
1243.394531	267.651306
1242.316406	285.344604
1241.236328	434.096130
1240.157227	388.590088
1239.077148	224.172012
1237.998047	316.971741
1236.917969	407.275177
1235.836914	405.359070
1234.756836	585.257751
1233.675781	527.500183
1232.594727	341.301483
1231.512695	256.913239
1230.431641	424.459747
1229.349609	434.482635
1228.267578	425.102448
1227.185547	246.247467
1226.102539	415.941589
1225.019531	413.736115
1223.936523	392.147308
1222.853516	193.982330
1221.769531	353.736755
1220.686523	300.652679
1219.602539	334.565369
1218.517578	276.602264
1217.433594	78.514580
1216.348633	51.966450
1215.263672	54.373871
1214.178711	175.044189
1213.092773	121.834152
1212.007813	15.526506
1210.921875	408.646576
1209.834961	220.231171
1208.749023	183.797607
1207.662109	-21.433594
1206.575195	24.083765
1205.488281	228.603439
1204.400391	158.314117
1203.313477	167.518646
1202.225586	-32.850754
1201.136719	-45.361656
1200.048828	151.535110
1198.959961	52.271629
1197.871094	-39.765701
1196.782227	-57.223392
1195.692383	74.403534
1194.603516	-190.820709
1193.513672	-121.803169
1192.423828	86.549850
1191.333008	333.216888
1190.242188	65.610069
1189.151367	35.875946
1188.060547	82.961884
1186.969727	-114.895691
1185.877930	-43.873577
1184.786133	-124.105316
1183.694336	-57.984325
1182.601563	36.848690
1181.509766	-12.280425
1180.416992	245.464905
1179.323242	-72.245270
1178.230469	-97.465752
1177.136719	-36.459705
1176.042969	-40.194313
1174.949219	142.841431
1173.854492	45.611187
1172.760742	17.816372
1171.666016	-26.758533
1170.570313	120.069328
1169.475586	75.423439
1168.379883	-88.826881
1167.284180	48.248970
1166.188477	-25.143555
1165.091797	-153.513550
1163.996094	-164.764557
1162.899414	50.907127
1161.801758	230.619034
1160.705078	114.119186
1159.607422	124.168198
1158.509766	-35.284470
1157.412109	-30.039143
1156.313477	-144.120621
1155.215820	23.284813
1154.117188	42.729614
1153.017578	-7.009409
1151.918945	98.188278
1150.819336	17.423853
1149.719727	-68.095161
1148.620117	-91.668983
1147.519531	-58.107677
1146.418945	68.270020
1145.318359	-167.255035
1144.217773	66.136086
1143.116211	151.874527
1142.014648	-50.282177
1140.913086	-28.812918
1139.811523	42.556370
1138.708984	187.558548
1137.606445	-92.941345
1136.503906	-111.964134
1135.401367	23.414646
1134.297852	191.957138
1133.194336	113.460114
1132.090820	307.984772
1130.987305	-43.476952
1129.882813	169.939545
1128.778320	250.395401
1127.673828	231.184265
1126.569336	147.945496
1125.463867	164.294739
1124.358398	45.524975
1123.252930	234.848831
1122.146484	270.079193
1121.041016	234.233063
1119.934570	169.971634
1118.828125	122.303757
1117.720703	-15.300438
1116.613281	168.980423
1115.505859	21.950788
1114.398438	85.496162
1113.291016	70.968842
1112.182617	-137.428635
1111.074219	89.185692
1109.964844	60.466503
1108.856445	227.862518
1107.747070	225.104233
1106.637695	108.992584
1105.528320	200.702118
1104.417969	84.644386
1103.307617	247.112473
1102.197266	249.070984
1101.086914	401.997223
1099.975586	186.955124
1098.864258	278.526764
1097.752930	200.340866
1096.641602	166.974289
1095.529297	244.363083
1094.416992	-43.397030
1093.304688	288.368530
1092.191406	184.396561
1091.079102	136.983200
1089.965820	249.632629
1088.852539	199.888748
1087.738281	143.117355
1086.624023	206.329102
1085.509766	238.957321
1084.395508	179.906052
1083.280273	90.337952
1082.166016	153.561584
1081.050781	226.163376
1079.934570	89.717293
1078.819336	195.207535
1077.703125	180.938385
1076.586914	79.856857
1075.469727	84.425545
1074.353516	215.697784
1073.236328	180.402832
1072.119141	81.836182
1071.000977	161.497635
1069.882813	123.958023
1068.765625	311.413116
1067.646484	6.833729
1066.528320	222.379150
1065.409180	-60.914482
1064.290039	93.725685
1063.170898	145.338287
1062.050781	35.490650
1060.930664	239.206451
1059.810547	106.055580
1058.690430	157.725098
1057.569336	-57.116089
1056.449219	25.012154
1055.327148	69.733826
1054.206055	58.403442
1053.083984	196.586014
1051.961914	267.018799
1050.839844	24.618265
1049.717773	109.128029
1048.594727	23.281641
1047.471680	103.149200
1046.348633	57.064129
1045.224609	-107.896202
1044.101563	202.854904
1042.976563	-71.544884
1041.852539	271.745056
1040.728516	109.360657
1039.603516	-55.244591
1038.478516	17.785158
1037.352539	74.517685
1036.227539	205.748093
1035.101563	-70.278023
1033.974609	49.360615
1032.848633	50.364136
1031.721680	160.695114
1030.594727	215.218826
1029.467773	88.458931
1028.340820	-61.440796
1027.212891	-81.132095
1026.084961	-26.448137
1024.956055	-118.049385
1023.828125	-70.264755
1022.699219	-198.868469
1021.570313	-257.755432
1020.440430	-158.816483
1019.311523	76.972618
1018.181641	-18.919905
1017.050781	-112.410866
1015.920898	-108.462616
1014.790039	155.061203
1013.659180	-58.752228
1012.528320	-168.192947
1011.396484	-43.658413
1010.265625	60.028187
1009.132813	-222.842087
1008.000977	1.250195
1006.868164	-24.586458
1005.736328	208.692581
1004.602539	349.398285
1003.469727	506.267365
1002.335938	401.915436
1001.202148	593.441711
1000.068359	489.201599
998.933594	202.576187
997.799805	172.454193
996.665039	227.806015
995.529297	50.046635
994.394531	22.410187
993.258789	-69.774323
992.123047	-83.451973
990.986328	-87.862572
989.849609	2.293824
988.712891	-142.653961
987.576172	90.425652
986.439453	-98.167839
985.301758	132.565155
984.164063	220.457535
983.025391	-89.940308
981.887695	-36.485012
980.749023	141.243912
979.610352	100.369186
978.470703	-34.754959
977.332031	57.878746
976.192383	42.449821
975.051758	93.717735
973.912109	-43.428650
972.771484	1.015556
971.630859	210.847580
970.490234	294.318909
969.348633	118.362076
968.207031	105.482170
967.065430	200.494156
965.923828	86.725677
964.781250	275.798767
963.638672	74.992805
962.496094	82.933228
961.352539	-69.541031
960.208984	96.602180
959.065430	159.604507
957.921875	220.317947
956.777344	152.797318
955.632813	85.338310
954.488281	136.954987
953.343750	-67.706726
952.198242	192.155121
951.052734	-108.432465
949.907227	78.197876
948.760742	8.723159
947.614258	10.156622
946.467773	96.160736
945.321289	70.208511
944.173828	144.782700
943.026367	278.712799
941.878906	216.275574
940.730469	286.262360
939.582031	260.402039
938.433594	-137.269897
937.285156	126.671661
936.135742	205.812134
934.987305	84.326431
933.836914	156.636154
932.687500	194.751999
931.537109	185.026123
930.386719	-41.041290
929.236328	115.541283
928.084961	249.298767
926.934570	-1.615592
925.783203	-170.488174
924.630859	67.921600
923.478516	6.025933
922.327148	32.848293
921.173828	150.592941
920.021484	-15.789475
918.868164	58.760540
917.714844	126.468605
916.561523	230.490295
915.407227	-69.685448
914.252930	25.265591
913.098633	-163.504898
911.944336	-82.178223
910.789063	46.748241
909.633789	-67.040939
908.478516	-160.367691
907.322266	-70.039925
906.166016	76.903313
905.009766	-7.322811
903.853516	19.484219
902.696289	154.980408
901.539063	-33.353794
900.381836	-137.848083
899.223633	27.004135
898.065430	71.864990
896.907227	48.842278
895.749023	-28.446413
894.589844	308.039734
893.430664	165.165970
892.271484	51.732513
891.112305	155.238831
889.952148	28.296040
888.791992	18.834890
887.630859	-135.123322
886.470703	51.814720
885.309570	91.975357
884.148438	150.156570
882.986328	174.466568
881.825195	-78.610413
880.663086	67.464844
879.500000	19.618612
878.337891	55.162308
877.174805	90.676170
876.011719	96.880165
874.847656	307.983124
873.684570	156.518219
872.520508	-39.904999
871.355469	270.047974
870.191406	204.145828
869.026367	149.502899
867.861328	169.076569
866.695313	76.220238
865.530273	111.503448
864.364258	45.637207
863.197266	137.039124
862.031250	318.221252
860.864258	268.019562
859.697266	-40.338890
858.530273	142.948410
857.362305	270.032623
856.194336	150.276718
855.026367	144.940186
853.857422	155.281647
852.688477	286.651428
851.519531	7.805153
850.350586	322.844208
849.180664	225.530167
848.010742	262.619659
846.840820	239.217010
845.670898	269.530090
844.500000	181.193527
843.329102	157.765793
842.157227	78.402939
840.986328	242.828690
839.814453	24.819143
838.642578	28.192671
837.469727	145.517441
836.296875	37.103081
835.124023	118.589218
833.951172	164.284424
832.777344	252.356445
831.603516	204.204880
830.429688	120.348297
829.255859	288.627533
828.081055	95.449577
826.906250	187.789322
825.731445	-38.756504
824.555664	173.894867
823.379883	217.061157
822.204102	162.157501
821.027344	196.353546
819.851563	192.658890
818.674805	95.437149
817.497070	51.659119
816.320313	56.840355
815.142578	-35.891895
813.963867	-84.117622
812.786133	-30.045753
811.607422	-93.850876
810.428711	-119.859520
809.250000	-88.098869
808.070313	-209.664963
806.890625	-24.683123
805.710938	29.180834
804.531250	94.099945
803.350586	25.798439
802.169922	-364.242462
800.988281	-117.420624
799.807617	0.629601
798.625977	-10.004889
797.444336	-45.038128
796.261719	-184.243011
795.079102	-33.123585
793.896484	-134.637634
792.713867	7.506083
791.530273	-202.503464
790.346680	63.525047
789.163086	-42.408157
787.979492	-139.456177
786.794922	51.106052
785.610352	-6.141432
784.425781	133.413895
783.240234	-109.547859
782.054688	58.664696
780.869141	-122.325188
779.682617	76.707497
778.496094	-35.767529
777.309570	125.587822
776.123047	6.505198
774.935547	194.228088
773.748047	-61.641930
772.560547	108.335762
771.373047	172.362503
770.184570	-109.819237
768.996094	-3.916475
767.806641	53.437252
766.618164	77.704781
765.428711	117.365921
764.239258	90.929489
763.048828	172.376129
761.858398	181.131668
760.667969	229.485260
759.477539	147.993622
758.286133	86.323868
757.094727	-39.103088
755.903320	191.694275
754.710938	9.125161
753.518555	55.180820
752.326172	120.976501
751.133789	-4.368635
749.940430	155.814331
748.747070	15.125981
747.553711	69.847549
746.359375	60.889107
745.166016	40.957729
743.970703	255.715302
742.776367	117.304504
741.581055	53.485863
740.385742	86.128479
739.190430	103.405106
737.994141	59.314548
736.797852	-85.522141
735.601563	82.841187
734.405273	-142.960861
733.208008	-84.129738
732.010742	92.828636
730.813477	-117.542961
729.615234	229.916275
728.416992	185.774612
727.218750	-39.815781
726.020508	77.842125
724.821289	14.056512
723.622070	-71.559402
722.422852	168.292007
721.222656	52.077065
720.022461	215.343582
718.822266	88.229973
717.621094	48.442768
716.420898	183.189255
715.218750	134.639252
714.017578	319.421265
712.815430	179.266891
711.614258	95.833687
710.411133	27.670288
709.208984	29.237362
708.005859	69.989098
706.802734	47.555481
705.599609	279.824005
704.395508	168.077301
703.191406	-72.018425
701.987305	-135.806122
700.782227	152.758591
699.577148	223.724808
698.372070	279.420593
697.166992	113.381966
695.960938	49.526432
694.754883	252.890564
693.548828	160.759537
692.341797	-157.175659
691.135742	143.728668
689.927734	-80.767181
688.720703	-109.884064
687.512695	-43.554466
686.304688	133.338684
685.096680	54.264530
683.888672	90.107285
682.679688	50.056290
681.470703	-50.663647
680.260742	-138.356216
679.050781	16.551214
677.840820	-125.277435
676.630859	-5.107857
675.419922	-55.991482
674.209961	-288.620178
672.998047	4.531556
671.787109	-76.625648
670.575195	112.535217
669.363281	44.346493
668.151367	75.607727
666.938477	113.330795
665.725586	133.755692
664.512695	121.777122
663.299805	45.029213
662.085938	-31.678646
660.872070	-11.217157
659.658203	-115.904800
658.443359	118.166054
657.228516	194.701416
656.013672	-52.223053
654.797852	-141.635559
653.583008	-93.033035
652.366211	-44.424778
651.150391	10.664889
649.934570	-52.686768
648.717773	24.002218
647.500000	204.039810
646.283203	61.209496
645.065430	230.520218
643.847656	-107.889839
642.629883	-24.502644
641.411133	215.900314
640.192383	62.863316
638.973633	49.702312
637.753906	30.204514
636.534180	118.248116
635.314453	34.544758
634.094727	-3.892754
632.874023	82.344955
631.653320	87.132523
630.432617	57.744823
629.211914	71.451363
627.990234	-39.069477
626.768555	-82.867409
625.545898	19.347677
624.324219	168.894302
623.101563	61.453056
621.877930	234.970093
620.655273	166.632706
619.431641	167.131317
618.208008	217.167114
616.983398	-72.844933
615.759766	-131.275406
614.535156	86.664520
613.310547	65.301834
612.084961	44.335793
610.859375	-74.563835
609.633789	-116.030495
608.408203	52.404701
607.181641	-107.795578
605.955078	8.129337
604.728516	77.538643
