# Supplementary material for: Raman spectroscopy accurately differentiates mucosal healing from non-healing and biochemical changes following biological therapy in inflammatory bowel disease
Source: PLoS One. 2021 Jun 2;16(6):e0252210. doi: 10.1371/journal.pone.0252210 (PMC8172032; doi:10.1371/journal.pone.0252210)
Supplement: S4 Dataset — (ZIP) [file pone.0252210.s006.zip › CD Mucosal healing/EC040-1_base sub CR removed_16__X_-10550.3__Y_37146.1__Z_-57.8869__Time_179.txt]

1714.640625	36.852722
1713.664063	3.293569
1712.687500	-13.980081
1711.709961	126.876343
1710.733398	-62.091331
1709.755859	59.899143
1708.778320	-158.481125
1707.799805	-17.767902
1706.821289	5.073537
1705.843750	14.607141
1704.864258	131.251419
1703.885742	44.541954
1702.907227	-100.887909
1701.927734	-128.431427
1700.948242	-121.045204
1699.968750	9.509192
1698.988281	35.876991
1698.007813	-193.577866
1697.028320	150.524185
1696.046875	471.407013
1695.066406	258.040955
1694.084961	250.609344
1693.104492	133.974564
1692.123047	292.560547
1691.140625	421.948608
1690.159180	580.916809
1689.176758	339.919434
1688.194336	342.003845
1687.211914	536.353088
1686.228516	352.335785
1685.246094	424.581085
1684.262695	433.118896
1683.279297	553.846313
1682.295898	589.599365
1681.311523	644.266418
1680.327148	675.265991
1679.342773	578.812622
1678.358398	530.622314
1677.374023	663.685303
1676.388672	589.527527
1675.403320	699.217102
1674.417969	636.373047
1673.432617	837.032898
1672.446289	846.577026
1671.459961	983.974426
1670.473633	1041.953003
1669.487305	1041.808105
1668.500977	1211.917236
1667.513672	1098.228760
1666.526367	1255.614380
1665.539063	1269.975830
1664.550781	1181.180054
1663.563477	1190.889160
1662.575195	1405.064819
1661.586914	996.486511
1660.598633	1190.034912
1659.609375	1248.653931
1658.620117	1196.288330
1657.631836	1242.261475
1656.641602	1285.838135
1655.652344	1117.911743
1654.662109	1297.075684
1653.672852	1243.591064
1652.681641	928.466919
1651.691406	965.572083
1650.701172	857.489441
1649.709961	712.698181
1648.718750	909.227600
1647.727539	886.584412
1646.735352	660.750305
1645.744141	649.247681
1644.751953	373.885010
1643.759766	405.175934
1642.766602	484.195496
1641.774414	275.742279
1640.781250	268.136902
1639.788086	202.718033
1638.794922	-20.709549
1637.801758	312.565186
1636.807617	21.070375
1635.813477	249.150375
1634.819336	105.759224
1633.825195	170.752319
1632.830078	-203.994965
1631.834961	-141.248550
1630.839844	163.864471
1629.844727	37.307758
1628.849609	-81.140541
1627.853516	47.935707
1626.857422	-41.238136
1625.861328	-19.773603
1624.865234	-3.443354
1623.868164	-273.545532
1622.871094	71.609459
1621.874023	67.244148
1620.876953	60.364235
1619.879883	-104.003059
1618.881836	146.698242
1617.883789	137.465912
1616.885742	-79.037041
1615.887695	53.661072
1614.888672	99.788574
1613.889648	-53.392387
1612.890625	-130.389511
1611.891602	146.670410
1610.892578	80.259239
1609.892578	11.295267
1608.892578	60.314968
1607.892578	263.909515
1606.892578	-116.617935
1605.891602	79.119972
1604.890625	130.803345
1603.889648	130.130020
1602.888672	-179.321213
1601.887695	-117.123833
1600.885742	20.895035
1599.883789	111.774124
1598.881836	79.719437
1597.879883	-213.738724
1596.876953	-47.131325
1595.874023	-199.392014
1594.871094	35.002922
1593.868164	130.839935
1592.864258	-172.918625
1591.861328	-163.311432
1590.857422	-104.171860
1589.853516	-55.548138
1588.848633	-17.443586
1587.844727	75.364555
1586.839844	-108.362450
1585.834961	41.643143
1584.830078	82.032799
1583.824219	109.291573
1582.819336	-181.408463
1581.813477	142.696640
1580.807617	88.936920
1579.800781	277.260345
1578.794922	374.298950
1577.788086	-171.675797
1576.781250	-38.356617
1575.773438	-9.269208
1574.766602	-89.536270
1573.758789	126.566360
1572.750977	129.271515
1571.743164	204.641953
1570.735352	38.175133
1569.726563	-143.936981
1568.718750	68.757973
1567.708984	-74.583138
1566.700195	-46.609947
1565.691406	85.061165
1564.681641	-74.153374
1563.671875	-163.371460
1562.662109	-58.114468
1561.652344	18.427372
1560.641602	131.093170
1559.630859	-93.473358
1558.620117	-87.391884
1557.609375	1.470968
1556.597656	-83.454094
1555.586914	64.655006
1554.575195	7.945218
1553.563477	158.252991
1552.550781	-59.264637
1551.539063	279.626038
1550.526367	79.983284
1549.513672	167.437393
1548.500977	316.774872
1547.487305	295.209045
1546.473633	332.960785
1545.459961	26.756227
1544.446289	-95.988930
1543.432617	83.456520
1542.417969	-24.075249
1541.404297	160.127762
1540.389648	-149.092133
1539.374023	83.769524
1538.359375	148.621170
1537.343750	202.953857
1536.328125	-0.879514
1535.312500	164.056000
1534.296875	-135.411087
1533.280273	111.658203
1532.263672	-100.355980
1531.247070	200.406357
1530.230469	-14.424228
1529.212891	102.971786
1528.196289	63.074753
1527.178711	79.675255
1526.160156	214.521851
1525.142578	176.728760
1524.124023	-18.180712
1523.106445	157.324341
1522.087891	198.840042
1521.068359	165.600616
1520.049805	289.074463
1519.030273	114.161781
1518.010742	257.849030
1516.991211	195.783157
1515.971680	30.848513
1514.951172	109.816605
1513.930664	-27.078279
1512.910156	-10.020030
1511.889648	122.394409
1510.868164	64.711655
1509.846680	89.019226
1508.826172	-163.817505
1507.803711	-180.777939
1506.782227	-61.956059
1505.759766	-153.519745
1504.737305	-78.586723
1503.714844	-47.364952
1502.692383	-75.195145
1501.668945	-80.096756
1500.646484	135.116928
1499.623047	-287.344147
1498.599609	-144.086151
1497.575195	45.046993
1496.550781	-134.419739
1495.527344	-178.331100
1494.502930	84.535713
1493.477539	206.549957
1492.453125	24.240889
1491.427734	43.794739
1490.402344	4.479366
1489.376953	-75.784843
1488.350586	252.526764
1487.325195	146.534241
1486.298828	290.675049
1485.272461	207.508560
1484.245117	394.777008
1483.218750	349.737793
1482.191406	442.366943
1481.164063	384.421448
1480.136719	504.909698
1479.108398	367.798309
1478.080078	500.831757
1477.052734	705.111206
1476.023438	552.556458
1474.995117	555.393555
1473.965820	667.652405
1472.937500	721.275146
1471.908203	846.077698
1470.877930	749.364319
1469.848633	991.053040
1468.818359	924.789551
1467.788086	914.465393
1466.757813	1313.471802
1465.727539	1318.251831
1464.696289	1478.013794
1463.665039	1332.760498
1462.633789	1205.326782
1461.602539	1362.393677
1460.570313	1565.062256
1459.539063	1366.511475
1458.506836	1503.063477
1457.473633	1461.884766
1456.441406	1463.863647
1455.408203	1420.154907
1454.375000	1526.089844
1453.341797	1672.544800
1452.308594	1697.256836
1451.274414	1706.733643
1450.241211	2182.475830
1449.207031	2075.318604
1448.171875	1816.228882
1447.137695	1987.772827
1446.102539	1860.489380
1445.067383	1692.776855
1444.032227	1694.711670
1442.997070	1570.159424
1441.960938	1562.026733
1440.924805	1753.720337
1439.888672	1454.825439
1438.852539	1327.991821
1437.816406	1585.416870
1436.779297	1521.830444
1435.742188	1289.042236
1434.705078	1271.087891
1433.666992	806.188171
1432.629883	768.230652
1431.591797	800.996155
1430.553711	541.048096
1429.514648	657.189575
1428.476563	311.717712
1427.437500	241.332642
1426.398438	264.328796
1425.359375	70.569397
1424.320313	386.078766
1423.280273	265.556732
1422.240234	21.699770
1421.200195	72.714714
1420.159180	189.231232
1419.119141	96.811600
1418.078125	359.409729
1417.037109	267.119019
1415.996094	-33.897820
1414.954102	-50.465958
1413.912109	179.523300
1412.870117	-2.886582
1411.828125	-97.149216
1410.786133	47.485840
1409.743164	-89.319077
1408.700195	-125.487091
1407.657227	192.611038
1406.614258	131.458023
1405.570313	-22.494497
1404.527344	-10.603065
1403.483398	-209.451965
1402.438477	121.283440
1401.394531	-14.609497
1400.349609	-95.189232
1399.304688	-2.621247
1398.259766	34.850323
1397.214844	-27.854645
1396.168945	72.433777
1395.123047	65.047630
1394.077148	-77.494698
1393.031250	70.622040
1391.984375	-64.162445
1390.937500	-3.535223
1389.890625	52.164528
1388.843750	-97.230522
1387.796875	43.727482
1386.749023	-57.885662
1385.701172	8.185617
1384.653320	51.835358
1383.604492	-126.891693
1382.556641	-8.050433
1381.507813	-101.526375
1380.458984	12.465595
1379.410156	-83.254883
1378.360352	-16.548960
1377.310547	32.763565
1376.260742	94.643806
1375.210938	124.171005
1374.161133	93.924385
1373.110352	103.693535
1372.059570	-93.393822
1371.008789	68.705276
1369.957031	-28.382431
1368.906250	131.362976
1367.854492	34.524139
1366.802734	157.033722
1365.750000	95.304893
1364.698242	-175.415924
1363.645508	-264.207428
1362.592773	149.869278
1361.540039	-115.394150
1360.486328	-12.274583
1359.433594	36.204594
1358.379883	276.226318
1357.326172	210.471970
1356.271484	25.538952
1355.216797	153.897415
1354.163086	339.461365
1353.107422	385.932800
1352.052734	204.033356
1350.998047	295.427856
1349.942383	424.110687
1348.886719	371.676147
1347.830078	376.425385
1346.774414	621.910217
1345.717773	688.811829
1344.661133	602.052124
1343.604492	505.515076
1342.546875	679.267700
1341.490234	907.571716
1340.432617	1019.425537
1339.375000	668.144958
1338.316406	396.348145
1337.258789	664.506775
1336.200195	893.030151
1335.141602	896.344910
1334.082031	630.049927
1333.023438	544.553589
1331.963867	780.683716
1330.904297	804.157532
1329.844727	647.247314
1328.784180	794.483887
1327.723633	667.459167
1326.663086	903.736328
1325.602539	769.503540
1324.541992	618.126709
1323.480469	639.709290
1322.418945	913.131653
1321.357422	744.779236
1320.295898	860.312744
1319.233398	694.656189
1318.170898	758.503967
1317.108398	728.702393
1316.045898	750.753967
1314.982422	1009.457825
1313.918945	844.302979
1312.855469	984.764587
1311.791992	925.729797
1310.728516	869.247925
1309.664063	972.870300
1308.599609	950.980103
1307.535156	1103.880493
1306.469727	956.609436
1305.404297	993.942322
1304.338867	873.922546
1303.273438	903.991882
1302.208008	894.771790
1301.141602	684.073792
1300.075195	1203.272705
1299.008789	975.501587
1297.942383	887.868286
1296.875000	788.036072
1295.807617	926.420471
1294.740234	809.527649
1293.672852	933.205566
1292.604492	877.768066
1291.537109	699.758362
1290.468750	688.608459
1289.399414	633.361755
1288.331055	727.697998
1287.261719	640.670471
1286.192383	423.852570
1285.123047	880.793396
1284.052734	612.635132
1282.983398	694.760315
1281.913086	637.331970
1280.841797	758.606201
1279.771484	811.340576
1278.700195	541.141418
1277.628906	699.095703
1276.557617	834.988831
1275.486328	657.905029
1274.414063	559.117615
1273.341797	565.461365
1272.269531	769.706177
1271.197266	832.196045
1270.124023	713.940613
1269.050781	952.206299
1267.977539	838.862671
1266.904297	918.367004
1265.830078	766.033691
1264.756836	940.647217
1263.681641	1115.169434
1262.607422	845.836609
1261.533203	786.263733
1260.458008	773.007507
1259.382813	903.514038
1258.307617	856.108032
1257.231445	1008.424133
1256.155273	890.359802
1255.079102	877.017029
1254.002930	632.427612
1252.926758	1023.068481
1251.849609	929.349854
1250.772461	935.376221
1249.695313	758.984070
1248.617188	803.890137
1247.540039	795.277893
1246.461914	842.529358
1245.382813	948.037781
1244.304688	844.560852
1243.225586	823.664246
1242.146484	593.921631
1241.067383	565.737915
1239.988281	685.578613
1238.908203	773.777649
1237.828125	692.076660
1236.748047	654.029175
1235.667969	763.878113
1234.586914	936.660400
1233.505859	656.061401
1232.424805	756.001831
1231.343750	473.052765
1230.261719	764.243347
1229.179688	684.735596
1228.097656	600.370300
1227.015625	499.046875
1225.932617	591.317627
1224.850586	468.158752
1223.767578	555.447571
1222.683594	379.020844
1221.600586	574.986023
1220.516602	359.841217
1219.432617	260.743256
1218.347656	139.875214
1217.263672	386.210205
1216.178711	209.695313
1215.093750	306.063812
1214.008789	160.904831
1212.922852	254.694260
1211.836914	420.769135
1210.750977	613.245972
1209.665039	349.694489
1208.579102	160.949982
1207.492188	345.915955
1206.405273	578.941528
1205.318359	197.272339
1204.230469	295.157440
1203.142578	294.168915
1202.054688	256.987915
1200.966797	87.324959
1199.877930	93.388039
1198.790039	68.097839
1197.701172	110.110954
1196.611328	219.381973
1195.522461	-92.345741
1194.432617	-221.269348
1193.342773	99.336266
1192.252930	-113.839653
1191.162109	-48.265148
1190.072266	17.214035
1188.981445	-90.347801
1187.889648	-145.116943
1186.798828	-300.759033
1185.707031	-173.188751
1184.615234	-177.731079
1183.523438	247.102280
1182.430664	-9.545665
1181.337891	-76.702736
1180.245117	-45.607132
1179.152344	47.723682
1178.059570	-122.673058
1176.965820	-24.732632
1175.872070	75.484375
1174.778320	-154.904633
1173.683594	7.391514
1172.588867	246.142578
1171.494141	56.323456
1170.399414	-11.454206
1169.303711	116.872116
1168.208984	379.008453
1167.113281	122.081444
1166.016602	-46.361778
1164.920898	-166.991730
1163.824219	-137.111710
1162.727539	198.468719
1161.630859	271.103577
1160.533203	286.318054
1159.435547	189.253967
1158.337891	192.408035
1157.240234	73.794510
1156.141602	148.399399
1155.043945	20.174471
1153.944336	228.152481
1152.845703	-38.451843
1151.747070	164.560425
1150.647461	0.421225
1149.547852	-137.500366
1148.447266	-199.212677
1147.347656	70.068954
1146.247070	-146.540146
1145.146484	153.417282
1144.044922	3.391773
1142.944336	10.414568
1141.842773	-106.325104
1140.741211	-101.783752
1139.638672	59.612083
1138.537109	-50.098099
1137.434570	-76.643303
1136.332031	-79.470039
1135.228516	-1.592806
1134.125977	85.707970
1133.022461	1.953038
1131.917969	108.082825
1130.814453	382.633575
1129.709961	483.787994
1128.605469	546.894897
1127.500977	507.945618
1126.396484	414.433563
1125.291016	441.812805
1124.185547	426.475281
1123.080078	550.908569
1121.973633	343.572540
1120.868164	98.408493
1119.761719	362.415070
1118.654297	226.161804
1117.547852	130.187820
1116.440430	69.706497
1115.333008	361.721497
1114.225586	161.603210
1113.117188	79.770477
1112.008789	71.236771
1110.900391	228.134293
1109.791992	99.003433
1108.682617	357.350891
1107.573242	287.239044
1106.463867	573.720032
1105.354492	272.180054
1104.244141	294.121857
1103.133789	403.348114
1102.023438	321.407104
1100.913086	404.602997
1099.801758	428.778351
1098.690430	511.876617
1097.579102	363.922607
1096.467773	708.562256
1095.355469	586.521057
1094.243164	624.707153
1093.130859	601.641663
1092.017578	314.870209
1090.905273	265.989197
1089.791992	412.448120
1088.677734	292.957428
1087.564453	474.630920
1086.450195	397.519775
1085.335938	428.606415
1084.221680	525.503601
1083.106445	469.595032
1081.991211	253.949112
1080.875977	376.678558
1079.760742	191.706650
1078.644531	429.460175
1077.528320	298.571838
1076.412109	247.554733
1075.295898	356.132965
1074.178711	169.092712
1073.061523	329.265839
1071.944336	81.399765
1070.826172	16.509333
1069.708984	136.834656
1068.590820	214.945023
1067.471680	295.377014
1066.353516	300.868622
1065.234375	170.569336
1064.115234	220.617340
1062.996094	-10.177457
1061.875977	185.020248
1060.755859	71.368027
1059.635742	275.884735
1058.515625	92.192703
1057.394531	324.732849
1056.273438	372.566833
1055.152344	104.973221
1054.031250	145.914139
1052.909180	105.125557
1051.787109	139.123978
1050.665039	133.467194
1049.541992	132.518234
1048.418945	397.631287
1047.295898	156.436401
1046.172852	-26.286064
1045.048828	159.543869
1043.925781	-302.738251
1042.801758	158.206116
1041.676758	-0.848400
1040.552734	33.603294
1039.427734	-60.016003
1038.302734	-62.715996
1037.176758	-39.758255
1036.050781	6.527042
1034.924805	-9.972471
1033.798828	148.078079
1032.672852	227.042847
1031.545898	175.806961
1030.418945	145.584747
1029.291992	261.871155
1028.164063	-126.083305
1027.036133	83.267448
1025.908203	-13.995748
1024.780273	-401.407349
1023.651367	-208.185410
1022.522461	-235.479507
1021.393555	-241.802658
1020.264648	-255.009705
1019.134766	-219.435745
1018.004883	-77.138908
1016.875000	-166.661606
1015.744141	-244.489166
1014.613281	-97.430016
1013.482422	-184.348907
1012.351563	-25.636024
1011.219727	14.975456
1010.088867	159.836044
1008.956055	-37.863888
1007.824219	340.807098
1006.691406	439.441071
1005.558594	674.574524
1004.425781	1399.905029
1003.292969	1819.815552
1002.159180	1553.141602
1001.025391	1191.933228
999.891602	463.647308
998.756836	451.779877
997.622070	202.159622
996.487305	132.808151
995.352539	-104.915146
994.216797	-44.781754
993.081055	-23.811007
991.945313	89.491203
990.808594	131.332047
989.672852	207.824417
988.536133	28.519444
987.398438	-99.932404
986.261719	103.510956
985.124023	-112.255257
983.986328	227.112076
982.847656	-253.169754
981.709961	268.063599
980.571289	-122.098709
979.432617	-141.608932
978.292969	87.365639
977.153320	265.726105
976.013672	-24.897110
974.874023	98.405754
973.734375	58.585407
972.593750	-256.820160
971.453125	121.624825
970.311523	155.530716
969.170898	-189.283768
968.029297	-42.700844
966.886719	282.865021
965.745117	131.191025
964.602539	204.426544
963.459961	185.985168
962.317383	486.278290
961.173828	153.928360
960.030273	147.184616
958.886719	261.931030
957.743164	58.344559
956.598633	198.385681
955.454102	249.150925
954.309570	153.485153
953.165039	275.309326
952.019531	42.558701
950.874023	-212.887299
949.727539	435.035583
948.582031	150.031891
947.435547	258.324890
946.289063	37.598354
945.141602	216.803391
943.995117	94.520973
942.847656	250.918106
941.699219	151.624710
940.551758	191.658875
939.403320	295.613647
938.254883	292.361694
937.105469	489.858276
935.957031	343.025360
934.807617	198.591034
933.658203	-7.259755
932.507813	292.860016
931.357422	253.473053
930.207031	535.267517
929.056641	172.621017
927.906250	-198.914948
926.754883	274.089752
925.603516	98.460266
924.451172	100.384590
923.298828	-40.927490
922.146484	-45.713642
920.994141	40.466179
919.841797	69.827408
918.688477	144.648041
917.535156	-66.745178
916.380859	-132.664063
915.227539	-5.530159
914.073242	51.202293
912.918945	-180.270981
911.763672	-139.353485
910.608398	146.548859
909.453125	-0.801707
908.297852	-91.381203
907.141602	-84.429008
905.985352	-14.007391
904.829102	153.819702
903.672852	-27.236252
902.515625	77.138168
901.358398	-219.252213
900.201172	-121.643204
899.042969	-189.266235
897.884766	159.437363
896.726563	-150.221313
895.568359	-41.378475
894.409180	42.548954
893.250000	101.578613
892.090820	128.945419
890.930664	452.257874
889.771484	-71.584122
888.611328	25.805822
887.450195	-21.341261
886.289063	272.349701
885.128906	-9.517694
883.966797	243.410263
882.805664	171.423645
881.643555	212.207718
880.481445	255.217667
879.319336	464.981506
878.156250	420.004272
876.993164	323.217773
875.830078	98.083687
874.666016	217.552368
873.502930	226.643158
872.338867	469.775665
871.173828	150.233826
870.009766	222.257797
868.844727	291.974182
867.679688	309.916626
866.513672	406.502289
865.348633	264.787994
864.182617	269.161957
863.015625	354.373138
861.849609	205.947235
860.682617	529.083008
859.515625	733.056458
858.347656	510.486115
857.180664	359.790466
856.012695	390.830292
854.843750	51.772606
853.675781	459.483521
852.506836	358.110809
851.337891	453.966095
850.167969	426.503632
848.999023	468.459045
847.829102	389.417511
846.658203	355.149719
845.488281	123.877823
844.317383	266.401794
843.146484	270.098053
841.975586	101.512970
840.803711	342.206268
839.631836	332.333923
838.459961	60.895443
837.287109	115.808029
836.114258	192.991501
834.941406	62.359570
833.768555	659.751709
832.594727	120.407463
831.420898	329.020294
830.247070	519.636841
829.072266	444.617706
827.898438	220.147446
826.722656	133.985809
825.547852	391.158051
824.372070	151.106094
823.196289	194.125580
822.020508	159.103226
820.844727	126.277397
819.667969	124.590691
818.491211	312.088989
817.313477	65.425804
816.136719	68.064217
814.958984	-245.259201
813.781250	102.099396
812.602539	-15.499432
811.423828	-110.858948
810.245117	16.042751
809.066406	-254.911072
807.886719	-59.264126
806.707031	91.827095
805.527344	51.841667
804.346680	-94.730896
803.166992	-54.838482
801.985352	-290.164185
800.804688	-270.296967
799.623047	-334.764252
798.441406	-244.026733
797.259766	-84.650009
796.078125	-308.805084
794.895508	65.360924
793.712891	-123.356606
792.529297	-141.493454
791.346680	-177.361786
790.163086	388.864258
788.978516	277.562683
787.794922	93.273087
786.610352	83.790100
785.425781	282.171265
784.241211	354.402191
783.055664	236.462784
781.870117	8.051365
780.684570	82.425102
779.498047	251.720215
778.311523	138.234772
777.125000	144.011200
775.938477	-119.535057
774.750977	-197.601685
773.563477	13.382989
772.375977	1.467333
771.187500	119.652901
769.999023	15.087652
768.810547	31.796583
767.622070	-6.601544
766.432617	67.369507
765.243164	39.976933
764.053711	-101.918251
762.863281	-107.249916
761.672852	241.803894
760.482422	-62.887974
759.291992	230.994537
758.100586	221.197327
756.909180	178.427155
755.717773	111.500160
754.525391	57.799038
753.333008	111.813736
752.140625	-64.866119
750.948242	39.702614
749.754883	-5.091443
748.561523	329.964264
747.368164	70.062874
746.173828	78.018860
744.979492	-10.535376
743.785156	72.062050
742.590820	12.113642
741.395508	57.451511
740.200195	221.155197
739.003906	-24.960707
737.808594	75.223839
736.612305	35.217167
735.416016	-22.250963
734.218750	152.401672
733.021484	191.314865
731.824219	42.068310
730.626953	28.573706
729.428711	-41.740963
728.230469	-181.945145
727.032227	298.831757
725.833984	248.325531
724.634766	259.075500
723.435547	53.597908
722.235352	-171.390198
721.036133	322.188721
719.835938	123.556572
718.635742	123.690117
717.434570	160.974472
716.233398	89.226006
715.032227	216.047302
713.831055	140.085785
712.628906	216.820297
711.426758	289.225006
710.224609	17.386589
709.021484	166.180359
707.818359	149.447311
706.615234	43.518055
705.412109	-140.661591
704.208008	-72.226166
703.003906	81.110107
701.799805	6.027166
700.594727	0.642375
699.389648	49.690292
698.184570	161.829117
696.979492	-21.589695
695.773438	247.097992
694.567383	-38.219593
693.361328	-214.740082
692.154297	-58.897133
690.947266	-252.560791
689.740234	-263.757141
688.533203	182.948578
687.325195	-79.852127
686.117188	-73.531906
684.909180	-51.972752
683.700195	60.684261
682.491211	-26.037573
681.282227	-15.151472
680.072266	-75.701065
678.863281	13.276797
677.653320	-62.293957
676.442383	-124.790207
675.232422	3.252479
674.021484	148.593826
672.810547	-54.367363
671.598633	251.053162
670.386719	43.923756
669.174805	161.190781
667.962891	27.735985
666.750000	93.161118
665.537109	67.858032
664.324219	293.122070
663.110352	25.997965
661.897461	212.354034
660.683594	51.161938
659.468750	-64.635147
658.254883	-184.681137
657.040039	12.366243
655.824219	41.135231
654.609375	117.311447
653.393555	281.803070
652.177734	-124.800758
650.960938	-42.230453
649.745117	-54.486542
648.528320	68.881340
647.311523	211.530029
646.093750	341.150177
644.875977	107.015495
643.658203	79.453644
642.440430	417.467896
641.221680	327.351501
640.002930	288.793640
638.784180	-18.488089
637.564453	114.775360
636.344727	484.190765
635.125000	342.154877
633.905273	-33.984634
632.684570	-249.067154
631.463867	-49.943356
630.243164	279.843323
629.021484	289.673309
627.799805	61.267944
626.578125	388.184845
625.356445	483.243134
624.133789	312.292694
622.911133	338.371094
621.688477	280.683716
620.464844	449.843048
619.241211	46.951149
618.017578	-218.970779
616.793945	139.983170
615.569336	-2.226292
614.344727	30.797852
613.120117	155.505920
611.894531	-17.378773
610.668945	29.726479
609.443359	206.888763
608.216797	73.779449
606.991211	92.098099
605.764648	-255.202316
604.537109	8.055297
