# Supplementary material for: Raman spectroscopy accurately differentiates mucosal healing from non-healing and biochemical changes following biological therapy in inflammatory bowel disease
Source: PLoS One. 2021 Jun 2;16(6):e0252210. doi: 10.1371/journal.pone.0252210 (PMC8172032; doi:10.1371/journal.pone.0252210)
Supplement: S4 Dataset — (ZIP) [file pone.0252210.s006.zip › CD Mucosal healing/OC004-1a post treatment_BL sub CR removed_36__X_-21971__Y_3641.3__Time_401.txt]

1714.780273	-95.070313
1713.803711	-418.673676
1712.827148	149.133102
1711.849609	-42.428249
1710.873047	82.351181
1709.895508	169.383270
1708.917969	-6.336919
1707.939453	29.560839
1706.961914	-368.488739
1705.983398	34.277744
1705.004883	-162.864426
1704.025391	28.180262
1703.046875	-24.309029
1702.067383	0.828546
1701.087891	159.775299
1700.108398	-20.896185
1699.127930	17.828243
1698.148438	-74.280731
1697.167969	151.780945
1696.187500	108.035309
1695.206055	-256.112915
1694.225586	149.286575
1693.244141	146.140961
1692.262695	220.621384
1691.281250	436.745697
1690.298828	57.940136
1689.317383	93.085228
1688.334961	443.144257
1687.352539	262.686676
1686.369141	226.502853
1685.386719	198.658401
1684.403320	450.870667
1683.419922	266.364105
1682.435547	649.533752
1681.452148	154.134201
1680.467773	330.137238
1679.483398	378.631409
1678.499023	456.707886
1677.514648	378.121552
1676.529297	398.294189
1675.543945	652.826843
1674.558594	476.885254
1673.573242	676.173828
1672.586914	835.836914
1671.600586	754.007690
1670.614258	1049.782104
1669.627930	628.738037
1668.641602	800.351563
1667.654297	658.986023
1666.666992	955.960327
1665.679688	884.355225
1664.692383	935.182495
1663.704102	1243.592896
1662.715820	1183.664429
1661.727539	1182.457031
1660.739258	935.129822
1659.750977	1332.199341
1658.761719	1639.357788
1657.772461	1258.092041
1656.783203	1295.759766
1655.793945	1103.442749
1654.803711	1118.007446
1653.813477	799.487610
1652.823242	936.534546
1651.833008	968.071106
1650.841797	523.896240
1649.851563	664.615723
1648.860352	543.894958
1647.869141	492.285675
1646.876953	517.638184
1645.885742	189.357620
1644.893555	299.949402
1643.901367	-1.097307
1642.908203	44.117466
1641.916016	36.868553
1640.922852	-59.803207
1639.929688	-169.310944
1638.936523	-114.934914
1637.943359	37.288605
1636.949219	57.899498
1635.955078	-37.186943
1634.960938	-200.460373
1633.966797	-144.701553
1632.971680	-270.465515
1631.977539	-337.943420
1630.982422	-178.714417
1629.986328	-419.435699
1628.991211	-114.991608
1627.995117	-160.407181
1627.000000	-247.628448
1626.003906	-281.991974
1625.006836	-24.251020
1624.010742	-165.976212
1623.013672	44.762779
1622.016602	71.681389
1621.019531	-119.261536
1620.021484	57.795532
1619.024414	74.797211
1618.026367	42.084068
1617.028320	41.069614
1616.029297	76.959839
1615.031250	-109.995560
1614.032227	185.949753
1613.033203	185.571823
1612.034180	418.714203
1611.035156	122.365013
1610.035156	80.502724
1609.035156	25.693773
1608.035156	133.469284
1607.035156	249.180740
1606.034180	223.541595
1605.033203	98.543602
1604.032227	429.151581
1603.031250	314.844086
1602.030273	67.252037
1601.028320	157.279053
1600.026367	38.137173
1599.024414	5.410586
1598.022461	-69.050873
1597.019531	-187.854813
1596.016602	132.431351
1595.013672	76.456436
1594.010742	-352.927551
1593.007813	-71.821709
1592.003906	-62.317444
1591.000000	-112.812309
1589.996094	-165.862274
1588.992188	-184.945129
1587.987305	296.805115
1586.983398	165.532013
1585.978516	76.033295
1584.972656	346.292419
1583.967773	389.716736
1582.961914	344.518311
1581.956055	421.766693
1580.950195	204.668259
1579.944336	138.673569
1578.937500	153.375824
1577.931641	61.348854
1576.924805	286.789459
1575.916992	98.421890
1574.910156	-50.869110
1573.902344	218.533249
1572.894531	417.576294
1571.886719	18.617462
1570.878906	160.340469
1569.870117	109.659195
1568.862305	-76.130478
1567.853516	-116.476242
1566.843750	9.297946
1565.834961	-186.950897
1564.825195	8.718078
1563.815430	79.665489
1562.805664	-38.885223
1561.795898	-30.374620
1560.785156	224.392609
1559.775391	87.475975
1558.764648	176.028900
1557.752930	80.429268
1556.742188	173.930740
1555.730469	8.231377
1554.718750	197.318222
1553.707031	243.802216
1552.695313	-113.695892
1551.682617	-62.223030
1550.670898	134.042496
1549.658203	63.616467
1548.644531	88.793503
1547.631836	281.946960
1546.618164	32.766090
1545.604492	-131.129562
1544.590820	121.004494
1543.577148	233.377701
1542.562500	71.735863
1541.547852	-20.234293
1540.533203	21.977707
1539.518555	-351.596130
1538.503906	-43.749836
1537.488281	155.432083
1536.472656	191.860031
1535.457031	176.548782
1534.441406	-328.869629
1533.424805	199.660797
1532.408203	568.006287
1531.391602	611.332397
1530.375000	177.828033
1529.358398	220.940109
1528.340820	405.529022
1527.323242	352.999207
1526.305664	490.858276
1525.287109	551.282898
1524.269531	374.813965
1523.250977	622.763855
1522.232422	430.620087
1521.213867	439.005798
1520.194336	557.784912
1519.175781	517.017517
1518.156250	-12.193943
1517.136719	203.820663
1516.116211	198.659317
1515.096680	100.916573
1514.076172	421.610229
1513.055664	249.116135
1512.034180	451.274292
1511.013672	299.100433
1509.992188	144.269745
1508.970703	335.651093
1507.949219	413.977905
1506.927734	122.928978
1505.905273	131.767776
1504.882813	107.154831
1503.860352	-299.363708
1502.837891	-175.552124
1501.815430	-492.450134
1500.791992	-409.896118
1499.768555	-271.181854
1498.745117	-176.161285
1497.720703	-388.411316
1496.697266	-324.353638
1495.672852	-291.159210
1494.648438	-166.031128
1493.623047	-163.823822
1492.598633	-243.512695
1491.573242	203.183777
1490.547852	-132.315796
1489.522461	117.236588
1488.497070	167.352631
1487.470703	87.087692
1486.444336	259.501556
1485.417969	36.106030
1484.391602	371.580933
1483.364258	525.641602
1482.336914	804.531921
1481.309570	448.185638
1480.282227	558.503479
1479.254883	717.122437
1478.226563	620.695068
1477.198242	763.747070
1476.169922	820.038513
1475.141602	967.917542
1474.112305	965.388123
1473.083008	1049.347290
1472.053711	1237.559326
1471.024414	1364.542236
1469.995117	1234.425415
1468.964844	1643.554565
1467.934570	1721.825073
1466.904297	1637.268921
1465.874023	1384.908081
1464.842773	1905.222778
1463.811523	1927.210571
1462.780273	1847.518433
1461.749023	1770.352173
1460.717773	2071.546143
1459.685547	2072.955811
1458.653320	2084.475342
1457.621094	1946.222168
1456.587891	1856.174927
1455.555664	2136.517578
1454.522461	1980.463745
1453.489258	2138.864746
1452.455078	2150.114746
1451.421875	2440.161865
1450.387695	2329.664795
1449.353516	2272.400635
1448.319336	2367.119873
1447.285156	2421.270996
1446.250000	2336.108887
1445.214844	2175.040039
1444.179688	1877.371582
1443.144531	2070.691895
1442.108398	2248.727539
1441.072266	1865.222168
1440.036133	2050.819092
1439.000000	2008.821655
1437.963867	1615.525391
1436.926758	1616.596069
1435.889648	1261.455078
1434.852539	1449.552246
1433.814453	1284.014404
1432.777344	936.808533
1431.739258	1112.279297
1430.701172	798.097961
1429.663086	637.997559
1428.624023	561.223999
1427.584961	532.438599
1426.545898	657.520752
1425.506836	207.793259
1424.467773	33.033810
1423.427734	112.890892
1422.387695	6.322422
1421.347656	93.805328
1420.307617	342.476654
1419.266602	90.031944
1418.226563	-114.397354
1417.184570	-223.090439
1416.143555	-178.164063
1415.102539	78.122169
1414.060547	2.346806
1413.018555	-12.978335
1411.976563	160.328537
1410.934570	228.066360
1409.891602	-108.760330
1408.848633	-425.265137
1407.805664	135.093033
1406.762695	-191.213211
1405.718750	-223.556030
1404.674805	-162.918625
1403.630859	93.538780
1402.586914	-252.230835
1401.542969	-28.297907
1400.498047	152.973495
1399.453125	-109.582077
1398.408203	31.707006
1397.363281	132.928360
1396.317383	349.458435
1395.271484	222.754288
1394.225586	173.858521
1393.179688	235.280472
1392.132813	336.822693
1391.086914	47.939335
1390.040039	312.372711
1388.992188	354.085480
1387.945313	175.769348
1386.897461	-4.879724
1385.849609	-20.298544
1384.801758	196.912567
1383.753906	159.198196
1382.705078	-63.327877
1381.657227	114.133774
1380.608398	-145.512619
1379.558594	-215.144531
1378.509766	37.487759
1377.459961	105.390678
1376.410156	-153.553696
1375.360352	-80.395248
1374.309570	-174.304626
1373.259766	-90.939796
1372.208984	-59.867485
1371.158203	-120.919334
1370.106445	54.957043
1369.055664	24.071194
1368.003906	122.870995
1366.952148	19.996761
1365.900391	69.212715
1364.847656	143.425247
1363.794922	-11.276649
1362.742188	244.871155
1361.689453	254.710831
1360.636719	242.293533
1359.583008	68.334724
1358.529297	153.199875
1357.475586	-30.333426
1356.420898	-111.756454
1355.367188	405.900360
1354.312500	277.490295
1353.257813	144.305649
1352.203125	433.500793
1351.147461	327.915009
1350.091797	423.584259
1349.036133	196.715485
1347.980469	389.419952
1346.923828	621.857605
1345.868164	482.319489
1344.811523	799.223450
1343.754883	464.118073
1342.697266	870.382507
1341.640625	852.874817
1340.583008	652.164307
1339.524414	738.993103
1338.466797	744.214417
1337.409180	670.342407
1336.350586	398.594574
1335.291992	664.141235
1334.232422	890.106445
1333.173828	683.215027
1332.114258	617.506836
1331.054688	668.180664
1329.995117	563.218262
1328.934570	742.660217
1327.875000	561.390015
1326.814453	829.960327
1325.753906	609.479309
1324.692383	757.165771
1323.630859	549.389282
1322.570313	482.544220
1321.507813	445.445496
1320.446289	810.678589
1319.383789	1328.809448
1318.322266	739.498352
1317.259766	569.729675
1316.196289	935.094421
1315.133789	800.107422
1314.070313	928.949097
1313.006836	1141.618286
1311.943359	970.076599
1310.878906	589.403381
1309.814453	895.903809
1308.750977	724.878479
1307.685547	1080.652466
1306.621094	1416.712524
1305.555664	877.025818
1304.490234	1227.951416
1303.424805	949.390259
1302.359375	951.293945
1301.292969	1140.078491
1300.226563	1097.911133
1299.160156	1237.657471
1298.093750	1281.655884
1297.026367	1458.326538
1295.958984	1102.279541
1294.891602	1033.659546
1293.824219	881.732788
1292.756836	823.194763
1291.688477	1135.147705
1290.620117	1206.728394
1289.551758	1155.777100
1288.482422	1028.937134
1287.413086	958.606628
1286.343750	1113.807495
1285.274414	1195.533936
1284.205078	1238.120117
1283.134766	1065.284180
1282.064453	1220.638550
1280.994141	1334.392456
1279.923828	1298.907227
1278.852539	918.551697
1277.781250	1125.451660
1276.709961	911.726257
1275.637695	1299.582397
1274.566406	922.276794
1273.494141	906.867371
1272.421875	1086.985596
1271.349609	986.176208
1270.276367	1215.150391
1269.203125	1304.908203
1268.129883	1350.740723
1267.056641	1084.216553
1265.982422	1422.976196
1264.909180	1505.496216
1263.834961	1531.923462
1262.759766	1687.613525
1261.685547	1638.503418
1260.610352	1723.501953
1259.535156	1535.581543
1258.459961	1425.742310
1257.383789	1423.148682
1256.308594	1291.534180
1255.232422	1561.718262
1254.155273	1250.052490
1253.079102	1449.612061
1252.001953	1247.648193
1250.924805	1400.945313
1249.847656	1469.076050
1248.770508	1328.094849
1247.692383	1235.805420
1246.614258	1359.875000
1245.536133	1194.754883
1244.458008	1233.781128
1243.378906	1015.345093
1242.299805	1178.245117
1241.220703	1222.123657
1240.141602	877.647034
1239.061523	928.855164
1237.981445	1239.632080
1236.901367	1222.823853
1235.821289	834.996765
1234.740234	1324.984009
1233.659180	1266.944946
1232.578125	1213.768677
1231.497070	780.220703
1230.415039	1209.191040
1229.333984	942.914429
1228.251953	989.076355
1227.168945	1262.739624
1226.086914	1100.641235
1225.003906	640.974243
1223.920898	534.679749
1222.837891	510.638947
1221.753906	317.315735
1220.669922	537.442139
1219.585938	629.346680
1218.501953	334.555145
1217.416992	496.455353
1216.333008	462.618622
1215.248047	146.224487
1214.162109	549.378845
1213.077148	491.301605
1211.991211	293.242554
1210.905273	616.361816
1209.819336	456.876709
1208.732422	398.696533
1207.646484	446.594360
1206.559570	646.278748
1205.471680	720.502258
1204.384766	295.901459
1203.296875	476.063721
1202.208984	364.686707
1201.121094	368.880554
1200.032227	163.581711
1198.944336	18.495750
1197.855469	44.252689
1196.765625	24.226307
1195.676758	131.632248
1194.586914	-95.315674
1193.497070	-12.096993
1192.407227	176.777542
1191.316406	-187.185425
1190.226563	-39.320393
1189.135742	-259.083832
1188.044922	-145.023239
1186.953125	312.231201
1185.861328	-32.481121
1184.769531	378.815552
1183.677734	-160.229111
1182.585938	37.294331
1181.493164	-244.976822
1180.400391	-45.273109
1179.307617	-188.509216
1178.213867	-173.588928
1177.120117	-300.111664
1176.026367	150.654449
1174.932617	124.558548
1173.838867	-42.868595
1172.744141	483.910522
1171.649414	402.478546
1170.554688	438.255005
1169.458984	263.416016
1168.364258	413.858398
1167.268555	387.202179
1166.171875	32.958687
1165.076172	-168.226776
1163.979492	220.806625
1162.882813	227.349304
1161.786133	599.246826
1160.688477	1118.940796
1159.590820	807.512695
1158.493164	1002.158020
1157.395508	903.122864
1156.297852	1173.850586
1155.199219	802.739563
1154.100586	1032.662964
1153.000977	792.716492
1151.902344	314.447571
1150.802734	806.223022
1149.703125	854.545349
1148.603516	464.479279
1147.502930	715.120239
1146.402344	656.049133
1145.301758	413.639343
1144.201172	259.317108
1143.099609	171.601547
1141.999023	471.600250
1140.896484	778.502380
1139.794922	759.459656
1138.692383	447.949219
1137.590820	500.141632
1136.487305	777.944397
1135.384766	877.394653
1134.281250	827.094299
1133.178711	1156.669556
1132.074219	788.070313
1130.970703	796.947815
1129.866211	1012.180969
1128.761719	1258.090332
1127.657227	1214.463867
1126.552734	938.409973
1125.447266	835.466858
1124.341797	1147.283569
1123.236328	864.120972
1122.130859	775.290466
1121.024414	513.525757
1119.917969	308.649872
1118.811523	487.337799
1117.704102	767.653076
1116.596680	621.835205
1115.489258	558.832520
1114.381836	585.685364
1113.274414	806.383179
1112.166016	710.110596
1111.057617	602.011658
1109.949219	484.460693
1108.839844	638.603210
1107.730469	582.403748
1106.621094	615.924255
1105.511719	649.382874
1104.401367	881.052063
1103.291016	647.668030
1102.180664	433.226440
1101.070313	737.789246
1099.958984	620.027344
1098.847656	672.042358
1097.736328	606.138672
1096.625000	658.067688
1095.512695	983.240601
1094.400391	740.534668
1093.288086	507.334167
1092.174805	467.271027
1091.062500	511.957611
1089.949219	726.038757
1088.835938	382.360504
1087.721680	257.576233
1086.607422	619.662964
1085.493164	379.634186
1084.378906	692.130249
1083.263672	517.962769
1082.149414	628.187683
1081.034180	423.557281
1079.917969	700.462036
1078.802734	740.092712
1077.686523	650.576538
1076.570313	657.324463
1075.453125	370.753418
1074.336914	630.923462
1073.219727	656.426758
1072.101563	391.155823
1070.984375	517.520203
1069.866211	634.450073
1068.748047	460.780029
1067.629883	3.740469
1066.511719	554.040283
1065.392578	659.188721
1064.273438	598.094360
1063.154297	401.300262
1062.034180	604.741333
1060.914063	611.599792
1059.793945	471.133362
1058.673828	482.752106
1057.552734	613.613892
1056.431641	728.084290
1055.310547	398.559692
1054.189453	312.186554
1053.067383	354.339661
1051.945313	429.206696
1050.823242	401.357880
1049.701172	273.205261
1048.578125	278.153046
1047.455078	343.802826
1046.332031	99.261932
1045.208008	69.407364
1044.083984	144.529984
1042.959961	124.110123
1041.835938	164.344955
1040.710938	269.840179
1039.585938	307.800446
1038.460938	180.473663
1037.335938	113.803001
1036.209961	114.714729
1035.083984	122.678810
1033.958008	-85.654556
1032.832031	127.175323
1031.705078	98.128136
1030.578125	399.302429
1029.451172	221.602249
1028.323242	74.262817
1027.195313	-89.191788
1026.067383	-245.517731
1024.939453	-283.256409
1023.810547	15.733949
1022.682617	-328.258911
1021.552734	-449.250275
1020.423828	-182.641708
1019.293945	-315.024017
1018.164063	-134.194290
1017.034180	176.475922
1015.904297	-358.916260
1014.773438	42.222588
1013.642578	-61.780010
1012.511719	21.981590
1011.379883	420.731903
1010.248047	154.952362
1009.116211	433.337616
1007.984375	283.593964
1006.851563	673.075134
1005.718750	1587.537476
1004.585938	1937.441040
1003.452148	2192.499268
1002.319336	1985.281128
1001.185547	1304.546143
1000.050781	866.815186
998.916992	718.135071
997.782227	507.285431
996.647461	169.675766
995.512695	23.920284
994.376953	219.873505
993.241211	-140.149200
992.105469	134.417419
990.969727	365.165955
989.833008	137.136765
988.696289	169.796997
987.559570	320.090637
986.421875	78.782959
985.284180	-178.407440
984.146484	-241.917496
983.008789	60.786499
981.870117	119.491570
980.731445	316.368866
979.592773	140.586716
978.454102	537.735352
977.314453	334.647003
976.174805	343.292999
975.035156	694.536865
973.894531	549.392700
972.754883	537.705933
971.613281	595.050110
970.472656	606.580383
969.331055	315.194427
968.190430	258.195496
967.047852	426.228760
965.906250	94.195770
964.763672	441.358276
963.621094	384.910370
962.478516	512.023743
961.334961	792.771973
960.192383	399.839172
959.048828	382.929474
957.904297	375.318176
956.759766	47.266846
955.616211	175.075531
954.470703	103.828362
953.326172	504.123688
952.180664	0.719545
951.035156	5.433248
949.889648	39.998482
948.743164	-19.053335
947.596680	-27.668995
946.450195	112.375275
945.303711	119.980942
944.156250	145.978546
943.008789	60.201885
941.861328	95.583572
940.713867	126.507309
939.565430	225.991409
938.416992	136.206955
937.267578	470.793457
936.119141	248.984070
934.969727	9.160572
933.820313	435.061829
932.669922	744.671326
931.520508	471.076752
930.370117	81.572563
929.218750	-150.527908
928.068359	15.965740
926.916992	-40.547958
925.765625	-65.071358
924.613281	44.736866
923.461914	49.982220
922.309570	-269.815063
921.156250	-255.201401
920.003906	254.945679
918.850586	276.443665
917.697266	184.449463
916.543945	-143.595459
915.389648	171.162354
914.235352	59.107929
913.081055	-95.924767
911.926758	-182.728775
910.771484	329.444061
909.616211	145.232208
908.460938	-136.305862
907.304688	-376.828156
906.148438	-256.829315
904.992188	-272.752930
903.835938	-100.587555
902.678711	-272.655121
901.521484	-152.505325
900.364258	-2.919769
899.206055	-138.480042
898.047852	40.570526
896.889648	-203.389572
895.731445	-275.308075
894.572266	-218.266464
893.413086	-215.447800
892.253906	-90.549881
891.094727	50.151360
889.934570	16.908518
888.774414	153.090988
887.613281	95.088127
886.453125	366.693695
885.291992	-61.340366
884.130859	129.023102
882.968750	147.907867
881.807617	51.804695
880.645508	-44.227680
879.482422	184.376541
878.320313	313.742706
877.157227	57.822235
875.994141	166.917679
874.830078	-5.501445
873.666016	220.646683
872.501953	327.404297
871.337891	38.079308
870.173828	381.051819
869.008789	555.176208
867.843750	434.645477
866.677734	586.183105
865.512695	319.596008
864.346680	345.235992
863.179688	923.485168
862.013672	578.355591
860.846680	736.345520
859.679688	600.156067
858.511719	416.877686
857.344727	718.323364
856.176758	575.425049
855.008789	663.565369
853.839844	778.536194
852.670898	754.429199
851.501953	889.415833
850.333008	916.745544
849.163086	1060.502930
847.993164	758.469543
846.823242	516.982788
845.652344	96.478828
844.482422	732.443481
843.311523	242.612778
842.139648	370.347534
840.968750	254.188629
839.796875	337.014465
838.624023	171.613739
837.452148	191.711304
836.279297	430.687317
835.106445	455.037018
833.933594	376.570923
832.759766	572.687866
831.585938	407.022064
830.412109	529.233765
829.238281	325.563293
828.063477	688.471924
826.888672	770.135376
825.712891	479.342957
824.538086	248.780457
823.362305	78.403290
822.186523	288.991150
821.009766	314.507141
819.833008	230.799622
818.656250	369.669922
817.479492	107.726196
816.301758	143.993912
815.124023	-115.750290
813.946289	102.736649
812.768555	-183.765045
811.589844	-70.063934
810.411133	230.179733
809.232422	190.187775
808.052734	187.874268
806.873047	303.171204
805.693359	96.322121
804.512695	-88.339050
803.332031	68.780350
802.151367	59.291271
800.970703	-90.066345
799.789063	-152.968384
798.608398	-535.255127
797.425781	-429.764496
796.244141	-0.846077
795.061523	-143.927750
793.878906	-12.356917
792.696289	48.167503
791.512695	-84.089027
790.329102	-94.641335
789.145508	-151.774033
787.960938	341.963867
786.777344	-53.925385
785.591797	-29.529591
784.407227	224.703613
783.221680	273.122833
782.037109	42.948078
780.850586	197.229630
779.665039	75.212624
778.478516	-104.274193
777.291992	-23.235891
776.105469	-21.803751
774.917969	-139.647766
773.730469	272.004852
772.542969	56.898113
771.354492	-125.124260
770.166016	-210.138565
768.977539	-145.306793
767.789063	155.213104
766.599609	162.468048
765.410156	343.653900
764.220703	275.821930
763.030273	75.837509
761.840820	254.483398
760.650391	171.085617
759.458984	327.472961
758.267578	578.305115
757.076172	46.067402
755.884766	-46.260468
754.693359	424.109772
753.500977	390.955963
752.308594	318.219635
751.115234	179.569275
749.922852	605.320740
748.729492	308.508881
747.535156	16.184172
746.341797	70.694031
745.147461	169.022675
743.953125	539.262817
742.757813	352.306000
741.563477	99.650482
740.368164	173.684891
739.171875	-227.854279
737.976563	201.125244
736.780273	10.031752
735.583984	132.177246
734.386719	-166.079559
733.189453	-107.410957
731.992188	-204.121124
730.794922	136.786560
729.596680	320.071472
728.399414	20.038916
727.200195	397.899567
726.001953	150.516327
724.802734	379.657593
723.603516	-123.126205
722.404297	-153.840195
721.204102	92.833992
720.003906	308.891998
718.803711	730.080627
717.603516	374.316620
716.402344	394.024048
715.201172	67.010757
713.999023	110.931419
712.797852	128.763901
711.595703	-112.687073
710.393555	75.344971
709.190430	200.212112
707.987305	122.575096
706.784180	-39.837200
705.581055	187.627884
704.376953	-166.019272
703.172852	76.844345
701.968750	52.140629
700.763672	-37.668781
699.559570	268.453644
698.353516	185.434036
697.148438	74.347549
695.942383	163.365646
694.736328	-12.538725
693.530273	118.034019
692.324219	7.676634
691.117188	-360.803680
689.910156	-197.204620
688.702148	-372.019867
687.494141	19.624041
686.286133	-163.493561
685.078125	-99.159996
683.870117	49.864502
682.661133	-384.021545
681.452148	-121.971954
680.242188	-121.992722
679.032227	-206.302933
677.822266	-67.365318
676.612305	-79.851929
675.401367	-293.435455
674.191406	-167.020187
672.979492	97.964378
671.768555	-21.978821
670.556641	-70.336021
669.344727	274.951050
668.132813	231.211716
666.919922	287.058716
665.707031	379.767334
664.494141	109.745667
663.281250	120.713799
662.067383	211.703018
660.853516	112.863152
659.639648	-11.682947
658.424805	103.420921
657.209961	7.232745
655.995117	53.520176
654.779297	-89.811295
653.563477	-138.143280
652.347656	-207.907288
651.131836	-31.969049
649.915039	38.422237
648.698242	132.528412
647.481445	273.997253
646.264648	-17.178528
645.046875	223.297867
643.829102	270.050262
642.610352	123.200012
641.392578	103.255867
640.173828	180.021103
638.955078	104.084900
637.735352	-47.103127
636.515625	18.657675
635.295898	71.379539
634.076172	119.638168
632.855469	56.070175
631.634766	15.948688
630.414063	-217.497513
629.192383	-64.912964
627.971680	166.690704
626.749023	-52.433968
625.527344	332.792816
624.304688	-139.882187
623.082031	180.145157
621.859375	476.030762
620.636719	-106.877419
619.413086	136.581955
618.189453	-192.245010
616.964844	58.566795
615.741211	13.329338
614.516602	-81.757149
613.291016	-301.573792
612.066406	140.904755
610.840820	97.046402
609.615234	28.848022
608.388672	11.065080
607.163086	466.662903
605.936523	282.354431
604.708984	-99.414261
