# Supplementary material for: Raman spectroscopy accurately differentiates mucosal healing from non-healing and biochemical changes following biological therapy in inflammatory bowel disease
Source: PLoS One. 2021 Jun 2;16(6):e0252210. doi: 10.1371/journal.pone.0252210 (PMC8172032; doi:10.1371/journal.pone.0252210)
Supplement: S4 Dataset — (ZIP) [file pone.0252210.s006.zip › CD Mucosal healing/EC040-1_base sub CR removed_3__X_-10550.3__Y_37145.1__Z_-57.8__Time_33.txt]

1714.640625	65.130577
1713.664063	83.081772
1712.687500	146.731079
1711.709961	-10.777913
1710.733398	-236.357346
1709.755859	-187.043640
1708.778320	204.021164
1707.799805	84.566566
1706.821289	-228.948975
1705.843750	-56.168499
1704.864258	176.677765
1703.885742	-169.996796
1702.907227	60.167122
1701.927734	50.694515
1700.948242	10.424086
1699.968750	-138.194092
1698.988281	-82.349854
1698.007813	36.188110
1697.028320	27.667625
1696.046875	129.788574
1695.066406	-119.504211
1694.084961	43.700653
1693.104492	-245.879303
1692.123047	47.672131
1691.140625	43.246418
1690.159180	362.800568
1689.176758	189.728394
1688.194336	252.476501
1687.211914	102.909836
1686.228516	359.580658
1685.246094	294.676117
1684.262695	467.882080
1683.279297	386.218506
1682.295898	499.953247
1681.311523	247.052017
1680.327148	498.317291
1679.342773	489.513306
1678.358398	697.115356
1677.374023	775.106628
1676.388672	965.571045
1675.403320	858.922485
1674.417969	955.167969
1673.432617	743.810730
1672.446289	1024.903076
1671.459961	1107.344482
1670.473633	932.810486
1669.487305	966.199402
1668.500977	1287.011230
1667.513672	1149.095459
1666.526367	1402.020508
1665.539063	1374.216431
1664.550781	1453.132935
1663.563477	1561.812744
1662.575195	1384.645630
1661.586914	1433.459106
1660.598633	1498.707520
1659.609375	1386.914185
1658.620117	1609.493408
1657.631836	1387.535156
1656.641602	1597.760742
1655.652344	1477.460449
1654.662109	1421.184082
1653.672852	1259.547607
1652.681641	1291.518921
1651.691406	1067.340454
1650.701172	1092.246948
1649.709961	1017.051208
1648.718750	992.488464
1647.727539	659.099304
1646.735352	680.242859
1645.744141	582.856323
1644.751953	483.178833
1643.759766	539.641907
1642.766602	427.413300
1641.774414	204.680389
1640.781250	444.074005
1639.788086	113.790779
1638.794922	258.650085
1637.801758	219.094574
1636.807617	301.040680
1635.813477	-57.016441
1634.819336	196.647583
1633.825195	60.462414
1632.830078	-30.720440
1631.834961	-11.093479
1630.839844	27.107454
1629.844727	147.033432
1628.849609	-396.158447
1627.853516	-2.310414
1626.857422	-129.380478
1625.861328	-190.544998
1624.865234	-177.970398
1623.868164	-257.339600
1622.871094	107.573196
1621.874023	-100.452568
1620.876953	35.815842
1619.879883	-45.935539
1618.881836	66.693497
1617.883789	-264.396851
1616.885742	131.749496
1615.887695	131.467728
1614.888672	-13.128350
1613.889648	60.045650
1612.890625	112.188698
1611.891602	54.160072
1610.892578	111.463791
1609.892578	-185.119598
1608.892578	16.225687
1607.892578	241.004120
1606.892578	159.183289
1605.891602	69.462151
1604.890625	456.174896
1603.889648	298.215332
1602.888672	12.008727
1601.887695	-67.486275
1600.885742	-37.199253
1599.883789	-56.722557
1598.881836	-188.776779
1597.879883	246.341507
1596.876953	61.753681
1595.874023	133.173126
1594.871094	-260.563477
1593.868164	-53.572411
1592.864258	-139.279053
1591.861328	-222.479843
1590.857422	-201.409256
1589.853516	-164.852234
1588.848633	-149.357208
1587.844727	82.464790
1586.839844	94.946983
1585.834961	49.889618
1584.830078	48.984398
1583.824219	-116.301605
1582.819336	-52.405163
1581.813477	284.779388
1580.807617	46.053898
1579.800781	268.098083
1578.794922	-41.208294
1577.788086	141.315628
1576.781250	107.574524
1575.773438	151.673691
1574.766602	164.344528
1573.758789	239.192688
1572.750977	-115.190353
1571.743164	336.156464
1570.735352	30.844643
1569.726563	351.600159
1568.718750	253.784576
1567.708984	153.160553
1566.700195	171.808517
1565.691406	-69.375427
1564.681641	156.474838
1563.671875	345.670563
1562.662109	98.708984
1561.652344	186.216400
1560.641602	37.458885
1559.630859	269.647430
1558.620117	133.428131
1557.609375	295.056671
1556.597656	124.722443
1555.586914	-133.830917
1554.575195	159.113525
1553.563477	-130.893448
1552.550781	259.805939
1551.539063	171.310883
1550.526367	-214.977448
1549.513672	161.850433
1548.500977	85.644753
1547.487305	244.541153
1546.473633	10.155119
1545.459961	256.419220
1544.446289	-141.140198
1543.432617	-81.439995
1542.417969	-120.175262
1541.404297	329.014313
1540.389648	-56.243095
1539.374023	-216.991669
1538.359375	50.564014
1537.343750	26.176086
1536.328125	-75.820236
1535.312500	-85.136154
1534.296875	-43.094105
1533.280273	166.273712
1532.263672	354.717682
1531.247070	156.300308
1530.230469	297.861511
1529.212891	431.401825
1528.196289	85.668541
1527.178711	278.004303
1526.160156	137.942032
1525.142578	46.663994
1524.124023	181.646606
1523.106445	159.463531
1522.087891	149.932419
1521.068359	286.770081
1520.049805	240.838577
1519.030273	71.333496
1518.010742	186.977371
1516.991211	132.810028
1515.971680	1.420206
1514.951172	136.986374
1513.930664	95.147919
1512.910156	148.140152
1511.889648	-273.885559
1510.868164	-10.778505
1509.846680	-84.031357
1508.826172	211.969299
1507.803711	-0.124098
1506.782227	62.081245
1505.759766	236.869278
1504.737305	-34.492023
1503.714844	-277.698700
1502.692383	-285.265106
1501.668945	-154.693832
1500.646484	-300.831451
1499.623047	-336.985199
1498.599609	-263.194824
1497.575195	-135.849976
1496.550781	-146.837769
1495.527344	-150.238220
1494.502930	-15.687721
1493.477539	-55.196842
1492.453125	-217.469727
1491.427734	8.657517
1490.402344	311.235962
1489.376953	-81.262238
1488.350586	282.280426
1487.325195	134.902878
1486.298828	130.434235
1485.272461	161.613541
1484.245117	562.690796
1483.218750	511.959473
1482.191406	560.627014
1481.164063	509.739441
1480.136719	647.481812
1479.108398	621.926086
1478.080078	570.831360
1477.052734	779.630615
1476.023438	771.687012
1474.995117	944.556396
1473.965820	1073.986450
1472.937500	1272.082031
1471.908203	955.864197
1470.877930	1344.619507
1469.848633	1496.587646
1468.818359	1376.252441
1467.788086	1502.627075
1466.757813	1758.593750
1465.727539	1526.351074
1464.696289	1660.138672
1463.665039	1405.082886
1462.633789	1848.743652
1461.602539	1860.423218
1460.570313	2181.864746
1459.539063	2005.587402
1458.506836	2248.170410
1457.473633	2328.208740
1456.441406	1969.314941
1455.408203	1907.341797
1454.375000	2347.558105
1453.341797	2298.238281
1452.308594	2365.567139
1451.274414	2453.137695
1450.241211	2449.503662
1449.207031	2448.402344
1448.171875	2297.864258
1447.137695	2380.427246
1446.102539	2774.369629
1445.067383	2461.969971
1444.032227	1992.844116
1442.997070	2105.897217
1441.960938	2082.323975
1440.924805	1914.652100
1439.888672	2101.103027
1438.852539	2001.864990
1437.816406	2041.739380
1436.779297	1841.573486
1435.742188	1411.656128
1434.705078	1537.673462
1433.666992	1173.771729
1432.629883	926.263550
1431.591797	908.608887
1430.553711	716.906616
1429.514648	888.670227
1428.476563	576.129639
1427.437500	417.624207
1426.398438	400.478790
1425.359375	748.968994
1424.320313	447.128265
1423.280273	211.001694
1422.240234	448.706696
1421.200195	434.526459
1420.159180	213.926346
1419.119141	182.378174
1418.078125	271.744171
1417.037109	419.060913
1415.996094	206.615311
1414.954102	157.857407
1413.912109	11.141629
1412.870117	53.190361
1411.828125	-42.934238
1410.786133	-43.390759
1409.743164	19.064144
1408.700195	91.663033
1407.657227	-51.666862
1406.614258	-49.158535
1405.570313	-184.644485
1404.527344	-58.861832
1403.483398	230.093430
1402.438477	-165.960709
1401.394531	-32.381405
1400.349609	56.101223
1399.304688	375.368591
1398.259766	115.519363
1397.214844	136.634628
1396.168945	478.607269
1395.123047	164.163696
1394.077148	165.599670
1393.031250	-138.351578
1391.984375	21.134867
1390.937500	-22.068855
1389.890625	80.041832
1388.843750	159.729263
1387.796875	349.593628
1386.749023	-25.744726
1385.701172	-400.777893
1384.653320	-108.013260
1383.604492	-5.209071
1382.556641	-252.132660
1381.507813	-19.138807
1380.458984	16.568533
1379.410156	-87.442062
1378.360352	13.450542
1377.310547	49.541821
1376.260742	-96.420090
1375.210938	37.281639
1374.161133	118.686081
1373.110352	50.535976
1372.059570	179.551636
1371.008789	119.187996
1369.957031	-23.274759
1368.906250	-60.848564
1367.854492	-265.203308
1366.802734	-78.260254
1365.750000	106.235786
1364.698242	116.533279
1363.645508	-303.687073
1362.592773	-143.712479
1361.540039	36.241684
1360.486328	206.292465
1359.433594	-145.858246
1358.379883	467.053558
1357.326172	107.806091
1356.271484	39.637928
1355.216797	379.174591
1354.163086	410.654297
1353.107422	337.902252
1352.052734	339.837677
1350.998047	761.505920
1349.942383	401.194855
1348.886719	572.267334
1347.830078	996.466614
1346.774414	706.203613
1345.717773	808.044128
1344.661133	986.840454
1343.604492	1128.503540
1342.546875	1094.245972
1341.490234	1201.393066
1340.432617	1343.291260
1339.375000	1086.473389
1338.316406	1315.244385
1337.258789	1133.069092
1336.200195	1050.091553
1335.141602	1068.738647
1334.082031	948.924927
1333.023438	938.141541
1331.963867	924.994263
1330.904297	758.665405
1329.844727	857.038147
1328.784180	1007.371094
1327.723633	878.523926
1326.663086	1122.889526
1325.602539	1164.722168
1324.541992	1009.090454
1323.480469	1026.440918
1322.418945	1113.001709
1321.357422	1049.093384
1320.295898	1027.257080
1319.233398	1160.920166
1318.170898	1205.841431
1317.108398	1433.298340
1316.045898	916.283203
1314.982422	1077.333130
1313.918945	1605.548218
1312.855469	1212.270264
1311.791992	1366.030518
1310.728516	1288.340942
1309.664063	1040.883301
1308.599609	1367.114624
1307.535156	1471.810303
1306.469727	1566.683594
1305.404297	1737.845581
1304.338867	1417.161377
1303.273438	1423.695557
1302.208008	1277.891113
1301.141602	1466.444336
1300.075195	1256.932495
1299.008789	1239.187378
1297.942383	1216.601807
1296.875000	1314.391235
1295.807617	1286.994141
1294.740234	1615.555054
1293.672852	1229.950562
1292.604492	1340.129272
1291.537109	1146.174194
1290.468750	1092.119263
1289.399414	984.183228
1288.331055	1067.544434
1287.261719	1290.586914
1286.192383	1097.050781
1285.123047	1163.291626
1284.052734	815.639038
1282.983398	1119.489746
1281.913086	1168.636108
1280.841797	1161.486328
1279.771484	1105.442749
1278.700195	865.958069
1277.628906	934.776489
1276.557617	737.048157
1275.486328	820.571655
1274.414063	1246.257080
1273.341797	1314.990967
1272.269531	1300.640259
1271.197266	1088.453003
1270.124023	1042.417236
1269.050781	1245.444946
1267.977539	1123.735229
1266.904297	1085.055420
1265.830078	1031.741455
1264.756836	1193.127075
1263.681641	1130.038696
1262.607422	1105.997192
1261.533203	1147.776123
1260.458008	1555.105957
1259.382813	1233.662354
1258.307617	1221.742065
1257.231445	1519.126343
1256.155273	1424.307373
1255.079102	1207.781128
1254.002930	1203.088501
1252.926758	1344.384033
1251.849609	1517.208618
1250.772461	1522.089600
1249.695313	1419.933350
1248.617188	1013.860962
1247.540039	1159.739746
1246.461914	1259.333252
1245.382813	1106.135864
1244.304688	916.542419
1243.225586	1164.140625
1242.146484	1144.489258
1241.067383	974.291931
1239.988281	1153.618896
1238.908203	1051.327759
1237.828125	1274.115967
1236.748047	1014.087646
1235.667969	1028.135376
1234.586914	1216.665527
1233.505859	1029.358276
1232.424805	883.270752
1231.343750	972.196289
1230.261719	976.230408
1229.179688	1094.018555
1228.097656	705.666748
1227.015625	1208.210571
1225.932617	839.218018
1224.850586	847.783142
1223.767578	940.926208
1222.683594	610.708252
1221.600586	778.670837
1220.516602	535.513733
1219.432617	623.498413
1218.347656	373.065704
1217.263672	429.484436
1216.178711	526.844604
1215.093750	312.579834
1214.008789	692.218384
1212.922852	427.144165
1211.836914	608.529541
1210.750977	724.607727
1209.665039	768.186401
1208.579102	609.090759
1207.492188	739.278748
1206.405273	678.893921
1205.318359	550.968506
1204.230469	647.062073
1203.142578	663.529236
1202.054688	311.427826
1200.966797	236.278580
1199.877930	71.986496
1198.790039	-27.334890
1197.701172	289.537262
1196.611328	254.938004
1195.522461	167.360352
1194.432617	-33.307198
1193.342773	251.621094
1192.252930	185.418182
1191.162109	25.414476
1190.072266	-358.024963
1188.981445	22.374447
1187.889648	-193.036362
1186.798828	-261.993286
1185.707031	132.207550
1184.615234	-80.995239
1183.523438	-205.437805
1182.430664	173.764542
1181.337891	207.371140
1180.245117	449.440430
1179.152344	-3.832374
1178.059570	-99.933632
1176.965820	-64.338257
1175.872070	-76.770744
1174.778320	212.446701
1173.683594	123.112442
1172.588867	210.850021
1171.494141	250.579498
1170.399414	-240.991882
1169.303711	-98.542542
1168.208984	84.409927
1167.113281	30.444063
1166.016602	-61.867798
1164.920898	-20.386427
1163.824219	-29.223124
1162.727539	164.899048
1161.630859	-40.031178
1160.533203	-22.917171
1159.435547	-17.850796
1158.337891	139.865768
1157.240234	531.260498
1156.141602	600.289124
1155.043945	208.870041
1153.944336	234.800903
1152.845703	127.129211
1151.747070	474.664337
1150.647461	102.260307
1149.547852	-27.062387
1148.447266	53.169331
1147.347656	159.484467
1146.247070	-153.394333
1145.146484	-211.530151
1144.044922	-46.051620
1142.944336	78.832680
1141.842773	-105.682388
1140.741211	76.035812
1139.638672	95.883881
1138.537109	-12.709373
1137.434570	-451.697937
1136.332031	-315.579681
1135.228516	62.672771
1134.125977	-10.550234
1133.022461	267.570343
1131.917969	217.873535
1130.814453	581.095825
1129.709961	711.522888
1128.605469	680.501160
1127.500977	725.311340
1126.396484	931.267456
1125.291016	594.162170
1124.185547	541.551270
1123.080078	486.522217
1121.973633	455.121582
1120.868164	395.266724
1119.761719	382.711273
1118.654297	405.589478
1117.547852	-78.092964
1116.440430	328.098938
1115.333008	-53.758827
1114.225586	-64.156746
1113.117188	-86.446922
1112.008789	252.933151
1110.900391	187.926620
1109.791992	215.058716
1108.682617	242.110077
1107.573242	559.627808
1106.463867	558.158691
1105.354492	651.083435
1104.244141	404.006927
1103.133789	541.658020
1102.023438	563.603149
1100.913086	757.689880
1099.801758	524.796509
1098.690430	737.579834
1097.579102	999.735168
1096.467773	915.319153
1095.355469	689.530396
1094.243164	576.887146
1093.130859	655.026123
1092.017578	653.036682
1090.905273	556.894714
1089.791992	550.186951
1088.677734	646.971985
1087.564453	487.319733
1086.450195	878.023743
1085.335938	549.063477
1084.221680	478.825684
1083.106445	573.102844
1081.991211	791.866455
1080.875977	157.817795
1079.760742	404.757874
1078.644531	430.860046
1077.528320	412.353607
1076.412109	471.312927
1075.295898	551.372925
1074.178711	256.054810
1073.061523	169.618973
1071.944336	92.618362
1070.826172	533.724609
1069.708984	372.342987
1068.590820	246.187744
1067.471680	640.151733
1066.353516	537.466187
1065.234375	491.035034
1064.115234	772.391907
1062.996094	487.269409
1061.875977	579.017151
1060.755859	504.668671
1059.635742	418.698700
1058.515625	335.150360
1057.394531	298.420319
1056.273438	294.473572
1055.152344	218.142197
1054.031250	-77.698669
1052.909180	282.929840
1051.787109	246.490540
1050.665039	72.387741
1049.541992	-71.251053
1048.418945	-79.424217
1047.295898	127.096786
1046.172852	18.720158
1045.048828	-28.932245
1043.925781	151.991608
1042.801758	297.922974
1041.676758	210.822922
1040.552734	12.035218
1039.427734	216.333298
1038.302734	24.759041
1037.176758	310.583160
1036.050781	-90.252304
1034.924805	56.016190
1033.798828	251.157959
1032.672852	260.229462
1031.545898	167.054459
1030.418945	248.375275
1029.291992	492.447479
1028.164063	-285.947876
1027.036133	-85.826645
1025.908203	-210.870804
1024.780273	-145.342453
1023.651367	6.139323
1022.522461	-336.723022
1021.393555	-182.738556
1020.264648	-467.185059
1019.134766	-336.236053
1018.004883	-390.746216
1016.875000	-340.792297
1015.744141	-200.373688
1014.613281	0.343942
1013.482422	36.598213
1012.351563	200.343521
1011.219727	53.821033
1010.088867	74.188911
1008.956055	-44.235821
1007.824219	186.950867
1006.691406	371.867249
1005.558594	1037.912964
1004.425781	1722.272461
1003.292969	1985.685181
1002.159180	1916.258179
1001.025391	1682.929565
999.891602	759.078918
998.756836	166.059814
997.622070	28.358610
996.487305	-32.961403
995.352539	12.053638
994.216797	101.011421
993.081055	194.678940
991.945313	9.357592
990.808594	75.592842
989.672852	185.748764
988.536133	-169.597946
987.398438	-116.790184
986.261719	205.687592
985.124023	-185.858765
983.986328	74.578568
982.847656	125.530075
981.709961	-28.232134
980.571289	-126.567314
979.432617	170.980881
978.292969	-25.980541
977.153320	-408.964325
976.013672	1.506145
974.874023	184.384018
973.734375	309.880188
972.593750	306.795441
971.453125	14.465823
970.311523	105.871941
969.170898	-11.514286
968.029297	70.967865
966.886719	298.099731
965.745117	66.469528
964.602539	7.090156
963.459961	271.198761
962.317383	40.154228
961.173828	20.203550
960.030273	-43.131519
958.886719	246.499985
957.743164	121.585693
956.598633	209.810425
955.454102	78.367111
954.309570	105.044044
953.165039	104.391197
952.019531	48.960880
950.874023	87.468796
949.727539	265.561157
948.582031	105.388092
947.435547	4.832848
946.289063	18.708128
945.141602	347.949524
943.995117	3.436472
942.847656	38.236626
941.699219	308.270966
940.551758	386.605591
939.403320	325.836090
938.254883	395.250549
937.105469	544.570251
935.957031	297.211792
934.807617	141.267563
933.658203	427.650085
932.507813	-1.442553
931.357422	278.233887
930.207031	109.240242
929.056641	172.684204
927.906250	133.774994
926.754883	-148.523376
925.603516	-80.186119
924.451172	331.704071
923.298828	277.292725
922.146484	38.847523
920.994141	271.151642
919.841797	-91.968796
918.688477	-20.865730
917.535156	-13.300479
916.380859	112.437599
915.227539	77.018669
914.073242	-124.008881
912.918945	-34.367786
911.763672	-203.339401
910.608398	-74.998222
909.453125	-89.502792
908.297852	-108.460884
907.141602	160.537735
905.985352	320.707184
904.829102	-62.876793
903.672852	-95.118942
902.515625	-93.315933
901.358398	17.226467
900.201172	-209.478607
899.042969	-166.731613
897.884766	-42.498730
896.726563	131.494827
895.568359	77.058983
894.409180	-348.075348
893.250000	316.496429
892.090820	140.174072
890.930664	-207.729446
889.771484	38.612904
888.611328	-146.435837
887.450195	52.430340
886.289063	337.002411
885.128906	305.555634
883.966797	256.097168
882.805664	321.719849
881.643555	116.740150
880.481445	4.304289
879.319336	-8.891254
878.156250	207.767471
876.993164	325.211792
875.830078	327.747559
874.666016	490.152771
873.502930	186.488083
872.338867	416.374817
871.173828	412.134430
870.009766	47.952541
868.844727	248.450500
867.679688	239.727539
866.513672	114.092957
865.348633	377.322235
864.182617	431.435181
863.015625	-10.957722
861.849609	526.040222
860.682617	413.847168
859.515625	568.808594
858.347656	535.143860
857.180664	781.929626
856.012695	627.021362
854.843750	499.049164
853.675781	579.625061
852.506836	785.639587
851.337891	946.688477
850.167969	619.162964
848.999023	659.105103
847.829102	573.557495
846.658203	559.634766
845.488281	655.348083
844.317383	-197.931885
843.146484	188.637115
841.975586	293.115265
840.803711	551.768555
839.631836	410.021667
838.459961	599.087097
837.287109	562.269958
836.114258	639.338806
834.941406	702.881409
833.768555	759.614319
832.594727	577.338745
831.420898	540.143860
830.247070	395.762177
829.072266	690.865723
827.898438	713.616394
826.722656	812.069153
825.547852	696.356873
824.372070	355.473846
823.196289	237.490677
822.020508	-116.695763
820.844727	90.467682
819.667969	34.660618
818.491211	58.919117
817.313477	312.301636
816.136719	445.296539
814.958984	128.721313
813.781250	174.722046
812.602539	-46.256226
811.423828	37.323475
810.245117	229.651566
809.066406	112.902916
807.886719	109.385796
806.707031	-225.182541
805.527344	-211.095734
804.346680	9.309849
803.166992	-56.806732
801.985352	-29.836195
800.804688	-329.095764
799.623047	-311.191223
798.441406	-282.329956
797.259766	-36.359745
796.078125	-196.214325
794.895508	-74.718460
793.712891	-225.879562
792.529297	48.122089
791.346680	213.385742
790.163086	86.230453
788.978516	443.683655
787.794922	342.845428
786.610352	244.132141
785.425781	286.881409
784.241211	409.090057
783.055664	155.319885
781.870117	381.123901
780.684570	706.124146
779.498047	531.620728
778.311523	482.964020
777.125000	275.245178
775.938477	394.203766
774.750977	387.190643
773.563477	256.513977
772.375977	13.292540
771.187500	330.213135
769.999023	133.162598
768.810547	211.634949
767.622070	109.257156
766.432617	-92.326927
765.243164	258.961609
764.053711	411.792938
762.863281	463.166443
761.672852	512.223999
760.482422	374.116577
759.291992	583.600525
758.100586	322.179352
756.909180	216.936844
755.717773	386.477448
754.525391	296.484253
753.333008	342.705658
752.140625	443.758057
750.948242	364.585968
749.754883	237.064026
748.561523	546.429443
747.368164	194.923904
746.173828	120.011986
744.979492	413.657837
743.785156	351.790833
742.590820	351.309113
741.395508	-192.920151
740.200195	-37.744953
739.003906	189.627701
737.808594	-60.712494
736.612305	-85.374733
735.416016	78.269936
734.218750	300.920929
733.021484	311.148743
731.824219	155.059128
730.626953	139.050842
729.428711	-242.219482
728.230469	658.080566
727.032227	-265.282898
725.833984	204.046021
724.634766	391.286682
723.435547	156.826263
722.235352	180.220200
721.036133	151.234406
719.835938	323.131531
718.635742	283.283112
717.434570	396.225220
716.233398	587.704407
715.032227	74.674324
713.831055	270.612213
712.628906	300.827789
711.426758	396.481354
710.224609	-35.145241
709.021484	267.636749
707.818359	147.835098
706.615234	2.047923
705.412109	98.056915
704.208008	540.156433
703.003906	296.736664
701.799805	345.039978
700.594727	245.524994
699.389648	-51.703850
698.184570	114.361359
696.979492	-232.443466
695.773438	29.426229
694.567383	132.718735
693.361328	-0.636565
692.154297	146.299423
690.947266	17.610273
689.740234	-80.489861
688.533203	-126.326019
687.325195	-273.955231
686.117188	-315.095764
684.909180	-167.420792
683.700195	-195.256958
682.491211	-292.276550
681.282227	-352.250946
680.072266	-113.096794
678.863281	-107.783844
677.653320	10.282081
676.442383	5.059634
675.232422	121.214287
674.021484	-342.405762
672.810547	291.125824
671.598633	169.727646
670.386719	173.969711
669.174805	191.351624
667.962891	306.153870
666.750000	29.970154
665.537109	162.368668
664.324219	-13.968748
663.110352	23.695473
661.897461	74.465591
660.683594	200.904114
659.468750	364.117554
658.254883	359.149536
657.040039	183.948853
655.824219	205.183136
654.609375	30.382259
653.393555	-191.626801
652.177734	-75.106087
650.960938	-154.559601
649.745117	33.211567
648.528320	-43.853607
647.311523	240.878708
646.093750	144.617493
644.875977	42.030365
643.658203	324.638641
642.440430	260.904358
641.221680	154.241272
640.002930	-152.263962
638.784180	-48.088779
637.564453	273.073059
636.344727	448.005157
635.125000	105.220100
633.905273	591.421082
632.684570	330.258820
631.463867	382.513855
630.243164	316.640839
629.021484	66.194046
627.799805	270.443695
626.578125	358.666016
625.356445	399.519135
624.133789	755.232788
622.911133	401.288757
621.688477	308.639008
620.464844	166.501968
619.241211	186.891846
618.017578	14.273148
616.793945	464.249908
615.569336	-130.644608
614.344727	-118.071655
613.120117	-257.805664
611.894531	-226.884476
610.668945	2.348293
609.443359	207.419098
608.216797	-24.140827
606.991211	23.675972
605.764648	57.985519
604.537109	4.006507
