# Supplementary material for: Raman spectroscopy accurately differentiates mucosal healing from non-healing and biochemical changes following biological therapy in inflammatory bowel disease
Source: PLoS One. 2021 Jun 2;16(6):e0252210. doi: 10.1371/journal.pone.0252210 (PMC8172032; doi:10.1371/journal.pone.0252210)
Supplement: S4 Dataset — (ZIP) [file pone.0252210.s006.zip › CD Mucosal healing/OC011 post treatment-2_base sub CR removed_13__X_-11932.7__Y_287.434__Z_-7194.45__Time_149.txt]

1714.705078	603.756226
1713.728516	770.610107
1712.751953	-73.249512
1711.774414	-66.046143
1710.797852	815.999268
1709.820313	173.161514
1708.842773	-136.322723
1707.864258	189.940170
1706.886719	-361.600739
1705.908203	-138.300171
1704.929688	412.322235
1703.950195	-463.277069
1702.971680	-165.455490
1701.992188	-83.767021
1701.012695	-239.362427
1700.033203	-115.949905
1699.052734	259.459167
1698.073242	-348.066864
1697.092773	325.509338
1696.112305	-194.704712
1695.130859	148.858856
1694.150391	-166.459564
1693.168945	-339.383545
1692.187500	-252.483063
1691.206055	238.208344
1690.223633	150.393066
1689.241211	90.122139
1688.258789	-126.670647
1687.276367	-49.239452
1686.293945	116.942413
1685.310547	496.977844
1684.327148	-257.486908
1683.343750	-294.199799
1682.360352	50.770603
1681.375977	449.544586
1680.392578	-221.223282
1679.408203	213.581406
1678.423828	26.269770
1677.438477	113.753075
1676.453125	249.816833
1675.468750	285.594696
1674.482422	893.542847
1673.497070	-106.109077
1672.511719	40.776970
1671.525391	658.498047
1670.539063	73.349220
1669.552734	235.398926
1668.565430	512.156677
1667.578125	168.305313
1666.591797	135.852982
1665.603516	1112.203003
1664.616211	409.634247
1663.627930	508.890350
1662.640625	791.759460
1661.652344	902.729797
1660.663086	420.495331
1659.674805	845.371277
1658.685547	401.622650
1657.696289	602.260376
1656.707031	551.804199
1655.717773	983.758301
1654.727539	473.701538
1653.737305	805.923462
1652.747070	895.099792
1651.756836	381.656281
1650.765625	622.556641
1649.775391	176.471344
1648.784180	484.347839
1647.792969	102.769043
1646.800781	482.708282
1645.809570	-161.980316
1644.817383	-386.087830
1643.825195	261.654266
1642.832031	1.338247
1641.839844	-361.349304
1640.846680	23.194626
1639.853516	-322.825531
1638.860352	-164.562195
1637.867188	-393.667664
1636.873047	-84.578560
1635.878906	-228.662109
1634.884766	-456.703339
1633.890625	-123.159050
1632.895508	152.512222
1631.900391	72.817108
1630.905273	-85.568176
1629.910156	-4.092368
1628.915039	-140.844711
1627.918945	-419.438263
1626.922852	-182.101822
1625.926758	-2.510269
1624.930664	214.005295
1623.933594	-365.987274
1622.937500	58.516487
1621.940430	243.827438
1620.942383	-85.767380
1619.945313	281.032593
1618.947266	582.109924
1617.949219	917.305115
1616.951172	514.889648
1615.953125	215.095901
1614.954102	524.189392
1613.956055	169.633881
1612.957031	504.993805
1611.957031	722.229004
1610.958008	779.584167
1609.958008	341.570068
1608.958984	121.322060
1607.958008	681.783447
1606.958008	414.423248
1605.958008	613.297913
1604.957031	657.588989
1603.956055	628.575073
1602.955078	-109.611214
1601.953125	332.407593
1600.951172	-60.198997
1599.950195	428.691895
1598.947266	-465.896454
1597.945313	-607.244141
1596.942383	168.693314
1595.940430	505.318420
1594.937500	-88.308533
1593.933594	-5.358350
1592.930664	-53.029461
1591.926758	-528.964478
1590.922852	-190.445236
1589.918945	267.873840
1588.915039	224.971268
1587.910156	-97.172523
1586.906250	73.636444
1585.901367	588.349365
1584.895508	802.898132
1583.890625	-30.381561
1582.884766	212.594116
1581.878906	187.022049
1580.873047	-312.703949
1579.867188	-187.432114
1578.860352	-182.173752
1577.854492	-234.278427
1576.847656	-343.834717
1575.839844	139.606277
1574.833008	29.680649
1573.825195	-119.434929
1572.817383	-416.861389
1571.809570	-545.383179
1570.801758	4.254340
1569.792969	-319.600708
1568.784180	-25.255606
1567.775391	42.818275
1566.766602	284.634033
1565.757813	-133.248154
1564.748047	-19.128832
1563.738281	-629.243347
1562.728516	125.320389
1561.718750	534.373108
1560.708008	-198.026428
1559.697266	-152.534271
1558.686523	87.145088
1557.675781	-33.731777
1556.665039	156.154343
1555.653320	330.143188
1554.641602	120.533432
1553.629883	296.597839
1552.617188	164.254059
1551.605469	262.149292
1550.592773	279.502411
1549.580078	175.035492
1548.567383	132.467255
1547.553711	335.308807
1546.541016	462.920746
1545.527344	158.520676
1544.513672	755.957214
1543.499023	422.702240
1542.485352	350.329193
1541.470703	554.054626
1540.456055	6.072147
1539.441406	-15.250072
1538.425781	734.871887
1537.410156	527.109070
1536.394531	319.220520
1535.378906	1029.442017
1534.363281	534.861084
1533.346680	733.761047
1532.331055	530.306152
1531.314453	592.108765
1530.296875	589.201477
1529.280273	274.452820
1528.262695	379.372864
1527.245117	695.190125
1526.227539	127.664635
1525.209961	350.345520
1524.191406	94.039078
1523.172852	120.646652
1522.154297	447.998901
1521.135742	196.403137
1520.116211	263.477814
1519.097656	-255.670105
1518.078125	165.763962
1517.058594	383.854614
1516.038086	-27.764334
1515.018555	-351.984497
1513.998047	181.325958
1512.977539	401.039337
1511.956055	-170.101425
1510.935547	257.130524
1509.914063	68.210007
1508.892578	466.611633
1507.871094	120.995064
1506.849609	62.535706
1505.827148	119.241707
1504.804688	-106.130371
1503.782227	-562.147217
1502.759766	-149.672348
1501.736328	-528.979065
1500.713867	93.021606
1499.690430	-96.978500
1498.666016	-348.514862
1497.642578	-369.685394
1496.618164	-158.197083
1495.594727	-425.178711
1494.569336	-155.232224
1493.544922	-286.857117
1492.520508	-265.147186
1491.495117	-662.743286
1490.469727	-196.613724
1489.444336	-62.863819
1488.417969	85.998291
1487.392578	362.469910
1486.366211	230.202560
1485.339844	184.712601
1484.312500	475.952789
1483.286133	39.944202
1482.258789	-219.997818
1481.231445	466.268311
1480.204102	484.168701
1479.175781	749.218445
1478.148438	647.173340
1477.120117	545.075073
1476.091797	63.409164
1475.062500	735.636047
1474.034180	1453.464600
1473.004883	1218.725586
1471.975586	884.802979
1470.946289	963.279053
1469.916016	1471.622192
1468.885742	1537.138062
1467.855469	1790.830688
1466.825195	1846.087280
1465.794922	1675.083740
1464.763672	1671.851074
1463.732422	2092.983887
1462.701172	1833.111084
1461.669922	2010.244629
1460.638672	1265.529175
1459.606445	1843.847656
1458.574219	2028.512817
1457.541992	2213.145752
1456.508789	2110.973389
1455.476563	2074.921387
1454.443359	2185.962402
1453.410156	2573.393555
1452.375977	1875.652344
1451.342773	1153.000000
1450.308594	2125.886475
1449.274414	2472.670410
1448.240234	2249.488525
1447.206055	2449.383301
1446.170898	2550.473145
1445.135742	2016.256592
1444.100586	2482.002930
1443.064453	2264.424316
1442.029297	1923.154175
1440.993164	1966.495850
1439.957031	1949.236450
1438.920898	2020.574707
1437.883789	1705.223022
1436.847656	2246.829346
1435.810547	1118.299194
1434.773438	1114.388062
1433.735352	1895.917969
1432.698242	1773.433716
1431.660156	866.029846
1430.622070	471.460602
1429.583008	1454.790894
1428.544922	823.423218
1427.505859	490.008087
1426.466797	744.408203
1425.427734	633.306091
1424.387695	-279.162537
1423.348633	5.934285
1422.308594	-36.501587
1421.268555	283.946136
1420.227539	151.070114
1419.187500	-228.262009
1418.146484	580.806091
1417.105469	388.056915
1416.064453	311.313049
1415.022461	-132.569641
1413.980469	-382.410950
1412.939453	298.468475
1411.896484	139.445190
1410.854492	-102.204834
1409.811523	-348.653870
1408.768555	-104.894844
1407.725586	264.550629
1406.682617	-259.995361
1405.638672	-490.417816
1404.595703	-248.566422
1403.551758	-536.220642
1402.506836	-100.964180
1401.462891	-167.366989
1400.417969	-218.543304
1399.373047	129.206833
1398.328125	123.533127
1397.283203	-232.844391
1396.237305	378.378204
1395.191406	-190.490860
1394.145508	-285.481812
1393.099609	533.851685
1392.052734	353.993958
1391.006836	199.510635
1389.959961	643.400757
1388.912109	-343.974762
1387.865234	152.815231
1386.817383	584.521057
1385.769531	28.549885
1384.721680	-251.957153
1383.673828	-89.718323
1382.625000	165.080429
1381.576172	-239.584610
1380.527344	175.443100
1379.478516	-143.695557
1378.429688	-235.258209
1377.379883	287.460724
1376.330078	39.006382
1375.280273	349.808441
1374.229492	96.854294
1373.178711	3.860046
1372.128906	207.915787
1371.077148	107.852165
1370.026367	289.767792
1368.974609	-73.962761
1367.923828	-68.527718
1366.871094	420.257782
1365.819336	147.059525
1364.767578	287.514313
1363.714844	-119.560547
1362.662109	215.407532
1361.609375	-171.121185
1360.555664	62.116493
1359.501953	86.551651
1358.448242	138.558472
1357.394531	-520.254578
1356.340820	-278.802399
1355.286133	385.163422
1354.231445	594.400696
1353.176758	-30.818171
1352.122070	-317.822449
1351.066406	-30.995689
1350.011719	102.066605
1348.956055	88.817299
1347.899414	311.451080
1346.843750	688.050720
1345.787109	729.828064
1344.730469	516.397827
1343.673828	409.860107
1342.616211	1118.981201
1341.559570	653.458740
1340.501953	240.326675
1339.444336	261.034515
1338.385742	881.185181
1337.328125	1251.247681
1336.269531	873.749939
1335.210938	516.406067
1334.152344	1104.589111
1333.092773	1487.332642
1332.033203	982.232605
1330.973633	279.724762
1329.914063	554.197693
1328.853516	875.654297
1327.793945	1056.348755
1326.733398	888.757690
1325.672852	844.921082
1324.611328	635.787720
1323.549805	1446.568970
1322.489258	882.342896
1321.426758	930.468750
1320.365234	1139.153198
1319.302734	1453.953247
1318.241211	1324.892944
1317.177734	1585.552612
1316.115234	1543.089722
1315.052734	1621.570923
1313.989258	1953.931152
1312.925781	1352.614136
1311.862305	1571.898804
1310.797852	990.892029
1309.733398	1173.490356
1308.668945	1922.269409
1307.604492	1337.086182
1306.540039	983.555420
1305.474609	1360.847412
1304.409180	1494.646606
1303.343750	1699.817749
1302.277344	1858.289429
1301.211914	2016.861328
1300.145508	2077.166504
1299.079102	2110.544922
1298.011719	1866.464478
1296.945313	1639.825806
1295.877930	2159.684326
1294.810547	1378.583008
1293.743164	1638.378540
1292.674805	1645.445801
1291.606445	1355.819092
1290.538086	1956.605225
1289.469727	2025.208008
1288.400391	1662.416870
1287.332031	2152.770264
1286.262695	1635.943848
1285.193359	1942.509888
1284.123047	1715.102173
1283.052734	1617.644775
1281.982422	1158.017944
1280.912109	1320.328491
1279.841797	1208.589600
1278.770508	1808.849487
1277.699219	980.531616
1276.627930	536.563232
1275.556641	1501.066772
1274.484375	1335.934814
1273.412109	508.691895
1272.339844	1223.523193
1271.267578	1271.254395
1270.194336	1851.371826
1269.121094	1508.376831
1268.047852	1104.555786
1266.974609	1874.851807
1265.900391	1439.478149
1264.827148	1299.540283
1263.752930	1547.467407
1262.677734	1388.085327
1261.603516	1328.796143
1260.528320	1025.810669
1259.453125	1156.730957
1258.377930	1068.375244
1257.301758	1433.082520
1256.226563	1756.300903
1255.150391	1490.195313
1254.073242	1233.935425
1252.997070	1226.063110
1251.919922	1950.509155
1250.842773	1733.297119
1249.765625	1961.237671
1248.688477	1510.734985
1247.610352	1585.472412
1246.532227	909.223694
1245.454102	765.401001
1244.375000	988.429993
1243.296875	1024.391235
1242.217773	1358.966064
1241.138672	807.311279
1240.058594	1716.985474
1238.979492	1449.397217
1237.899414	1033.907959
1236.819336	989.697876
1235.738281	1769.950806
1234.658203	641.856506
1233.577148	1841.151733
1232.496094	839.508911
1231.415039	1628.754517
1230.333008	1436.572876
1229.250977	1738.503296
1228.168945	1405.919678
1227.086914	1218.711060
1226.003906	929.882263
1224.920898	1018.613464
1223.837891	1569.325317
1222.754883	562.251099
1221.670898	713.770569
1220.587891	541.292419
1219.503906	189.976166
1218.418945	665.156616
1217.334961	536.172363
1216.250000	754.979797
1215.165039	85.032845
1214.080078	267.565094
1212.994141	705.808228
1211.908203	653.950806
1210.822266	739.601379
1209.736328	738.337463
1208.649414	570.617432
1207.563477	771.842773
1206.476563	551.079590
1205.388672	706.295959
1204.301758	692.776489
1203.213867	50.485676
1202.125977	287.471863
1201.038086	538.758118
1199.949219	-192.290619
1198.861328	92.602684
1197.772461	-508.167664
1196.682617	-391.867462
1195.593750	-787.914856
1194.503906	285.318909
1193.414063	-692.586121
1192.324219	-369.817413
1191.233398	-443.751984
1190.143555	152.614258
1189.052734	-240.941376
1187.960938	184.471893
1186.870117	-9.727577
1185.778320	-249.520233
1184.686523	-657.216187
1183.594727	-664.112061
1182.501953	-630.303223
1181.410156	-526.964783
1180.317383	216.399490
1179.223633	189.915085
1178.130859	-66.624115
1177.037109	338.161011
1175.943359	381.023285
1174.849609	-349.724182
1173.754883	-445.700012
1172.661133	-115.547478
1171.566406	101.917320
1170.470703	132.578033
1169.375977	-35.325687
1168.280273	406.655823
1167.184570	-603.005493
1166.088867	252.417892
1164.992188	-144.989197
1163.895508	-214.887543
1162.798828	-463.947876
1161.702148	-407.208130
1160.605469	351.528290
1159.507813	-408.489594
1158.410156	-471.234894
1157.311523	191.416595
1156.213867	634.298706
1155.115234	134.775650
1154.016602	222.093262
1152.917969	-207.996994
1151.818359	365.543335
1150.718750	397.866364
1149.619141	72.786163
1148.519531	64.648125
1147.418945	92.194008
1146.319336	405.468689
1145.217773	385.280273
1144.117188	755.417847
1143.015625	183.168289
1141.915039	127.396690
1140.813477	152.476013
1139.710938	683.962891
1138.609375	1029.831787
1137.506836	137.323013
1136.404297	41.206100
1135.300781	748.036011
1134.197266	592.449280
1133.094727	97.434021
1131.990234	397.854584
1130.886719	698.202271
1129.782227	296.038666
1128.677734	783.695557
1127.573242	673.479797
1126.468750	911.909241
1125.363281	396.367523
1124.257813	613.459900
1123.152344	553.251160
1122.045898	985.836121
1120.940430	530.109985
1119.833984	93.549561
1118.726563	405.305725
1117.620117	1197.484253
1116.512695	600.273438
1115.405273	225.770065
1114.297852	78.570412
1113.189453	-172.589294
1112.082031	446.481995
1110.972656	155.269745
1109.864258	199.848068
1108.755859	284.640839
1107.646484	-36.833958
1106.537109	737.645203
1105.426758	720.893311
1104.317383	326.600372
1103.207031	418.667572
1102.096680	628.745728
1100.985352	220.783218
1099.875000	376.750427
1098.763672	513.838440
1097.652344	-32.614803
1096.540039	1000.198853
1095.427734	692.015686
1094.315430	624.346008
1093.203125	194.145432
1092.090820	72.682175
1090.977539	156.147736
1089.864258	-96.847229
1088.750977	309.191986
1087.636719	717.496338
1086.522461	229.691788
1085.408203	360.624512
1084.293945	783.101746
1083.179688	16.336962
1082.064453	41.850758
1080.949219	253.065247
1079.833008	109.657600
1078.717773	910.398193
1077.601563	828.225037
1076.485352	591.340759
1075.368164	305.407532
1074.251953	1159.874146
1073.134766	541.211060
1072.016602	356.749084
1070.899414	357.748688
1069.781250	-154.389252
1068.663086	15.732167
1067.544922	389.748047
1066.426758	609.184143
1065.307617	386.117859
1064.188477	879.664185
1063.068359	415.893005
1061.949219	479.015015
1060.829102	27.597702
1059.708984	902.700500
1058.588867	37.880241
1057.467773	824.090454
1056.346680	4.452508
1055.225586	786.015259
1054.104492	875.905701
1052.982422	419.398468
1051.860352	299.543579
1050.738281	91.241440
1049.615234	-294.178223
1048.492188	387.185577
1047.369141	643.842529
1046.246094	-125.658791
1045.123047	52.136593
1043.999023	-723.456421
1042.875000	-272.506683
1041.750000	-187.409943
1040.625977	-20.572830
1039.500977	938.289978
1038.375977	-63.743069
1037.250000	147.800354
1036.125000	-264.277405
1034.999023	-98.869141
1033.873047	-163.631744
1032.746094	320.767120
1031.619141	-99.400215
1030.492188	-19.296593
1029.365234	451.485474
1028.237305	-307.002258
1027.110352	-312.156555
1025.982422	-702.656128
1024.853516	96.180450
1023.725586	-570.021729
1022.596680	-899.135376
1021.467773	-1181.437500
1020.337891	-976.195435
1019.208008	-255.881912
1018.078125	-1063.816528
1016.948242	-361.865906
1015.818359	-858.310547
1014.687500	-765.705872
1013.556641	-554.737061
1012.425781	-42.513050
1011.293945	-440.346497
1010.162109	-196.446869
1009.030273	-88.970100
1007.898438	-161.790939
1006.765625	-65.447861
1005.632813	826.762512
1004.500000	1360.387207
1003.366211	1974.911743
1002.233398	2249.662354
1001.099609	1521.625488
999.964844	1136.098877
998.831055	37.313404
997.696289	40.764729
996.561523	229.161774
995.425781	489.264709
994.291016	534.911743
993.155273	356.998627
992.019531	396.233185
990.882813	87.493401
989.747070	666.756042
988.610352	52.051353
987.472656	1073.965210
986.335938	257.230652
985.198242	49.183746
984.060547	67.155243
982.921875	96.860344
981.784180	403.014313
980.645508	476.861206
979.506836	295.550812
978.367188	137.564697
977.228516	274.241089
976.088867	795.020874
974.948242	1065.262695
973.808594	501.498596
972.667969	703.248779
971.527344	87.489227
970.385742	664.007324
969.245117	487.497101
968.103516	240.152206
966.961914	358.010010
965.819336	-173.196182
964.677734	956.632019
963.534180	-266.504456
962.391602	393.311371
961.249023	855.929993
960.105469	1178.780762
958.961914	411.235229
957.817383	858.152588
956.673828	155.596817
955.529297	470.023254
954.383789	173.422287
953.239258	156.333023
952.093750	413.977478
950.948242	-174.524673
949.802734	24.042759
948.656250	334.727692
947.509766	309.500702
946.363281	202.226242
945.216797	424.151520
944.069336	-64.128151
942.921875	473.247498
941.774414	120.252129
940.625977	-157.081100
939.478516	179.696106
938.330078	698.989075
937.180664	803.123352
936.032227	775.139893
934.882813	47.499443
933.732422	425.714935
932.583008	532.779358
931.432617	106.896568
930.282227	159.635452
929.131836	-179.116745
927.980469	19.666552
926.830078	-145.632660
925.677734	-647.458740
924.526367	93.125595
923.374023	-344.564728
922.221680	-504.508881
921.069336	-434.663635
919.916992	317.061066
918.763672	-337.862122
917.610352	-849.248962
916.456055	531.474792
915.302734	345.040100
914.148438	431.185211
912.994141	233.726715
911.838867	25.122011
910.683594	-353.414185
909.528320	-330.276367
908.373047	291.500244
907.216797	85.717117
906.061523	671.017456
904.904297	89.305740
903.748047	-100.189842
902.590820	54.700264
901.433594	399.760284
900.276367	-92.779427
899.118164	-19.273352
897.960938	-156.165237
896.802734	73.504105
895.643555	748.597961
894.484375	279.431335
893.325195	273.890839
892.166016	74.050468
891.006836	303.585846
889.846680	-20.333748
888.686523	30.778370
887.526367	127.043129
886.365234	207.481430
885.204102	78.025200
884.042969	-355.915558
882.880859	595.226990
881.719727	23.812912
880.556641	-227.196274
879.394531	4.237661
878.232422	650.166931
877.069336	254.971939
875.905273	78.414268
874.742188	352.275970
873.578125	1069.470215
872.414063	325.593170
871.250000	702.617432
870.084961	1029.931152
868.920898	875.730896
867.754883	1238.743408
866.589844	614.632690
865.423828	1008.889832
864.257813	510.853546
863.091797	455.543518
861.924805	1462.511963
860.758789	1281.127808
859.590820	859.554993
858.423828	1039.583496
857.255859	416.172668
856.087891	1159.122803
854.919922	1545.039795
853.751953	1493.451660
852.583008	1560.605469
851.414063	1237.677124
850.244141	982.015198
849.075195	1340.154663
847.905273	1245.624634
846.734375	1515.991821
845.564453	1105.627808
844.393555	1057.881592
843.222656	853.429688
842.051758	501.308350
840.879883	451.147308
839.708008	803.326782
838.536133	701.445618
837.363281	854.242859
836.190430	1149.825684
835.017578	880.004272
833.844727	902.713562
832.670898	684.145630
831.497070	505.713074
830.323242	1460.866821
829.149414	927.300110
827.974609	1192.360962
826.799805	1017.837830
825.624023	-88.687035
824.449219	753.264526
823.273438	-25.406597
822.097656	621.979431
820.920898	382.411041
819.744141	501.302795
818.567383	-96.893562
817.390625	-178.593384
816.212891	144.574371
815.035156	331.712646
813.857422	518.586060
812.679688	22.537365
811.500977	-111.085968
810.322266	15.233957
809.142578	-456.428986
807.963867	-23.857391
806.784180	-293.527802
805.603516	-747.542542
804.423828	197.074677
803.243164	-235.004745
802.062500	-272.081604
800.881836	-531.163696
799.700195	174.478745
798.518555	-36.157433
797.336914	63.482750
796.154297	-236.035126
794.972656	-508.997284
793.789063	-409.856445
792.606445	-401.728912
791.422852	-342.859161
790.240234	-7.469452
789.055664	-285.474670
787.872070	-134.254684
786.687500	200.320328
785.502930	503.601379
784.317383	-108.815048
783.132813	-99.937981
781.947266	173.971069
780.761719	635.389099
779.575195	734.154663
778.388672	123.792084
777.202148	-267.852844
776.015625	113.128258
774.828125	72.253571
773.640625	390.892059
772.453125	1044.514893
771.264648	1212.499756
770.076172	707.801880
768.887695	688.135254
767.699219	939.408752
766.509766	789.429688
765.320313	892.701233
764.130859	225.023407
762.940430	995.234619
761.750977	475.073975
760.559570	155.284500
759.369141	904.801941
758.177734	749.799744
756.986328	284.696625
755.794922	738.707275
754.603516	869.288574
753.411133	700.841614
752.218750	279.723114
751.025391	-147.892441
749.832031	65.844238
748.638672	476.984283
747.445313	383.016418
746.250977	113.458832
745.057617	585.514832
743.862305	519.878784
742.667969	493.693604
741.472656	-655.024231
740.277344	-297.455658
739.082031	55.521374
737.885742	84.034653
736.689453	130.028534
735.493164	526.336121
734.296875	145.235840
733.099609	75.097832
731.902344	114.382393
730.705078	234.586823
729.506836	146.940796
728.308594	667.232849
727.110352	507.382233
725.911133	688.579712
724.712891	336.537811
723.513672	-227.234421
722.313477	253.291840
721.113281	668.108337
719.914063	567.573853
718.712891	-17.421234
717.512695	508.594971
716.311523	430.108582
715.110352	471.689301
713.909180	735.717468
712.707031	596.392151
711.504883	596.689026
710.302734	342.129089
709.099609	619.325623
707.896484	330.199310
706.693359	407.130402
705.490234	279.491211
704.286133	1105.301392
703.082031	218.364197
701.877930	258.707855
700.672852	651.477356
699.468750	711.522583
698.262695	591.213989
697.057617	790.612549
695.851563	1126.932983
694.645508	1004.883423
693.439453	214.101089
692.232422	44.848267
691.026367	-339.066406
689.818359	-138.825348
688.611328	148.293152
687.403320	281.426788
686.195313	124.047569
684.987305	-35.239414
683.778320	-194.273300
682.569336	-268.520477
681.360352	-353.368500
680.151367	-561.462891
678.941406	-294.955353
677.731445	51.741123
676.521484	175.511703
675.310547	41.876522
674.099609	559.812073
672.888672	58.812313
671.677734	-751.019714
670.465820	-299.656189
669.253906	-185.520676
668.041016	-898.999573
666.829102	306.846405
665.616211	-2.006785
664.403320	-597.742188
663.189453	-175.973083
661.975586	196.163361
660.761719	156.127274
659.547852	219.886276
658.333008	-346.079712
657.118164	17.988674
655.903320	326.042511
654.688477	-85.865990
653.472656	-92.179413
652.256836	-171.554504
651.040039	-192.528015
649.824219	219.619110
648.607422	743.745911
647.389648	-114.276810
646.172852	113.041328
644.955078	37.027824
643.737305	331.248657
642.519531	55.541222
641.300781	1.601019
640.082031	-114.499924
638.863281	771.168213
637.643555	268.440460
636.423828	-147.995728
635.204102	496.913025
633.984375	271.961731
632.763672	165.296341
631.542969	466.578430
630.322266	516.734253
629.100586	401.744263
627.878906	306.174438
626.657227	11.261864
625.435547	554.766602
624.212891	911.573059
622.990234	406.768280
621.767578	13.594729
620.543945	755.778809
619.320313	56.413445
618.096680	-38.963871
616.873047	-168.613037
615.648438	345.814484
614.423828	-481.544006
613.199219	-8.169249
611.973633	-172.441650
610.748047	-368.881989
609.522461	-18.230898
608.296875	-24.846869
607.070313	154.175140
605.843750	-102.914558
604.617188	73.335815
