# Supplementary material for: Raman spectroscopy accurately differentiates mucosal healing from non-healing and biochemical changes following biological therapy in inflammatory bowel disease
Source: PLoS One. 2021 Jun 2;16(6):e0252210. doi: 10.1371/journal.pone.0252210 (PMC8172032; doi:10.1371/journal.pone.0252210)
Supplement: S4 Dataset — (ZIP) [file pone.0252210.s006.zip › CD Mucosal healing/EC040-1_base sub CR removed_26__X_-10547.3__Y_37147.1__Z_-58.0367__Time_292.txt]

1714.640625	309.955231
1713.664063	6.698894
1712.687500	7.568527
1711.709961	-117.339005
1710.733398	4.775861
1709.755859	-73.918907
1708.778320	-61.163563
1707.799805	56.355045
1706.821289	-88.354797
1705.843750	-21.097076
1704.864258	-114.232208
1703.885742	-107.931000
1702.907227	-18.339609
1701.927734	28.718122
1700.948242	-143.239166
1699.968750	-159.666718
1698.988281	147.744492
1698.007813	33.032497
1697.028320	-102.629677
1696.046875	232.315109
1695.066406	137.424667
1694.084961	144.395660
1693.104492	199.803650
1692.123047	106.038574
1691.140625	252.844757
1690.159180	-24.276506
1689.176758	80.532928
1688.194336	359.008759
1687.211914	355.079742
1686.228516	394.143890
1685.246094	209.690842
1684.262695	201.519714
1683.279297	398.835938
1682.295898	519.176514
1681.311523	267.001831
1680.327148	454.554657
1679.342773	429.440796
1678.358398	524.428040
1677.374023	499.993896
1676.388672	526.429626
1675.403320	614.351501
1674.417969	816.888855
1673.432617	708.672974
1672.446289	638.020264
1671.459961	650.085022
1670.473633	837.776489
1669.487305	717.640320
1668.500977	1083.749512
1667.513672	953.599243
1666.526367	1001.620972
1665.539063	1041.960571
1664.550781	944.622559
1663.563477	1086.322632
1662.575195	1249.445801
1661.586914	1070.804077
1660.598633	979.979675
1659.609375	947.751526
1658.620117	1085.353638
1657.631836	1088.088257
1656.641602	971.897339
1655.652344	914.264221
1654.662109	1005.116516
1653.672852	913.588745
1652.681641	864.650085
1651.691406	686.365601
1650.701172	645.900146
1649.709961	854.193726
1648.718750	584.167969
1647.727539	517.963867
1646.735352	523.324707
1645.744141	576.439941
1644.751953	481.823395
1643.759766	331.989258
1642.766602	372.465790
1641.774414	275.869415
1640.781250	-2.587131
1639.788086	149.256927
1638.794922	116.569908
1637.801758	305.557220
1636.807617	175.608521
1635.813477	80.128128
1634.819336	-88.954865
1633.825195	-65.501381
1632.830078	79.233315
1631.834961	79.189201
1630.839844	-160.328583
1629.844727	113.674606
1628.849609	71.858475
1627.853516	-117.185829
1626.857422	-53.511959
1625.861328	154.877777
1624.865234	-83.737625
1623.868164	-9.336838
1622.871094	-281.821411
1621.874023	-65.362411
1620.876953	-127.403366
1619.879883	-142.077164
1618.881836	71.770897
1617.883789	-74.101692
1616.885742	-15.123588
1615.887695	133.096909
1614.888672	-33.553638
1613.889648	30.737888
1612.890625	178.953217
1611.891602	117.371964
1610.892578	108.266998
1609.892578	-68.553833
1608.892578	-90.689377
1607.892578	138.682236
1606.892578	134.857529
1605.891602	89.132912
1604.890625	148.144119
1603.889648	44.841183
1602.888672	-47.961521
1601.887695	-4.692712
1600.885742	-60.865288
1599.883789	-88.269920
1598.881836	192.828918
1597.879883	84.288933
1596.876953	-102.646774
1595.874023	-166.735306
1594.871094	51.291386
1593.868164	-198.322998
1592.864258	-19.649673
1591.861328	-183.091217
1590.857422	-255.169479
1589.853516	-181.143860
1588.848633	-101.998558
1587.844727	73.560822
1586.839844	55.997627
1585.834961	93.122322
1584.830078	208.358948
1583.824219	104.553398
1582.819336	177.895630
1581.813477	81.797882
1580.807617	55.976608
1579.800781	194.117493
1578.794922	97.822578
1577.788086	113.388496
1576.781250	97.630943
1575.773438	81.778526
1574.766602	182.889313
1573.758789	-67.211143
1572.750977	148.077652
1571.743164	92.840828
1570.735352	167.461472
1569.726563	-62.052662
1568.718750	7.160821
1567.708984	367.097992
1566.700195	126.974731
1565.691406	-9.318228
1564.681641	-88.572121
1563.671875	-27.785517
1562.662109	69.180107
1561.652344	-124.513245
1560.641602	-180.810287
1559.630859	-42.754803
1558.620117	79.568375
1557.609375	-13.377688
1556.597656	-2.775232
1555.586914	-28.557949
1554.575195	-300.496765
1553.563477	183.629272
1552.550781	178.143600
1551.539063	224.307083
1550.526367	213.389099
1549.513672	26.429714
1548.500977	-77.808617
1547.487305	159.208176
1546.473633	140.042191
1545.459961	97.493149
1544.446289	-45.951630
1543.432617	71.494041
1542.417969	-82.480789
1541.404297	114.728485
1540.389648	-18.787281
1539.374023	95.442535
1538.359375	-100.208984
1537.343750	-73.998230
1536.328125	-42.765678
1535.312500	112.134674
1534.296875	50.227764
1533.280273	145.482330
1532.263672	-35.236359
1531.247070	64.901482
1530.230469	157.143646
1529.212891	-49.601933
1528.196289	-37.457439
1527.178711	-125.870522
1526.160156	120.285362
1525.142578	224.669128
1524.124023	120.447823
1523.106445	70.191017
1522.087891	-98.491241
1521.068359	92.793449
1520.049805	-60.625782
1519.030273	117.488533
1518.010742	48.700089
1516.991211	-110.098244
1515.971680	23.908318
1514.951172	193.692200
1513.930664	-122.005592
1512.910156	42.388611
1511.889648	16.677027
1510.868164	47.314255
1509.846680	-163.323410
1508.826172	82.607513
1507.803711	130.847336
1506.782227	43.095398
1505.759766	-147.261551
1504.737305	-89.041924
1503.714844	-53.998962
1502.692383	-308.535278
1501.668945	-158.403839
1500.646484	-39.138603
1499.623047	8.293805
1498.599609	42.823631
1497.575195	-35.352104
1496.550781	-157.068573
1495.527344	48.606922
1494.502930	-29.758709
1493.477539	60.566658
1492.453125	-40.925220
1491.427734	69.662292
1490.402344	-14.059175
1489.376953	-69.712715
1488.350586	175.953934
1487.325195	125.258392
1486.298828	156.202240
1485.272461	253.434570
1484.245117	108.123482
1483.218750	126.116364
1482.191406	450.124390
1481.164063	195.039047
1480.136719	200.078186
1479.108398	317.213440
1478.080078	418.959503
1477.052734	357.555878
1476.023438	293.557770
1474.995117	588.681580
1473.965820	600.972839
1472.937500	697.248535
1471.908203	694.166321
1470.877930	594.333618
1469.848633	965.212158
1468.818359	816.972107
1467.788086	933.256470
1466.757813	1046.921875
1465.727539	980.028687
1464.696289	981.748535
1463.665039	1151.152222
1462.633789	1216.307007
1461.602539	1032.509033
1460.570313	1097.616089
1459.539063	1218.553101
1458.506836	1260.727173
1457.473633	1264.793579
1456.441406	1426.172363
1455.408203	1397.214966
1454.375000	1576.227539
1453.341797	1526.963013
1452.308594	1454.905640
1451.274414	1256.142822
1450.241211	1480.652832
1449.207031	1591.057007
1448.171875	1638.085571
1447.137695	1581.294922
1446.102539	1719.473267
1445.067383	1541.202759
1444.032227	1408.576172
1442.997070	1233.012085
1441.960938	1350.963257
1440.924805	1218.506958
1439.888672	1192.328613
1438.852539	1269.834961
1437.816406	1026.348022
1436.779297	980.077576
1435.742188	1039.964722
1434.705078	950.833374
1433.666992	684.988892
1432.629883	550.594971
1431.591797	489.482361
1430.553711	486.478760
1429.514648	470.885620
1428.476563	359.496216
1427.437500	293.579926
1426.398438	283.209351
1425.359375	237.594925
1424.320313	340.753662
1423.280273	111.275291
1422.240234	80.975304
1421.200195	342.921417
1420.159180	58.328499
1419.119141	171.727844
1418.078125	176.880844
1417.037109	305.404327
1415.996094	154.641296
1414.954102	-63.931511
1413.912109	-196.840103
1412.870117	92.807266
1411.828125	-29.897457
1410.786133	-21.788151
1409.743164	-109.119316
1408.700195	-98.365677
1407.657227	-37.313328
1406.614258	18.758434
1405.570313	2.050359
1404.527344	-107.444550
1403.483398	-123.976120
1402.438477	42.723339
1401.394531	86.517410
1400.349609	-143.023056
1399.304688	-26.355108
1398.259766	-12.446733
1397.214844	169.461594
1396.168945	-11.996333
1395.123047	-145.697891
1394.077148	-56.334805
1393.031250	-127.204315
1391.984375	-25.217337
1390.937500	64.290321
1389.890625	41.220570
1388.843750	105.816093
1387.796875	135.444565
1386.749023	40.079144
1385.701172	-30.157564
1384.653320	24.718245
1383.604492	67.146683
1382.556641	37.184238
1381.507813	-100.121239
1380.458984	-54.940643
1379.410156	-216.969040
1378.360352	10.640231
1377.310547	120.917099
1376.260742	-185.547440
1375.210938	42.168633
1374.161133	-54.425766
1373.110352	-101.020798
1372.059570	-35.299992
1371.008789	67.875366
1369.957031	24.028187
1368.906250	-101.936073
1367.854492	33.827244
1366.802734	-29.648174
1365.750000	73.831718
1364.698242	22.998737
1363.645508	34.495979
1362.592773	-73.382584
1361.540039	-126.388115
1360.486328	39.620029
1359.433594	138.499603
1358.379883	-48.540100
1357.326172	5.731824
1356.271484	102.310753
1355.216797	159.174454
1354.163086	253.374557
1353.107422	71.890427
1352.052734	99.180382
1350.998047	148.887283
1349.942383	285.528381
1348.886719	131.830765
1347.830078	243.762970
1346.774414	507.059387
1345.717773	477.660461
1344.661133	582.253845
1343.604492	513.349731
1342.546875	613.086853
1341.490234	512.153687
1340.432617	673.944580
1339.375000	548.423035
1338.316406	665.710449
1337.258789	849.881348
1336.200195	581.061035
1335.141602	809.862122
1334.082031	645.228394
1333.023438	527.750427
1331.963867	635.446533
1330.904297	518.161316
1329.844727	541.908630
1328.784180	679.401184
1327.723633	554.978271
1326.663086	539.380371
1325.602539	575.727600
1324.541992	710.904785
1323.480469	621.415833
1322.418945	764.056885
1321.357422	563.676453
1320.295898	721.202393
1319.233398	661.645630
1318.170898	698.358582
1317.108398	860.866516
1316.045898	646.200623
1314.982422	811.228638
1313.918945	754.479248
1312.855469	719.984619
1311.791992	722.506409
1310.728516	789.106995
1309.664063	909.889526
1308.599609	582.702820
1307.535156	912.755737
1306.469727	974.537292
1305.404297	859.238831
1304.338867	884.217712
1303.273438	651.070374
1302.208008	860.539734
1301.141602	689.027222
1300.075195	844.427002
1299.008789	970.324829
1297.942383	779.383545
1296.875000	917.596497
1295.807617	987.050049
1294.740234	661.353333
1293.672852	559.138916
1292.604492	820.094604
1291.537109	676.264954
1290.468750	635.521912
1289.399414	506.562683
1288.331055	566.438354
1287.261719	582.201843
1286.192383	774.397095
1285.123047	858.754272
1284.052734	563.493713
1282.983398	535.280518
1281.913086	676.010620
1280.841797	589.085083
1279.771484	497.331024
1278.700195	527.951172
1277.628906	658.857422
1276.557617	554.975281
1275.486328	661.406067
1274.414063	755.579163
1273.341797	666.449463
1272.269531	645.780273
1271.197266	698.411255
1270.124023	873.129272
1269.050781	781.651794
1267.977539	726.837952
1266.904297	737.948303
1265.830078	670.976746
1264.756836	801.636719
1263.681641	856.627625
1262.607422	560.481934
1261.533203	822.723145
1260.458008	631.514160
1259.382813	808.333191
1258.307617	865.698547
1257.231445	886.495911
1256.155273	739.256226
1255.079102	811.188232
1254.002930	778.416870
1252.926758	611.809998
1251.849609	717.753418
1250.772461	587.695007
1249.695313	764.100525
1248.617188	643.785339
1247.540039	766.596741
1246.461914	609.850220
1245.382813	752.012512
1244.304688	898.957336
1243.225586	487.218018
1242.146484	799.227905
1241.067383	751.794617
1239.988281	386.414154
1238.908203	426.399017
1237.828125	633.737427
1236.748047	528.073914
1235.667969	749.797119
1234.586914	784.713562
1233.505859	596.592041
1232.424805	604.814270
1231.343750	622.694824
1230.261719	863.378113
1229.179688	522.714905
1228.097656	344.388977
1227.015625	572.775330
1225.932617	329.102448
1224.850586	216.163879
1223.767578	528.983643
1222.683594	415.968994
1221.600586	177.239105
1220.516602	175.478867
1219.432617	461.288513
1218.347656	275.740021
1217.263672	300.414703
1216.178711	378.167267
1215.093750	248.176239
1214.008789	147.172379
1212.922852	367.179749
1211.836914	147.857468
1210.750977	333.902222
1209.665039	396.805542
1208.579102	199.191895
1207.492188	532.027588
1206.405273	351.245453
1205.318359	437.995392
1204.230469	182.522949
1203.142578	259.533600
1202.054688	122.123550
1200.966797	199.014023
1199.877930	160.268860
1198.790039	-25.311310
1197.701172	-169.960648
1196.611328	-35.554680
1195.522461	93.936073
1194.432617	11.711791
1193.342773	56.882793
1192.252930	159.663605
1191.162109	-47.636997
1190.072266	-298.134552
1188.981445	-34.588146
1187.889648	3.058449
1186.798828	-158.623413
1185.707031	18.136206
1184.615234	26.785049
1183.523438	-187.747360
1182.430664	-95.222778
1181.337891	-105.912041
1180.245117	-27.944143
1179.152344	-211.339691
1178.059570	-52.015739
1176.965820	-79.707802
1175.872070	43.465950
1174.778320	-128.038437
1173.683594	-33.760258
1172.588867	134.624878
1171.494141	149.711761
1170.399414	85.776833
1169.303711	289.728882
1168.208984	15.216362
1167.113281	-242.498871
1166.016602	-120.065247
1164.920898	4.655235
1163.824219	-155.091385
1162.727539	-40.093388
1161.630859	-58.954079
1160.533203	70.179497
1159.435547	17.762398
1158.337891	196.832001
1157.240234	-17.963928
1156.141602	44.017479
1155.043945	-13.334826
1153.944336	105.732307
1152.845703	62.581665
1151.747070	64.685257
1150.647461	152.514954
1149.547852	-86.145515
1148.447266	92.079971
1147.347656	15.371096
1146.247070	86.252121
1145.146484	-50.038887
1144.044922	-219.643478
1142.944336	-108.461670
1141.842773	-52.098347
1140.741211	-186.063278
1139.638672	65.151321
1138.537109	-159.204773
1137.434570	-41.291409
1136.332031	114.537163
1135.228516	44.570850
1134.125977	136.094940
1133.022461	99.305824
1131.917969	143.192322
1130.814453	319.929657
1129.709961	264.002106
1128.605469	376.486389
1127.500977	443.815918
1126.396484	475.506012
1125.291016	277.181366
1124.185547	304.065430
1123.080078	364.072968
1121.973633	248.698822
1120.868164	59.925461
1119.761719	323.468201
1118.654297	182.021133
1117.547852	248.896057
1116.440430	258.905853
1115.333008	138.759567
1114.225586	233.872131
1113.117188	239.041916
1112.008789	64.501549
1110.900391	100.373970
1109.791992	311.068298
1108.682617	363.338898
1107.573242	231.321838
1106.463867	418.135223
1105.354492	387.633514
1104.244141	333.507568
1103.133789	508.288116
1102.023438	359.739746
1100.913086	333.893677
1099.801758	425.940826
1098.690430	508.494904
1097.579102	456.635071
1096.467773	456.625977
1095.355469	442.453369
1094.243164	491.870758
1093.130859	381.110596
1092.017578	385.746521
1090.905273	479.824707
1089.791992	293.786316
1088.677734	373.684143
1087.564453	291.235291
1086.450195	319.337952
1085.335938	439.117828
1084.221680	246.195084
1083.106445	436.418732
1081.991211	494.972107
1080.875977	391.408936
1079.760742	299.632660
1078.644531	315.895599
1077.528320	224.167221
1076.412109	303.804993
1075.295898	252.011154
1074.178711	350.367188
1073.061523	-13.341112
1071.944336	92.071907
1070.826172	260.726837
1069.708984	241.825989
1068.590820	262.765839
1067.471680	370.370667
1066.353516	72.769493
1065.234375	131.217224
1064.115234	245.832596
1062.996094	276.152740
1061.875977	32.694855
1060.755859	147.285614
1059.635742	334.343018
1058.515625	338.945221
1057.394531	88.741287
1056.273438	37.332241
1055.152344	93.453438
1054.031250	88.830475
1052.909180	240.707230
1051.787109	133.345703
1050.665039	19.055492
1049.541992	210.581482
1048.418945	35.698318
1047.295898	124.538765
1046.172852	68.760010
1045.048828	257.866821
1043.925781	295.392517
1042.801758	283.976563
1041.676758	137.438339
1040.552734	133.117554
1039.427734	275.557190
1038.302734	136.209244
1037.176758	97.056221
1036.050781	-11.866960
1034.924805	167.839966
1033.798828	145.102631
1032.672852	110.786118
1031.545898	157.902344
1030.418945	409.619781
1029.291992	-166.173065
1028.164063	4.246739
1027.036133	-43.747414
1025.908203	-3.415505
1024.780273	-0.211877
1023.651367	-231.450562
1022.522461	-413.793549
1021.393555	-236.330933
1020.264648	-133.141159
1019.134766	-331.481476
1018.004883	-207.358810
1016.875000	-134.248123
1015.744141	-367.075500
1014.613281	-25.067812
1013.482422	-329.527161
1012.351563	79.585075
1011.219727	-18.569126
1010.088867	-105.041382
1008.956055	-66.449471
1007.824219	277.636017
1006.691406	526.757263
1005.558594	590.783630
1004.425781	1156.625732
1003.292969	1479.515503
1002.159180	1229.097534
1001.025391	1004.274109
999.891602	398.425446
998.756836	319.521606
997.622070	95.236053
996.487305	148.149216
995.352539	171.092514
994.216797	11.783118
993.081055	-4.356724
991.945313	78.749451
990.808594	-124.062881
989.672852	72.120186
988.536133	-160.434952
987.398438	-210.784546
986.261719	-58.310970
985.124023	-46.348129
983.986328	-117.225357
982.847656	76.735863
981.709961	63.530560
980.571289	96.410172
979.432617	-75.409042
978.292969	171.509430
977.153320	20.571131
976.013672	51.381588
974.874023	206.354889
973.734375	-6.335129
972.593750	-58.055473
971.453125	9.744539
970.311523	-5.092054
969.170898	239.562057
968.029297	52.671333
966.886719	-95.064926
965.745117	149.626663
964.602539	8.947188
963.459961	113.748558
962.317383	243.782547
961.173828	13.982368
960.030273	201.387192
958.886719	123.028046
957.743164	202.801178
956.598633	108.573540
955.454102	-51.935329
954.309570	-8.612440
953.165039	48.483303
952.019531	0.378203
950.874023	27.832510
949.727539	112.494675
948.582031	-26.845362
947.435547	35.057934
946.289063	30.730143
945.141602	273.175323
943.995117	138.734711
942.847656	84.328011
941.699219	112.183418
940.551758	178.886871
939.403320	330.036133
938.254883	353.426788
937.105469	132.831726
935.957031	92.529762
934.807617	159.439316
933.658203	281.069580
932.507813	31.300014
931.357422	184.901428
930.207031	119.852676
929.056641	-24.802923
927.906250	281.380249
926.754883	-36.104839
925.603516	99.392136
924.451172	-197.327225
923.298828	56.500599
922.146484	-46.706173
920.994141	-156.634796
919.841797	-23.294773
918.688477	250.893951
917.535156	-20.163792
916.380859	140.436356
915.227539	21.744728
914.073242	21.187035
912.918945	-83.717850
911.763672	-93.241234
910.608398	-9.716880
909.453125	-184.714966
908.297852	-160.073242
907.141602	70.863861
905.985352	-63.120434
904.829102	-65.596336
903.672852	113.174553
902.515625	-27.406990
901.358398	-11.669235
900.201172	19.941610
899.042969	4.048088
897.884766	-45.741673
896.726563	-115.831902
895.568359	19.926863
894.409180	6.435586
893.250000	11.062994
892.090820	-149.244583
890.930664	-99.342957
889.771484	-139.782089
888.611328	-78.561691
887.450195	12.001903
886.289063	98.033112
885.128906	82.504883
883.966797	15.114672
882.805664	128.218765
881.643555	-40.579762
880.481445	58.995708
879.319336	30.073126
878.156250	-19.100576
876.993164	84.957222
875.830078	128.171356
874.666016	7.000705
873.502930	-93.834747
872.338867	32.705833
871.173828	17.439894
870.009766	-213.769119
868.844727	146.648041
867.679688	-30.497974
866.513672	-18.720844
865.348633	-94.589790
864.182617	2.596343
863.015625	115.465561
861.849609	273.205444
860.682617	78.354111
859.515625	146.240738
858.347656	155.745300
857.180664	169.736008
856.012695	264.475677
854.843750	271.703644
853.675781	359.645569
852.506836	382.534973
851.337891	291.115112
850.167969	197.492615
848.999023	321.193909
847.829102	305.981873
846.658203	78.064629
845.488281	181.540970
844.317383	-169.337936
843.146484	88.509109
841.975586	301.487579
840.803711	178.905304
839.631836	103.322021
838.459961	-14.709278
837.287109	10.326238
836.114258	93.425919
834.941406	73.721863
833.768555	248.296371
832.594727	134.763901
831.420898	282.424622
830.247070	287.178284
829.072266	153.586609
827.898438	231.940201
826.722656	232.183350
825.547852	138.774841
824.372070	270.508698
823.196289	170.406006
822.020508	1.267925
820.844727	128.423035
819.667969	46.174286
818.491211	24.051640
817.313477	-120.502312
816.136719	95.477348
814.958984	-95.790703
813.781250	-113.507790
812.602539	-42.296761
811.423828	-226.804199
810.245117	-15.628135
809.066406	-71.226967
807.886719	-55.738182
806.707031	19.683964
805.527344	79.499123
804.346680	-29.459520
803.166992	-18.542835
801.985352	41.150684
800.804688	-58.932339
799.623047	-176.742447
798.441406	-19.575218
797.259766	-199.466965
796.078125	-279.570190
794.895508	-180.190399
793.712891	-193.864227
792.529297	93.637978
791.346680	-92.860199
790.163086	-232.815369
788.978516	3.497950
787.794922	98.062698
786.610352	68.675117
785.425781	258.214905
784.241211	9.850071
783.055664	97.568016
781.870117	242.674347
780.684570	-36.535923
779.498047	86.381638
778.311523	70.080421
777.125000	135.451187
775.938477	2.095639
774.750977	-95.919708
773.563477	-107.869041
772.375977	-18.375196
771.187500	57.814835
769.999023	-426.074982
768.810547	-206.604889
767.622070	36.973415
766.432617	-45.669098
765.243164	-29.178411
764.053711	-43.554184
762.863281	104.972198
761.672852	136.740219
760.482422	150.861588
759.291992	180.352341
758.100586	91.022102
756.909180	344.765167
755.717773	37.734341
754.525391	-126.305679
753.333008	177.773880
752.140625	143.354401
750.948242	308.805511
749.754883	-0.170596
748.561523	235.443665
747.368164	-18.538647
746.173828	26.010424
744.979492	42.001137
743.785156	84.283691
742.590820	-29.162798
741.395508	76.654869
740.200195	77.199776
739.003906	150.035446
737.808594	-160.560883
736.612305	26.160208
735.416016	-36.853703
734.218750	97.175735
733.021484	141.391434
731.824219	-171.104324
730.626953	72.208656
729.428711	122.921272
728.230469	64.266335
727.032227	64.656693
725.833984	32.251286
724.634766	104.736679
723.435547	207.763733
722.235352	120.716286
721.036133	383.078918
719.835938	97.362747
718.635742	136.974487
717.434570	276.934723
716.233398	325.202972
715.032227	124.809280
713.831055	-106.016998
712.628906	134.137283
711.426758	12.387910
710.224609	27.970047
709.021484	69.685562
707.818359	200.681473
706.615234	-23.305086
705.412109	0.988424
704.208008	-83.548218
703.003906	-122.344177
701.799805	65.124802
700.594727	30.672354
699.389648	-73.335777
698.184570	159.665680
696.979492	125.241997
695.773438	-50.390812
694.567383	69.507965
693.361328	-53.881161
692.154297	-81.664413
690.947266	-135.470245
689.740234	171.038101
688.533203	-34.658115
687.325195	-131.778305
686.117188	-18.460760
684.909180	75.307053
683.700195	23.805744
682.491211	-142.517075
681.282227	27.108942
680.072266	-243.078506
678.863281	-242.392197
677.653320	-354.279419
676.442383	98.909172
675.232422	-82.211617
674.021484	141.395477
672.810547	-110.988113
671.598633	4.437985
670.386719	113.351669
669.174805	8.232288
667.962891	-183.255264
666.750000	20.787169
665.537109	-2.056357
664.324219	16.179863
663.110352	153.194870
661.897461	52.726009
660.683594	-123.202484
659.468750	-44.404083
658.254883	73.231468
657.040039	-50.706936
655.824219	101.447754
654.609375	66.026344
653.393555	-46.928898
652.177734	23.365120
650.960938	-100.212410
649.745117	54.145699
648.528320	72.821915
647.311523	268.062164
646.093750	256.642395
644.875977	176.421799
643.658203	59.719891
642.440430	-0.958208
641.221680	-65.857750
640.002930	9.062084
638.784180	243.050659
637.564453	-15.082337
636.344727	92.168770
635.125000	-111.997292
633.905273	164.987381
632.684570	115.591118
631.463867	100.626236
630.243164	-161.034485
629.021484	-6.314956
627.799805	62.612823
626.578125	-50.688705
625.356445	11.934779
624.133789	96.036476
622.911133	135.178833
621.688477	195.809402
620.464844	239.360764
619.241211	-27.522499
618.017578	54.771519
616.793945	-109.027977
615.569336	-3.026745
614.344727	55.955124
613.120117	8.063211
611.894531	73.635742
610.668945	34.526615
609.443359	31.883789
608.216797	61.409466
606.991211	-75.606209
605.764648	-112.043236
604.537109	-94.948036
