# Supplementary material for: Raman spectroscopy accurately differentiates mucosal healing from non-healing and biochemical changes following biological therapy in inflammatory bowel disease
Source: PLoS One. 2021 Jun 2;16(6):e0252210. doi: 10.1371/journal.pone.0252210 (PMC8172032; doi:10.1371/journal.pone.0252210)
Supplement: S4 Dataset — (ZIP) [file pone.0252210.s006.zip › CD Mucosal healing/OC005 post treatment_BL sub CR removed_30__X_-13143.6__Y_1408.83__Z_-2778.6__Time_338.txt]

1714.780273	195.125366
1713.803711	4.336589
1712.827148	-102.091309
1711.849609	96.138092
1710.873047	113.661407
1709.895508	202.395340
1708.917969	-178.988525
1707.939453	116.423744
1706.961914	6.125838
1705.983398	-116.096695
1705.004883	1.465066
1704.025391	-80.417755
1703.046875	-163.496017
1702.067383	-116.802910
1701.087891	-66.122025
1700.108398	-118.455154
1699.127930	97.838890
1698.148438	-155.128235
1697.167969	-275.846191
1696.187500	24.178989
1695.206055	-179.667847
1694.225586	-85.781403
1693.244141	3.810014
1692.262695	142.515869
1691.281250	-11.335067
1690.298828	38.691437
1689.317383	47.083881
1688.334961	11.108903
1687.352539	128.127304
1686.369141	240.695877
1685.386719	204.937027
1684.403320	162.091492
1683.419922	266.692200
1682.435547	265.560638
1681.452148	369.171600
1680.467773	417.640472
1679.483398	381.736084
1678.499023	208.271057
1677.514648	495.932281
1676.529297	504.912262
1675.543945	437.512909
1674.558594	493.171051
1673.573242	746.211487
1672.586914	805.805359
1671.600586	767.740051
1670.614258	1062.388062
1669.627930	863.571533
1668.641602	1061.081421
1667.654297	1054.685303
1666.666992	1359.395020
1665.679688	1128.555420
1664.692383	1184.874390
1663.704102	1443.259644
1662.715820	1489.922974
1661.727539	1261.368164
1660.739258	1396.517334
1659.750977	1426.089600
1658.761719	1313.039185
1657.772461	1611.033691
1656.783203	1806.056519
1655.793945	1559.279297
1654.803711	1358.006104
1653.813477	1315.997681
1652.823242	1393.447510
1651.833008	1074.457275
1650.841797	1023.054749
1649.851563	689.120850
1648.860352	754.812195
1647.869141	680.720459
1646.876953	601.676025
1645.885742	422.587463
1644.893555	410.241760
1643.901367	503.792572
1642.908203	362.601471
1641.916016	327.306152
1640.922852	170.874268
1639.929688	381.445496
1638.936523	386.411591
1637.943359	-59.346218
1636.949219	9.387760
1635.955078	-13.975466
1634.960938	65.626556
1633.966797	-323.612671
1632.971680	-67.168480
1631.977539	231.455017
1630.982422	200.964615
1629.986328	65.320564
1628.991211	16.713688
1627.995117	-279.096130
1627.000000	-251.093002
1626.003906	-157.256470
1625.006836	-181.701767
1624.010742	91.021515
1623.013672	90.345947
1622.016602	102.881233
1621.019531	120.723480
1620.021484	133.354904
1619.024414	153.910583
1618.026367	-46.046589
1617.028320	247.597443
1616.029297	299.697723
1615.031250	280.957001
1614.032227	-44.677216
1613.033203	180.586365
1612.034180	17.688931
1611.035156	-48.144978
1610.035156	-56.306480
1609.035156	82.257919
1608.035156	-25.517836
1607.035156	209.841339
1606.034180	117.733833
1605.033203	72.754753
1604.032227	205.740906
1603.031250	103.099541
1602.030273	-64.959213
1601.028320	-34.204548
1600.026367	56.623543
1599.024414	100.282417
1598.022461	-12.991926
1597.019531	-0.847354
1596.016602	-237.014374
1595.013672	-266.784943
1594.010742	-320.135498
1593.007813	-428.388031
1592.003906	-474.035950
1591.000000	-248.309814
1589.996094	-1.905289
1588.992188	176.454666
1587.987305	127.692711
1586.983398	47.553860
1585.978516	-131.744247
1584.972656	53.851898
1583.967773	158.465240
1582.961914	57.063053
1581.956055	-91.307968
1580.950195	187.390793
1579.944336	38.799641
1578.937500	194.725830
1577.931641	19.905640
1576.924805	253.565231
1575.916992	-160.832870
1574.910156	88.097092
1573.902344	76.715546
1572.894531	-23.204268
1571.886719	149.714996
1570.878906	-127.190231
1569.870117	-237.839661
1568.862305	-213.501663
1567.853516	44.413551
1566.843750	29.412195
1565.834961	-1.304228
1564.825195	87.222549
1563.815430	-76.154099
1562.805664	310.393127
1561.795898	79.287285
1560.785156	174.863937
1559.775391	213.211578
1558.764648	124.357460
1557.752930	240.107315
1556.742188	192.421814
1555.730469	-0.481045
1554.718750	205.384949
1553.707031	-60.263603
1552.695313	49.416931
1551.682617	-146.535492
1550.670898	-86.374794
1549.658203	4.633187
1548.644531	134.226395
1547.631836	5.009451
1546.618164	64.414986
1545.604492	90.026848
1544.590820	120.636429
1543.577148	125.232430
1542.562500	269.148865
1541.547852	84.839531
1540.533203	70.871452
1539.518555	82.563629
1538.503906	-267.253174
1537.488281	-98.415344
1536.472656	-63.964138
1535.457031	-24.525665
1534.441406	-103.886139
1533.424805	-8.062017
1532.408203	314.406219
1531.391602	72.183655
1530.375000	20.581930
1529.358398	115.684204
1528.340820	238.911041
1527.323242	-21.734158
1526.305664	85.724487
1525.287109	82.297089
1524.269531	16.980862
1523.250977	-17.593966
1522.232422	-132.036377
1521.213867	38.879688
1520.194336	-245.517761
1519.175781	138.424301
1518.156250	103.137703
1517.136719	157.660767
1516.116211	-219.565536
1515.096680	9.380484
1514.076172	-5.861193
1513.055664	140.510117
1512.034180	-64.963455
1511.013672	-165.249710
1509.992188	-24.469294
1508.970703	-119.858040
1507.949219	-99.925804
1506.927734	119.868340
1505.905273	-219.392929
1504.882813	10.328535
1503.860352	-34.328606
1502.837891	-71.397530
1501.815430	-111.122330
1500.791992	-179.123840
1499.768555	-16.793009
1498.745117	-289.764465
1497.720703	-311.956177
1496.697266	-98.842484
1495.672852	65.463211
1494.648438	25.009989
1493.623047	-327.475800
1492.598633	-28.030317
1491.573242	102.498100
1490.547852	186.889404
1489.522461	145.977829
1488.497070	89.673782
1487.470703	30.740345
1486.444336	142.803528
1485.417969	196.031601
1484.391602	182.811584
1483.364258	77.654381
1482.336914	546.410950
1481.309570	328.866699
1480.282227	453.014252
1479.254883	546.453491
1478.226563	698.390442
1477.198242	419.568909
1476.169922	550.967773
1475.141602	804.513184
1474.112305	871.981262
1473.083008	997.928589
1472.053711	902.320313
1471.024414	1292.774048
1469.995117	1074.924927
1468.964844	1218.322266
1467.934570	1493.866699
1466.904297	1494.646484
1465.874023	1602.157837
1464.842773	1755.321533
1463.811523	1905.844482
1462.780273	1911.467407
1461.749023	1797.680908
1460.717773	1815.971680
1459.685547	1844.365356
1458.653320	2126.563477
1457.621094	2076.172119
1456.587891	2053.675537
1455.555664	2229.060547
1454.522461	2257.239746
1453.489258	2173.832275
1452.455078	2133.531982
1451.421875	2366.993408
1450.387695	2445.761719
1449.353516	2529.561768
1448.319336	2400.563965
1447.285156	2534.992676
1446.250000	2492.124268
1445.214844	2426.499268
1444.179688	2353.321533
1443.144531	2310.553711
1442.108398	2437.286133
1441.072266	2106.208496
1440.036133	1780.350220
1439.000000	2071.498291
1437.963867	2011.221313
1436.926758	1860.006104
1435.889648	1713.936401
1434.852539	1537.649048
1433.814453	1523.072266
1432.777344	1258.597656
1431.739258	1155.808472
1430.701172	904.200134
1429.663086	879.827454
1428.624023	459.431213
1427.584961	500.807678
1426.545898	398.482178
1425.506836	326.499512
1424.467773	574.701355
1423.427734	281.039673
1422.387695	362.949036
1421.347656	341.606995
1420.307617	272.480133
1419.266602	273.922913
1418.226563	361.032379
1417.184570	342.425354
1416.143555	172.939484
1415.102539	207.358932
1414.060547	121.087257
1413.018555	17.317980
1411.976563	-101.418037
1410.934570	156.992050
1409.891602	186.668823
1408.848633	354.592499
1407.805664	331.616089
1406.762695	-168.426895
1405.718750	175.437775
1404.674805	-43.063931
1403.630859	107.541969
1402.586914	-98.139687
1401.542969	42.548660
1400.498047	155.655823
1399.453125	-157.485443
1398.408203	138.807755
1397.363281	-51.195850
1396.317383	-98.204979
1395.271484	120.475945
1394.225586	-131.761337
1393.179688	-13.152099
1392.132813	40.388180
1391.086914	-138.786789
1390.040039	-240.216034
1388.992188	-48.761555
1387.945313	-24.882847
1386.897461	26.582777
1385.849609	98.134445
1384.801758	209.761276
1383.753906	88.987526
1382.705078	-66.628990
1381.657227	120.228165
1380.608398	-150.019424
1379.558594	-127.864899
1378.509766	-93.111687
1377.459961	-140.657974
1376.410156	-110.705086
1375.360352	-25.760244
1374.309570	-130.350937
1373.259766	-127.522087
1372.208984	-24.852556
1371.158203	62.928288
1370.106445	-48.630524
1369.055664	-125.127678
1368.003906	-121.764297
1366.952148	16.221863
1365.900391	47.178757
1364.847656	132.999573
1363.794922	-2.647602
1362.742188	-118.211800
1361.689453	97.326698
1360.636719	320.352783
1359.583008	63.361629
1358.529297	199.487396
1357.475586	256.116852
1356.420898	-156.944016
1355.367188	357.216400
1354.312500	123.428825
1353.257813	43.865784
1352.203125	294.747864
1351.147461	314.719360
1350.091797	414.235504
1349.036133	757.044189
1347.980469	673.041687
1346.923828	566.853027
1345.868164	584.850464
1344.811523	707.091125
1343.754883	794.685669
1342.697266	765.855286
1341.640625	908.150696
1340.583008	842.375977
1339.524414	590.960754
1338.466797	778.111389
1337.409180	967.771667
1336.350586	1006.454285
1335.291992	899.218018
1334.232422	878.731934
1333.173828	991.960815
1332.114258	825.767029
1331.054688	585.577759
1329.995117	822.728333
1328.934570	911.579651
1327.875000	980.741760
1326.814453	842.447083
1325.753906	938.971802
1324.692383	1109.638062
1323.630859	781.610596
1322.570313	693.274292
1321.507813	960.437683
1320.446289	1072.155640
1319.383789	1156.786865
1318.322266	1142.839600
1317.259766	1343.508911
1316.196289	1236.036255
1315.133789	1316.030884
1314.070313	1056.031982
1313.006836	1210.128784
1311.943359	1122.872925
1310.878906	1378.034668
1309.814453	963.519531
1308.750977	1272.952759
1307.685547	1294.400513
1306.621094	1328.239746
1305.555664	1381.825317
1304.490234	943.616699
1303.424805	1376.089111
1302.359375	1351.227661
1301.292969	1309.252563
1300.226563	1343.552490
1299.160156	1395.114380
1298.093750	1196.216187
1297.026367	1196.377075
1295.958984	904.469849
1294.891602	1250.932373
1293.824219	915.124817
1292.756836	1021.149048
1291.688477	1247.386108
1290.620117	946.344727
1289.551758	986.304810
1288.482422	957.674805
1287.413086	1215.861694
1286.343750	861.451904
1285.274414	1019.240723
1284.205078	797.410278
1283.134766	776.517639
1282.064453	630.842529
1280.994141	659.063110
1279.923828	834.148438
1278.852539	1094.831665
1277.781250	888.286682
1276.709961	953.320496
1275.637695	1047.711304
1274.566406	839.020996
1273.494141	1082.559448
1272.421875	1189.217163
1271.349609	1134.656494
1270.276367	926.300415
1269.203125	1130.710938
1268.129883	1193.488159
1267.056641	1212.347046
1265.982422	1219.028931
1264.909180	857.386047
1263.834961	1254.439819
1262.759766	1136.841187
1261.685547	1080.277710
1260.610352	1243.120972
1259.535156	916.124084
1258.459961	1422.494263
1257.383789	1134.615723
1256.308594	1297.398804
1255.232422	1019.455078
1254.155273	1204.126831
1253.079102	1225.689209
1252.001953	962.584473
1250.924805	801.776489
1249.847656	1105.554443
1248.770508	1076.102295
1247.692383	1216.829834
1246.614258	1270.007446
1245.536133	1162.797607
1244.458008	1002.192749
1243.378906	938.807678
1242.299805	698.188354
1241.220703	1144.706177
1240.141602	821.621094
1239.061523	797.139893
1237.981445	932.781067
1236.901367	998.015747
1235.821289	1051.084351
1234.740234	1237.459351
1233.659180	1098.930664
1232.578125	626.022156
1231.497070	635.453003
1230.415039	688.459106
1229.333984	717.208374
1228.251953	787.078613
1227.168945	755.220581
1226.086914	858.886292
1225.003906	570.496460
1223.920898	662.003418
1222.837891	390.655792
1221.753906	651.359314
1220.669922	375.232635
1219.585938	546.330872
1218.501953	299.277588
1217.416992	692.500122
1216.333008	322.268524
1215.248047	425.456390
1214.162109	318.513367
1213.077148	607.432556
1211.991211	563.151733
1210.905273	550.213684
1209.819336	624.068298
1208.732422	557.966919
1207.646484	491.852264
1206.559570	673.991943
1205.471680	730.677551
1204.384766	531.889343
1203.296875	453.576263
1202.208984	375.242523
1201.121094	398.015961
1200.032227	362.942596
1198.944336	26.987492
1197.855469	218.077927
1196.765625	-88.957237
1195.676758	22.581816
1194.586914	-63.174782
1193.497070	-9.521124
1192.407227	315.641479
1191.316406	92.708458
1190.226563	33.179111
1189.135742	21.642147
1188.044922	-40.387539
1186.953125	-198.498978
1185.861328	-361.409546
1184.769531	-111.559448
1183.677734	-37.035343
1182.585938	-12.990291
1181.493164	-36.999809
1180.400391	118.748459
1179.307617	-18.087904
1178.213867	218.911575
1177.120117	-90.557686
1176.026367	409.701080
1174.932617	198.367004
1173.838867	34.937691
1172.744141	276.054108
1171.649414	303.982513
1170.554688	85.361145
1169.458984	-214.581207
1168.364258	-115.051262
1167.268555	-68.259079
1166.171875	21.456984
1165.076172	-41.908134
1163.979492	-19.308939
1162.882813	213.429749
1161.786133	90.102699
1160.688477	470.592712
1159.590820	132.225616
1158.493164	631.712341
1157.395508	154.892670
1156.297852	212.616241
1155.199219	212.978546
1154.100586	218.028580
1153.000977	242.057114
1151.902344	318.441895
1150.802734	168.307281
1149.703125	122.991745
1148.603516	-10.520115
1147.502930	25.023197
1146.402344	-39.529781
1145.301758	-194.590836
1144.201172	-42.661552
1143.099609	-174.027695
1141.999023	-198.362701
1140.896484	262.377594
1139.794922	-140.268036
1138.692383	-164.848206
1137.590820	-260.787720
1136.487305	-97.785172
1135.384766	319.257660
1134.281250	258.649200
1133.178711	304.852020
1132.074219	232.243042
1130.970703	449.155762
1129.866211	597.072021
1128.761719	443.564606
1127.657227	503.513214
1126.552734	397.377686
1125.447266	364.699921
1124.341797	820.219055
1123.236328	538.510193
1122.130859	425.064575
1121.024414	430.021667
1119.917969	475.163910
1118.811523	425.523560
1117.704102	475.242035
1116.596680	498.842163
1115.489258	453.760681
1114.381836	235.971420
1113.274414	48.963879
1112.166016	155.135178
1111.057617	348.658966
1109.949219	504.225983
1108.839844	260.375916
1107.730469	455.927155
1106.621094	556.877197
1105.511719	508.987152
1104.401367	411.488068
1103.291016	590.095093
1102.180664	584.544128
1101.070313	451.570953
1099.958984	519.060913
1098.847656	539.321228
1097.736328	498.244019
1096.625000	520.776306
1095.512695	646.920410
1094.400391	553.899841
1093.288086	868.311951
1092.174805	502.079102
1091.062500	773.924133
1089.949219	692.588501
1088.835938	714.788086
1087.721680	513.466797
1086.607422	422.750641
1085.493164	752.932434
1084.378906	643.353882
1083.263672	618.402283
1082.149414	400.783173
1081.034180	366.468536
1079.917969	400.257080
1078.802734	584.303833
1077.686523	601.574768
1076.570313	534.336853
1075.453125	530.467712
1074.336914	660.323547
1073.219727	196.731720
1072.101563	450.856445
1070.984375	409.501129
1069.866211	490.030457
1068.748047	558.814941
1067.629883	573.694458
1066.511719	506.602783
1065.392578	502.767273
1064.273438	147.792831
1063.154297	476.423676
1062.034180	357.981110
1060.914063	204.521103
1059.793945	172.776230
1058.673828	365.555237
1057.552734	301.101379
1056.431641	182.951065
1055.310547	599.997009
1054.189453	365.087067
1053.067383	338.185303
1051.945313	229.605377
1050.823242	181.814240
1049.701172	136.421432
1048.578125	-90.927116
1047.455078	127.468773
1046.332031	-109.005981
1045.208008	88.396278
1044.083984	197.170486
1042.959961	-59.983974
1041.835938	13.934973
1040.710938	76.220116
1039.585938	140.866165
1038.460938	89.117378
1037.335938	28.143789
1036.209961	-177.048691
1035.083984	-0.446124
1033.958008	71.455498
1032.832031	206.199219
1031.705078	326.994293
1030.578125	364.119995
1029.451172	199.090057
1028.323242	36.537727
1027.195313	-246.666168
1026.067383	-429.773590
1024.939453	-285.280670
1023.810547	-270.784302
1022.682617	-483.659088
1021.552734	-575.689575
1020.423828	-419.329681
1019.293945	-126.104843
1018.164063	-85.678253
1017.034180	-33.573521
1015.904297	-81.058403
1014.773438	-202.576874
1013.642578	-233.575821
1012.511719	-167.166824
1011.379883	-156.262360
1010.248047	308.520355
1009.116211	182.975983
1007.984375	203.393158
1006.851563	297.945709
1005.718750	1086.474854
1004.585938	1853.947021
1003.452148	2274.387695
1002.319336	1827.998413
1001.185547	1213.244751
1000.050781	476.452881
998.916992	292.176788
997.782227	274.373108
996.647461	104.338974
995.512695	26.843233
994.376953	-177.406219
993.241211	-342.200562
992.105469	173.644913
990.969727	-2.409664
989.833008	70.742363
988.696289	-1.206446
987.559570	49.151146
986.421875	25.902550
985.284180	97.245682
984.146484	65.075951
983.008789	125.155891
981.870117	150.827194
980.731445	40.869110
979.592773	-223.030151
978.454102	104.462090
977.314453	36.428112
976.174805	170.890610
975.035156	156.041519
973.894531	-63.163589
972.754883	99.254318
971.613281	142.309799
970.472656	272.760529
969.331055	33.685608
968.190430	-85.765297
967.047852	-39.794949
965.906250	-239.161194
964.763672	119.069542
963.621094	-66.171906
962.478516	285.286346
961.334961	116.449677
960.192383	57.842392
959.048828	148.324982
957.904297	364.893738
956.759766	302.156097
955.616211	88.511879
954.470703	-12.727911
953.326172	124.212845
952.180664	174.311188
951.035156	11.837689
949.889648	190.301544
948.743164	67.072334
947.596680	229.748215
946.450195	202.846008
945.303711	137.273148
944.156250	87.870255
943.008789	-109.777016
941.861328	211.027664
940.713867	25.156355
939.565430	90.518333
938.416992	-24.221407
937.267578	-81.741318
936.119141	159.612915
934.969727	166.198441
933.820313	74.921707
932.669922	239.030334
931.520508	18.218437
930.370117	-81.644341
929.218750	39.546307
928.068359	119.839096
926.916992	129.678436
925.765625	155.576996
924.613281	115.626587
923.461914	-174.345901
922.309570	81.645653
921.156250	-305.667877
920.003906	-251.778763
918.850586	-468.173035
917.697266	-5.137966
916.543945	105.787224
915.389648	153.204575
914.235352	-30.822105
913.081055	-126.140747
911.926758	-169.116882
910.771484	-189.275253
909.616211	42.410263
908.460938	-149.890854
907.304688	16.150290
906.148438	-261.965973
904.992188	-77.650360
903.835938	158.770325
902.678711	-26.042818
901.521484	289.685425
900.364258	89.260956
899.206055	128.899673
898.047852	89.415474
896.889648	149.555588
895.731445	132.856232
894.572266	310.677917
893.413086	-289.072052
892.253906	-43.298977
891.094727	240.830109
889.934570	-3.654243
888.774414	-317.968170
887.613281	-300.194397
886.453125	-144.692245
885.291992	263.530182
884.130859	60.211536
882.968750	148.001602
881.807617	114.019089
880.645508	23.730791
879.482422	-37.173073
878.320313	408.996307
877.157227	377.379639
875.994141	109.305000
874.830078	228.695663
873.666016	129.676529
872.501953	352.574371
871.337891	-189.690308
870.173828	-36.540714
869.008789	330.215912
867.843750	170.626282
866.677734	-27.101244
865.512695	-11.227432
864.346680	166.421753
863.179688	263.106628
862.013672	61.015694
860.846680	346.262360
859.679688	63.399223
858.511719	287.872864
857.344727	386.555542
856.176758	630.976624
855.008789	834.880127
853.839844	713.531006
852.670898	764.810181
851.501953	508.980011
850.333008	638.613525
849.163086	521.727478
847.993164	467.552612
846.823242	534.255737
845.652344	218.085983
844.482422	87.750671
843.311523	-17.973436
842.139648	158.140976
840.968750	296.078979
839.796875	-35.652390
838.624023	151.297287
837.452148	183.872589
836.279297	-42.824028
835.106445	313.509460
833.933594	278.772766
832.759766	264.056519
831.585938	445.684662
830.412109	366.027710
829.238281	569.659363
828.063477	552.267883
826.888672	541.472656
825.712891	120.346565
824.538086	610.963501
823.362305	89.520515
822.186523	111.825058
821.009766	33.774208
819.833008	-133.433578
818.656250	117.873672
817.479492	-85.128044
816.301758	101.270721
815.124023	-84.078506
813.946289	126.449715
812.768555	-1.255419
811.589844	-124.582176
810.411133	74.306091
809.232422	108.529327
808.052734	-243.955078
806.873047	-125.536446
805.693359	-42.838676
804.512695	-6.935685
803.332031	-31.112623
802.151367	-370.512634
800.970703	159.744705
799.789063	-452.617706
798.608398	-157.913910
797.425781	-29.753902
796.244141	-289.656738
795.061523	-117.486931
793.878906	-286.695801
792.696289	-108.243958
791.512695	-357.365509
790.329102	-19.868555
789.145508	-120.885193
787.960938	47.955944
786.777344	-17.905777
785.591797	2.378396
784.407227	168.454132
783.221680	175.155106
782.037109	435.881073
780.850586	307.470184
779.665039	86.212502
778.478516	-214.572296
777.291992	-100.242424
776.105469	-198.004807
774.917969	-200.944855
773.730469	60.767406
772.542969	-74.822594
771.354492	-142.097046
770.166016	233.721985
768.977539	84.627586
767.789063	107.392258
766.599609	425.282440
765.410156	247.301514
764.220703	86.925522
763.030273	-38.243015
761.840820	294.411926
760.650391	215.293228
759.458984	437.549103
758.267578	272.486908
757.076172	342.731842
755.884766	109.467857
754.693359	388.404327
753.500977	319.927490
752.308594	-23.205173
751.115234	-23.572147
749.922852	134.132401
748.729492	32.647423
747.535156	139.690704
746.341797	156.683838
745.147461	147.311188
743.953125	243.206238
742.757813	299.562531
741.563477	206.804108
740.368164	155.724976
739.171875	32.352234
737.976563	180.709808
736.780273	46.457138
735.583984	-24.213083
734.386719	102.209671
733.189453	303.019745
731.992188	206.166458
730.794922	-4.361692
729.596680	242.385605
728.399414	-123.208382
727.200195	110.447311
726.001953	149.533768
724.802734	337.264221
723.603516	129.559906
722.404297	264.950378
721.204102	88.107117
720.003906	321.871033
718.803711	289.349762
717.603516	263.500458
716.402344	174.512466
715.201172	179.472214
713.999023	110.416718
712.797852	91.672295
711.595703	-70.776894
710.393555	11.047421
709.190430	182.301483
707.987305	301.361542
706.784180	-154.335602
705.581055	-76.286896
704.376953	-69.929901
703.172852	406.614380
701.968750	128.227341
700.763672	61.129490
699.559570	59.484295
698.353516	162.384216
697.148438	-125.783264
695.942383	-9.452678
694.736328	-51.558353
693.530273	119.412117
692.324219	-139.427628
691.117188	-13.684229
689.910156	-389.145569
688.702148	45.149628
687.494141	193.101822
686.286133	-157.638245
685.078125	-54.810867
683.870117	-346.363861
682.661133	-130.403717
681.452148	29.332022
680.242188	-31.758001
679.032227	-109.938210
677.822266	188.895569
676.612305	-77.227364
675.401367	-284.587830
674.191406	-130.304230
672.979492	58.716778
671.768555	115.896667
670.556641	-276.532806
669.344727	-210.309677
668.132813	-57.507355
666.919922	-38.594643
665.707031	23.654280
664.494141	-54.387459
663.281250	40.464836
662.067383	36.072983
660.853516	-2.763371
659.639648	90.113960
658.424805	-200.992874
657.209961	-49.785778
655.995117	17.272837
654.779297	-247.692215
653.563477	-25.460800
652.347656	-96.434647
651.131836	30.748838
649.915039	-79.136734
648.698242	174.810928
647.481445	665.297791
646.264648	322.428650
645.046875	439.997955
643.829102	436.788910
642.610352	78.416412
641.392578	147.802292
640.173828	-155.120911
638.955078	263.873169
637.735352	254.615479
636.515625	274.954102
635.295898	241.056000
634.076172	112.109619
632.855469	162.928207
631.634766	112.159729
630.414063	71.406013
629.192383	134.997177
627.971680	150.517883
626.749023	117.932098
625.527344	307.347656
624.304688	424.889740
623.082031	131.957321
621.859375	255.742203
620.636719	378.201080
619.413086	212.294434
618.189453	-72.717270
616.964844	-190.026489
615.741211	-26.395185
614.516602	131.178024
613.291016	107.201637
612.066406	15.072186
610.840820	256.651459
609.615234	106.998528
608.388672	-162.345535
607.163086	-117.643547
605.936523	-47.643791
604.708984	-227.979828
