# Supplementary material for: Raman spectroscopy accurately differentiates mucosal healing from non-healing and biochemical changes following biological therapy in inflammatory bowel disease
Source: PLoS One. 2021 Jun 2;16(6):e0252210. doi: 10.1371/journal.pone.0252210 (PMC8172032; doi:10.1371/journal.pone.0252210)
Supplement: S4 Dataset — (ZIP) [file pone.0252210.s006.zip › CD Mucosal healing/OC011 post treatment-2_base sub CR removed_89__X_-11929.7__Y_294.434__Z_-7195__Time_1014.txt]

1714.705078	143.304733
1713.728516	118.305092
1712.751953	-184.298615
1711.774414	4.934489
1710.797852	280.948334
1709.820313	5.636679
1708.842773	-161.365540
1707.864258	55.750004
1706.886719	83.620262
1705.908203	184.684296
1704.929688	56.405098
1703.950195	271.684784
1702.971680	-23.290724
1701.992188	-279.812866
1701.012695	-243.756348
1700.033203	47.227501
1699.052734	-83.530602
1698.073242	144.874725
1697.092773	77.341026
1696.112305	168.319229
1695.130859	51.684605
1694.150391	-93.410278
1693.168945	-320.447662
1692.187500	46.027981
1691.206055	79.518059
1690.223633	-9.011964
1689.241211	-200.778824
1688.258789	72.355759
1687.276367	-13.862432
1686.293945	-91.318436
1685.310547	231.724777
1684.327148	-54.873047
1683.343750	-116.869812
1682.360352	192.062546
1681.375977	-254.753922
1680.392578	127.281631
1679.408203	107.853104
1678.423828	-41.318363
1677.438477	406.113586
1676.453125	170.380585
1675.468750	217.268524
1674.482422	365.702606
1673.497070	209.004654
1672.511719	427.655396
1671.525391	362.458313
1670.539063	454.563599
1669.552734	494.056061
1668.565430	637.586670
1667.578125	452.413544
1666.591797	525.290833
1665.603516	789.630127
1664.616211	667.063110
1663.627930	826.138855
1662.640625	845.104797
1661.652344	989.098083
1660.663086	680.236755
1659.674805	565.412109
1658.685547	819.291626
1657.696289	880.131165
1656.707031	782.471558
1655.717773	873.230713
1654.727539	601.699890
1653.737305	529.145325
1652.747070	652.782043
1651.756836	464.604340
1650.765625	480.477570
1649.775391	295.770233
1648.784180	404.877167
1647.792969	194.490601
1646.800781	-4.930685
1645.809570	395.713806
1644.817383	326.362915
1643.825195	196.608261
1642.832031	1.183625
1641.839844	151.886642
1640.846680	168.205734
1639.853516	-247.877686
1638.860352	-143.924728
1637.867188	-366.758148
1636.873047	-257.083527
1635.878906	-54.974823
1634.884766	2.327526
1633.890625	194.186676
1632.895508	-101.148628
1631.900391	83.139702
1630.905273	-145.829041
1629.910156	4.543032
1628.915039	-189.735931
1627.918945	-175.909943
1626.922852	35.369831
1625.926758	38.937958
1624.930664	-154.558350
1623.933594	22.835110
1622.937500	8.427401
1621.940430	-13.740722
1620.942383	82.433762
1619.945313	147.171509
1618.947266	33.408829
1617.949219	145.585846
1616.951172	47.819271
1615.953125	60.403599
1614.954102	157.015564
1613.956055	261.541199
1612.957031	4.166567
1611.957031	150.747299
1610.958008	-35.588531
1609.958008	-56.685455
1608.958984	-17.446701
1607.958008	71.570442
1606.958008	168.453339
1605.958008	-20.098591
1604.957031	-35.762642
1603.956055	-90.660896
1602.955078	375.238708
1601.953125	-38.139267
1600.951172	-1.426454
1599.950195	-223.617752
1598.947266	-121.526817
1597.945313	45.875340
1596.942383	-27.255898
1595.940430	309.862457
1594.937500	132.173035
1593.933594	-134.271805
1592.930664	126.840584
1591.926758	301.646332
1590.922852	126.588974
1589.918945	-74.528755
1588.915039	-25.146185
1587.910156	94.582199
1586.906250	65.571541
1585.901367	78.223694
1584.895508	93.408119
1583.890625	-128.625504
1582.884766	-251.627716
1581.878906	378.197723
1580.873047	49.246105
1579.867188	332.270325
1578.860352	-25.329187
1577.854492	-138.186249
1576.847656	-74.143486
1575.839844	-228.762405
1574.833008	-55.658508
1573.825195	-137.582870
1572.817383	-14.171478
1571.809570	202.667068
1570.801758	-131.637833
1569.792969	-68.377213
1568.784180	-7.846540
1567.775391	-98.083000
1566.766602	-17.012354
1565.757813	43.142830
1564.748047	147.271118
1563.738281	4.726324
1562.728516	35.946293
1561.718750	163.005630
1560.708008	-73.172081
1559.697266	-11.210793
1558.686523	35.048313
1557.675781	-74.329620
1556.665039	57.177666
1555.653320	141.860733
1554.641602	32.141472
1553.629883	150.200546
1552.617188	-34.818111
1551.605469	70.003860
1550.592773	115.121262
1549.580078	41.079960
1548.567383	150.584412
1547.553711	73.702110
1546.541016	-26.535723
1545.527344	-46.747421
1544.513672	268.875549
1543.499023	338.755890
1542.485352	294.824524
1541.470703	-105.645035
1540.456055	15.504127
1539.441406	131.303207
1538.425781	117.850388
1537.410156	-120.231987
1536.394531	-120.998497
1535.378906	19.963158
1534.363281	-22.366329
1533.346680	-85.455490
1532.331055	227.701920
1531.314453	-121.745537
1530.296875	201.288162
1529.280273	-253.891006
1528.262695	153.753601
1527.245117	180.004303
1526.227539	334.826630
1525.209961	157.428299
1524.191406	201.258148
1523.172852	0.528856
1522.154297	-207.961838
1521.135742	-236.480606
1520.116211	-28.594524
1519.097656	37.712280
1518.078125	165.525360
1517.058594	213.505630
1516.038086	-113.732597
1515.018555	-176.400894
1513.998047	68.948837
1512.977539	-178.832382
1511.956055	35.349915
1510.935547	77.412170
1509.914063	-55.139618
1508.892578	-54.371834
1507.871094	171.953308
1506.849609	18.606836
1505.827148	-14.324983
1504.804688	55.156490
1503.782227	-31.800661
1502.759766	-21.481928
1501.736328	-39.467293
1500.713867	-49.849686
1499.690430	118.855713
1498.666016	-14.658194
1497.642578	-439.921234
1496.618164	-2.923589
1495.594727	-52.190796
1494.569336	54.427067
1493.544922	-148.448578
1492.520508	-174.946838
1491.495117	230.373276
1490.469727	208.719055
1489.444336	33.709675
1488.417969	32.348446
1487.392578	138.175735
1486.366211	376.612122
1485.339844	461.720886
1484.312500	255.782516
1483.286133	514.224670
1482.258789	336.274139
1481.231445	698.986694
1480.204102	286.360657
1479.175781	381.111786
1478.148438	590.467224
1477.120117	483.688507
1476.091797	759.027039
1475.062500	588.446594
1474.034180	995.948181
1473.004883	723.445251
1471.975586	832.812622
1470.946289	1158.394287
1469.916016	992.726135
1468.885742	1325.653687
1467.855469	951.392212
1466.825195	1286.648926
1465.794922	1230.242798
1464.763672	1738.029541
1463.732422	1300.308350
1462.701172	1304.786377
1461.669922	1433.690552
1460.638672	1824.072266
1459.606445	1528.752075
1458.574219	1456.908081
1457.541992	1379.999390
1456.508789	1582.181030
1455.476563	1530.615112
1454.443359	2031.915527
1453.410156	1465.506348
1452.375977	1637.011108
1451.342773	1831.269531
1450.308594	1815.100952
1449.274414	2133.351074
1448.240234	1881.565063
1447.206055	1683.071533
1446.170898	1887.204956
1445.135742	1903.945801
1444.100586	1449.974243
1443.064453	1798.257568
1442.029297	1873.227173
1440.993164	1776.182739
1439.957031	2119.167236
1438.920898	1514.018677
1437.883789	1568.806274
1436.847656	1568.023438
1435.810547	1524.300293
1434.773438	955.245911
1433.735352	929.392395
1432.698242	1193.955444
1431.660156	832.409180
1430.622070	1056.555908
1429.583008	750.761719
1428.544922	397.234222
1427.505859	376.797424
1426.466797	336.243530
1425.427734	366.346069
1424.387695	144.420593
1423.348633	288.052917
1422.308594	368.673035
1421.268555	28.670433
1420.227539	-8.949659
1419.187500	134.806168
1418.146484	-167.006683
1417.105469	611.036133
1416.064453	359.707977
1415.022461	28.035732
1413.980469	-162.577988
1412.939453	-3.498538
1411.896484	-48.083794
1410.854492	-32.232182
1409.811523	66.597130
1408.768555	-17.939886
1407.725586	158.873260
1406.682617	308.069427
1405.638672	-12.245749
1404.595703	-71.255241
1403.551758	-220.518890
1402.506836	197.422119
1401.462891	256.561951
1400.417969	135.167404
1399.373047	16.428585
1398.328125	301.462128
1397.283203	-238.156387
1396.237305	-5.635124
1395.191406	179.281891
1394.145508	316.631104
1393.099609	-96.926025
1392.052734	190.838120
1391.006836	140.663437
1389.959961	621.173950
1388.912109	148.242294
1387.865234	276.031372
1386.817383	126.238068
1385.769531	-75.890610
1384.721680	322.183441
1383.673828	-67.136406
1382.625000	-56.360054
1381.576172	-147.907120
1380.527344	-56.952484
1379.478516	-218.149567
1378.429688	-102.017052
1377.379883	248.818420
1376.330078	-176.543976
1375.280273	82.076195
1374.229492	-195.656403
1373.178711	63.087387
1372.128906	-126.984863
1371.077148	-2.760810
1370.026367	-110.250031
1368.974609	-162.759918
1367.923828	156.117371
1366.871094	260.737732
1365.819336	482.502106
1364.767578	96.782600
1363.714844	-114.405540
1362.662109	15.583648
1361.609375	63.533695
1360.555664	56.852688
1359.501953	214.453674
1358.448242	33.942387
1357.394531	57.494793
1356.340820	-100.273689
1355.286133	80.102142
1354.231445	310.222046
1353.176758	-85.574036
1352.122070	246.563538
1351.066406	-14.723856
1350.011719	190.921799
1348.956055	190.611450
1347.899414	423.655945
1346.843750	329.293304
1345.787109	500.469086
1344.730469	478.291412
1343.673828	721.519836
1342.616211	868.097351
1341.559570	457.201782
1340.501953	482.641357
1339.444336	419.031067
1338.385742	618.068237
1337.328125	366.550659
1336.269531	565.775696
1335.210938	920.955444
1334.152344	605.585510
1333.092773	567.529663
1332.033203	433.163605
1330.973633	756.426208
1329.914063	694.025879
1328.853516	552.680359
1327.793945	695.704407
1326.733398	828.901306
1325.672852	406.419189
1324.611328	616.415649
1323.549805	989.392090
1322.489258	846.450989
1321.426758	716.016113
1320.365234	948.462830
1319.302734	724.570496
1318.241211	1026.212036
1317.177734	1096.048950
1316.115234	931.794983
1315.052734	984.615845
1313.989258	840.398438
1312.925781	834.318604
1311.862305	838.209290
1310.797852	1103.227173
1309.733398	811.846558
1308.668945	825.917786
1307.604492	975.445679
1306.540039	962.634094
1305.474609	984.370728
1304.409180	927.508057
1303.343750	792.099426
1302.277344	966.579773
1301.211914	1207.454712
1300.145508	1020.782715
1299.079102	1202.782715
1298.011719	1085.161133
1296.945313	1284.458374
1295.877930	1120.424561
1294.810547	927.108337
1293.743164	726.610046
1292.674805	1102.831909
1291.606445	914.829834
1290.538086	790.764709
1289.469727	848.273621
1288.400391	989.183044
1287.332031	899.761719
1286.262695	1114.281006
1285.193359	1061.782837
1284.123047	651.820313
1283.052734	1032.999512
1281.982422	870.637146
1280.912109	642.343140
1279.841797	541.467407
1278.770508	726.938538
1277.699219	699.612122
1276.627930	726.170166
1275.556641	960.595337
1274.484375	879.675964
1273.412109	608.249573
1272.339844	654.625122
1271.267578	872.033386
1270.194336	935.549927
1269.121094	640.191772
1268.047852	1048.045044
1266.974609	957.914856
1265.900391	726.359314
1264.827148	836.487610
1263.752930	710.046631
1262.677734	1125.025269
1261.603516	754.897400
1260.528320	728.634949
1259.453125	909.557190
1258.377930	1105.064697
1257.301758	767.112488
1256.226563	913.951477
1255.150391	1058.327515
1254.073242	910.586548
1252.997070	1042.811401
1251.919922	1092.289063
1250.842773	1209.889038
1249.765625	994.295227
1248.688477	1121.654419
1247.610352	1205.228638
1246.532227	972.854065
1245.454102	774.624695
1244.375000	841.290955
1243.296875	861.811890
1242.217773	763.359863
1241.138672	893.169556
1240.058594	758.383850
1238.979492	526.614197
1237.899414	666.142395
1236.819336	754.685425
1235.738281	969.296631
1234.658203	897.745300
1233.577148	540.213928
1232.496094	963.163635
1231.415039	821.416992
1230.333008	372.105499
1229.250977	489.682373
1228.168945	827.536682
1227.086914	804.561401
1226.003906	607.341248
1224.920898	848.151672
1223.837891	832.428711
1222.754883	582.112244
1221.670898	307.712769
1220.587891	526.587585
1219.503906	723.599060
1218.418945	570.132568
1217.334961	344.250458
1216.250000	606.336609
1215.165039	416.731201
1214.080078	504.827301
1212.994141	341.836700
1211.908203	461.234314
1210.822266	368.249298
1209.736328	403.120575
1208.649414	442.768829
1207.563477	663.204163
1206.476563	464.087799
1205.388672	243.338257
1204.301758	502.127960
1203.213867	170.600372
1202.125977	270.273773
1201.038086	-39.452610
1199.949219	48.115349
1198.861328	-66.550812
1197.772461	-5.557705
1196.682617	445.077881
1195.593750	-131.498505
1194.503906	131.329117
1193.414063	-185.371826
1192.324219	-160.678513
1191.233398	-80.777687
1190.143555	20.668068
1189.052734	11.534237
1187.960938	-252.187988
1186.870117	105.968010
1185.778320	-42.540390
1184.686523	32.141830
1183.594727	-6.021279
1182.501953	42.127151
1181.410156	-118.426186
1180.317383	-281.364838
1179.223633	-137.464996
1178.130859	138.125595
1177.037109	121.227127
1175.943359	319.868988
1174.849609	372.279114
1173.754883	-39.899452
1172.661133	201.565063
1171.566406	14.463234
1170.470703	131.259308
1169.375977	219.242004
1168.280273	39.256432
1167.184570	48.189972
1166.088867	119.216110
1164.992188	-156.410934
1163.895508	-310.112091
1162.798828	293.499054
1161.702148	378.486725
1160.605469	205.483536
1159.507813	8.618638
1158.410156	341.651123
1157.311523	400.046051
1156.213867	346.226471
1155.115234	399.698730
1154.016602	376.775055
1152.917969	451.547211
1151.818359	6.597298
1150.718750	302.913544
1149.619141	-118.101662
1148.519531	323.282318
1147.418945	45.208035
1146.319336	86.242325
1145.217773	496.138733
1144.117188	268.005524
1143.015625	32.768173
1141.915039	382.751862
1140.813477	371.022583
1139.710938	233.217270
1138.609375	335.509125
1137.506836	40.797943
1136.404297	333.043640
1135.300781	420.798767
1134.197266	449.081970
1133.094727	484.421906
1131.990234	476.945770
1130.886719	830.172058
1129.782227	597.089966
1128.677734	679.570129
1127.573242	531.898376
1126.468750	671.153503
1125.363281	836.362549
1124.257813	892.417969
1123.152344	623.763794
1122.045898	753.169250
1120.940430	624.307495
1119.833984	890.895691
1118.726563	769.049866
1117.620117	462.599640
1116.512695	657.900879
1115.405273	538.412842
1114.297852	506.450928
1113.189453	145.751160
1112.082031	364.409210
1110.972656	523.818176
1109.864258	250.671219
1108.755859	766.708130
1107.646484	762.815247
1106.537109	633.727722
1105.426758	518.820068
1104.317383	418.098816
1103.207031	786.999329
1102.096680	131.741409
1100.985352	309.402710
1099.875000	489.318085
1098.763672	520.577209
1097.652344	598.938965
1096.540039	806.846436
1095.427734	953.373047
1094.315430	711.141296
1093.203125	579.685852
1092.090820	827.340271
1090.977539	476.951752
1089.864258	559.734619
1088.750977	550.700195
1087.636719	452.260223
1086.522461	619.603699
1085.408203	723.374695
1084.293945	841.194092
1083.179688	834.389587
1082.064453	649.001892
1080.949219	757.331421
1079.833008	525.059631
1078.717773	631.014282
1077.601563	607.802551
1076.485352	563.478821
1075.368164	549.675781
1074.251953	538.236755
1073.134766	587.780884
1072.016602	843.643921
1070.899414	353.936707
1069.781250	415.229645
1068.663086	312.489258
1067.544922	476.867706
1066.426758	139.983917
1065.307617	746.910278
1064.188477	833.872986
1063.068359	958.258911
1061.949219	715.250854
1060.829102	390.495941
1059.708984	751.202637
1058.588867	697.892273
1057.467773	866.717529
1056.346680	479.240417
1055.225586	61.599503
1054.104492	43.671570
1052.982422	420.502045
1051.860352	369.883270
1050.738281	401.039673
1049.615234	385.538330
1048.492188	780.780762
1047.369141	410.692688
1046.246094	54.822765
1045.123047	163.204041
1043.999023	33.790524
1042.875000	265.760834
1041.750000	350.871826
1040.625977	244.976624
1039.500977	313.872253
1038.375977	131.309418
1037.250000	51.326370
1036.125000	343.857758
1034.999023	-29.201227
1033.873047	154.005234
1032.746094	199.964905
1031.619141	62.273685
1030.492188	136.282913
1029.365234	98.769646
1028.237305	165.917206
1027.110352	-147.885925
1025.982422	-463.786499
1024.853516	-366.122498
1023.725586	-228.943405
1022.596680	-207.797943
1021.467773	-460.391754
1020.337891	-408.865265
1019.208008	-187.951767
1018.078125	-507.346954
1016.948242	79.981949
1015.818359	166.485596
1014.687500	-82.960487
1013.556641	205.294708
1012.425781	-326.415375
1011.293945	290.788879
1010.162109	134.562042
1009.030273	-44.629677
1007.898438	104.963074
1006.765625	469.749481
1005.632813	667.944214
1004.500000	1011.841492
1003.366211	1501.337036
1002.233398	1512.277710
1001.099609	1303.797729
999.964844	589.582214
998.831055	453.254517
997.696289	522.625183
996.561523	91.107018
995.425781	260.020111
994.291016	-90.221916
993.155273	7.385446
992.019531	91.232956
990.882813	223.592224
989.747070	-84.315605
988.610352	69.024544
987.472656	-61.015141
986.335938	99.418495
985.198242	147.046204
984.060547	-51.607578
982.921875	-107.301903
981.784180	-144.421036
980.645508	186.785843
979.506836	354.633575
978.367188	195.931793
977.228516	566.324402
976.088867	21.695868
974.948242	284.203094
973.808594	144.594635
972.667969	-43.053055
971.527344	-14.576649
970.385742	50.765663
969.245117	107.031845
968.103516	399.816711
966.961914	336.931366
965.819336	97.567177
964.677734	7.538745
963.534180	263.939941
962.391602	314.034088
961.249023	790.549561
960.105469	416.863617
958.961914	448.977692
957.817383	-6.625402
956.673828	286.888458
955.529297	266.774506
954.383789	134.661514
953.239258	98.849518
952.093750	495.561096
950.948242	-20.336344
949.802734	51.795197
948.656250	249.763428
947.509766	191.798508
946.363281	28.884043
945.216797	339.058258
944.069336	2.881068
942.921875	132.796844
941.774414	134.947205
940.625977	169.179367
939.478516	-56.594727
938.330078	41.798923
937.180664	53.611462
936.032227	76.943459
934.882813	-455.827423
933.732422	-31.016605
932.583008	190.924927
931.432617	324.047211
930.282227	224.927658
929.131836	64.496445
927.980469	181.980377
926.830078	124.280708
925.677734	21.225653
924.526367	214.050171
923.374023	256.797607
922.221680	44.983776
921.069336	-434.855957
919.916992	-173.489029
918.763672	156.028564
917.610352	-193.699982
916.456055	-207.046967
915.302734	88.492073
914.148438	263.688171
912.994141	200.608810
911.838867	162.614334
910.683594	-208.714340
909.528320	-198.789505
908.373047	65.154213
907.216797	-17.747368
906.061523	-406.467896
904.904297	-92.558121
903.748047	55.922600
902.590820	272.353851
901.433594	-29.713589
900.276367	3.436620
899.118164	63.799896
897.960938	-16.075087
896.802734	193.683884
895.643555	188.580276
894.484375	-53.851269
893.325195	-137.888733
892.166016	-260.247650
891.006836	100.981491
889.846680	211.376282
888.686523	-48.573917
887.526367	-184.186249
886.365234	-48.834217
885.204102	-258.763000
884.042969	309.776550
882.880859	192.412979
881.719727	181.113388
880.556641	72.917259
879.394531	-159.173630
878.232422	404.309021
877.069336	505.716400
875.905273	726.473389
874.742188	321.138702
873.578125	251.448746
872.414063	-54.525635
871.250000	134.689270
870.084961	184.345032
868.920898	404.902557
867.754883	344.294189
866.589844	351.142395
865.423828	468.111420
864.257813	256.955658
863.091797	515.392944
861.924805	674.876099
860.758789	704.022339
859.590820	407.642731
858.423828	474.949921
857.255859	732.926331
856.087891	752.961365
854.919922	633.905823
853.751953	750.297913
852.583008	409.301208
851.414063	617.502625
850.244141	650.798035
849.075195	493.618103
847.905273	546.985840
846.734375	647.299011
845.564453	257.275574
844.393555	379.875977
843.222656	160.031342
842.051758	351.815369
840.879883	263.905121
839.708008	459.915588
838.536133	380.822968
837.363281	288.292511
836.190430	499.585999
835.017578	427.019592
833.844727	200.321686
832.670898	156.729706
831.497070	409.947296
830.323242	522.368958
829.149414	407.082642
827.974609	508.126526
826.799805	631.331726
825.624023	382.066406
824.449219	201.917099
823.273438	271.344666
822.097656	189.143661
820.920898	340.760345
819.744141	-26.651041
818.567383	84.667938
817.390625	44.475815
816.212891	104.337959
815.035156	-138.498978
813.857422	363.780396
812.679688	174.151718
811.500977	20.074863
810.322266	70.443634
809.142578	-265.963745
807.963867	-46.936218
806.784180	-287.875580
805.603516	-293.436798
804.423828	-26.052538
803.243164	-85.167831
802.062500	-290.817291
800.881836	-287.954071
799.700195	-105.551910
798.518555	-29.785490
797.336914	-444.090088
796.154297	108.003922
794.972656	-53.763878
793.789063	41.409084
792.606445	-322.030487
791.422852	-585.766785
790.240234	-196.451721
789.055664	88.554565
787.872070	50.268635
786.687500	215.410263
785.502930	183.535477
784.317383	-129.233597
783.132813	-119.220879
781.947266	321.644684
780.761719	426.355469
779.575195	117.838417
778.388672	187.015961
777.202148	211.909744
776.015625	183.721176
774.828125	-184.405914
773.640625	-31.743574
772.453125	-214.527573
771.264648	94.481781
770.076172	478.227783
768.887695	-42.044464
767.699219	85.763680
766.509766	-42.137199
765.320313	-90.746437
764.130859	16.958801
762.940430	256.652161
761.750977	132.981003
760.559570	-87.513138
759.369141	206.873825
758.177734	197.528946
756.986328	183.748901
755.794922	27.027931
754.603516	41.793983
753.411133	304.842316
752.218750	106.366615
751.025391	-96.429527
749.832031	96.128265
748.638672	220.521133
747.445313	52.921669
746.250977	122.393181
745.057617	106.270584
743.862305	199.832123
742.667969	65.301559
741.472656	101.853798
740.277344	96.763451
739.082031	41.301258
737.885742	200.597473
736.689453	-159.245041
735.493164	-350.264008
734.296875	-109.862305
733.099609	134.858185
731.902344	-136.900055
730.705078	-56.246872
729.506836	-14.930380
728.308594	78.921730
727.110352	28.521902
725.911133	35.057785
724.712891	105.051208
723.513672	6.891660
722.313477	-1.569571
721.113281	101.443649
719.914063	149.943375
718.712891	30.480925
717.512695	251.601318
716.311523	171.692902
715.110352	536.888489
713.909180	173.751602
712.707031	37.654007
711.504883	69.593155
710.302734	182.292419
709.099609	223.207596
707.896484	35.579510
706.693359	-69.048538
705.490234	74.716164
704.286133	196.827393
703.082031	105.819702
701.877930	-2.367843
700.672852	85.429291
699.468750	132.055862
698.262695	44.080967
697.057617	45.446751
695.851563	-55.112980
694.645508	-246.664032
693.439453	-212.048447
692.232422	-49.131767
691.026367	-252.964066
689.818359	-219.918350
688.611328	73.693893
687.403320	-309.452240
686.195313	-13.369464
684.987305	-408.914154
683.778320	47.888355
682.569336	-316.730377
681.360352	3.733168
680.151367	14.463754
678.941406	55.710098
677.731445	-130.224808
676.521484	-134.044601
675.310547	-200.437408
674.099609	-24.278250
672.888672	-34.073444
671.677734	-78.302612
670.465820	121.988548
669.253906	201.275223
668.041016	51.576874
666.829102	-39.589558
665.616211	-37.693130
664.403320	167.325592
663.189453	117.559273
661.975586	-268.870178
660.761719	72.282776
659.547852	-18.221746
658.333008	14.322513
657.118164	-196.841690
655.903320	-41.343971
654.688477	92.507195
653.472656	-4.348053
652.256836	135.803177
651.040039	305.974640
649.824219	-51.722225
648.607422	12.662715
647.389648	186.655075
646.172852	71.968430
644.955078	279.887878
643.737305	323.965271
642.519531	-88.224403
641.300781	-315.611542
640.082031	273.677826
638.863281	206.768646
637.643555	249.054703
636.423828	9.425303
635.204102	441.658386
633.984375	123.719536
632.763672	447.229950
631.542969	319.207855
630.322266	465.210693
629.100586	142.705490
627.878906	218.483185
626.657227	312.655548
625.435547	266.507965
624.212891	277.265289
622.990234	361.966125
621.767578	672.605713
620.543945	568.521973
619.320313	146.299484
618.096680	247.464905
616.873047	248.716217
615.648438	-4.043307
614.423828	-14.360869
613.199219	202.541061
611.973633	-132.001511
610.748047	4.267690
609.522461	-124.367142
608.296875	20.705177
607.070313	-118.455940
605.843750	182.375549
604.617188	-273.124817
