# Supplementary material for: Raman spectroscopy accurately differentiates mucosal healing from non-healing and biochemical changes following biological therapy in inflammatory bowel disease
Source: PLoS One. 2021 Jun 2;16(6):e0252210. doi: 10.1371/journal.pone.0252210 (PMC8172032; doi:10.1371/journal.pone.0252210)
Supplement: S4 Dataset — (ZIP) [file pone.0252210.s006.zip › CD Mucosal healing/EC027-1-1_BL sub CR removed_41__X_-21295.7__Y_3617.86__Time_457.txt]

1714.656250	316.695038
1713.679688	424.320953
1712.703125	231.015518
1711.725586	466.005859
1710.749023	32.644371
1709.771484	-2.044688
1708.792969	-32.275230
1707.815430	-84.703880
1706.836914	-138.079681
1705.858398	284.315979
1704.879883	303.984955
1703.901367	-102.918327
1702.922852	-181.479507
1701.943359	-314.611755
1700.963867	-92.979362
1699.983398	-276.400116
1699.003906	-158.655762
1698.023438	-237.289078
1697.042969	185.373657
1696.062500	24.207232
1695.082031	-242.270813
1694.100586	24.204346
1693.120117	-41.724667
1692.137695	64.500504
1691.156250	41.321007
1690.174805	214.267578
1689.192383	-97.105820
1688.209961	193.025345
1687.227539	110.992836
1686.244141	232.790619
1685.261719	177.227158
1684.278320	351.989258
1683.294922	144.226166
1682.311523	89.513023
1681.327148	342.128052
1680.342773	185.748871
1679.358398	283.367279
1678.374023	421.910797
1677.389648	816.822876
1676.404297	717.800293
1675.418945	497.483093
1674.433594	557.387695
1673.448242	535.808044
1672.461914	937.662354
1671.475586	628.198975
1670.489258	1021.007568
1669.502930	915.230591
1668.516602	629.792114
1667.529297	1000.934204
1666.541992	1088.737793
1665.554688	1087.068970
1664.566406	754.541992
1663.579102	908.264954
1662.590820	760.341187
1661.602539	1138.071533
1660.614258	1052.499146
1659.625000	848.367798
1658.635742	1490.064819
1657.647461	1133.596313
1656.657227	963.218750
1655.667969	1116.512085
1654.677734	1005.605469
1653.688477	720.668579
1652.697266	933.750916
1651.707031	671.158691
1650.716797	670.994873
1649.725586	671.302063
1648.734375	452.684784
1647.743164	469.825836
1646.750977	307.719086
1645.759766	301.975342
1644.767578	206.835785
1643.775391	114.772858
1642.783203	52.165810
1641.790039	182.607315
1640.796875	342.368103
1639.803711	32.810539
1638.810547	-57.374718
1637.817383	227.231781
1636.823242	-147.091019
1635.829102	77.350883
1634.834961	1.549814
1633.840820	-171.444992
1632.845703	-107.067543
1631.850586	-21.420990
1630.855469	-4.051168
1629.860352	-39.132603
1628.865234	-102.954834
1627.869141	-103.430267
1626.873047	-198.437469
1625.876953	-27.614975
1624.880859	-224.841309
1623.883789	-193.144653
1622.887695	248.681885
1621.890625	-121.541191
1620.892578	-39.638500
1619.895508	44.954170
1618.897461	6.164046
1617.899414	-32.537231
1616.901367	-2.911340
1615.903320	-298.653351
1614.904297	-98.353317
1613.906250	-123.684952
1612.907227	212.925430
1611.907227	40.736744
1610.908203	167.478073
1609.908203	24.214006
1608.908203	247.839371
1607.908203	54.822739
1606.908203	-51.703030
1605.907227	-1.107569
1604.906250	337.407043
1603.905273	-127.818764
1602.904297	210.477493
1601.903320	200.603394
1600.901367	-125.843239
1599.899414	-109.635643
1598.897461	170.557724
1597.895508	-1.681401
1596.892578	-197.463806
1595.889648	-155.487579
1594.886719	3.919401
1593.883789	-189.435867
1592.880859	-301.875092
1591.876953	-129.834930
1590.873047	-297.303162
1589.869141	-232.581436
1588.865234	-118.455719
1587.860352	-119.292183
1586.855469	-195.897812
1585.850586	251.432190
1584.845703	213.578552
1583.839844	136.485657
1582.834961	-68.397285
1581.829102	91.332260
1580.823242	344.583954
1579.816406	316.331390
1578.810547	-37.484123
1577.803711	-193.527145
1576.796875	30.232298
1575.790039	-50.675312
1574.782227	-196.768677
1573.775391	0.284546
1572.767578	-86.339432
1571.759766	-11.958704
1570.750977	189.523056
1569.743164	117.916756
1568.734375	168.221848
1567.725586	285.828552
1566.716797	151.317307
1565.707031	-71.618195
1564.697266	159.536224
1563.687500	58.242256
1562.677734	172.108231
1561.667969	-48.878529
1560.657227	196.781891
1559.647461	29.907425
1558.636719	298.348328
1557.625000	-11.460916
1556.614258	-5.241903
1555.602539	57.737591
1554.590820	286.223358
1553.579102	37.965282
1552.567383	309.936096
1551.554688	260.625061
1550.541992	314.624878
1549.529297	34.654606
1548.516602	-136.775558
1547.502930	304.508789
1546.490234	215.396576
1545.476563	69.226334
1544.462891	333.809296
1543.448242	231.159317
1542.434570	324.678955
1541.419922	188.076584
1540.405273	10.010301
1539.390625	82.219582
1538.375000	259.993073
1537.359375	132.993591
1536.343750	-136.050873
1535.328125	17.824064
1534.312500	-73.549942
1533.295898	23.101513
1532.280273	150.462936
1531.262695	112.601921
1530.246094	357.997467
1529.229492	160.023682
1528.211914	157.655579
1527.194336	95.874939
1526.176758	77.695549
1525.159180	556.076599
1524.140625	313.543488
1523.122070	29.768280
1522.103516	-140.893127
1521.084961	89.506920
1520.065430	-40.334763
1519.046875	207.589905
1518.027344	748.185730
1517.006836	214.359070
1515.987305	291.998047
1514.966797	-5.551943
1513.947266	220.701370
1512.925781	-349.170593
1511.905273	171.887375
1510.884766	56.178963
1509.863281	-87.875443
1508.841797	24.485031
1507.820313	-214.678101
1506.797852	58.873627
1505.776367	-406.050598
1504.753906	-102.097961
1503.731445	35.045959
1502.708008	-109.812370
1501.685547	155.072861
1500.662109	-176.924896
1499.638672	-147.933975
1498.615234	-328.957092
1497.591797	96.458183
1496.567383	-325.280609
1495.542969	33.200600
1494.518555	-186.532425
1493.494141	186.896622
1492.468750	-132.694824
1491.443359	-176.235001
1490.417969	-309.279175
1489.392578	-46.394344
1488.367188	-401.790100
1487.340820	-83.016479
1486.314453	-65.708305
1485.288086	-28.067301
1484.261719	-8.379173
1483.234375	-21.961788
1482.207031	-58.562939
1481.179688	249.068787
1480.152344	301.538330
1479.125000	374.321686
1478.096680	599.911316
1477.068359	501.749207
1476.040039	602.287842
1475.011719	590.671265
1473.982422	744.512878
1472.953125	809.145325
1471.923828	1100.249756
1470.894531	1006.932922
1469.864258	1313.052368
1468.834961	1379.932373
1467.804688	1256.001221
1466.774414	1243.978638
1465.743164	1282.764648
1464.712891	1352.043213
1463.681641	1558.474854
1462.650391	1632.708862
1461.618164	1704.344727
1460.586914	1803.907837
1459.554688	1570.822510
1458.522461	1797.272949
1457.490234	1851.072876
1456.458008	1902.325073
1455.424805	1925.642822
1454.391602	1987.014771
1453.358398	2149.805176
1452.325195	2162.986084
1451.291016	2178.699951
1450.256836	2032.267212
1449.222656	1680.726196
1448.188477	2134.823975
1447.154297	1968.350342
1446.119141	2409.594727
1445.083984	1866.043335
1444.048828	2097.169678
1443.013672	2011.980347
1441.977539	2200.057617
1440.941406	2001.163086
1439.905273	1663.345947
1438.869141	1490.056396
1437.832031	1544.355225
1436.795898	1626.519287
1435.758789	1387.845581
1434.720703	1513.045898
1433.683594	1082.728271
1432.645508	1023.789978
1431.608398	1217.404907
1430.569336	870.908386
1429.531250	731.565674
1428.493164	708.412598
1427.454102	433.133759
1426.415039	480.818848
1425.375977	331.946686
1424.335938	616.727478
1423.296875	400.050293
1422.256836	216.300064
1421.215820	450.834717
1420.175781	68.421432
1419.135742	290.537994
1418.094727	379.238800
1417.053711	62.831020
1416.011719	305.234406
1414.970703	230.709000
1413.928711	420.393188
1412.886719	107.216644
1411.844727	-9.613857
1410.802734	-289.641541
1409.759766	0.985534
1408.716797	-29.965816
1407.673828	152.730591
1406.630859	114.486443
1405.586914	169.271225
1404.542969	364.739716
1403.499023	60.836739
1402.455078	-245.307480
1401.411133	35.829853
1400.366211	91.244118
1399.321289	234.538437
1398.276367	69.557747
1397.230469	90.248894
1396.185547	148.686584
1395.139648	-228.707306
1394.093750	113.095222
1393.046875	254.539474
1392.000977	8.009342
1390.954102	-223.261719
1389.907227	226.446884
1388.860352	-112.059380
1387.812500	-302.686218
1386.765625	107.194656
1385.717773	46.939072
1384.669922	-248.131790
1383.621094	456.844391
1382.573242	-45.280941
1381.524414	-152.307083
1380.475586	-9.343355
1379.425781	278.545288
1378.376953	89.607315
1377.327148	-233.904724
1376.277344	-55.479824
1375.227539	315.157623
1374.176758	82.081970
1373.126953	43.824997
1372.076172	-126.427689
1371.025391	-144.369232
1369.973633	-114.797905
1368.922852	-114.966530
1367.871094	-37.750896
1366.819336	169.117935
1365.766602	-17.423450
1364.714844	-263.463287
1363.662109	-110.966125
1362.609375	-77.829803
1361.556641	-163.978439
1360.502930	61.015408
1359.450195	37.378082
1358.396484	212.826172
1357.341797	-86.485962
1356.288086	-241.334991
1355.233398	91.082428
1354.178711	212.343414
1353.124023	117.613411
1352.069336	196.919159
1351.013672	-41.461243
1349.958984	137.455185
1348.903320	219.651184
1347.846680	212.636230
1346.791016	277.730164
1345.734375	598.396973
1344.677734	708.315613
1343.621094	508.457825
1342.563477	767.356628
1341.506836	939.578125
1340.449219	537.097473
1339.391602	674.911133
1338.333008	1067.874634
1337.275391	658.650635
1336.216797	692.824646
1335.158203	813.749756
1334.098633	944.655151
1333.040039	660.077087
1331.980469	571.137329
1330.920898	487.324982
1329.861328	732.480469
1328.800781	772.523071
1327.740234	825.041016
1326.679688	492.280884
1325.619141	792.108521
1324.558594	667.202271
1323.497070	1031.315674
1322.435547	610.471924
1321.374023	681.034546
1320.312500	973.754089
1319.250000	921.122925
1318.187500	649.149719
1317.125000	670.836853
1316.062500	1099.385742
1314.999023	608.568665
1313.935547	827.737244
1312.872070	709.427063
1311.808594	911.476257
1310.745117	827.910461
1309.680664	988.217102
1308.616211	634.139893
1307.551758	750.350952
1306.486328	659.949219
1305.420898	850.109802
1304.355469	976.354248
1303.290039	1269.840820
1302.224609	1211.784668
1301.158203	1144.019531
1300.091797	1039.526489
1299.025391	890.959839
1297.958984	988.157593
1296.891602	957.713623
1295.824219	1101.680908
1294.756836	776.879578
1293.689453	778.677063
1292.621094	812.448730
1291.553711	912.521912
1290.485352	978.297974
1289.416016	919.083862
1288.347656	661.432861
1287.278320	715.201843
1286.208984	526.460571
1285.139648	830.242004
1284.069336	773.947693
1283.000000	1109.516968
1281.929688	1023.947937
1280.858398	784.289673
1279.788086	985.248596
1278.716797	616.172974
1277.645508	915.034119
1276.574219	1125.789063
1275.502930	1070.031372
1274.430664	1285.655396
1273.358398	1212.881958
1272.286133	1027.806885
1271.213867	1084.679932
1270.140625	1065.866455
1269.067383	1249.753052
1267.994141	1182.179565
1266.920898	1156.161743
1265.846680	1200.949463
1264.773438	1406.759399
1263.699219	1329.601440
1262.624023	1115.958252
1261.549805	1402.192505
1260.474609	1005.892700
1259.399414	997.234314
1258.324219	1390.576782
1257.248047	1260.098022
1256.172852	1197.885498
1255.096680	1167.365601
1254.019531	1049.247437
1252.943359	1388.700317
1251.866211	1341.172241
1250.789063	943.403076
1249.711914	1054.088379
1248.634766	1264.419434
1247.556641	1146.496582
1246.478516	1155.007080
1245.400391	1088.192993
1244.321289	1458.664429
1243.243164	944.934448
1242.164063	1247.283325
1241.084961	1144.083740
1240.004883	1176.834595
1238.925781	1386.703003
1237.845703	1159.785889
1236.765625	1010.573364
1235.684570	1067.528931
1234.604492	964.437195
1233.523438	1220.102051
1232.442383	777.718689
1231.360352	635.934387
1230.279297	910.820984
1229.197266	977.291748
1228.115234	896.018494
1227.032227	1124.591919
1225.950195	895.640686
1224.867188	945.009705
1223.784180	762.097473
1222.701172	678.394775
1221.617188	722.841858
1220.533203	399.788666
1219.449219	734.231812
1218.365234	756.783264
1217.280273	433.820740
1216.195313	461.174774
1215.110352	502.963287
1214.025391	180.147903
1212.940430	419.813354
1211.854492	799.286499
1210.768555	560.919739
1209.681641	235.774170
1208.595703	581.130310
1207.508789	776.797302
1206.421875	516.752625
1205.334961	483.302002
1204.247070	420.899109
1203.160156	245.256592
1202.072266	486.269165
1200.983398	-36.146244
1199.895508	202.299530
1198.806641	209.536194
1197.717773	267.241150
1196.628906	178.116760
1195.539063	-298.248688
1194.449219	47.886929
1193.359375	-10.064997
1192.269531	-200.243820
1191.179688	-214.988052
1190.088867	-18.385315
1188.998047	-134.173538
1187.907227	-156.325912
1186.815430	-447.424286
1185.723633	-392.827393
1184.631836	-160.742737
1183.540039	-329.489166
1182.448242	-481.438110
1181.355469	105.215210
1180.262695	58.587040
1179.169922	-211.012390
1178.076172	-269.674805
1176.982422	-7.328646
1175.888672	120.689949
1174.794922	286.896423
1173.700195	50.708687
1172.606445	142.509186
1171.511719	358.639771
1170.416016	572.203735
1169.321289	326.310516
1168.225586	188.075165
1167.129883	250.679413
1166.034180	-329.870789
1164.937500	69.666504
1163.840820	-85.405624
1162.744141	62.916931
1161.647461	275.589447
1160.550781	-127.973801
1159.453125	122.695564
1158.355469	475.813232
1157.256836	368.148254
1156.159180	298.641968
1155.060547	28.734571
1153.961914	541.040527
1152.863281	292.521179
1151.763672	349.133087
1150.664063	-42.354801
1149.564453	76.118645
1148.464844	111.100876
1147.364258	-39.752522
1146.263672	-214.412415
1145.163086	194.119919
1144.062500	50.294384
1142.960938	-110.192482
1141.859375	-401.498718
1140.757813	-155.268097
1139.656250	-215.925568
1138.553711	-157.766861
1137.451172	57.155769
1136.348633	-105.863823
1135.246094	234.733887
1134.142578	204.621841
1133.039063	371.543030
1131.935547	203.617554
1130.832031	239.821091
1129.727539	233.236694
1128.623047	727.146667
1127.518555	385.938812
1126.413086	374.420776
1125.308594	422.135040
1124.203125	507.691803
1123.096680	856.174194
1121.991211	287.654266
1120.884766	261.718689
1119.778320	292.585785
1118.671875	283.149445
1117.564453	39.350060
1116.458008	-78.954742
1115.350586	174.176956
1114.242188	-17.517160
1113.134766	-38.890205
1112.026367	239.950851
1110.917969	242.090012
1109.808594	414.332855
1108.700195	362.033600
1107.590820	307.358612
1106.481445	396.733856
1105.372070	198.008530
1104.261719	492.666016
1103.151367	541.743713
1102.041016	489.327148
1100.930664	387.380920
1099.819336	467.042725
1098.708008	487.711334
1097.596680	595.570068
1096.484375	625.592712
1095.373047	688.584900
1094.260742	450.021759
1093.147461	623.678406
1092.035156	604.194641
1090.921875	450.533875
1089.808594	332.245361
1088.695313	345.768402
1087.581055	196.971359
1086.467773	607.976501
1085.353516	130.026505
1084.238281	362.205322
1083.124023	312.275818
1082.008789	596.017883
1080.893555	769.238647
1079.777344	486.769623
1078.662109	321.855927
1077.545898	164.072556
1076.429688	386.584106
1075.312500	536.268921
1074.196289	402.073212
1073.079102	523.595703
1071.960938	347.297302
1070.843750	229.725616
1069.725586	309.102600
1068.607422	247.889481
1067.489258	177.371368
1066.370117	483.987518
1065.251953	511.869141
1064.132813	598.299072
1063.012695	628.552795
1061.893555	471.657745
1060.773438	406.109955
1059.653320	-42.924595
1058.532227	247.190933
1057.412109	48.647598
1056.291016	387.799255
1055.169922	149.698395
1054.047852	-123.283546
1052.926758	465.762726
1051.804688	596.923950
1050.681641	345.225677
1049.559570	44.705616
1048.436523	29.064213
1047.313477	29.831980
1046.190430	217.262695
1045.066406	138.847382
1043.942383	109.503075
1042.818359	238.743271
1041.694336	93.040436
1040.569336	1.063621
1039.445313	368.056274
1038.319336	96.922554
1037.194336	519.765686
1036.068359	125.543350
1034.942383	55.044933
1033.816406	-247.970093
1032.690430	256.331940
1031.563477	334.954651
1030.436523	167.210327
1029.308594	162.337112
1028.181641	-158.450775
1027.053711	-269.907227
1025.925781	-557.724182
1024.797852	-218.333771
1023.668945	-487.247498
1022.540039	-530.784668
1021.411133	-557.947693
1020.281250	-517.708801
1019.152344	-458.814606
1018.022461	-325.632690
1016.892578	-39.383377
1015.761719	-508.751465
1014.630859	-115.764183
1013.500000	-359.931976
1012.369141	-293.495758
1011.237305	-108.872398
1010.105469	214.697433
1008.973633	223.464890
1007.841797	202.274887
1006.708984	560.630798
1005.576172	1032.287476
1004.443359	1288.800781
1003.310547	1956.843384
1002.176758	1889.702515
1001.042969	1097.143799
999.908203	764.829773
998.774414	116.378204
997.639648	-28.235077
996.504883	-24.889227
995.370117	223.254425
994.234375	-257.764557
993.098633	-295.468384
991.962891	-125.430634
990.826172	79.257721
989.690430	14.268994
988.553711	143.061203
987.416016	147.504395
986.279297	-2.257309
985.141602	-142.591415
984.003906	55.787148
982.865234	120.694244
981.727539	107.466171
980.588867	158.822235
979.450195	30.863239
978.310547	-94.586754
977.170898	63.008255
976.031250	-149.445328
974.891602	263.511566
973.751953	143.326324
972.611328	165.782425
971.470703	48.278286
970.329102	-48.353546
969.188477	-78.213737
968.046875	316.698792
966.904297	23.190950
965.762695	-19.971691
964.620117	-65.254143
963.477539	36.387268
962.334961	140.426819
961.191406	54.340351
960.047852	-146.123901
958.904297	334.041412
957.760742	262.163910
956.616211	227.106522
955.471680	18.235924
954.327148	361.190155
953.182617	225.904099
952.037109	74.819122
950.891602	-153.808121
949.745117	573.600647
948.599609	-134.804886
947.453125	133.167877
946.306641	26.431126
945.159180	241.991196
944.012695	302.287689
942.865234	278.217072
941.716797	295.393921
940.569336	346.930756
939.420898	416.841858
938.272461	258.739471
937.124023	426.981750
935.974609	517.763123
934.825195	211.986343
933.675781	127.556343
932.525391	735.964661
931.375977	307.741608
930.225586	349.004578
929.074219	167.244537
927.923828	495.594574
926.772461	186.694077
925.621094	-144.692123
924.468750	-373.429382
923.317383	275.899506
922.165039	174.735397
921.011719	80.561218
919.859375	241.072769
918.706055	117.621567
917.552734	67.028114
916.399414	50.634258
915.245117	104.746986
914.090820	333.725494
912.936523	235.909561
911.781250	-158.971771
910.625977	-165.682739
909.470703	-15.815261
908.315430	-85.844139
907.160156	-214.679733
906.003906	-157.528320
904.846680	-190.930908
903.690430	-389.589111
902.533203	-55.887749
901.375977	-245.250092
900.218750	15.993423
899.060547	-136.921814
897.903320	-278.379822
896.744141	-155.042648
895.585938	101.723518
894.426758	96.188911
893.267578	-60.712955
892.108398	135.046692
890.949219	55.152866
889.789063	-157.898972
888.628906	40.193550
887.467773	242.769669
886.307617	-367.253174
885.146484	176.167404
883.985352	29.038599
882.823242	148.180252
881.661133	118.482246
880.499023	183.524017
879.336914	135.879105
878.173828	658.398682
877.010742	92.593613
875.847656	369.439728
874.684570	556.114075
873.520508	591.901489
872.356445	479.148590
871.192383	384.469971
870.027344	321.357513
868.862305	372.991760
867.697266	62.598572
866.532227	516.687073
865.366211	294.083130
864.200195	516.484924
863.034180	395.081146
861.867188	33.432178
860.700195	213.081833
859.533203	493.656433
858.366211	266.879913
857.198242	475.498199
856.030273	630.164490
854.862305	459.552124
853.693359	748.652954
852.524414	564.610657
851.355469	539.748840
850.186523	682.916626
849.016602	633.350098
847.846680	619.611023
846.676758	348.359039
845.505859	321.199371
844.334961	311.918518
843.164063	345.109863
841.993164	308.901978
840.821289	-69.488678
839.649414	258.769592
838.477539	70.471443
837.305664	273.292480
836.132813	706.093628
834.959961	490.865112
833.786133	286.854553
832.613281	265.945282
831.439453	157.941299
830.264648	473.928406
829.090820	247.548126
827.916016	453.934387
826.741211	533.044861
825.566406	482.735138
824.390625	256.297760
823.214844	326.268768
822.039063	-71.722549
820.862305	36.008774
819.685547	-257.217621
818.508789	10.637862
817.332031	398.474213
816.154297	102.902122
814.976563	-165.920349
813.798828	-196.715134
812.621094	-103.057587
811.442383	46.047684
810.263672	54.968239
809.083984	-187.294678
807.905273	52.534786
806.725586	-274.198059
805.544922	29.753790
804.365234	-197.110428
803.184570	-548.246521
802.003906	-100.502678
800.823242	-34.631378
799.641602	-299.346313
798.459961	-393.298004
797.278320	-250.103897
796.095703	-144.749237
794.913086	-336.456299
793.730469	-337.660706
792.547852	-37.762836
791.364258	-169.867050
790.180664	-120.488007
788.997070	-91.150833
787.813477	139.424088
786.628906	-205.350052
785.444336	-78.993126
784.258789	330.224457
783.074219	71.567886
781.888672	-45.617432
780.702148	108.928825
779.516602	296.435516
778.330078	229.794601
777.143555	-159.264542
775.956055	-170.762344
774.769531	228.130600
773.582031	200.921234
772.393555	500.104858
771.206055	216.855301
770.017578	94.607063
768.829102	95.770256
767.639648	323.842102
766.451172	331.399689
765.261719	241.959305
764.072266	-83.150406
762.881836	413.044434
761.691406	470.904022
760.500977	317.407104
759.310547	168.311783
758.119141	505.334167
756.927734	226.395584
755.735352	543.335205
754.543945	376.497711
753.351563	244.846207
752.159180	390.025177
750.965820	258.330902
749.773438	69.552078
748.580078	177.204468
747.385742	286.960846
746.192383	111.352386
744.998047	251.713272
743.803711	172.635910
742.608398	-165.188614
741.413086	211.822510
740.217773	38.485081
739.022461	211.433243
737.826172	-281.712128
736.630859	-319.065491
735.433594	57.457603
734.237305	-273.329803
733.040039	293.414337
731.842773	61.195175
730.645508	349.762329
729.447266	395.424408
728.249023	414.837036
727.050781	-138.515732
725.851563	167.368118
724.653320	-193.336594
723.454102	14.157655
722.253906	77.434647
721.053711	352.521057
719.854492	474.699249
718.653320	206.187210
717.453125	350.248718
716.251953	459.390350
715.050781	97.429527
713.848633	494.512939
712.647461	366.086090
711.445313	213.809921
710.243164	168.439056
709.040039	314.866272
707.836914	215.185776
706.633789	174.420166
705.430664	255.658386
704.226563	413.117401
703.022461	13.550914
701.818359	99.375748
700.613281	265.722778
699.408203	162.458481
698.203125	124.555939
696.998047	143.273193
695.791992	-74.759094
694.585938	-266.519043
693.379883	-123.622093
692.172852	36.685173
690.965820	92.824295
689.758789	-22.410593
688.551758	-163.522430
687.343750	-98.371506
686.135742	-254.357803
684.926758	-175.982529
683.718750	4.349239
682.509766	-318.100006
681.300781	-362.940613
680.090820	-110.867828
678.881836	-45.063969
677.671875	53.297451
676.460938	-266.074097
675.250977	-249.739319
674.040039	82.602364
672.828125	-67.512527
671.617188	-37.960705
670.405273	-282.928619
669.193359	235.400787
667.981445	-24.476870
666.768555	-89.679985
665.555664	-70.529778
664.342773	93.380150
663.128906	-32.054272
661.916016	-299.856903
660.702148	149.052582
659.487305	-68.940956
658.272461	217.992218
657.058594	345.212341
655.842773	-36.473824
654.627930	-163.607498
653.412109	-264.822601
652.196289	127.428123
650.979492	-14.779683
649.763672	431.002380
648.546875	-208.710190
647.330078	144.220825
646.112305	42.782028
644.894531	324.301575
643.676758	442.075409
642.458984	415.558716
641.240234	-36.849613
640.021484	211.603333
638.802734	225.477539
637.583008	52.190170
636.363281	138.687012
635.143555	338.718597
633.923828	-264.717590
632.703125	175.165756
631.482422	344.074768
630.261719	109.128807
629.040039	15.493714
627.818359	67.328140
626.596680	416.747955
625.375000	180.252625
624.152344	226.273132
622.929688	171.001709
621.707031	421.527710
620.483398	176.536469
619.259766	5.940152
618.036133	-23.984638
616.812500	-144.542755
615.587891	-60.404583
614.363281	-131.181229
613.138672	-153.611801
611.913086	-12.307116
610.687500	234.849350
609.461914	83.291313
608.236328	29.017235
607.009766	37.716694
605.783203	-358.495605
604.555664	-100.183830
