# Supplementary material for: Raman spectroscopy accurately differentiates mucosal healing from non-healing and biochemical changes following biological therapy in inflammatory bowel disease
Source: PLoS One. 2021 Jun 2;16(6):e0252210. doi: 10.1371/journal.pone.0252210 (PMC8172032; doi:10.1371/journal.pone.0252210)
Supplement: S4 Dataset — (ZIP) [file pone.0252210.s006.zip › CD Mucosal healing/EC041-2_base sub CR removed_78__X_-15806.3__Y_36003.9__Z_178.485__Time_890.txt]

1714.793945	-19.086025
1713.817383	185.963730
1712.840820	94.748909
1711.864258	-9.297976
1710.886719	101.682304
1709.909180	46.947208
1708.931641	-47.447590
1707.953125	-4.681734
1706.975586	-14.984632
1705.997070	50.165829
1705.018555	14.030535
1704.040039	34.598934
1703.060547	-190.599915
1702.081055	-88.820671
1701.101563	-45.481480
1700.122070	-33.805614
1699.142578	34.452930
1698.162109	-57.292969
1697.181641	-55.032990
1696.201172	-25.635262
1695.220703	-137.416580
1694.239258	-43.117016
1693.257813	3.477778
1692.276367	-13.623195
1691.294922	-19.655500
1690.313477	-1.291180
1689.331055	92.115677
1688.348633	100.499809
1687.366211	-21.418110
1686.383789	-17.631218
1685.400391	-96.139442
1684.416992	81.538521
1683.433594	78.312019
1682.450195	86.068481
1681.465820	6.253368
1680.482422	86.540955
1679.498047	305.496094
1678.512695	-42.172787
1677.528320	102.818161
1676.542969	197.483566
1675.558594	98.274193
1674.572266	313.093109
1673.586914	203.808151
1672.601563	201.140442
1671.615234	286.403137
1670.628906	92.966927
1669.642578	202.622787
1668.655273	185.015793
1667.668945	292.430298
1666.681641	333.670471
1665.694336	160.194901
1664.706055	422.069733
1663.718750	387.005432
1662.730469	155.938049
1661.742188	214.142914
1660.753906	423.598938
1659.764648	296.615784
1658.775391	551.376465
1657.787109	459.238068
1656.796875	407.028259
1655.807617	392.088745
1654.818359	329.681946
1653.828125	230.411926
1652.837891	205.427673
1651.846680	413.379517
1650.856445	483.879089
1649.865234	218.697983
1648.874023	263.057098
1647.882813	257.319916
1646.891602	27.126377
1645.899414	-52.267574
1644.907227	203.915268
1643.915039	285.831573
1642.922852	249.031647
1641.930664	-64.773041
1640.937500	38.586468
1639.944336	-13.649094
1638.951172	68.755356
1637.957031	-128.312027
1636.963867	80.816338
1635.969727	50.070461
1634.975586	-162.413635
1633.981445	-55.925949
1632.986328	100.634262
1631.991211	-77.263092
1630.996094	-39.110977
1630.000977	-100.942360
1629.005859	0.488184
1628.009766	80.875755
1627.013672	163.913834
1626.017578	-16.043606
1625.021484	90.743225
1624.024414	-128.466690
1623.028320	-37.387741
1622.031250	-27.777758
1621.033203	-20.768707
1620.036133	70.325340
1619.038086	74.743988
1618.041016	-78.340523
1617.041992	183.393509
1616.043945	14.644916
1615.045898	74.254410
1614.046875	-10.428361
1613.047852	-60.968498
1612.048828	-198.006378
1611.048828	-43.997845
1610.049805	120.433601
1609.049805	-8.687396
1608.049805	105.885796
1607.048828	60.628212
1606.048828	44.192905
1605.047852	77.495346
1604.046875	66.274551
1603.045898	-60.098663
1602.044922	124.912598
1601.042969	-69.467377
1600.041016	78.811203
1599.039063	-60.608173
1598.037109	-3.934528
1597.034180	52.684471
1596.031250	-0.493110
1595.028320	-27.553091
1594.025391	5.439263
1593.022461	-47.787323
1592.018555	-98.420471
1591.014648	54.521885
1590.010742	-137.101517
1589.006836	-140.834198
1588.001953	-87.226082
1586.997070	-46.723484
1585.992188	163.190720
1584.987305	224.385284
1583.982422	1.434060
1582.976563	85.987350
1581.970703	-45.765007
1580.964844	-200.951172
1579.958984	-106.146507
1578.952148	95.296310
1577.945313	54.538189
1576.938477	143.852509
1575.931641	-21.890644
1574.924805	202.545090
1573.916992	184.970062
1572.909180	232.341568
1571.901367	22.290564
1570.893555	64.357285
1569.884766	46.578598
1568.876953	-62.172306
1567.868164	-147.569946
1566.858398	88.980537
1565.849609	-17.311235
1564.839844	237.146561
1563.830078	-24.965313
1562.820313	21.700308
1561.810547	104.592171
1560.799805	47.338718
1559.790039	-12.545788
1558.779297	-2.491538
1557.767578	30.808565
1556.756836	100.304817
1555.745117	32.399757
1554.733398	184.597290
1553.721680	57.007557
1552.709961	53.664589
1551.697266	32.128170
1550.685547	62.289997
1549.672852	-104.260490
1548.659180	-94.930756
1547.646484	113.455566
1546.632813	122.593063
1545.619141	-5.346489
1544.605469	117.382095
1543.591797	15.193952
1542.577148	171.297958
1541.562500	12.172899
1540.547852	-25.593161
1539.533203	60.502918
1538.518555	203.273865
1537.502930	36.247715
1536.487305	-84.339485
1535.471680	1.406147
1534.456055	68.993721
1533.439453	-13.065495
1532.422852	69.816475
1531.406250	-105.123627
1530.389648	-27.548470
1529.373047	52.501385
1528.355469	34.572151
1527.337891	80.957314
1526.320313	88.639816
1525.302734	121.991272
1524.284180	-81.491074
1523.265625	167.855728
1522.247070	59.492218
1521.228516	-43.745041
1520.208984	-90.445892
1519.190430	-60.063580
1518.170898	91.024307
1517.151367	21.012428
1516.130859	20.320562
1515.111328	-24.084099
1514.090820	-47.996513
1513.070313	82.079048
1512.049805	76.003708
1511.028320	-240.640854
1510.006836	-108.224884
1508.986328	-22.084284
1507.963867	-18.117352
1506.942383	21.696957
1505.919922	-112.881348
1504.898438	-65.481575
1503.875977	-54.036255
1502.852539	-93.892303
1501.830078	-5.710954
1500.806641	41.403156
1499.783203	-21.637423
1498.759766	-82.140358
1497.736328	0.642343
1496.711914	-59.941467
1495.687500	-15.669460
1494.663086	-25.165676
1493.638672	-80.724068
1492.613281	52.855629
1491.587891	-5.345665
1490.563477	107.646667
1489.537109	-6.834323
1488.511719	162.213318
1487.485352	-21.253418
1486.458984	147.640533
1485.432617	53.520206
1484.406250	135.490158
1483.379883	107.680321
1482.352539	184.425476
1481.325195	202.448532
1480.297852	330.073792
1479.269531	309.749207
1478.241211	190.006424
1477.213867	108.519661
1476.184570	55.043835
1475.156250	187.510712
1474.127930	388.651489
1473.098633	238.331039
1472.069336	398.592834
1471.040039	276.283630
1470.009766	388.073944
1468.979492	456.554138
1467.950195	586.034363
1466.918945	433.182220
1465.888672	549.857605
1464.857422	625.792053
1463.827148	465.370422
1462.795898	686.074219
1461.763672	830.461121
1460.732422	794.485413
1459.700195	682.338440
1458.667969	940.830383
1457.635742	772.850952
1456.603516	721.651245
1455.570313	827.734680
1454.537109	583.773682
1453.503906	684.761475
1452.470703	600.641541
1451.436523	777.604797
1450.403320	698.566345
1449.369141	842.497864
1448.333984	882.508789
1447.299805	912.385315
1446.264648	878.946777
1445.230469	820.223450
1444.194336	946.255981
1443.159180	892.605286
1442.124023	894.638123
1441.087891	651.340393
1440.051758	623.088440
1439.015625	701.037598
1437.978516	703.128845
1436.941406	626.893738
1435.904297	560.810852
1434.867188	616.013855
1433.830078	496.957794
1432.791992	367.859039
1431.754883	380.203583
1430.715820	496.012878
1429.677734	258.552338
1428.639648	129.687820
1427.600586	149.694366
1426.561523	242.840668
1425.522461	219.999634
1424.482422	116.526474
1423.443359	-112.868744
1422.403320	222.203262
1421.363281	101.236565
1420.322266	171.733917
1419.282227	159.150238
1418.241211	0.586900
1417.200195	-97.477783
1416.159180	73.762596
1415.117188	10.994485
1414.076172	-26.556087
1413.034180	-76.640991
1411.992188	205.182709
1410.949219	26.937481
1409.907227	4.615642
1408.864258	-15.159442
1407.821289	108.287399
1406.777344	-72.165802
1405.734375	134.170197
1404.690430	6.578202
1403.646484	-15.511947
1402.602539	-85.229530
1401.557617	10.685467
1400.513672	184.360291
1399.468750	24.482393
1398.423828	-37.511814
1397.377930	70.997185
1396.333008	94.306168
1395.287109	-7.632479
1394.241211	18.265879
1393.195313	-3.385975
1392.148438	-95.101181
1391.101563	21.041649
1390.054688	19.549782
1389.007813	-194.584167
1387.960938	149.293549
1386.913086	-102.208969
1385.865234	-3.472376
1384.817383	-42.234592
1383.769531	119.029160
1382.720703	-57.100197
1381.671875	-13.240894
1380.623047	45.635712
1379.574219	-102.746445
1378.524414	-33.798477
1377.475586	107.571312
1376.425781	31.789454
1375.375977	-61.374977
1374.325195	20.170959
1373.274414	81.780205
1372.224609	-53.573429
1371.172852	182.635742
1370.122070	2.547443
1369.070313	-30.390654
1368.019531	-142.981461
1366.967773	-6.385525
1365.915039	-153.709991
1364.863281	2.853203
1363.810547	139.479721
1362.757813	-27.531864
1361.705078	156.424957
1360.651367	61.723927
1359.598633	-97.542343
1358.544922	171.008316
1357.491211	98.900719
1356.436523	-25.327200
1355.382813	143.793671
1354.328125	191.147812
1353.273438	57.205105
1352.217773	-44.348915
1351.163086	134.768845
1350.107422	207.114151
1349.051758	123.127289
1347.996094	222.845276
1346.939453	297.758575
1345.883789	290.853760
1344.827148	120.338448
1343.769531	230.087631
1342.712891	258.053406
1341.655273	229.058838
1340.598633	234.821396
1339.540039	488.320374
1338.482422	325.723511
1337.423828	249.900238
1336.366211	426.657349
1335.307617	284.128143
1334.248047	302.537048
1333.189453	306.151550
1332.129883	337.016235
1331.070313	241.810608
1330.010742	371.664185
1328.950195	118.403099
1327.890625	327.402588
1326.830078	380.709717
1325.768555	162.335983
1324.708008	415.783295
1323.646484	323.511047
1322.585938	367.096130
1321.523438	282.369751
1320.461914	291.492126
1319.400391	330.260254
1318.337891	344.390167
1317.275391	420.205139
1316.211914	214.994568
1315.149414	458.493774
1314.085938	480.156067
1313.022461	400.846466
1311.958984	324.079071
1310.894531	340.959991
1309.831055	407.122406
1308.766602	320.685120
1307.701172	554.242493
1306.636719	354.717590
1305.571289	238.951981
1304.505859	430.693085
1303.440430	408.476471
1302.375000	440.392456
1301.308594	369.105896
1300.242188	246.289780
1299.175781	383.968903
1298.109375	192.509888
1297.041992	457.901978
1295.975586	168.383774
1294.908203	433.739014
1293.839844	112.516037
1292.772461	184.019592
1291.704102	302.127411
1290.635742	317.219055
1289.567383	290.658173
1288.498047	347.481110
1287.428711	284.225555
1286.360352	475.854736
1285.290039	400.409882
1284.220703	442.591644
1283.150391	374.593750
1282.080078	399.681152
1281.009766	280.383484
1279.939453	300.644440
1278.868164	142.329666
1277.796875	299.633759
1276.725586	366.416382
1275.654297	152.039169
1274.582031	245.759491
1273.509766	412.775696
1272.437500	420.932800
1271.365234	155.527008
1270.291992	278.559906
1269.218750	289.246338
1268.145508	360.976227
1267.072266	520.555542
1265.999023	411.681793
1264.924805	312.629150
1263.850586	328.268585
1262.776367	219.560364
1261.701172	371.765961
1260.625977	477.611755
1259.550781	169.170288
1258.475586	399.293396
1257.400391	395.499908
1256.324219	316.227203
1255.248047	251.610748
1254.171875	376.894958
1253.094727	244.173477
1252.018555	349.961975
1250.941406	346.248291
1249.864258	359.570160
1248.786133	280.495941
1247.708008	267.098480
1246.630859	431.135193
1245.551758	417.721710
1244.473633	316.867950
1243.394531	335.070709
1242.316406	297.423615
1241.236328	109.274796
1240.157227	195.482742
1239.077148	252.532608
1237.998047	234.353882
1236.917969	366.564575
1235.836914	425.963745
1234.756836	356.843292
1233.675781	236.846573
1232.594727	271.998535
1231.512695	171.449646
1230.431641	456.095276
1229.349609	403.979187
1228.267578	339.775787
1227.185547	391.791077
1226.102539	252.579819
1225.019531	338.451233
1223.936523	305.741577
1222.853516	275.458038
1221.769531	63.824375
1220.686523	173.805328
1219.602539	15.443690
1218.517578	197.854095
1217.433594	70.943733
1216.348633	-152.538559
1215.263672	102.198921
1214.178711	50.198563
1213.092773	266.130371
1212.007813	112.735626
1210.921875	137.930130
1209.834961	30.428120
1208.749023	168.944626
1207.662109	114.496925
1206.575195	120.319237
1205.488281	111.663971
1204.400391	115.038002
1203.313477	-69.497795
1202.225586	201.208557
1201.136719	-41.095428
1200.048828	20.011570
1198.959961	117.168777
1197.871094	-233.292755
1196.782227	-104.888145
1195.692383	42.674614
1194.603516	-79.161484
1193.513672	-114.421394
1192.423828	18.558081
1191.333008	9.675344
1190.242188	-73.702248
1189.151367	-178.684464
1188.060547	-103.539268
1186.969727	60.378479
1185.877930	-224.661789
1184.786133	-92.040611
1183.694336	83.681114
1182.601563	72.197594
1181.509766	-164.730209
1180.416992	61.157536
1179.323242	71.175911
1178.230469	4.477613
1177.136719	-249.111191
1176.042969	-81.010857
1174.949219	-198.011688
1173.854492	115.998413
1172.760742	-13.019966
1171.666016	118.857803
1170.570313	-139.379318
1169.475586	174.219666
1168.379883	-17.005686
1167.284180	128.979630
1166.188477	-52.646854
1165.091797	-9.557315
1163.996094	-23.863947
1162.899414	-212.595535
1161.801758	23.870743
1160.705078	78.720734
1159.607422	42.789799
1158.509766	133.346603
1157.412109	-26.732000
1156.313477	61.347515
1155.215820	125.507614
1154.117188	139.522919
1153.017578	81.971413
1151.918945	-16.103138
1150.819336	78.860863
1149.719727	161.836472
1148.620117	78.002419
1147.519531	-32.026634
1146.418945	74.627777
1145.318359	-47.317532
1144.217773	83.027138
1143.116211	46.722702
1142.014648	62.736622
1140.913086	-125.818726
1139.811523	-36.127819
1138.708984	224.641693
1137.606445	-11.453732
1136.503906	-102.532127
1135.401367	91.465225
1134.297852	275.838409
1133.194336	35.065887
1132.090820	418.717194
1130.987305	-33.272976
1129.882813	286.084900
1128.778320	190.112183
1127.673828	229.343277
1126.569336	332.550873
1125.463867	264.985107
1124.358398	451.028076
1123.252930	362.079468
1122.146484	100.194054
1121.041016	179.474899
1119.934570	102.396606
1118.828125	285.746704
1117.720703	156.544815
1116.613281	143.326569
1115.505859	205.794418
1114.398438	34.039536
1113.291016	-168.406509
1112.182617	19.307892
1111.074219	251.820084
1109.964844	280.963074
1108.856445	175.403000
1107.747070	171.429535
1106.637695	205.218231
1105.528320	38.280247
1104.417969	182.971008
1103.307617	275.653656
1102.197266	184.237823
1101.086914	314.572571
1099.975586	338.695892
1098.864258	185.953461
1097.752930	363.270569
1096.641602	262.396729
1095.529297	196.884521
1094.416992	173.782883
1093.304688	174.222168
1092.191406	358.291138
1091.079102	302.153656
1089.965820	189.536530
1088.852539	284.008270
1087.738281	227.862686
1086.624023	91.763084
1085.509766	397.754944
1084.395508	191.122971
1083.280273	320.648315
1082.166016	212.787003
1081.050781	8.639778
1079.934570	391.718903
1078.819336	206.382874
1077.703125	147.880798
1076.586914	328.786285
1075.469727	218.632370
1074.353516	223.472931
1073.236328	-17.967339
1072.119141	287.039490
1071.000977	62.081135
1069.882813	148.938324
1068.765625	120.935677
1067.646484	92.927956
1066.528320	29.799974
1065.409180	299.197296
1064.290039	203.260010
1063.170898	170.557129
1062.050781	116.800453
1060.930664	175.358597
1059.810547	28.064247
1058.690430	100.641708
1057.569336	82.003952
1056.449219	210.628784
1055.327148	271.417877
1054.206055	103.238487
1053.083984	182.712784
1051.961914	192.099045
1050.839844	229.498550
1049.717773	311.231293
1048.594727	-55.107067
1047.471680	-108.653786
1046.348633	211.018570
1045.224609	309.013489
1044.101563	-80.274338
1042.976563	208.879257
1041.852539	139.052216
1040.728516	129.839249
1039.603516	27.466970
1038.478516	-84.160950
1037.352539	214.015106
1036.227539	37.247074
1035.101563	-81.256622
1033.974609	-104.311668
1032.848633	2.917726
1031.721680	133.359818
1030.594727	228.884018
1029.467773	73.352280
1028.340820	29.451801
1027.212891	8.815575
1026.084961	-35.019119
1024.956055	-141.519836
1023.828125	-87.752449
1022.699219	49.563114
1021.570313	-186.773254
1020.440430	-70.341347
1019.311523	-250.829300
1018.181641	-134.392426
1017.050781	-150.139420
1015.920898	7.989480
1014.790039	61.784397
1013.659180	-148.533112
1012.528320	-171.111847
1011.396484	-191.343002
1010.265625	107.959862
1009.132813	80.779396
1008.000977	224.887009
1006.868164	17.291889
1005.736328	50.380424
1004.602539	282.346497
1003.469727	500.367401
1002.335938	764.541382
1001.202148	603.426575
1000.068359	417.005920
998.933594	216.840591
997.799805	46.827251
996.665039	144.730438
995.529297	191.838806
994.394531	82.045853
993.258789	99.223701
992.123047	153.334427
990.986328	78.315392
989.849609	197.026062
988.712891	195.863312
987.576172	47.257229
986.439453	85.370316
985.301758	137.318771
984.164063	-252.849716
983.025391	119.237953
981.887695	30.856213
980.749023	50.705978
979.610352	231.629669
978.470703	-72.811028
977.332031	80.543701
976.192383	107.418465
975.051758	58.469902
973.912109	223.296051
972.771484	-11.661480
971.630859	143.996979
970.490234	69.994324
969.348633	-77.398605
968.207031	2.547808
967.065430	121.510506
965.923828	13.339253
964.781250	86.454430
963.638672	152.700668
962.496094	17.215799
961.352539	-111.288719
960.208984	220.895844
959.065430	94.784203
957.921875	145.135239
956.777344	83.302101
955.632813	103.957191
954.488281	-120.251053
953.343750	85.880508
952.198242	108.939529
951.052734	31.397970
949.907227	29.397388
948.760742	9.149544
947.614258	167.229736
946.467773	48.794147
945.321289	81.234253
944.173828	36.047089
943.026367	50.294048
941.878906	41.750385
940.730469	-3.264552
939.582031	40.775326
938.433594	100.808296
937.285156	85.592934
936.135742	-20.781763
934.987305	-15.357710
933.836914	-14.455306
932.687500	82.192589
931.537109	-71.749374
930.386719	27.226864
929.236328	53.335835
928.084961	-41.178047
926.934570	-1.326084
925.783203	-77.496056
924.630859	-51.224361
923.478516	16.011383
922.327148	-41.796860
921.173828	164.150711
920.021484	154.138382
918.868164	-10.337486
917.714844	41.105579
916.561523	-66.411812
915.407227	53.209476
914.252930	-140.446075
913.098633	-61.639744
911.944336	39.856441
910.789063	-40.132732
909.633789	36.432110
908.478516	74.452721
907.322266	-28.053686
906.166016	-35.294941
905.009766	34.533989
903.853516	-74.585129
902.696289	-56.803947
901.539063	31.187094
900.381836	-68.708389
899.223633	-21.431091
898.065430	-12.610034
896.907227	-87.456886
895.749023	16.412384
894.589844	32.083508
893.430664	-33.600044
892.271484	-126.344124
891.112305	137.948135
889.952148	-164.809341
888.791992	-185.122864
887.630859	-65.429092
886.470703	76.803032
885.309570	-187.204285
884.148438	-211.921326
882.986328	173.901825
881.825195	-1.937412
880.663086	-112.297745
879.500000	-42.272793
878.337891	162.939651
877.174805	113.493629
876.011719	-5.737572
874.847656	-3.302854
873.684570	109.457283
872.520508	10.603197
871.355469	44.569519
870.191406	-36.205040
869.026367	-85.445244
867.861328	49.732819
866.695313	110.665031
865.530273	185.060516
864.364258	77.415268
863.197266	154.036911
862.031250	221.641373
860.864258	62.426796
859.697266	91.860016
858.530273	273.896118
857.362305	202.290878
856.194336	92.580482
855.026367	198.224869
853.857422	373.324585
852.688477	203.113022
851.519531	257.093140
850.350586	100.420151
849.180664	176.784439
848.010742	210.551285
846.840820	186.077103
845.670898	47.439060
844.500000	179.650726
843.329102	-50.683342
842.157227	-3.541756
840.986328	229.184113
839.814453	117.457916
838.642578	-67.997581
837.469727	233.804810
836.296875	231.583023
835.124023	75.214058
833.951172	95.322960
832.777344	90.839241
831.603516	-67.684090
830.429688	175.540146
829.255859	204.437805
828.081055	144.072159
826.906250	81.478745
825.731445	166.036575
824.555664	-94.969437
823.379883	9.589121
822.204102	109.611809
821.027344	109.322952
819.851563	124.591782
818.674805	101.972252
817.497070	28.134420
816.320313	85.593216
815.142578	-52.790871
813.963867	-257.874115
812.786133	-222.732178
811.607422	-69.816216
810.428711	82.990906
809.250000	2.362368
808.070313	-122.700272
806.890625	-61.170563
805.710938	102.435295
804.531250	119.400925
803.350586	23.121374
802.169922	-55.402069
800.988281	-211.579056
799.807617	-196.941391
798.625977	26.081797
797.444336	-52.541210
796.261719	-97.927124
795.079102	-83.508888
793.896484	15.040293
792.713867	4.974010
791.530273	-120.277626
790.346680	6.850744
789.163086	-171.550308
787.979492	103.688934
786.794922	75.682144
785.610352	21.102358
784.425781	32.835190
783.240234	31.250154
782.054688	45.088844
780.869141	-36.136082
779.682617	180.846252
778.496094	75.237579
777.309570	15.998919
776.123047	38.417477
774.935547	-177.573792
773.748047	8.059168
772.560547	17.086096
771.373047	15.035542
770.184570	-46.594124
768.996094	125.418945
767.806641	28.436411
766.618164	184.836548
765.428711	200.138275
764.239258	-40.073997
763.048828	-95.273552
761.858398	184.093903
760.667969	104.572876
759.477539	212.061401
758.286133	167.678955
757.094727	37.509430
755.903320	147.010544
754.710938	186.077179
753.518555	119.603012
752.326172	75.091751
751.133789	122.818665
749.940430	135.347610
748.747070	62.209232
747.553711	2.240413
746.359375	152.932785
745.166016	75.352921
743.970703	-76.806534
742.776367	113.174080
741.581055	199.988983
740.385742	41.243454
739.190430	24.984594
737.994141	-170.947250
736.797852	169.821945
735.601563	146.896011
734.405273	5.735274
733.208008	-85.040573
732.010742	99.930008
730.813477	52.891605
729.615234	-263.175659
728.416992	52.856476
727.218750	-29.166723
726.020508	94.293396
724.821289	-79.504646
723.622070	43.885929
722.422852	106.054634
721.222656	85.205376
720.022461	73.094589
718.822266	263.972015
717.621094	129.619766
716.420898	25.877228
715.218750	-141.071854
714.017578	-120.404755
712.815430	50.680363
711.614258	132.334457
710.411133	67.958199
709.208984	71.161407
708.005859	157.137634
706.802734	12.274328
705.599609	9.000096
704.395508	88.450821
703.191406	67.790283
701.987305	14.531091
700.782227	-62.606823
699.577148	-46.180431
698.372070	59.400009
697.166992	45.422493
695.960938	37.999603
694.754883	-25.869116
693.548828	203.537872
692.341797	124.532448
691.135742	6.531441
689.927734	60.081173
688.720703	-235.698105
687.512695	-138.640396
686.304688	-67.605949
685.096680	-55.101894
683.888672	-129.268219
682.679688	41.560520
681.470703	23.848030
680.260742	-147.615219
679.050781	265.836395
677.840820	83.684776
676.630859	-59.354942
675.419922	-16.137814
674.209961	9.813715
672.998047	81.240547
671.787109	-176.046249
670.575195	29.584684
669.363281	114.125214
668.151367	-0.147501
666.938477	114.744316
665.725586	13.621192
664.512695	-5.313241
663.299805	150.735367
662.085938	155.663528
660.872070	29.002066
659.658203	-60.846638
658.443359	-79.394455
657.228516	-173.351364
656.013672	103.690475
654.797852	-192.773239
653.583008	-68.743294
652.366211	91.925461
651.150391	-100.717621
649.934570	-62.746769
648.717773	5.416157
647.500000	-36.183311
646.283203	-8.825987
645.065430	-2.941589
643.847656	20.210518
642.629883	105.781334
641.411133	-17.218328
640.192383	-51.965641
638.973633	25.116467
637.753906	5.507923
636.534180	-48.424381
635.314453	204.849960
634.094727	95.136459
632.874023	41.320354
631.653320	62.677441
630.432617	26.104164
629.211914	62.506439
627.990234	-4.054928
626.768555	83.814651
625.545898	25.853029
624.324219	105.088936
623.101563	44.980141
621.877930	177.693130
620.655273	93.978233
619.431641	151.597641
618.208008	46.428707
616.983398	114.628296
615.759766	-65.506775
614.535156	-115.128456
613.310547	72.617546
612.084961	-79.847366
610.859375	-37.788887
609.633789	-70.685463
608.408203	39.484905
607.181641	83.223236
605.955078	-121.003487
604.728516	-90.393608
