# Supplementary material for: Raman spectroscopy accurately differentiates mucosal healing from non-healing and biochemical changes following biological therapy in inflammatory bowel disease
Source: PLoS One. 2021 Jun 2;16(6):e0252210. doi: 10.1371/journal.pone.0252210 (PMC8172032; doi:10.1371/journal.pone.0252210)
Supplement: S4 Dataset — (ZIP) [file pone.0252210.s006.zip › CD Mucosal healing/EC027-1-1_BL sub CR removed_96__X_-21293.7__Y_3622.86__Time_1071.txt]

1714.656250	79.047516
1713.679688	109.937737
1712.703125	-35.287228
1711.725586	241.908340
1710.749023	281.831970
1709.771484	92.542114
1708.792969	9.140316
1707.815430	-11.216291
1706.836914	71.472198
1705.858398	184.868469
1704.879883	-182.428314
1703.901367	-133.429169
1702.922852	-59.141937
1701.943359	-221.846863
1700.963867	-190.703171
1699.983398	-177.174881
1699.003906	-210.582977
1698.023438	64.502907
1697.042969	-22.876408
1696.062500	37.822357
1695.082031	201.068451
1694.100586	-72.729111
1693.120117	151.289841
1692.137695	175.938309
1691.156250	116.208366
1690.174805	105.508827
1689.192383	178.432358
1688.209961	361.612396
1687.227539	377.650574
1686.244141	245.269791
1685.261719	292.438171
1684.278320	468.327148
1683.294922	479.823212
1682.311523	382.951782
1681.327148	334.847229
1680.342773	404.706482
1679.358398	621.713623
1678.374023	530.716064
1677.389648	616.104431
1676.404297	489.383026
1675.418945	618.731018
1674.433594	658.336365
1673.448242	741.146973
1672.461914	891.013489
1671.475586	1083.988770
1670.489258	961.430603
1669.502930	1123.718018
1668.516602	1095.386963
1667.529297	1070.310425
1666.541992	1090.952026
1665.554688	1223.602051
1664.566406	1266.545898
1663.579102	1012.998169
1662.590820	1120.693726
1661.602539	1114.871338
1660.614258	953.191223
1659.625000	1295.522461
1658.635742	1389.163330
1657.647461	1051.521606
1656.657227	1103.719482
1655.667969	899.552307
1654.677734	1032.047241
1653.688477	1135.807251
1652.697266	975.338928
1651.707031	899.991882
1650.716797	708.705688
1649.725586	568.103333
1648.734375	631.460754
1647.743164	547.147217
1646.750977	357.515686
1645.759766	543.410400
1644.767578	386.201630
1643.775391	205.605865
1642.783203	479.438416
1641.790039	373.376831
1640.796875	283.468994
1639.803711	212.333481
1638.810547	35.984489
1637.817383	55.092613
1636.823242	161.422333
1635.829102	88.698761
1634.834961	82.104637
1633.840820	-29.664427
1632.845703	30.023680
1631.850586	-78.667786
1630.855469	131.449402
1629.860352	123.165161
1628.865234	-182.338806
1627.869141	99.190308
1626.873047	-50.672348
1625.876953	-42.529819
1624.880859	-110.515289
1623.883789	-162.578018
1622.887695	-59.431248
1621.890625	156.764435
1620.892578	-212.887970
1619.895508	213.564102
1618.897461	59.567455
1617.899414	-183.547729
1616.901367	106.355957
1615.903320	-84.042892
1614.904297	-64.410339
1613.906250	28.713865
1612.907227	121.838715
1611.907227	-76.082169
1610.908203	1.364729
1609.908203	-128.246567
1608.908203	-173.933899
1607.908203	34.521374
1606.908203	46.459145
1605.907227	322.863129
1604.906250	-5.610300
1603.905273	139.800003
1602.904297	28.681482
1601.903320	111.195908
1600.901367	-18.227169
1599.899414	-16.867268
1598.897461	306.049072
1597.895508	-32.558105
1596.892578	34.016457
1595.889648	178.900055
1594.886719	-96.916580
1593.883789	-142.838165
1592.880859	-345.472382
1591.876953	-378.398865
1590.873047	-273.050079
1589.869141	-94.756042
1588.865234	59.903336
1587.860352	177.891510
1586.855469	-19.798473
1585.850586	-48.023556
1584.845703	207.796906
1583.839844	122.009254
1582.834961	218.549805
1581.829102	59.653622
1580.823242	-26.353081
1579.816406	119.304741
1578.810547	59.133934
1577.803711	19.694326
1576.796875	84.239693
1575.790039	41.972649
1574.782227	-317.727356
1573.775391	68.942085
1572.767578	21.130930
1571.759766	248.740463
1570.750977	23.927341
1569.743164	45.917164
1568.734375	434.027252
1567.725586	237.483932
1566.716797	12.326604
1565.707031	-20.776587
1564.697266	166.602524
1563.687500	395.278931
1562.677734	112.630272
1561.667969	112.678734
1560.657227	192.961349
1559.647461	164.177933
1558.636719	251.893921
1557.625000	150.234924
1556.614258	149.520981
1555.602539	200.457535
1554.590820	116.547165
1553.579102	-205.697067
1552.567383	51.919632
1551.554688	6.447334
1550.541992	242.887543
1549.529297	-12.471016
1548.516602	158.896805
1547.502930	136.079849
1546.490234	182.931030
1545.476563	7.298122
1544.462891	61.586262
1543.448242	53.673012
1542.434570	-215.284531
1541.419922	39.978470
1540.405273	-280.827362
1539.390625	-54.369648
1538.375000	231.185776
1537.359375	62.309933
1536.343750	104.899818
1535.328125	201.479416
1534.312500	-96.686981
1533.295898	-26.207060
1532.280273	23.478220
1531.262695	-45.580807
1530.246094	160.938217
1529.229492	153.410095
1528.211914	277.070435
1527.194336	158.486053
1526.176758	173.669662
1525.159180	232.452393
1524.140625	82.618347
1523.122070	12.453797
1522.103516	16.766577
1521.084961	152.085281
1520.065430	-21.335651
1519.046875	-20.018911
1518.027344	29.972746
1517.006836	-79.510040
1515.987305	121.755066
1514.966797	-106.117599
1513.947266	-79.809418
1512.925781	169.672745
1511.905273	-12.266541
1510.884766	64.913849
1509.863281	3.381583
1508.841797	-22.342323
1507.820313	-119.986603
1506.797852	36.096626
1505.776367	-187.369507
1504.753906	-275.048096
1503.731445	-16.903727
1502.708008	-248.288803
1501.685547	-121.114006
1500.662109	-93.984558
1499.638672	-123.302002
1498.615234	-157.833878
1497.591797	32.728455
1496.567383	15.854401
1495.542969	147.240570
1494.518555	-199.751587
1493.494141	-91.588722
1492.468750	-85.834915
1491.443359	-110.849739
1490.417969	-66.959160
1489.392578	-158.571152
1488.367188	-91.884727
1487.340820	258.108002
1486.314453	76.850723
1485.288086	196.771423
1484.261719	232.348923
1483.234375	311.186584
1482.207031	461.335815
1481.179688	312.968872
1480.152344	207.937607
1479.125000	123.273666
1478.096680	341.843811
1477.068359	297.805328
1476.040039	577.256226
1475.011719	853.980103
1473.982422	608.492065
1472.953125	821.310852
1471.923828	855.811951
1470.894531	760.460632
1469.864258	1018.732666
1468.834961	1078.456909
1467.804688	1153.352173
1466.774414	1289.193481
1465.743164	1470.679077
1464.712891	1428.409668
1463.681641	1650.367432
1462.650391	1704.528687
1461.618164	1578.285156
1460.586914	1601.905396
1459.554688	1589.928345
1458.522461	1758.150391
1457.490234	1791.779175
1456.458008	1741.645142
1455.424805	1975.604736
1454.391602	1742.804199
1453.358398	2194.695068
1452.325195	2382.738770
1451.291016	2038.436035
1450.256836	2360.700928
1449.222656	2254.680176
1448.188477	2014.462158
1447.154297	2065.564697
1446.119141	2101.439697
1445.083984	1912.026733
1444.048828	2074.468262
1443.013672	2021.788452
1441.977539	1819.878662
1440.941406	1911.443481
1439.905273	1651.520508
1438.869141	1920.076660
1437.832031	1834.679199
1436.795898	1410.752930
1435.758789	1328.076782
1434.720703	1303.541504
1433.683594	1122.495483
1432.645508	1087.977539
1431.608398	778.386536
1430.569336	882.813171
1429.531250	851.000854
1428.493164	662.841248
1427.454102	515.142151
1426.415039	465.888947
1425.375977	694.011292
1424.335938	415.461670
1423.296875	434.444550
1422.256836	274.581696
1421.215820	313.810699
1420.175781	224.665741
1419.135742	364.730133
1418.094727	175.024933
1417.053711	86.130508
1416.011719	-22.807001
1414.970703	74.661827
1413.928711	214.895889
1412.886719	141.406845
1411.844727	7.682693
1410.802734	70.139160
1409.759766	-138.766739
1408.716797	46.933250
1407.673828	71.875511
1406.630859	96.885811
1405.586914	-56.311043
1404.542969	217.375854
1403.499023	114.578873
1402.455078	235.223282
1401.411133	348.376923
1400.366211	47.729740
1399.321289	216.204132
1398.276367	-31.458305
1397.230469	224.856400
1396.185547	92.756332
1395.139648	98.589302
1394.093750	252.300507
1393.046875	173.131180
1392.000977	156.704147
1390.954102	175.414749
1389.907227	94.113945
1388.860352	-4.564363
1387.812500	322.162445
1386.765625	258.701172
1385.717773	-54.692566
1384.669922	12.155744
1383.621094	-175.875275
1382.573242	186.059662
1381.524414	-59.169788
1380.475586	15.541960
1379.425781	-164.402695
1378.376953	-229.294235
1377.327148	67.897903
1376.277344	242.788544
1375.227539	-21.426310
1374.176758	8.941316
1373.126953	-170.078064
1372.076172	-274.109161
1371.025391	197.909363
1369.973633	-30.550949
1368.922852	-17.064167
1367.871094	131.062225
1366.819336	-2.222337
1365.766602	66.378242
1364.714844	5.613044
1363.662109	-129.689819
1362.609375	-150.331482
1361.556641	-133.518677
1360.502930	137.140839
1359.450195	141.699478
1358.396484	-201.749893
1357.341797	-167.060242
1356.288086	-152.133087
1355.233398	46.791073
1354.178711	223.394241
1353.124023	337.951904
1352.069336	159.548080
1351.013672	102.997719
1349.958984	66.466019
1348.903320	456.926666
1347.846680	346.131897
1346.791016	354.593719
1345.734375	504.536499
1344.677734	555.357666
1343.621094	581.492615
1342.563477	513.549927
1341.506836	321.870422
1340.449219	759.665833
1339.391602	541.014404
1338.333008	592.499878
1337.275391	530.207947
1336.216797	819.556274
1335.158203	693.140198
1334.098633	730.194153
1333.040039	688.207092
1331.980469	787.324036
1330.920898	767.837036
1329.861328	842.419434
1328.800781	598.253235
1327.740234	551.997314
1326.679688	624.467346
1325.619141	590.817078
1324.558594	996.858276
1323.497070	686.861389
1322.435547	675.787292
1321.374023	872.133240
1320.312500	774.906250
1319.250000	786.369385
1318.187500	891.658569
1317.125000	762.778870
1316.062500	671.047791
1314.999023	717.482605
1313.935547	687.625061
1312.872070	948.589355
1311.808594	758.823853
1310.745117	746.548218
1309.680664	884.559509
1308.616211	877.396729
1307.551758	754.687866
1306.486328	720.704712
1305.420898	487.601196
1304.355469	616.212219
1303.290039	816.173401
1302.224609	1025.981567
1301.158203	894.186340
1300.091797	914.890320
1299.025391	886.553284
1297.958984	941.830200
1296.891602	1004.544495
1295.824219	740.819641
1294.756836	619.660400
1293.689453	616.434509
1292.621094	686.899231
1291.553711	747.616455
1290.485352	707.851929
1289.416016	702.514648
1288.347656	697.269531
1287.278320	454.396454
1286.208984	454.277832
1285.139648	569.373230
1284.069336	588.983398
1283.000000	667.434326
1281.929688	469.307465
1280.858398	550.349609
1279.788086	983.792603
1278.716797	766.382324
1277.645508	627.408691
1276.574219	530.139771
1275.502930	616.341614
1274.430664	697.684692
1273.358398	991.661621
1272.286133	975.296326
1271.213867	944.347046
1270.140625	979.410156
1269.067383	799.661682
1267.994141	1010.617737
1266.920898	1060.469971
1265.846680	802.922546
1264.773438	801.683777
1263.699219	1351.682861
1262.624023	950.543396
1261.549805	1195.649292
1260.474609	916.683716
1259.399414	1098.431641
1258.324219	856.250977
1257.248047	935.726746
1256.172852	827.707275
1255.096680	1065.487671
1254.019531	1037.894653
1252.943359	910.576782
1251.866211	1133.702637
1250.789063	1111.087891
1249.711914	1168.771973
1248.634766	1051.405518
1247.556641	999.752014
1246.478516	987.037048
1245.400391	996.221924
1244.321289	806.234070
1243.243164	1038.948242
1242.164063	951.064697
1241.084961	1139.990601
1240.004883	981.780579
1238.925781	1141.535645
1237.845703	883.964111
1236.765625	742.945740
1235.684570	822.671875
1234.604492	975.106812
1233.523438	1129.908081
1232.442383	814.527832
1231.360352	746.417114
1230.279297	755.854675
1229.197266	651.472839
1228.115234	716.622009
1227.032227	762.380371
1225.950195	587.887939
1224.867188	522.353210
1223.784180	693.908020
1222.701172	509.865295
1221.617188	480.646912
1220.533203	439.345673
1219.449219	456.061646
1218.365234	366.439911
1217.280273	484.605469
1216.195313	305.627747
1215.110352	486.509186
1214.025391	119.273834
1212.940430	481.107788
1211.854492	369.790436
1210.768555	369.483002
1209.681641	402.921875
1208.595703	414.620605
1207.508789	361.191864
1206.421875	476.494354
1205.334961	413.384247
1204.247070	355.093933
1203.160156	301.617706
1202.072266	154.212692
1200.983398	-43.722004
1199.895508	85.780746
1198.806641	-54.356014
1197.717773	195.328262
1196.628906	45.535583
1195.539063	-58.532974
1194.449219	-131.334671
1193.359375	-16.632315
1192.269531	6.647264
1191.179688	82.739357
1190.088867	-122.324944
1188.998047	-3.094441
1187.907227	-66.458786
1186.815430	-254.683807
1185.723633	-243.650162
1184.631836	64.891212
1183.540039	128.531235
1182.448242	-16.584475
1181.355469	-22.598804
1180.262695	-86.204613
1179.169922	-327.211304
1178.076172	-36.148518
1176.982422	-83.097618
1175.888672	121.436768
1174.794922	-33.403488
1173.700195	261.898712
1172.606445	178.795364
1171.511719	148.323318
1170.416016	146.515030
1169.321289	-223.741638
1168.225586	44.671997
1167.129883	28.364700
1166.034180	-236.613266
1164.937500	21.876108
1163.840820	5.398830
1162.744141	-6.354131
1161.647461	165.741806
1160.550781	151.442123
1159.453125	172.894440
1158.355469	430.565582
1157.256836	327.730011
1156.159180	308.376831
1155.060547	346.211670
1153.961914	159.807037
1152.863281	240.440140
1151.763672	77.844322
1150.664063	279.858032
1149.564453	126.727249
1148.464844	166.533890
1147.364258	-184.295425
1146.263672	-223.140656
1145.163086	37.886841
1144.062500	-193.884811
1142.960938	21.675985
1141.859375	-153.036987
1140.757813	-20.951380
1139.656250	-138.645187
1138.553711	171.522797
1137.451172	-38.982960
1136.348633	73.679520
1135.246094	226.608109
1134.142578	94.402916
1133.039063	178.265030
1131.935547	124.339302
1130.832031	476.210022
1129.727539	635.658813
1128.623047	678.728943
1127.518555	479.801666
1126.413086	617.601868
1125.308594	380.722015
1124.203125	380.890808
1123.096680	392.841034
1121.991211	466.321808
1120.884766	319.434631
1119.778320	331.207703
1118.671875	572.549866
1117.564453	378.217102
1116.458008	519.935669
1115.350586	406.021606
1114.242188	266.078949
1113.134766	277.488678
1112.026367	317.203278
1110.917969	472.661743
1109.808594	356.233154
1108.700195	442.988403
1107.590820	335.959778
1106.481445	616.209595
1105.372070	551.584473
1104.261719	491.652588
1103.151367	863.552673
1102.041016	541.594299
1100.930664	575.911194
1099.819336	480.456421
1098.708008	557.112976
1097.596680	819.903381
1096.484375	505.153656
1095.373047	727.695557
1094.260742	641.513977
1093.147461	484.674377
1092.035156	525.649475
1090.921875	408.847748
1089.808594	678.018005
1088.695313	419.991486
1087.581055	623.096069
1086.467773	647.345825
1085.353516	631.574890
1084.238281	613.423157
1083.124023	564.705811
1082.008789	605.260620
1080.893555	699.799744
1079.777344	667.443787
1078.662109	613.951538
1077.545898	436.041687
1076.429688	570.330627
1075.312500	645.872742
1074.196289	315.538239
1073.079102	341.819183
1071.960938	236.760040
1070.843750	403.668610
1069.725586	157.995911
1068.607422	399.798035
1067.489258	346.312866
1066.370117	260.049866
1065.251953	653.836548
1064.132813	483.256714
1063.012695	617.003479
1061.893555	369.287018
1060.773438	173.146423
1059.653320	365.342926
1058.532227	325.958374
1057.412109	380.113220
1056.291016	464.627838
1055.169922	-14.027579
1054.047852	364.902771
1052.926758	339.619354
1051.804688	298.011017
1050.681641	200.401703
1049.559570	-102.529640
1048.436523	166.381332
1047.313477	-120.037811
1046.190430	160.458786
1045.066406	305.597809
1043.942383	142.966537
1042.818359	-61.515339
1041.694336	291.044495
1040.569336	177.533035
1039.445313	89.732224
1038.319336	195.268433
1037.194336	163.442551
1036.068359	329.501556
1034.942383	346.597015
1033.816406	384.662231
1032.690430	99.456726
1031.563477	446.914642
1030.436523	412.990051
1029.308594	321.017548
1028.181641	-121.739227
1027.053711	-97.284599
1025.925781	-228.404907
1024.797852	-138.811371
1023.668945	-142.067627
1022.540039	-36.176949
1021.411133	-164.645538
1020.281250	-193.238022
1019.152344	-186.959274
1018.022461	-412.510071
1016.892578	-120.901871
1015.761719	64.016945
1014.630859	112.201561
1013.500000	42.282444
1012.369141	23.425211
1011.237305	291.787506
1010.105469	370.261780
1008.973633	164.087753
1007.841797	506.509125
1006.708984	575.859558
1005.576172	1026.896362
1004.443359	1498.617065
1003.310547	1960.954834
1002.176758	1607.266846
1001.042969	1154.466309
999.908203	466.320862
998.774414	240.529953
997.639648	1.080582
996.504883	-37.313679
995.370117	187.528137
994.234375	200.065399
993.098633	-22.619528
991.962891	43.207008
990.826172	-126.104805
989.690430	-145.380615
988.553711	82.072968
987.416016	-56.863762
986.279297	108.471214
985.141602	-14.071997
984.003906	4.015799
982.865234	-79.090508
981.727539	38.192112
980.588867	26.671453
979.450195	-53.749252
978.310547	139.681351
977.170898	-135.954086
976.031250	181.776947
974.891602	311.008057
973.751953	228.894363
972.611328	-29.956993
971.470703	-100.233505
970.329102	-5.027081
969.188477	351.965424
968.046875	-126.528351
966.904297	-42.491825
965.762695	-130.429276
964.620117	256.561371
963.477539	-71.921310
962.334961	260.103638
961.191406	170.384781
960.047852	248.104279
958.904297	387.766388
957.760742	293.877289
956.616211	65.062790
955.471680	-236.770905
954.327148	68.171333
953.182617	-123.434532
952.037109	183.881332
950.891602	38.339012
949.745117	41.619423
948.599609	269.056305
947.453125	62.277073
946.306641	-27.746811
945.159180	161.103363
944.012695	146.726685
942.865234	-22.779922
941.716797	184.585632
940.569336	339.489227
939.420898	273.124054
938.272461	544.534668
937.124023	555.951233
935.974609	389.645386
934.825195	123.243271
933.675781	322.017853
932.525391	324.877655
931.375977	305.080292
930.225586	235.318420
929.074219	379.744019
927.923828	-24.376303
926.772461	197.672104
925.621094	303.697815
924.468750	218.725098
923.317383	206.683594
922.165039	15.153839
921.011719	71.609856
919.859375	405.414124
918.706055	241.600845
917.552734	-185.512650
916.399414	153.015945
915.245117	-3.452722
914.090820	-32.619278
912.936523	-97.965393
911.781250	-83.755219
910.625977	78.001595
909.470703	-206.959946
908.315430	-142.522018
907.160156	-50.805180
906.003906	-27.004940
904.846680	-59.747501
903.690430	-250.931381
902.533203	-2.590607
901.375977	254.789551
900.218750	30.021919
899.060547	63.442528
897.903320	-303.510284
896.744141	35.526531
895.585938	-37.075245
894.426758	179.838776
893.267578	1.188738
892.108398	-23.622894
890.949219	51.068024
889.789063	44.502129
888.628906	67.378448
887.467773	167.090027
886.307617	2.747272
885.146484	80.017143
883.985352	24.221325
882.823242	97.092857
881.661133	30.195419
880.499023	170.804230
879.336914	237.036270
878.173828	251.480148
877.010742	473.238281
875.847656	239.992050
874.684570	162.286072
873.520508	12.640697
872.356445	347.015472
871.192383	280.757690
870.027344	-8.123945
868.862305	9.054524
867.697266	143.193085
866.532227	225.605728
865.366211	245.098129
864.200195	197.209488
863.034180	252.712769
861.867188	539.560120
860.700195	372.737915
859.533203	522.542480
858.366211	427.674530
857.198242	312.687775
856.030273	444.531342
854.862305	423.827728
853.693359	546.656067
852.524414	525.973328
851.355469	729.423340
850.186523	728.892334
849.016602	726.133362
847.846680	503.907837
846.676758	131.775803
845.505859	131.410141
844.334961	135.515747
843.164063	309.654572
841.993164	56.458858
840.821289	170.140594
839.649414	165.254303
838.477539	263.176422
837.305664	146.498230
836.132813	335.949249
834.959961	255.009872
833.786133	69.130318
832.613281	361.086548
831.439453	239.941467
830.264648	212.552032
829.090820	377.003021
827.916016	324.984222
826.741211	257.339630
825.566406	133.947830
824.390625	26.178816
823.214844	85.542816
822.039063	-66.817841
820.862305	63.720692
819.685547	-99.797943
818.508789	55.065544
817.332031	-175.261215
816.154297	-265.341949
814.976563	-43.982304
813.798828	-160.869781
812.621094	-17.600048
811.442383	-21.186121
810.263672	4.051108
809.083984	53.655228
807.905273	-14.587427
806.725586	-233.898407
805.544922	-248.888931
804.365234	-539.235046
803.184570	-30.517872
802.003906	-132.327118
800.823242	-50.045063
799.641602	-67.686874
798.459961	-136.404327
797.278320	-65.519020
796.095703	-52.374290
794.913086	-351.750427
793.730469	-201.382904
792.547852	137.072952
791.364258	-71.626678
790.180664	-151.929489
788.997070	57.630493
787.813477	-58.260036
786.628906	-54.733593
785.444336	227.350601
784.258789	7.297490
783.074219	185.138046
781.888672	13.619493
780.702148	186.766632
779.516602	368.560364
778.330078	93.024986
777.143555	-257.549194
775.956055	138.043121
774.769531	228.793564
773.582031	145.103012
772.393555	-123.936798
771.206055	87.805229
770.017578	100.917191
768.829102	36.772594
767.639648	263.457520
766.451172	192.494705
765.261719	178.741409
764.072266	349.878479
762.881836	104.726357
761.691406	282.214233
760.500977	479.325592
759.310547	297.832947
758.119141	435.273621
756.927734	357.048187
755.735352	373.309143
754.543945	316.935181
753.351563	423.116882
752.159180	359.991730
750.965820	599.929138
749.773438	367.535278
748.580078	389.844177
747.385742	269.392731
746.192383	539.522156
744.998047	313.633514
743.803711	423.361542
742.608398	390.433136
741.413086	114.100517
740.217773	96.467636
739.022461	-133.779404
737.826172	67.607933
736.630859	71.714561
735.433594	21.021139
734.237305	-75.677933
733.040039	61.813042
731.842773	328.294128
730.645508	456.781982
729.447266	357.701111
728.249023	308.920227
727.050781	161.749191
725.851563	169.796158
724.653320	11.741241
723.454102	100.594521
722.253906	302.958954
721.053711	175.486954
719.854492	530.516602
718.653320	413.936340
717.453125	262.487823
716.251953	414.341431
715.050781	206.251358
713.848633	133.455002
712.647461	-107.161835
711.445313	251.702087
710.243164	157.185852
709.040039	134.618744
707.836914	358.194550
706.633789	-36.706139
705.430664	45.355965
704.226563	149.175034
703.022461	215.991592
701.818359	217.555359
700.613281	69.092194
699.408203	94.697922
698.203125	46.428783
696.998047	93.862465
695.791992	8.789249
694.585938	-24.046972
693.379883	-78.523796
692.172852	-95.991615
690.965820	-228.437393
689.758789	66.807877
688.551758	-267.258759
687.343750	-58.757385
686.135742	-123.542824
684.926758	-21.252874
683.718750	-170.389587
682.509766	53.409325
681.300781	-91.159058
680.090820	178.194855
678.881836	-80.932610
677.671875	-32.372658
676.460938	70.386017
675.250977	168.864441
674.040039	-5.233617
672.828125	-148.860413
671.617188	-39.281292
670.405273	-215.064240
669.193359	-59.915577
667.981445	-155.443192
666.768555	-112.535049
665.555664	-130.033417
664.342773	90.146233
663.128906	124.628784
661.916016	81.473244
660.702148	10.375829
659.487305	-116.697426
658.272461	-88.304398
657.058594	17.797148
655.842773	-59.346031
654.627930	-201.055283
653.412109	-6.407770
652.196289	84.782074
650.979492	16.578638
649.763672	-38.625095
648.546875	123.720840
647.330078	251.582779
646.112305	136.210403
644.894531	322.156616
643.676758	236.962341
642.458984	227.083847
641.240234	148.389221
640.021484	-173.219879
638.802734	-148.685852
637.583008	13.310160
636.363281	235.315964
635.143555	175.775436
633.923828	-223.106705
632.703125	15.681986
631.482422	95.402870
630.261719	76.226707
629.040039	164.156845
627.818359	35.225487
626.596680	64.821083
625.375000	79.159180
624.152344	11.783111
622.929688	205.582733
621.707031	433.256531
620.483398	223.544769
619.259766	154.891006
618.036133	107.279121
616.812500	136.310822
615.587891	126.350746
614.363281	60.270050
613.138672	-305.767273
611.913086	-135.454849
610.687500	-70.590790
609.461914	-51.292885
608.236328	10.044133
607.009766	-40.482964
605.783203	-108.854385
604.555664	63.289524
