# Supplementary material for: Raman spectroscopy accurately differentiates mucosal healing from non-healing and biochemical changes following biological therapy in inflammatory bowel disease
Source: PLoS One. 2021 Jun 2;16(6):e0252210. doi: 10.1371/journal.pone.0252210 (PMC8172032; doi:10.1371/journal.pone.0252210)
Supplement: S4 Dataset — (ZIP) [file pone.0252210.s006.zip › CD Mucosal healing/OC030-1 post_base sub cr removed_60__X_-19542.5__Y_47772.5__Time_669.txt]

1714.774414	-25.731115
1713.797852	161.339706
1712.820313	67.281876
1711.843750	87.973358
1710.866211	-93.051460
1709.888672	12.269677
1708.911133	28.623554
1707.933594	36.496284
1706.955078	41.253536
1705.976563	8.175699
1704.998047	-159.050125
1704.019531	69.705147
1703.040039	25.137815
1702.061523	-158.657455
1701.082031	-101.798363
1700.101563	72.572189
1699.122070	-60.614864
1698.141602	84.203758
1697.161133	-56.975056
1696.180664	-214.062424
1695.200195	-47.760208
1694.218750	35.755348
1693.238281	50.013870
1692.256836	91.102150
1691.274414	100.316513
1690.292969	21.763693
1689.310547	-0.505459
1688.328125	4.204379
1687.345703	38.567070
1686.363281	179.896103
1685.379883	148.246796
1684.396484	199.610092
1683.413086	163.450409
1682.429688	61.155121
1681.445313	55.183395
1680.461914	185.505219
1679.477539	321.543396
1678.493164	332.957642
1677.507813	326.229218
1676.523438	359.981750
1675.538086	388.917328
1674.552734	367.893372
1673.566406	485.647186
1672.581055	518.938721
1671.594727	584.668884
1670.608398	555.358398
1669.622070	476.228729
1668.634766	705.737915
1667.648438	574.801636
1666.661133	587.859253
1665.673828	752.816528
1664.685547	865.282776
1663.698242	742.357117
1662.709961	861.435059
1661.721680	851.245178
1660.733398	979.573669
1659.744141	1060.813477
1658.755859	1081.809937
1657.766602	902.171326
1656.777344	964.291199
1655.787109	971.466370
1654.797852	635.268860
1653.807617	519.549866
1652.817383	740.599365
1651.827148	494.063934
1650.835938	290.635376
1649.844727	193.764053
1648.853516	229.810226
1647.862305	189.900299
1646.871094	71.440536
1645.878906	162.404327
1644.886719	-20.650213
1643.894531	108.645912
1642.902344	16.818560
1641.910156	49.763336
1640.916992	43.775532
1639.923828	91.228378
1638.930664	33.824120
1637.936523	-125.748367
1636.943359	-184.396439
1635.949219	-150.123901
1634.955078	-36.164879
1633.960938	-21.735582
1632.965820	151.355621
1631.970703	-46.333187
1630.975586	19.977119
1629.980469	223.750992
1628.985352	246.440948
1627.989258	322.332245
1626.993164	177.800064
1625.997070	407.378326
1625.000977	508.577362
1624.003906	562.965088
1623.007813	833.408020
1622.010742	796.817383
1621.012695	918.404480
1620.015625	906.502930
1619.017578	979.150513
1618.020508	1002.383728
1617.021484	926.350281
1616.023438	562.154785
1615.025391	455.717682
1614.026367	501.933685
1613.027344	317.787689
1612.028320	223.312729
1611.028320	430.778564
1610.029297	303.094360
1609.029297	430.048248
1608.029297	654.274963
1607.028320	719.022156
1606.028320	956.940735
1605.027344	812.888000
1604.026367	627.370117
1603.025391	824.343323
1602.023438	788.712097
1601.022461	559.841553
1600.020508	851.810974
1599.018555	798.818054
1598.016602	620.655945
1597.013672	466.374023
1596.010742	466.585022
1595.007813	493.172028
1594.004883	650.577698
1593.001953	588.798340
1591.998047	396.739166
1590.994141	476.419952
1589.990234	532.776611
1588.986328	701.479614
1587.981445	974.627136
1586.976563	694.954346
1585.971680	973.513550
1584.966797	1067.014404
1583.961914	949.505493
1582.956055	1275.125977
1581.950195	988.531616
1580.944336	1170.961548
1579.938477	1277.886353
1578.931641	1262.493042
1577.924805	1262.788574
1576.917969	1190.277100
1575.911133	1099.628906
1574.904297	1107.896362
1573.896484	1142.200439
1572.888672	1197.303101
1571.880859	1005.440735
1570.873047	1078.740112
1569.864258	1081.847900
1568.855469	866.719177
1567.846680	1158.098267
1566.837891	1197.435791
1565.829102	1314.584717
1564.819336	1208.417847
1563.809570	1387.669067
1562.799805	1584.922363
1561.790039	1312.519409
1560.779297	1255.385986
1559.768555	1390.030273
1558.757813	1273.064087
1557.747070	1259.687012
1556.736328	1349.826782
1555.724609	1201.472290
1554.712891	1327.564697
1553.701172	1267.013550
1552.689453	1258.102051
1551.676758	1233.502197
1550.664063	1340.706787
1549.651367	1478.725464
1548.638672	1432.845337
1547.625977	1216.108276
1546.612305	1322.448608
1545.598633	1224.322998
1544.584961	1107.929077
1543.571289	1143.804810
1542.556641	1008.944458
1541.541992	1005.621643
1540.527344	1056.280884
1539.512695	835.602234
1538.498047	813.504028
1537.482422	752.452026
1536.466797	760.817444
1535.451172	802.441040
1534.434570	547.211060
1533.418945	908.011536
1532.402344	714.165710
1531.385742	728.864197
1530.369141	591.241577
1529.351563	734.173767
1528.334961	498.139221
1527.317383	655.870239
1526.299805	548.059753
1525.281250	223.779282
1524.263672	650.724243
1523.245117	495.724762
1522.226563	471.650360
1521.208008	516.694641
1520.188477	386.555450
1519.168945	459.213989
1518.150391	487.816132
1517.129883	369.610107
1516.110352	117.534187
1515.089844	11.619220
1514.070313	159.620728
1513.049805	196.821548
1512.028320	331.192535
1511.007813	136.693314
1509.986328	72.770706
1508.964844	80.347282
1507.943359	110.650887
1506.921875	186.740570
1505.899414	54.805798
1504.876953	-23.606874
1503.854492	-10.095181
1502.832031	-86.605354
1501.808594	92.681175
1500.786133	-35.738541
1499.762695	-115.820381
1498.739258	85.333717
1497.714844	-18.483845
1496.691406	20.673504
1495.666992	-99.137108
1494.642578	133.674210
1493.617188	100.114403
1492.592773	-30.909262
1491.567383	-62.559052
1490.541992	-25.550364
1489.516602	-172.837448
1488.491211	88.255463
1487.464844	-21.382576
1486.438477	-16.427071
1485.412109	67.316658
1484.385742	377.812927
1483.358398	287.262573
1482.331055	221.930237
1481.303711	304.214233
1480.276367	327.494354
1479.249023	554.379089
1478.220703	528.516479
1477.192383	647.591309
1476.164063	654.207458
1475.135742	894.838013
1474.106445	921.138245
1473.077148	886.020996
1472.047852	1301.154907
1471.018555	1306.091797
1469.989258	1509.190063
1468.958984	1589.795166
1467.928711	1748.920654
1466.898438	1831.415527
1465.868164	1961.898071
1464.836914	1870.914551
1463.805664	2071.922119
1462.774414	2143.012451
1461.743164	2340.809814
1460.710938	2228.437256
1459.679688	2275.828857
1458.647461	2581.846680
1457.615234	2575.341309
1456.582031	2690.370361
1455.549805	2488.044189
1454.516602	2726.853760
1453.483398	2696.559326
1452.449219	2929.690674
1451.416016	2838.104980
1450.381836	2865.429688
1449.347656	2920.406494
1448.313477	2810.522217
1447.279297	2824.579102
1446.244141	2711.830811
1445.208984	2877.391846
1444.173828	2792.159668
1443.138672	2544.859375
1442.102539	2618.748047
1441.066406	2434.471680
1440.030273	2353.793457
1438.994141	2326.091553
1437.958008	2116.275879
1436.920898	1843.217407
1435.883789	1868.264771
1434.846680	1865.390747
1433.808594	1705.804810
1432.771484	1442.677002
1431.733398	1250.211304
1430.695313	1360.576416
1429.657227	1067.086060
1428.618164	937.581116
1427.579102	848.402527
1426.540039	877.698975
1425.500977	606.906189
1424.461914	499.996094
1423.421875	529.127808
1422.381836	538.038086
1421.341797	443.622681
1420.301758	311.430664
1419.260742	143.987259
1418.219727	359.212006
1417.178711	249.662735
1416.137695	84.785973
1415.096680	-69.967888
1414.054688	129.946869
1413.012695	-2.145929
1411.970703	-227.196304
1410.928711	-27.354475
1409.885742	-71.359879
1408.842773	-130.395615
1407.799805	-166.768234
1406.756836	15.398314
1405.712891	21.751434
1404.668945	53.252312
1403.625000	-15.594169
1402.581055	0.960983
1401.537109	100.362038
1400.492188	31.726311
1399.447266	349.366089
1398.402344	303.430664
1397.357422	237.553574
1396.311523	472.493988
1395.265625	381.727753
1394.219727	288.603241
1393.173828	295.803619
1392.126953	243.006302
1391.081055	385.631714
1390.034180	428.193237
1388.986328	320.717163
1387.939453	155.910034
1386.891602	183.883606
1385.843750	199.493164
1384.795898	25.245741
1383.748047	151.176636
1382.699219	304.686768
1381.651367	-11.385642
1380.602539	40.025818
1379.552734	96.570038
1378.503906	118.339859
1377.454102	414.864502
1376.404297	244.748260
1375.354492	289.494629
1374.303711	169.757523
1373.253906	-44.476963
1372.203125	108.135490
1371.152344	293.311096
1370.100586	167.043167
1369.049805	220.498474
1367.998047	147.079376
1366.946289	31.581081
1365.894531	95.680313
1364.841797	-84.028267
1363.789063	47.753506
1362.736328	-69.149399
1361.683594	-76.263657
1360.630859	33.805851
1359.577148	-47.438171
1358.523438	137.689529
1357.469727	-37.477676
1356.415039	-60.692425
1355.361328	130.106186
1354.306641	30.401031
1353.251953	271.324890
1352.197266	293.888458
1351.141602	314.235535
1350.085938	396.923615
1349.030273	651.115479
1347.974609	362.095856
1346.918945	663.916016
1345.862305	755.079163
1344.805664	744.842102
1343.749023	729.958008
1342.691406	871.531250
1341.634766	616.876099
1340.577148	972.105591
1339.519531	799.898560
1338.460938	774.186401
1337.403320	825.567688
1336.344727	674.258118
1335.286133	904.464233
1334.226563	724.151489
1333.167969	672.889282
1332.108398	527.985352
1331.048828	554.090759
1329.989258	459.380463
1328.928711	372.449860
1327.869141	540.420471
1326.808594	459.118225
1325.748047	405.357361
1324.686523	591.490051
1323.625977	540.865479
1322.564453	734.966980
1321.502930	618.368835
1320.440430	642.794250
1319.378906	359.201874
1318.316406	495.331970
1317.253906	404.895966
1316.190430	482.467560
1315.127930	264.588379
1314.064453	470.969696
1313.000977	591.374939
1311.937500	290.883667
1310.873047	687.752319
1309.809570	540.689819
1308.745117	499.868134
1307.679688	602.133911
1306.615234	458.653900
1305.549805	485.299927
1304.484375	263.879150
1303.418945	433.831635
1302.353516	336.094513
1301.287109	332.124481
1300.220703	387.458588
1299.154297	376.767029
1298.087891	368.862610
1297.020508	93.634460
1295.954102	61.894817
1294.886719	1.039163
1293.818359	114.763611
1292.750977	-117.176331
1291.682617	-7.745964
1290.614258	6.310988
1289.545898	-23.459007
1288.476563	91.723557
1287.407227	104.233002
1286.338867	217.497116
1285.268555	-129.512314
1284.199219	52.937496
1283.128906	20.136101
1282.058594	159.007797
1280.988281	180.630707
1279.917969	33.693169
1278.846680	224.723541
1277.775391	-68.334724
1276.704102	287.040527
1275.632813	305.150665
1274.560547	609.518921
1273.488281	552.349121
1272.416016	595.645630
1271.343750	499.954651
1270.270508	714.730774
1269.197266	927.229370
1268.124023	1030.041382
1267.050781	1081.808594
1265.977539	1280.200928
1264.903320	1420.211792
1263.829102	1550.646851
1262.753906	1417.922974
1261.679688	1431.752319
1260.604492	1445.815186
1259.529297	1620.923950
1258.454102	1384.449463
1257.378906	1309.052368
1256.302734	1236.347412
1255.226563	1465.779907
1254.150391	1364.275146
1253.073242	1374.971680
1251.997070	1507.498901
1250.919922	1630.440430
1249.841797	1442.234497
1248.764648	1653.036621
1247.686523	1564.935303
1246.608398	1464.893433
1245.530273	1406.372070
1244.452148	1471.932983
1243.373047	1323.906982
1242.293945	1382.499878
1241.214844	1662.135254
1240.135742	1589.854980
1239.055664	1449.816040
1237.975586	1504.059937
1236.895508	1597.218384
1235.815430	1513.435913
1234.734375	1519.531616
1233.654297	1581.474243
1232.573242	1738.027222
1231.491211	1657.191772
1230.410156	1828.398926
1229.328125	1592.780640
1228.246094	1722.965576
1227.163086	1686.164917
1226.081055	1634.924194
1224.998047	1699.939575
1223.915039	1578.724976
1222.832031	1489.071167
1221.748047	1324.573120
1220.664063	1097.348389
1219.580078	1256.986206
1218.496094	1027.555664
1217.412109	1061.596680
1216.327148	1047.365723
1215.242188	905.184692
1214.157227	666.521240
1213.071289	806.954102
1211.985352	491.244843
1210.899414	728.182190
1209.813477	639.382141
1208.727539	765.249695
1207.640625	698.187988
1206.553711	795.057129
1205.466797	874.997559
1204.378906	588.662415
1203.291016	331.334656
1202.203125	428.117737
1201.115234	226.250778
1200.027344	139.981781
1198.938477	176.463699
1197.849609	94.973053
1196.760742	42.330162
1195.670898	25.741598
1194.582031	-70.274101
1193.492188	-5.230581
1192.401367	107.791985
1191.311523	-146.988129
1190.220703	-127.846649
1189.129883	-106.401779
1188.039063	-85.062439
1186.947266	-61.417358
1185.856445	86.913925
1184.764648	-62.486610
1183.671875	97.579399
1182.580078	0.782213
1181.487305	-12.145322
1180.394531	348.832977
1179.301758	364.339844
1178.208984	398.875854
1177.115234	610.572449
1176.021484	608.834534
1174.927734	729.089844
1173.833008	506.753510
1172.738281	540.502625
1171.643555	456.802094
1170.548828	662.500549
1169.454102	556.946838
1168.358398	582.823181
1167.262695	620.466919
1166.166992	492.961426
1165.070313	537.426147
1163.973633	727.445129
1162.876953	546.891968
1161.780273	664.782837
1160.683594	691.680847
1159.585938	713.602356
1158.488281	857.037048
1157.389648	771.124023
1156.291992	894.974915
1155.193359	729.953247
1154.094727	853.335754
1152.996094	814.318848
1151.896484	710.748169
1150.796875	692.788818
1149.697266	817.560425
1148.597656	560.922729
1147.498047	575.654541
1146.397461	709.197571
1145.296875	661.529907
1144.195313	675.526550
1143.094727	632.161316
1141.993164	938.257507
1140.891602	792.100159
1139.789063	919.200317
1138.687500	879.582886
1137.584961	963.318604
1136.482422	1210.710327
1135.379883	1215.425415
1134.276367	1414.635498
1133.172852	1798.701782
1132.069336	1835.736450
1130.964844	1848.760864
1129.861328	1887.609131
1128.756836	2177.642822
1127.652344	2170.805176
1126.546875	2163.703857
1125.442383	2220.340088
1124.336914	2345.417969
1123.230469	2086.291748
1122.125000	2089.973633
1121.018555	1986.799561
1119.912109	2139.141357
1118.805664	2049.658203
1117.699219	1997.810791
1116.591797	2011.972046
1115.484375	1827.120117
1114.376953	1933.009888
1113.268555	1752.438843
1112.160156	1583.494385
1111.051758	1825.634644
1109.943359	2008.309448
1108.833984	1767.718018
1107.725586	1992.289429
1106.616211	1866.976440
1105.505859	1847.692017
1104.396484	1757.329224
1103.286133	1739.891846
1102.175781	1792.972290
1101.064453	1890.573242
1099.954102	1898.246216
1098.842773	1714.666382
1097.731445	1721.838501
1096.619141	1634.470825
1095.507813	1801.344604
1094.395508	1835.961548
1093.282227	1743.123535
1092.169922	1384.009033
1091.056641	1575.630371
1089.943359	1580.983765
1088.830078	1649.609497
1087.716797	1699.130493
1086.602539	1687.225830
1085.488281	1736.211792
1084.373047	1523.988770
1083.258789	1509.041992
1082.143555	1597.240234
1081.028320	1652.270630
1079.913086	1918.412231
1078.796875	1684.053833
1077.680664	1632.678223
1076.564453	1508.339966
1075.448242	1541.043091
1074.331055	1374.099731
1073.213867	1636.214355
1072.096680	1525.163696
1070.979492	1498.342529
1069.861328	1342.410400
1068.743164	1357.395874
1067.625000	1351.084839
1066.505859	1243.855957
1065.386719	1361.271851
1064.267578	1405.865723
1063.148438	1335.562988
1062.029297	1227.666504
1060.909180	1274.030029
1059.789063	1097.997559
1058.667969	1127.636841
1057.547852	1201.517944
1056.426758	938.620605
1055.305664	1161.721313
1054.183594	1270.075806
1053.062500	1217.073120
1051.940430	1250.334473
1050.818359	1129.350098
1049.695313	1066.619629
1048.572266	1008.446960
1047.449219	1101.808472
1046.326172	1024.731079
1045.203125	1057.161743
1044.079102	1126.747192
1042.955078	1030.697510
1041.830078	876.314575
1040.706055	919.931580
1039.581055	951.770569
1038.456055	843.778503
1037.331055	805.586182
1036.205078	792.916138
1035.079102	831.363098
1033.953125	804.572693
1032.826172	1010.304321
1031.700195	987.993408
1030.573242	830.776001
1029.445313	989.669678
1028.318359	602.358154
1027.190430	361.529999
1026.062500	371.623505
1024.934570	307.364380
1023.805664	449.715118
1022.676758	116.148209
1021.547852	379.094574
1020.418945	101.337669
1019.289063	285.260803
1018.159180	459.814148
1017.029297	409.400299
1015.898438	477.211212
1014.767578	491.699005
1013.636719	645.200806
1012.505859	689.784302
1011.375000	861.734741
1010.243164	922.493347
1009.111328	946.222961
1007.978516	993.109802
1006.846680	1592.964600
1005.713867	2407.687988
1004.581055	3099.522949
1003.447266	3534.460449
1002.313477	3224.991943
1001.179688	2370.376465
1000.045898	2151.567139
998.912109	1521.799561
997.777344	1208.763916
996.642578	1034.482788
995.506836	1031.170288
994.372070	1044.120728
993.236328	1140.212524
992.100586	1197.156250
990.963867	1018.963745
989.828125	921.672852
988.691406	794.575623
987.553711	918.832092
986.416992	865.775024
985.279297	879.664795
984.141602	960.468689
983.003906	940.081543
981.865234	802.457581
980.726563	752.495056
979.587891	877.560425
978.448242	942.917664
977.309570	964.727905
976.169922	926.916321
975.030273	1217.974976
973.889648	1272.382080
972.749023	1294.782593
971.608398	1044.034546
970.467773	1076.038086
969.326172	977.354736
968.184570	897.276001
967.042969	1051.493652
965.901367	827.307922
964.758789	1066.737793
963.616211	982.941772
962.473633	793.943481
961.330078	770.268066
960.186523	673.498108
959.042969	911.470398
957.899414	741.869263
956.754883	769.497559
955.610352	600.464233
954.465820	690.376038
953.321289	560.811523
952.175781	557.366089
951.030273	496.984253
949.884766	475.748077
948.738281	534.775757
947.591797	523.173035
946.445313	678.631042
945.298828	407.071350
944.151367	366.566650
943.003906	449.641327
941.856445	590.003723
940.708008	397.337250
939.559570	497.090088
938.411133	574.244690
937.262695	416.711060
936.113281	394.042267
934.964844	522.106262
933.814453	385.996643
932.665039	402.881500
931.514648	326.623688
930.364258	375.930389
929.213867	379.941345
928.062500	236.250412
926.912109	204.411072
925.759766	84.116547
924.608398	173.427826
923.456055	308.449341
922.303711	400.472839
921.151367	260.851105
919.999023	71.562729
918.845703	-6.036782
917.692383	-15.188324
916.539063	46.330524
915.384766	-62.205521
914.230469	2.088594
913.076172	59.803097
911.920898	-16.115114
910.766602	-200.626312
909.611328	-80.902412
908.455078	-217.184082
907.299805	52.597069
906.143555	-19.697750
904.987305	-57.727165
903.830078	85.723946
902.673828	-99.027184
901.516602	-41.188450
900.359375	-21.621918
899.201172	81.907410
898.042969	142.631577
896.884766	162.840378
895.726563	144.819595
894.567383	140.601425
893.408203	39.408890
892.249023	313.608490
891.088867	165.411362
889.929688	128.164505
888.769531	-57.896633
887.608398	-139.807755
886.448242	15.510205
885.287109	243.165497
884.125977	-104.398430
882.963867	182.202820
881.801758	31.376081
880.639648	7.047421
879.477539	39.249283
878.315430	218.074570
877.152344	104.112022
875.989258	96.219452
874.825195	203.335297
873.661133	116.937042
872.497070	39.724609
871.333008	237.212280
870.168945	-35.445099
869.003906	-199.877274
867.838867	81.113998
866.672852	-163.952560
865.506836	-6.481606
864.340820	162.255615
863.174805	153.539520
862.008789	-48.230358
860.841797	-2.811535
859.674805	188.586929
858.506836	79.236809
857.339844	77.702850
856.171875	96.433907
855.003906	252.023224
853.834961	255.130310
852.666016	235.865845
851.497070	248.026443
850.328125	217.645035
849.158203	211.956345
847.988281	255.564926
846.818359	191.693130
845.647461	-40.016163
844.477539	81.980362
843.306641	101.002968
842.134766	-34.329552
840.963867	-8.601792
839.791992	55.111935
838.619141	89.719444
837.447266	305.286713
836.274414	42.585999
835.101563	108.326447
833.928711	381.671906
832.754883	259.654755
831.581055	425.580048
830.407227	479.774811
829.232422	328.616058
828.058594	273.351532
826.883789	347.377869
825.708008	234.005493
824.533203	312.270844
823.357422	258.924805
822.181641	236.682571
821.004883	151.977631
819.828125	189.668121
818.651367	-8.779592
817.474609	53.154617
816.296875	74.875771
815.119141	80.868782
813.941406	-6.707242
812.763672	259.176056
811.584961	-66.586205
810.406250	12.168603
809.226563	-53.713280
808.047852	-173.062912
806.868164	58.406670
805.688477	-101.232674
804.507813	-43.412117
803.327148	131.826523
802.146484	-145.882797
800.965820	-33.210583
799.784180	-13.937721
798.603516	58.333008
797.420898	55.001945
796.239258	-105.905602
795.056641	80.941467
793.874023	65.890656
792.691406	-35.747921
791.507813	-55.626282
790.324219	-33.657555
789.140625	-56.188293
787.956055	29.490820
786.772461	92.773636
785.586914	7.626168
784.402344	70.427803
783.216797	-72.614235
782.032227	-54.490421
780.845703	9.799892
779.660156	-3.495485
778.473633	86.785080
777.287109	48.725037
776.100586	-126.412399
774.913086	-136.178421
773.725586	103.152344
772.538086	-13.010687
771.349609	137.503113
770.161133	157.629395
768.972656	76.120102
767.784180	20.869989
766.594727	282.698364
765.405273	191.737930
764.215820	230.536545
763.026367	363.775116
761.835938	349.259613
760.645508	464.383209
759.454102	528.643433
758.262695	724.653198
757.072266	878.589661
755.879883	970.700928
754.688477	965.865784
753.496094	901.515930
752.303711	990.814209
751.110352	746.025330
749.917969	885.490479
748.724609	972.038757
747.530273	917.912537
746.336914	918.528687
745.142578	703.997498
743.948242	877.672974
742.752930	761.675354
741.558594	737.696777
740.363281	643.478577
739.166992	560.159424
737.971680	468.024536
736.775391	480.982391
735.579102	588.021057
734.381836	515.417114
733.185547	307.087982
731.988281	335.139740
730.790039	264.688385
729.592773	321.104279
728.394531	320.616882
727.196289	473.157379
725.997070	409.240906
724.797852	306.033295
723.598633	303.391907
722.399414	351.021820
721.199219	320.059875
719.999023	350.296448
718.798828	240.897964
717.598633	362.932220
716.397461	354.101105
715.196289	417.350494
713.994141	321.498779
712.792969	291.220703
711.590820	106.341179
710.388672	61.154392
709.185547	-25.245274
707.982422	91.121696
706.779297	209.792068
705.576172	187.096451
704.372070	173.321045
703.167969	153.239426
701.963867	196.483688
700.759766	339.993378
699.554688	44.445557
698.349609	38.430840
697.143555	52.251324
695.938477	-98.798172
694.732422	-123.484352
693.525391	34.582882
692.319336	12.658004
691.112305	-50.182400
689.905273	-106.154007
688.697266	-48.926830
687.490234	32.477509
686.282227	-237.157867
685.073242	-27.095901
683.865234	-76.914124
682.656250	18.878740
681.447266	-30.174688
680.237305	-48.491173
679.028320	119.843964
677.818359	-49.297318
676.607422	69.959274
675.397461	139.768433
674.186523	145.030930
672.975586	66.316147
671.763672	115.644402
670.551758	141.557159
669.339844	107.314949
668.127930	175.057114
666.915039	70.290298
665.703125	97.716820
664.489258	179.509308
663.276367	240.020447
662.062500	259.843445
660.848633	167.763641
659.634766	175.307938
658.419922	64.517586
657.205078	53.284885
655.990234	-123.700935
654.775391	-71.833397
653.559570	-213.719650
652.343750	-120.453720
651.126953	18.208284
649.911133	-15.346963
648.694336	166.587616
647.477539	212.913269
646.259766	117.244804
645.041992	198.101791
643.824219	156.293030
642.606445	277.919830
641.387695	130.624359
640.168945	43.457325
638.950195	194.726059
637.730469	188.837646
636.511719	19.380894
635.291016	-128.842575
634.071289	23.217909
632.850586	88.877617
631.629883	23.044605
630.409180	10.285095
629.188477	204.956802
627.966797	-23.751768
626.745117	119.935989
625.522461	249.780609
624.300781	324.965271
623.078125	439.734711
621.854492	508.264465
620.631836	380.542084
619.408203	249.333755
618.184570	-31.058676
616.960938	207.180634
615.736328	158.939514
614.511719	-117.945145
613.287109	63.176353
612.061523	26.075014
610.835938	142.779587
609.610352	216.387589
608.384766	-52.414249
607.158203	69.279739
605.931641	-38.413673
604.705078	-3.914494
