# Supplementary material for: Raman spectroscopy accurately differentiates mucosal healing from non-healing and biochemical changes following biological therapy in inflammatory bowel disease
Source: PLoS One. 2021 Jun 2;16(6):e0252210. doi: 10.1371/journal.pone.0252210 (PMC8172032; doi:10.1371/journal.pone.0252210)
Supplement: S4 Dataset — (ZIP) [file pone.0252210.s006.zip › CD Mucosal healing/OC004-1a post treatment_BL sub CR removed_4__X_-21970.1__Y_3638.6__Time_44.txt]

1714.780273	-15.875968
1713.803711	122.758057
1712.827148	-275.358276
1711.849609	-324.733002
1710.873047	68.439102
1709.895508	29.908781
1708.917969	23.681208
1707.939453	-263.779266
1706.961914	-23.169510
1705.983398	72.843918
1705.004883	201.175049
1704.025391	214.519226
1703.046875	196.102844
1702.067383	-33.457504
1701.087891	18.266512
1700.108398	-95.503700
1699.127930	34.349751
1698.148438	-543.771545
1697.167969	-234.060699
1696.187500	22.470514
1695.206055	-142.843124
1694.225586	477.604034
1693.244141	-63.353756
1692.262695	138.497192
1691.281250	-110.317017
1690.298828	-113.146820
1689.317383	57.983604
1688.334961	80.093231
1687.352539	217.350510
1686.369141	317.650391
1685.386719	5.379659
1684.403320	90.726837
1683.419922	38.027519
1682.435547	457.238770
1681.452148	40.728859
1680.467773	279.789825
1679.483398	66.791809
1678.499023	253.600113
1677.514648	249.309982
1676.529297	-23.152636
1675.543945	324.671783
1674.558594	377.767639
1673.573242	165.579819
1672.586914	323.354950
1671.600586	561.317993
1670.614258	560.646912
1669.627930	478.191132
1668.641602	845.037964
1667.654297	495.454376
1666.666992	764.941772
1665.679688	780.117676
1664.692383	535.841431
1663.704102	453.919830
1662.715820	961.214050
1661.727539	1039.336426
1660.739258	932.402832
1659.750977	765.075867
1658.761719	1234.089355
1657.772461	763.109009
1656.783203	1081.960571
1655.793945	474.528412
1654.803711	759.793396
1653.813477	849.578491
1652.823242	1003.286743
1651.833008	670.672729
1650.841797	111.171677
1649.851563	12.469230
1648.860352	596.193481
1647.869141	38.386089
1646.876953	-8.852467
1645.885742	-446.571198
1644.893555	344.357147
1643.901367	-464.801636
1642.908203	181.319855
1641.916016	-412.893707
1640.922852	-415.441132
1639.929688	-206.574234
1638.936523	-134.594772
1637.943359	3.628968
1636.949219	-55.658905
1635.955078	-346.540070
1634.960938	-138.906357
1633.966797	-199.790329
1632.971680	-355.224060
1631.977539	-805.197754
1630.982422	-167.328735
1629.986328	-516.652649
1628.991211	-304.931030
1627.995117	-214.127182
1627.000000	-317.734253
1626.003906	338.988770
1625.006836	-148.224335
1624.010742	-130.196365
1623.013672	187.619919
1622.016602	360.974487
1621.019531	358.432526
1620.021484	232.578613
1619.024414	826.541077
1618.026367	47.244431
1617.028320	276.414398
1616.029297	-284.332275
1615.031250	259.959564
1614.032227	796.235657
1613.033203	68.299362
1612.034180	27.778849
1611.035156	97.489891
1610.035156	91.218460
1609.035156	373.283264
1608.035156	-319.241852
1607.035156	-291.111115
1606.034180	305.274658
1605.033203	126.519249
1604.032227	290.786713
1603.031250	104.362289
1602.030273	-53.160110
1601.028320	524.405457
1600.026367	191.651154
1599.024414	-36.356068
1598.022461	106.942963
1597.019531	-238.589493
1596.016602	-87.513321
1595.013672	-508.628326
1594.010742	185.668076
1593.007813	-423.376801
1592.003906	220.896729
1591.000000	113.136391
1589.996094	229.804657
1588.992188	-102.378067
1587.987305	168.029572
1586.983398	-91.091766
1585.978516	14.806924
1584.972656	222.204254
1583.967773	630.149475
1582.961914	159.703476
1581.956055	838.191101
1580.950195	839.130676
1579.944336	1126.396118
1578.937500	528.249695
1577.931641	221.808731
1576.924805	451.395599
1575.916992	498.603241
1574.910156	64.510880
1573.902344	444.397766
1572.894531	-278.397552
1571.886719	270.093628
1570.878906	-338.280853
1569.870117	84.936707
1568.862305	-313.012177
1567.853516	153.873856
1566.843750	69.872406
1565.834961	37.718296
1564.825195	-28.368755
1563.815430	115.596573
1562.805664	163.338104
1561.795898	529.931335
1560.785156	-55.580032
1559.775391	72.025620
1558.764648	93.076469
1557.752930	404.148102
1556.742188	72.373573
1555.730469	-85.927261
1554.718750	-544.774475
1553.707031	-268.232147
1552.695313	108.963875
1551.682617	-231.186020
1550.670898	5.723430
1549.658203	58.600708
1548.644531	584.553711
1547.631836	130.035873
1546.618164	350.271484
1545.604492	185.067230
1544.590820	306.594452
1543.577148	203.083191
1542.562500	55.451351
1541.547852	-141.383865
1540.533203	23.159492
1539.518555	548.858765
1538.503906	-268.008545
1537.488281	89.346230
1536.472656	270.911987
1535.457031	1009.341492
1534.441406	19.451662
1533.424805	251.831757
1532.408203	584.444336
1531.391602	483.755157
1530.375000	470.515045
1529.358398	658.018066
1528.340820	572.192810
1527.323242	859.577576
1526.305664	286.794556
1525.287109	424.393463
1524.269531	271.017395
1523.250977	397.893097
1522.232422	681.431030
1521.213867	365.464874
1520.194336	458.204041
1519.175781	481.371765
1518.156250	216.451431
1517.136719	354.870270
1516.116211	762.731934
1515.096680	45.362610
1514.076172	332.080811
1513.055664	261.658356
1512.034180	-19.426399
1511.013672	210.162003
1509.992188	95.639603
1508.970703	296.509521
1507.949219	356.086853
1506.927734	241.132080
1505.905273	-517.400330
1504.882813	-163.479141
1503.860352	215.769547
1502.837891	-199.440475
1501.815430	51.299984
1500.791992	-289.777557
1499.768555	-144.422348
1498.745117	-401.119568
1497.720703	-645.098816
1496.697266	-653.665161
1495.672852	-306.858978
1494.648438	-643.147522
1493.623047	-414.401184
1492.598633	-98.900726
1491.573242	-92.952751
1490.547852	-140.773987
1489.522461	-306.193115
1488.497070	-190.698898
1487.470703	128.880920
1486.444336	72.927666
1485.417969	524.851074
1484.391602	593.701477
1483.364258	414.893188
1482.336914	506.468079
1481.309570	439.808563
1480.282227	625.523682
1479.254883	624.995850
1478.226563	869.014343
1477.198242	919.203247
1476.169922	1208.781006
1475.141602	1230.739624
1474.112305	982.649231
1473.083008	986.661682
1472.053711	878.624329
1471.024414	1360.997681
1469.995117	1458.933960
1468.964844	1444.808105
1467.934570	1692.603882
1466.904297	1762.277954
1465.874023	1348.888672
1464.842773	1616.744751
1463.811523	2130.947021
1462.780273	2096.166992
1461.749023	1690.548828
1460.717773	1539.041626
1459.685547	1544.945923
1458.653320	2139.745605
1457.621094	2016.088501
1456.587891	1760.498291
1455.555664	1938.864258
1454.522461	2396.089111
1453.489258	1605.593994
1452.455078	2151.402344
1451.421875	2638.758545
1450.387695	2510.104980
1449.353516	2406.877686
1448.319336	2151.751953
1447.285156	2301.949707
1446.250000	2373.573242
1445.214844	2427.495605
1444.179688	2061.337402
1443.144531	2130.578613
1442.108398	1936.695801
1441.072266	1952.874878
1440.036133	1923.587524
1439.000000	1998.024414
1437.963867	1764.141724
1436.926758	1611.229126
1435.889648	1213.393555
1434.852539	1449.794312
1433.814453	1047.197754
1432.777344	685.313904
1431.739258	1053.126099
1430.701172	1044.826660
1429.663086	1107.269653
1428.624023	879.612732
1427.584961	172.942123
1426.545898	419.826813
1425.506836	659.148193
1424.467773	114.584602
1423.427734	394.333008
1422.387695	364.178070
1421.347656	1.657259
1420.307617	-408.449738
1419.266602	241.675491
1418.226563	-137.874420
1417.184570	-207.691284
1416.143555	-357.823547
1415.102539	-751.788757
1414.060547	-217.435974
1413.018555	485.291260
1411.976563	-411.081726
1410.934570	-437.271790
1409.891602	-186.944016
1408.848633	-290.843506
1407.805664	240.945480
1406.762695	-176.637863
1405.718750	-164.613647
1404.674805	-42.005184
1403.630859	261.399994
1402.586914	-92.592010
1401.542969	-290.745392
1400.498047	-152.634399
1399.453125	125.990051
1398.408203	256.730743
1397.363281	234.667023
1396.317383	290.404755
1395.271484	203.457809
1394.225586	359.678772
1393.179688	-97.579857
1392.132813	194.108643
1391.086914	-29.793732
1390.040039	151.948349
1388.992188	316.211182
1387.945313	-149.810059
1386.897461	-67.769791
1385.849609	-233.156189
1384.801758	124.195351
1383.753906	-253.292801
1382.705078	-253.169403
1381.657227	-110.413612
1380.608398	252.212631
1379.558594	-201.836731
1378.509766	-26.284275
1377.459961	-367.414459
1376.410156	272.594940
1375.360352	226.314316
1374.309570	175.188141
1373.259766	19.538610
1372.208984	-98.518707
1371.158203	-114.139320
1370.106445	-241.800125
1369.055664	-115.008652
1368.003906	246.039383
1366.952148	151.265656
1365.900391	258.427643
1364.847656	193.853806
1363.794922	283.816681
1362.742188	219.597061
1361.689453	-70.860336
1360.636719	-60.009232
1359.583008	251.901352
1358.529297	-52.849300
1357.475586	346.269318
1356.420898	452.024170
1355.367188	165.316574
1354.312500	-138.545181
1353.257813	-243.400101
1352.203125	-72.397598
1351.147461	16.722166
1350.091797	272.267975
1349.036133	143.184052
1347.980469	644.555176
1346.923828	289.962097
1345.868164	724.427551
1344.811523	414.910980
1343.754883	517.219971
1342.697266	778.216858
1341.640625	642.805908
1340.583008	832.111694
1339.524414	781.172363
1338.466797	836.930054
1337.409180	860.622375
1336.350586	631.909302
1335.291992	829.112427
1334.232422	511.673279
1333.173828	308.344788
1332.114258	631.996033
1331.054688	399.283752
1329.995117	903.503174
1328.934570	545.010437
1327.875000	611.861511
1326.814453	785.004944
1325.753906	486.424805
1324.692383	659.735474
1323.630859	601.006531
1322.570313	897.916504
1321.507813	903.531799
1320.446289	1494.055542
1319.383789	1161.820801
1318.322266	824.943420
1317.259766	988.827209
1316.196289	1110.806519
1315.133789	1439.910400
1314.070313	1322.926270
1313.006836	811.929993
1311.943359	1099.278809
1310.878906	1221.580811
1309.814453	711.192627
1308.750977	1102.056641
1307.685547	1293.423218
1306.621094	1347.061157
1305.555664	1966.493652
1304.490234	1747.116089
1303.424805	1734.449585
1302.359375	1488.351318
1301.292969	1357.906616
1300.226563	1436.455566
1299.160156	1768.081909
1298.093750	1114.744263
1297.026367	1416.934692
1295.958984	1660.149048
1294.891602	1640.689697
1293.824219	917.023132
1292.756836	995.998779
1291.688477	1101.944702
1290.620117	1350.137817
1289.551758	575.880493
1288.482422	1770.344849
1287.413086	1716.916870
1286.343750	1533.695801
1285.274414	1512.288818
1284.205078	1419.904541
1283.134766	1533.254517
1282.064453	1636.802612
1280.994141	1630.202637
1279.923828	1484.163330
1278.852539	1196.295166
1277.781250	1493.155151
1276.709961	1462.233398
1275.637695	1225.952759
1274.566406	1473.804565
1273.494141	1069.051147
1272.421875	1451.218018
1271.349609	931.881470
1270.276367	1008.644165
1269.203125	1305.125610
1268.129883	1247.542480
1267.056641	1468.205200
1265.982422	1598.474487
1264.909180	1670.169312
1263.834961	1773.513672
1262.759766	1642.692993
1261.685547	1753.315186
1260.610352	1430.002686
1259.535156	1292.031128
1258.459961	1587.757935
1257.383789	1547.192749
1256.308594	1881.677734
1255.232422	657.804382
1254.155273	1386.570923
1253.079102	2112.608398
1252.001953	1646.078857
1250.924805	1610.289307
1249.847656	1722.847290
1248.770508	1772.118164
1247.692383	1733.791504
1246.614258	1556.924438
1245.536133	1307.210327
1244.458008	1363.671265
1243.378906	521.402893
1242.299805	942.142151
1241.220703	437.715515
1240.141602	741.715210
1239.061523	1598.768555
1237.981445	1460.721680
1236.901367	973.417053
1235.821289	1179.837524
1234.740234	1730.352661
1233.659180	1490.386963
1232.578125	1095.384399
1231.497070	1063.929688
1230.415039	1180.173706
1229.333984	1264.865601
1228.251953	1148.472412
1227.168945	712.508545
1226.086914	329.957916
1225.003906	750.810852
1223.920898	1403.648804
1222.837891	943.603333
1221.753906	1001.122437
1220.669922	1073.068726
1219.585938	799.300598
1218.501953	397.512634
1217.416992	131.105682
1216.333008	299.541016
1215.248047	619.941650
1214.162109	556.228638
1213.077148	1129.738525
1211.991211	597.649048
1210.905273	524.135925
1209.819336	515.714294
1208.732422	603.660034
1207.646484	317.818085
1206.559570	485.170624
1205.471680	657.170166
1204.384766	296.568329
1203.296875	-292.816956
1202.208984	-682.121765
1201.121094	-235.807236
1200.032227	287.230591
1198.944336	-224.896683
1197.855469	-53.543251
1196.765625	319.696899
1195.676758	-180.322098
1194.586914	-261.829559
1193.497070	106.187546
1192.407227	-554.731628
1191.316406	-338.381592
1190.226563	-384.032532
1189.135742	-146.343689
1188.044922	-566.809448
1186.953125	-447.013245
1185.861328	-1040.222778
1184.769531	-202.984589
1183.677734	105.982956
1182.585938	-376.827606
1181.493164	-247.999725
1180.400391	46.129005
1179.307617	-554.042480
1178.213867	56.191448
1177.120117	457.641846
1176.026367	-786.839111
1174.932617	-43.055416
1173.838867	-85.014214
1172.744141	143.435394
1171.649414	364.542389
1170.554688	1.651311
1169.458984	-138.704117
1168.364258	-319.674744
1167.268555	54.079517
1166.171875	-225.065506
1165.076172	-365.486908
1163.979492	253.928726
1162.882813	-84.975327
1161.786133	-323.471436
1160.688477	209.341385
1159.590820	178.447189
1158.493164	825.370605
1157.395508	1214.229980
1156.297852	660.479858
1155.199219	335.872620
1154.100586	233.142700
1153.000977	1095.964600
1151.902344	845.227722
1150.802734	432.475067
1149.703125	334.363068
1148.603516	383.940063
1147.502930	435.794647
1146.402344	116.161537
1145.301758	482.182861
1144.201172	338.719604
1143.099609	257.118286
1141.999023	187.440659
1140.896484	238.988770
1139.794922	107.432663
1138.692383	-69.293930
1137.590820	360.105255
1136.487305	701.299561
1135.384766	137.271576
1134.281250	703.939575
1133.178711	197.115448
1132.074219	822.789001
1130.970703	-32.791401
1129.866211	96.698769
1128.761719	634.158691
1127.657227	47.137104
1126.552734	667.339111
1125.447266	521.478943
1124.341797	880.526001
1123.236328	770.216675
1122.130859	532.037292
1121.024414	338.928864
1119.917969	515.321716
1118.811523	144.756943
1117.704102	-10.277487
1116.596680	170.789368
1115.489258	368.358032
1114.381836	341.141571
1113.274414	-36.029823
1112.166016	248.933609
1111.057617	77.602699
1109.949219	-363.028229
1108.839844	510.138550
1107.730469	709.744080
1106.621094	562.149902
1105.511719	247.022247
1104.401367	-30.197191
1103.291016	301.601196
1102.180664	333.646179
1101.070313	615.760254
1099.958984	645.408752
1098.847656	227.123062
1097.736328	-348.868134
1096.625000	-189.250168
1095.512695	276.598938
1094.400391	207.577347
1093.288086	560.195068
1092.174805	561.847717
1091.062500	170.485031
1089.949219	40.560211
1088.835938	-6.880517
1087.721680	-9.581882
1086.607422	444.049072
1085.493164	-5.352661
1084.378906	-238.206848
1083.263672	295.257721
1082.149414	635.919189
1081.034180	252.942886
1079.917969	358.690613
1078.802734	513.821106
1077.686523	-68.179443
1076.570313	230.281097
1075.453125	366.771423
1074.336914	479.855652
1073.219727	76.981720
1072.101563	586.487915
1070.984375	624.695496
1069.866211	355.920197
1068.748047	581.792297
1067.629883	414.102814
1066.511719	190.384903
1065.392578	-147.893448
1064.273438	108.725662
1063.154297	601.736267
1062.034180	130.536362
1060.914063	546.309998
1059.793945	45.168270
1058.673828	98.573929
1057.552734	-18.613661
1056.431641	303.781067
1055.310547	95.728600
1054.189453	974.214905
1053.067383	4.904550
1051.945313	42.613064
1050.823242	68.756104
1049.701172	139.374268
1048.578125	32.726273
1047.455078	-372.357361
1046.332031	113.874825
1045.208008	-316.435303
1044.083984	141.839127
1042.959961	61.636974
1041.835938	-412.196686
1040.710938	109.097702
1039.585938	-529.627197
1038.460938	534.325195
1037.335938	-155.114243
1036.209961	245.181641
1035.083984	368.541412
1033.958008	-133.830750
1032.832031	-145.027542
1031.705078	67.141212
1030.578125	-146.074860
1029.451172	-259.081085
1028.323242	-346.343140
1027.195313	-623.901062
1026.067383	-952.269714
1024.939453	-590.635803
1023.810547	-54.902008
1022.682617	-482.479370
1021.552734	-830.842651
1020.423828	-635.968933
1019.293945	-378.413727
1018.164063	-582.273376
1017.034180	-155.266129
1015.904297	-82.915016
1014.773438	-323.293610
1013.642578	-192.702225
1012.511719	-105.999962
1011.379883	-190.556870
1010.248047	-152.197372
1009.116211	-312.733795
1007.984375	808.982422
1006.851563	886.909851
1005.718750	1059.816895
1004.585938	1908.055176
1003.452148	2120.279053
1002.319336	2022.867310
1001.185547	1320.222290
1000.050781	879.110168
998.916992	343.713226
997.782227	51.184845
996.647461	167.604218
995.512695	-101.310280
994.376953	13.112226
993.241211	632.903442
992.105469	313.820618
990.969727	34.269505
989.833008	665.648010
988.696289	570.861877
987.559570	287.332428
986.421875	683.715637
985.284180	-115.325439
984.146484	716.536438
983.008789	424.691101
981.870117	287.349670
980.731445	246.885315
979.592773	112.281372
978.454102	212.521118
977.314453	873.941284
976.174805	102.945381
975.035156	1251.680664
973.894531	954.640259
972.754883	802.646667
971.613281	368.338715
970.472656	517.676331
969.331055	814.007202
968.190430	437.878845
967.047852	385.595917
965.906250	237.155334
964.763672	111.851204
963.621094	908.569214
962.478516	357.065552
961.334961	484.373657
960.192383	174.116699
959.048828	-99.206772
957.904297	-97.434158
956.759766	174.678497
955.616211	304.890167
954.470703	270.353577
953.326172	316.068237
952.180664	396.198151
951.035156	510.728577
949.889648	211.462021
948.743164	40.456497
947.596680	507.337372
946.450195	368.586823
945.303711	-172.031891
944.156250	717.438049
943.008789	547.113525
941.861328	185.234436
940.713867	547.126404
939.565430	135.418396
938.416992	602.289246
937.267578	535.352478
936.119141	920.037659
934.969727	-38.081898
933.820313	788.890808
932.669922	394.241455
931.520508	9.000336
930.370117	489.460083
929.218750	464.282318
928.068359	195.645218
926.916992	553.068420
925.765625	446.237183
924.613281	209.851639
923.461914	-262.848358
922.309570	208.321518
921.156250	138.311707
920.003906	-445.208710
918.850586	64.484001
917.697266	-364.159973
916.543945	134.036102
915.389648	645.671204
914.235352	396.671814
913.081055	-256.121307
911.926758	89.757629
910.771484	-43.123554
909.616211	-382.268311
908.460938	-70.499969
907.304688	89.265030
906.148438	-467.140991
904.992188	-87.517990
903.835938	72.224754
902.678711	191.139664
901.521484	-794.855225
900.364258	-333.950378
899.206055	92.781578
898.047852	66.836800
896.889648	393.766876
895.731445	-197.579666
894.572266	314.654388
893.413086	-165.652115
892.253906	427.669647
891.094727	458.155640
889.934570	-344.883667
888.774414	-174.256989
887.613281	-364.974182
886.453125	-341.180878
885.291992	260.262512
884.130859	-444.874573
882.968750	-148.250427
881.807617	-226.127731
880.645508	622.586182
879.482422	330.341431
878.320313	493.406738
877.157227	352.195007
875.994141	292.093079
874.830078	267.981689
873.666016	54.724358
872.501953	183.630722
871.337891	926.729248
870.173828	596.314026
869.008789	754.047058
867.843750	599.081055
866.677734	295.734222
865.512695	1024.096558
864.346680	958.830505
863.179688	614.941101
862.013672	951.675049
860.846680	807.639709
859.679688	1049.699585
858.511719	809.016296
857.344727	835.383972
856.176758	1007.448914
855.008789	1112.060181
853.839844	1380.184082
852.670898	1022.662048
851.501953	1129.124756
850.333008	1036.015137
849.163086	1083.955933
847.993164	1508.023193
846.823242	644.324341
845.652344	1455.317627
844.482422	884.994568
843.311523	883.125244
842.139648	507.551361
840.968750	565.921204
839.796875	847.707703
838.624023	876.635498
837.452148	447.298889
836.279297	337.529816
835.106445	339.374786
833.933594	897.160461
832.759766	936.547791
831.585938	812.841553
830.412109	535.071777
829.238281	491.573059
828.063477	222.646866
826.888672	932.708008
825.712891	436.104706
824.538086	4.254454
823.362305	-336.176453
822.186523	-41.631920
821.009766	-36.943581
819.833008	61.124672
818.656250	32.095589
817.479492	294.531067
816.301758	287.411835
815.124023	-251.572220
813.946289	-123.171486
812.768555	56.168385
811.589844	-20.407982
810.411133	-268.241211
809.232422	-642.768921
808.052734	-319.698212
806.873047	-674.353516
805.693359	-271.781586
804.512695	-606.619324
803.332031	-355.495331
802.151367	159.418869
800.970703	-273.337341
799.789063	-353.400940
798.608398	-557.723145
797.425781	-418.520782
796.244141	-66.747627
795.061523	-302.490906
793.878906	-276.862091
792.696289	-503.868164
791.512695	-274.802521
790.329102	-26.057423
789.145508	248.993271
787.960938	304.688843
786.777344	207.612091
785.591797	-53.260715
784.407227	4.268837
783.221680	333.526337
782.037109	344.267639
780.850586	321.686798
779.665039	192.975922
778.478516	313.741425
777.291992	381.327362
776.105469	307.485687
774.917969	264.438324
773.730469	152.881378
772.542969	14.793627
771.354492	461.060974
770.166016	174.997284
768.977539	517.183044
767.789063	206.776978
766.599609	253.321304
765.410156	359.216370
764.220703	354.855469
763.030273	-153.828537
761.840820	273.174194
760.650391	550.210999
759.458984	780.808167
758.267578	602.069946
757.076172	394.749512
755.884766	62.123520
754.693359	740.703003
753.500977	416.772522
752.308594	686.132324
751.115234	258.973175
749.922852	-222.927597
748.729492	-188.730835
747.535156	295.332672
746.341797	748.423401
745.147461	420.177399
743.953125	850.973816
742.757813	-187.746277
741.563477	100.412430
740.368164	-39.038914
739.171875	196.247528
737.976563	442.378265
736.780273	-209.682327
735.583984	71.406387
734.386719	67.726517
733.189453	48.720364
731.992188	294.493958
730.794922	183.559662
729.596680	376.687347
728.399414	-423.008331
727.200195	-133.632919
726.001953	-76.024529
724.802734	-604.077332
723.603516	360.291992
722.404297	48.689819
721.204102	-2.894535
720.003906	35.106590
718.803711	101.518562
717.603516	722.205872
716.402344	439.462860
715.201172	569.146301
713.999023	317.222687
712.797852	-148.123581
711.595703	-142.409866
710.393555	480.056396
709.190430	389.921936
707.987305	750.785522
706.784180	528.019836
705.581055	214.036728
704.376953	631.592834
703.172852	-32.385056
701.968750	224.303986
700.763672	461.417145
699.559570	-105.964355
698.353516	55.294941
697.148438	270.985352
695.942383	232.491302
694.736328	-351.104767
693.530273	718.570313
692.324219	-216.274261
691.117188	-145.395432
689.910156	-20.093988
688.702148	18.529795
687.494141	-235.528214
686.286133	-298.386688
685.078125	55.320030
683.870117	-488.409424
682.661133	-62.861694
681.452148	-256.986816
680.242188	-340.320923
679.032227	-447.181488
677.822266	-86.030678
676.612305	78.232010
675.401367	-439.100281
674.191406	-163.929199
672.979492	-349.419189
671.768555	226.795486
670.556641	57.030285
669.344727	190.310104
668.132813	-166.771957
666.919922	157.267014
665.707031	-494.962677
664.494141	490.585419
663.281250	400.684418
662.067383	395.357727
660.853516	58.027454
659.639648	-71.626831
658.424805	155.091431
657.209961	-1.810402
655.995117	27.199183
654.779297	-167.611664
653.563477	-517.103394
652.347656	-290.681580
651.131836	-22.994045
649.915039	-99.606628
648.698242	369.049072
647.481445	22.028915
646.264648	545.177856
645.046875	3.408724
643.829102	247.609360
642.610352	315.818695
641.392578	457.628815
640.173828	133.366547
638.955078	-250.393555
637.735352	146.585175
636.515625	-87.677856
635.295898	26.687502
634.076172	148.012512
632.855469	512.458496
631.634766	261.333008
630.414063	345.686859
629.192383	218.230484
627.971680	-30.779650
626.749023	692.375244
625.527344	603.329956
624.304688	362.817322
623.082031	528.112427
621.859375	674.768066
620.636719	363.696869
619.413086	436.819336
618.189453	502.104980
616.964844	-5.515901
615.741211	-122.646057
614.516602	-484.962097
613.291016	156.906052
612.066406	224.048462
610.840820	-94.956200
609.615234	89.375961
608.388672	-48.165222
607.163086	-571.461914
605.936523	-59.709015
604.708984	0.022180
