# Supplementary material for: Raman spectroscopy accurately differentiates mucosal healing from non-healing and biochemical changes following biological therapy in inflammatory bowel disease
Source: PLoS One. 2021 Jun 2;16(6):e0252210. doi: 10.1371/journal.pone.0252210 (PMC8172032; doi:10.1371/journal.pone.0252210)
Supplement: S4 Dataset — (ZIP) [file pone.0252210.s006.zip › CD Mucosal healing/OC017 post treatment-1_BL sub CR removed_60__X_-6111.39__Y_10948.1__Z_-134.982__Time_677.txt]

1714.708984	113.594780
1713.732422	65.634308
1712.755859	-91.186447
1711.779297	-20.310204
1710.801758	-150.841370
1709.824219	-61.784729
1708.846680	26.996553
1707.868164	-42.567898
1706.890625	-136.373596
1705.912109	-5.386531
1704.933594	-21.860319
1703.954102	49.851765
1702.975586	92.006744
1701.996094	134.025284
1701.016602	71.630028
1700.037109	330.115204
1699.056641	61.705845
1698.077148	-91.642586
1697.096680	316.256317
1696.116211	-109.641418
1695.134766	25.605484
1694.154297	321.084808
1693.172852	135.840118
1692.191406	206.998856
1691.209961	392.953369
1690.227539	389.431549
1689.245117	220.604034
1688.263672	409.357300
1687.280273	488.762482
1686.297852	320.346893
1685.314453	551.893555
1684.332031	104.010643
1683.347656	-18.564983
1682.364258	399.762848
1681.380859	258.861084
1680.396484	347.114532
1679.412109	422.184082
1678.427734	-2.883812
1677.442383	349.248169
1676.458008	595.031860
1675.472656	777.050232
1674.487305	387.561066
1673.500977	596.488892
1672.515625	768.337219
1671.529297	645.374939
1670.542969	727.207214
1669.556641	918.094360
1668.569336	933.848877
1667.583008	947.172058
1666.595703	758.983704
1665.608398	616.198975
1664.620117	762.827698
1663.632813	697.451050
1662.644531	754.276550
1661.656250	988.909119
1660.667969	990.420959
1659.678711	978.882385
1658.689453	1009.955444
1657.700195	959.123840
1656.710938	882.050903
1655.721680	781.401672
1654.731445	911.273804
1653.742188	541.167664
1652.750977	764.044922
1651.760742	587.636047
1650.770508	427.382050
1649.779297	584.665955
1648.788086	686.575562
1647.796875	355.223969
1646.804688	370.336121
1645.813477	208.665741
1644.821289	411.712189
1643.829102	411.546051
1642.836914	488.129272
1641.843750	374.822113
1640.850586	74.403175
1639.857422	3.816596
1638.864258	33.666542
1637.871094	153.336395
1636.876953	4.200557
1635.882813	-168.420731
1634.888672	25.496334
1633.894531	-86.128029
1632.899414	-136.973724
1631.905273	-198.164490
1630.910156	-74.882591
1629.915039	190.640091
1628.918945	29.831497
1627.922852	-233.382446
1626.927734	-78.064690
1625.930664	143.047684
1624.934570	-93.324005
1623.938477	-0.857160
1622.941406	41.743931
1621.944336	236.849548
1620.947266	6.385324
1619.949219	23.018368
1618.952148	268.224609
1617.954102	198.362000
1616.956055	110.251343
1615.957031	-11.851960
1614.958984	257.132690
1613.959961	-127.090279
1612.960938	291.446075
1611.961914	237.915421
1610.961914	-116.994698
1609.962891	34.158794
1608.962891	109.311676
1607.962891	514.580994
1606.961914	-2.222446
1605.961914	261.601929
1604.960938	250.461151
1603.959961	304.806061
1602.958984	236.177826
1601.957031	55.108372
1600.956055	96.499062
1599.954102	-32.092026
1598.952148	90.401154
1597.949219	-51.161007
1596.947266	181.095383
1595.944336	84.031540
1594.941406	-2.524708
1593.938477	38.940765
1592.934570	111.722244
1591.931641	4.349961
1590.927734	-6.412154
1589.923828	-38.050560
1588.918945	42.496819
1587.915039	-43.929066
1586.910156	213.892975
1585.905273	176.968872
1584.900391	426.776154
1583.894531	22.308714
1582.889648	550.792725
1581.883789	206.336166
1580.877930	10.451262
1579.871094	-10.930446
1578.865234	-128.650757
1577.858398	6.097619
1576.851563	83.499069
1575.844727	108.793358
1574.836914	-282.148346
1573.829102	107.180855
1572.822266	225.907303
1571.813477	185.949844
1570.805664	3.029896
1569.797852	144.915314
1568.789063	224.326981
1567.780273	82.885735
1566.770508	214.076141
1565.761719	129.685303
1564.751953	78.996735
1563.742188	95.729431
1562.732422	73.469704
1561.722656	-260.104279
1560.711914	-7.546999
1559.702148	226.687592
1558.691406	-215.802917
1557.679688	98.542503
1556.668945	207.995132
1555.657227	110.078125
1554.645508	416.144440
1553.633789	198.954819
1552.622070	230.297348
1551.609375	15.654604
1550.596680	416.880096
1549.583984	362.519928
1548.571289	46.854660
1547.558594	108.795807
1546.544922	315.394165
1545.531250	317.613312
1544.517578	412.777039
1543.503906	-6.357252
1542.489258	-231.670456
1541.474609	15.649211
1540.459961	102.681618
1539.445313	-158.921051
1538.429688	250.546158
1537.415039	99.803879
1536.399414	286.988708
1535.383789	141.268677
1534.367188	129.606476
1533.351563	117.872047
1532.334961	219.457397
1531.318359	436.878784
1530.301758	259.904083
1529.284180	90.630623
1528.266602	96.471504
1527.249023	68.749489
1526.231445	244.324463
1525.213867	54.257572
1524.195313	649.015015
1523.177734	322.414246
1522.159180	-83.882446
1521.139648	96.225090
1520.121094	124.490379
1519.101563	175.782486
1518.082031	280.937653
1517.062500	75.068153
1516.042969	41.319466
1515.022461	-313.547516
1514.001953	132.800018
1512.981445	-134.806793
1511.960938	-163.677368
1510.939453	-43.789238
1509.918945	232.485962
1508.897461	64.805359
1507.875000	-320.869049
1506.853516	-52.635025
1505.831055	276.920166
1504.809570	-167.693481
1503.787109	228.229507
1502.763672	65.444267
1501.741211	-248.431335
1500.717773	-37.320976
1499.694336	-28.609274
1498.670898	-173.534958
1497.646484	-141.900101
1496.623047	32.950893
1495.598633	-252.767365
1494.574219	-83.206673
1493.549805	32.534954
1492.524414	-20.553658
1491.499023	-198.897568
1490.473633	0.950218
1489.448242	154.684753
1488.422852	-100.346565
1487.396484	-36.133530
1486.370117	155.660812
1485.343750	398.381958
1484.317383	69.334396
1483.290039	197.069290
1482.262695	138.507751
1481.235352	294.159393
1480.208008	169.242813
1479.180664	232.992233
1478.152344	444.490021
1477.124023	581.979736
1476.095703	622.578430
1475.067383	189.397263
1474.038086	517.754944
1473.008789	761.938110
1471.979492	700.557861
1470.950195	926.754883
1469.919922	941.650391
1468.890625	844.620605
1467.860352	1037.531372
1466.830078	815.899841
1465.798828	1130.728149
1464.768555	865.956970
1463.737305	964.647400
1462.706055	1147.131104
1461.674805	1032.366821
1460.642578	920.179199
1459.610352	787.735657
1458.578125	1091.944214
1457.545898	1345.277466
1456.513672	1154.498901
1455.480469	1321.470215
1454.447266	1430.056030
1453.414063	1490.433960
1452.380859	1236.457275
1451.346680	1225.909546
1450.313477	1395.312866
1449.279297	1298.642944
1448.244141	1196.958130
1447.209961	1551.184692
1446.174805	1452.077637
1445.139648	1421.385986
1444.104492	1218.652466
1443.069336	1271.587646
1442.033203	1362.465576
1440.998047	1352.192505
1439.961914	1296.433838
1438.924805	1094.099487
1437.888672	934.874695
1436.851563	1096.669312
1435.814453	1036.116577
1434.777344	861.973938
1433.740234	776.338562
1432.702148	872.559021
1431.664063	605.299500
1430.625977	315.495117
1429.587891	555.731262
1428.548828	223.270615
1427.509766	450.913910
1426.471680	502.022064
1425.431641	280.873077
1424.392578	339.664246
1423.352539	214.525452
1422.312500	371.674957
1421.272461	241.674500
1420.232422	192.380768
1419.191406	170.857681
1418.150391	380.998840
1417.109375	284.082764
1416.068359	26.245298
1415.027344	352.214081
1413.985352	248.023956
1412.943359	111.265343
1411.901367	100.339630
1410.858398	-46.243553
1409.816406	-51.951672
1408.773438	73.053886
1407.730469	225.716537
1406.687500	240.269547
1405.643555	169.521652
1404.599609	23.578028
1403.555664	71.025406
1402.511719	83.409447
1401.466797	-114.863243
1400.422852	-114.816544
1399.377930	163.643311
1398.333008	389.423584
1397.287109	116.393990
1396.242188	269.590393
1395.196289	122.150108
1394.150391	220.339310
1393.104492	-19.505566
1392.057617	-36.334808
1391.010742	-43.050571
1389.963867	300.704956
1388.916992	-11.161559
1387.870117	69.953712
1386.822266	141.110580
1385.774414	332.357483
1384.726563	66.112625
1383.677734	-52.466328
1382.629883	81.505295
1381.581055	-211.725754
1380.532227	-47.625320
1379.483398	96.519585
1378.433594	250.673599
1377.383789	434.813843
1376.333984	67.414970
1375.284180	-202.419495
1374.234375	266.372925
1373.183594	19.241541
1372.132813	-122.960136
1371.082031	201.193542
1370.031250	186.321609
1368.979492	-37.782578
1367.927734	-54.904728
1366.875977	-89.363396
1365.824219	60.575550
1364.771484	180.656921
1363.718750	221.123825
1362.666016	206.915421
1361.613281	-60.990131
1360.560547	148.945877
1359.506836	102.702957
1358.453125	-162.249786
1357.399414	45.356712
1356.344727	-293.857208
1355.291016	251.831360
1354.236328	568.796326
1353.181641	403.836365
1352.126953	266.357117
1351.071289	297.850342
1350.015625	386.512726
1348.959961	299.021423
1347.904297	300.979279
1346.847656	578.374390
1345.791992	684.613403
1344.735352	627.229858
1343.677734	552.596375
1342.621094	854.827881
1341.563477	733.263184
1340.505859	465.664337
1339.448242	542.559875
1338.390625	525.402100
1337.332031	575.173767
1336.273438	639.855408
1335.214844	862.977356
1334.156250	794.118835
1333.097656	789.683228
1332.038086	691.339111
1330.978516	627.732605
1329.917969	415.895691
1328.858398	565.081726
1327.797852	664.850037
1326.737305	646.063049
1325.676758	857.063416
1324.616211	687.750610
1323.554688	787.684265
1322.493164	492.703094
1321.431641	765.520874
1320.370117	761.948975
1319.307617	694.303162
1318.245117	806.787170
1317.182617	939.009094
1316.120117	745.835083
1315.056641	572.518555
1313.993164	803.448425
1312.929688	874.205566
1311.866211	777.505493
1310.802734	966.550293
1309.738281	847.822083
1308.673828	591.359802
1307.609375	814.931824
1306.543945	834.247009
1305.479492	932.323425
1304.414063	983.675842
1303.347656	936.699646
1302.282227	835.717163
1301.215820	815.921326
1300.150391	948.526794
1299.083008	1110.587402
1298.016602	950.880920
1296.949219	643.949951
1295.882813	862.563599
1294.815430	766.946472
1293.747070	997.775146
1292.679688	1042.088013
1291.611328	821.504333
1290.542969	574.075867
1289.474609	814.690063
1288.405273	618.906006
1287.335938	869.265625
1286.266602	347.744171
1285.197266	495.225128
1284.127930	765.121338
1283.057617	530.521423
1281.987305	653.457336
1280.916992	925.656250
1279.845703	429.415985
1278.775391	867.942017
1277.704102	415.997040
1276.632813	516.911743
1275.560547	678.913574
1274.489258	931.303711
1273.416992	785.264832
1272.344727	453.619873
1271.271484	835.383423
1270.199219	884.866272
1269.125977	1022.229858
1268.052734	915.435608
1266.979492	835.541016
1265.905273	911.841980
1264.831055	580.727783
1263.756836	793.636597
1262.682617	577.303650
1261.607422	751.114868
1260.533203	754.242310
1259.458008	679.386597
1258.381836	1008.972595
1257.306641	729.490540
1256.230469	1029.690063
1255.154297	937.778870
1254.078125	921.359253
1253.001953	846.531738
1251.924805	861.746887
1250.847656	602.077515
1249.770508	889.696472
1248.692383	810.030701
1247.615234	674.483032
1246.537109	867.070557
1245.458984	716.958130
1244.379883	644.629456
1243.300781	684.036377
1242.222656	752.550781
1241.142578	745.750732
1240.063477	525.353271
1238.983398	392.387390
1237.904297	395.318512
1236.823242	589.833984
1235.743164	961.268250
1234.662109	939.751831
1233.582031	983.670288
1232.500977	659.191101
1231.418945	373.590851
1230.337891	560.438904
1229.255859	584.916382
1228.173828	650.514709
1227.090820	464.301544
1226.008789	423.354370
1224.925781	445.299469
1223.842773	445.433105
1222.759766	377.817200
1221.675781	411.749908
1220.591797	303.008057
1219.507813	457.721985
1218.423828	423.858002
1217.338867	389.970062
1216.254883	269.114716
1215.169922	198.986435
1214.083984	430.625671
1212.999023	440.071655
1211.913086	323.989380
1210.827148	335.788940
1209.741211	441.618439
1208.654297	499.127502
1207.567383	477.009521
1206.480469	216.227142
1205.393555	512.217590
1204.306641	196.050903
1203.218750	470.150146
1202.130859	163.683578
1201.042969	-41.557941
1199.954102	-90.282288
1198.865234	-37.942112
1197.776367	252.544510
1196.687500	-3.217053
1195.598633	250.974304
1194.508789	305.430176
1193.418945	56.915001
1192.329102	-83.372025
1191.238281	-105.898621
1190.147461	51.724800
1189.056641	139.584213
1187.965820	138.513702
1186.875000	154.208664
1185.783203	-82.175629
1184.691406	58.262390
1183.599609	-166.076736
1182.506836	24.602875
1181.414063	-106.187691
1180.321289	-73.924774
1179.228516	231.546158
1178.135742	122.246880
1177.041992	381.930206
1175.948242	-55.609261
1174.854492	256.609222
1173.759766	128.082657
1172.665039	-2.816139
1171.570313	-315.580933
1170.475586	10.614869
1169.380859	193.097855
1168.285156	-100.482712
1167.189453	184.683746
1166.093750	-378.970642
1164.997070	13.607656
1163.900391	-26.526508
1162.803711	468.451630
1161.707031	98.564095
1160.609375	-113.596519
1159.512695	18.092989
1158.415039	61.371902
1157.316406	266.863831
1156.218750	152.547623
1155.120117	26.322653
1154.021484	422.365234
1152.922852	-87.763382
1151.823242	64.939507
1150.723633	-54.121151
1149.624023	-54.026642
1148.524414	-84.924637
1147.423828	48.478580
1146.323242	193.703323
1145.222656	-22.974197
1144.122070	69.798393
1143.020508	269.570679
1141.918945	190.917786
1140.817383	78.987061
1139.715820	133.525482
1138.613281	104.815063
1137.510742	137.890015
1136.408203	-178.342499
1135.305664	367.860657
1134.202148	241.679932
1133.098633	179.651596
1131.995117	226.839111
1130.891602	228.899719
1129.787109	420.767792
1128.682617	415.641754
1127.578125	-61.469509
1126.473633	291.550201
1125.368164	412.072845
1124.262695	335.814484
1123.157227	387.541779
1122.050781	150.214584
1120.944336	197.213074
1119.837891	286.813721
1118.731445	141.996094
1117.625000	392.517151
1116.517578	58.430557
1115.410156	-100.428429
1114.302734	-183.525497
1113.194336	92.857124
1112.085938	19.218748
1110.977539	-78.015663
1109.869141	-35.772728
1108.759766	-144.750610
1107.651367	280.159424
1106.541016	225.491486
1105.431641	366.827057
1104.321289	253.180801
1103.211914	219.844986
1102.100586	56.766033
1100.990234	242.886536
1099.878906	322.815094
1098.768555	306.066467
1097.656250	169.118591
1096.544922	246.716507
1095.432617	442.101868
1094.320313	163.955399
1093.208008	309.866119
1092.095703	290.923096
1090.982422	104.881638
1089.869141	170.770035
1088.755859	328.421448
1087.641602	142.587387
1086.527344	-5.500842
1085.413086	234.472351
1084.298828	549.592102
1083.183594	340.510345
1082.069336	110.418732
1080.954102	73.094765
1079.837891	226.055328
1078.722656	167.671356
1077.606445	-116.007843
1076.490234	-178.899780
1075.373047	16.382170
1074.255859	42.717293
1073.139648	-38.792683
1072.021484	344.039581
1070.904297	-37.473091
1069.786133	204.662506
1068.667969	212.419098
1067.549805	327.985229
1066.430664	101.603340
1065.312500	67.391228
1064.193359	-20.596905
1063.073242	-80.404823
1061.954102	26.008739
1060.833984	193.252991
1059.713867	89.173195
1058.592773	368.682037
1057.472656	168.882828
1056.351563	-30.763321
1055.230469	-71.360596
1054.108398	86.695267
1052.987305	127.966003
1051.865234	215.981552
1050.743164	-90.512970
1049.620117	135.350540
1048.497070	-14.507148
1047.374023	31.738951
1046.250977	220.308365
1045.127930	-101.809868
1044.003906	119.483101
1042.879883	28.425951
1041.754883	196.135208
1040.630859	154.172974
1039.505859	61.060688
1038.380859	-71.517998
1037.254883	-78.245178
1036.129883	-105.836723
1035.003906	-112.397675
1033.876953	125.398949
1032.750977	-20.608538
1031.624023	61.416618
1030.497070	162.081284
1029.370117	292.997284
1028.242188	-82.643974
1027.115234	-139.747223
1025.986328	-345.397278
1024.858398	-251.309250
1023.730469	-247.725327
1022.601563	-434.385498
1021.471680	-22.183729
1020.342773	-217.918304
1019.212891	-9.897541
1018.083008	-203.056641
1016.953125	-201.295715
1015.823242	-55.745373
1014.692383	-7.502641
1013.561523	-220.987488
1012.430664	24.323723
1011.298828	163.086075
1010.166992	130.555099
1009.035156	79.609795
1007.903320	195.386993
1006.770508	158.506851
1005.637695	595.892456
1004.504883	753.358276
1003.371094	1084.229736
1002.238281	821.022095
1001.104492	678.185059
999.969727	357.615173
998.835938	171.247192
997.701172	1.220601
996.566406	-25.501312
995.430664	148.684601
994.295898	230.573578
993.160156	91.038116
992.024414	-189.039001
990.887695	-95.331726
989.750977	132.136261
988.614258	-92.172440
987.477539	227.536758
986.340820	275.335785
985.203125	-174.306473
984.065430	-38.756008
982.926758	-112.682480
981.789063	108.121422
980.650391	105.703491
979.511719	-108.281151
978.372070	75.826149
977.233398	-25.205492
976.093750	117.584351
974.953125	55.832047
973.813477	-139.084412
972.672852	-37.469868
971.532227	-140.234329
970.390625	122.236298
969.250000	-35.452156
968.108398	263.757294
966.966797	170.520691
965.824219	109.526497
964.681641	140.381744
963.539063	352.450897
962.396484	115.168655
961.253906	118.729553
960.110352	104.033249
958.966797	-68.649620
957.822266	47.406864
956.678711	213.855682
955.534180	453.557800
954.388672	22.621826
953.244141	-106.000854
952.098633	124.672134
950.953125	35.106155
949.807617	345.804108
948.661133	352.380951
947.514648	180.751053
946.368164	-125.545662
945.221680	-13.582512
944.074219	-88.886978
942.926758	-63.627014
941.779297	91.803673
940.630859	146.803513
939.483398	384.373077
938.334961	227.242004
937.185547	81.647560
936.037109	72.982567
934.887695	39.303066
933.737305	48.998619
932.587891	-82.530441
931.437500	-20.315725
930.287109	98.856926
929.136719	113.283134
927.985352	159.623383
926.834961	-60.290806
925.682617	84.001213
924.531250	-135.700119
923.378906	-205.150543
922.226563	-99.454590
921.074219	-173.346008
919.921875	71.001999
918.768555	-43.714691
917.615234	32.467556
916.460938	233.561050
915.307617	182.564514
914.153320	265.554718
912.999023	-212.008743
911.843750	11.769324
910.688477	-7.243319
909.533203	46.350395
908.377930	2.449484
907.221680	-136.603500
906.066406	-150.931335
904.909180	-183.349289
903.752930	151.214935
902.595703	28.195923
901.438477	-87.954773
900.281250	153.601334
899.123047	-148.054825
897.965820	190.713516
896.807617	70.169235
895.648438	-251.565948
894.489258	136.766083
893.331055	224.296478
892.170898	31.587334
891.011719	28.747709
889.851563	-98.312943
888.691406	32.122494
887.531250	-36.175823
886.370117	216.072372
885.208984	-5.681429
884.047852	-91.969757
882.885742	94.698593
881.724609	175.286560
880.562500	73.223206
879.399414	72.632240
878.237305	87.800896
877.074219	247.136719
875.911133	151.876480
874.747070	203.019241
873.583008	364.432648
872.418945	489.744476
871.254883	65.937874
870.089844	125.992401
868.925781	138.763931
867.759766	140.275330
866.594727	128.272995
865.428711	109.515923
864.262695	223.317337
863.096680	271.892975
861.930664	190.157837
860.763672	285.825775
859.596680	129.997314
858.428711	216.605026
857.260742	238.073730
856.092773	66.580215
854.924805	458.063019
853.756836	649.773254
852.587891	475.971558
851.418945	98.276344
850.249023	368.262787
849.080078	344.633545
847.910156	493.428467
846.739258	234.619324
845.569336	45.284111
844.398438	220.790619
843.227539	134.398239
842.056641	-36.997189
840.884766	91.325897
839.712891	-77.820213
838.541016	385.665466
837.368164	468.979126
836.196289	24.927927
835.022461	199.786942
833.849609	119.934479
832.675781	-102.808975
831.501953	299.502136
830.328125	208.392838
829.154297	81.587364
827.979492	255.920471
826.804688	106.773514
825.628906	-51.262920
824.454102	227.599899
823.278320	36.090305
822.102539	-84.083900
820.925781	-190.881012
819.749023	27.444050
818.572266	25.211489
817.395508	-28.258430
816.217773	82.919724
815.040039	-37.373947
813.862305	-262.196045
812.684570	-24.433237
811.505859	44.211998
810.327148	-285.073334
809.147461	19.051260
807.968750	7.518580
806.789063	-17.379251
805.609375	110.904434
804.428711	65.922966
803.248047	-285.370605
802.067383	-239.352859
800.886719	-213.367203
799.705078	-120.901344
798.523438	-137.173813
797.341797	8.347095
796.160156	-262.914276
794.977539	-141.892960
793.794922	-74.137276
792.611328	-48.533443
791.428711	-127.055336
790.245117	40.141266
789.060547	-118.114937
787.876953	126.362625
786.692383	138.416107
785.507813	-79.582458
784.323242	-312.993622
783.137695	-119.689896
781.952148	64.644241
780.766602	180.363205
779.580078	57.422546
778.393555	33.888027
777.207031	120.729347
776.020508	-35.318146
774.833008	0.681597
773.645508	323.462494
772.458008	87.980682
771.270508	40.036064
770.082031	309.584229
768.893555	98.441322
767.704102	127.590263
766.514648	59.757454
765.325195	-56.524658
764.135742	126.729515
762.946289	369.321991
761.755859	263.999420
760.565430	-63.556538
759.374023	0.652700
758.183594	117.606506
756.992188	168.521515
755.799805	3.942021
754.608398	59.234222
753.416016	-70.100098
752.223633	112.597504
751.030273	-111.148926
749.837891	359.134369
748.644531	185.923767
747.450195	78.642632
746.256836	-22.004778
745.062500	156.026337
743.868164	-38.902340
742.672852	160.985306
741.477539	165.666214
740.282227	258.024750
739.086914	109.304611
737.890625	-21.807842
736.695313	-80.567314
735.498047	81.886818
734.301758	-18.433788
733.104492	128.640900
731.907227	6.511670
730.709961	-34.593334
729.511719	-53.782551
728.313477	-129.793900
727.115234	-43.967579
725.916992	155.502716
724.717773	16.209818
723.518555	209.077835
722.318359	185.660614
721.119141	122.982307
719.918945	154.242752
718.718750	-8.723894
717.517578	55.362892
716.316406	184.905579
715.115234	-209.021942
713.914063	162.648346
712.711914	-93.654480
711.509766	103.548088
710.307617	191.755722
709.104492	168.872192
707.902344	104.668999
706.698242	103.698181
705.495117	13.528062
704.291016	-130.953125
703.086914	-136.048416
701.882813	-19.254293
700.678711	-80.797676
699.473633	-111.803726
698.268555	-44.905773
697.062500	-4.049172
695.857422	119.423271
694.651367	-50.359215
693.444336	-67.957405
692.238281	-83.304283
691.031250	-150.668716
689.824219	1.282351
688.616211	31.732866
687.409180	14.518878
686.200195	38.611156
684.992188	-117.200172
683.784180	84.835297
682.575195	-46.898956
681.366211	163.873062
680.156250	-279.584167
678.946289	41.784557
677.736328	62.119442
676.526367	-138.269348
675.315430	-171.812302
674.104492	-49.450611
672.893555	98.913033
671.682617	50.498993
670.470703	118.974792
669.258789	-48.106873
668.046875	55.154106
666.833984	164.960724
665.621094	30.719009
664.408203	-133.586884
663.194336	84.494438
661.981445	73.755035
660.767578	11.346093
659.552734	-25.015417
658.338867	210.571503
657.124023	-157.715881
655.908203	-163.447586
654.693359	-289.775787
653.477539	191.874008
652.261719	-22.555668
651.045898	-57.947365
649.829102	-86.717239
648.612305	274.409180
647.395508	65.026108
646.177734	94.794113
644.959961	311.899689
643.742188	-43.185760
642.524414	309.657684
641.305664	505.528961
640.086914	-14.412893
638.868164	106.540268
637.648438	122.320107
636.429688	230.631638
635.208984	227.395035
633.989258	159.909973
632.768555	223.600342
631.547852	-34.503712
630.327148	214.119385
629.106445	143.165207
627.884766	239.747406
626.663086	8.400151
625.440430	199.718277
624.217773	277.560242
622.995117	122.013161
621.772461	217.420288
620.549805	45.273495
619.326172	-34.469120
618.102539	-53.985909
616.877930	35.924332
615.654297	-57.994522
614.429688	-76.720604
613.204102	-18.152416
611.979492	158.269974
610.753906	-84.138367
609.528320	92.808144
608.301758	-84.757904
607.075195	-48.277599
605.848633	-26.446871
604.622070	-23.514006
