# Supplementary material for: Raman spectroscopy accurately differentiates mucosal healing from non-healing and biochemical changes following biological therapy in inflammatory bowel disease
Source: PLoS One. 2021 Jun 2;16(6):e0252210. doi: 10.1371/journal.pone.0252210 (PMC8172032; doi:10.1371/journal.pone.0252210)
Supplement: S4 Dataset — (ZIP) [file pone.0252210.s006.zip › CD Mucosal healing/OC005 post treatment_BL sub CR removed_62__X_-13150.6__Y_1411.83__Z_-2779.46__Time_703.txt]

1714.780273	51.098724
1713.803711	70.372322
1712.827148	42.370377
1711.849609	-38.683052
1710.873047	-57.398926
1709.895508	85.276398
1708.917969	43.573006
1707.939453	-179.743591
1706.961914	55.691166
1705.983398	-48.537907
1705.004883	-66.472733
1704.025391	-49.069145
1703.046875	110.757278
1702.067383	-1.866933
1701.087891	-132.612076
1700.108398	-27.411345
1699.127930	-20.673895
1698.148438	-64.160843
1697.167969	66.586044
1696.187500	32.144592
1695.206055	171.846039
1694.225586	223.897552
1693.244141	60.132683
1692.262695	-9.619033
1691.281250	-38.804588
1690.298828	236.677368
1689.317383	112.401810
1688.334961	263.350922
1687.352539	332.053772
1686.369141	190.572601
1685.386719	414.793823
1684.403320	415.522858
1683.419922	462.001587
1682.435547	490.248169
1681.452148	452.382568
1680.467773	603.978516
1679.483398	585.599243
1678.499023	700.716614
1677.514648	627.315125
1676.529297	487.853119
1675.543945	723.834351
1674.558594	747.426086
1673.573242	1013.304138
1672.586914	1005.721436
1671.600586	974.627380
1670.614258	1039.567993
1669.627930	1011.913513
1668.641602	1175.823364
1667.654297	1066.598999
1666.666992	1464.703735
1665.679688	1316.398315
1664.692383	1248.101929
1663.704102	1524.961304
1662.715820	1552.794556
1661.727539	1424.548096
1660.739258	1368.259155
1659.750977	1640.907349
1658.761719	1850.166870
1657.772461	1416.027710
1656.783203	1588.808472
1655.793945	1314.395996
1654.803711	1344.793701
1653.813477	1333.137817
1652.823242	1141.870239
1651.833008	1342.460571
1650.841797	1344.892212
1649.851563	1014.469421
1648.860352	813.981689
1647.869141	796.206238
1646.876953	805.113647
1645.885742	597.668274
1644.893555	755.025024
1643.901367	606.261963
1642.908203	325.802734
1641.916016	452.167450
1640.922852	240.939865
1639.929688	354.526093
1638.936523	228.261536
1637.943359	202.474823
1636.949219	103.082329
1635.955078	135.730606
1634.960938	168.563736
1633.966797	-30.275137
1632.971680	-107.674400
1631.977539	160.143707
1630.982422	19.909889
1629.986328	193.158524
1628.991211	-96.691055
1627.995117	-112.606239
1627.000000	74.209641
1626.003906	-72.926918
1625.006836	22.058575
1624.010742	-40.581970
1623.013672	201.827301
1622.016602	71.122238
1621.019531	140.270554
1620.021484	356.601044
1619.024414	200.062683
1618.026367	282.622833
1617.028320	220.887360
1616.029297	314.118225
1615.031250	231.621109
1614.032227	65.311600
1613.033203	-3.796530
1612.034180	71.426880
1611.035156	175.536835
1610.035156	193.187668
1609.035156	129.675171
1608.035156	129.134537
1607.035156	312.003723
1606.034180	243.463898
1605.033203	-73.703979
1604.032227	119.729218
1603.031250	129.942841
1602.030273	163.743240
1601.028320	-37.852074
1600.026367	-82.411758
1599.024414	-58.938911
1598.022461	-103.413139
1597.019531	-249.773651
1596.016602	-32.850826
1595.013672	-56.343842
1594.010742	-267.863983
1593.007813	-53.651318
1592.003906	9.052464
1591.000000	-155.349457
1589.996094	-116.137085
1588.992188	-37.812073
1587.987305	-16.918623
1586.983398	147.387695
1585.978516	298.567963
1584.972656	92.539688
1583.967773	105.497086
1582.961914	220.039032
1581.956055	6.267422
1580.950195	16.539429
1579.944336	201.233749
1578.937500	271.258514
1577.931641	278.747192
1576.924805	260.162750
1575.916992	82.834167
1574.910156	51.195084
1573.902344	-40.299408
1572.894531	-82.411842
1571.886719	-23.188883
1570.878906	56.737892
1569.870117	152.151657
1568.862305	-56.474915
1567.853516	-41.728092
1566.843750	201.438293
1565.834961	70.596123
1564.825195	17.594398
1563.815430	-48.438725
1562.805664	121.561897
1561.795898	-25.040693
1560.785156	201.759155
1559.775391	125.029686
1558.764648	120.818512
1557.752930	-2.700813
1556.742188	156.164658
1555.730469	156.842056
1554.718750	281.735168
1553.707031	-111.397018
1552.695313	49.541451
1551.682617	145.594955
1550.670898	215.629776
1549.658203	207.908142
1548.644531	150.930252
1547.631836	65.425438
1546.618164	0.523674
1545.604492	-108.406044
1544.590820	46.199490
1543.577148	-39.670700
1542.562500	0.952091
1541.547852	93.092789
1540.533203	48.221046
1539.518555	70.369087
1538.503906	71.737144
1537.488281	-66.369476
1536.472656	-34.266811
1535.457031	95.715248
1534.441406	75.943176
1533.424805	120.504242
1532.408203	-64.497986
1531.391602	21.054090
1530.375000	-71.345909
1529.358398	-135.498260
1528.340820	173.689835
1527.323242	65.471237
1526.305664	245.502853
1525.287109	82.996391
1524.269531	61.967983
1523.250977	17.654774
1522.232422	137.848572
1521.213867	88.131340
1520.194336	231.127502
1519.175781	-1.361169
1518.156250	-56.561394
1517.136719	93.686668
1516.116211	81.888016
1515.096680	72.540886
1514.076172	68.192184
1513.055664	-13.304211
1512.034180	-218.107681
1511.013672	-48.287170
1509.992188	36.656548
1508.970703	-1.690545
1507.949219	-86.311317
1506.927734	-127.437622
1505.905273	59.457233
1504.882813	-125.470779
1503.860352	45.713604
1502.837891	-118.893173
1501.815430	-183.669235
1500.791992	-251.114655
1499.768555	-118.966209
1498.745117	-189.204437
1497.720703	103.834442
1496.697266	69.150764
1495.672852	-88.432755
1494.648438	91.507027
1493.623047	28.337723
1492.598633	115.910309
1491.573242	228.872925
1490.547852	162.806549
1489.522461	76.215332
1488.497070	-15.560616
1487.470703	99.416214
1486.444336	219.337677
1485.417969	346.754944
1484.391602	461.248535
1483.364258	322.985107
1482.336914	470.369049
1481.309570	408.459381
1480.282227	535.154175
1479.254883	631.102356
1478.226563	566.329712
1477.198242	692.594727
1476.169922	737.184204
1475.141602	870.805786
1474.112305	902.401062
1473.083008	877.880310
1472.053711	924.548950
1471.024414	1182.331543
1469.995117	1193.116577
1468.964844	1216.515381
1467.934570	1557.723877
1466.904297	1481.702759
1465.874023	1530.198120
1464.842773	1672.618774
1463.811523	1578.582886
1462.780273	1837.642334
1461.749023	1906.018677
1460.717773	1791.456055
1459.685547	1895.202026
1458.653320	1846.534302
1457.621094	2188.643311
1456.587891	2241.278564
1455.555664	2161.935791
1454.522461	2110.447998
1453.489258	2221.206299
1452.455078	2562.538574
1451.421875	2490.554199
1450.387695	2210.743896
1449.353516	2351.559570
1448.319336	2304.829834
1447.285156	2247.944092
1446.250000	2444.208252
1445.214844	2301.152100
1444.179688	2380.825195
1443.144531	2060.649902
1442.108398	2109.895508
1441.072266	2075.625244
1440.036133	2251.211914
1439.000000	2100.573975
1437.963867	2119.317383
1436.926758	2029.353516
1435.889648	1770.132568
1434.852539	1713.074585
1433.814453	1602.975342
1432.777344	1288.411865
1431.739258	1032.011597
1430.701172	1070.987183
1429.663086	958.543823
1428.624023	682.153015
1427.584961	632.867188
1426.545898	475.169952
1425.506836	425.945282
1424.467773	502.766632
1423.427734	438.426849
1422.387695	411.910858
1421.347656	536.546997
1420.307617	384.121582
1419.266602	460.878601
1418.226563	255.698807
1417.184570	292.198639
1416.143555	182.776581
1415.102539	395.425659
1414.060547	248.330399
1413.018555	310.032196
1411.976563	276.201019
1410.934570	440.979645
1409.891602	193.577988
1408.848633	127.210152
1407.805664	88.536362
1406.762695	-120.855461
1405.718750	-71.519844
1404.674805	103.348862
1403.630859	280.695984
1402.586914	249.749039
1401.542969	136.076370
1400.498047	150.400925
1399.453125	169.785889
1398.408203	108.989952
1397.363281	-4.361983
1396.317383	122.950294
1395.271484	287.847046
1394.225586	187.214874
1393.179688	-83.607559
1392.132813	71.385292
1391.086914	391.606598
1390.040039	98.573517
1388.992188	-34.137814
1387.945313	-14.105925
1386.897461	-34.040825
1385.849609	-101.404846
1384.801758	-66.161247
1383.753906	21.633947
1382.705078	-77.965408
1381.657227	-72.493011
1380.608398	-146.887558
1379.558594	-26.383646
1378.509766	-108.077080
1377.459961	-124.756706
1376.410156	45.840744
1375.360352	11.845558
1374.309570	-24.549240
1373.259766	-50.847691
1372.208984	-159.341797
1371.158203	91.308304
1370.106445	15.413075
1369.055664	-97.718903
1368.003906	48.396408
1366.952148	62.530975
1365.900391	-139.903931
1364.847656	128.423050
1363.794922	167.720978
1362.742188	119.999687
1361.689453	74.892975
1360.636719	199.077591
1359.583008	213.870605
1358.529297	198.925751
1357.475586	288.514404
1356.420898	64.984131
1355.367188	8.169737
1354.312500	88.128853
1353.257813	175.619003
1352.203125	300.437775
1351.147461	469.998596
1350.091797	341.722595
1349.036133	258.290100
1347.980469	425.619629
1346.923828	578.101501
1345.868164	872.017395
1344.811523	550.958008
1343.754883	649.131592
1342.697266	682.928894
1341.640625	674.715393
1340.583008	770.674438
1339.524414	834.502930
1338.466797	727.559753
1337.409180	603.454407
1336.350586	724.579041
1335.291992	828.451355
1334.232422	917.546570
1333.173828	833.571899
1332.114258	707.704468
1331.054688	905.938843
1329.995117	683.944031
1328.934570	825.490601
1327.875000	996.761047
1326.814453	538.082825
1325.753906	768.861877
1324.692383	493.415131
1323.630859	632.993958
1322.570313	747.960632
1321.507813	848.178772
1320.446289	894.203064
1319.383789	1169.737549
1318.322266	976.690674
1317.259766	1008.226746
1316.196289	946.187439
1315.133789	1024.789063
1314.070313	864.452332
1313.006836	728.943848
1311.943359	1049.279541
1310.878906	911.562683
1309.814453	1044.844360
1308.750977	912.357056
1307.685547	885.855164
1306.621094	1149.812378
1305.555664	1148.105225
1304.490234	971.906067
1303.424805	980.307007
1302.359375	1173.188110
1301.292969	891.760742
1300.226563	1180.631348
1299.160156	933.945496
1298.093750	1146.768799
1297.026367	1030.563721
1295.958984	1000.445129
1294.891602	1088.265503
1293.824219	702.545410
1292.756836	925.547363
1291.688477	753.642578
1290.620117	780.559387
1289.551758	903.189270
1288.482422	687.592102
1287.413086	589.826965
1286.343750	698.023499
1285.274414	576.004700
1284.205078	701.501709
1283.134766	714.403809
1282.064453	597.650391
1280.994141	713.558411
1279.923828	616.623657
1278.852539	691.072632
1277.781250	555.232849
1276.709961	693.426086
1275.637695	618.944519
1274.566406	786.571716
1273.494141	836.908997
1272.421875	867.763855
1271.349609	822.964905
1270.276367	827.110046
1269.203125	980.272278
1268.129883	706.257568
1267.056641	786.319153
1265.982422	1034.781982
1264.909180	1019.748291
1263.834961	902.357788
1262.759766	733.881531
1261.685547	965.360718
1260.610352	741.025330
1259.535156	660.625977
1258.459961	753.300598
1257.383789	763.182129
1256.308594	960.630554
1255.232422	934.064636
1254.155273	944.077576
1253.079102	839.767212
1252.001953	959.394531
1250.924805	1001.183289
1249.847656	1098.939331
1248.770508	744.455688
1247.692383	997.898865
1246.614258	879.430786
1245.536133	790.216736
1244.458008	739.952942
1243.378906	803.902771
1242.299805	795.016052
1241.220703	953.680603
1240.141602	697.267578
1239.061523	652.115540
1237.981445	667.666382
1236.901367	709.920166
1235.821289	616.382813
1234.740234	617.466248
1233.659180	797.942322
1232.578125	641.510315
1231.497070	640.229797
1230.415039	774.617310
1229.333984	783.028687
1228.251953	600.173706
1227.168945	519.080627
1226.086914	459.815399
1225.003906	565.119873
1223.920898	413.960114
1222.837891	601.470032
1221.753906	455.213959
1220.669922	417.809326
1219.585938	351.418304
1218.501953	292.302734
1217.416992	213.882477
1216.333008	430.160828
1215.248047	354.144501
1214.162109	447.149933
1213.077148	496.655121
1211.991211	365.135498
1210.905273	535.240723
1209.819336	517.106750
1208.732422	240.923889
1207.646484	312.032654
1206.559570	327.645630
1205.471680	528.793274
1204.384766	438.285828
1203.296875	188.802704
1202.208984	83.902985
1201.121094	304.073273
1200.032227	-19.933664
1198.944336	212.127426
1197.855469	54.243290
1196.765625	158.607498
1195.676758	-54.590126
1194.586914	-82.581741
1193.497070	45.660885
1192.407227	-37.709511
1191.316406	-58.611187
1190.226563	-79.550156
1189.135742	-124.549873
1188.044922	-114.348427
1186.953125	49.448345
1185.861328	-46.113346
1184.769531	-45.698002
1183.677734	0.245726
1182.585938	106.078766
1181.493164	46.330879
1180.400391	75.260551
1179.307617	29.804964
1178.213867	-15.693722
1177.120117	32.205830
1176.026367	372.263123
1174.932617	321.728943
1173.838867	-30.542421
1172.744141	141.523438
1171.649414	4.705201
1170.554688	293.787903
1169.458984	221.439606
1168.364258	-56.634102
1167.268555	67.053360
1166.171875	11.311385
1165.076172	-22.971378
1163.979492	23.924767
1162.882813	242.728439
1161.786133	260.722961
1160.688477	292.953064
1159.590820	351.346863
1158.493164	323.705322
1157.395508	310.309998
1156.297852	251.506851
1155.199219	235.575729
1154.100586	124.178696
1153.000977	229.700012
1151.902344	99.110497
1150.802734	42.365818
1149.703125	-0.147925
1148.603516	19.200640
1147.502930	-92.532555
1146.402344	0.454944
1145.301758	50.461594
1144.201172	17.060308
1143.099609	-61.626743
1141.999023	-88.034294
1140.896484	-145.445786
1139.794922	-41.237381
1138.692383	148.405624
1137.590820	316.484833
1136.487305	341.821442
1135.384766	238.778671
1134.281250	114.310379
1133.178711	177.392563
1132.074219	755.485291
1130.970703	488.301483
1129.866211	588.933167
1128.761719	827.019653
1127.657227	619.011292
1126.552734	617.302795
1125.447266	589.419006
1124.341797	466.650055
1123.236328	685.068481
1122.130859	687.710876
1121.024414	363.396698
1119.917969	657.186096
1118.811523	676.126404
1117.704102	479.572235
1116.596680	304.315430
1115.489258	358.536285
1114.381836	360.606506
1113.274414	346.033600
1112.166016	487.414185
1111.057617	411.184235
1109.949219	590.122803
1108.839844	553.890869
1107.730469	741.987122
1106.621094	589.854004
1105.511719	574.643677
1104.401367	795.398865
1103.291016	652.543518
1102.180664	653.596252
1101.070313	779.587402
1099.958984	801.670837
1098.847656	668.055115
1097.736328	602.783447
1096.625000	718.931152
1095.512695	809.028015
1094.400391	743.540771
1093.288086	680.366211
1092.174805	913.815247
1091.062500	761.040527
1089.949219	770.649841
1088.835938	634.308655
1087.721680	672.031799
1086.607422	688.509460
1085.493164	577.947083
1084.378906	693.046509
1083.263672	697.567627
1082.149414	793.672974
1081.034180	884.973633
1079.917969	645.018005
1078.802734	618.800964
1077.686523	770.948120
1076.570313	707.054443
1075.453125	694.756775
1074.336914	490.063141
1073.219727	646.595947
1072.101563	441.905731
1070.984375	429.506683
1069.866211	431.129486
1068.748047	458.490692
1067.629883	504.544373
1066.511719	367.859863
1065.392578	669.073914
1064.273438	658.761597
1063.154297	618.001160
1062.034180	448.526947
1060.914063	363.327362
1059.793945	413.801910
1058.673828	335.624512
1057.552734	360.321594
1056.431641	310.200012
1055.310547	568.536255
1054.189453	336.144043
1053.067383	178.582016
1051.945313	151.853409
1050.823242	227.853958
1049.701172	110.091682
1048.578125	221.059921
1047.455078	516.281433
1046.332031	279.580780
1045.208008	187.564560
1044.083984	321.738983
1042.959961	192.483261
1041.835938	51.650230
1040.710938	188.124954
1039.585938	56.700729
1038.460938	342.183533
1037.335938	271.356873
1036.209961	282.045380
1035.083984	378.855804
1033.958008	217.411453
1032.832031	300.297638
1031.705078	501.767853
1030.578125	245.182571
1029.451172	230.485474
1028.323242	-51.407719
1027.195313	-19.487213
1026.067383	96.080299
1024.939453	-183.125778
1023.810547	23.061424
1022.682617	-79.492668
1021.552734	-126.265450
1020.423828	-94.071930
1019.293945	-159.258148
1018.164063	-50.432888
1017.034180	-145.613495
1015.904297	-215.186462
1014.773438	95.373848
1013.642578	239.052124
1012.511719	102.472565
1011.379883	463.899261
1010.248047	258.021729
1009.116211	473.579346
1007.984375	464.652313
1006.851563	622.381958
1005.718750	1161.769897
1004.585938	1691.742920
1003.452148	2126.763672
1002.319336	1916.803589
1001.185547	1120.077148
1000.050781	559.463318
998.916992	299.483673
997.782227	120.542549
996.647461	290.398621
995.512695	79.435532
994.376953	175.582367
993.241211	218.730225
992.105469	132.801712
990.969727	37.801491
989.833008	208.079803
988.696289	279.283112
987.559570	260.698151
986.421875	104.006454
985.284180	164.017151
984.146484	-70.630562
983.008789	-10.361967
981.870117	199.609253
980.731445	-43.717922
979.592773	23.778948
978.454102	-5.228885
977.314453	39.488564
976.174805	254.442352
975.035156	74.094604
973.894531	84.690201
972.754883	-97.559753
971.613281	108.572380
970.472656	98.896217
969.331055	348.782593
968.190430	137.356491
967.047852	34.014832
965.906250	-32.427586
964.763672	-123.926277
963.621094	50.758469
962.478516	264.478943
961.334961	104.647820
960.192383	240.639023
959.048828	310.274414
957.904297	183.051987
956.759766	-24.106052
955.616211	295.523773
954.470703	-9.684324
953.326172	78.979103
952.180664	-129.649155
951.035156	50.787796
949.889648	206.137772
948.743164	-6.492321
947.596680	130.816391
946.450195	121.973045
945.303711	5.915076
944.156250	-71.109650
943.008789	158.028870
941.861328	412.321625
940.713867	253.548569
939.565430	174.863159
938.416992	317.647552
937.267578	191.391312
936.119141	47.104271
934.969727	137.837250
933.820313	117.001968
932.669922	176.076508
931.520508	48.472801
930.370117	310.527588
929.218750	48.909348
928.068359	195.036880
926.916992	-29.725132
925.765625	-13.050254
924.613281	-132.725555
923.461914	-58.892040
922.309570	-89.541695
921.156250	-317.801422
920.003906	-95.829689
918.850586	-187.375778
917.697266	48.365967
916.543945	-33.814926
915.389648	15.869157
914.235352	38.422577
913.081055	-59.183674
911.926758	-104.430809
910.771484	90.922119
909.616211	-37.991299
908.460938	3.327046
907.304688	22.084074
906.148438	-124.481644
904.992188	-236.874100
903.835938	8.797182
902.678711	-12.753860
901.521484	-122.481651
900.364258	10.152585
899.206055	74.945908
898.047852	-378.294830
896.889648	123.325470
895.731445	70.762344
894.572266	40.937035
893.413086	-83.712296
892.253906	-45.502682
891.094727	10.854272
889.934570	-115.680031
888.774414	28.918005
887.613281	62.908672
886.453125	117.273918
885.291992	67.892517
884.130859	115.620644
882.968750	215.282135
881.807617	154.854401
880.645508	157.652100
879.482422	237.152847
878.320313	264.842377
877.157227	60.535614
875.994141	169.456207
874.830078	152.280670
873.666016	78.880013
872.501953	68.580147
871.337891	38.076115
870.173828	183.100037
869.008789	53.700539
867.843750	52.566677
866.677734	-0.237300
865.512695	133.549683
864.346680	224.609177
863.179688	270.722107
862.013672	393.184509
860.846680	374.146790
859.679688	343.903229
858.511719	549.343262
857.344727	382.207184
856.176758	309.374939
855.008789	514.674866
853.839844	305.063873
852.670898	584.231628
851.501953	439.672791
850.333008	463.212189
849.163086	379.200104
847.993164	425.099792
846.823242	170.917679
845.652344	227.984512
844.482422	117.134727
843.311523	104.753792
842.139648	222.086380
840.968750	126.854897
839.796875	62.929035
838.624023	52.637497
837.452148	328.345612
836.279297	116.798836
835.106445	139.837051
833.933594	187.365372
832.759766	266.067841
831.585938	425.021881
830.412109	414.223541
829.238281	483.674866
828.063477	394.650574
826.888672	307.816376
825.712891	383.698029
824.538086	249.928192
823.362305	136.193863
822.186523	64.751129
821.009766	158.079697
819.833008	-38.227196
818.656250	50.432556
817.479492	94.430634
816.301758	-4.109786
815.124023	-62.666126
813.946289	110.017296
812.768555	-42.153358
811.589844	-141.005173
810.411133	-206.586212
809.232422	-67.817230
808.052734	-58.081997
806.873047	-150.641891
805.693359	-170.002380
804.512695	-193.913483
803.332031	72.815170
802.151367	-282.022797
800.970703	-86.645309
799.789063	-95.535873
798.608398	-122.294220
797.425781	-9.502561
796.244141	23.312265
795.061523	-196.623383
793.878906	-126.385025
792.696289	-18.661594
791.512695	106.591736
790.329102	65.621376
789.145508	128.555176
787.960938	36.437958
786.777344	39.350063
785.591797	252.234436
784.407227	192.914398
783.221680	341.285187
782.037109	312.645325
780.850586	252.953491
779.665039	76.078842
778.478516	-34.588696
777.291992	-72.471008
776.105469	132.355057
774.917969	-175.050858
773.730469	36.066814
772.542969	-19.952351
771.354492	-1.085732
770.166016	211.675888
768.977539	280.937134
767.789063	195.780243
766.599609	337.486816
765.410156	155.207611
764.220703	217.352463
763.030273	380.638641
761.840820	200.355667
760.650391	411.776337
759.458984	295.173065
758.267578	352.300476
757.076172	503.870026
755.884766	110.024818
754.693359	166.887695
753.500977	118.157761
752.308594	236.348511
751.115234	341.228546
749.922852	-1.997738
748.729492	-149.728592
747.535156	275.435699
746.341797	79.311592
745.147461	102.619957
743.953125	441.724152
742.757813	78.891296
741.563477	-108.415916
740.368164	81.334084
739.171875	60.593613
737.976563	219.490829
736.780273	192.116043
735.583984	4.885255
734.386719	1.635447
733.189453	29.028889
731.992188	32.342663
730.794922	320.072662
729.596680	119.927277
728.399414	291.641693
727.200195	74.154999
726.001953	119.087624
724.802734	203.370438
723.603516	228.672836
722.404297	254.014404
721.204102	76.321770
720.003906	184.764236
718.803711	428.547913
717.603516	251.145493
716.402344	283.338257
715.201172	422.476898
713.999023	166.957962
712.797852	188.526169
711.595703	229.803848
710.393555	181.830582
709.190430	29.426830
707.987305	158.178696
706.784180	123.684235
705.581055	98.045265
704.376953	116.085129
703.172852	45.043289
701.968750	52.498638
700.763672	-68.220734
699.559570	170.054886
698.353516	180.117172
697.148438	90.360100
695.942383	-70.892990
694.736328	-73.313225
693.530273	145.976486
692.324219	61.345078
691.117188	-190.224060
689.910156	-107.253464
688.702148	-206.406631
687.494141	-181.672943
686.286133	-46.152058
685.078125	74.314758
683.870117	-50.054657
682.661133	-146.001358
681.452148	-315.388794
680.242188	-12.246845
679.032227	35.369255
677.822266	67.987251
676.612305	1.186041
675.401367	-48.090405
674.191406	56.453548
672.979492	-42.229397
671.768555	4.197966
670.556641	11.840018
669.344727	175.275665
668.132813	-89.164352
666.919922	65.847275
665.707031	-77.214005
664.494141	121.148888
663.281250	8.579577
662.067383	232.923462
660.853516	-39.172432
659.639648	157.157059
658.424805	161.442795
657.209961	88.105644
655.995117	94.592369
654.779297	47.172455
653.563477	-0.257432
652.347656	-153.307053
651.131836	-19.841421
649.915039	201.769638
648.698242	63.546326
647.481445	88.843941
646.264648	131.162735
645.046875	132.364517
643.829102	445.257629
642.610352	209.266449
641.392578	175.192261
640.173828	99.932510
638.955078	185.509995
637.735352	371.608093
636.515625	-93.810371
635.295898	-140.712601
634.076172	316.460510
632.855469	27.836330
631.634766	155.062164
630.414063	26.136677
629.192383	224.723511
627.971680	235.766632
626.749023	220.154541
625.527344	482.283691
624.304688	267.407623
623.082031	432.956299
621.859375	250.168289
620.636719	188.292007
619.413086	326.392303
618.189453	43.376507
616.964844	73.620163
615.741211	-178.074387
614.516602	101.378899
613.291016	-38.199898
612.066406	-83.351295
610.840820	-57.790386
609.615234	57.580357
608.388672	132.208008
607.163086	-49.742668
605.936523	103.433777
604.708984	-138.991943
