# Supplementary material for: Raman spectroscopy accurately differentiates mucosal healing from non-healing and biochemical changes following biological therapy in inflammatory bowel disease
Source: PLoS One. 2021 Jun 2;16(6):e0252210. doi: 10.1371/journal.pone.0252210 (PMC8172032; doi:10.1371/journal.pone.0252210)
Supplement: S4 Dataset — (ZIP) [file pone.0252210.s006.zip › CD Mucosal healing/OC004-1a post treatment_BL sub CR removed_79__X_-21973.7__Y_3644.9__Time_881.txt]

1714.780273	391.703247
1713.803711	120.636581
1712.827148	107.265335
1711.849609	282.949799
1710.873047	521.664612
1709.895508	-149.763367
1708.917969	-117.444580
1707.939453	117.053551
1706.961914	-113.263947
1705.983398	-34.295238
1705.004883	-120.101105
1704.025391	-86.913315
1703.046875	-242.473007
1702.067383	-249.667709
1701.087891	-175.439789
1700.108398	84.437538
1699.127930	-53.098843
1698.148438	-82.486862
1697.167969	-113.490326
1696.187500	-202.183731
1695.206055	327.236084
1694.225586	32.258507
1693.244141	61.466835
1692.262695	-63.172268
1691.281250	98.791908
1690.298828	77.490593
1689.317383	273.261230
1688.334961	176.447861
1687.352539	173.907471
1686.369141	137.558746
1685.386719	43.494156
1684.403320	264.714050
1683.419922	129.681778
1682.435547	496.220490
1681.452148	96.516090
1680.467773	195.582153
1679.483398	335.289520
1678.499023	334.639893
1677.514648	534.254333
1676.529297	492.408813
1675.543945	682.633911
1674.558594	804.324646
1673.573242	743.210205
1672.586914	629.591370
1671.600586	731.861938
1670.614258	816.105164
1669.627930	922.152527
1668.641602	787.116821
1667.654297	987.156433
1666.666992	1020.457764
1665.679688	1274.511230
1664.692383	1062.080933
1663.704102	1301.105225
1662.715820	1431.798462
1661.727539	1496.636108
1660.739258	1511.551025
1659.750977	1283.120605
1658.761719	1508.233887
1657.772461	1188.042969
1656.783203	1204.709961
1655.793945	1227.059204
1654.803711	1220.650024
1653.813477	923.516296
1652.823242	952.297607
1651.833008	875.604004
1650.841797	746.370056
1649.851563	593.734375
1648.860352	650.286255
1647.869141	606.683716
1646.876953	568.654175
1645.885742	398.848297
1644.893555	197.670868
1643.901367	39.080307
1642.908203	580.364319
1641.916016	10.494566
1640.922852	69.103119
1639.929688	-172.855789
1638.936523	2.226571
1637.943359	132.593887
1636.949219	33.698288
1635.955078	-17.539324
1634.960938	-324.216522
1633.966797	-74.690475
1632.971680	-275.578064
1631.977539	87.342461
1630.982422	105.298294
1629.986328	-58.287357
1628.991211	73.078484
1627.995117	107.116425
1627.000000	-279.664978
1626.003906	14.980985
1625.006836	-142.713120
1624.010742	-105.721191
1623.013672	36.434937
1622.016602	89.233482
1621.019531	-33.969547
1620.021484	-112.440109
1619.024414	53.383373
1618.026367	122.005730
1617.028320	455.728027
1616.029297	-16.367331
1615.031250	-8.095255
1614.032227	-2.461860
1613.033203	223.457504
1612.034180	58.576916
1611.035156	-6.634689
1610.035156	192.857147
1609.035156	-6.063291
1608.035156	-178.735245
1607.035156	-37.070030
1606.034180	389.902802
1605.033203	329.681488
1604.032227	57.411797
1603.031250	-112.738937
1602.030273	-204.392242
1601.028320	57.041904
1600.026367	271.215027
1599.024414	-152.755707
1598.022461	42.912987
1597.019531	44.996922
1596.016602	-83.654289
1595.013672	-39.928825
1594.010742	-333.240143
1593.007813	-93.829651
1592.003906	-8.669414
1591.000000	-41.106007
1589.996094	-84.075813
1588.992188	-9.733832
1587.987305	87.924538
1586.983398	-70.131180
1585.978516	358.386261
1584.972656	137.513443
1583.967773	247.605606
1582.961914	182.938004
1581.956055	284.892578
1580.950195	131.436356
1579.944336	92.485657
1578.937500	186.177887
1577.931641	256.282501
1576.924805	261.152069
1575.916992	65.540863
1574.910156	-72.884125
1573.902344	246.287796
1572.894531	-261.608185
1571.886719	-155.963547
1570.878906	-42.712578
1569.870117	20.965416
1568.862305	66.302101
1567.853516	124.447372
1566.843750	-144.767502
1565.834961	-68.719154
1564.825195	194.009323
1563.815430	-44.342529
1562.805664	145.334625
1561.795898	106.529121
1560.785156	10.526077
1559.775391	10.363059
1558.764648	72.250786
1557.752930	-130.390854
1556.742188	37.441566
1555.730469	225.766800
1554.718750	-16.060480
1553.707031	89.044365
1552.695313	129.244171
1551.682617	78.677010
1550.670898	258.311188
1549.658203	80.685768
1548.644531	120.250549
1547.631836	120.886909
1546.618164	30.877453
1545.604492	90.691887
1544.590820	70.229858
1543.577148	277.018005
1542.562500	-82.167511
1541.547852	-48.762516
1540.533203	-299.539032
1539.518555	-227.638199
1538.503906	-181.706909
1537.488281	222.745468
1536.472656	147.031998
1535.457031	-104.171860
1534.441406	-115.557777
1533.424805	231.298248
1532.408203	343.315338
1531.391602	223.221848
1530.375000	314.347748
1529.358398	181.200790
1528.340820	117.519081
1527.323242	488.921661
1526.305664	391.515991
1525.287109	358.370056
1524.269531	235.088181
1523.250977	479.640289
1522.232422	258.419495
1521.213867	448.656403
1520.194336	178.469528
1519.175781	430.145813
1518.156250	625.062622
1517.136719	331.607819
1516.116211	333.594940
1515.096680	407.428833
1514.076172	440.041016
1513.055664	290.284576
1512.034180	119.957207
1511.013672	77.952698
1509.992188	166.717712
1508.970703	375.929810
1507.949219	138.757401
1506.927734	16.995760
1505.905273	28.497053
1504.882813	-44.644844
1503.860352	-81.945137
1502.837891	-285.801849
1501.815430	-251.435211
1500.791992	-247.887848
1499.768555	-218.790192
1498.745117	-422.678925
1497.720703	-398.794006
1496.697266	-275.160095
1495.672852	-90.255585
1494.648438	-266.060394
1493.623047	-229.632889
1492.598633	-259.696808
1491.573242	-90.455345
1490.547852	-0.526969
1489.522461	89.332878
1488.497070	107.614845
1487.470703	164.147095
1486.444336	113.404968
1485.417969	213.261902
1484.391602	407.481964
1483.364258	542.901062
1482.336914	448.674194
1481.309570	153.002914
1480.282227	466.842651
1479.254883	757.599915
1478.226563	913.128174
1477.198242	691.467224
1476.169922	854.587952
1475.141602	1055.846191
1474.112305	1094.028809
1473.083008	1017.634644
1472.053711	1152.550415
1471.024414	1628.434692
1469.995117	1646.150757
1468.964844	1735.079590
1467.934570	1325.518311
1466.904297	1531.480713
1465.874023	1780.593872
1464.842773	1826.277710
1463.811523	1737.290283
1462.780273	2067.557129
1461.749023	2037.035767
1460.717773	1846.575317
1459.685547	1653.672119
1458.653320	1811.179565
1457.621094	1991.496094
1456.587891	2159.071045
1455.555664	2189.653564
1454.522461	2047.785278
1453.489258	1878.131714
1452.455078	2088.839600
1451.421875	2274.185059
1450.387695	2233.952148
1449.353516	2246.991455
1448.319336	2432.318604
1447.285156	2301.075439
1446.250000	2392.725342
1445.214844	2297.080078
1444.179688	2188.882813
1443.144531	2214.895020
1442.108398	2235.879150
1441.072266	2072.292480
1440.036133	1878.499634
1439.000000	1892.156372
1437.963867	1670.818726
1436.926758	1757.917114
1435.889648	1329.656616
1434.852539	1411.884155
1433.814453	1491.606567
1432.777344	874.540405
1431.739258	828.280090
1430.701172	650.885620
1429.663086	604.852234
1428.624023	679.985779
1427.584961	298.666199
1426.545898	316.001862
1425.506836	318.286713
1424.467773	111.453308
1423.427734	227.331268
1422.387695	-42.227432
1421.347656	101.516289
1420.307617	162.178452
1419.266602	117.137787
1418.226563	160.328629
1417.184570	32.419041
1416.143555	-29.908087
1415.102539	106.622414
1414.060547	-15.889708
1413.018555	-77.904182
1411.976563	-210.193909
1410.934570	210.638092
1409.891602	126.262138
1408.848633	-5.717550
1407.805664	58.383026
1406.762695	-143.652557
1405.718750	16.035753
1404.674805	-127.989372
1403.630859	-211.622177
1402.586914	10.998924
1401.542969	-72.430550
1400.498047	97.574799
1399.453125	44.432476
1398.408203	-199.123016
1397.363281	8.695517
1396.317383	48.608147
1395.271484	123.678329
1394.225586	3.435364
1393.179688	53.639008
1392.132813	81.370926
1391.086914	309.467712
1390.040039	62.030293
1388.992188	322.730713
1387.945313	308.248627
1386.897461	316.369110
1385.849609	47.017666
1384.801758	15.387471
1383.753906	-13.631140
1382.705078	-45.051537
1381.657227	-196.271622
1380.608398	-15.122477
1379.558594	-116.170593
1378.509766	-159.634842
1377.459961	-20.769646
1376.410156	-31.611486
1375.360352	10.046186
1374.309570	-207.678558
1373.259766	-168.304535
1372.208984	-308.403625
1371.158203	95.139359
1370.106445	137.173279
1369.055664	264.022217
1368.003906	-209.545258
1366.952148	19.624727
1365.900391	96.873260
1364.847656	331.026093
1363.794922	174.348053
1362.742188	174.619629
1361.689453	229.720901
1360.636719	230.156982
1359.583008	-25.509733
1358.529297	-14.909510
1357.475586	214.548599
1356.420898	4.034668
1355.367188	303.141602
1354.312500	649.394043
1353.257813	364.655273
1352.203125	293.695923
1351.147461	414.018341
1350.091797	576.569580
1349.036133	476.057617
1347.980469	728.006897
1346.923828	518.498169
1345.868164	581.988037
1344.811523	734.783630
1343.754883	684.298218
1342.697266	1055.257446
1341.640625	722.372864
1340.583008	724.157471
1339.524414	800.309570
1338.466797	846.792297
1337.409180	717.532593
1336.350586	796.316895
1335.291992	761.292114
1334.232422	736.231201
1333.173828	1057.584961
1332.114258	686.347595
1331.054688	955.759583
1329.995117	864.180969
1328.934570	883.912415
1327.875000	1247.187134
1326.814453	762.951233
1325.753906	817.442688
1324.692383	983.083496
1323.630859	1052.416138
1322.570313	778.674500
1321.507813	904.876892
1320.446289	813.957520
1319.383789	769.986389
1318.322266	1007.248352
1317.259766	1175.401367
1316.196289	1124.114380
1315.133789	1351.410156
1314.070313	1255.839722
1313.006836	1152.960571
1311.943359	1459.035278
1310.878906	1481.814209
1309.814453	1351.980103
1308.750977	1217.326538
1307.685547	1348.524170
1306.621094	1282.878296
1305.555664	1411.612427
1304.490234	1264.881470
1303.424805	1302.651123
1302.359375	1301.101685
1301.292969	1415.081787
1300.226563	1411.097656
1299.160156	1330.984253
1298.093750	1575.134766
1297.026367	1387.015015
1295.958984	1557.432129
1294.891602	1312.986572
1293.824219	1208.544067
1292.756836	1643.914307
1291.688477	1500.225098
1290.620117	1466.969238
1289.551758	1796.610229
1288.482422	1280.424683
1287.413086	1286.481445
1286.343750	1628.222656
1285.274414	1335.365845
1284.205078	1189.591431
1283.134766	1364.645142
1282.064453	1221.382690
1280.994141	1469.791138
1279.923828	1358.388794
1278.852539	1269.048462
1277.781250	1243.342651
1276.709961	1264.109863
1275.637695	1121.057007
1274.566406	1141.843750
1273.494141	1314.122559
1272.421875	1342.171143
1271.349609	1287.154541
1270.276367	1224.820435
1269.203125	1282.145630
1268.129883	1351.644775
1267.056641	1545.574707
1265.982422	1595.439087
1264.909180	1457.442627
1263.834961	1402.410034
1262.759766	1181.568848
1261.685547	1133.910889
1260.610352	1327.546021
1259.535156	1384.621216
1258.459961	874.008606
1257.383789	1381.727539
1256.308594	1049.074707
1255.232422	1395.808350
1254.155273	1197.121094
1253.079102	1200.497192
1252.001953	1590.696899
1250.924805	1372.576294
1249.847656	1142.370972
1248.770508	1391.238403
1247.692383	1270.465454
1246.614258	1390.328369
1245.536133	1067.885132
1244.458008	1158.537231
1243.378906	1246.687134
1242.299805	1232.786499
1241.220703	1398.512817
1240.141602	1020.457214
1239.061523	989.537415
1237.981445	849.428284
1236.901367	1395.777832
1235.821289	1044.606934
1234.740234	855.991638
1233.659180	1055.255371
1232.578125	1053.259033
1231.497070	1027.004150
1230.415039	1104.877319
1229.333984	955.047546
1228.251953	754.395752
1227.168945	921.735962
1226.086914	951.026672
1225.003906	806.050842
1223.920898	605.464478
1222.837891	170.331635
1221.753906	487.353333
1220.669922	337.623047
1219.585938	64.662033
1218.501953	159.079498
1217.416992	193.011902
1216.333008	267.965149
1215.248047	231.759155
1214.162109	190.692627
1213.077148	255.824387
1211.991211	361.903992
1210.905273	709.164001
1209.819336	277.121948
1208.732422	226.254105
1207.646484	686.522034
1206.559570	324.557922
1205.471680	210.935974
1204.384766	106.975372
1203.296875	176.454712
1202.208984	395.183075
1201.121094	110.545387
1200.032227	18.572523
1198.944336	30.103554
1197.855469	-114.821365
1196.765625	-45.622017
1195.676758	-140.025528
1194.586914	-217.603180
1193.497070	-333.643158
1192.407227	-53.086586
1191.316406	-334.998322
1190.226563	-314.099304
1189.135742	-163.550781
1188.044922	-243.632919
1186.953125	-232.492645
1185.861328	-399.011627
1184.769531	-159.929642
1183.677734	-60.140820
1182.585938	-380.197449
1181.493164	-194.142883
1180.400391	-152.059814
1179.307617	-282.615692
1178.213867	-118.377357
1177.120117	-191.446869
1176.026367	82.828682
1174.932617	83.934227
1173.838867	125.716057
1172.744141	42.960842
1171.649414	-125.943069
1170.554688	-69.875908
1169.458984	-9.084208
1168.364258	-273.604187
1167.268555	-413.699097
1166.171875	-154.534302
1165.076172	-239.665421
1163.979492	-109.734650
1162.882813	163.457169
1161.786133	352.910767
1160.688477	162.567154
1159.590820	163.283722
1158.493164	720.115967
1157.395508	692.033447
1156.297852	912.068176
1155.199219	564.292053
1154.100586	884.373230
1153.000977	479.500671
1151.902344	258.347656
1150.802734	180.256378
1149.703125	402.389069
1148.603516	-28.257235
1147.502930	229.514374
1146.402344	310.971680
1145.301758	287.648804
1144.201172	140.576035
1143.099609	141.071396
1141.999023	151.087555
1140.896484	-338.356720
1139.794922	-16.776306
1138.692383	309.401581
1137.590820	276.570953
1136.487305	191.459671
1135.384766	286.941528
1134.281250	135.370621
1133.178711	373.295227
1132.074219	330.970734
1130.970703	383.616455
1129.866211	253.524185
1128.761719	439.018341
1127.657227	539.051147
1126.552734	482.545532
1125.447266	250.636307
1124.341797	523.684937
1123.236328	552.553894
1122.130859	188.156357
1121.024414	345.006042
1119.917969	217.642181
1118.811523	499.923309
1117.704102	109.878845
1116.596680	214.604630
1115.489258	174.986526
1114.381836	180.347855
1113.274414	-124.052437
1112.166016	103.649223
1111.057617	229.634460
1109.949219	409.939514
1108.839844	176.723022
1107.730469	442.039551
1106.621094	206.618698
1105.511719	233.404938
1104.401367	149.260132
1103.291016	206.781693
1102.180664	228.921890
1101.070313	277.031403
1099.958984	46.868755
1098.847656	328.480408
1097.736328	317.707275
1096.625000	189.144211
1095.512695	522.475647
1094.400391	528.267395
1093.288086	199.678696
1092.174805	215.036743
1091.062500	-63.805637
1089.949219	250.584106
1088.835938	115.472710
1087.721680	450.935577
1086.607422	438.223663
1085.493164	312.705261
1084.378906	257.818817
1083.263672	153.647736
1082.149414	444.331085
1081.034180	546.995544
1079.917969	-120.678062
1078.802734	-50.689629
1077.686523	89.740158
1076.570313	171.488724
1075.453125	53.805801
1074.336914	58.231956
1073.219727	301.935638
1072.101563	168.066360
1070.984375	320.334290
1069.866211	285.087830
1068.748047	367.082886
1067.629883	221.869125
1066.511719	196.240387
1065.392578	-37.719128
1064.273438	334.828125
1063.154297	358.539276
1062.034180	190.426331
1060.914063	258.744659
1059.793945	357.510651
1058.673828	171.027847
1057.552734	134.314392
1056.431641	48.613556
1055.310547	33.129196
1054.189453	167.246811
1053.067383	-4.599179
1051.945313	180.986481
1050.823242	-6.966211
1049.701172	118.008240
1048.578125	156.658951
1047.455078	162.712875
1046.332031	185.174515
1045.208008	282.320526
1044.083984	-261.612640
1042.959961	-154.915451
1041.835938	-502.583435
1040.710938	-15.974443
1039.585938	55.905365
1038.460938	155.779160
1037.335938	69.448219
1036.209961	78.668228
1035.083984	-105.168922
1033.958008	22.915739
1032.832031	-190.882065
1031.705078	7.099876
1030.578125	-52.979366
1029.451172	-38.562782
1028.323242	-42.655933
1027.195313	-237.160599
1026.067383	-201.535446
1024.939453	-119.391495
1023.810547	-202.032883
1022.682617	-525.928528
1021.552734	-499.188507
1020.423828	-328.520660
1019.293945	-619.417908
1018.164063	-455.575867
1017.034180	-379.810760
1015.904297	-81.473984
1014.773438	-63.580074
1013.642578	-346.778137
1012.511719	250.420181
1011.379883	159.670502
1010.248047	335.303864
1009.116211	307.263641
1007.984375	459.831146
1006.851563	394.947388
1005.718750	966.267212
1004.585938	1838.034668
1003.452148	2156.941162
1002.319336	1620.588135
1001.185547	1216.296021
1000.050781	853.869507
998.916992	59.788754
997.782227	-154.213577
996.647461	-291.833130
995.512695	20.797077
994.376953	-255.064728
993.241211	-11.610615
992.105469	-146.446289
990.969727	-38.991947
989.833008	-55.991058
988.696289	44.664680
987.559570	-131.155914
986.421875	-283.764465
985.284180	29.062239
984.146484	-42.724998
983.008789	-165.034775
981.870117	-80.041733
980.731445	-160.679321
979.592773	9.583273
978.454102	329.360809
977.314453	-22.382393
976.174805	92.827988
975.035156	286.221924
973.894531	-140.820099
972.754883	461.652313
971.613281	611.453735
970.472656	308.907166
969.331055	497.881775
968.190430	163.548019
967.047852	157.596344
965.906250	300.856476
964.763672	237.710007
963.621094	-93.608109
962.478516	192.004974
961.334961	223.158966
960.192383	435.407806
959.048828	313.166931
957.904297	175.033463
956.759766	247.712601
955.616211	102.958015
954.470703	290.222321
953.326172	230.350098
952.180664	145.423676
951.035156	140.665314
949.889648	161.140594
948.743164	149.678589
947.596680	170.296295
946.450195	147.565094
945.303711	177.464554
944.156250	442.667725
943.008789	-61.683735
941.861328	185.336990
940.713867	194.949677
939.565430	277.647888
938.416992	289.656952
937.267578	319.978363
936.119141	329.830933
934.969727	401.296722
933.820313	522.934814
932.669922	507.869934
931.520508	363.027344
930.370117	400.518921
929.218750	481.316467
928.068359	191.081207
926.916992	-196.816864
925.765625	-188.563324
924.613281	174.615326
923.461914	-126.405235
922.309570	-77.073044
921.156250	-43.617542
920.003906	-64.669235
918.850586	-49.300865
917.697266	175.098495
916.543945	-84.290619
915.389648	81.081009
914.235352	21.697201
913.081055	212.027542
911.926758	-319.194702
910.771484	-38.043201
909.616211	-101.688637
908.460938	54.668652
907.304688	360.603546
906.148438	147.468658
904.992188	-11.147274
903.835938	-94.897720
902.678711	-167.246750
901.521484	52.546791
900.364258	136.458359
899.206055	18.959503
898.047852	82.551071
896.889648	137.097168
895.731445	264.014618
894.572266	78.904053
893.413086	119.947792
892.253906	48.008007
891.094727	-100.683998
889.934570	-97.939636
888.774414	22.255386
887.613281	-94.634895
886.453125	-15.077017
885.291992	278.844543
884.130859	360.579559
882.968750	94.945686
881.807617	106.819969
880.645508	120.963821
879.482422	466.448456
878.320313	-35.495590
877.157227	294.125580
875.994141	19.978470
874.830078	149.048798
873.666016	12.421006
872.501953	114.447548
871.337891	259.189880
870.173828	115.912621
869.008789	298.841797
867.843750	259.077423
866.677734	387.947205
865.512695	397.638458
864.346680	420.813446
863.179688	419.271881
862.013672	772.591858
860.846680	656.455078
859.679688	396.699921
858.511719	453.525177
857.344727	887.282349
856.176758	517.733215
855.008789	697.833496
853.839844	833.000671
852.670898	777.555542
851.501953	657.135986
850.333008	989.375793
849.163086	714.384033
847.993164	847.116333
846.823242	540.923401
845.652344	427.379120
844.482422	457.106628
843.311523	585.258484
842.139648	550.042786
840.968750	487.991058
839.796875	166.597534
838.624023	433.236420
837.452148	167.845520
836.279297	610.833130
835.106445	421.442291
833.933594	294.652679
832.759766	572.024475
831.585938	431.830109
830.412109	313.998535
829.238281	323.374756
828.063477	660.620544
826.888672	168.109894
825.712891	170.762360
824.538086	119.893204
823.362305	623.912415
822.186523	147.377823
821.009766	172.210800
819.833008	-43.495678
818.656250	28.072300
817.479492	-200.906143
816.301758	306.769714
815.124023	144.521072
813.946289	-39.920124
812.768555	-41.958702
811.589844	140.498581
810.411133	142.804749
809.232422	-17.136387
808.052734	-8.188646
806.873047	-5.940318
805.693359	102.860123
804.512695	-292.366058
803.332031	-190.271454
802.151367	18.254841
800.970703	-312.437927
799.789063	-130.664917
798.608398	-175.187592
797.425781	-246.325653
796.244141	-414.984711
795.061523	-113.843590
793.878906	-83.146347
792.696289	-152.166748
791.512695	-196.831375
790.329102	-24.567776
789.145508	-104.725853
787.960938	-72.036919
786.777344	4.839771
785.591797	209.919693
784.407227	-219.725220
783.221680	-43.502747
782.037109	134.807037
780.850586	224.613800
779.665039	-178.275711
778.478516	-35.511707
777.291992	-76.117012
776.105469	-187.382797
774.917969	-117.665627
773.730469	-273.074127
772.542969	-256.391663
771.354492	-155.951385
770.166016	-13.707533
768.977539	-400.609406
767.789063	-5.020421
766.599609	-50.312881
765.410156	331.711487
764.220703	118.906151
763.030273	419.164307
761.840820	461.697418
760.650391	169.666901
759.458984	368.369537
758.267578	313.976501
757.076172	246.374557
755.884766	425.007050
754.693359	330.950134
753.500977	65.487465
752.308594	70.345169
751.115234	187.183777
749.922852	198.514359
748.729492	137.349335
747.535156	477.852753
746.341797	100.565178
745.147461	377.209839
743.953125	361.958466
742.757813	147.117950
741.563477	-109.319664
740.368164	-23.742701
739.171875	61.755157
737.976563	-69.724419
736.780273	-58.808186
735.583984	74.691536
734.386719	32.942822
733.189453	-43.845051
731.992188	284.195343
730.794922	135.109238
729.596680	42.923973
728.399414	125.681351
727.200195	55.326187
726.001953	9.008090
724.802734	277.340057
723.603516	414.430237
722.404297	125.507545
721.204102	402.247742
720.003906	231.280594
718.803711	62.540203
717.603516	373.907928
716.402344	163.692383
715.201172	217.455170
713.999023	212.280289
712.797852	183.097321
711.595703	66.712341
710.393555	220.552460
709.190430	45.330597
707.987305	77.073631
706.784180	267.729645
705.581055	207.914810
704.376953	213.392868
703.172852	25.183155
701.968750	470.095306
700.763672	131.789703
699.559570	32.810192
698.353516	-135.711853
697.148438	430.444275
695.942383	511.752655
694.736328	97.696106
693.530273	98.651039
692.324219	-187.033356
691.117188	-207.750977
689.910156	-104.757004
688.702148	-79.937401
687.494141	-37.783463
686.286133	-199.527649
685.078125	-302.654236
683.870117	131.891602
682.661133	-409.070526
681.452148	-150.213104
680.242188	-127.603027
679.032227	-198.127380
677.822266	-355.220978
676.612305	-40.295132
675.401367	-34.998245
674.191406	-36.176929
672.979492	81.649666
671.768555	275.145874
670.556641	224.241074
669.344727	171.230850
668.132813	116.120911
666.919922	279.316803
665.707031	131.399628
664.494141	106.709633
663.281250	21.624355
662.067383	366.237701
660.853516	-81.339310
659.639648	114.382797
658.424805	372.649078
657.209961	-160.669128
655.995117	-249.454788
654.779297	144.788101
653.563477	38.919624
652.347656	-239.180695
651.131836	-28.013926
649.915039	-139.897156
648.698242	-23.350412
647.481445	198.762802
646.264648	192.768707
645.046875	-79.894257
643.829102	56.475433
642.610352	18.735115
641.392578	-251.045135
640.173828	53.489819
638.955078	-245.881470
637.735352	-97.948013
636.515625	15.762544
635.295898	93.136269
634.076172	-5.366171
632.855469	291.452942
631.634766	94.738884
630.414063	149.459473
629.192383	112.199249
627.971680	-94.186058
626.749023	-128.598434
625.527344	96.752419
624.304688	232.330353
623.082031	226.780548
621.859375	135.920120
620.636719	523.156616
619.413086	347.438629
618.189453	-56.843437
616.964844	-143.686264
615.741211	491.154236
614.516602	-129.674255
613.291016	-50.237690
612.066406	-4.520776
610.840820	13.951011
609.615234	39.416046
608.388672	69.762535
607.163086	-204.805420
605.936523	-8.640410
604.708984	106.982552
