# Supplementary material for: Raman spectroscopy accurately differentiates mucosal healing from non-healing and biochemical changes following biological therapy in inflammatory bowel disease
Source: PLoS One. 2021 Jun 2;16(6):e0252210. doi: 10.1371/journal.pone.0252210 (PMC8172032; doi:10.1371/journal.pone.0252210)
Supplement: S4 Dataset — (ZIP) [file pone.0252210.s006.zip › CD Mucosal healing/EC034-1_base sub CR removed_6__X_24008.1__Y_21256.8__Z_372__Time_67.txt]

1714.671875	116.919090
1713.695313	-51.707500
1712.718750	2.344785
1711.742188	-118.078484
1710.764648	147.449936
1709.787109	-128.674805
1708.809570	-128.751038
1707.831055	-5.681112
1706.853516	55.706360
1705.875000	33.996078
1704.896484	87.248932
1703.916992	33.391792
1702.938477	78.623619
1701.958984	-114.266464
1700.979492	-106.400879
1700.000000	-36.960079
1699.019531	225.009277
1698.040039	32.570503
1697.059570	-149.007111
1696.079102	-52.507587
1695.097656	78.783333
1694.117188	100.695213
1693.135742	-104.222527
1692.154297	-199.431381
1691.172852	7.158504
1690.190430	-191.750076
1689.208008	-126.277878
1688.225586	72.723083
1687.243164	69.201111
1686.260742	55.239811
1685.277344	12.172587
1684.293945	-30.639311
1683.310547	115.956726
1682.327148	150.870697
1681.343750	385.734863
1680.359375	130.879944
1679.375000	163.859207
1678.390625	170.482513
1677.405273	113.501167
1676.419922	256.311310
1675.435547	202.573242
1674.449219	90.608223
1673.463867	396.316040
1672.478516	21.862936
1671.492188	269.554688
1670.505859	453.676361
1669.519531	314.014343
1668.532227	333.995605
1667.544922	391.425873
1666.557617	242.122055
1665.570313	215.232712
1664.583008	249.665024
1663.594727	499.184967
1662.607422	454.584839
1661.619141	561.387085
1660.629883	679.021179
1659.641602	685.622864
1658.652344	512.352234
1657.663086	508.961090
1656.673828	437.012054
1655.684570	124.466026
1654.694336	476.691406
1653.704102	368.593262
1652.713867	538.622253
1651.723633	2.612607
1650.732422	368.883423
1649.742188	161.548080
1648.750977	60.294376
1647.758789	99.408974
1646.767578	141.426102
1645.775391	223.298431
1644.784180	6.971024
1643.791992	152.721588
1642.798828	158.735580
1641.806641	38.321415
1640.813477	-60.697033
1639.820313	4.131501
1638.827148	29.605597
1637.833008	-192.583710
1636.839844	-95.434547
1635.845703	-53.466778
1634.851563	-27.107664
1633.856445	-84.862823
1632.862305	-113.397461
1631.867188	-349.767059
1630.872070	-219.856979
1629.876953	-74.011803
1628.881836	-238.583923
1627.885742	12.821342
1626.889648	69.636993
1625.893555	-241.595932
1624.897461	-84.478027
1623.900391	-242.730194
1622.903320	-85.352936
1621.906250	-209.050385
1620.909180	-237.961288
1619.912109	98.384987
1618.914063	-6.445659
1617.916016	175.082565
1616.917969	52.184406
1615.919922	-67.903885
1614.920898	37.817730
1613.921875	-108.205368
1612.922852	181.297272
1611.923828	274.136139
1610.924805	-112.678032
1609.924805	74.738213
1608.924805	52.547516
1607.924805	-105.764732
1606.924805	110.615982
1605.923828	46.793285
1604.922852	30.201033
1603.921875	162.883316
1602.920898	143.799286
1601.919922	67.230431
1600.917969	9.058225
1599.916016	-198.096176
1598.914063	39.370079
1597.912109	112.096062
1596.909180	-290.820587
1595.906250	1.502971
1594.903320	48.174644
1593.900391	-171.543274
1592.896484	159.814377
1591.893555	-36.291164
1590.889648	-187.930054
1589.885742	-23.741844
1588.880859	72.545532
1587.876953	116.634613
1586.872070	-196.568848
1585.867188	113.488129
1584.862305	308.709930
1583.856445	32.127701
1582.851563	302.817352
1581.845703	-64.852272
1580.839844	145.795227
1579.833008	98.539200
1578.827148	178.840714
1577.820313	350.165405
1576.813477	248.152863
1575.806641	-9.950164
1574.798828	148.176865
1573.791992	105.957581
1572.784180	-243.086731
1571.775391	55.201931
1570.767578	327.324829
1569.759766	4.277543
1568.750977	-69.320450
1567.742188	67.417496
1566.732422	79.389191
1565.723633	215.901474
1564.713867	66.780014
1563.704102	94.101418
1562.694336	51.288139
1561.684570	75.852539
1560.673828	79.574257
1559.664063	96.181313
1558.652344	-11.736956
1557.641602	-21.210493
1556.630859	189.463394
1555.619141	8.795717
1554.607422	175.154449
1553.595703	123.846451
1552.583984	64.697220
1551.571289	150.407150
1550.558594	98.835045
1549.545898	-76.995132
1548.533203	-22.651188
1547.519531	70.346474
1546.506836	170.962448
1545.493164	199.045929
1544.479492	410.493805
1543.464844	169.579483
1542.451172	308.394623
1541.436523	142.280991
1540.421875	218.841278
1539.407227	204.902802
1538.391602	-69.830566
1537.375977	158.622253
1536.361328	72.125656
1535.344727	122.237503
1534.329102	-0.557114
1533.312500	69.940819
1532.296875	171.232925
1531.280273	-212.142242
1530.262695	77.001297
1529.246094	100.582993
1528.228516	39.036430
1527.210938	-9.726912
1526.193359	183.400391
1525.175781	103.503395
1524.157227	13.218846
1523.138672	-92.581139
1522.120117	-100.713707
1521.101563	168.771622
1520.082031	-60.768856
1519.063477	-17.847534
1518.043945	-41.889881
1517.024414	8.473269
1516.003906	-92.874687
1514.983398	-96.699997
1513.963867	-51.841709
1512.943359	126.365692
1511.921875	-155.057861
1510.901367	-2.793519
1509.879883	10.741674
1508.858398	-165.651215
1507.836914	-221.550385
1506.815430	73.718971
1505.792969	-151.620483
1504.770508	-289.837433
1503.748047	-164.190552
1502.725586	327.622040
1501.702148	-123.402756
1500.678711	-279.868073
1499.655273	-121.480644
1498.631836	-109.157204
1497.608398	69.394577
1496.583984	-128.331650
1495.559570	-162.367035
1494.535156	13.216566
1493.510742	32.664742
1492.485352	-111.602318
1491.460938	-7.984137
1490.435547	-37.384007
1489.409180	-82.201004
1488.383789	54.263573
1487.357422	42.466393
1486.331055	12.717161
1485.304688	153.909134
1484.278320	129.086945
1483.250977	173.066849
1482.224609	181.251694
1481.197266	186.791733
1480.168945	273.831146
1479.141602	370.968536
1478.113281	88.235672
1477.084961	317.715576
1476.056641	266.799713
1475.028320	651.373718
1473.999023	628.273010
1472.969727	457.458740
1471.940430	724.454346
1470.911133	815.686462
1469.881836	850.846558
1468.851563	840.135986
1467.821289	811.572937
1466.791016	966.039246
1465.759766	744.146362
1464.729492	707.847168
1463.698242	1034.866455
1462.666992	1216.894531
1461.635742	1210.849365
1460.603516	986.364868
1459.571289	853.336487
1458.539063	1012.231018
1457.506836	874.106201
1456.474609	1103.903442
1455.441406	1130.622559
1454.408203	1235.922974
1453.375000	1242.262695
1452.341797	1294.206299
1451.307617	1427.193970
1450.274414	1164.820801
1449.240234	963.328735
1448.205078	1182.347534
1447.170898	1077.134644
1446.135742	1088.400391
1445.100586	1155.338501
1444.065430	857.817017
1443.030273	972.832214
1441.994141	1037.185425
1440.958984	921.958313
1439.921875	1036.846313
1438.885742	868.563965
1437.849609	1006.179382
1436.812500	961.787048
1435.775391	871.944702
1434.738281	332.548706
1433.701172	710.078552
1432.663086	443.629578
1431.625000	596.328857
1430.586914	370.425262
1429.548828	245.562210
1428.509766	254.454269
1427.470703	84.297676
1426.431641	312.637146
1425.392578	445.105286
1424.353516	133.944992
1423.313477	9.403196
1422.273438	225.059662
1421.233398	163.584030
1420.193359	187.789444
1419.152344	10.584023
1418.111328	130.521942
1417.070313	-172.355164
1416.029297	0.486458
1414.987305	17.313433
1413.946289	-76.472160
1412.904297	-165.158951
1411.862305	-102.922653
1410.819336	105.098183
1409.776367	182.408371
1408.734375	28.612091
1407.691406	63.304905
1406.647461	-125.482376
1405.604492	-0.277388
1404.560547	-0.594669
1403.516602	44.319153
1402.472656	-73.821785
1401.427734	171.880402
1400.382813	111.553833
1399.337891	28.747532
1398.292969	38.798584
1397.248047	-106.491104
1396.202148	-71.240059
1395.156250	204.577820
1394.110352	-15.612586
1393.064453	247.689728
1392.018555	-54.900970
1390.971680	-94.465866
1389.924805	63.770645
1388.877930	144.445221
1387.830078	-182.616959
1386.782227	-11.749926
1385.734375	104.106689
1384.686523	189.989822
1383.638672	-21.522627
1382.589844	-132.921600
1381.541016	-36.827843
1380.492188	-15.631275
1379.443359	-49.304890
1378.394531	-202.727951
1377.344727	-76.438026
1376.294922	-44.955799
1375.245117	-68.298309
1374.194336	-9.236365
1373.143555	-12.468709
1372.092773	64.178932
1371.041992	-36.125042
1369.991211	274.957642
1368.939453	-44.481243
1367.887695	69.809204
1366.835938	-119.748856
1365.784180	66.901512
1364.731445	69.302513
1363.679688	-5.366780
1362.626953	-20.196968
1361.573242	-139.446411
1360.520508	-114.262825
1359.466797	65.189430
1358.413086	83.024452
1357.359375	-65.623924
1356.305664	-214.118942
1355.250977	-96.579994
1354.196289	117.889801
1353.141602	158.483719
1352.086914	191.698776
1351.031250	36.283978
1349.975586	340.248047
1348.919922	123.001923
1347.864258	288.045441
1346.808594	376.204559
1345.751953	166.787170
1344.695313	391.480164
1343.638672	457.502960
1342.581055	-11.788491
1341.523438	111.453468
1340.466797	375.953033
1339.408203	353.082947
1338.350586	184.211868
1337.291992	523.040771
1336.234375	366.753357
1335.174805	260.097260
1334.116211	106.569893
1333.057617	299.513885
1331.998047	205.560181
1330.938477	267.507538
1329.878906	589.080872
1328.818359	364.373322
1327.757813	238.685165
1326.697266	392.298981
1325.636719	437.248260
1324.576172	52.578194
1323.514648	243.397736
1322.453125	86.174728
1321.391602	294.334167
1320.330078	142.257111
1319.267578	116.120132
1318.205078	302.163147
1317.142578	653.400879
1316.080078	536.183167
1315.016602	285.993317
1313.953125	304.568024
1312.889648	483.336029
1311.826172	474.907715
1310.761719	461.623199
1309.698242	539.508484
1308.633789	565.733032
1307.569336	392.685211
1306.503906	419.055023
1305.438477	531.572449
1304.373047	376.047089
1303.307617	542.743469
1302.242188	480.818665
1301.175781	502.535187
1300.109375	401.446899
1299.042969	300.460938
1297.976563	344.482361
1296.909180	376.260162
1295.841797	354.068665
1294.774414	339.305115
1293.707031	329.509399
1292.638672	636.245117
1291.571289	400.832794
1290.502930	307.801178
1289.433594	163.365036
1288.365234	470.068298
1287.295898	364.964355
1286.226563	301.605255
1285.157227	267.714447
1284.086914	464.086212
1283.017578	403.323578
1281.947266	406.272308
1280.876953	492.471588
1279.805664	324.186554
1278.734375	530.309753
1277.663086	308.353638
1276.591797	157.442932
1275.520508	468.696472
1274.448242	875.163757
1273.375977	250.242050
1272.303711	532.039429
1271.231445	454.673859
1270.158203	467.721222
1269.085938	529.625427
1268.011719	425.527222
1266.938477	619.244202
1265.865234	615.260681
1264.791016	477.127319
1263.716797	741.490112
1262.641602	888.708496
1261.567383	699.466125
1260.492188	749.172546
1259.416992	594.184570
1258.341797	770.602539
1257.265625	696.075012
1256.190430	631.338257
1255.114258	593.413208
1254.037109	536.039063
1252.960938	641.746826
1251.883789	462.749115
1250.806641	475.998322
1249.729492	674.071411
1248.652344	908.531616
1247.574219	571.635010
1246.496094	689.355530
1245.417969	828.889282
1244.338867	723.004150
1243.260742	452.014404
1242.181641	644.911987
1241.102539	534.266602
1240.022461	338.711365
1238.943359	507.220764
1237.863281	316.593445
1236.783203	468.029999
1235.702148	456.913483
1234.622070	547.619019
1233.541016	538.886475
1232.459961	503.486938
1231.377930	577.110107
1230.296875	403.615570
1229.214844	346.418976
1228.132813	681.461365
1227.050781	205.417511
1225.967773	484.633423
1224.884766	212.042343
1223.801758	217.737106
1222.718750	131.501892
1221.634766	187.936600
1220.550781	116.197289
1219.466797	440.831879
1218.382813	127.378540
1217.298828	338.266113
1216.213867	505.553436
1215.128906	291.205322
1214.042969	383.520813
1212.958008	207.850555
1211.872070	68.418457
1210.786133	59.294971
1209.700195	380.594604
1208.613281	279.694427
1207.526367	132.993240
1206.439453	171.925827
1205.352539	-47.055340
1204.265625	283.359619
1203.177734	232.987244
1202.089844	9.201069
1201.001953	112.930191
1199.913086	33.618050
1198.824219	40.941078
1197.735352	60.250298
1196.646484	-327.039795
1195.557617	-98.500961
1194.467773	-84.116631
1193.377930	-139.498169
1192.288086	-137.216354
1191.197266	-199.864944
1190.106445	-43.911644
1189.015625	186.381470
1187.924805	-97.355125
1186.833984	-193.748734
1185.742188	-398.164703
1184.650391	-160.990341
1183.557617	-94.315659
1182.465820	-138.049393
1181.373047	-203.400589
1180.280273	-172.869583
1179.187500	82.918411
1178.093750	-18.536840
1177.000977	110.020454
1175.907227	-15.447139
1174.812500	-23.566813
1173.718750	-199.328552
1172.624023	103.690956
1171.529297	128.907883
1170.434570	99.031158
1169.338867	-67.244308
1168.244141	252.015839
1167.148438	-91.257576
1166.051758	-209.720871
1164.956055	-62.882740
1163.859375	-28.472698
1162.762695	20.207151
1161.666016	-279.893829
1160.568359	-164.424683
1159.470703	3.463100
1158.373047	161.679840
1157.275391	35.811703
1156.176758	212.930313
1155.079102	56.000496
1153.979492	-0.763383
1152.880859	-95.690346
1151.782227	4.830334
1150.682617	-25.813391
1149.583008	31.659109
1148.482422	8.065432
1147.382813	-3.648448
1146.282227	139.343704
1145.181641	-31.976078
1144.080078	137.037857
1142.979492	113.218567
1141.877930	117.901848
1140.776367	-148.572632
1139.673828	122.368446
1138.572266	60.357330
1137.469727	162.307724
1136.367188	173.879837
1135.263672	261.414490
1134.161133	253.876312
1133.057617	272.413177
1131.954102	100.992134
1130.849609	221.520370
1129.745117	296.875183
1128.641602	438.586304
1127.536133	404.674713
1126.431641	453.739990
1125.326172	220.634857
1124.220703	575.385254
1123.115234	446.548584
1122.009766	215.867844
1120.903320	371.316498
1119.796875	304.074982
1118.690430	390.714386
1117.583008	335.262970
1116.475586	398.123810
1115.368164	307.151337
1114.260742	41.162842
1113.152344	158.346603
1112.044922	273.092377
1110.936523	-11.700687
1109.827148	228.210480
1108.718750	257.729401
1107.609375	358.065765
1106.500000	283.585876
1105.389648	13.151826
1104.280273	316.407562
1103.169922	336.314636
1102.059570	469.442596
1100.948242	220.360550
1099.837891	365.214508
1098.726563	203.475754
1097.615234	84.227570
1096.502930	422.197296
1095.390625	354.755371
1094.278320	282.621613
1093.166016	243.482635
1092.053711	96.046516
1090.940430	320.585571
1089.827148	337.915558
1088.713867	277.588379
1087.599609	207.866592
1086.485352	286.337463
1085.371094	392.984528
1084.256836	311.525665
1083.141602	368.756714
1082.027344	362.530792
1080.912109	198.914917
1079.795898	570.836060
1078.680664	245.243027
1077.564453	267.220459
1076.448242	157.769760
1075.331055	226.692596
1074.213867	279.173920
1073.096680	359.785126
1071.979492	149.619141
1070.862305	98.970070
1069.744141	219.438522
1068.625977	136.014023
1067.507813	71.385201
1066.388672	372.156616
1065.270508	167.046295
1064.151367	69.729103
1063.031250	115.235497
1061.912109	146.711075
1060.791992	171.168732
1059.671875	74.021622
1058.550781	105.540504
1057.430664	6.167610
1056.309570	297.171906
1055.188477	57.646072
1054.066406	294.825836
1052.945313	335.743011
1051.823242	129.149155
1050.700195	76.754417
1049.578125	262.490784
1048.455078	-188.860718
1047.332031	-66.072838
1046.208984	19.374943
1045.084961	-140.025620
1043.960938	-45.203686
1042.836914	-99.552826
1041.712891	109.476738
1040.587891	31.894480
1039.462891	-80.543434
1038.337891	81.886581
1037.212891	-16.455196
1036.086914	6.317776
1034.960938	-45.337372
1033.834961	-31.779148
1032.708984	70.204247
1031.582031	139.628387
1030.455078	41.686501
1029.328125	155.346191
1028.200195	-135.328033
1027.072266	10.944764
1025.944336	-209.776062
1024.816406	-212.060074
1023.687500	-149.291840
1022.558594	-225.757111
1021.429688	-413.513763
1020.300781	-113.936104
1019.170898	-129.885132
1018.041016	-43.738674
1016.911133	-391.099609
1015.780273	-265.414734
1014.649414	-3.009356
1013.518555	-185.472748
1012.387695	-187.128586
1011.255859	-167.884430
1010.124023	-53.667473
1008.992188	-41.279945
1007.860352	12.817691
1006.727539	328.374268
1005.594727	165.069717
1004.461914	621.632935
1003.329102	763.636658
1002.195313	905.634460
1001.061523	726.432983
999.927734	320.979767
998.792969	75.147003
997.658203	187.420670
996.523438	89.625244
995.388672	79.651604
994.252930	-124.086914
993.117188	80.682442
991.981445	31.711803
990.844727	160.389252
989.708984	90.816071
988.572266	-6.317648
987.434570	346.003998
986.297852	189.100601
985.160156	133.678192
984.022461	-18.360331
982.884766	117.516273
981.746094	0.215951
980.607422	16.504622
979.468750	48.962280
978.329102	145.870041
977.190430	-152.699829
976.050781	188.039612
974.910156	337.920410
973.770508	110.957756
972.629883	81.735771
971.489258	341.994263
970.348633	227.912689
969.207031	187.415024
968.065430	296.190033
966.923828	170.932724
965.781250	128.387497
964.639648	517.121094
963.496094	380.635162
962.353516	200.727997
961.210938	367.054077
960.067383	-37.190784
958.923828	129.244003
957.779297	128.472260
956.635742	393.385864
955.491211	30.980577
954.345703	119.685669
953.201172	57.396481
952.055664	-146.635071
950.910156	93.188698
949.764648	-124.349716
948.618164	81.188011
947.471680	252.409073
946.325195	99.144745
945.178711	0.839549
944.031250	37.387005
942.883789	144.757294
941.736328	-179.314117
940.587891	49.130848
939.439453	152.026993
938.291016	193.340179
937.142578	455.909332
935.993164	168.897736
934.843750	328.872681
933.694336	270.034363
932.544922	188.489182
931.394531	50.082153
930.244141	68.931129
929.093750	-57.904419
927.942383	56.660824
926.791016	-95.056259
925.639648	-137.441544
924.488281	-143.367279
923.335938	-149.251953
922.183594	-55.048450
921.031250	-185.892715
919.877930	-150.736404
918.724609	-70.118492
917.571289	-218.926910
916.417969	-95.110176
915.263672	-87.112053
914.109375	120.666969
912.955078	46.975620
911.800781	-239.921768
910.645508	24.544754
909.490234	57.599552
908.334961	170.018646
907.178711	73.872017
906.022461	-110.586769
904.866211	203.506149
903.709961	170.909195
902.552734	-137.932587
901.395508	-70.777519
900.238281	64.267563
899.080078	208.315689
897.921875	-32.305557
896.763672	18.986393
895.605469	97.401077
894.446289	150.920700
893.287109	-114.279594
892.127930	-327.373077
890.967773	-135.957657
889.807617	19.231682
888.647461	138.220825
887.487305	248.125565
886.326172	224.808960
885.165039	-127.956215
884.003906	-56.423355
882.842773	17.328011
881.680664	32.407055
880.518555	293.205688
879.356445	-102.007996
878.193359	138.398636
877.030273	-116.938347
875.867188	226.942535
874.703125	88.767639
873.540039	236.550812
872.375977	39.892624
871.210938	-107.190750
870.046875	130.465027
868.881836	-7.611785
867.716797	182.644699
866.550781	141.238129
865.385742	293.114288
864.219727	303.332550
863.052734	203.442352
861.886719	245.063477
860.719727	401.147797
859.552734	171.015350
858.384766	167.632614
857.217773	314.553192
856.049805	279.664368
854.880859	395.017639
853.712891	366.782074
852.543945	390.075287
851.375000	408.838776
850.205078	384.978333
849.036133	508.932922
847.866211	243.109055
846.696289	487.856598
845.525391	188.495392
844.354492	240.586349
843.183594	487.259369
842.012695	266.259644
840.840820	215.278030
839.668945	235.817108
838.497070	195.944382
837.324219	316.938599
836.151367	149.607224
834.978516	163.232666
833.805664	279.523193
832.631836	205.929367
831.458008	163.563614
830.284180	156.866699
829.110352	344.218872
827.935547	154.463211
826.760742	136.450745
825.584961	238.776489
824.410156	262.985199
823.234375	204.669739
822.058594	75.029160
820.881836	-56.839653
819.705078	11.707777
818.528320	91.294197
817.351563	-120.795494
816.173828	-61.368725
814.996094	-104.368576
813.818359	1.611065
812.639648	-90.430626
811.461914	159.874832
810.283203	25.484953
809.103516	24.419109
807.923828	-72.235947
806.745117	-73.401039
805.564453	-92.397263
804.384766	-211.340714
803.204102	-48.424648
802.023438	-25.438812
800.842773	-204.400482
799.661133	-263.574249
798.479492	-114.353088
797.297852	-102.703384
796.115234	-126.585045
794.932617	-77.394691
793.750000	-265.317322
792.567383	-202.946075
791.383789	-233.660812
790.200195	69.845337
789.016602	-115.954254
787.832031	138.587921
786.648438	-60.525906
785.463867	72.137199
784.278320	-0.949327
783.092773	153.631256
781.908203	416.379913
780.721680	170.764572
779.536133	-32.809525
778.349609	132.471191
777.163086	39.299290
775.975586	-29.599592
774.789063	44.942059
773.601563	128.225967
772.413086	87.897873
771.225586	201.922470
770.037109	64.503769
768.848633	-2.352661
767.660156	-47.176609
766.470703	-21.515785
765.281250	261.817230
764.091797	-7.765831
762.901367	46.386570
761.710938	19.044073
760.520508	117.122414
759.330078	138.123306
758.138672	33.710064
756.947266	265.783386
755.755859	308.649811
754.563477	281.134735
753.371094	348.109772
752.178711	111.852180
750.986328	-84.770897
749.792969	72.234047
748.599609	136.947708
747.405273	6.269875
746.211914	141.176437
745.017578	129.021713
743.823242	364.722412
742.627930	-140.878250
741.433594	121.086334
740.238281	16.894367
739.041992	-348.010620
737.846680	-16.058962
736.650391	-63.175465
735.454102	99.962883
734.256836	-297.411865
733.059570	71.474472
731.862305	208.254883
730.665039	132.788895
729.466797	129.552811
728.268555	108.853905
727.070313	-115.120155
725.872070	-37.339924
724.672852	-57.897423
723.473633	-63.118301
722.273438	110.792191
721.074219	5.166731
719.874023	170.329086
718.673828	3.705363
717.472656	29.225105
716.271484	100.589668
715.070313	-50.493969
713.869141	75.472137
712.666992	262.466431
711.464844	131.223129
710.262695	-19.513840
709.059570	91.290611
707.856445	-224.776047
706.653320	173.572922
705.450195	-5.092620
704.246094	179.852249
703.041992	84.080505
701.837891	321.261444
700.632813	256.086304
699.428711	-302.573700
698.222656	152.124283
697.017578	50.300407
695.811523	2.918021
694.605469	-13.956347
693.399414	-128.480164
692.192383	45.912674
690.986328	46.634796
689.778320	-24.191015
688.571289	-25.470009
687.363281	36.237843
686.155273	-92.861496
684.947266	-293.375488
683.738281	-142.537292
682.529297	-32.869980
681.320313	39.989223
680.111328	-12.755204
678.901367	-48.073021
677.691406	-14.011651
676.481445	-72.976479
675.270508	-155.650436
674.059570	-56.456665
672.848633	-199.523697
671.636719	-52.648136
670.425781	172.068283
669.213867	122.201790
668.000977	-31.322092
666.789063	139.399841
665.576172	81.111465
664.362305	-48.369759
663.149414	-43.864235
661.935547	21.131279
660.721680	60.239643
659.507813	-43.039181
658.292969	140.675964
657.078125	-191.121841
655.863281	-33.273235
654.647461	29.670549
653.431641	-62.575638
652.215820	43.468990
651.000000	2.980245
649.783203	-132.256332
648.566406	210.586136
647.349609	99.022408
646.132813	71.430176
644.915039	82.550682
643.697266	254.975174
642.478516	76.699997
641.259766	10.266910
640.041992	102.889374
638.822266	225.485260
637.603516	-96.852684
636.383789	-4.512636
635.164063	104.865852
633.943359	-105.868515
632.723633	-61.154724
631.502930	11.304255
630.281250	32.080124
629.060547	-9.522602
627.838867	62.394619
626.617188	284.199677
625.394531	265.588898
624.172852	79.594604
622.950195	-3.688493
621.726563	105.634026
620.503906	197.516006
619.280273	-40.700520
618.056641	226.154770
616.832031	105.157974
615.608398	-46.067387
614.383789	18.510040
613.158203	264.497528
611.933594	73.745102
610.708008	-10.434136
609.482422	14.012792
608.255859	-105.187904
607.030273	-17.555006
605.803711	-79.983734
604.576172	-42.537357
