# Supplementary material for: Raman spectroscopy accurately differentiates mucosal healing from non-healing and biochemical changes following biological therapy in inflammatory bowel disease
Source: PLoS One. 2021 Jun 2;16(6):e0252210. doi: 10.1371/journal.pone.0252210 (PMC8172032; doi:10.1371/journal.pone.0252210)
Supplement: S4 Dataset — (ZIP) [file pone.0252210.s006.zip › CD Mucosal healing/EC034-1_base sub CR removed_11__X_24010.1__Y_21257.8__Z_371.836__Time_123.txt]

1714.671875	-60.798195
1713.695313	111.176086
1712.718750	-116.458450
1711.742188	84.465691
1710.764648	35.396530
1709.787109	-51.707573
1708.809570	24.189327
1707.831055	-109.405327
1706.853516	-71.947472
1705.875000	-85.819702
1704.896484	-46.531151
1703.916992	11.094641
1702.938477	71.043114
1701.958984	-40.597908
1700.979492	56.156010
1700.000000	-96.109756
1699.019531	88.305382
1698.040039	-61.703812
1697.059570	-147.732544
1696.079102	137.474854
1695.097656	197.983673
1694.117188	87.412102
1693.135742	139.613052
1692.154297	4.815927
1691.172852	224.933060
1690.190430	359.469452
1689.208008	251.124710
1688.225586	262.793793
1687.243164	237.090820
1686.260742	160.725998
1685.277344	220.293182
1684.293945	34.692562
1683.310547	280.762665
1682.327148	92.611023
1681.343750	128.260696
1680.359375	283.725037
1679.375000	306.099915
1678.390625	256.686249
1677.405273	348.359528
1676.419922	456.040283
1675.435547	82.462639
1674.449219	232.878998
1673.463867	340.829224
1672.478516	525.919312
1671.492188	509.115723
1670.505859	372.919861
1669.519531	401.580109
1668.532227	294.946991
1667.544922	626.508728
1666.557617	475.066315
1665.570313	475.095245
1664.583008	637.107788
1663.594727	491.554169
1662.607422	510.653534
1661.619141	606.787231
1660.629883	469.810577
1659.641602	401.990448
1658.652344	493.326691
1657.663086	386.166931
1656.673828	483.147003
1655.684570	596.163330
1654.694336	386.395905
1653.704102	383.330200
1652.713867	584.183105
1651.723633	256.127472
1650.732422	232.524750
1649.742188	336.057251
1648.750977	246.769363
1647.758789	300.420563
1646.767578	137.604385
1645.775391	-6.457354
1644.784180	58.399960
1643.791992	91.732582
1642.798828	98.842018
1641.806641	0.590383
1640.813477	176.993637
1639.820313	-168.828629
1638.827148	-147.684555
1637.833008	-34.071651
1636.839844	98.150711
1635.845703	61.806412
1634.851563	-156.160461
1633.856445	-210.506958
1632.862305	-43.371796
1631.867188	0.091432
1630.872070	-95.826752
1629.876953	-12.525387
1628.881836	23.545597
1627.885742	-100.735603
1626.889648	125.078636
1625.893555	-230.270462
1624.897461	-72.557365
1623.900391	-93.520744
1622.903320	-19.696375
1621.906250	-98.153870
1620.909180	-165.915054
1619.912109	31.787268
1618.914063	14.211967
1617.916016	114.932526
1616.917969	-101.856285
1615.919922	59.483616
1614.920898	-114.954529
1613.921875	22.966457
1612.922852	-46.227741
1611.923828	-78.559341
1610.924805	180.218964
1609.924805	35.385422
1608.924805	92.488571
1607.924805	-49.421616
1606.924805	47.177467
1605.923828	115.025383
1604.922852	219.593964
1603.921875	130.522034
1602.920898	-81.411995
1601.919922	-115.260727
1600.917969	-26.077141
1599.916016	68.377701
1598.914063	94.888100
1597.912109	56.108501
1596.909180	9.568261
1595.906250	-10.757630
1594.903320	-46.687363
1593.900391	-95.603554
1592.896484	-324.620117
1591.893555	41.737576
1590.889648	-38.340450
1589.885742	22.570740
1588.880859	93.926849
1587.876953	-108.585861
1586.872070	213.184021
1585.867188	5.575421
1584.862305	63.961823
1583.856445	226.584381
1582.851563	118.183876
1581.845703	80.174873
1580.839844	169.810410
1579.833008	-47.842987
1578.827148	86.051231
1577.820313	120.981117
1576.813477	343.250580
1575.806641	123.147491
1574.798828	168.433929
1573.791992	60.266953
1572.784180	-21.873011
1571.775391	15.572572
1570.767578	-89.947044
1569.759766	95.558937
1568.750977	-80.121834
1567.742188	110.439064
1566.732422	82.771507
1565.723633	226.422882
1564.713867	-11.556971
1563.704102	38.558525
1562.694336	47.101833
1561.684570	107.473839
1560.673828	-3.383389
1559.664063	12.803892
1558.652344	-105.864784
1557.641602	257.493835
1556.630859	149.083755
1555.619141	-148.442001
1554.607422	4.736786
1553.595703	116.358360
1552.583984	57.011600
1551.571289	95.971619
1550.558594	124.495598
1549.545898	67.565170
1548.533203	59.732334
1547.519531	28.551460
1546.506836	108.486961
1545.493164	165.043808
1544.479492	216.329529
1543.464844	143.489258
1542.451172	117.103432
1541.436523	253.346603
1540.421875	66.688133
1539.407227	32.335823
1538.391602	36.620239
1537.375977	87.264091
1536.361328	-197.577896
1535.344727	-147.088806
1534.329102	181.802216
1533.312500	247.476868
1532.296875	101.670105
1531.280273	38.293705
1530.262695	162.933609
1529.246094	-44.871803
1528.228516	105.297653
1527.210938	-27.931585
1526.193359	88.512268
1525.175781	-13.963011
1524.157227	133.106491
1523.138672	38.182755
1522.120117	69.236191
1521.101563	-84.976585
1520.082031	179.851959
1519.063477	112.881615
1518.043945	-26.123968
1517.024414	-11.005693
1516.003906	-206.645676
1514.983398	-73.559341
1513.963867	-33.058598
1512.943359	-54.295506
1511.921875	-67.930283
1510.901367	-4.665545
1509.879883	2.023000
1508.858398	-101.684929
1507.836914	-54.142460
1506.815430	-160.552277
1505.792969	-72.207100
1504.770508	59.571381
1503.748047	45.148949
1502.725586	-53.898594
1501.702148	-237.527222
1500.678711	-170.231003
1499.655273	-369.304108
1498.631836	-143.504593
1497.608398	-102.140251
1496.583984	-17.400696
1495.559570	69.769470
1494.535156	100.550842
1493.510742	-167.914063
1492.485352	41.654705
1491.460938	-58.181713
1490.435547	-86.528488
1489.409180	86.855446
1488.383789	7.239801
1487.357422	50.133301
1486.331055	172.067932
1485.304688	355.127869
1484.278320	114.416885
1483.250977	-62.496437
1482.224609	18.228971
1481.197266	147.287659
1480.168945	90.076241
1479.141602	267.349335
1478.113281	227.831482
1477.084961	318.209778
1476.056641	253.081360
1475.028320	259.227905
1473.999023	308.582886
1472.969727	714.275208
1471.940430	450.304382
1470.911133	514.662109
1469.881836	779.929077
1468.851563	655.821777
1467.821289	770.767273
1466.791016	903.404846
1465.759766	713.073914
1464.729492	738.814148
1463.698242	772.101746
1462.666992	838.350403
1461.635742	830.864441
1460.603516	889.345581
1459.571289	866.513306
1458.539063	1013.712036
1457.506836	808.057739
1456.474609	1196.156616
1455.441406	1104.609375
1454.408203	919.225952
1453.375000	1119.294922
1452.341797	1060.669556
1451.307617	1184.508423
1450.274414	1138.499634
1449.240234	1290.076538
1448.205078	1071.747681
1447.170898	1045.957153
1446.135742	878.359924
1445.100586	1042.405518
1444.065430	882.428589
1443.030273	836.359680
1441.994141	858.579651
1440.958984	989.537842
1439.921875	981.330688
1438.885742	763.302612
1437.849609	656.566040
1436.812500	734.318237
1435.775391	650.341919
1434.738281	722.998108
1433.701172	386.519958
1432.663086	497.053925
1431.625000	577.249878
1430.586914	203.148453
1429.548828	351.501404
1428.509766	439.240356
1427.470703	307.527740
1426.431641	420.467773
1425.392578	150.177277
1424.353516	23.680296
1423.313477	166.866562
1422.273438	156.325165
1421.233398	128.170929
1420.193359	54.716969
1419.152344	-76.606956
1418.111328	-41.718708
1417.070313	144.178146
1416.029297	-12.177588
1414.987305	-27.578726
1413.946289	-173.718369
1412.904297	-246.859406
1411.862305	-50.942444
1410.819336	84.585495
1409.776367	54.236843
1408.734375	-21.275923
1407.691406	69.046280
1406.647461	51.369968
1405.604492	81.454453
1404.560547	-219.794739
1403.516602	-94.229752
1402.472656	-46.459671
1401.427734	-136.652023
1400.382813	-226.761688
1399.337891	174.688141
1398.292969	129.768967
1397.248047	114.993706
1396.202148	75.204712
1395.156250	175.782715
1394.110352	20.876282
1393.064453	141.561707
1392.018555	84.482635
1390.971680	267.780426
1389.924805	-31.962395
1388.877930	48.806896
1387.830078	207.138000
1386.782227	12.809444
1385.734375	63.676670
1384.686523	14.583352
1383.638672	33.057720
1382.589844	-90.862061
1381.541016	117.620674
1380.492188	198.688385
1379.443359	-12.399348
1378.394531	3.875811
1377.344727	130.035645
1376.294922	46.570694
1375.245117	65.510971
1374.194336	-100.100151
1373.143555	-11.171793
1372.092773	42.878693
1371.041992	59.581188
1369.991211	-30.827404
1368.939453	10.938725
1367.887695	-4.542729
1366.835938	124.526581
1365.784180	-90.052109
1364.731445	24.181053
1363.679688	-20.864119
1362.626953	-48.401176
1361.573242	-105.718597
1360.520508	98.277496
1359.466797	-192.682709
1358.413086	88.473663
1357.359375	-82.874207
1356.305664	118.756348
1355.250977	-62.316959
1354.196289	-138.886871
1353.141602	-56.376072
1352.086914	-88.056885
1351.031250	-32.753960
1349.975586	25.086231
1348.919922	142.541885
1347.864258	41.680416
1346.808594	360.176666
1345.751953	261.941559
1344.695313	54.726425
1343.638672	378.202057
1342.581055	490.932922
1341.523438	271.643616
1340.466797	386.993896
1339.408203	353.742188
1338.350586	360.213715
1337.291992	401.416870
1336.234375	195.156219
1335.174805	125.161644
1334.116211	376.936157
1333.057617	208.148956
1331.998047	-76.733604
1330.938477	157.840195
1329.878906	320.698120
1328.818359	26.316467
1327.757813	169.511292
1326.697266	347.308563
1325.636719	201.539825
1324.576172	213.952728
1323.514648	265.932007
1322.453125	305.622345
1321.391602	342.901154
1320.330078	402.444672
1319.267578	417.627106
1318.205078	282.437500
1317.142578	241.075455
1316.080078	345.245422
1315.016602	274.449799
1313.953125	632.503418
1312.889648	239.094101
1311.826172	316.357880
1310.761719	201.579498
1309.698242	308.497925
1308.633789	272.671753
1307.569336	369.813721
1306.503906	324.275238
1305.438477	377.214233
1304.373047	353.958038
1303.307617	458.629852
1302.242188	450.241577
1301.175781	523.017822
1300.109375	222.343689
1299.042969	592.503479
1297.976563	326.450409
1296.909180	551.667114
1295.841797	415.964142
1294.774414	361.373840
1293.707031	454.097382
1292.638672	220.535538
1291.571289	413.924988
1290.502930	246.793839
1289.433594	312.699860
1288.365234	82.036598
1287.295898	297.543396
1286.226563	321.895447
1285.157227	356.084900
1284.086914	409.894745
1283.017578	429.453247
1281.947266	356.020752
1280.876953	512.726257
1279.805664	480.990570
1278.734375	287.849854
1277.663086	295.395752
1276.591797	234.510056
1275.520508	398.610565
1274.448242	232.701279
1273.375977	431.014374
1272.303711	402.062408
1271.231445	487.962463
1270.158203	473.728363
1269.085938	398.500000
1268.011719	579.636658
1266.938477	431.262146
1265.865234	663.614990
1264.791016	576.328186
1263.716797	686.656189
1262.641602	599.453735
1261.567383	585.452148
1260.492188	388.682587
1259.416992	550.223450
1258.341797	621.575562
1257.265625	383.584076
1256.190430	581.608948
1255.114258	270.732391
1254.037109	631.806763
1252.960938	656.915527
1251.883789	514.149780
1250.806641	451.731293
1249.729492	510.949982
1248.652344	655.252930
1247.574219	536.968933
1246.496094	479.504242
1245.417969	492.536499
1244.338867	670.755798
1243.260742	584.177979
1242.181641	551.059448
1241.102539	481.546692
1240.022461	744.575012
1238.943359	354.750031
1237.863281	464.853607
1236.783203	519.123047
1235.702148	340.569885
1234.622070	370.595642
1233.541016	281.831787
1232.459961	326.385803
1231.377930	336.992859
1230.296875	473.549622
1229.214844	496.213989
1228.132813	206.527054
1227.050781	326.047363
1225.967773	145.408524
1224.884766	344.711273
1223.801758	478.599121
1222.718750	104.528175
1221.634766	163.422028
1220.550781	205.351212
1219.466797	174.739609
1218.382813	243.194656
1217.298828	120.750626
1216.213867	-117.593697
1215.128906	110.192307
1214.042969	-0.135728
1212.958008	237.134827
1211.872070	92.998558
1210.786133	202.226425
1209.700195	183.541229
1208.613281	-11.205734
1207.526367	109.947029
1206.439453	122.549492
1205.352539	212.234680
1204.265625	138.014496
1203.177734	150.512711
1202.089844	-34.506313
1201.001953	117.613930
1199.913086	-72.195244
1198.824219	-74.229874
1197.735352	-6.517981
1196.646484	-47.123707
1195.557617	-106.985199
1194.467773	-20.182903
1193.377930	-200.297821
1192.288086	-3.025875
1191.197266	-135.083282
1190.106445	45.191254
1189.015625	81.235687
1187.924805	-233.365555
1186.833984	-170.944046
1185.742188	9.018260
1184.650391	-171.096344
1183.557617	-152.044281
1182.465820	-27.497730
1181.373047	60.975304
1180.280273	-92.785675
1179.187500	-54.759571
1178.093750	-230.084702
1177.000977	-168.171127
1175.907227	-10.517751
1174.812500	-152.341812
1173.718750	187.116837
1172.624023	114.643288
1171.529297	37.370438
1170.434570	-37.520317
1169.338867	23.926310
1168.244141	-22.320108
1167.148438	-70.987442
1166.051758	-9.717575
1164.956055	-142.109024
1163.859375	-135.902512
1162.762695	-251.581894
1161.666016	-121.249809
1160.568359	23.298870
1159.470703	-51.899998
1158.373047	42.350800
1157.275391	76.854950
1156.176758	-60.481335
1155.079102	114.661301
1153.979492	115.588356
1152.880859	52.100849
1151.782227	-85.295364
1150.682617	-141.659012
1149.583008	92.619507
1148.482422	-140.123047
1147.382813	148.726288
1146.282227	75.500061
1145.181641	14.161634
1144.080078	86.067184
1142.979492	-18.166012
1141.877930	129.740631
1140.776367	8.799524
1139.673828	123.247635
1138.572266	178.176239
1137.469727	26.267984
1136.367188	164.258163
1135.263672	128.723511
1134.161133	140.665817
1133.057617	159.676697
1131.954102	309.196716
1130.849609	154.812317
1129.745117	491.624329
1128.641602	258.903625
1127.536133	469.746490
1126.431641	564.269470
1125.326172	310.217133
1124.220703	264.807800
1123.115234	292.834900
1122.009766	228.417114
1120.903320	280.039185
1119.796875	326.861908
1118.690430	286.030426
1117.583008	396.652466
1116.475586	421.999298
1115.368164	113.720016
1114.260742	169.794724
1113.152344	237.625015
1112.044922	111.532616
1110.936523	247.820114
1109.827148	60.261555
1108.718750	222.420059
1107.609375	228.572693
1106.500000	178.014603
1105.389648	143.968582
1104.280273	286.943359
1103.169922	340.142578
1102.059570	324.868347
1100.948242	359.100342
1099.837891	405.086639
1098.726563	486.384399
1097.615234	265.901276
1096.502930	241.087570
1095.390625	303.436005
1094.278320	212.621246
1093.166016	324.356049
1092.053711	136.999664
1090.940430	274.545288
1089.827148	346.111786
1088.713867	205.868958
1087.599609	307.953583
1086.485352	271.218903
1085.371094	178.055481
1084.256836	200.101929
1083.141602	189.215698
1082.027344	370.995148
1080.912109	256.686523
1079.795898	57.864941
1078.680664	220.721603
1077.564453	252.029099
1076.448242	478.106659
1075.331055	96.351738
1074.213867	216.776016
1073.096680	22.867741
1071.979492	115.103455
1070.862305	186.195068
1069.744141	140.058640
1068.625977	103.313255
1067.507813	94.694252
1066.388672	221.911667
1065.270508	100.875526
1064.151367	293.582062
1063.031250	144.489304
1061.912109	217.766998
1060.791992	181.057922
1059.671875	366.560242
1058.550781	285.410767
1057.430664	314.186462
1056.309570	46.123867
1055.188477	117.012932
1054.066406	234.595016
1052.945313	169.963547
1051.823242	56.331764
1050.700195	-57.241699
1049.578125	1.973192
1048.455078	-22.835623
1047.332031	155.346268
1046.208984	130.547165
1045.084961	80.119888
1043.960938	-135.785477
1042.836914	-153.458023
1041.712891	52.598297
1040.587891	-88.545845
1039.462891	-15.322501
1038.337891	-35.252239
1037.212891	42.629719
1036.086914	178.681229
1034.960938	28.480850
1033.834961	97.060738
1032.708984	-76.255981
1031.582031	76.081032
1030.455078	-124.994339
1029.328125	-137.680450
1028.200195	-92.240387
1027.072266	-88.606590
1025.944336	-47.778229
1024.816406	-60.343346
1023.687500	-0.904783
1022.558594	-69.114868
1021.429688	-123.332184
1020.300781	-216.927048
1019.170898	-83.141861
1018.041016	-169.673065
1016.911133	-174.982819
1015.780273	-152.440369
1014.649414	-0.100734
1013.518555	-111.895821
1012.387695	167.839127
1011.255859	-191.635162
1010.124023	145.948380
1008.992188	96.887238
1007.860352	175.167435
1006.727539	216.435547
1005.594727	396.509186
1004.461914	708.353760
1003.329102	830.527527
1002.195313	760.848083
1001.061523	340.011627
999.927734	367.609589
998.792969	143.481125
997.658203	298.213928
996.523438	60.458885
995.388672	-68.652695
994.252930	63.097424
993.117188	192.532990
991.981445	10.587049
990.844727	-35.173450
989.708984	-207.650742
988.572266	-193.302109
987.434570	-165.084091
986.297852	40.573391
985.160156	174.785568
984.022461	-103.192719
982.884766	-74.796730
981.746094	13.483138
980.607422	76.465988
979.468750	-196.402664
978.329102	264.614441
977.190430	63.228966
976.050781	89.587090
974.910156	72.318039
973.770508	126.354744
972.629883	292.989197
971.489258	330.984222
970.348633	196.802826
969.207031	170.638535
968.065430	29.787199
966.923828	116.230270
965.781250	120.101860
964.639648	-4.404384
963.496094	47.761513
962.353516	326.922485
961.210938	149.915710
960.067383	14.293483
958.923828	89.553177
957.779297	148.802780
956.635742	-110.195618
955.491211	130.041702
954.345703	-50.901337
953.201172	-179.070648
952.055664	129.815613
950.910156	86.401764
949.764648	91.084007
948.618164	22.664909
947.471680	-89.087379
946.325195	7.199817
945.178711	9.838622
944.031250	-40.000099
942.883789	-14.408834
941.736328	120.801422
940.587891	75.701050
939.439453	133.355545
938.291016	197.880615
937.142578	162.080444
935.993164	57.944462
934.843750	170.471481
933.694336	150.813293
932.544922	124.380409
931.394531	-15.888382
930.244141	26.153912
929.093750	-31.957222
927.942383	-137.795639
926.791016	-45.539711
925.639648	10.317664
924.488281	-136.257431
923.335938	8.381960
922.183594	-126.662514
921.031250	-104.751976
919.877930	-73.716942
918.724609	-117.631706
917.571289	-36.546902
916.417969	58.167515
915.263672	80.222122
914.109375	4.701590
912.955078	142.579651
911.800781	-46.284248
910.645508	-24.067110
909.490234	84.352623
908.334961	-49.838474
907.178711	-13.927722
906.022461	85.454353
904.866211	10.368300
903.709961	68.992836
902.552734	120.825874
901.395508	109.273811
900.238281	-58.425106
899.080078	25.172400
897.921875	-24.724651
896.763672	-142.427841
895.605469	189.962143
894.446289	-133.421890
893.287109	-81.419891
892.127930	65.490494
890.967773	60.985050
889.807617	-51.915897
888.647461	-94.739822
887.487305	-119.464386
886.326172	38.664352
885.165039	-123.696663
884.003906	45.670197
882.842773	-290.257690
881.680664	-199.828873
880.518555	-179.317139
879.356445	98.139618
878.193359	71.271011
877.030273	35.411583
875.867188	-13.935903
874.703125	288.018707
873.540039	130.587158
872.375977	90.269875
871.210938	-10.779996
870.046875	59.190697
868.881836	156.118896
867.716797	163.057846
866.550781	89.062363
865.385742	309.521332
864.219727	217.543594
863.052734	71.690483
861.886719	60.653671
860.719727	173.110321
859.552734	258.566833
858.384766	222.780182
857.217773	117.444023
856.049805	166.928879
854.880859	451.861542
853.712891	346.507019
852.543945	176.178223
851.375000	409.315216
850.205078	198.688614
849.036133	167.348740
847.866211	283.811493
846.696289	250.186996
845.525391	229.987061
844.354492	68.783745
843.183594	117.950081
842.012695	117.858139
840.840820	144.575348
839.668945	77.349701
838.497070	-52.459404
837.324219	65.820923
836.151367	92.413376
834.978516	87.692070
833.805664	141.003769
832.631836	200.954941
831.458008	109.062363
830.284180	124.295929
829.110352	59.169476
827.935547	221.551132
826.760742	109.530167
825.584961	73.326225
824.410156	112.887367
823.234375	-48.166603
822.058594	-17.585119
820.881836	-13.788190
819.705078	-246.075912
818.528320	98.316711
817.351563	-136.196838
816.173828	-292.758301
814.996094	-146.727097
813.818359	48.123756
812.639648	-135.186356
811.461914	-87.245506
810.283203	-88.271286
809.103516	-173.782791
807.923828	56.161701
806.745117	1.661267
805.564453	-103.935333
804.384766	-229.505814
803.204102	-31.026833
802.023438	-107.835655
800.842773	-80.390526
799.661133	-72.970024
798.479492	-109.947357
797.297852	-120.352943
796.115234	-217.240784
794.932617	9.372576
793.750000	-80.951408
792.567383	-157.993011
791.383789	-93.339462
790.200195	-33.192612
789.016602	31.304077
787.832031	151.034042
786.648438	-21.335670
785.463867	107.099426
784.278320	208.892166
783.092773	3.322568
781.908203	63.007782
780.721680	-21.005014
779.536133	133.546234
778.349609	-136.046570
777.163086	139.798752
775.975586	199.139404
774.789063	167.927658
773.601563	138.888901
772.413086	131.874115
771.225586	-62.629894
770.037109	27.330618
768.848633	112.796280
767.660156	43.917171
766.470703	-64.632332
765.281250	196.883911
764.091797	-28.447399
762.901367	144.787369
761.710938	370.729828
760.520508	235.622986
759.330078	265.551727
758.138672	170.050781
756.947266	186.712189
755.755859	275.883606
754.563477	250.677872
753.371094	14.490942
752.178711	118.918571
750.986328	115.639580
749.792969	-69.936272
748.599609	172.660385
747.405273	206.593246
746.211914	319.486633
745.017578	261.175598
743.823242	341.051544
742.627930	280.520416
741.433594	132.307312
740.238281	52.087112
739.041992	138.423584
737.846680	10.006871
736.650391	-81.132736
735.454102	-25.530310
734.256836	45.354881
733.059570	-299.664520
731.862305	11.934361
730.665039	6.160804
729.466797	41.935459
728.268555	71.128662
727.070313	-41.797180
725.872070	92.305908
724.672852	84.306862
723.473633	133.112198
722.273438	-82.383720
721.074219	169.517334
719.874023	202.994217
718.673828	179.714157
717.472656	110.626259
716.271484	80.848946
715.070313	68.543907
713.869141	221.977310
712.666992	48.348259
711.464844	108.022224
710.262695	-6.633098
709.059570	-138.648041
707.856445	-76.741211
706.653320	74.433578
705.450195	138.483261
704.246094	-52.118580
703.041992	-92.465683
701.837891	-30.522465
700.632813	-129.525284
699.428711	91.188240
698.222656	94.434654
697.017578	12.953753
695.811523	66.260742
694.605469	-58.555851
693.399414	-44.278034
692.192383	89.452568
690.986328	-43.850735
689.778320	0.910256
688.571289	50.034981
687.363281	40.603275
686.155273	76.765656
684.947266	223.539627
683.738281	201.199493
682.529297	-358.575195
681.320313	-120.660660
680.111328	-82.108963
678.901367	-138.823608
677.691406	51.379440
676.481445	-24.723970
675.270508	-221.943665
674.059570	-3.577396
672.848633	-135.711838
671.636719	22.074514
670.425781	71.728172
669.213867	-1.812444
668.000977	-49.336353
666.789063	-25.478640
665.576172	192.838760
664.362305	357.108734
663.149414	-139.374634
661.935547	96.235214
660.721680	-7.061191
659.507813	178.877945
658.292969	-49.416180
657.078125	67.521393
655.863281	87.418976
654.647461	107.348557
653.431641	-55.883636
652.215820	-171.595551
651.000000	244.886887
649.783203	-103.371567
648.566406	20.130907
647.349609	20.901953
646.132813	198.190277
644.915039	112.907768
643.697266	197.641464
642.478516	239.343033
641.259766	115.475105
640.041992	144.317459
638.822266	110.828735
637.603516	77.368790
636.383789	123.416115
635.164063	-137.688721
633.943359	-89.463043
632.723633	-11.207645
631.502930	64.855011
630.281250	-26.507244
629.060547	146.033127
627.838867	-59.023399
626.617188	199.164291
625.394531	-63.758617
624.172852	89.213387
622.950195	55.638298
621.726563	-7.968664
620.503906	-56.609283
619.280273	209.491241
618.056641	-19.152624
616.832031	47.604240
615.608398	94.987991
614.383789	167.926239
613.158203	5.442081
611.933594	225.709579
610.708008	-296.123291
609.482422	-41.937992
608.255859	113.690308
607.030273	8.448984
605.803711	61.162750
604.576172	-84.922821
