# Supplementary material for: Raman spectroscopy accurately differentiates mucosal healing from non-healing and biochemical changes following biological therapy in inflammatory bowel disease
Source: PLoS One. 2021 Jun 2;16(6):e0252210. doi: 10.1371/journal.pone.0252210 (PMC8172032; doi:10.1371/journal.pone.0252210)
Supplement: S4 Dataset — (ZIP) [file pone.0252210.s006.zip › CD Mucosal healing/OC011 post treatment-2_base sub CR removed_22__X_-11936.7__Y_288.434__Z_-7194.24__Time_252.txt]

1714.705078	220.172424
1713.728516	94.309669
1712.751953	-48.579308
1711.774414	-56.972248
1710.797852	-126.501129
1709.820313	-72.312553
1708.842773	-272.243439
1707.864258	-29.605122
1706.886719	-421.306702
1705.908203	446.236359
1704.929688	15.431730
1703.950195	34.978703
1702.971680	258.523071
1701.992188	-84.736023
1701.012695	177.256180
1700.033203	19.851376
1699.052734	221.310669
1698.073242	169.406967
1697.092773	230.306870
1696.112305	591.035217
1695.130859	-159.084457
1694.150391	-82.954819
1693.168945	-187.859772
1692.187500	-201.326309
1691.206055	-27.344324
1690.223633	208.503830
1689.241211	-395.421783
1688.258789	199.055313
1687.276367	180.622818
1686.293945	194.823425
1685.310547	505.438843
1684.327148	510.120331
1683.343750	-313.083008
1682.360352	-37.946625
1681.375977	80.534683
1680.392578	-210.340332
1679.408203	10.527090
1678.423828	303.766235
1677.438477	416.527924
1676.453125	269.193359
1675.468750	513.500183
1674.482422	471.064026
1673.497070	405.380096
1672.511719	768.180908
1671.525391	289.123077
1670.539063	249.156372
1669.552734	573.625977
1668.565430	417.896454
1667.578125	79.645515
1666.591797	721.454590
1665.603516	925.644470
1664.616211	371.645050
1663.627930	659.124756
1662.640625	514.847595
1661.652344	561.983826
1660.663086	739.448669
1659.674805	681.553101
1658.685547	769.848938
1657.696289	829.467468
1656.707031	553.239624
1655.717773	777.980652
1654.727539	870.708435
1653.737305	892.403320
1652.747070	811.352844
1651.756836	942.395203
1650.765625	772.291931
1649.775391	219.351227
1648.784180	441.535614
1647.792969	148.685410
1646.800781	495.735413
1645.809570	193.216782
1644.817383	15.298202
1643.825195	394.958801
1642.832031	-291.732452
1641.839844	-106.778870
1640.846680	-193.387787
1639.853516	-52.749626
1638.860352	-204.628296
1637.867188	-60.787685
1636.873047	-38.024120
1635.878906	-360.267639
1634.884766	-104.981354
1633.890625	-278.979858
1632.895508	-152.394257
1631.900391	-518.077576
1630.905273	127.679138
1629.910156	38.959770
1628.915039	-394.261047
1627.918945	-214.042679
1626.922852	-62.637665
1625.926758	59.960037
1624.930664	-303.763031
1623.933594	150.404282
1622.937500	-165.531418
1621.940430	280.838470
1620.942383	545.856689
1619.945313	598.173645
1618.947266	498.257660
1617.949219	196.343521
1616.951172	199.156647
1615.953125	-314.913361
1614.954102	50.248890
1613.956055	19.269432
1612.957031	-48.365856
1611.957031	434.690308
1610.958008	534.891846
1609.958008	0.823018
1608.958984	145.715134
1607.958008	570.832214
1606.958008	369.843506
1605.958008	90.400917
1604.957031	292.781616
1603.956055	183.599503
1602.955078	215.772949
1601.953125	174.634140
1600.951172	374.148865
1599.950195	390.513489
1598.947266	150.552094
1597.945313	224.368286
1596.942383	-235.068893
1595.940430	37.281776
1594.937500	-192.141785
1593.933594	64.228195
1592.930664	25.378872
1591.926758	-131.036896
1590.922852	302.405273
1589.918945	-73.374611
1588.915039	195.320923
1587.910156	-300.483398
1586.906250	82.677803
1585.901367	17.090080
1584.895508	-158.095703
1583.890625	247.864166
1582.884766	116.751122
1581.878906	298.159485
1580.873047	-145.712204
1579.867188	-79.169090
1578.860352	497.411346
1577.854492	-27.334270
1576.847656	-226.761902
1575.839844	-176.539871
1574.833008	-147.276489
1573.825195	-149.429672
1572.817383	-65.949631
1571.809570	256.461090
1570.801758	219.920395
1569.792969	224.757751
1568.784180	-149.850906
1567.775391	244.267410
1566.766602	277.102234
1565.757813	205.893188
1564.748047	-23.831179
1563.738281	288.676819
1562.728516	-164.475540
1561.718750	116.408913
1560.708008	-111.336823
1559.697266	-46.217720
1558.686523	-357.188538
1557.675781	57.401569
1556.665039	-212.417542
1555.653320	-122.293678
1554.641602	392.316620
1553.629883	-313.075928
1552.617188	490.833740
1551.605469	-170.707947
1550.592773	132.980438
1549.580078	-145.778732
1548.567383	22.838308
1547.553711	307.495667
1546.541016	162.668777
1545.527344	167.572906
1544.513672	236.860046
1543.499023	298.115814
1542.485352	152.501282
1541.470703	223.636810
1540.456055	-232.222855
1539.441406	-96.932632
1538.425781	-248.442490
1537.410156	146.944611
1536.394531	-43.688442
1535.378906	139.549896
1534.363281	136.816910
1533.346680	56.490273
1532.331055	775.103027
1531.314453	678.784485
1530.296875	626.058838
1529.280273	369.679291
1528.262695	468.578949
1527.245117	783.520142
1526.227539	96.696098
1525.209961	287.628082
1524.191406	-157.353928
1523.172852	272.372833
1522.154297	-82.791107
1521.135742	366.914154
1520.116211	-338.209137
1519.097656	-403.130035
1518.078125	-141.867386
1517.058594	342.632721
1516.038086	205.035431
1515.018555	108.447502
1513.998047	268.458405
1512.977539	-44.150410
1511.956055	377.227203
1510.935547	-312.835663
1509.914063	8.018996
1508.892578	-120.309334
1507.871094	-23.075533
1506.849609	-20.913315
1505.827148	263.021271
1504.804688	223.761246
1503.782227	33.192589
1502.759766	-93.404182
1501.736328	-45.974483
1500.713867	-124.137383
1499.690430	-489.181519
1498.666016	-150.373367
1497.642578	-149.592972
1496.618164	-264.113831
1495.594727	107.329041
1494.569336	-217.194672
1493.544922	-83.989784
1492.520508	115.501854
1491.495117	-25.158026
1490.469727	-132.649139
1489.444336	-240.206131
1488.417969	-309.548676
1487.392578	-235.921814
1486.366211	350.684540
1485.339844	237.579437
1484.312500	382.132904
1483.286133	304.612213
1482.258789	492.288727
1481.231445	539.538269
1480.204102	148.141937
1479.175781	942.164856
1478.148438	797.933472
1477.120117	712.257813
1476.091797	618.920166
1475.062500	841.348877
1474.034180	345.577667
1473.004883	1010.857727
1471.975586	1299.096558
1470.946289	1330.145630
1469.916016	1269.507324
1468.885742	1422.534546
1467.855469	1494.086670
1466.825195	1624.061768
1465.794922	1548.049927
1464.763672	1550.799194
1463.732422	1711.072998
1462.701172	1711.222534
1461.669922	2069.493896
1460.638672	1467.718628
1459.606445	1193.668945
1458.574219	1919.834351
1457.541992	1298.147949
1456.508789	1805.756958
1455.476563	1788.112793
1454.443359	1798.353271
1453.410156	1899.893433
1452.375977	2622.458496
1451.342773	1973.620605
1450.308594	2105.510254
1449.274414	2047.373901
1448.240234	1837.332397
1447.206055	2321.283691
1446.170898	2212.593994
1445.135742	1868.591431
1444.100586	1694.349976
1443.064453	2056.594971
1442.029297	1806.619751
1440.993164	1716.102661
1439.957031	1777.406738
1438.920898	1987.910156
1437.883789	1773.737061
1436.847656	2171.297119
1435.810547	1535.425537
1434.773438	1662.718994
1433.735352	979.372314
1432.698242	927.649658
1431.660156	610.953125
1430.622070	556.953247
1429.583008	497.985687
1428.544922	618.294067
1427.505859	589.808472
1426.466797	447.976288
1425.427734	41.608730
1424.387695	-29.294073
1423.348633	146.947510
1422.308594	222.413132
1421.268555	212.326569
1420.227539	240.098434
1419.187500	230.262604
1418.146484	210.446472
1417.105469	180.705139
1416.064453	-2.377103
1415.022461	-36.865734
1413.980469	69.645317
1412.939453	-27.387749
1411.896484	71.772522
1410.854492	437.506012
1409.811523	137.262482
1408.768555	121.193039
1407.725586	-135.852783
1406.682617	-430.306793
1405.638672	-370.502991
1404.595703	-72.057030
1403.551758	231.396500
1402.506836	-401.069977
1401.462891	-74.772499
1400.417969	-9.336971
1399.373047	26.151443
1398.328125	-316.770721
1397.283203	420.905701
1396.237305	414.140686
1395.191406	71.824768
1394.145508	-44.736210
1393.099609	-253.736450
1392.052734	-362.356018
1391.006836	277.749023
1389.959961	294.549530
1388.912109	301.472809
1387.865234	60.943516
1386.817383	-164.328217
1385.769531	13.264746
1384.721680	148.457458
1383.673828	231.289612
1382.625000	181.789352
1381.576172	162.473022
1380.527344	-121.428467
1379.478516	-247.688095
1378.429688	68.221848
1377.379883	32.177845
1376.330078	-8.660459
1375.280273	-31.827999
1374.229492	276.958374
1373.178711	-384.411926
1372.128906	-65.304291
1371.077148	-47.872448
1370.026367	-344.279053
1368.974609	-221.757690
1367.923828	-66.676941
1366.871094	235.420883
1365.819336	-37.664524
1364.767578	-118.731346
1363.714844	133.958130
1362.662109	-218.041168
1361.609375	-64.596840
1360.555664	-483.228577
1359.501953	-170.272797
1358.448242	63.160583
1357.394531	-170.702499
1356.340820	137.563080
1355.286133	-68.542107
1354.231445	143.011536
1353.176758	-343.323669
1352.122070	201.334274
1351.066406	-264.607239
1350.011719	220.585266
1348.956055	236.661163
1347.899414	359.576996
1346.843750	708.385437
1345.787109	201.539825
1344.730469	917.540466
1343.673828	262.472046
1342.616211	234.907196
1341.559570	688.287170
1340.501953	859.184082
1339.444336	631.386230
1338.385742	1312.673706
1337.328125	832.677551
1336.269531	657.490845
1335.210938	757.252502
1334.152344	312.793060
1333.092773	746.834656
1332.033203	530.402405
1330.973633	675.232910
1329.914063	271.344177
1328.853516	362.079956
1327.793945	818.669678
1326.733398	862.615234
1325.672852	254.620148
1324.611328	790.364746
1323.549805	629.790405
1322.489258	1093.959229
1321.426758	815.201294
1320.365234	998.120239
1319.302734	759.255066
1318.241211	1154.480469
1317.177734	652.112976
1316.115234	1109.070435
1315.052734	1166.690186
1313.989258	1091.337158
1312.925781	1048.169922
1311.862305	741.608398
1310.797852	900.689636
1309.733398	949.040588
1308.668945	1118.100464
1307.604492	1267.523560
1306.540039	1407.155151
1305.474609	1359.873047
1304.409180	941.377563
1303.343750	1214.080444
1302.277344	1336.801270
1301.211914	1624.261719
1300.145508	1034.489868
1299.079102	1806.024902
1298.011719	1081.569458
1296.945313	1295.555664
1295.877930	1637.183838
1294.810547	1269.422852
1293.743164	1461.406860
1292.674805	1076.831299
1291.606445	793.082458
1290.538086	1041.689331
1289.469727	1278.012817
1288.400391	1080.424316
1287.332031	1179.561035
1286.262695	1067.992432
1285.193359	1644.893066
1284.123047	1104.810547
1283.052734	1255.525024
1281.982422	1308.319214
1280.912109	1016.062073
1279.841797	954.013000
1278.770508	818.633789
1277.699219	636.907410
1276.627930	939.491699
1275.556641	872.829712
1274.484375	926.000793
1273.412109	1560.807861
1272.339844	1540.608154
1271.267578	902.469543
1270.194336	894.702271
1269.121094	1438.776978
1268.047852	1360.187500
1266.974609	1542.798950
1265.900391	1522.831543
1264.827148	1249.224854
1263.752930	1061.109375
1262.677734	1494.865845
1261.603516	889.964722
1260.528320	821.536804
1259.453125	1557.290894
1258.377930	1620.345947
1257.301758	911.258850
1256.226563	713.901855
1255.150391	828.254028
1254.073242	1402.590820
1252.997070	1684.678955
1251.919922	1769.556274
1250.842773	1241.419800
1249.765625	1109.927490
1248.688477	976.062012
1247.610352	1099.907715
1246.532227	1245.567749
1245.454102	645.216187
1244.375000	810.320313
1243.296875	679.060913
1242.217773	856.206787
1241.138672	761.368896
1240.058594	1003.909302
1238.979492	1105.606567
1237.899414	736.573303
1236.819336	986.186157
1235.738281	1145.924561
1234.658203	687.363953
1233.577148	876.144470
1232.496094	521.982727
1231.415039	470.806885
1230.333008	770.834717
1229.250977	855.169800
1228.168945	1094.388672
1227.086914	658.111206
1226.003906	296.992523
1224.920898	492.507507
1223.837891	777.408752
1222.754883	687.273071
1221.670898	560.849609
1220.587891	398.198975
1219.503906	557.011963
1218.418945	-64.794594
1217.334961	777.644836
1216.250000	774.294434
1215.165039	744.336609
1214.080078	743.317200
1212.994141	578.098572
1211.908203	285.011719
1210.822266	431.098694
1209.736328	1037.776611
1208.649414	349.122711
1207.563477	656.479980
1206.476563	592.421814
1205.388672	643.994263
1204.301758	408.790649
1203.213867	233.837326
1202.125977	10.743212
1201.038086	105.515533
1199.949219	147.212082
1198.861328	-99.952301
1197.772461	-79.998169
1196.682617	-31.262009
1195.593750	0.572937
1194.503906	90.028946
1193.414063	-17.745464
1192.324219	-382.703705
1191.233398	-295.827026
1190.143555	182.561234
1189.052734	-240.040253
1187.960938	-2.170806
1186.870117	-316.629913
1185.778320	-302.196442
1184.686523	-410.213409
1183.594727	-254.333145
1182.501953	182.037277
1181.410156	157.731720
1180.317383	-127.974121
1179.223633	204.798691
1178.130859	-97.689819
1177.037109	-153.335983
1175.943359	-508.447113
1174.849609	-73.147858
1173.754883	-64.317970
1172.661133	-536.685181
1171.566406	-329.231873
1170.470703	-172.196045
1169.375977	25.398069
1168.280273	88.892128
1167.184570	173.823166
1166.088867	-54.507397
1164.992188	-266.080872
1163.895508	-255.391266
1162.798828	486.261414
1161.702148	-93.270569
1160.605469	-424.255920
1159.507813	111.441284
1158.410156	164.714066
1157.311523	36.530396
1156.213867	3.808636
1155.115234	109.370529
1154.016602	164.761749
1152.917969	-39.786205
1151.818359	206.186813
1150.718750	-122.312401
1149.619141	-43.294441
1148.519531	-166.824570
1147.418945	-340.368378
1146.319336	159.938583
1145.217773	474.271393
1144.117188	514.766052
1143.015625	210.189453
1141.915039	388.621124
1140.813477	193.538925
1139.710938	169.682434
1138.609375	136.322769
1137.506836	416.633087
1136.404297	278.605133
1135.300781	416.148529
1134.197266	28.739468
1133.094727	227.987076
1131.990234	-118.914116
1130.886719	528.778137
1129.782227	193.787766
1128.677734	568.247437
1127.573242	726.690125
1126.468750	90.695587
1125.363281	758.822021
1124.257813	497.542053
1123.152344	888.013611
1122.045898	288.013824
1120.940430	626.236023
1119.833984	519.099854
1118.726563	842.857117
1117.620117	250.509827
1116.512695	81.985519
1115.405273	287.342773
1114.297852	258.446716
1113.189453	-89.683052
1112.082031	80.131027
1110.972656	-116.524857
1109.864258	-31.850185
1108.755859	140.221527
1107.646484	248.432709
1106.537109	-141.658188
1105.426758	589.882751
1104.317383	535.115662
1103.207031	275.066498
1102.096680	428.051514
1100.985352	-58.256920
1099.875000	613.611145
1098.763672	174.701691
1097.652344	181.537750
1096.540039	89.405243
1095.427734	895.034241
1094.315430	602.645508
1093.203125	442.311432
1092.090820	404.534119
1090.977539	475.084137
1089.864258	284.425629
1088.750977	748.005981
1087.636719	326.931915
1086.522461	541.089294
1085.408203	87.456757
1084.293945	644.899658
1083.179688	584.052856
1082.064453	191.984375
1080.949219	448.513275
1079.833008	733.156921
1078.717773	942.629150
1077.601563	760.028931
1076.485352	596.362610
1075.368164	329.593140
1074.251953	475.914093
1073.134766	214.147842
1072.016602	351.183380
1070.899414	143.655121
1069.781250	283.163300
1068.663086	406.295593
1067.544922	-86.645271
1066.426758	655.014526
1065.307617	-71.737801
1064.188477	515.251282
1063.068359	519.277771
1061.949219	939.927551
1060.829102	593.153809
1059.708984	637.234802
1058.588867	690.758301
1057.467773	508.239380
1056.346680	526.916809
1055.225586	826.104919
1054.104492	391.719482
1052.982422	438.772156
1051.860352	166.020645
1050.738281	175.997925
1049.615234	104.383865
1048.492188	305.947510
1047.369141	12.967834
1046.246094	814.137878
1045.123047	591.392822
1043.999023	19.174751
1042.875000	531.154358
1041.750000	227.445740
1040.625977	247.856491
1039.500977	287.015900
1038.375977	498.613464
1037.250000	90.978706
1036.125000	-160.367249
1034.999023	-20.528488
1033.873047	-62.070053
1032.746094	-273.251862
1031.619141	-100.498680
1030.492188	418.725891
1029.365234	24.419134
1028.237305	-185.987030
1027.110352	-128.958344
1025.982422	35.028133
1024.853516	-2.940156
1023.725586	-291.451050
1022.596680	-730.547180
1021.467773	-593.791748
1020.337891	-452.310425
1019.208008	-368.713684
1018.078125	-723.266235
1016.948242	-534.990784
1015.818359	-374.448944
1014.687500	-846.445740
1013.556641	-590.596375
1012.425781	-251.314270
1011.293945	-680.829712
1010.162109	123.983627
1009.030273	160.157578
1007.898438	226.563705
1006.765625	559.155701
1005.632813	505.500671
1004.500000	708.723877
1003.366211	1631.013794
1002.233398	1658.568970
1001.099609	1582.289307
999.964844	1041.843628
998.831055	582.683044
997.696289	-208.623398
996.561523	279.606781
995.425781	-197.011322
994.291016	129.815842
993.155273	249.021545
992.019531	179.221161
990.882813	125.760712
989.747070	192.393204
988.610352	337.533508
987.472656	420.552979
986.335938	457.644928
985.198242	-276.704620
984.060547	-87.139572
982.921875	178.476013
981.784180	41.365215
980.645508	256.554260
979.506836	11.707042
978.367188	33.944286
977.228516	258.710297
976.088867	32.942566
974.948242	241.843948
973.808594	823.088135
972.667969	630.023560
971.527344	65.136978
970.385742	-81.399368
969.245117	89.121971
968.103516	218.409912
966.961914	180.297974
965.819336	73.544868
964.677734	322.516785
963.534180	122.090012
962.391602	579.878052
961.249023	443.995117
960.105469	606.219910
958.961914	166.025284
957.817383	516.362061
956.673828	259.902710
955.529297	498.198761
954.383789	265.053833
953.239258	441.764374
952.093750	51.206905
950.948242	-46.268135
949.802734	197.157913
948.656250	-85.176582
947.509766	377.843903
946.363281	118.744972
945.216797	60.938881
944.069336	-104.040329
942.921875	-314.468414
941.774414	-136.577759
940.625977	164.607361
939.478516	422.434479
938.330078	-40.588264
937.180664	-19.763372
936.032227	181.314484
934.882813	1.732145
933.732422	403.519073
932.583008	381.439178
931.432617	402.771271
930.282227	415.101196
929.131836	-121.190460
927.980469	203.353333
926.830078	227.452316
925.677734	-14.568276
924.526367	-370.096985
923.374023	-366.025574
922.221680	-209.515228
921.069336	-389.400421
919.916992	-41.855511
918.763672	-1.106433
917.610352	137.392181
916.456055	316.797302
915.302734	246.455429
914.148438	3.722137
912.994141	-508.873230
911.838867	-120.403969
910.683594	-169.825302
909.528320	-78.538307
908.373047	78.528580
907.216797	-36.412548
906.061523	0.604621
904.904297	273.299988
903.748047	-174.375992
902.590820	84.773361
901.433594	309.901489
900.276367	-162.185699
899.118164	-90.877403
897.960938	208.951996
896.802734	268.929291
895.643555	186.458084
894.484375	-60.972515
893.325195	-140.982498
892.166016	-286.449646
891.006836	-81.630608
889.846680	-233.750244
888.686523	178.778000
887.526367	-219.357269
886.365234	235.908279
885.204102	291.567322
884.042969	144.175690
882.880859	314.899323
881.719727	194.659790
880.556641	-178.004318
879.394531	438.980103
878.232422	21.380610
877.069336	507.367157
875.905273	267.886261
874.742188	478.867218
873.578125	183.219131
872.414063	497.641632
871.250000	213.358612
870.084961	439.868225
868.920898	409.853821
867.754883	262.912689
866.589844	855.625916
865.423828	396.203400
864.257813	626.790222
863.091797	504.551880
861.924805	375.599792
860.758789	161.352036
859.590820	997.761169
858.423828	738.510376
857.255859	497.289917
856.087891	1148.956055
854.919922	932.334778
853.751953	854.783020
852.583008	831.021545
851.414063	872.211853
850.244141	1002.949524
849.075195	831.161499
847.905273	860.951721
846.734375	644.380432
845.564453	953.886536
844.393555	459.761292
843.222656	529.631470
842.051758	695.584961
840.879883	67.483040
839.708008	248.976181
838.536133	870.660217
837.363281	481.861237
836.190430	466.280762
835.017578	649.432739
833.844727	622.495239
832.670898	428.036407
831.497070	684.476990
830.323242	1014.350708
829.149414	879.917725
827.974609	633.929810
826.799805	341.140167
825.624023	-80.914375
824.449219	700.774597
823.273438	666.391357
822.097656	391.318604
820.920898	274.417236
819.744141	66.175613
818.567383	-99.766602
817.390625	-67.636879
816.212891	442.804504
815.035156	192.046478
813.857422	412.834381
812.679688	148.655807
811.500977	13.437886
810.322266	467.170105
809.142578	433.947510
807.963867	382.859680
806.784180	-307.973022
805.603516	-561.144897
804.423828	-43.964207
803.243164	273.111023
802.062500	-393.065460
800.881836	-570.978088
799.700195	-684.602356
798.518555	-332.630920
797.336914	-486.376160
796.154297	208.694199
794.972656	-341.948761
793.789063	-405.083649
792.606445	-660.974243
791.422852	-144.095245
790.240234	-96.861504
789.055664	-262.231995
787.872070	554.792480
786.687500	263.049286
785.502930	442.409760
784.317383	444.691223
783.132813	351.816193
781.947266	267.723114
780.761719	647.569153
779.575195	483.714508
778.388672	-93.140442
777.202148	-16.267944
776.015625	203.950394
774.828125	-105.687820
773.640625	129.701965
772.453125	484.003967
771.264648	478.570435
770.076172	556.837097
768.887695	319.762543
767.699219	219.344543
766.509766	262.099304
765.320313	238.666229
764.130859	80.832253
762.940430	182.785477
761.750977	572.967712
760.559570	588.771484
759.369141	149.073898
758.177734	461.772552
756.986328	1079.925659
755.794922	620.418091
754.603516	536.931763
753.411133	367.709412
752.218750	-249.682602
751.025391	-58.536736
749.832031	251.041687
748.638672	404.543304
747.445313	239.658096
746.250977	616.816223
745.057617	-4.475940
743.862305	508.454010
742.667969	380.790283
741.472656	18.554920
740.277344	167.154846
739.082031	269.635712
737.885742	-107.759789
736.689453	-38.187008
735.493164	272.204407
734.296875	-45.891430
733.099609	697.678467
731.902344	154.200150
730.705078	39.758511
729.506836	-39.653690
728.308594	-313.656494
727.110352	-139.368164
725.911133	-19.811548
724.712891	-75.120087
723.513672	70.583565
722.313477	417.153809
721.113281	108.490143
719.914063	247.519379
718.712891	231.523041
717.512695	296.295471
716.311523	295.600800
715.110352	523.940002
713.909180	102.397842
712.707031	56.037468
711.504883	147.043304
710.302734	142.160187
709.099609	400.904419
707.896484	635.612610
706.693359	920.330261
705.490234	425.606720
704.286133	72.626305
703.082031	-5.973945
701.877930	209.198975
700.672852	474.341034
699.468750	115.367981
698.262695	306.605377
697.057617	97.911659
695.851563	339.160919
694.645508	-45.280071
693.439453	-303.506989
692.232422	244.023727
691.026367	-124.722641
689.818359	-111.255760
688.611328	-39.129047
687.403320	-264.167358
686.195313	165.967804
684.987305	92.926231
683.778320	-120.912704
682.569336	81.554649
681.360352	-431.037842
680.151367	122.513908
678.941406	-426.504639
677.731445	20.857111
676.521484	-246.286926
675.310547	-47.901424
674.099609	-362.341034
672.888672	-512.132874
671.677734	-570.933044
670.465820	-242.573608
669.253906	-5.074150
668.041016	305.885498
666.829102	625.433594
665.616211	87.288696
664.403320	54.867847
663.189453	-230.091156
661.975586	-374.515381
660.761719	133.007996
659.547852	-30.682518
658.333008	-258.943268
657.118164	461.961761
655.903320	-37.836468
654.688477	-371.332214
653.472656	325.609955
652.256836	274.600098
651.040039	-92.996185
649.824219	-36.062546
648.607422	-144.896759
647.389648	291.029419
646.172852	214.569733
644.955078	133.894852
643.737305	193.140472
642.519531	381.451080
641.300781	4.187173
640.082031	20.546179
638.863281	-6.050691
637.643555	-200.220078
636.423828	323.262085
635.204102	258.015564
633.984375	87.597420
632.763672	149.116760
631.542969	81.831856
630.322266	40.322540
629.100586	39.580029
627.878906	311.217377
626.657227	113.091125
625.435547	67.241096
624.212891	396.458313
622.990234	641.909668
621.767578	362.306183
620.543945	930.961487
619.320313	383.608337
618.096680	-159.289047
616.873047	-94.137695
615.648438	-382.211151
614.423828	7.953101
613.199219	79.119186
611.973633	145.848526
610.748047	-187.392899
609.522461	505.381012
608.296875	50.105362
607.070313	45.676144
605.843750	-163.988022
604.617188	-4.288620
