# Supplementary material for: Raman spectroscopy accurately differentiates mucosal healing from non-healing and biochemical changes following biological therapy in inflammatory bowel disease
Source: PLoS One. 2021 Jun 2;16(6):e0252210. doi: 10.1371/journal.pone.0252210 (PMC8172032; doi:10.1371/journal.pone.0252210)
Supplement: S4 Dataset — (ZIP) [file pone.0252210.s006.zip › CD Mucosal healing/OC030-1 post_base sub cr removed_84__X_-19538.5__Y_47774.5__Time_937.txt]

1714.774414	121.138527
1713.797852	41.288456
1712.820313	-16.699772
1711.843750	53.159595
1710.866211	-20.009409
1709.888672	-56.426208
1708.911133	0.220204
1707.933594	-24.220837
1706.955078	-175.212265
1705.976563	18.745663
1704.998047	-36.897537
1704.019531	-103.690071
1703.040039	-42.456993
1702.061523	-5.656922
1701.082031	-62.856869
1700.101563	-50.814510
1699.122070	62.637871
1698.141602	-40.708286
1697.161133	91.030220
1696.180664	91.686119
1695.200195	78.925255
1694.218750	36.727314
1693.238281	80.049431
1692.256836	5.902726
1691.274414	-60.160244
1690.292969	154.138214
1689.310547	227.062500
1688.328125	30.763355
1687.345703	197.405914
1686.363281	153.612198
1685.379883	83.413643
1684.396484	288.005402
1683.413086	247.733276
1682.429688	226.471207
1681.445313	298.750275
1680.461914	238.315964
1679.477539	247.488693
1678.493164	286.365540
1677.507813	511.877686
1676.523438	384.034790
1675.538086	413.602844
1674.552734	483.548920
1673.566406	450.286072
1672.581055	553.150146
1671.594727	619.290771
1670.608398	444.244629
1669.622070	662.910278
1668.634766	619.178101
1667.648438	589.377441
1666.661133	674.294128
1665.673828	685.504456
1664.685547	795.467529
1663.698242	834.446716
1662.709961	1046.384399
1661.721680	614.685852
1660.733398	827.901794
1659.744141	962.169067
1658.755859	829.503784
1657.766602	1031.284302
1656.777344	833.797119
1655.787109	819.737061
1654.797852	822.279419
1653.807617	740.805664
1652.817383	723.559265
1651.827148	553.595459
1650.835938	632.971008
1649.844727	364.000061
1648.853516	254.447617
1647.862305	298.922089
1646.871094	-28.488190
1645.878906	-180.731125
1644.886719	-39.058475
1643.894531	-52.551647
1642.902344	56.080608
1641.910156	-24.688726
1640.916992	190.778244
1639.923828	-31.114521
1638.930664	-43.873180
1637.936523	38.955017
1636.943359	-54.225063
1635.949219	156.397995
1634.955078	90.868652
1633.960938	39.181091
1632.965820	138.283310
1631.970703	64.153503
1630.975586	51.233711
1629.980469	252.152740
1628.985352	3.547924
1627.989258	250.311844
1626.993164	231.858322
1625.997070	261.333771
1625.000977	559.575806
1624.003906	516.483215
1623.007813	713.147034
1622.010742	831.429871
1621.012695	963.329468
1620.015625	988.006226
1619.017578	1049.950562
1618.020508	891.832153
1617.021484	865.522766
1616.023438	750.482300
1615.025391	570.372986
1614.026367	448.516113
1613.027344	602.541321
1612.028320	589.131958
1611.028320	452.954010
1610.029297	600.311584
1609.029297	648.446411
1608.029297	704.818481
1607.028320	795.608765
1606.028320	884.114075
1605.027344	925.826904
1604.026367	949.555298
1603.025391	1005.019043
1602.023438	916.898621
1601.022461	1033.162964
1600.020508	801.869385
1599.018555	725.240051
1598.016602	949.549500
1597.013672	1017.233337
1596.010742	836.923035
1595.007813	834.586487
1594.004883	866.445435
1593.001953	935.079285
1591.998047	902.093811
1590.994141	595.268738
1589.990234	792.415833
1588.986328	947.918274
1587.981445	1095.711792
1586.976563	1204.485840
1585.971680	1329.009277
1584.966797	1351.956421
1583.961914	1304.657104
1582.956055	1215.817505
1581.950195	1343.341431
1580.944336	1278.175903
1579.938477	1411.022095
1578.931641	1314.801758
1577.924805	1312.388184
1576.917969	1257.986694
1575.911133	1229.667969
1574.904297	1214.401001
1573.896484	1238.182495
1572.888672	1293.166382
1571.880859	1051.796509
1570.873047	1358.883545
1569.864258	1278.684204
1568.855469	1198.494263
1567.846680	1294.909790
1566.837891	1271.795166
1565.829102	1404.399048
1564.819336	1277.341675
1563.809570	1261.848755
1562.799805	1350.054565
1561.790039	1453.694702
1560.779297	1432.723633
1559.768555	1479.062988
1558.757813	1221.984619
1557.747070	1268.108154
1556.736328	1314.077759
1555.724609	1346.943115
1554.712891	1325.255737
1553.701172	1287.883911
1552.689453	1460.057617
1551.676758	1401.638550
1550.664063	1247.319336
1549.651367	1367.116333
1548.638672	1429.763794
1547.625977	1380.983643
1546.612305	1334.609131
1545.598633	1373.342285
1544.584961	1323.969849
1543.571289	1271.807007
1542.556641	1100.610596
1541.541992	957.658508
1540.527344	1165.692993
1539.512695	1009.383545
1538.498047	1038.719849
1537.482422	907.796326
1536.466797	1145.591919
1535.451172	908.408569
1534.434570	872.202515
1533.418945	1070.348755
1532.402344	896.935547
1531.385742	924.325867
1530.369141	809.695496
1529.351563	723.154358
1528.334961	783.148499
1527.317383	829.938965
1526.299805	763.124329
1525.281250	672.861084
1524.263672	644.077515
1523.245117	545.522888
1522.226563	521.281433
1521.208008	396.429199
1520.188477	453.850342
1519.168945	464.645233
1518.150391	392.862396
1517.129883	446.676208
1516.110352	402.511627
1515.089844	342.615021
1514.070313	174.555969
1513.049805	85.808846
1512.028320	143.055130
1511.007813	28.001144
1509.986328	105.066994
1508.964844	56.063839
1507.943359	214.458420
1506.921875	92.963753
1505.899414	35.252579
1504.876953	-71.479698
1503.854492	52.092670
1502.832031	141.958160
1501.808594	72.632530
1500.786133	-35.417820
1499.762695	-125.857086
1498.739258	-16.960163
1497.714844	-31.299465
1496.691406	-104.818970
1495.666992	-112.155663
1494.642578	-50.786205
1493.617188	-53.717850
1492.592773	-64.652176
1491.567383	-147.495346
1490.541992	91.312981
1489.516602	-17.755056
1488.491211	8.254286
1487.464844	97.746155
1486.438477	202.183533
1485.412109	28.024429
1484.385742	341.030640
1483.358398	110.117836
1482.331055	302.420105
1481.303711	417.808990
1480.276367	349.246490
1479.249023	494.531128
1478.220703	555.321716
1477.192383	549.524963
1476.164063	604.565125
1475.135742	845.211426
1474.106445	960.661987
1473.077148	1035.031128
1472.047852	1098.892822
1471.018555	1254.052979
1469.989258	1329.987061
1468.958984	1390.328003
1467.928711	1473.254395
1466.898438	1660.120117
1465.868164	1727.156128
1464.836914	2063.290283
1463.805664	2104.256592
1462.774414	1936.623779
1461.743164	2259.026611
1460.710938	2136.623779
1459.679688	2064.825684
1458.647461	2254.250488
1457.615234	2428.133301
1456.582031	2238.864502
1455.549805	2501.007568
1454.516602	2488.891846
1453.483398	2745.344727
1452.449219	2585.701660
1451.416016	2408.200684
1450.381836	2592.919922
1449.347656	2602.556641
1448.313477	2670.257813
1447.279297	2674.435791
1446.244141	2658.159180
1445.208984	2383.522949
1444.173828	2455.552734
1443.138672	2418.588623
1442.102539	2530.716553
1441.066406	2225.335449
1440.030273	2279.001953
1438.994141	2201.047363
1437.958008	1900.570068
1436.920898	1842.661865
1435.883789	1557.276611
1434.846680	1663.412598
1433.808594	1342.585083
1432.771484	1183.400269
1431.733398	1228.629883
1430.695313	1033.992188
1429.657227	1043.730469
1428.618164	700.188049
1427.579102	737.558899
1426.540039	570.596191
1425.500977	355.742432
1424.461914	617.299622
1423.421875	551.075562
1422.381836	530.184570
1421.341797	428.660034
1420.301758	422.843018
1419.260742	235.695465
1418.219727	111.540878
1417.178711	113.260254
1416.137695	62.130104
1415.096680	8.503107
1414.054688	-45.120644
1413.012695	21.988503
1411.970703	-41.646904
1410.928711	-17.261168
1409.885742	-191.404922
1408.842773	-61.438530
1407.799805	-237.939117
1406.756836	-241.035629
1405.712891	-0.554944
1404.668945	-71.393822
1403.625000	36.050175
1402.581055	53.185104
1401.537109	158.189499
1400.492188	167.897827
1399.447266	242.883514
1398.402344	360.547668
1397.357422	490.790344
1396.311523	330.365204
1395.265625	380.572693
1394.219727	340.694611
1393.173828	185.752914
1392.126953	238.796478
1391.081055	306.986694
1390.034180	460.354553
1388.986328	198.410522
1387.939453	349.519135
1386.891602	243.075333
1385.843750	81.820412
1384.795898	180.801315
1383.748047	-20.037615
1382.699219	64.244003
1381.651367	51.245823
1380.602539	-6.548745
1379.552734	35.741459
1378.503906	125.663094
1377.454102	-6.449929
1376.404297	251.032288
1375.354492	391.331909
1374.303711	309.734100
1373.253906	173.530258
1372.203125	109.898773
1371.152344	213.552155
1370.100586	112.981239
1369.049805	227.012573
1367.998047	2.370882
1366.946289	57.048809
1365.894531	-5.103208
1364.841797	84.881012
1363.789063	-48.961857
1362.736328	16.608044
1361.683594	25.177158
1360.630859	-23.214041
1359.577148	90.330193
1358.523438	-39.597458
1357.469727	104.272751
1356.415039	86.778488
1355.361328	144.134552
1354.306641	256.390350
1353.251953	172.648560
1352.197266	161.248840
1351.141602	316.482941
1350.085938	394.989594
1349.030273	612.738098
1347.974609	525.493530
1346.918945	602.314758
1345.862305	657.070801
1344.805664	731.946289
1343.749023	737.679749
1342.691406	808.153259
1341.634766	814.488403
1340.577148	920.224060
1339.519531	1063.384033
1338.460938	1048.297607
1337.403320	714.152039
1336.344727	783.949097
1335.286133	680.798950
1334.226563	832.863770
1333.167969	453.333832
1332.108398	482.371307
1331.048828	625.467529
1329.989258	533.974976
1328.928711	610.916260
1327.869141	604.144165
1326.808594	491.467010
1325.748047	512.551941
1324.686523	408.011322
1323.625977	424.833801
1322.564453	424.699921
1321.502930	459.451019
1320.440430	519.190613
1319.378906	426.302826
1318.316406	590.279053
1317.253906	411.783234
1316.190430	376.678497
1315.127930	551.424316
1314.064453	366.664642
1313.000977	325.208160
1311.937500	259.475189
1310.873047	299.991211
1309.809570	333.439667
1308.745117	313.053986
1307.679688	290.547974
1306.615234	354.497559
1305.549805	271.160187
1304.484375	217.700882
1303.418945	385.882996
1302.353516	261.790100
1301.287109	334.694763
1300.220703	56.519241
1299.154297	203.786316
1298.087891	-51.487183
1297.020508	-36.215321
1295.954102	-50.092705
1294.886719	-137.278564
1293.818359	-44.967407
1292.750977	-160.926147
1291.682617	-33.683598
1290.614258	20.243607
1289.545898	-126.592186
1288.476563	-57.340687
1287.407227	-24.576250
1286.338867	50.123638
1285.268555	32.013351
1284.199219	53.388859
1283.128906	4.046475
1282.058594	197.374969
1280.988281	324.824554
1279.917969	105.033852
1278.846680	20.184996
1277.775391	131.326553
1276.704102	223.134048
1275.632813	390.966583
1274.560547	358.572418
1273.488281	649.037903
1272.416016	739.297119
1271.343750	649.019531
1270.270508	891.183472
1269.197266	969.907410
1268.124023	902.384888
1267.050781	1115.802612
1265.977539	1278.131592
1264.903320	1408.927124
1263.829102	1483.808228
1262.753906	1363.827637
1261.679688	1273.375000
1260.604492	1453.742554
1259.529297	1378.390015
1258.454102	1595.640503
1257.378906	1445.215332
1256.302734	1713.931885
1255.226563	1549.368164
1254.150391	1455.668091
1253.073242	1659.117432
1251.997070	1668.014893
1250.919922	1718.463379
1249.841797	1720.449219
1248.764648	1547.539673
1247.686523	1717.651855
1246.608398	1778.495850
1245.530273	1769.016235
1244.452148	1635.809937
1243.373047	1769.998535
1242.293945	1644.463135
1241.214844	1747.335815
1240.135742	1765.357910
1239.055664	1596.677734
1237.975586	1578.625000
1236.895508	1694.116821
1235.815430	1768.458740
1234.734375	1842.904175
1233.654297	1660.483032
1232.573242	1630.943970
1231.491211	1855.939453
1230.410156	1814.468628
1229.328125	1724.693726
1228.246094	1882.019409
1227.163086	1770.680054
1226.081055	1654.618042
1224.998047	1802.441650
1223.915039	1522.093262
1222.832031	1686.952759
1221.748047	1626.942993
1220.664063	1216.482910
1219.580078	1016.535095
1218.496094	1147.772461
1217.412109	1001.170532
1216.327148	1096.222656
1215.242188	971.520325
1214.157227	704.461853
1213.071289	695.830872
1211.985352	865.799744
1210.899414	623.144775
1209.813477	621.819092
1208.727539	627.732849
1207.640625	853.066040
1206.553711	762.517639
1205.466797	549.091431
1204.378906	424.910950
1203.291016	324.855682
1202.203125	338.013641
1201.115234	298.164185
1200.027344	253.485214
1198.938477	189.549316
1197.849609	84.693314
1196.760742	54.411545
1195.670898	81.830254
1194.582031	-78.394173
1193.492188	90.761993
1192.401367	-71.894470
1191.311523	-61.549496
1190.220703	25.608442
1189.129883	-74.701340
1188.039063	-115.016464
1186.947266	-56.954182
1185.856445	-47.031494
1184.764648	-13.199219
1183.671875	46.921879
1182.580078	75.711952
1181.487305	87.605469
1180.394531	82.596199
1179.301758	250.057953
1178.208984	201.633194
1177.115234	342.400391
1176.021484	303.312927
1174.927734	376.669586
1173.833008	569.585754
1172.738281	527.674500
1171.643555	480.848053
1170.548828	596.599792
1169.454102	515.980835
1168.358398	425.686066
1167.262695	473.956512
1166.166992	440.757416
1165.070313	395.466125
1163.973633	373.916992
1162.876953	540.932861
1161.780273	693.362122
1160.683594	680.771851
1159.585938	572.517334
1158.488281	667.003479
1157.389648	684.904602
1156.291992	879.136292
1155.193359	689.068909
1154.094727	675.353271
1152.996094	759.189758
1151.896484	671.169312
1150.796875	814.137756
1149.697266	718.573120
1148.597656	837.216125
1147.498047	679.336853
1146.397461	495.127045
1145.296875	560.719177
1144.195313	419.016602
1143.094727	598.348572
1141.993164	601.349121
1140.891602	704.001404
1139.789063	744.560852
1138.687500	865.680847
1137.584961	908.085876
1136.482422	1052.403931
1135.379883	1424.467163
1134.276367	1404.248413
1133.172852	1267.444458
1132.069336	1593.372437
1130.964844	1548.661621
1129.861328	1750.490967
1128.756836	2108.555908
1127.652344	1889.865479
1126.546875	2270.948486
1125.442383	2203.537354
1124.336914	2254.413330
1123.230469	2049.095703
1122.125000	2089.994873
1121.018555	2038.247559
1119.912109	1789.720703
1118.805664	2113.974365
1117.699219	2073.312988
1116.591797	1982.720459
1115.484375	1891.908447
1114.376953	1968.813354
1113.268555	1901.174561
1112.160156	1878.225098
1111.051758	1751.021851
1109.943359	1909.558228
1108.833984	1862.214600
1107.725586	1998.873047
1106.616211	1837.655762
1105.505859	1581.813721
1104.396484	1932.465088
1103.286133	1888.592285
1102.175781	1806.730225
1101.064453	1566.605591
1099.954102	1592.822266
1098.842773	1708.365967
1097.731445	1705.739502
1096.619141	1747.637939
1095.507813	1695.017578
1094.395508	1635.102295
1093.282227	1551.411133
1092.169922	1804.208984
1091.056641	1607.028809
1089.943359	1666.219360
1088.830078	1452.199341
1087.716797	1642.643433
1086.602539	1722.219116
1085.488281	1618.118042
1084.373047	1546.734863
1083.258789	1794.781372
1082.143555	1769.914063
1081.028320	1782.412476
1079.913086	1674.897217
1078.796875	1564.852173
1077.680664	1670.604614
1076.564453	1517.916992
1075.448242	1494.134644
1074.331055	1458.411865
1073.213867	1427.180664
1072.096680	1437.958374
1070.979492	1439.143677
1069.861328	1407.305176
1068.743164	1347.158081
1067.625000	1244.669434
1066.505859	1280.210571
1065.386719	1306.172852
1064.267578	1165.717041
1063.148438	1142.162842
1062.029297	1291.591797
1060.909180	1246.591309
1059.789063	1147.637329
1058.667969	1237.952881
1057.547852	1166.753662
1056.426758	924.790039
1055.305664	1273.967163
1054.183594	1062.128052
1053.062500	1055.773804
1051.940430	1137.995728
1050.818359	1131.314941
1049.695313	1073.135498
1048.572266	1049.842407
1047.449219	1012.424133
1046.326172	1089.176636
1045.203125	927.912598
1044.079102	864.503723
1042.955078	1041.074707
1041.830078	804.980591
1040.706055	748.279114
1039.581055	922.075134
1038.456055	713.787048
1037.331055	733.647766
1036.205078	690.549866
1035.079102	693.919922
1033.953125	841.441223
1032.826172	916.697510
1031.700195	843.022766
1030.573242	908.790161
1029.445313	611.850830
1028.318359	591.524414
1027.190430	392.246368
1026.062500	427.597290
1024.934570	351.415833
1023.805664	275.212341
1022.676758	342.908478
1021.547852	190.082123
1020.418945	262.333618
1019.289063	339.151855
1018.159180	427.504486
1017.029297	511.158844
1015.898438	583.159485
1014.767578	754.761292
1013.636719	930.910217
1012.505859	764.172546
1011.375000	794.350769
1010.243164	870.815552
1009.111328	1100.021973
1007.978516	1331.444092
1006.846680	1509.577271
1005.713867	2217.322266
1004.581055	2903.956299
1003.447266	3520.937988
1002.313477	3545.957520
1001.179688	2431.763672
1000.045898	2025.092163
998.912109	1521.653931
997.777344	1344.100830
996.642578	1208.249756
995.506836	1324.108521
994.372070	1029.240234
993.236328	1207.526245
992.100586	1344.292603
990.963867	1132.865723
989.828125	1089.933960
988.691406	1100.120239
987.553711	836.170166
986.416992	777.496338
985.279297	928.548157
984.141602	812.519104
983.003906	830.188660
981.865234	933.123718
980.726563	1024.626709
979.587891	962.072632
978.448242	1184.880249
977.309570	1134.080933
976.169922	1150.108032
975.030273	1448.978882
973.889648	1249.200562
972.749023	1470.085815
971.608398	1312.042603
970.467773	1429.786133
969.326172	1393.811890
968.184570	1305.227051
967.042969	1281.103149
965.901367	1124.100708
964.758789	1031.558960
963.616211	1047.013184
962.473633	984.692749
961.330078	865.279236
960.186523	895.053162
959.042969	831.073792
957.899414	753.573303
956.754883	861.776550
955.610352	809.874207
954.465820	806.260193
953.321289	720.473999
952.175781	488.515320
951.030273	599.945740
949.884766	567.476379
948.738281	539.801575
947.591797	626.630615
946.445313	594.813904
945.298828	517.540649
944.151367	328.606171
943.003906	514.458923
941.856445	586.303467
940.708008	475.750824
939.559570	475.000549
938.411133	547.478638
937.262695	563.132385
936.113281	533.402344
934.964844	519.876221
933.814453	463.282410
932.665039	406.948608
931.514648	476.165771
930.364258	249.509979
929.213867	362.461121
928.062500	450.553192
926.912109	484.218079
925.759766	326.973785
924.608398	267.856049
923.456055	306.796539
922.303711	25.357548
921.151367	71.628578
919.999023	77.203903
918.845703	-71.490036
917.692383	213.993546
916.539063	31.739853
915.384766	-38.936722
914.230469	4.152885
913.076172	-136.372269
911.920898	-113.234619
910.766602	-87.612831
909.611328	-95.788483
908.455078	-171.748810
907.299805	83.497940
906.143555	91.833122
904.987305	-187.356400
903.830078	170.322815
902.673828	-1.873793
901.516602	52.642288
900.359375	120.929634
899.201172	171.299957
898.042969	278.419647
896.884766	295.219849
895.726563	99.646202
894.567383	279.682617
893.408203	154.687759
892.249023	418.640198
891.088867	285.035767
889.929688	217.187515
888.769531	215.054840
887.608398	210.860580
886.448242	82.703667
885.287109	115.013893
884.125977	122.670372
882.963867	168.849030
881.801758	30.266388
880.639648	184.999741
879.477539	173.030624
878.315430	177.002579
877.152344	68.491234
875.989258	88.568443
874.825195	-71.353157
873.661133	9.832052
872.497070	-82.187836
871.333008	64.493965
870.168945	58.259739
869.003906	-82.784309
867.838867	93.415733
866.672852	-105.770210
865.506836	-1.328576
864.340820	17.785694
863.174805	-118.012268
862.008789	45.066654
860.841797	178.981369
859.674805	0.883414
858.506836	114.729774
857.339844	60.307331
856.171875	-2.977646
855.003906	263.522980
853.834961	283.326813
852.666016	182.128677
851.497070	231.192871
850.328125	237.710449
849.158203	123.313316
847.988281	51.562214
846.818359	109.743813
845.647461	103.018349
844.477539	20.218328
843.306641	-8.814837
842.134766	15.873477
840.963867	58.438934
839.791992	47.335262
838.619141	264.247528
837.447266	148.053055
836.274414	119.044441
835.101563	159.277328
833.928711	206.166321
832.754883	121.283676
831.581055	125.691994
830.407227	172.458267
829.232422	219.165451
828.058594	417.469818
826.883789	156.243729
825.708008	93.515076
824.533203	95.381950
823.357422	177.408875
822.181641	78.858307
821.004883	-13.036552
819.828125	153.342453
818.651367	-45.570061
817.474609	-75.322777
816.296875	-107.379837
815.119141	-41.637173
813.941406	70.672157
812.763672	-88.479736
811.584961	-3.117636
810.406250	28.736275
809.226563	-137.315872
808.047852	-234.559326
806.868164	-103.114655
805.688477	12.582711
804.507813	128.087952
803.327148	136.853745
802.146484	-65.340271
800.965820	-207.696793
799.784180	2.513112
798.603516	-24.809340
797.420898	-12.367280
796.239258	-170.766373
795.056641	-16.823915
793.874023	21.674623
792.691406	-24.184446
791.507813	115.800392
790.324219	20.881636
789.140625	-9.995563
787.956055	47.468937
786.772461	31.709045
785.586914	-35.090813
784.402344	6.287110
783.216797	-94.020935
782.032227	-48.618153
780.845703	67.282143
779.660156	191.761642
778.473633	-59.458054
777.287109	27.063705
776.100586	80.233910
774.913086	115.526642
773.725586	33.662910
772.538086	161.198715
771.349609	96.611145
770.161133	153.122299
768.972656	19.835629
767.784180	53.905605
766.594727	87.765518
765.405273	244.770752
764.215820	344.250214
763.026367	271.756622
761.835938	309.170746
760.645508	744.704956
759.454102	709.015442
758.262695	754.546753
757.072266	828.464966
755.879883	935.154358
754.688477	953.696228
753.496094	862.182861
752.303711	939.719727
751.110352	869.891357
749.917969	716.489319
748.724609	846.226624
747.530273	962.584290
746.336914	813.213623
745.142578	894.139099
743.948242	860.834839
742.752930	796.716125
741.558594	583.424255
740.363281	626.565796
739.166992	619.173950
737.971680	526.239868
736.775391	343.446259
735.579102	478.172668
734.381836	518.609619
733.185547	379.471191
731.988281	334.423798
730.790039	479.668030
729.592773	364.508820
728.394531	306.210297
727.196289	468.707428
725.997070	545.853638
724.797852	435.014984
723.598633	260.858002
722.399414	451.531860
721.199219	356.059479
719.999023	470.224457
718.798828	438.120605
717.598633	436.610382
716.397461	511.494659
715.196289	427.171570
713.994141	290.611084
712.792969	489.910736
711.590820	277.256378
710.388672	376.389984
709.185547	194.540817
707.982422	228.504425
706.779297	203.773636
705.576172	187.885223
704.372070	98.136192
703.167969	4.219165
701.963867	110.641479
700.759766	267.198486
699.554688	123.778267
698.349609	213.216232
697.143555	-7.999807
695.938477	5.760357
694.732422	-243.141205
693.525391	25.203880
692.319336	83.019981
691.112305	-158.541306
689.905273	-80.703568
688.697266	-67.750603
687.490234	-95.767204
686.282227	-86.637428
685.073242	13.830501
683.865234	-104.428970
682.656250	68.076279
681.447266	47.938232
680.237305	77.930725
679.028320	88.711235
677.818359	95.460396
676.607422	31.075014
675.397461	29.790581
674.186523	-25.273994
672.975586	194.742340
671.763672	29.993048
670.551758	51.595158
669.339844	88.635216
668.127930	-3.707220
666.915039	100.945900
665.703125	246.899490
664.489258	207.361862
663.276367	150.863571
662.062500	120.601654
660.848633	47.478176
659.634766	63.142773
658.419922	96.340446
657.205078	-6.090322
655.990234	-32.747456
654.775391	-113.044571
653.559570	-139.185104
652.343750	-115.537628
651.126953	-85.231834
649.911133	-35.381718
648.694336	-24.144341
647.477539	-32.145828
646.259766	-7.730543
645.041992	102.840950
643.824219	62.838718
642.606445	151.947052
641.387695	165.773621
640.168945	84.981895
638.950195	21.370478
637.730469	-25.099760
636.511719	-101.760910
635.291016	-30.332172
634.071289	225.520020
632.850586	94.575111
631.629883	42.805775
630.409180	-97.270004
629.188477	-40.306717
627.966797	-67.470062
626.745117	-71.546921
625.522461	11.709384
624.300781	111.430038
623.078125	214.691406
621.854492	351.412628
620.631836	198.055923
619.408203	200.174500
618.184570	-68.475304
616.960938	79.302246
615.736328	67.477753
614.511719	47.972919
613.287109	20.697948
612.061523	32.604767
610.835938	-61.822453
609.610352	6.713828
608.384766	5.049963
607.158203	52.760071
605.931641	-31.873301
604.705078	-69.492577
