# Supplementary material for: Raman spectroscopy accurately differentiates mucosal healing from non-healing and biochemical changes following biological therapy in inflammatory bowel disease
Source: PLoS One. 2021 Jun 2;16(6):e0252210. doi: 10.1371/journal.pone.0252210 (PMC8172032; doi:10.1371/journal.pone.0252210)
Supplement: S4 Dataset — (ZIP) [file pone.0252210.s006.zip › CD Mucosal healing/EC041-2_base sub CR removed_75__X_-15803.3__Y_36003.9__Z_178.577__Time_856.txt]

1714.793945	29.965748
1713.817383	91.376160
1712.840820	-14.789959
1711.864258	126.204903
1710.886719	-51.526730
1709.909180	60.708008
1708.931641	-41.088783
1707.953125	117.415886
1706.975586	-85.333359
1705.997070	65.873474
1705.018555	86.218056
1704.040039	29.322817
1703.060547	-83.375465
1702.081055	63.894535
1701.101563	-53.330135
1700.122070	-111.280632
1699.142578	-83.262459
1698.162109	-60.242279
1697.181641	-304.103729
1696.201172	-47.833847
1695.220703	-277.482208
1694.239258	16.779051
1693.257813	-38.506020
1692.276367	-93.402458
1691.294922	102.962097
1690.313477	-25.935589
1689.331055	-13.051956
1688.348633	104.192863
1687.366211	56.409653
1686.383789	-30.997890
1685.400391	-6.100354
1684.416992	99.061752
1683.433594	-67.229179
1682.450195	51.875580
1681.465820	75.371468
1680.482422	200.357864
1679.498047	141.931274
1678.512695	134.389404
1677.528320	92.584457
1676.542969	160.143982
1675.558594	73.743095
1674.572266	248.204773
1673.586914	95.939339
1672.601563	95.506180
1671.615234	90.027344
1670.628906	214.987991
1669.642578	366.721191
1668.655273	287.643188
1667.668945	338.946289
1666.681641	475.401642
1665.694336	410.389893
1664.706055	366.867279
1663.718750	183.049408
1662.730469	346.905701
1661.742188	314.745392
1660.753906	327.885864
1659.764648	362.435852
1658.775391	323.009613
1657.787109	379.176544
1656.796875	496.418610
1655.807617	322.595612
1654.818359	336.980743
1653.828125	232.463364
1652.837891	252.533417
1651.846680	230.451721
1650.856445	205.922455
1649.865234	86.391251
1648.874023	255.217484
1647.882813	302.566254
1646.891602	236.439621
1645.899414	96.528221
1644.907227	-51.090446
1643.915039	-50.628120
1642.922852	71.416367
1641.930664	58.939724
1640.937500	-114.365601
1639.944336	-28.921722
1638.951172	109.362488
1637.957031	-71.375717
1636.963867	146.189957
1635.969727	81.731323
1634.975586	-51.106850
1633.981445	-194.320648
1632.986328	36.669804
1631.991211	-14.134007
1630.996094	32.596161
1630.000977	-91.712288
1629.005859	-65.868240
1628.009766	-68.903992
1627.013672	-6.096132
1626.017578	40.975101
1625.021484	80.204124
1624.024414	72.155762
1623.028320	37.890697
1622.031250	-14.701430
1621.033203	-138.156525
1620.036133	-17.228556
1619.038086	77.427650
1618.041016	151.082443
1617.041992	-8.881812
1616.043945	-100.506073
1615.045898	253.982254
1614.046875	120.423309
1613.047852	31.531605
1612.048828	-54.680614
1611.048828	21.692434
1610.049805	103.289215
1609.049805	53.840767
1608.049805	85.634995
1607.048828	-29.259974
1606.048828	162.278854
1605.047852	102.395844
1604.046875	18.976748
1603.045898	11.475698
1602.044922	11.816599
1601.042969	-45.405754
1600.041016	67.368439
1599.039063	-123.224831
1598.037109	-26.206751
1597.034180	75.967804
1596.031250	-203.419403
1595.028320	-148.329819
1594.025391	-82.847885
1593.022461	42.629498
1592.018555	8.760874
1591.014648	-142.586624
1590.010742	-59.049976
1589.006836	-48.644962
1588.001953	-87.852661
1586.997070	-168.816315
1585.992188	-22.959776
1584.987305	187.950394
1583.982422	26.033417
1582.976563	49.126625
1581.970703	119.043320
1580.964844	71.669487
1579.958984	55.502514
1578.952148	156.427551
1577.945313	150.530792
1576.938477	-14.164830
1575.931641	161.963257
1574.924805	-41.814842
1573.916992	136.701401
1572.909180	143.470825
1571.901367	95.577164
1570.893555	76.218437
1569.884766	254.260162
1568.876953	159.389786
1567.868164	-153.682968
1566.858398	8.477199
1565.849609	193.859131
1564.839844	2.726919
1563.830078	211.219177
1562.820313	-47.450050
1561.810547	-44.113514
1560.799805	-30.493858
1559.790039	141.195831
1558.779297	162.378189
1557.767578	186.051422
1556.756836	64.536293
1555.745117	-0.028141
1554.733398	142.542770
1553.721680	127.013321
1552.709961	108.813828
1551.697266	178.529938
1550.685547	10.063685
1549.672852	162.382538
1548.659180	208.489990
1547.646484	3.649057
1546.632813	-15.044265
1545.619141	180.729584
1544.605469	110.139542
1543.591797	269.450317
1542.577148	20.441452
1541.562500	135.610779
1540.547852	147.355881
1539.533203	164.169144
1538.518555	253.156281
1537.502930	182.018494
1536.487305	-131.692123
1535.471680	21.512094
1534.456055	79.146133
1533.439453	105.720619
1532.422852	57.441418
1531.406250	65.794357
1530.389648	244.113907
1529.373047	177.544159
1528.355469	144.391373
1527.337891	82.842461
1526.320313	-143.527740
1525.302734	114.002113
1524.284180	44.519356
1523.265625	-181.955673
1522.247070	70.015266
1521.228516	-48.522167
1520.208984	82.299454
1519.190430	-72.338341
1518.170898	137.943008
1517.151367	-45.070915
1516.130859	0.539857
1515.111328	-2.735829
1514.090820	68.371704
1513.070313	-35.201172
1512.049805	48.567009
1511.028320	-11.488975
1510.006836	46.427856
1508.986328	29.869654
1507.963867	-38.060993
1506.942383	-64.998741
1505.919922	-115.073227
1504.898438	-26.789217
1503.875977	-71.859573
1502.852539	87.956909
1501.830078	83.731056
1500.806641	-179.193649
1499.783203	-99.010628
1498.759766	27.150444
1497.736328	61.073006
1496.711914	181.901794
1495.687500	-1.775089
1494.663086	-42.215199
1493.638672	-11.099885
1492.613281	86.401970
1491.587891	-181.664276
1490.563477	-143.030396
1489.537109	110.108627
1488.511719	84.702332
1487.485352	18.390924
1486.458984	-70.914734
1485.432617	-70.890076
1484.406250	355.266052
1483.379883	56.599922
1482.352539	257.978455
1481.325195	33.328381
1480.297852	56.064137
1479.269531	94.038918
1478.241211	328.208832
1477.213867	37.340698
1476.184570	243.322235
1475.156250	189.396393
1474.127930	349.369446
1473.098633	432.856140
1472.069336	310.101868
1471.040039	289.167572
1470.009766	369.980469
1468.979492	496.523285
1467.950195	729.817871
1466.918945	482.399933
1465.888672	590.980652
1464.857422	755.402283
1463.827148	777.447388
1462.795898	619.080261
1461.763672	633.475098
1460.732422	553.901855
1459.700195	834.865662
1458.667969	635.949097
1457.635742	673.126038
1456.603516	689.981812
1455.570313	846.333252
1454.537109	713.488281
1453.503906	687.194275
1452.470703	762.314026
1451.436523	855.131897
1450.403320	940.319153
1449.369141	1149.602783
1448.333984	895.260193
1447.299805	722.079102
1446.264648	799.621094
1445.230469	672.110229
1444.194336	916.665894
1443.159180	736.056885
1442.124023	755.382080
1441.087891	802.521729
1440.051758	829.425110
1439.015625	755.207825
1437.978516	759.381836
1436.941406	629.639709
1435.904297	345.858490
1434.867188	726.531555
1433.830078	569.158142
1432.791992	381.564697
1431.754883	378.358398
1430.715820	269.159332
1429.677734	286.202057
1428.639648	134.243851
1427.600586	287.545898
1426.561523	145.784668
1425.522461	97.390907
1424.482422	210.351456
1423.443359	-37.051411
1422.403320	179.249741
1421.363281	-22.645018
1420.322266	251.540329
1419.282227	122.801575
1418.241211	-20.958662
1417.200195	127.321411
1416.159180	99.441513
1415.117188	84.180687
1414.076172	3.582116
1413.034180	43.749908
1411.992188	81.428192
1410.949219	-117.147812
1409.907227	23.665230
1408.864258	-240.048782
1407.821289	-169.523499
1406.777344	-36.209141
1405.734375	29.312588
1404.690430	-78.366295
1403.646484	115.218544
1402.602539	210.909561
1401.557617	161.096558
1400.513672	-71.729523
1399.468750	14.050121
1398.423828	104.857491
1397.377930	-32.424324
1396.333008	83.518387
1395.287109	-16.012619
1394.241211	-97.913979
1393.195313	98.259155
1392.148438	-181.333588
1391.101563	72.449036
1390.054688	60.886768
1389.007813	51.888245
1387.960938	200.555450
1386.913086	251.662460
1385.865234	-59.782658
1384.817383	-18.526623
1383.769531	0.274654
1382.720703	66.598557
1381.671875	-54.431942
1380.623047	221.818207
1379.574219	170.852219
1378.524414	15.092935
1377.475586	-35.686405
1376.425781	-126.323891
1375.375977	0.222894
1374.325195	91.842812
1373.274414	21.364262
1372.224609	-16.597500
1371.172852	-121.810532
1370.122070	-20.028032
1369.070313	119.146027
1368.019531	171.127182
1366.967773	-105.662933
1365.915039	-163.123520
1364.863281	-81.058212
1363.810547	-23.866356
1362.757813	105.538460
1361.705078	80.677673
1360.651367	35.981743
1359.598633	192.834793
1358.544922	-100.406128
1357.491211	-159.765350
1356.436523	-72.394302
1355.382813	7.553499
1354.328125	-26.765652
1353.273438	23.446842
1352.217773	115.910835
1351.163086	173.642166
1350.107422	70.050499
1349.051758	-28.471165
1347.996094	334.628693
1346.939453	194.034988
1345.883789	366.075409
1344.827148	285.168884
1343.769531	186.997925
1342.712891	312.008942
1341.655273	325.505951
1340.598633	279.602112
1339.540039	357.615356
1338.482422	272.212341
1337.423828	290.887970
1336.366211	52.178673
1335.307617	410.062927
1334.248047	312.570740
1333.189453	403.190308
1332.129883	206.924850
1331.070313	282.798950
1330.010742	178.226181
1328.950195	231.933228
1327.890625	429.001434
1326.830078	210.977432
1325.768555	82.018089
1324.708008	274.207336
1323.646484	431.794250
1322.585938	307.970886
1321.523438	268.150604
1320.461914	221.001923
1319.400391	312.065186
1318.337891	417.931763
1317.275391	474.486725
1316.211914	282.076355
1315.149414	582.735718
1314.085938	407.729401
1313.022461	400.370911
1311.958984	373.357819
1310.894531	361.172394
1309.831055	388.434113
1308.766602	398.492920
1307.701172	435.657806
1306.636719	482.695465
1305.571289	443.655243
1304.505859	308.761444
1303.440430	277.235992
1302.375000	467.006866
1301.308594	501.894470
1300.242188	526.977417
1299.175781	279.401367
1298.109375	257.931244
1297.041992	474.693268
1295.975586	386.977661
1294.908203	687.141174
1293.839844	324.636230
1292.772461	489.812469
1291.704102	385.129272
1290.635742	206.953003
1289.567383	377.043549
1288.498047	284.800812
1287.428711	324.967926
1286.360352	220.588654
1285.290039	297.550873
1284.220703	112.454391
1283.150391	329.031525
1282.080078	339.903168
1281.009766	110.938667
1279.939453	219.782684
1278.868164	262.545258
1277.796875	359.121582
1276.725586	289.392731
1275.654297	212.381256
1274.582031	345.629944
1273.509766	148.932312
1272.437500	169.786575
1271.365234	364.082550
1270.291992	326.301514
1269.218750	227.512314
1268.145508	411.948547
1267.072266	274.165985
1265.999023	453.660919
1264.924805	445.245758
1263.850586	353.923859
1262.776367	377.257904
1261.701172	437.158020
1260.625977	319.115784
1259.550781	305.917511
1258.475586	421.856354
1257.400391	508.522308
1256.324219	414.949615
1255.248047	394.463806
1254.171875	549.249634
1253.094727	606.624573
1252.018555	333.087128
1250.941406	259.135284
1249.864258	545.152161
1248.786133	172.119324
1247.708008	265.986328
1246.630859	320.929291
1245.551758	473.034058
1244.473633	318.981812
1243.394531	507.447388
1242.316406	358.306274
1241.236328	405.864044
1240.157227	375.730652
1239.077148	551.865112
1237.998047	383.415405
1236.917969	239.285828
1235.836914	313.460114
1234.756836	232.429947
1233.675781	270.197357
1232.594727	320.055756
1231.512695	231.775787
1230.431641	206.507462
1229.349609	246.623886
1228.267578	306.080597
1227.185547	239.622101
1226.102539	76.368660
1225.019531	24.477072
1223.936523	349.975037
1222.853516	208.528961
1221.769531	6.677075
1220.686523	7.970039
1219.602539	171.179276
1218.517578	-37.834480
1217.433594	221.912125
1216.348633	121.634819
1215.263672	216.981766
1214.178711	46.697548
1213.092773	110.597748
1212.007813	111.708885
1210.921875	202.062973
1209.834961	-88.763359
1208.749023	218.593460
1207.662109	91.799171
1206.575195	213.321487
1205.488281	293.795715
1204.400391	224.821518
1203.313477	11.323290
1202.225586	-35.930847
1201.136719	-63.930595
1200.048828	6.758321
1198.959961	77.386383
1197.871094	-6.040365
1196.782227	172.760941
1195.692383	-182.489014
1194.603516	116.447052
1193.513672	47.396626
1192.423828	-144.230774
1191.333008	96.732788
1190.242188	-90.076546
1189.151367	59.436672
1188.060547	-45.691677
1186.969727	7.651456
1185.877930	-219.897324
1184.786133	-113.808113
1183.694336	-122.959053
1182.601563	6.983704
1181.509766	-4.649089
1180.416992	98.773338
1179.323242	-85.535378
1178.230469	-61.289215
1177.136719	-82.614349
1176.042969	37.371929
1174.949219	178.826752
1173.854492	68.770393
1172.760742	-17.325285
1171.666016	193.352814
1170.570313	-33.978661
1169.475586	-36.366180
1168.379883	-19.654984
1167.284180	-136.888809
1166.188477	-84.367462
1165.091797	73.257339
1163.996094	-108.533226
1162.899414	-17.931274
1161.801758	79.758469
1160.705078	26.936333
1159.607422	7.525304
1158.509766	-21.457493
1157.412109	-7.505130
1156.313477	-79.484276
1155.215820	-3.572430
1154.117188	7.880757
1153.017578	-45.079731
1151.918945	11.604155
1150.819336	25.329708
1149.719727	-51.519444
1148.620117	71.724861
1147.519531	-162.344208
1146.418945	20.326046
1145.318359	-49.439945
1144.217773	-133.483749
1143.116211	136.994812
1142.014648	-77.951454
1140.913086	4.451163
1139.811523	79.653130
1138.708984	26.420385
1137.606445	20.714092
1136.503906	-89.565056
1135.401367	82.867447
1134.297852	29.562637
1133.194336	156.714233
1132.090820	172.205399
1130.987305	28.643913
1129.882813	63.080776
1128.778320	204.230331
1127.673828	271.764862
1126.569336	161.398605
1125.463867	318.942291
1124.358398	234.631882
1123.252930	273.556671
1122.146484	307.695313
1121.041016	71.785133
1119.934570	49.075985
1118.828125	149.461197
1117.720703	65.153770
1116.613281	-47.534950
1115.505859	88.220695
1114.398438	89.071602
1113.291016	222.327835
1112.182617	17.412317
1111.074219	41.850376
1109.964844	167.867661
1108.856445	168.595474
1107.747070	143.316635
1106.637695	231.386612
1105.528320	413.839172
1104.417969	100.487816
1103.307617	101.135361
1102.197266	45.140755
1101.086914	128.329758
1099.975586	145.428009
1098.864258	329.906311
1097.752930	245.563141
1096.641602	274.366791
1095.529297	449.221649
1094.416992	268.288025
1093.304688	188.693466
1092.191406	158.565918
1091.079102	208.483337
1089.965820	119.509628
1088.852539	112.920387
1087.738281	80.444160
1086.624023	301.975708
1085.509766	137.785217
1084.395508	279.262939
1083.280273	131.587616
1082.166016	49.772804
1081.050781	308.610901
1079.934570	318.370148
1078.819336	342.215454
1077.703125	138.332779
1076.586914	535.370850
1075.469727	324.489807
1074.353516	179.397629
1073.236328	-26.613306
1072.119141	203.609619
1071.000977	194.606506
1069.882813	-41.734688
1068.765625	237.548187
1067.646484	329.281219
1066.528320	184.426712
1065.409180	-7.192558
1064.290039	65.820122
1063.170898	19.439991
1062.050781	150.921082
1060.930664	97.533134
1059.810547	-25.987886
1058.690430	243.399673
1057.569336	180.697937
1056.449219	323.721954
1055.327148	-28.709700
1054.206055	90.950882
1053.083984	238.591125
1051.961914	227.387894
1050.839844	78.461891
1049.717773	-105.391350
1048.594727	109.879211
1047.471680	89.435684
1046.348633	50.358734
1045.224609	-14.340595
1044.101563	72.549828
1042.976563	-120.288620
1041.852539	190.323212
1040.728516	209.593613
1039.603516	228.869629
1038.478516	159.667679
1037.352539	64.905159
1036.227539	-115.908279
1035.101563	185.074295
1033.974609	125.328087
1032.848633	-101.830742
1031.721680	33.898941
1030.594727	83.568527
1029.467773	28.644323
1028.340820	141.084839
1027.212891	-155.400391
1026.084961	-226.417358
1024.956055	-32.652981
1023.828125	-143.079636
1022.699219	-142.020844
1021.570313	-113.087616
1020.440430	41.136734
1019.311523	-233.781387
1018.181641	-172.300064
1017.050781	-52.862164
1015.920898	-65.562614
1014.790039	-52.741196
1013.659180	-116.349014
1012.528320	26.250050
1011.396484	20.604654
1010.265625	188.636139
1009.132813	169.128525
1008.000977	59.417610
1006.868164	109.421745
1005.736328	189.509262
1004.602539	369.021149
1003.469727	608.598450
1002.335938	616.954651
1001.202148	567.569824
1000.068359	520.553589
998.933594	240.303543
997.799805	179.601471
996.665039	243.628922
995.529297	23.755375
994.394531	-2.136035
993.258789	209.647171
992.123047	-99.910408
990.986328	-102.591743
989.849609	136.839630
988.712891	14.322301
987.576172	18.641558
986.439453	-32.296253
985.301758	266.926208
984.164063	-124.783951
983.025391	10.934020
981.887695	63.769016
980.749023	194.853592
979.610352	-141.109421
978.470703	114.238838
977.332031	8.481473
976.192383	61.439747
975.051758	84.527802
973.912109	151.306992
972.771484	38.894650
971.630859	96.539162
970.490234	53.158428
969.348633	76.409348
968.207031	180.020630
967.065430	180.360321
965.923828	311.505432
964.781250	270.601257
963.638672	346.701477
962.496094	177.501282
961.352539	109.264122
960.208984	222.121719
959.065430	105.869766
957.921875	49.259979
956.777344	123.232712
955.632813	-56.906712
954.488281	140.722321
953.343750	-9.517200
952.198242	87.418678
951.052734	159.185684
949.907227	-2.281909
948.760742	170.128235
947.614258	280.781708
946.467773	-22.169533
945.321289	189.062271
944.173828	-58.845043
943.026367	-64.562202
941.878906	126.083237
940.730469	102.130524
939.582031	288.145111
938.433594	305.292603
937.285156	-117.716537
936.135742	335.092560
934.987305	46.837215
933.836914	84.655838
932.687500	186.287949
931.537109	103.378136
930.386719	20.537453
929.236328	-16.697519
928.084961	91.801521
926.934570	-61.447224
925.783203	-171.368271
924.630859	-115.151550
923.478516	20.664341
922.327148	42.756523
921.173828	-16.976070
920.021484	114.249069
918.868164	-181.727707
917.714844	60.827312
916.561523	185.194763
915.407227	57.495255
914.252930	-199.512177
913.098633	-38.798901
911.944336	110.514336
910.789063	218.943710
909.633789	57.466873
908.478516	-126.589699
907.322266	43.073421
906.166016	-0.353305
905.009766	-23.352005
903.853516	57.873505
902.696289	-159.858780
901.539063	2.894485
900.381836	-158.105713
899.223633	-54.243481
898.065430	85.780891
896.907227	-7.232540
895.749023	-125.065742
894.589844	-89.095970
893.430664	-46.351692
892.271484	-55.596344
891.112305	-168.755463
889.952148	52.439247
888.791992	117.719009
887.630859	4.613840
886.470703	-11.374022
885.309570	67.426521
884.148438	121.376572
882.986328	164.023727
881.825195	91.647537
880.663086	116.249207
879.500000	61.949100
878.337891	361.462311
877.174805	212.506866
876.011719	232.546371
874.847656	194.025909
873.684570	254.577576
872.520508	-4.511270
871.355469	175.308441
870.191406	256.053619
869.026367	260.281097
867.861328	125.085442
866.695313	100.101166
865.530273	200.984848
864.364258	281.587311
863.197266	4.947897
862.031250	249.493744
860.864258	226.705521
859.697266	1.875110
858.530273	237.234268
857.362305	364.763245
856.194336	151.236328
855.026367	146.373642
853.857422	204.279388
852.688477	253.176239
851.519531	335.650482
850.350586	299.315796
849.180664	202.495178
848.010742	336.381042
846.840820	306.732635
845.670898	207.686096
844.500000	21.382795
843.329102	83.507446
842.157227	2.415243
840.986328	180.765381
839.814453	240.507034
838.642578	61.015495
837.469727	71.544373
836.296875	-58.714588
835.124023	72.414963
833.951172	120.828110
832.777344	-129.989105
831.603516	90.276283
830.429688	20.297754
829.255859	284.994873
828.081055	480.390778
826.906250	236.347412
825.731445	190.820541
824.555664	127.455338
823.379883	-31.731834
822.204102	40.835941
821.027344	-9.167843
819.851563	52.170891
818.674805	-22.358257
817.497070	274.832397
816.320313	182.428574
815.142578	125.633881
813.963867	-155.813553
812.786133	14.262437
811.607422	44.164989
810.428711	-72.671120
809.250000	-40.597458
808.070313	102.511589
806.890625	-43.218636
805.710938	-200.010742
804.531250	22.869726
803.350586	5.906780
802.169922	-24.391247
800.988281	-81.327438
799.807617	-45.108692
798.625977	-186.329575
797.444336	-159.029419
796.261719	-14.304284
795.079102	-405.908264
793.896484	-146.051056
792.713867	42.782295
791.530273	52.142239
790.346680	-60.284729
789.163086	-22.185736
787.979492	33.572422
786.794922	-145.214676
785.610352	-9.887711
784.425781	-18.371984
783.240234	-90.986168
782.054688	148.031738
780.869141	48.852177
779.682617	-37.051495
778.496094	122.208817
777.309570	73.821205
776.123047	-131.293777
774.935547	-5.292656
773.748047	-7.342832
772.560547	17.060284
771.373047	105.390053
770.184570	235.549576
768.996094	171.650879
767.806641	228.973038
766.618164	59.316658
765.428711	138.637604
764.239258	-103.620903
763.048828	112.179642
761.858398	-0.114175
760.667969	54.888191
759.477539	255.065567
758.286133	2.007687
757.094727	65.737999
755.903320	177.799454
754.710938	190.886322
753.518555	210.553345
752.326172	122.552521
751.133789	36.786232
749.940430	74.032776
748.747070	38.809879
747.553711	-27.125547
746.359375	97.886681
745.166016	25.389767
743.970703	93.304543
742.776367	-36.168495
741.581055	-58.148457
740.385742	196.066025
739.190430	103.931137
737.994141	97.290787
736.797852	-132.751343
735.601563	-73.616943
734.405273	0.827919
733.208008	-12.304250
732.010742	123.389053
730.813477	49.008579
729.615234	68.729370
728.416992	55.658970
727.218750	12.006511
726.020508	-86.246407
724.821289	25.343872
723.622070	132.535187
722.422852	313.962402
721.222656	41.127857
720.022461	157.046097
718.822266	100.510178
717.621094	-174.184601
716.420898	-12.398113
715.218750	-1.156714
714.017578	73.350197
712.815430	41.029575
711.614258	117.738052
710.411133	9.221983
709.208984	103.397972
708.005859	136.580338
706.802734	-69.742256
705.599609	37.557957
704.395508	255.846619
703.191406	202.075089
701.987305	-21.317450
700.782227	-48.819862
699.577148	-41.475151
698.372070	55.040497
697.166992	64.616280
695.960938	85.094345
694.754883	20.882538
693.548828	-160.538315
692.341797	-7.434507
691.135742	-1.975665
689.927734	-50.737671
688.720703	-8.293743
687.512695	34.174713
686.304688	-105.516953
685.096680	-141.015320
683.888672	57.677502
682.679688	85.100632
681.470703	-114.963264
680.260742	51.222111
679.050781	-72.847954
677.840820	-21.425005
676.630859	-34.926716
675.419922	-63.531075
674.209961	189.219025
672.998047	-66.492126
671.787109	160.265335
670.575195	15.037328
669.363281	-56.585270
668.151367	-95.717155
666.938477	273.594971
665.725586	96.210060
664.512695	158.677139
663.299805	-91.954948
662.085938	214.528381
660.872070	160.457169
659.658203	-3.614303
658.443359	203.465683
657.228516	26.556917
656.013672	-102.817032
654.797852	235.690430
653.583008	95.573395
652.366211	78.347923
651.150391	71.905266
649.934570	-190.838364
648.717773	-42.184673
647.500000	28.888674
646.283203	203.229172
645.065430	149.376221
643.847656	312.809692
642.629883	175.024734
641.411133	88.877556
640.192383	204.817123
638.973633	-74.818237
637.753906	-38.493477
636.534180	32.132389
635.314453	154.214355
634.094727	106.531204
632.874023	271.334625
631.653320	101.146400
630.432617	3.908649
629.211914	97.560257
627.990234	354.077148
626.768555	241.525238
625.545898	23.852373
624.324219	136.241364
623.101563	160.578812
621.877930	234.032013
620.655273	198.058960
619.431641	273.290680
618.208008	69.986076
616.983398	273.276459
615.759766	170.260208
614.535156	24.290550
613.310547	203.297455
612.084961	200.212936
610.859375	25.842541
609.633789	-127.330078
608.408203	-167.437836
607.181641	-41.162388
605.955078	39.901703
604.728516	82.176025
