# Supplementary material for: Raman spectroscopy accurately differentiates mucosal healing from non-healing and biochemical changes following biological therapy in inflammatory bowel disease
Source: PLoS One. 2021 Jun 2;16(6):e0252210. doi: 10.1371/journal.pone.0252210 (PMC8172032; doi:10.1371/journal.pone.0252210)
Supplement: S4 Dataset — (ZIP) [file pone.0252210.s006.zip › CD Mucosal healing/EC042-1_base sub CR removed_36__X_-26574.8__Y_40168.2__Time_401.txt]

1714.793945	20.937769
1713.817383	343.820984
1712.840820	89.407372
1711.864258	36.358913
1710.886719	-0.474160
1709.909180	-227.404694
1708.931641	-43.999966
1707.953125	230.608963
1706.975586	68.826553
1705.997070	1.097838
1705.018555	-7.361850
1704.040039	-143.941879
1703.060547	32.977852
1702.081055	111.229553
1701.101563	-93.666176
1700.122070	12.201845
1699.142578	11.543605
1698.162109	120.918976
1697.181641	233.424530
1696.201172	268.919769
1695.220703	35.139336
1694.239258	269.340881
1693.257813	362.493225
1692.276367	472.206360
1691.294922	550.440918
1690.313477	517.182190
1689.331055	732.605713
1688.348633	692.526001
1687.366211	738.433655
1686.383789	694.331482
1685.400391	586.896729
1684.416992	909.194214
1683.433594	864.376770
1682.450195	953.434692
1681.465820	933.919373
1680.482422	1077.544434
1679.498047	1014.150940
1678.512695	1169.656738
1677.528320	1102.353027
1676.542969	1017.128845
1675.558594	1100.226563
1674.572266	1306.224609
1673.586914	1435.796265
1672.601563	1717.500000
1671.615234	1465.710938
1670.628906	1716.796143
1669.642578	1830.383179
1668.655273	1941.943604
1667.668945	1719.716553
1666.681641	1983.945679
1665.694336	1715.427856
1664.706055	1957.040283
1663.718750	1981.793823
1662.730469	1991.289917
1661.742188	1953.756592
1660.753906	2216.425049
1659.764648	2490.232910
1658.775391	2155.264404
1657.787109	2321.740967
1656.796875	2247.783936
1655.807617	2452.532715
1654.818359	2350.799561
1653.828125	1945.406982
1652.837891	1966.800537
1651.846680	1912.084717
1650.856445	1881.844604
1649.865234	1645.980347
1648.874023	1236.367554
1647.882813	1157.890503
1646.891602	1021.913269
1645.899414	794.107117
1644.907227	582.823120
1643.915039	823.727661
1642.922852	655.897339
1641.930664	684.002197
1640.937500	585.961426
1639.944336	240.505264
1638.951172	359.940063
1637.957031	258.313141
1636.963867	188.882721
1635.969727	188.495941
1634.975586	9.391563
1633.981445	38.980930
1632.986328	84.813187
1631.991211	-213.917587
1630.996094	106.672371
1630.000977	3.738213
1629.005859	156.554214
1628.009766	143.936951
1627.013672	-249.720810
1626.017578	-295.646881
1625.021484	-46.668747
1624.024414	-181.265335
1623.028320	18.361425
1622.031250	-144.393188
1621.033203	-62.418190
1620.036133	27.730846
1619.038086	462.162109
1618.041016	172.076630
1617.041992	-238.348633
1616.043945	241.345398
1615.045898	319.660248
1614.046875	172.602463
1613.047852	49.460438
1612.048828	41.979099
1611.048828	189.392334
1610.049805	-116.456261
1609.049805	2.525536
1608.049805	14.240426
1607.048828	154.472107
1606.048828	9.388983
1605.047852	11.139727
1604.046875	253.855042
1603.045898	370.995239
1602.044922	-45.520313
1601.042969	163.439087
1600.041016	6.289023
1599.039063	142.152237
1598.037109	-268.295685
1597.034180	-158.392059
1596.031250	-1.432351
1595.028320	-173.635193
1594.025391	-421.453522
1593.022461	-186.037445
1592.018555	7.540176
1591.014648	13.130573
1590.010742	-171.761719
1589.006836	-160.889832
1588.001953	-212.628937
1586.997070	-27.039532
1585.992188	140.199814
1584.987305	-26.321789
1583.982422	-41.647888
1582.976563	185.307770
1581.970703	68.247093
1580.964844	86.611290
1579.958984	-132.056747
1578.952148	274.097076
1577.945313	299.986328
1576.938477	206.068375
1575.931641	229.167892
1574.924805	-36.569962
1573.916992	139.783295
1572.909180	391.341583
1571.901367	190.363770
1570.893555	-47.043564
1569.884766	313.116516
1568.876953	161.223297
1567.868164	-73.871231
1566.858398	122.013924
1565.849609	213.808151
1564.839844	183.402054
1563.830078	194.349548
1562.820313	114.305260
1561.810547	316.836151
1560.799805	153.431107
1559.790039	111.756859
1558.779297	98.407837
1557.767578	209.249802
1556.756836	-17.004007
1555.745117	318.753754
1554.733398	260.474487
1553.721680	191.636459
1552.709961	200.259064
1551.697266	459.699799
1550.685547	343.577698
1549.672852	400.596069
1548.659180	322.832764
1547.646484	449.156738
1546.632813	174.416733
1545.619141	-136.651260
1544.605469	177.570969
1543.591797	-2.114599
1542.577148	249.410355
1541.562500	239.703659
1540.547852	74.802071
1539.533203	253.049149
1538.518555	276.081543
1537.502930	234.306076
1536.487305	6.512974
1535.471680	57.110806
1534.456055	-73.116737
1533.439453	167.689743
1532.422852	207.044739
1531.406250	-11.623105
1530.389648	22.021223
1529.373047	176.439819
1528.355469	52.333141
1527.337891	-156.987350
1526.320313	37.673256
1525.302734	-97.495888
1524.284180	-9.035134
1523.265625	-103.570885
1522.247070	100.016083
1521.228516	-213.682220
1520.208984	-103.320053
1519.190430	-62.689636
1518.170898	-104.623299
1517.151367	-67.178650
1516.130859	88.112450
1515.111328	-60.006355
1514.090820	-136.468735
1513.070313	-100.229195
1512.049805	-184.929092
1511.028320	-74.866684
1510.006836	-329.458252
1508.986328	134.011948
1507.963867	168.690094
1506.942383	-94.332207
1505.919922	-178.101410
1504.898438	-18.621437
1503.875977	-95.238411
1502.852539	-61.960720
1501.830078	-113.474045
1500.806641	244.456268
1499.783203	-96.953575
1498.759766	17.121195
1497.736328	46.437069
1496.711914	157.328323
1495.687500	-54.387882
1494.663086	158.258072
1493.638672	73.964439
1492.613281	232.283615
1491.587891	-10.967935
1490.563477	302.697174
1489.537109	327.265015
1488.511719	251.994324
1487.485352	145.852890
1486.458984	218.236816
1485.432617	417.985535
1484.406250	374.987366
1483.379883	502.726349
1482.352539	410.796509
1481.325195	793.048340
1480.297852	578.278625
1479.269531	572.405151
1478.241211	752.380798
1477.213867	942.295898
1476.184570	1139.528076
1475.156250	888.225342
1474.127930	1003.535889
1473.098633	1258.614990
1472.069336	1526.131836
1471.040039	1597.401001
1470.009766	1805.835449
1468.979492	1665.513062
1467.950195	2033.758423
1466.918945	2282.126709
1465.888672	2306.550049
1464.857422	2302.827393
1463.827148	2573.419189
1462.795898	2846.266113
1461.763672	2806.411865
1460.732422	2906.137207
1459.700195	3003.123291
1458.667969	3018.715088
1457.635742	3120.464111
1456.603516	3102.800781
1455.570313	3117.984375
1454.537109	3315.659180
1453.503906	3006.015625
1452.470703	3436.657715
1451.436523	3590.727539
1450.403320	3435.517822
1449.369141	3412.002686
1448.333984	3279.473877
1447.299805	3926.934082
1446.264648	3677.740967
1445.230469	3491.898193
1444.194336	3366.757080
1443.159180	3509.846680
1442.124023	3427.677002
1441.087891	3165.899414
1440.051758	3354.284180
1439.015625	2720.925781
1437.978516	2727.244873
1436.941406	2614.761719
1435.904297	2429.036133
1434.867188	2490.910156
1433.830078	2118.376709
1432.791992	1960.577393
1431.754883	1595.876221
1430.715820	1337.269409
1429.677734	1169.643066
1428.639648	1047.503540
1427.600586	1149.870728
1426.561523	1105.958252
1425.522461	925.950439
1424.482422	582.183533
1423.443359	470.461121
1422.403320	651.047119
1421.363281	791.293701
1420.322266	762.765869
1419.282227	787.200073
1418.241211	678.233765
1417.200195	529.101563
1416.159180	239.188385
1415.117188	165.784103
1414.076172	268.565796
1413.034180	64.569794
1411.992188	122.200066
1410.949219	-131.813995
1409.907227	-53.895687
1408.864258	157.212524
1407.821289	385.906311
1406.777344	265.495331
1405.734375	69.938217
1404.690430	22.649321
1403.646484	-162.544601
1402.602539	28.834681
1401.557617	-148.551208
1400.513672	113.206055
1399.468750	99.113632
1398.423828	-208.170547
1397.377930	311.933380
1396.333008	142.828659
1395.287109	166.827927
1394.241211	48.180210
1393.195313	14.873040
1392.148438	34.285595
1391.101563	131.441666
1390.054688	176.150909
1389.007813	170.955338
1387.960938	-91.751534
1386.913086	-131.605652
1385.865234	-6.236629
1384.817383	89.244980
1383.769531	79.878929
1382.720703	-76.774956
1381.671875	66.631325
1380.623047	-134.557953
1379.574219	-140.682190
1378.524414	-41.774830
1377.475586	-239.761810
1376.425781	-155.474030
1375.375977	-33.602043
1374.325195	-123.659279
1373.274414	-66.327026
1372.224609	-108.545219
1371.172852	-58.341694
1370.122070	-162.473938
1369.070313	2.756743
1368.019531	-21.206589
1366.967773	308.739716
1365.915039	33.566616
1364.863281	5.239182
1363.810547	136.436325
1362.757813	-18.420408
1361.705078	120.617561
1360.651367	-100.922333
1359.598633	-13.719981
1358.544922	38.834969
1357.491211	168.656815
1356.436523	171.861496
1355.382813	234.948776
1354.328125	288.278503
1353.273438	371.617371
1352.217773	504.798706
1351.163086	469.330017
1350.107422	791.547302
1349.051758	543.036438
1347.996094	423.887634
1346.939453	647.349121
1345.883789	994.970764
1344.827148	1221.152954
1343.769531	1130.123047
1342.712891	1178.183472
1341.655273	1164.485474
1340.598633	1552.402710
1339.540039	1259.180420
1338.482422	1362.565430
1337.423828	1528.023071
1336.366211	1233.231445
1335.307617	1067.479248
1334.248047	1134.602661
1333.189453	1288.524292
1332.129883	1056.772095
1331.070313	983.604858
1330.010742	1019.475098
1328.950195	899.834778
1327.890625	1156.094360
1326.830078	1350.695801
1325.768555	1100.824341
1324.708008	992.062805
1323.646484	1256.375732
1322.585938	1244.346924
1321.523438	1336.179077
1320.461914	1462.747192
1319.400391	1147.924072
1318.337891	1343.969849
1317.275391	1517.958130
1316.211914	1314.903320
1315.149414	1459.684570
1314.085938	1296.593994
1313.022461	1274.213867
1311.958984	1099.347168
1310.894531	1153.776733
1309.831055	1370.893066
1308.766602	1290.279175
1307.701172	1207.439697
1306.636719	1324.142578
1305.571289	1293.399658
1304.505859	1189.091919
1303.440430	1485.812988
1302.375000	1313.078491
1301.308594	1322.480957
1300.242188	1332.072388
1299.175781	1344.311401
1298.109375	1334.629395
1297.041992	1239.190063
1295.975586	1166.079346
1294.908203	887.001709
1293.839844	919.875244
1292.772461	1352.827881
1291.704102	1030.274048
1290.635742	1051.366943
1289.567383	1021.133484
1288.498047	1022.945129
1287.428711	1010.220398
1286.360352	1024.623047
1285.290039	1237.596191
1284.220703	1083.271362
1283.150391	1068.737183
1282.080078	1157.182373
1281.009766	920.221375
1279.939453	979.597473
1278.868164	1066.001587
1277.796875	1147.621948
1276.725586	1160.873657
1275.654297	1140.032959
1274.582031	1312.431763
1273.509766	1169.640747
1272.437500	1312.902710
1271.365234	1236.382813
1270.291992	1499.479492
1269.218750	1508.651489
1268.145508	1527.700317
1267.072266	1532.212646
1265.999023	1583.195068
1264.924805	1414.707031
1263.850586	1568.337036
1262.776367	1865.871216
1261.701172	1463.698975
1260.625977	1498.082642
1259.550781	1564.224121
1258.475586	1891.104248
1257.400391	1682.065796
1256.324219	1762.990601
1255.248047	1617.535278
1254.171875	1649.909058
1253.094727	1599.600098
1252.018555	1734.296387
1250.941406	1752.236816
1249.864258	1332.477783
1248.786133	1297.130127
1247.708008	1704.279663
1246.630859	1479.405762
1245.551758	1419.909424
1244.473633	1644.715210
1243.394531	1505.148560
1242.316406	1409.394653
1241.236328	1588.044556
1240.157227	1371.025879
1239.077148	1571.508301
1237.998047	1594.827393
1236.917969	1729.732666
1235.836914	1510.549194
1234.756836	1449.069214
1233.675781	1392.478271
1232.594727	1583.107300
1231.512695	1356.927368
1230.431641	1382.773804
1229.349609	1580.556763
1228.267578	1204.411865
1227.185547	1082.603638
1226.102539	1379.528809
1225.019531	1042.366333
1223.936523	1169.804199
1222.853516	728.804199
1221.769531	1238.263184
1220.686523	811.901489
1219.602539	982.687927
1218.517578	679.750061
1217.433594	1000.210876
1216.348633	876.068237
1215.263672	884.753235
1214.178711	818.549988
1213.092773	868.187378
1212.007813	963.605103
1210.921875	735.630920
1209.834961	563.181763
1208.749023	593.324646
1207.662109	888.607910
1206.575195	966.750244
1205.488281	680.883667
1204.400391	585.420410
1203.313477	535.697693
1202.225586	469.064240
1201.136719	375.894226
1200.048828	357.312378
1198.959961	162.962128
1197.871094	425.793304
1196.782227	212.096436
1195.692383	412.086212
1194.603516	239.183289
1193.513672	-102.024254
1192.423828	-123.509781
1191.333008	104.825996
1190.242188	-121.109192
1189.151367	-171.706238
1188.060547	-11.066900
1186.969727	-265.955017
1185.877930	-117.589928
1184.786133	-19.801514
1183.694336	-25.337864
1182.601563	124.921364
1181.509766	109.524521
1180.416992	283.421265
1179.323242	-46.271427
1178.230469	-59.596199
1177.136719	-51.482830
1176.042969	481.107147
1174.949219	261.318634
1173.854492	261.777283
1172.760742	3.568744
1171.666016	307.766266
1170.570313	379.586823
1169.475586	173.739960
1168.379883	173.526871
1167.284180	151.653351
1166.188477	7.723650
1165.091797	88.378532
1163.996094	-60.540146
1162.899414	275.426056
1161.801758	45.019894
1160.705078	27.101707
1159.607422	233.449646
1158.509766	284.407654
1157.412109	256.443665
1156.313477	216.404861
1155.215820	178.621918
1154.117188	331.471527
1153.017578	343.425415
1151.918945	226.508514
1150.819336	54.671158
1149.719727	-141.071335
1148.620117	241.946686
1147.519531	-51.713390
1146.418945	-71.590347
1145.318359	-139.223465
1144.217773	11.961347
1143.116211	-158.297119
1142.014648	106.679893
1140.913086	352.351410
1139.811523	55.635456
1138.708984	120.215828
1137.606445	220.256439
1136.503906	170.400101
1135.401367	417.350220
1134.297852	398.018829
1133.194336	397.533417
1132.090820	420.630829
1130.987305	809.061584
1129.882813	774.782227
1128.778320	835.253113
1127.673828	1256.051147
1126.569336	1003.067627
1125.463867	982.364380
1124.358398	1222.234375
1123.252930	1059.002930
1122.146484	1369.502930
1121.041016	1241.536011
1119.934570	528.565979
1118.828125	817.213135
1117.720703	802.601196
1116.613281	887.235474
1115.505859	649.929749
1114.398438	656.210693
1113.291016	565.390259
1112.182617	597.396484
1111.074219	716.704346
1109.964844	809.810120
1108.856445	909.833191
1107.747070	1089.973511
1106.637695	1071.525146
1105.528320	1012.811951
1104.417969	939.820251
1103.307617	1329.274170
1102.197266	1109.701050
1101.086914	1515.192505
1099.975586	1127.970825
1098.864258	1080.319458
1097.752930	1086.785400
1096.641602	1371.216309
1095.529297	1158.238770
1094.416992	1100.712646
1093.304688	1339.839600
1092.191406	1060.734009
1091.079102	1407.822021
1089.965820	893.265930
1088.852539	941.186401
1087.738281	988.971130
1086.624023	1173.039795
1085.509766	820.828491
1084.395508	1035.216675
1083.280273	960.322449
1082.166016	1242.538330
1081.050781	1082.883179
1079.934570	1071.164185
1078.819336	1134.520264
1077.703125	892.573730
1076.586914	620.151245
1075.469727	793.589600
1074.353516	1084.186646
1073.236328	863.275085
1072.119141	433.709442
1071.000977	616.125122
1069.882813	798.394470
1068.765625	893.837280
1067.646484	651.810791
1066.528320	622.989075
1065.409180	809.546265
1064.290039	804.005310
1063.170898	592.459167
1062.050781	598.572449
1060.930664	787.124268
1059.810547	844.576660
1058.690430	969.786438
1057.569336	690.453308
1056.449219	633.280945
1055.327148	405.503113
1054.206055	694.126892
1053.083984	485.095673
1051.961914	670.782410
1050.839844	482.844818
1049.717773	388.350525
1048.594727	583.239685
1047.471680	575.072876
1046.348633	508.603485
1045.224609	442.160339
1044.101563	336.140594
1042.976563	470.231354
1041.852539	539.045105
1040.728516	628.817017
1039.603516	350.546082
1038.478516	584.736145
1037.352539	460.308105
1036.227539	117.195808
1035.101563	328.101074
1033.974609	473.792938
1032.848633	531.093750
1031.721680	739.553162
1030.594727	450.446228
1029.467773	424.178619
1028.340820	330.593475
1027.212891	262.655090
1026.084961	-28.164486
1024.956055	159.573792
1023.828125	-328.285370
1022.699219	-138.093735
1021.570313	-112.672493
1020.440430	12.567998
1019.311523	-226.309464
1018.181641	-121.796684
1017.050781	-504.116821
1015.920898	-123.574852
1014.790039	185.041016
1013.659180	192.432327
1012.528320	-47.913494
1011.396484	524.761780
1010.265625	305.505554
1009.132813	500.762512
1008.000977	665.972839
1006.868164	861.291016
1005.736328	1510.003784
1004.602539	2012.832275
1003.469727	3107.420410
1002.335938	3917.317871
1001.202148	3174.080322
1000.068359	2147.159912
998.933594	1437.286011
997.799805	838.741821
996.665039	672.339783
995.529297	252.254776
994.394531	644.811707
993.258789	275.993805
992.123047	181.984100
990.986328	166.571808
989.849609	303.488464
988.712891	235.369247
987.576172	446.280914
986.439453	145.809662
985.301758	4.569437
984.164063	-42.017757
983.025391	123.392677
981.887695	33.424610
980.749023	176.087479
979.610352	-191.869431
978.470703	-140.862762
977.332031	124.173203
976.192383	391.565399
975.051758	95.894218
973.912109	170.526932
972.771484	272.881165
971.630859	352.415680
970.490234	128.999115
969.348633	312.233368
968.207031	52.601822
967.065430	68.660530
965.923828	399.215454
964.781250	454.581848
963.638672	537.646423
962.496094	350.361481
961.352539	516.337524
960.208984	464.757477
959.065430	665.417114
957.921875	538.670898
956.777344	322.889496
955.632813	61.637672
954.488281	588.066467
953.343750	286.121796
952.198242	428.346771
951.052734	243.658646
949.907227	475.442535
948.760742	144.956802
947.614258	301.668671
946.467773	262.017792
945.321289	3.295284
944.173828	9.851800
943.026367	304.335144
941.878906	238.208130
940.730469	370.894043
939.582031	245.897324
938.433594	203.307510
937.285156	635.346863
936.135742	458.595490
934.987305	375.614746
933.836914	529.917480
932.687500	340.306061
931.537109	463.093933
930.386719	554.156494
929.236328	388.098358
928.084961	663.963318
926.934570	184.321274
925.783203	164.741211
924.630859	6.620965
923.478516	92.139076
922.327148	-110.934944
921.173828	-211.407074
920.021484	24.732929
918.868164	22.399506
917.714844	-36.515228
916.561523	31.985142
915.407227	50.707294
914.252930	67.355103
913.098633	-349.268585
911.944336	-211.880539
910.789063	-137.870895
909.633789	-174.821930
908.478516	-209.296280
907.322266	10.322016
906.166016	14.735176
905.009766	-268.410675
903.853516	-182.012405
902.696289	-167.938065
901.539063	-31.423832
900.381836	152.738663
899.223633	-267.234344
898.065430	-87.271080
896.907227	151.588577
895.749023	12.847705
894.589844	154.693573
893.430664	-189.340012
892.271484	-273.170044
891.112305	185.426987
889.952148	11.517570
888.791992	63.664059
887.630859	176.897919
886.470703	111.904549
885.309570	164.433701
884.148438	350.189545
882.986328	251.797607
881.825195	-101.233635
880.663086	150.236893
879.500000	302.549774
878.337891	35.771263
877.174805	8.050790
876.011719	81.816071
874.847656	369.587524
873.684570	114.766441
872.520508	-45.290142
871.355469	71.613457
870.191406	76.071274
869.026367	125.608696
867.861328	76.275620
866.695313	240.627914
865.530273	164.489365
864.364258	-1.407126
863.197266	115.915085
862.031250	309.609406
860.864258	267.514496
859.697266	292.851410
858.530273	565.114197
857.362305	617.415588
856.194336	629.363159
855.026367	731.064209
853.857422	832.768250
852.688477	645.281982
851.519531	652.900024
850.350586	517.145569
849.180664	674.944153
848.010742	568.420532
846.840820	461.965118
845.670898	266.032745
844.500000	226.871155
843.329102	261.570007
842.157227	226.916122
840.986328	2.175021
839.814453	61.498699
838.642578	-147.458679
837.469727	258.249847
836.296875	281.684753
835.124023	311.787292
833.951172	216.787827
832.777344	184.326645
831.603516	176.399948
830.429688	358.126831
829.255859	631.200623
828.081055	489.216705
826.906250	333.870697
825.731445	249.887375
824.555664	308.549500
823.379883	139.816666
822.204102	-31.129267
821.027344	49.642918
819.851563	-110.208893
818.674805	88.390388
817.497070	222.273010
816.320313	60.034927
815.142578	-73.284187
813.963867	-28.682026
812.786133	-39.796387
811.607422	-73.228493
810.428711	-104.521362
809.250000	61.866867
808.070313	139.212906
806.890625	0.966398
805.710938	-92.916527
804.531250	-244.590973
803.350586	9.864230
802.169922	2.239229
800.988281	-293.902283
799.807617	-84.343697
798.625977	-464.839813
797.444336	-335.400513
796.261719	-39.925072
795.079102	-121.417107
793.896484	98.273750
792.713867	-3.420782
791.530273	-40.991875
790.346680	-131.817291
789.163086	115.876793
787.979492	-43.827114
786.794922	457.839508
785.610352	145.232239
784.425781	246.103821
783.240234	278.252045
782.054688	374.322205
780.869141	428.213928
779.682617	420.074554
778.496094	372.030609
777.309570	306.190979
776.123047	185.039764
774.935547	363.935181
773.748047	129.989120
772.560547	96.732887
771.373047	142.729156
770.184570	272.334167
768.996094	280.483154
767.806641	220.157379
766.618164	-25.377504
765.428711	94.713676
764.239258	249.830048
763.048828	404.722412
761.858398	541.778748
760.667969	630.203430
759.477539	577.626892
758.286133	634.911316
757.094727	687.623413
755.903320	504.913452
754.710938	625.485474
753.518555	537.090515
752.326172	556.254333
751.133789	487.410919
749.940430	631.481262
748.747070	529.455566
747.553711	655.627808
746.359375	463.416901
745.166016	293.112762
743.970703	629.453003
742.776367	287.905701
741.581055	284.036591
740.385742	396.230194
739.190430	346.103485
737.994141	140.345291
736.797852	387.985321
735.601563	164.603790
734.405273	466.669739
733.208008	420.489349
732.010742	424.579437
730.813477	306.075378
729.615234	215.986633
728.416992	-7.519063
727.218750	352.738892
726.020508	380.540771
724.821289	432.312317
723.622070	479.641754
722.422852	470.116272
721.222656	115.538734
720.022461	555.759460
718.822266	456.637329
717.621094	385.905060
716.420898	374.094299
715.218750	447.337494
714.017578	409.333771
712.815430	456.369385
711.614258	100.173477
710.411133	138.560303
709.208984	414.410858
708.005859	93.374771
706.802734	223.263977
705.599609	115.836281
704.395508	145.617844
703.191406	51.400974
701.987305	235.744263
700.782227	322.185699
699.577148	356.464661
698.372070	284.276398
697.166992	-16.012072
695.960938	12.031877
694.754883	20.602282
693.548828	7.542566
692.341797	-205.181473
691.135742	20.821516
689.927734	-313.132202
688.720703	-358.219604
687.512695	15.524486
686.304688	-51.060646
685.096680	-71.948830
683.888672	-21.153122
682.679688	-13.586906
681.470703	-181.396423
680.260742	129.784088
679.050781	213.559677
677.840820	-53.333706
676.630859	48.077873
675.419922	259.985901
674.209961	60.834564
672.998047	50.153099
671.787109	242.951965
670.575195	-262.596466
669.363281	176.978653
668.151367	197.229202
666.938477	-87.025810
665.725586	-66.369820
664.512695	40.845463
663.299805	-264.239929
662.085938	-1.241714
660.872070	123.676170
659.658203	123.556625
658.443359	-100.752357
657.228516	-74.600258
656.013672	117.737740
654.797852	-56.338928
653.583008	177.168152
652.366211	-203.396469
651.150391	-79.537506
649.934570	-226.981064
648.717773	54.286678
647.500000	255.892441
646.283203	22.745123
645.065430	237.389633
643.847656	408.998779
642.629883	146.141068
641.411133	292.038757
640.192383	50.951618
638.973633	70.084076
637.753906	-7.459632
636.534180	0.973688
635.314453	65.235794
634.094727	97.232079
632.874023	92.671814
631.653320	6.485064
630.432617	-0.355925
629.211914	-73.815651
627.990234	223.692810
626.768555	6.243258
625.545898	159.605194
624.324219	10.450072
623.101563	270.417114
621.877930	523.558411
620.655273	435.698486
619.431641	334.683655
618.208008	158.396957
616.983398	-18.228586
615.759766	48.721233
614.535156	142.952637
613.310547	-236.127487
612.084961	-121.626106
610.859375	-206.652924
609.633789	-8.031547
608.408203	-126.524994
607.181641	181.558258
605.955078	5.901448
604.728516	17.354496
