# Supplementary material for: Raman spectroscopy accurately differentiates mucosal healing from non-healing and biochemical changes following biological therapy in inflammatory bowel disease
Source: PLoS One. 2021 Jun 2;16(6):e0252210. doi: 10.1371/journal.pone.0252210 (PMC8172032; doi:10.1371/journal.pone.0252210)
Supplement: S4 Dataset — (ZIP) [file pone.0252210.s006.zip › CD Mucosal healing/EC041-2_base sub CR removed_5__X_-15802.3__Y_35996.9__Z_178.058__Time_56.txt]

1714.793945	64.156265
1713.817383	70.431221
1712.840820	122.993355
1711.864258	-153.410080
1710.886719	155.601288
1709.909180	583.287964
1708.931641	73.727249
1707.953125	122.468254
1706.975586	-109.155006
1705.997070	-80.126724
1705.018555	-26.184984
1704.040039	-150.787552
1703.060547	54.587704
1702.081055	-95.170944
1701.101563	-195.923569
1700.122070	30.420965
1699.142578	-239.876266
1698.162109	-274.105499
1697.181641	-53.677315
1696.201172	81.895927
1695.220703	-38.304291
1694.239258	-32.250637
1693.257813	41.270206
1692.276367	144.826096
1691.294922	96.902893
1690.313477	367.214996
1689.331055	136.512192
1688.348633	365.320679
1687.366211	533.352966
1686.383789	80.808014
1685.400391	106.149231
1684.416992	395.911987
1683.433594	337.170258
1682.450195	369.623077
1681.465820	328.062683
1680.482422	745.064941
1679.498047	616.777710
1678.512695	387.962402
1677.528320	167.830154
1676.542969	315.383911
1675.558594	630.988892
1674.572266	915.016968
1673.586914	851.262573
1672.601563	665.808838
1671.615234	786.461731
1670.628906	984.594604
1669.642578	928.178467
1668.655273	1180.237793
1667.668945	1228.286011
1666.681641	730.024414
1665.694336	879.869080
1664.706055	1136.178345
1663.718750	1124.964233
1662.730469	872.859558
1661.742188	1034.848999
1660.753906	1207.781006
1659.764648	919.936462
1658.775391	955.826050
1657.787109	1214.601807
1656.796875	1428.573486
1655.807617	946.546753
1654.818359	923.014282
1653.828125	534.626648
1652.837891	802.902466
1651.846680	690.465759
1650.856445	583.723206
1649.865234	1196.494263
1648.874023	728.145996
1647.882813	577.451477
1646.891602	781.181763
1645.899414	530.722961
1644.907227	101.060257
1643.915039	144.511826
1642.922852	145.972122
1641.930664	84.345474
1640.937500	339.625031
1639.944336	436.746063
1638.951172	64.568123
1637.957031	-22.440100
1636.963867	244.115204
1635.969727	110.095306
1634.975586	184.528351
1633.981445	-38.592937
1632.986328	83.627289
1631.991211	-31.039133
1630.996094	-98.081688
1630.000977	27.240673
1629.005859	-149.985214
1628.009766	-155.963837
1627.013672	-161.785278
1626.017578	-448.880035
1625.021484	26.846815
1624.024414	-94.286880
1623.028320	-152.143311
1622.031250	68.672020
1621.033203	58.293758
1620.036133	0.763491
1619.038086	-43.527279
1618.041016	335.017456
1617.041992	209.470367
1616.043945	0.096410
1615.045898	45.398357
1614.046875	-113.874489
1613.047852	-217.935913
1612.048828	-7.246670
1611.048828	-179.346085
1610.049805	-249.088074
1609.049805	100.481812
1608.049805	146.044327
1607.048828	-141.035095
1606.048828	-69.190491
1605.047852	7.863284
1604.046875	132.020020
1603.045898	80.800171
1602.044922	66.239876
1601.042969	219.084045
1600.041016	154.797012
1599.039063	278.788208
1598.037109	0.144873
1597.034180	150.209869
1596.031250	-164.915466
1595.028320	186.229385
1594.025391	-105.312950
1593.022461	-112.134537
1592.018555	-176.439087
1591.014648	-269.468567
1590.010742	-226.805023
1589.006836	16.682451
1588.001953	192.178940
1586.997070	18.089443
1585.992188	31.742342
1584.987305	332.065735
1583.982422	170.899902
1582.976563	179.082382
1581.970703	234.079346
1580.964844	122.287941
1579.958984	-31.197346
1578.952148	33.964962
1577.945313	10.518936
1576.938477	351.305389
1575.931641	36.231598
1574.924805	-117.533333
1573.916992	191.551254
1572.909180	-71.595970
1571.901367	-87.788132
1570.893555	264.960571
1569.884766	165.325485
1568.876953	-25.279848
1567.868164	90.532860
1566.858398	-100.238884
1565.849609	-179.397507
1564.839844	-12.088320
1563.830078	-138.199738
1562.820313	-124.286385
1561.810547	71.063965
1560.799805	79.467728
1559.790039	165.540268
1558.779297	241.055267
1557.767578	33.901440
1556.756836	36.595455
1555.745117	-59.304363
1554.733398	-313.288269
1553.721680	256.119019
1552.709961	-16.222340
1551.697266	185.041824
1550.685547	228.246521
1549.672852	134.150131
1548.659180	241.682968
1547.646484	103.372398
1546.632813	-156.566742
1545.619141	82.349678
1544.605469	155.615143
1543.591797	394.064972
1542.577148	1.923867
1541.562500	170.249008
1540.547852	147.270462
1539.533203	-188.223099
1538.518555	-110.757339
1537.502930	-25.758343
1536.487305	203.529343
1535.471680	329.388794
1534.456055	55.321896
1533.439453	420.609314
1532.422852	107.645935
1531.406250	3.414298
1530.389648	151.580582
1529.373047	26.469244
1528.355469	130.454254
1527.337891	30.820171
1526.320313	198.813461
1525.302734	75.737320
1524.284180	-98.929138
1523.265625	-72.996307
1522.247070	112.251251
1521.228516	196.972397
1520.208984	-60.473221
1519.190430	152.476379
1518.170898	131.291763
1517.151367	243.579636
1516.130859	-152.995987
1515.111328	36.061726
1514.090820	-250.177933
1513.070313	92.538963
1512.049805	55.092388
1511.028320	135.536575
1510.006836	64.432625
1508.986328	-119.618805
1507.963867	121.928879
1506.942383	247.879288
1505.919922	19.860609
1504.898438	-220.984818
1503.875977	240.189545
1502.852539	-308.333954
1501.830078	-98.603546
1500.806641	8.451307
1499.783203	-319.891846
1498.759766	145.251404
1497.736328	90.581894
1496.711914	-255.884308
1495.687500	-3.763603
1494.663086	150.943771
1493.638672	-382.326813
1492.613281	257.831024
1491.587891	-137.487610
1490.563477	-16.570057
1489.537109	-307.173828
1488.511719	66.337387
1487.485352	-20.095032
1486.458984	243.169525
1485.432617	370.933838
1484.406250	455.155029
1483.379883	23.856611
1482.352539	345.118195
1481.325195	296.348572
1480.297852	451.487366
1479.269531	246.996826
1478.241211	310.112213
1477.213867	533.672607
1476.184570	830.872620
1475.156250	307.740845
1474.127930	457.026611
1473.098633	934.566833
1472.069336	895.107178
1471.040039	1262.765015
1470.009766	1482.594238
1468.979492	1145.166504
1467.950195	1423.308228
1466.918945	1383.366699
1465.888672	1404.419067
1464.857422	1646.492065
1463.827148	1807.116455
1462.795898	1919.311157
1461.763672	2026.295044
1460.732422	1922.437378
1459.700195	1681.440186
1458.667969	1757.795898
1457.635742	1834.069458
1456.603516	2146.232178
1455.570313	2255.256836
1454.537109	2316.003906
1453.503906	2237.229248
1452.470703	2231.974365
1451.436523	2305.228271
1450.403320	1889.388184
1449.369141	2284.381836
1448.333984	2438.524414
1447.299805	2519.166260
1446.264648	2475.668701
1445.230469	2287.913818
1444.194336	2340.588867
1443.159180	2370.488037
1442.124023	2074.033447
1441.087891	2126.694336
1440.051758	2108.525635
1439.015625	2272.381836
1437.978516	2175.806152
1436.941406	1717.912476
1435.904297	1805.933716
1434.867188	1878.766846
1433.830078	1479.336182
1432.791992	1418.388184
1431.754883	1392.851074
1430.715820	832.245178
1429.677734	1056.648682
1428.639648	630.128418
1427.600586	854.497681
1426.561523	506.393372
1425.522461	655.114746
1424.482422	554.244507
1423.443359	445.922943
1422.403320	607.233276
1421.363281	481.357086
1420.322266	499.094086
1419.282227	428.773560
1418.241211	461.703644
1417.200195	487.122314
1416.159180	598.125488
1415.117188	749.358887
1414.076172	623.947876
1413.034180	-107.400360
1411.992188	179.813431
1410.949219	429.235077
1409.907227	150.915268
1408.864258	-187.543945
1407.821289	-66.116257
1406.777344	148.223312
1405.734375	38.673111
1404.690430	52.218620
1403.646484	60.811497
1402.602539	61.953678
1401.557617	-39.708458
1400.513672	485.815460
1399.468750	306.535095
1398.423828	162.514801
1397.377930	281.799713
1396.333008	318.453552
1395.287109	500.471008
1394.241211	151.462891
1393.195313	-27.002724
1392.148438	-27.552233
1391.101563	-10.481473
1390.054688	24.203369
1389.007813	414.285126
1387.960938	208.906021
1386.913086	363.854065
1385.865234	-126.311768
1384.817383	458.867035
1383.769531	-88.377594
1382.720703	209.352097
1381.671875	29.860586
1380.623047	-42.026535
1379.574219	200.899078
1378.524414	-8.116771
1377.475586	-334.225769
1376.425781	625.222595
1375.375977	334.262390
1374.325195	-250.844635
1373.274414	-99.803001
1372.224609	-165.622482
1371.172852	130.160294
1370.122070	109.412193
1369.070313	320.531342
1368.019531	-76.202881
1366.967773	-64.149704
1365.915039	159.688263
1364.863281	-228.918320
1363.810547	154.441559
1362.757813	361.065643
1361.705078	30.271093
1360.651367	48.012405
1359.598633	78.339943
1358.544922	93.849510
1357.491211	-47.138565
1356.436523	-476.270935
1355.382813	-35.299290
1354.328125	186.966934
1353.273438	108.718445
1352.217773	-24.015202
1351.163086	-106.869759
1350.107422	130.654907
1349.051758	291.283966
1347.996094	531.384888
1346.939453	563.124573
1345.883789	282.506195
1344.827148	108.757759
1343.769531	329.391602
1342.712891	733.511536
1341.655273	862.514343
1340.598633	1090.729736
1339.540039	855.749756
1338.482422	442.732422
1337.423828	500.446564
1336.366211	872.673706
1335.307617	1041.929321
1334.248047	931.635559
1333.189453	791.869934
1332.129883	706.703308
1331.070313	369.502289
1330.010742	403.419037
1328.950195	392.954224
1327.890625	385.132935
1326.830078	948.136780
1325.768555	713.203979
1324.708008	878.593079
1323.646484	624.314453
1322.585938	723.290100
1321.523438	1128.345459
1320.461914	694.485901
1319.400391	766.654297
1318.337891	833.985168
1317.275391	1054.299927
1316.211914	478.381927
1315.149414	753.178162
1314.085938	646.041199
1313.022461	738.635437
1311.958984	919.999207
1310.894531	626.138916
1309.831055	490.125092
1308.766602	954.881836
1307.701172	691.123474
1306.636719	808.989868
1305.571289	961.359009
1304.505859	1084.280640
1303.440430	951.566345
1302.375000	1079.613403
1301.308594	1242.128418
1300.242188	677.375427
1299.175781	872.095520
1298.109375	791.775757
1297.041992	949.787231
1295.975586	967.931152
1294.908203	885.540771
1293.839844	1063.415894
1292.772461	667.243774
1291.704102	447.955841
1290.635742	1099.467163
1289.567383	603.358459
1288.498047	992.481995
1287.428711	741.904663
1286.360352	398.454803
1285.290039	630.907471
1284.220703	922.164246
1283.150391	1323.572388
1282.080078	816.682678
1281.009766	623.399658
1279.939453	650.538269
1278.868164	1149.916382
1277.796875	675.701355
1276.725586	749.559448
1275.654297	733.020386
1274.582031	775.238220
1273.509766	805.309570
1272.437500	1341.213135
1271.365234	809.509827
1270.291992	979.021912
1269.218750	1019.134644
1268.145508	1205.787720
1267.072266	1102.010498
1265.999023	1025.203613
1264.924805	1041.201416
1263.850586	962.150452
1262.776367	905.154297
1261.701172	1338.262451
1260.625977	791.445313
1259.550781	573.904114
1258.475586	782.879150
1257.400391	636.208374
1256.324219	920.691528
1255.248047	1112.595581
1254.171875	1306.910645
1253.094727	1104.514893
1252.018555	1206.408081
1250.941406	977.481140
1249.864258	863.012329
1248.786133	646.516663
1247.708008	663.533875
1246.630859	1062.169922
1245.551758	933.384216
1244.473633	607.935974
1243.394531	673.697449
1242.316406	452.948639
1241.236328	797.965942
1240.157227	732.691589
1239.077148	1016.904419
1237.998047	946.825439
1236.917969	1318.249268
1235.836914	1049.326294
1234.756836	974.515625
1233.675781	1285.162964
1232.594727	541.514282
1231.512695	806.120483
1230.431641	951.940369
1229.349609	710.222107
1228.267578	742.223450
1227.185547	817.801758
1226.102539	721.511963
1225.019531	436.545227
1223.936523	761.325439
1222.853516	703.835022
1221.769531	435.996033
1220.686523	279.489777
1219.602539	662.025635
1218.517578	503.105682
1217.433594	237.958008
1216.348633	35.717861
1215.263672	710.131226
1214.178711	326.785980
1213.092773	324.959869
1212.007813	301.412262
1210.921875	420.196503
1209.834961	365.232544
1208.749023	761.244751
1207.662109	797.809875
1206.575195	504.091888
1205.488281	605.717957
1204.400391	830.145447
1203.313477	416.094971
1202.225586	300.830688
1201.136719	166.311798
1200.048828	84.790298
1198.959961	0.854516
1197.871094	13.168733
1196.782227	78.364120
1195.692383	23.222229
1194.603516	-15.090509
1193.513672	-75.079697
1192.423828	223.044159
1191.333008	-187.906174
1190.242188	-84.594215
1189.151367	69.064461
1188.060547	-262.478485
1186.969727	-228.993988
1185.877930	-440.419434
1184.786133	-35.066471
1183.694336	96.536194
1182.601563	180.041000
1181.509766	-7.532883
1180.416992	116.597351
1179.323242	-171.698608
1178.230469	5.008874
1177.136719	-252.110840
1176.042969	17.818623
1174.949219	-45.332806
1173.854492	384.708221
1172.760742	170.555634
1171.666016	100.011162
1170.570313	328.518921
1169.475586	159.747894
1168.379883	115.335533
1167.284180	343.463562
1166.188477	-90.790810
1165.091797	-199.888840
1163.996094	-84.383469
1162.899414	351.108429
1161.801758	84.101494
1160.705078	428.457275
1159.607422	326.125061
1158.509766	8.935682
1157.412109	169.072083
1156.313477	290.869629
1155.215820	269.425110
1154.117188	131.042709
1153.017578	309.721710
1151.918945	440.571045
1150.819336	506.918121
1149.719727	134.762543
1148.620117	484.435944
1147.519531	-97.304710
1146.418945	-76.494637
1145.318359	-258.118530
1144.217773	219.475662
1143.116211	313.677612
1142.014648	198.417313
1140.913086	92.628227
1139.811523	74.775009
1138.708984	244.622192
1137.606445	29.287729
1136.503906	61.072361
1135.401367	396.823730
1134.297852	442.567932
1133.194336	409.841309
1132.090820	184.749420
1130.987305	40.366646
1129.882813	180.687668
1128.778320	463.194580
1127.673828	173.879791
1126.569336	792.794373
1125.463867	866.061829
1124.358398	863.363831
1123.252930	791.853149
1122.146484	452.567200
1121.041016	568.123718
1119.934570	626.690979
1118.828125	410.517578
1117.720703	634.590027
1116.613281	-52.588837
1115.505859	675.243286
1114.398438	685.966003
1113.291016	405.732330
1112.182617	-120.358055
1111.074219	611.202026
1109.964844	661.738708
1108.856445	312.898956
1107.747070	561.728821
1106.637695	746.606934
1105.528320	598.417175
1104.417969	327.458069
1103.307617	814.077454
1102.197266	538.319214
1101.086914	557.465820
1099.975586	713.296204
1098.864258	746.377258
1097.752930	843.018738
1096.641602	550.686707
1095.529297	1047.714722
1094.416992	366.638885
1093.304688	710.265076
1092.191406	570.969849
1091.079102	810.683777
1089.965820	563.041443
1088.852539	680.157349
1087.738281	841.833740
1086.624023	556.525146
1085.509766	802.686157
1084.395508	310.537018
1083.280273	751.579285
1082.166016	839.931824
1081.050781	669.767883
1079.934570	854.253174
1078.819336	996.358337
1077.703125	720.475403
1076.586914	775.598328
1075.469727	720.353699
1074.353516	798.821960
1073.236328	588.719055
1072.119141	535.777649
1071.000977	553.139771
1069.882813	631.393616
1068.765625	524.478943
1067.646484	668.216736
1066.528320	359.844543
1065.409180	302.121277
1064.290039	1047.381348
1063.170898	327.115082
1062.050781	585.249695
1060.930664	897.049500
1059.810547	579.532104
1058.690430	853.746460
1057.569336	571.401184
1056.449219	476.179016
1055.327148	53.815022
1054.206055	545.105774
1053.083984	540.989868
1051.961914	623.274658
1050.839844	770.888184
1049.717773	393.277832
1048.594727	405.523499
1047.471680	709.389587
1046.348633	670.257202
1045.224609	577.503235
1044.101563	433.532928
1042.976563	303.597565
1041.852539	171.423019
1040.728516	200.085449
1039.603516	361.500916
1038.478516	229.453232
1037.352539	-30.563305
1036.227539	333.371887
1035.101563	294.577240
1033.974609	253.492569
1032.848633	412.510986
1031.721680	255.220596
1030.594727	809.455811
1029.467773	257.093842
1028.340820	534.629211
1027.212891	180.138641
1026.084961	-246.137497
1024.956055	-221.677032
1023.828125	-278.419739
1022.699219	-119.229813
1021.570313	-110.890495
1020.440430	-176.750519
1019.311523	-388.625183
1018.181641	-257.151642
1017.050781	-32.948521
1015.920898	-246.835495
1014.790039	-122.242287
1013.659180	-104.198753
1012.528320	298.406647
1011.396484	128.913193
1010.265625	156.379349
1009.132813	109.826630
1008.000977	-77.770050
1006.868164	148.926193
1005.736328	620.797302
1004.602539	891.326782
1003.469727	1453.144531
1002.335938	1790.580444
1001.202148	1661.161987
1000.068359	1585.043701
998.933594	638.264709
997.799805	359.416443
996.665039	-36.951691
995.529297	33.209343
994.394531	172.693420
993.258789	-146.898819
992.123047	414.869476
990.986328	418.428772
989.849609	281.473419
988.712891	130.872345
987.576172	386.037384
986.439453	150.489731
985.301758	23.418093
984.164063	55.426285
983.025391	-151.894470
981.887695	184.223450
980.749023	-186.148376
979.610352	106.362770
978.470703	-40.448391
977.332031	341.848694
976.192383	176.931900
975.051758	315.619354
973.912109	436.012573
972.771484	257.821381
971.630859	217.667358
970.490234	154.715698
969.348633	78.156364
968.207031	830.360413
967.065430	132.114044
965.923828	198.301010
964.781250	-79.443024
963.638672	74.189789
962.496094	94.942459
961.352539	33.314220
960.208984	519.534241
959.065430	361.931274
957.921875	486.275574
956.777344	-28.155956
955.632813	-38.537251
954.488281	269.386108
953.343750	-29.061258
952.198242	79.995667
951.052734	122.835266
949.907227	351.032043
948.760742	124.344101
947.614258	371.037476
946.467773	44.233456
945.321289	128.955521
944.173828	156.696472
943.026367	47.581001
941.878906	2.601207
940.730469	391.441559
939.582031	-157.555099
938.433594	210.935181
937.285156	447.134766
936.135742	76.849564
934.987305	404.478455
933.836914	308.190247
932.687500	321.486969
931.537109	31.954031
930.386719	154.948227
929.236328	314.472748
928.084961	189.525543
926.934570	-85.407089
925.783203	-118.867577
924.630859	-113.489250
923.478516	105.825714
922.327148	104.643265
921.173828	-69.152832
920.021484	264.094330
918.868164	224.703018
917.714844	165.039581
916.561523	235.005020
915.407227	-76.362816
914.252930	577.305725
913.098633	-121.779877
911.944336	-416.523621
910.789063	-177.914703
909.633789	-227.295135
908.478516	54.513016
907.322266	-51.291790
906.166016	35.721344
905.009766	70.718452
903.853516	-25.548561
902.696289	-117.111450
901.539063	2.061535
900.381836	-177.484894
899.223633	-107.891716
898.065430	-257.666748
896.907227	-27.242006
895.749023	60.719978
894.589844	80.933899
893.430664	-102.182930
892.271484	-167.590088
891.112305	-92.778419
889.952148	-225.701035
888.791992	-49.085758
887.630859	-44.034050
886.470703	-262.339447
885.309570	-2.045877
884.148438	107.059662
882.986328	157.559464
881.825195	43.506775
880.663086	310.604218
879.500000	138.134109
878.337891	164.125702
877.174805	379.422516
876.011719	340.174255
874.847656	598.256287
873.684570	424.033173
872.520508	234.204224
871.355469	42.274090
870.191406	325.173218
869.026367	108.679329
867.861328	258.867157
866.695313	507.940369
865.530273	361.375763
864.364258	439.619263
863.197266	108.999413
862.031250	387.223206
860.864258	546.342163
859.697266	352.957825
858.530273	449.211121
857.362305	359.200195
856.194336	587.792236
855.026367	11.135748
853.857422	569.328979
852.688477	450.270111
851.519531	718.986694
850.350586	1003.260010
849.180664	1029.774170
848.010742	805.435242
846.840820	706.567383
845.670898	650.264526
844.500000	350.023132
843.329102	148.342957
842.157227	201.739899
840.986328	228.240967
839.814453	408.963837
838.642578	97.783363
837.469727	647.109924
836.296875	528.072327
835.124023	299.588684
833.951172	607.123962
832.777344	92.822815
831.603516	462.638458
830.429688	588.957825
829.255859	666.066223
828.081055	540.073059
826.906250	260.189606
825.731445	383.896667
824.555664	469.565125
823.379883	292.141022
822.204102	12.222384
821.027344	286.965118
819.851563	316.515686
818.674805	205.689331
817.497070	81.451195
816.320313	128.506973
815.142578	400.124664
813.963867	182.160080
812.786133	4.206415
811.607422	55.199165
810.428711	-25.097769
809.250000	74.504013
808.070313	242.792679
806.890625	-79.994736
805.710938	-253.993851
804.531250	-248.230850
803.350586	-280.351349
802.169922	-4.164475
800.988281	-302.843292
799.807617	199.142151
798.625977	-228.368179
797.444336	77.958054
796.261719	104.713219
795.079102	18.284733
793.896484	328.272125
792.713867	-230.252289
791.530273	-88.977615
790.346680	-94.050667
789.163086	53.417534
787.979492	289.152008
786.794922	451.592407
785.610352	509.827240
784.425781	222.921707
783.240234	97.338791
782.054688	239.054459
780.869141	360.634216
779.682617	150.611313
778.496094	331.407776
777.309570	500.894165
776.123047	387.562225
774.935547	492.574005
773.748047	387.743256
772.560547	404.097260
771.373047	592.276733
770.184570	-324.458710
768.996094	68.424553
767.806641	498.396973
766.618164	493.937012
765.428711	231.563416
764.239258	88.049225
763.048828	527.872742
761.858398	463.229431
760.667969	530.472290
759.477539	821.922974
758.286133	558.735596
757.094727	381.263062
755.903320	872.077637
754.710938	889.888062
753.518555	349.333282
752.326172	437.224304
751.133789	357.965942
749.940430	318.102997
748.747070	275.904510
747.553711	417.943726
746.359375	566.331970
745.166016	506.082581
743.970703	728.648193
742.776367	501.426941
741.581055	291.693024
740.385742	415.092438
739.190430	32.090176
737.994141	-83.588928
736.797852	13.123794
735.601563	33.025822
734.405273	87.832756
733.208008	-23.859209
732.010742	724.386780
730.813477	126.704704
729.615234	244.425400
728.416992	274.529358
727.218750	354.818970
726.020508	513.671082
724.821289	305.252686
723.622070	278.189667
722.422852	541.574097
721.222656	84.159271
720.022461	196.708282
718.822266	149.829208
717.621094	510.978760
716.420898	431.255646
715.218750	491.114624
714.017578	127.903809
712.815430	85.315590
711.614258	600.722656
710.411133	76.466820
709.208984	537.177979
708.005859	180.919968
706.802734	314.797180
705.599609	-86.893692
704.395508	264.699799
703.191406	33.014210
701.987305	-96.255119
700.782227	-325.454590
699.577148	0.012521
698.372070	260.193298
697.166992	455.138702
695.960938	380.635651
694.754883	89.034584
693.548828	60.488167
692.341797	481.549194
691.135742	-258.879242
689.927734	157.982193
688.720703	49.690544
687.512695	56.574371
686.304688	-112.059601
685.096680	276.831665
683.888672	63.052876
682.679688	35.946663
681.470703	-222.802200
680.260742	-318.761047
679.050781	-44.101154
677.840820	-258.721436
676.630859	-61.692848
675.419922	-158.879456
674.209961	183.487366
672.998047	26.196299
671.787109	63.893608
670.575195	-6.284428
669.363281	261.077881
668.151367	-108.998146
666.938477	11.873465
665.725586	124.333488
664.512695	94.484467
663.299805	144.838745
662.085938	104.793686
660.872070	28.378435
659.658203	-47.696507
658.443359	-86.752945
657.228516	-326.060547
656.013672	-245.812439
654.797852	13.649478
653.583008	12.517809
652.366211	121.599113
651.150391	32.755661
649.934570	148.885864
648.717773	-70.634872
647.500000	162.352753
646.283203	152.339462
645.065430	196.439194
643.847656	51.509865
642.629883	263.996307
641.411133	72.419731
640.192383	-41.376709
638.973633	298.678314
637.753906	45.780003
636.534180	-56.345078
635.314453	138.250626
634.094727	159.072327
632.874023	326.113007
631.653320	-324.456329
630.432617	-268.516418
629.211914	-220.976425
627.990234	371.531830
626.768555	239.131149
625.545898	252.734390
624.324219	245.026413
623.101563	181.723679
621.877930	414.198792
620.655273	312.487457
619.431641	752.657837
618.208008	137.146606
616.983398	146.927368
615.759766	-18.821930
614.535156	25.108984
613.310547	-31.619232
612.084961	-141.926682
610.859375	14.894591
609.633789	147.919495
608.408203	47.685856
607.181641	331.780853
605.955078	322.764709
604.728516	-192.780060
