# Supplementary material for: Raman spectroscopy accurately differentiates mucosal healing from non-healing and biochemical changes following biological therapy in inflammatory bowel disease
Source: PLoS One. 2021 Jun 2;16(6):e0252210. doi: 10.1371/journal.pone.0252210 (PMC8172032; doi:10.1371/journal.pone.0252210)
Supplement: S4 Dataset — (ZIP) [file pone.0252210.s006.zip › CD Mucosal healing/OC011 post treatment-2_base sub CR removed_44__X_-11934.7__Y_290.434__Z_-7194.61__Time_504.txt]

1714.705078	-28.539879
1713.728516	273.603729
1712.751953	-90.469078
1711.774414	54.450886
1710.797852	-72.029953
1709.820313	-73.058983
1708.842773	-37.078468
1707.864258	-28.408314
1706.886719	38.794800
1705.908203	102.864548
1704.929688	372.704956
1703.950195	417.225891
1702.971680	145.705933
1701.992188	385.037659
1701.012695	-314.833527
1700.033203	-129.394119
1699.052734	-136.735214
1698.073242	171.259781
1697.092773	227.765045
1696.112305	217.377609
1695.130859	303.072144
1694.150391	65.596352
1693.168945	-65.006996
1692.187500	175.523300
1691.206055	640.171814
1690.223633	485.609802
1689.241211	384.556519
1688.258789	454.343414
1687.276367	830.863647
1686.293945	866.126709
1685.310547	544.352905
1684.327148	516.008545
1683.343750	658.362427
1682.360352	614.415039
1681.375977	488.116730
1680.392578	434.022064
1679.408203	880.546753
1678.423828	880.065552
1677.438477	946.324097
1676.453125	975.587891
1675.468750	1146.097290
1674.482422	1021.638062
1673.497070	1290.968140
1672.511719	842.959656
1671.525391	1250.953735
1670.539063	1350.954712
1669.552734	1220.190918
1668.565430	1270.331177
1667.578125	1591.549072
1666.591797	1331.785767
1665.603516	1356.325317
1664.616211	1564.277100
1663.627930	1379.934814
1662.640625	1500.991211
1661.652344	1985.504272
1660.663086	1611.400391
1659.674805	1688.319946
1658.685547	1696.656006
1657.696289	1795.402222
1656.707031	1547.571899
1655.717773	1604.668579
1654.727539	1542.963745
1653.737305	1074.114136
1652.747070	1396.897461
1651.756836	1301.964233
1650.765625	1387.230713
1649.775391	1226.949951
1648.784180	1019.481567
1647.792969	635.386658
1646.800781	880.622864
1645.809570	732.517334
1644.817383	951.892578
1643.825195	830.887451
1642.832031	559.766541
1641.839844	355.099487
1640.846680	388.304535
1639.853516	-58.327511
1638.860352	-127.280045
1637.867188	-56.136288
1636.873047	305.257843
1635.878906	13.111261
1634.884766	-162.663635
1633.890625	-98.320602
1632.895508	-173.353348
1631.900391	318.124939
1630.905273	435.782043
1629.910156	-96.534683
1628.915039	187.484894
1627.918945	158.500198
1626.922852	-46.476883
1625.926758	-185.372772
1624.930664	-221.428436
1623.933594	-178.392044
1622.937500	132.949310
1621.940430	-2.364690
1620.942383	-113.787453
1619.945313	355.533081
1618.947266	231.344757
1617.949219	57.514385
1616.951172	54.554539
1615.953125	154.116470
1614.954102	-24.329788
1613.956055	44.053768
1612.957031	-102.508316
1611.957031	-212.171005
1610.958008	53.234779
1609.958008	360.575134
1608.958984	104.559593
1607.958008	-17.654663
1606.958008	-16.586290
1605.958008	-93.971329
1604.957031	203.134338
1603.956055	73.558296
1602.955078	174.407043
1601.953125	199.400452
1600.951172	80.590538
1599.950195	8.984132
1598.947266	23.717775
1597.945313	-194.137482
1596.942383	-6.782917
1595.940430	-227.065399
1594.937500	284.216461
1593.933594	171.074051
1592.930664	-140.435226
1591.926758	-227.295135
1590.922852	87.839355
1589.918945	-278.240845
1588.915039	-211.084656
1587.910156	171.632690
1586.906250	43.050934
1585.901367	378.577515
1584.895508	380.261444
1583.890625	298.531921
1582.884766	-22.928118
1581.878906	140.236893
1580.873047	282.447540
1579.867188	211.022903
1578.860352	58.854664
1577.854492	255.468704
1576.847656	-42.498848
1575.839844	309.976410
1574.833008	207.051849
1573.825195	132.678009
1572.817383	-170.546051
1571.809570	33.146847
1570.801758	127.506409
1569.792969	-142.048126
1568.784180	89.764694
1567.775391	139.569901
1566.766602	274.926208
1565.757813	142.720566
1564.748047	33.794109
1563.738281	67.509415
1562.728516	446.130707
1561.718750	100.793427
1560.708008	56.268353
1559.697266	86.813469
1558.686523	91.285240
1557.675781	194.089066
1556.665039	-159.308975
1555.653320	119.344208
1554.641602	-45.143391
1553.629883	313.331329
1552.617188	-14.546975
1551.605469	35.456944
1550.592773	-134.691559
1549.580078	-235.075821
1548.567383	-38.131252
1547.553711	-296.587494
1546.541016	-131.072464
1545.527344	-149.342499
1544.513672	28.633614
1543.499023	485.385834
1542.485352	4.084741
1541.470703	16.080618
1540.456055	141.509232
1539.441406	204.748627
1538.425781	195.496429
1537.410156	69.947777
1536.394531	197.102112
1535.378906	40.296860
1534.363281	53.576580
1533.346680	115.634659
1532.331055	66.665474
1531.314453	203.067825
1530.296875	130.505280
1529.280273	-148.267899
1528.262695	-167.004013
1527.245117	-5.669386
1526.227539	289.283264
1525.209961	27.983280
1524.191406	34.211338
1523.172852	-469.142395
1522.154297	89.844673
1521.135742	-27.920366
1520.116211	72.702187
1519.097656	-233.011719
1518.078125	-94.193718
1517.058594	57.237286
1516.038086	234.094513
1515.018555	-159.438248
1513.998047	124.889236
1512.977539	-96.817574
1511.956055	9.910488
1510.935547	44.598572
1509.914063	-136.427841
1508.892578	-179.031143
1507.871094	-114.070862
1506.849609	81.458786
1505.827148	76.778465
1504.804688	-112.582741
1503.782227	-63.726284
1502.759766	-135.446930
1501.736328	-304.639526
1500.713867	22.880795
1499.690430	-5.765797
1498.666016	83.166817
1497.642578	15.844910
1496.618164	-246.055283
1495.594727	-149.851288
1494.569336	-64.106941
1493.544922	18.938166
1492.520508	-36.222431
1491.495117	340.402435
1490.469727	287.471344
1489.444336	206.338638
1488.417969	326.864441
1487.392578	357.873993
1486.366211	381.071014
1485.339844	710.437134
1484.312500	378.586121
1483.286133	457.564819
1482.258789	671.570496
1481.231445	413.587250
1480.204102	581.418884
1479.175781	759.253174
1478.148438	748.350830
1477.120117	953.922180
1476.091797	940.232971
1475.062500	946.814575
1474.034180	1213.080811
1473.004883	1438.395630
1471.975586	1220.646362
1470.946289	1377.010132
1469.916016	1436.531738
1468.885742	1567.186646
1467.855469	1692.642090
1466.825195	1853.583130
1465.794922	1605.124390
1464.763672	1669.306763
1463.732422	1738.494507
1462.701172	1886.366699
1461.669922	1800.460083
1460.638672	1790.736694
1459.606445	1765.721924
1458.574219	1885.373901
1457.541992	2223.191895
1456.508789	1995.015747
1455.476563	2345.309082
1454.443359	2535.630371
1453.410156	2528.082520
1452.375977	2867.799805
1451.342773	2520.539307
1450.308594	2550.960693
1449.274414	2545.901367
1448.240234	2632.028564
1447.206055	2368.661865
1446.170898	2497.822754
1445.135742	2470.000244
1444.100586	2297.955566
1443.064453	2363.815430
1442.029297	2609.301025
1440.993164	2417.142822
1439.957031	2151.771484
1438.920898	2227.826904
1437.883789	1965.178101
1436.847656	2162.607910
1435.810547	1943.113281
1434.773438	1723.757080
1433.735352	1648.459106
1432.698242	1495.006104
1431.660156	1369.410400
1430.622070	1102.594238
1429.583008	565.952087
1428.544922	761.187988
1427.505859	434.308929
1426.466797	929.664307
1425.427734	895.464050
1424.387695	379.921356
1423.348633	368.686371
1422.308594	339.876282
1421.268555	165.066467
1420.227539	718.181335
1419.187500	221.266663
1418.146484	293.522247
1417.105469	114.171379
1416.064453	78.413788
1415.022461	440.211334
1413.980469	308.999786
1412.939453	-73.476982
1411.896484	84.769714
1410.854492	152.601456
1409.811523	265.721405
1408.768555	250.773499
1407.725586	-125.759613
1406.682617	-72.578987
1405.638672	-132.311890
1404.595703	-3.603780
1403.551758	82.482124
1402.506836	30.627808
1401.462891	-38.611889
1400.417969	-298.328857
1399.373047	212.008026
1398.328125	-39.865131
1397.283203	202.277954
1396.237305	143.715103
1395.191406	95.339973
1394.145508	320.154114
1393.099609	114.276176
1392.052734	-11.277345
1391.006836	-159.138489
1389.959961	-79.066727
1388.912109	-58.952885
1387.865234	213.984009
1386.817383	81.756744
1385.769531	87.268944
1384.721680	-7.068142
1383.673828	-191.190964
1382.625000	132.179596
1381.576172	-181.522385
1380.527344	-30.327269
1379.478516	-171.230316
1378.429688	60.113033
1377.379883	174.166031
1376.330078	141.088257
1375.280273	-148.818848
1374.229492	-139.103409
1373.178711	-298.825226
1372.128906	-216.419815
1371.077148	177.702499
1370.026367	83.312279
1368.974609	372.868256
1367.923828	39.630737
1366.871094	-278.390869
1365.819336	163.466339
1364.767578	164.603973
1363.714844	305.287598
1362.662109	-76.556442
1361.609375	81.872597
1360.555664	-83.018745
1359.501953	-115.851662
1358.448242	-31.630199
1357.394531	-14.405342
1356.340820	-69.099213
1355.286133	107.484367
1354.231445	356.207520
1353.176758	128.077667
1352.122070	272.723267
1351.066406	159.235535
1350.011719	472.938599
1348.956055	255.554413
1347.899414	552.024292
1346.843750	290.393860
1345.787109	849.956299
1344.730469	544.052246
1343.673828	788.798218
1342.616211	798.122131
1341.559570	787.798462
1340.501953	874.238770
1339.444336	767.603088
1338.385742	1012.808289
1337.328125	1310.072510
1336.269531	924.156250
1335.210938	1035.996094
1334.152344	818.864197
1333.092773	752.865540
1332.033203	649.951660
1330.973633	710.425964
1329.914063	585.615356
1328.853516	757.585999
1327.793945	798.674255
1326.733398	864.584167
1325.672852	658.914795
1324.611328	984.392944
1323.549805	934.601563
1322.489258	1033.083984
1321.426758	830.563354
1320.365234	909.555481
1319.302734	865.297607
1318.241211	1114.685547
1317.177734	1055.862183
1316.115234	967.626587
1315.052734	1547.471802
1313.989258	875.426331
1312.925781	1122.704346
1311.862305	1374.925171
1310.797852	1341.500488
1309.733398	1128.487793
1308.668945	1484.275635
1307.604492	1384.760620
1306.540039	1440.409546
1305.474609	1412.501709
1304.409180	1382.261841
1303.343750	1676.695679
1302.277344	1452.418945
1301.211914	1491.323120
1300.145508	1486.079102
1299.079102	1562.008545
1298.011719	1731.321167
1296.945313	1399.743652
1295.877930	1399.822388
1294.810547	1184.000000
1293.743164	1549.941895
1292.674805	1717.077148
1291.606445	1163.097656
1290.538086	1220.063721
1289.469727	1649.758179
1288.400391	1138.067261
1287.332031	1369.243164
1286.262695	1274.517578
1285.193359	1069.675781
1284.123047	918.865601
1283.052734	1267.692505
1281.982422	732.704956
1280.912109	942.049011
1279.841797	1462.128784
1278.770508	1297.033936
1277.699219	1315.514038
1276.627930	1047.941650
1275.556641	1110.584106
1274.484375	1019.254028
1273.412109	1326.341187
1272.339844	1369.476318
1271.267578	1495.692017
1270.194336	1236.027710
1269.121094	1271.951416
1268.047852	1569.085571
1266.974609	1236.478638
1265.900391	1399.354126
1264.827148	1181.649048
1263.752930	1178.683472
1262.677734	990.420044
1261.603516	1202.081055
1260.528320	1072.435669
1259.453125	1057.400757
1258.377930	1105.727905
1257.301758	1512.089844
1256.226563	1504.317993
1255.150391	1331.002319
1254.073242	1009.281250
1252.997070	1171.994019
1251.919922	1539.004150
1250.842773	1154.224365
1249.765625	1258.429688
1248.688477	1082.977417
1247.610352	1036.427246
1246.532227	985.031799
1245.454102	1232.515503
1244.375000	1166.496582
1243.296875	1117.505737
1242.217773	1313.758301
1241.138672	1087.502930
1240.058594	1026.361938
1238.979492	1028.322998
1237.899414	916.234375
1236.819336	896.340942
1235.738281	534.499390
1234.658203	1169.240601
1233.577148	998.928406
1232.496094	1049.186646
1231.415039	840.150452
1230.333008	846.742676
1229.250977	545.735962
1228.168945	690.327820
1227.086914	1093.821167
1226.003906	952.561157
1224.920898	670.980469
1223.837891	483.823730
1222.754883	608.694763
1221.670898	578.696289
1220.587891	389.122131
1219.503906	185.069931
1218.418945	563.393555
1217.334961	639.523804
1216.250000	691.398071
1215.165039	303.711578
1214.080078	736.970825
1212.994141	238.286179
1211.908203	521.618774
1210.822266	433.225220
1209.736328	260.381622
1208.649414	321.460052
1207.563477	13.568253
1206.476563	532.529724
1205.388672	352.300323
1204.301758	731.070190
1203.213867	350.803223
1202.125977	368.004242
1201.038086	464.582520
1199.949219	-204.468933
1198.861328	101.427498
1197.772461	-81.350571
1196.682617	-345.921295
1195.593750	-365.124542
1194.503906	113.334999
1193.414063	-112.876938
1192.324219	-310.221924
1191.233398	45.105377
1190.143555	191.191696
1189.052734	-186.480606
1187.960938	-220.689545
1186.870117	-216.543198
1185.778320	5.928801
1184.686523	-78.942932
1183.594727	157.630341
1182.501953	209.305283
1181.410156	11.482500
1180.317383	429.823273
1179.223633	143.159302
1178.130859	-42.803669
1177.037109	-53.873337
1175.943359	-139.280762
1174.849609	-88.225166
1173.754883	-87.573547
1172.661133	78.177628
1171.566406	227.001404
1170.470703	184.245377
1169.375977	36.175312
1168.280273	277.916321
1167.184570	26.890545
1166.088867	-264.745483
1164.992188	24.434023
1163.895508	-42.636791
1162.798828	-93.039536
1161.702148	78.616867
1160.605469	345.633667
1159.507813	294.913025
1158.410156	535.327148
1157.311523	598.950073
1156.213867	-115.270683
1155.115234	12.710665
1154.016602	-114.604324
1152.917969	196.734299
1151.818359	90.714478
1150.718750	29.947393
1149.619141	190.699524
1148.519531	-117.946198
1147.418945	-45.509766
1146.319336	174.446045
1145.217773	199.011703
1144.117188	371.059692
1143.015625	147.982620
1141.915039	115.245583
1140.813477	325.022278
1139.710938	275.450470
1138.609375	223.476135
1137.506836	171.440735
1136.404297	364.097260
1135.300781	637.359131
1134.197266	314.315460
1133.094727	884.157104
1131.990234	622.789551
1130.886719	494.403839
1129.782227	928.360535
1128.677734	643.264709
1127.573242	858.684326
1126.468750	962.503662
1125.363281	566.003296
1124.257813	1020.503357
1123.152344	228.353149
1122.045898	741.841003
1120.940430	430.824799
1119.833984	1043.403076
1118.726563	341.721924
1117.620117	606.022400
1116.512695	463.141144
1115.405273	419.652710
1114.297852	326.476868
1113.189453	384.640198
1112.082031	378.927063
1110.972656	337.702576
1109.864258	395.734283
1108.755859	460.802704
1107.646484	554.149353
1106.537109	531.716248
1105.426758	790.213623
1104.317383	604.828552
1103.207031	483.217712
1102.096680	585.784363
1100.985352	615.156677
1099.875000	901.568604
1098.763672	586.610718
1097.652344	632.439941
1096.540039	315.301941
1095.427734	469.533417
1094.315430	892.230286
1093.203125	827.242310
1092.090820	1089.567627
1090.977539	511.401306
1089.864258	994.900269
1088.750977	675.855774
1087.636719	509.861267
1086.522461	804.909729
1085.408203	695.425232
1084.293945	769.366943
1083.179688	495.471466
1082.064453	818.519836
1080.949219	577.661255
1079.833008	649.290161
1078.717773	307.678925
1077.601563	590.672913
1076.485352	674.081360
1075.368164	440.712799
1074.251953	301.339447
1073.134766	410.666290
1072.016602	358.180084
1070.899414	570.679993
1069.781250	187.816589
1068.663086	627.629272
1067.544922	380.909210
1066.426758	195.248489
1065.307617	152.553848
1064.188477	472.794067
1063.068359	725.067383
1061.949219	600.570557
1060.829102	565.080017
1059.708984	602.181458
1058.588867	487.345703
1057.467773	508.218292
1056.346680	325.814301
1055.225586	571.186584
1054.104492	398.356781
1052.982422	99.552620
1051.860352	288.999786
1050.738281	-151.877792
1049.615234	175.409546
1048.492188	357.962219
1047.369141	281.567352
1046.246094	312.594086
1045.123047	320.384155
1043.999023	137.091736
1042.875000	7.590096
1041.750000	-37.868828
1040.625977	277.904266
1039.500977	195.348969
1038.375977	152.525574
1037.250000	-85.739449
1036.125000	185.957169
1034.999023	632.157227
1033.873047	103.487038
1032.746094	-8.496201
1031.619141	256.399902
1030.492188	277.188660
1029.365234	153.988892
1028.237305	49.545677
1027.110352	-263.798309
1025.982422	-481.651978
1024.853516	-392.763519
1023.725586	-531.291077
1022.596680	-107.936653
1021.467773	-120.899872
1020.337891	-435.329498
1019.208008	-366.769135
1018.078125	-293.463623
1016.948242	-375.380463
1015.818359	8.758888
1014.687500	-237.443863
1013.556641	-242.447220
1012.425781	49.171780
1011.293945	141.644043
1010.162109	187.920715
1009.030273	220.432480
1007.898438	338.703705
1006.765625	107.719604
1005.632813	677.282166
1004.500000	1186.607178
1003.366211	1642.668213
1002.233398	2031.649292
1001.099609	1401.532227
999.964844	1217.736206
998.831055	181.905014
997.696289	259.736176
996.561523	44.487286
995.425781	-13.550752
994.291016	-133.704208
993.155273	-297.481567
992.019531	32.569313
990.882813	309.587402
989.747070	104.807625
988.610352	63.929466
987.472656	156.875443
986.335938	116.328690
985.198242	-158.971497
984.060547	-3.375033
982.921875	55.617111
981.784180	123.960152
980.645508	-288.504059
979.506836	-8.141798
978.367188	228.550247
977.228516	193.959534
976.088867	297.483612
974.948242	205.751511
973.808594	-55.811237
972.667969	280.213165
971.527344	161.480499
970.385742	318.510406
969.245117	-86.815857
968.103516	56.752472
966.961914	310.561829
965.819336	-217.883347
964.677734	247.199158
963.534180	166.476654
962.391602	475.674805
961.249023	7.919110
960.105469	525.843384
958.961914	251.038849
957.817383	347.553528
956.673828	318.241638
955.529297	245.598740
954.383789	347.085052
953.239258	194.690552
952.093750	15.063818
950.948242	80.396355
949.802734	138.983765
948.656250	-92.633011
947.509766	73.682350
946.363281	-315.180939
945.216797	36.439693
944.069336	-68.742531
942.921875	-2.482647
941.774414	29.643560
940.625977	61.896381
939.478516	55.480942
938.330078	202.044479
937.180664	145.691086
936.032227	474.843811
934.882813	377.685638
933.732422	355.910370
932.583008	327.440247
931.432617	-142.822418
930.282227	193.478912
929.131836	81.189903
927.980469	167.122437
926.830078	162.095993
925.677734	134.437195
924.526367	145.576904
923.374023	86.324890
922.221680	-302.475006
921.069336	-13.586689
919.916992	-113.344460
918.763672	191.482056
917.610352	-114.779404
916.456055	-80.144447
915.302734	122.586998
914.148438	25.682947
912.994141	326.064423
911.838867	544.719971
910.683594	350.519562
909.528320	219.999863
908.373047	173.509872
907.216797	-262.754639
906.061523	-429.059845
904.904297	-228.164917
903.748047	-310.436920
902.590820	-163.872208
901.433594	-69.382767
900.276367	342.020996
899.118164	85.714798
897.960938	325.064301
896.802734	177.573654
895.643555	7.595759
894.484375	41.229992
893.325195	314.489288
892.166016	11.425607
891.006836	302.727661
889.846680	-70.119179
888.686523	358.898254
887.526367	313.648315
886.365234	297.796173
885.204102	221.057953
884.042969	67.677063
882.880859	187.318680
881.719727	-164.371384
880.556641	167.232986
879.394531	185.398666
878.232422	440.173706
877.069336	332.137421
875.905273	528.228577
874.742188	415.737335
873.578125	463.145508
872.414063	357.485535
871.250000	314.879700
870.084961	596.243408
868.920898	202.726273
867.754883	623.384338
866.589844	427.863373
865.423828	405.481140
864.257813	392.078766
863.091797	-12.213490
861.924805	340.539337
860.758789	477.541809
859.590820	419.154541
858.423828	591.929993
857.255859	598.556885
856.087891	811.521240
854.919922	768.679993
853.751953	878.292603
852.583008	940.739197
851.414063	702.799072
850.244141	590.403137
849.075195	590.014709
847.905273	555.986389
846.734375	490.577545
845.564453	494.537018
844.393555	370.877380
843.222656	535.843201
842.051758	485.932495
840.879883	301.802704
839.708008	128.874512
838.536133	418.669464
837.363281	335.055969
836.190430	416.743988
835.017578	446.946655
833.844727	657.951355
832.670898	529.419495
831.497070	592.830872
830.323242	749.867737
829.149414	623.399597
827.974609	545.986206
826.799805	767.346252
825.624023	638.492554
824.449219	161.899567
823.273438	93.246513
822.097656	11.170577
820.920898	410.157166
819.744141	-64.054741
818.567383	158.701889
817.390625	120.848091
816.212891	247.587967
815.035156	-15.155375
813.857422	60.211155
812.679688	284.436951
811.500977	10.472192
810.322266	178.846008
809.142578	-155.147705
807.963867	-158.066681
806.784180	-114.439888
805.603516	-117.564613
804.423828	-296.161957
803.243164	-403.749451
802.062500	260.808563
800.881836	-73.331543
799.700195	-165.665039
798.518555	83.424652
797.336914	-93.331673
796.154297	-208.046494
794.972656	-318.372650
793.789063	-5.628835
792.606445	-731.838989
791.422852	-47.345673
790.240234	-166.839905
789.055664	-290.797241
787.872070	78.630669
786.687500	279.671265
785.502930	-127.666557
784.317383	79.778122
783.132813	176.510971
781.947266	443.282562
780.761719	393.879669
779.575195	121.307037
778.388672	464.941589
777.202148	28.929422
776.015625	-18.450514
774.828125	-46.029415
773.640625	424.972565
772.453125	-28.579489
771.264648	190.639526
770.076172	59.112957
768.887695	103.924866
767.699219	247.819534
766.509766	155.829132
765.320313	295.105469
764.130859	429.850037
762.940430	269.446625
761.750977	197.111298
760.559570	309.607849
759.369141	298.790771
758.177734	591.479980
756.986328	527.726440
755.794922	472.759399
754.603516	490.308197
753.411133	433.096558
752.218750	325.343842
751.025391	41.887062
749.832031	-19.671463
748.638672	340.304047
747.445313	83.304871
746.250977	190.679916
745.057617	28.138977
743.862305	383.296906
742.667969	205.408417
741.472656	121.867531
740.277344	-14.242586
739.082031	-137.145279
737.885742	224.180389
736.689453	121.001251
735.493164	79.191666
734.296875	98.711945
733.099609	-30.600473
731.902344	356.591553
730.705078	518.291321
729.506836	78.453575
728.308594	358.274719
727.110352	130.801025
725.911133	200.717712
724.712891	-19.984268
723.513672	106.816147
722.313477	299.126190
721.113281	408.415466
719.914063	738.200317
718.712891	378.182678
717.512695	-119.075455
716.311523	147.504379
715.110352	86.867950
713.909180	266.182220
712.707031	523.964539
711.504883	-55.234169
710.302734	56.655205
709.099609	525.845276
707.896484	391.593658
706.693359	115.953560
705.490234	245.446884
704.286133	28.907297
703.082031	141.126862
701.877930	333.877167
700.672852	174.296478
699.468750	-117.749161
698.262695	66.522171
697.057617	229.074020
695.851563	74.407394
694.645508	91.539459
693.439453	71.842461
692.232422	13.176887
691.026367	-149.554321
689.818359	-84.216980
688.611328	-164.178558
687.403320	-126.852104
686.195313	-243.421478
684.987305	108.531181
683.778320	29.029709
682.569336	-15.645787
681.360352	-253.039063
680.151367	-232.428497
678.941406	-224.712677
677.731445	27.777817
676.521484	-392.993958
675.310547	110.682243
674.099609	-158.251785
672.888672	-329.615051
671.677734	-109.340141
670.465820	-83.686447
669.253906	261.985535
668.041016	43.490166
666.829102	-243.969284
665.616211	224.867966
664.403320	289.686707
663.189453	192.593063
661.975586	341.704529
660.761719	182.163589
659.547852	-218.922897
658.333008	-33.004852
657.118164	47.174072
655.903320	-250.003113
654.688477	-102.938980
653.472656	-65.850784
652.256836	-102.038696
651.040039	154.759552
649.824219	112.041458
648.607422	166.214996
647.389648	261.226196
646.172852	330.313416
644.955078	362.722687
643.737305	601.568420
642.519531	524.044617
641.300781	87.354225
640.082031	308.590637
638.863281	54.594574
637.643555	116.441910
636.423828	-13.103684
635.204102	-16.047062
633.984375	255.668793
632.763672	580.714233
631.542969	205.671265
630.322266	270.446411
629.100586	178.305054
627.878906	115.936981
626.657227	-60.366646
625.435547	389.079163
624.212891	111.348305
622.990234	437.655884
621.767578	448.469788
620.543945	433.141754
619.320313	387.373749
618.096680	-102.032883
616.873047	382.163849
615.648438	467.560791
614.423828	197.190002
613.199219	-99.330223
611.973633	123.295959
610.748047	15.892259
609.522461	-15.210943
608.296875	-42.770107
607.070313	7.957671
605.843750	21.536659
604.617188	-318.105011
