# Supplementary material for: Raman spectroscopy accurately differentiates mucosal healing from non-healing and biochemical changes following biological therapy in inflammatory bowel disease
Source: PLoS One. 2021 Jun 2;16(6):e0252210. doi: 10.1371/journal.pone.0252210 (PMC8172032; doi:10.1371/journal.pone.0252210)
Supplement: S4 Dataset — (ZIP) [file pone.0252210.s006.zip › CD Mucosal healing/EC027-1-1_BL sub CR removed_46__X_-21290.7__Y_3617.86__Time_513.txt]

1714.656250	447.441895
1713.679688	207.449265
1712.703125	198.176956
1711.725586	16.254984
1710.749023	-155.775162
1709.771484	-9.857759
1708.792969	-248.317459
1707.815430	206.219620
1706.836914	-144.156570
1705.858398	-182.183884
1704.879883	150.801270
1703.901367	-315.183746
1702.922852	-388.773590
1701.943359	-212.122406
1700.963867	-210.662018
1699.983398	-362.963135
1699.003906	200.100357
1698.023438	69.220108
1697.042969	-14.841237
1696.062500	110.840088
1695.082031	-29.374376
1694.100586	58.682724
1693.120117	-86.980453
1692.137695	-111.337212
1691.156250	-155.802658
1690.174805	150.452957
1689.192383	193.572968
1688.209961	-100.913872
1687.227539	315.090424
1686.244141	209.446045
1685.261719	198.222687
1684.278320	81.413269
1683.294922	120.180885
1682.311523	138.613037
1681.327148	397.625092
1680.342773	471.114105
1679.358398	281.998352
1678.374023	362.637787
1677.389648	247.257843
1676.404297	364.174164
1675.418945	686.649475
1674.433594	446.175476
1673.448242	318.259857
1672.461914	759.863037
1671.475586	575.022644
1670.489258	685.866150
1669.502930	595.566101
1668.516602	628.158752
1667.529297	786.179626
1666.541992	889.079712
1665.554688	1045.669189
1664.566406	1247.914185
1663.579102	968.031860
1662.590820	969.937622
1661.602539	1086.433716
1660.614258	872.163574
1659.625000	1175.247681
1658.635742	1142.303467
1657.647461	1019.872070
1656.657227	948.297119
1655.667969	633.711304
1654.677734	904.695251
1653.688477	824.097778
1652.697266	884.189026
1651.707031	555.885864
1650.716797	799.376282
1649.725586	873.953613
1648.734375	467.814423
1647.743164	326.524872
1646.750977	555.565613
1645.759766	108.637817
1644.767578	359.471252
1643.775391	93.013474
1642.783203	262.571869
1641.790039	110.370033
1640.796875	50.892193
1639.803711	128.911148
1638.810547	249.375732
1637.817383	-25.489664
1636.823242	-99.623138
1635.829102	61.105480
1634.834961	40.165306
1633.840820	174.898697
1632.845703	-48.453075
1631.850586	97.177444
1630.855469	111.291367
1629.860352	-121.860016
1628.865234	-109.990044
1627.869141	49.374805
1626.873047	-96.328911
1625.876953	-152.409729
1624.880859	80.904099
1623.883789	9.282640
1622.887695	92.879532
1621.890625	192.304474
1620.892578	18.550888
1619.895508	320.373871
1618.897461	-123.641212
1617.899414	-18.684324
1616.901367	-18.705013
1615.903320	-330.959290
1614.904297	-0.231945
1613.906250	96.937424
1612.907227	-5.225429
1611.907227	42.127716
1610.908203	265.115723
1609.908203	113.230576
1608.908203	37.402458
1607.908203	116.165680
1606.908203	184.404343
1605.907227	-85.200005
1604.906250	22.277567
1603.905273	74.711815
1602.904297	-87.491089
1601.903320	-199.958023
1600.901367	-252.266617
1599.899414	-126.776268
1598.897461	-35.386856
1597.895508	79.423737
1596.892578	-396.525299
1595.889648	-153.801559
1594.886719	-99.349327
1593.883789	-63.286541
1592.880859	-215.330612
1591.876953	-289.087860
1590.873047	-242.849472
1589.869141	-108.010208
1588.865234	-283.792816
1587.860352	38.577366
1586.855469	-184.330597
1585.850586	189.794128
1584.845703	336.858215
1583.839844	191.845306
1582.834961	156.207642
1581.829102	266.326233
1580.823242	134.054718
1579.816406	100.640488
1578.810547	277.976624
1577.803711	59.470936
1576.796875	-192.910599
1575.790039	-125.336441
1574.782227	-141.182419
1573.775391	74.276566
1572.767578	175.084244
1571.759766	382.264435
1570.750977	12.257545
1569.743164	-45.955788
1568.734375	137.268921
1567.725586	13.790506
1566.716797	240.734421
1565.707031	78.005669
1564.697266	112.430618
1563.687500	66.228775
1562.677734	-60.548225
1561.667969	313.151337
1560.657227	-52.554989
1559.647461	188.409332
1558.636719	92.114319
1557.625000	169.304901
1556.614258	147.840149
1555.602539	-24.050529
1554.590820	-208.991333
1553.579102	35.788898
1552.567383	44.709881
1551.554688	190.611069
1550.541992	160.308716
1549.529297	147.951263
1548.516602	138.005615
1547.502930	298.543274
1546.490234	32.255585
1545.476563	127.765900
1544.462891	241.147766
1543.448242	-198.631180
1542.434570	164.983368
1541.419922	76.289444
1540.405273	2.947508
1539.390625	123.073524
1538.375000	131.978394
1537.359375	391.000977
1536.343750	216.321869
1535.328125	-123.532532
1534.312500	-81.758461
1533.295898	-334.106049
1532.280273	32.135185
1531.262695	-22.047470
1530.246094	248.283081
1529.229492	271.033020
1528.211914	388.885284
1527.194336	241.303955
1526.176758	299.571777
1525.159180	-20.696457
1524.140625	106.738472
1523.122070	-64.473022
1522.103516	-96.874176
1521.084961	189.458588
1520.065430	-115.843323
1519.046875	46.679272
1518.027344	193.543213
1517.006836	203.999969
1515.987305	144.962814
1514.966797	39.557259
1513.947266	26.507732
1512.925781	175.019150
1511.905273	182.177826
1510.884766	-36.619705
1509.863281	103.696487
1508.841797	-25.505848
1507.820313	227.316498
1506.797852	-22.641798
1505.776367	-234.152130
1504.753906	61.717461
1503.731445	-160.238754
1502.708008	-41.535427
1501.685547	-115.067947
1500.662109	-475.494965
1499.638672	-369.951355
1498.615234	-269.684692
1497.591797	-113.272591
1496.567383	63.412418
1495.542969	-197.478897
1494.518555	-26.174496
1493.494141	-356.173798
1492.468750	34.709007
1491.443359	-172.701080
1490.417969	26.151266
1489.392578	158.407318
1488.367188	12.130214
1487.340820	21.571857
1486.314453	158.573349
1485.288086	308.199860
1484.261719	156.563370
1483.234375	356.980042
1482.207031	332.767822
1481.179688	303.396240
1480.152344	309.666748
1479.125000	593.724670
1478.096680	681.338928
1477.068359	689.863098
1476.040039	660.116150
1475.011719	790.786438
1473.982422	839.842041
1472.953125	822.636475
1471.923828	736.666748
1470.894531	1149.468628
1469.864258	1254.180176
1468.834961	1369.004150
1467.804688	1132.764526
1466.774414	1705.147095
1465.743164	1435.805298
1464.712891	1519.844604
1463.681641	1921.426514
1462.650391	1649.596436
1461.618164	1812.163940
1460.586914	1667.404419
1459.554688	1728.313477
1458.522461	1839.951782
1457.490234	1515.040771
1456.458008	2070.671143
1455.424805	1892.943237
1454.391602	2108.388672
1453.358398	1930.728882
1452.325195	2450.280762
1451.291016	2477.904541
1450.256836	2305.344971
1449.222656	2153.137451
1448.188477	2517.712402
1447.154297	2342.761475
1446.119141	2291.942383
1445.083984	2281.664795
1444.048828	2068.958984
1443.013672	2015.768311
1441.977539	2387.586426
1440.941406	1894.330933
1439.905273	1732.557007
1438.869141	1866.663452
1437.832031	1659.522583
1436.795898	1508.123291
1435.758789	1382.074951
1434.720703	1127.286377
1433.683594	1314.601563
1432.645508	1226.667358
1431.608398	1012.630249
1430.569336	717.941040
1429.531250	842.293945
1428.493164	838.000732
1427.454102	478.137024
1426.415039	325.256500
1425.375977	298.552490
1424.335938	357.600922
1423.296875	353.717041
1422.256836	513.642334
1421.215820	325.953278
1420.175781	269.390320
1419.135742	104.666054
1418.094727	393.167206
1417.053711	75.106552
1416.011719	49.117043
1414.970703	262.223389
1413.928711	392.306854
1412.886719	105.011429
1411.844727	423.797760
1410.802734	-44.166477
1409.759766	136.468765
1408.716797	98.546242
1407.673828	-137.698135
1406.630859	48.151180
1405.586914	23.098873
1404.542969	-165.006989
1403.499023	26.030323
1402.455078	-56.405003
1401.411133	-50.901459
1400.366211	-32.770412
1399.321289	328.987854
1398.276367	181.784790
1397.230469	67.322899
1396.185547	-44.457352
1395.139648	172.107712
1394.093750	413.743683
1393.046875	94.413162
1392.000977	5.696209
1390.954102	79.827599
1389.907227	-23.643456
1388.860352	-319.616394
1387.812500	-232.612534
1386.765625	-32.961411
1385.717773	14.178275
1384.669922	-203.578644
1383.621094	-211.178879
1382.573242	-23.718727
1381.524414	31.356850
1380.475586	-210.709030
1379.425781	-117.919350
1378.376953	394.431183
1377.327148	160.300827
1376.277344	-23.683153
1375.227539	196.755127
1374.176758	-4.375117
1373.126953	248.649490
1372.076172	-111.729256
1371.025391	24.288925
1369.973633	-113.805923
1368.922852	161.968170
1367.871094	56.557842
1366.819336	-56.145519
1365.766602	150.080963
1364.714844	-24.569031
1363.662109	-121.856941
1362.609375	129.453674
1361.556641	47.374626
1360.502930	94.808975
1359.450195	115.015305
1358.396484	170.147415
1357.341797	247.752548
1356.288086	-82.149902
1355.233398	40.477379
1354.178711	334.613647
1353.124023	353.045868
1352.069336	-35.663666
1351.013672	74.963226
1349.958984	257.676575
1348.903320	294.011230
1347.846680	94.738762
1346.791016	597.727417
1345.734375	609.555725
1344.677734	549.605774
1343.621094	608.808716
1342.563477	511.963959
1341.506836	856.385498
1340.449219	930.737061
1339.391602	789.696777
1338.333008	928.669861
1337.275391	1030.586426
1336.216797	595.437134
1335.158203	695.159424
1334.098633	1044.854126
1333.040039	617.794067
1331.980469	559.539124
1330.920898	902.002625
1329.861328	960.154419
1328.800781	697.094055
1327.740234	743.152161
1326.679688	776.962708
1325.619141	665.153625
1324.558594	602.905762
1323.497070	679.055237
1322.435547	587.445801
1321.374023	666.275635
1320.312500	732.852356
1319.250000	703.309448
1318.187500	873.658020
1317.125000	1310.342285
1316.062500	1192.296753
1314.999023	571.633606
1313.935547	924.654602
1312.872070	1060.846802
1311.808594	940.939514
1310.745117	823.656067
1309.680664	726.220642
1308.616211	953.838440
1307.551758	590.861694
1306.486328	944.089050
1305.420898	859.428528
1304.355469	979.025208
1303.290039	931.479370
1302.224609	1090.541626
1301.158203	964.540222
1300.091797	654.411926
1299.025391	703.170898
1297.958984	965.679016
1296.891602	911.401672
1295.824219	793.411743
1294.756836	636.293823
1293.689453	722.268982
1292.621094	403.488495
1291.553711	335.124084
1290.485352	619.997253
1289.416016	809.206299
1288.347656	657.705750
1287.278320	812.678772
1286.208984	656.496338
1285.139648	902.195923
1284.069336	849.071838
1283.000000	690.767212
1281.929688	544.838989
1280.858398	788.186157
1279.788086	781.918274
1278.716797	951.854309
1277.645508	569.024780
1276.574219	787.973022
1275.502930	786.861328
1274.430664	653.818665
1273.358398	982.753967
1272.286133	830.302368
1271.213867	675.532471
1270.140625	772.419067
1269.067383	1130.562378
1267.994141	922.284790
1266.920898	926.473511
1265.846680	676.951050
1264.773438	1103.307617
1263.699219	1307.580444
1262.624023	868.082825
1261.549805	1091.910156
1260.474609	891.590637
1259.399414	930.198547
1258.324219	635.070068
1257.248047	927.098511
1256.172852	812.371338
1255.096680	1021.524353
1254.019531	1118.647827
1252.943359	899.405212
1251.866211	889.520447
1250.789063	993.991455
1249.711914	971.982544
1248.634766	930.554626
1247.556641	772.486023
1246.478516	901.282349
1245.400391	1049.479004
1244.321289	850.245178
1243.243164	889.128540
1242.164063	1124.687622
1241.084961	721.691467
1240.004883	881.965515
1238.925781	918.424744
1237.845703	918.485046
1236.765625	967.060181
1235.684570	1083.512695
1234.604492	887.175415
1233.523438	858.167603
1232.442383	1173.285645
1231.360352	989.167786
1230.279297	826.929871
1229.197266	829.435364
1228.115234	827.090332
1227.032227	894.935059
1225.950195	744.935303
1224.867188	694.192749
1223.784180	873.267822
1222.701172	612.084839
1221.617188	464.645203
1220.533203	452.632294
1219.449219	544.533081
1218.365234	430.984955
1217.280273	312.633789
1216.195313	254.698273
1215.110352	307.843170
1214.025391	351.283997
1212.940430	421.232483
1211.854492	377.703613
1210.768555	758.781494
1209.681641	461.875732
1208.595703	423.105042
1207.508789	671.225281
1206.421875	388.908661
1205.334961	427.200897
1204.247070	641.322083
1203.160156	315.739044
1202.072266	252.766068
1200.983398	21.239929
1199.895508	90.682327
1198.806641	-87.834717
1197.717773	-11.261736
1196.628906	-62.259800
1195.539063	-154.167480
1194.449219	131.434006
1193.359375	171.659042
1192.269531	-117.452194
1191.179688	-322.377045
1190.088867	-246.180710
1188.998047	46.098846
1187.907227	-2.783242
1186.815430	41.932007
1185.723633	-110.238503
1184.631836	80.765121
1183.540039	5.327025
1182.448242	-362.760437
1181.355469	-222.345749
1180.262695	-77.249603
1179.169922	38.963039
1178.076172	80.777596
1176.982422	136.893127
1175.888672	-233.448608
1174.794922	184.226578
1173.700195	-66.357689
1172.606445	164.268097
1171.511719	133.866074
1170.416016	201.517807
1169.321289	99.242004
1168.225586	42.394321
1167.129883	50.070969
1166.034180	-104.866928
1164.937500	-264.580658
1163.840820	-118.426949
1162.744141	-139.622681
1161.647461	97.082031
1160.550781	-7.844127
1159.453125	376.615204
1158.355469	820.511902
1157.256836	204.651291
1156.159180	528.985229
1155.060547	58.845097
1153.961914	218.404190
1152.863281	263.395050
1151.763672	181.972580
1150.664063	57.636406
1149.564453	2.388717
1148.464844	-69.565178
1147.364258	-10.570457
1146.263672	-20.707253
1145.163086	-168.953751
1144.062500	-74.452187
1142.960938	-120.432579
1141.859375	7.199065
1140.757813	-348.050964
1139.656250	-282.356018
1138.553711	-128.797760
1137.451172	160.100891
1136.348633	-81.038414
1135.246094	-32.312767
1134.142578	63.830887
1133.039063	-87.059776
1131.935547	-2.919648
1130.832031	147.583969
1129.727539	222.033371
1128.623047	405.521454
1127.518555	382.541107
1126.413086	293.121918
1125.308594	694.423889
1124.203125	133.231888
1123.096680	486.890411
1121.991211	437.618439
1120.884766	153.837341
1119.778320	303.474518
1118.671875	154.710602
1117.564453	458.035980
1116.458008	-69.390541
1115.350586	366.252716
1114.242188	222.165894
1113.134766	141.961212
1112.026367	182.323471
1110.917969	187.176559
1109.808594	-122.303612
1108.700195	260.557953
1107.590820	418.815094
1106.481445	272.339142
1105.372070	361.994598
1104.261719	189.568710
1103.151367	534.003235
1102.041016	493.686157
1100.930664	559.509399
1099.819336	552.164551
1098.708008	363.259491
1097.596680	377.135468
1096.484375	492.312134
1095.373047	619.207336
1094.260742	541.089600
1093.147461	842.138062
1092.035156	403.743347
1090.921875	130.302811
1089.808594	447.676636
1088.695313	324.913116
1087.581055	-61.266716
1086.467773	368.795380
1085.353516	262.567169
1084.238281	351.483856
1083.124023	315.809204
1082.008789	371.776642
1080.893555	218.652725
1079.777344	669.170227
1078.662109	342.303833
1077.545898	224.511765
1076.429688	609.021484
1075.312500	331.679108
1074.196289	450.928070
1073.079102	-128.771301
1071.960938	293.016266
1070.843750	269.232178
1069.725586	245.467667
1068.607422	-181.284195
1067.489258	125.415741
1066.370117	244.624832
1065.251953	511.325287
1064.132813	396.344971
1063.012695	543.566589
1061.893555	498.886139
1060.773438	440.215790
1059.653320	182.804184
1058.532227	159.369110
1057.412109	166.378647
1056.291016	327.672913
1055.169922	124.412560
1054.047852	456.254974
1052.926758	98.998024
1051.804688	286.009460
1050.681641	188.168137
1049.559570	449.855560
1048.436523	172.447617
1047.313477	154.169113
1046.190430	373.855743
1045.066406	243.718018
1043.942383	48.421947
1042.818359	0.113781
1041.694336	168.597931
1040.569336	-58.981319
1039.445313	44.350327
1038.319336	28.932760
1037.194336	-35.291309
1036.068359	-90.112785
1034.942383	471.807678
1033.816406	63.424824
1032.690430	78.615265
1031.563477	100.847992
1030.436523	-69.811409
1029.308594	110.649139
1028.181641	-143.424484
1027.053711	-92.962791
1025.925781	-200.380997
1024.797852	-177.624832
1023.668945	3.072004
1022.540039	-329.170837
1021.411133	-693.656555
1020.281250	-266.782715
1019.152344	-519.593567
1018.022461	-164.651154
1016.892578	-391.676239
1015.761719	-263.880493
1014.630859	-282.029785
1013.500000	-320.919617
1012.369141	-28.474474
1011.237305	34.687984
1010.105469	95.612022
1008.973633	-178.994064
1007.841797	458.357269
1006.708984	406.103333
1005.576172	626.910950
1004.443359	1247.773560
1003.310547	1896.203857
1002.176758	1582.932617
1001.042969	1343.870117
999.908203	243.313721
998.774414	-43.591450
997.639648	143.132706
996.504883	142.892258
995.370117	112.768196
994.234375	-74.135254
993.098633	20.628540
991.962891	53.199120
990.826172	9.782482
989.690430	-19.651917
988.553711	193.063019
987.416016	-45.841171
986.279297	-102.503227
985.141602	41.371479
984.003906	-33.447319
982.865234	76.075081
981.727539	-67.501892
980.588867	104.371086
979.450195	244.090103
978.310547	45.776123
977.170898	91.432358
976.031250	-272.005249
974.891602	-21.466049
973.751953	-150.055176
972.611328	-32.633644
971.470703	57.310715
970.329102	108.311577
969.188477	-88.506271
968.046875	4.094264
966.904297	34.838249
965.762695	38.173847
964.620117	69.172752
963.477539	3.988618
962.334961	424.976868
961.191406	197.292908
960.047852	400.634857
958.904297	-12.218163
957.760742	367.710175
956.616211	-161.439957
955.471680	285.013214
954.327148	-110.848572
953.182617	175.487961
952.037109	15.741395
950.891602	245.012833
949.745117	318.833496
948.599609	95.569237
947.453125	126.238091
946.306641	223.290146
945.159180	192.510849
944.012695	221.257126
942.865234	190.760666
941.716797	160.415573
940.569336	438.318207
939.420898	259.882477
938.272461	524.211670
937.124023	423.644714
935.974609	375.699982
934.825195	-14.029391
933.675781	211.892990
932.525391	321.636169
931.375977	174.040466
930.225586	286.269318
929.074219	200.483917
927.923828	51.121517
926.772461	423.115570
925.621094	-110.506531
924.468750	175.153244
923.317383	58.259689
922.165039	178.002747
921.011719	-24.976183
919.859375	65.414711
918.706055	205.865860
917.552734	41.977951
916.399414	250.718109
915.245117	-114.952728
914.090820	-8.201834
912.936523	-446.046570
911.781250	-334.516083
910.625977	-177.572906
909.470703	144.945129
908.315430	-228.633743
907.160156	123.403381
906.003906	-317.782898
904.846680	-242.100616
903.690430	-32.726444
902.533203	210.610077
901.375977	-284.156097
900.218750	-63.339554
899.060547	3.579887
897.903320	115.789902
896.744141	-79.578156
895.585938	-281.568237
894.426758	-13.133694
893.267578	354.700745
892.108398	-118.199997
890.949219	-145.742523
889.789063	197.224487
888.628906	226.209213
887.467773	221.382553
886.307617	81.184715
885.146484	76.508675
883.985352	157.616257
882.823242	130.481201
881.661133	-29.634840
880.499023	80.900444
879.336914	69.717377
878.173828	146.469452
877.010742	371.908386
875.847656	329.258209
874.684570	120.030037
873.520508	244.121597
872.356445	-93.209724
871.192383	435.955414
870.027344	294.514709
868.862305	213.885635
867.697266	342.430878
866.532227	160.704453
865.366211	320.701813
864.200195	262.680206
863.034180	287.812836
861.867188	270.274780
860.700195	396.450256
859.533203	390.121796
858.366211	267.091583
857.198242	429.081573
856.030273	788.391968
854.862305	589.088623
853.693359	661.178711
852.524414	526.989746
851.355469	495.939209
850.186523	520.895630
849.016602	621.989319
847.846680	675.979492
846.676758	642.596191
845.505859	528.621887
844.334961	430.337616
843.164063	343.250732
841.993164	-144.231018
840.821289	325.637756
839.649414	93.200745
838.477539	480.002533
837.305664	-4.978674
836.132813	272.098145
834.959961	441.776184
833.786133	332.183472
832.613281	124.346458
831.439453	380.832092
830.264648	264.474091
829.090820	99.019989
827.916016	74.108803
826.741211	414.862427
825.566406	218.089493
824.390625	163.998108
823.214844	92.034622
822.039063	-98.044868
820.862305	-36.411278
819.685547	-32.781933
818.508789	93.214615
817.332031	248.008469
816.154297	17.686464
814.976563	-116.944809
813.798828	284.431641
812.621094	136.289093
811.442383	266.026855
810.263672	-271.163239
809.083984	-305.993225
807.905273	-65.431084
806.725586	-149.339203
805.544922	-135.589828
804.365234	-77.548721
803.184570	-90.642990
802.003906	-381.193451
800.823242	-361.124603
799.641602	-325.632965
798.459961	-285.820160
797.278320	-119.764771
796.095703	-51.397713
794.913086	-302.232239
793.730469	-94.489296
792.547852	106.411079
791.364258	-58.219887
790.180664	91.468475
788.997070	-221.560837
787.813477	-165.030319
786.628906	-110.835762
785.444336	51.604637
784.258789	87.842323
783.074219	174.804977
781.888672	347.821716
780.702148	445.543396
779.516602	160.966797
778.330078	-21.975683
777.143555	143.923935
775.956055	263.299194
774.769531	-323.676392
773.582031	-69.842163
772.393555	307.312744
771.206055	152.716446
770.017578	-109.923691
768.829102	178.540924
767.639648	96.560303
766.451172	274.510803
765.261719	104.275345
764.072266	321.624207
762.881836	219.554413
761.691406	458.635376
760.500977	160.580200
759.310547	106.805176
758.119141	712.866028
756.927734	392.766296
755.735352	351.973907
754.543945	247.394592
753.351563	10.957787
752.159180	192.003586
750.965820	489.328094
749.773438	320.917816
748.580078	29.596687
747.385742	146.625412
746.192383	186.752686
744.998047	136.874680
743.803711	49.699451
742.608398	124.804634
741.413086	230.541061
740.217773	-14.488247
739.022461	53.931118
737.826172	-44.195335
736.630859	-221.143433
735.433594	35.559284
734.237305	-27.499636
733.040039	290.308563
731.842773	87.175087
730.645508	144.476761
729.447266	-130.690765
728.249023	-86.464340
727.050781	99.859138
725.851563	340.756256
724.653320	-10.607105
723.454102	114.470360
722.253906	147.789490
721.053711	403.856079
719.854492	295.263611
718.653320	136.573257
717.453125	324.948395
716.251953	225.323105
715.050781	391.886475
713.848633	15.486439
712.647461	-62.018574
711.445313	-119.803680
710.243164	256.126495
709.040039	56.840645
707.836914	121.259682
706.633789	159.599915
705.430664	195.827576
704.226563	249.540543
703.022461	401.237305
701.818359	-17.001040
700.613281	284.946777
699.408203	-26.323721
698.203125	116.994797
696.998047	123.430206
695.791992	-78.623077
694.585938	164.863159
693.379883	-362.659912
692.172852	-36.483631
690.965820	109.479874
689.758789	-280.580505
688.551758	-110.526901
687.343750	-131.326996
686.135742	-63.077747
684.926758	87.659088
683.718750	-104.068146
682.509766	-208.887726
681.300781	-68.693054
680.090820	-275.042786
678.881836	-149.820251
677.671875	-468.412079
676.460938	196.066849
675.250977	100.690552
674.040039	105.009308
672.828125	185.151215
671.617188	-165.032227
670.405273	53.727249
669.193359	-125.281075
667.981445	-148.503433
666.768555	16.363079
665.555664	-166.565842
664.342773	-40.491920
663.128906	14.341390
661.916016	92.952293
660.702148	363.666351
659.487305	112.133095
658.272461	61.372498
657.058594	-34.635292
655.842773	-42.168690
654.627930	-222.162979
653.412109	-35.685112
652.196289	-58.328186
650.979492	33.182972
649.763672	100.904228
648.546875	-31.719200
647.330078	328.614838
646.112305	193.669952
644.894531	286.752441
643.676758	104.294373
642.458984	388.476807
641.240234	296.057068
640.021484	319.564392
638.802734	162.297821
637.583008	243.374130
636.363281	-223.676422
635.143555	-31.442966
633.923828	83.068130
632.703125	-154.903275
631.482422	72.590996
630.261719	213.728210
629.040039	251.368256
627.818359	39.702206
626.596680	192.143417
625.375000	307.502258
624.152344	195.011871
622.929688	510.499603
621.707031	285.277039
620.483398	355.004395
619.259766	331.841644
618.036133	78.788628
616.812500	-91.549042
615.587891	133.149094
614.363281	112.870316
613.138672	-216.443542
611.913086	-46.304501
610.687500	-80.502281
609.461914	99.988762
608.236328	-158.962051
607.009766	134.210770
605.783203	-178.654495
604.555664	-29.458181
