# Supplementary material for: Raman spectroscopy accurately differentiates mucosal healing from non-healing and biochemical changes following biological therapy in inflammatory bowel disease
Source: PLoS One. 2021 Jun 2;16(6):e0252210. doi: 10.1371/journal.pone.0252210 (PMC8172032; doi:10.1371/journal.pone.0252210)
Supplement: S4 Dataset — (ZIP) [file pone.0252210.s006.zip › CD Mucosal healing/EC041-2_base sub CR removed_45__X_-15802.3__Y_36000.9__Z_178.108__Time_514.txt]

1714.793945	91.505600
1713.817383	-9.339158
1712.840820	95.210884
1711.864258	-83.728500
1710.886719	290.458466
1709.909180	43.398083
1708.931641	-36.645344
1707.953125	47.486382
1706.975586	86.799347
1705.997070	-9.804716
1705.018555	-84.253441
1704.040039	-8.095259
1703.060547	20.491367
1702.081055	-196.437027
1701.101563	-209.341049
1700.122070	101.969437
1699.142578	-201.211655
1698.162109	12.218217
1697.181641	-201.473297
1696.201172	-91.206261
1695.220703	-4.481507
1694.239258	34.645687
1693.257813	106.320641
1692.276367	28.983734
1691.294922	8.227937
1690.313477	-92.080078
1689.331055	90.888084
1688.348633	178.224609
1687.366211	249.976547
1686.383789	103.536942
1685.400391	85.510300
1684.416992	73.243713
1683.433594	77.377914
1682.450195	-59.251816
1681.465820	92.147095
1680.482422	238.551285
1679.498047	121.738525
1678.512695	117.091919
1677.528320	78.231934
1676.542969	212.612930
1675.558594	211.660995
1674.572266	189.738068
1673.586914	-33.858585
1672.601563	295.724091
1671.615234	354.440155
1670.628906	283.264984
1669.642578	308.017670
1668.655273	348.957367
1667.668945	488.382507
1666.681641	373.217255
1665.694336	566.155029
1664.706055	308.270020
1663.718750	522.850464
1662.730469	387.546692
1661.742188	432.804596
1660.753906	221.173141
1659.764648	399.373962
1658.775391	445.243164
1657.787109	446.281219
1656.796875	518.996826
1655.807617	507.163971
1654.818359	532.581482
1653.828125	417.904572
1652.837891	568.031311
1651.846680	400.834229
1650.856445	149.258835
1649.865234	241.667480
1648.874023	318.331055
1647.882813	329.040283
1646.891602	379.524445
1645.899414	189.727997
1644.907227	195.591476
1643.915039	191.022217
1642.922852	183.942291
1641.930664	89.889122
1640.937500	109.455627
1639.944336	49.981598
1638.951172	53.946098
1637.957031	-47.473366
1636.963867	64.810722
1635.969727	79.610016
1634.975586	10.167468
1633.981445	-11.730808
1632.986328	16.508583
1631.991211	39.550400
1630.996094	-113.747742
1630.000977	-69.475410
1629.005859	180.131393
1628.009766	-96.557808
1627.013672	-104.732803
1626.017578	13.400889
1625.021484	-120.892456
1624.024414	-89.454750
1623.028320	52.417526
1622.031250	94.415054
1621.033203	-63.234600
1620.036133	-157.727478
1619.038086	-89.328476
1618.041016	-104.932907
1617.041992	-12.885956
1616.043945	-75.679100
1615.045898	-180.396637
1614.046875	-96.177345
1613.047852	19.500008
1612.048828	-51.017529
1611.048828	135.413681
1610.049805	49.208828
1609.049805	65.243752
1608.049805	13.168745
1607.048828	68.506584
1606.048828	3.375668
1605.047852	90.118904
1604.046875	30.247057
1603.045898	192.840012
1602.044922	80.641731
1601.042969	28.646965
1600.041016	-112.250557
1599.039063	-20.390722
1598.037109	-25.301849
1597.034180	-45.909973
1596.031250	98.092873
1595.028320	6.902118
1594.025391	-152.174469
1593.022461	-193.695297
1592.018555	-70.751312
1591.014648	-0.086086
1590.010742	-161.727631
1589.006836	2.799011
1588.001953	-91.013123
1586.997070	0.343639
1585.992188	-106.525787
1584.987305	52.506020
1583.982422	-62.212784
1582.976563	101.876312
1581.970703	185.100586
1580.964844	10.407914
1579.958984	-75.716713
1578.952148	46.417030
1577.945313	-60.589870
1576.938477	194.115845
1575.931641	6.383540
1574.924805	-48.659039
1573.916992	143.321915
1572.909180	-47.026352
1571.901367	105.781380
1570.893555	193.500885
1569.884766	39.481544
1568.876953	-93.735344
1567.868164	108.081253
1566.858398	3.349170
1565.849609	-106.581306
1564.839844	14.473752
1563.830078	-105.911972
1562.820313	-44.697338
1561.810547	109.809227
1560.799805	12.634587
1559.790039	-154.555710
1558.779297	35.974480
1557.767578	-45.763996
1556.756836	9.800090
1555.745117	127.440712
1554.733398	128.419785
1553.721680	-90.764297
1552.709961	78.401566
1551.697266	-6.227949
1550.685547	35.915348
1549.672852	21.048218
1548.659180	104.401421
1547.646484	40.253551
1546.632813	92.403099
1545.619141	10.042425
1544.605469	-72.352310
1543.591797	113.933372
1542.577148	-77.095833
1541.562500	10.817249
1540.547852	-107.951714
1539.533203	-64.102219
1538.518555	-69.384529
1537.502930	18.152122
1536.487305	144.277084
1535.471680	14.914943
1534.456055	120.208122
1533.439453	34.579872
1532.422852	10.780346
1531.406250	90.002800
1530.389648	48.015690
1529.373047	-14.637089
1528.355469	149.298538
1527.337891	220.390533
1526.320313	98.295181
1525.302734	107.444115
1524.284180	113.931076
1523.265625	130.632019
1522.247070	-4.510575
1521.228516	-70.234909
1520.208984	7.965661
1519.190430	60.361397
1518.170898	-31.269953
1517.151367	-61.269665
1516.130859	103.897011
1515.111328	-54.686523
1514.090820	51.198418
1513.070313	18.332001
1512.049805	121.441063
1511.028320	-42.458424
1510.006836	50.200092
1508.986328	-147.096634
1507.963867	-216.176651
1506.942383	-26.327389
1505.919922	63.383789
1504.898438	24.851347
1503.875977	96.433487
1502.852539	-231.733795
1501.830078	42.067642
1500.806641	-86.356071
1499.783203	-130.310608
1498.759766	89.322701
1497.736328	-16.205585
1496.711914	-32.220966
1495.687500	-35.507305
1494.663086	-54.204636
1493.638672	-78.074074
1492.613281	10.466922
1491.587891	93.792030
1490.563477	-70.828354
1489.537109	88.978836
1488.511719	246.110443
1487.485352	160.509918
1486.458984	-101.276825
1485.432617	35.175751
1484.406250	100.053940
1483.379883	6.656344
1482.352539	50.974304
1481.325195	92.664429
1480.297852	261.765594
1479.269531	78.933121
1478.241211	74.528862
1477.213867	243.355347
1476.184570	182.748642
1475.156250	496.540436
1474.127930	153.146713
1473.098633	492.152252
1472.069336	652.781616
1471.040039	345.035767
1470.009766	530.958313
1468.979492	625.176331
1467.950195	668.451843
1466.918945	721.809326
1465.888672	698.844360
1464.857422	746.996765
1463.827148	726.487976
1462.795898	655.120911
1461.763672	637.069336
1460.732422	949.123413
1459.700195	910.622864
1458.667969	983.787048
1457.635742	869.083923
1456.603516	977.670654
1455.570313	900.982300
1454.537109	885.158264
1453.503906	968.197693
1452.470703	977.650452
1451.436523	1184.749390
1450.403320	912.811462
1449.369141	1160.310913
1448.333984	1101.177612
1447.299805	1156.010864
1446.264648	838.599243
1445.230469	1113.638062
1444.194336	793.778076
1443.159180	995.271179
1442.124023	1019.577698
1441.087891	955.320740
1440.051758	891.069885
1439.015625	960.816528
1437.978516	881.378235
1436.941406	920.725891
1435.904297	712.449646
1434.867188	830.090637
1433.830078	626.945984
1432.791992	540.006104
1431.754883	367.280151
1430.715820	346.018097
1429.677734	440.838562
1428.639648	353.978027
1427.600586	289.835114
1426.561523	132.416946
1425.522461	214.562622
1424.482422	251.289886
1423.443359	81.374512
1422.403320	211.332214
1421.363281	253.074448
1420.322266	335.082825
1419.282227	248.379181
1418.241211	144.083771
1417.200195	263.829681
1416.159180	-69.384834
1415.117188	191.236389
1414.076172	-111.618950
1413.034180	106.172455
1411.992188	-18.026886
1410.949219	3.611449
1409.907227	65.475197
1408.864258	-179.200851
1407.821289	-1.756439
1406.777344	160.550018
1405.734375	-38.739620
1404.690430	-87.318161
1403.646484	-128.325241
1402.602539	-156.745056
1401.557617	-122.424797
1400.513672	-47.950832
1399.468750	-111.412186
1398.423828	-46.959423
1397.377930	75.132652
1396.333008	36.832073
1395.287109	63.707268
1394.241211	-129.827057
1393.195313	12.339581
1392.148438	19.260622
1391.101563	-26.355396
1390.054688	120.797272
1389.007813	97.774368
1387.960938	209.890411
1386.913086	-183.244339
1385.865234	-198.577866
1384.817383	-111.360100
1383.769531	80.842552
1382.720703	-156.831177
1381.671875	-171.994507
1380.623047	-84.691406
1379.574219	-39.834965
1378.524414	47.486149
1377.475586	349.511688
1376.425781	27.503876
1375.375977	69.989716
1374.325195	-141.961075
1373.274414	-151.741501
1372.224609	-91.631538
1371.172852	75.687767
1370.122070	110.897202
1369.070313	111.247925
1368.019531	2.041088
1366.967773	-313.818634
1365.915039	-66.663261
1364.863281	-18.733078
1363.810547	-92.751007
1362.757813	57.314999
1361.705078	-322.619293
1360.651367	-142.601746
1359.598633	-19.792257
1358.544922	63.232292
1357.491211	-40.172215
1356.436523	-93.765350
1355.382813	-219.324814
1354.328125	348.402130
1353.273438	111.147926
1352.217773	144.747986
1351.163086	215.655426
1350.107422	23.463291
1349.051758	176.395920
1347.996094	-75.114525
1346.939453	-8.919926
1345.883789	280.547333
1344.827148	165.764633
1343.769531	51.095970
1342.712891	229.034225
1341.655273	136.850159
1340.598633	230.605698
1339.540039	354.099884
1338.482422	237.409393
1337.423828	160.450043
1336.366211	185.099487
1335.307617	392.945679
1334.248047	303.851440
1333.189453	101.087471
1332.129883	46.874920
1331.070313	165.852615
1330.010742	252.718033
1328.950195	87.509880
1327.890625	377.141571
1326.830078	276.368134
1325.768555	247.341293
1324.708008	72.713196
1323.646484	115.500015
1322.585938	215.128922
1321.523438	43.311726
1320.461914	239.290802
1319.400391	131.846375
1318.337891	244.018753
1317.275391	341.427887
1316.211914	392.028290
1315.149414	225.802521
1314.085938	143.501389
1313.022461	337.239624
1311.958984	338.853058
1310.894531	237.112808
1309.831055	256.141235
1308.766602	245.694733
1307.701172	523.253784
1306.636719	269.334747
1305.571289	-1.621056
1304.505859	276.046265
1303.440430	408.603973
1302.375000	278.149414
1301.308594	81.466049
1300.242188	233.863693
1299.175781	280.635925
1298.109375	207.117355
1297.041992	425.912872
1295.975586	377.097717
1294.908203	355.373322
1293.839844	255.201355
1292.772461	214.035446
1291.704102	212.204391
1290.635742	82.925407
1289.567383	223.476303
1288.498047	116.454613
1287.428711	205.612427
1286.360352	348.712311
1285.290039	344.832489
1284.220703	137.751938
1283.150391	4.285803
1282.080078	93.721886
1281.009766	92.630821
1279.939453	123.419174
1278.868164	367.098969
1277.796875	234.069061
1276.725586	118.282776
1275.654297	88.181786
1274.582031	312.364258
1273.509766	194.384949
1272.437500	164.478409
1271.365234	80.909454
1270.291992	156.175873
1269.218750	260.770569
1268.145508	277.501282
1267.072266	491.970703
1265.999023	262.321472
1264.924805	335.324097
1263.850586	330.306000
1262.776367	291.209717
1261.701172	437.462006
1260.625977	337.532745
1259.550781	220.645630
1258.475586	276.837769
1257.400391	279.471436
1256.324219	316.245178
1255.248047	116.891235
1254.171875	426.406616
1253.094727	95.797592
1252.018555	407.710754
1250.941406	464.115692
1249.864258	150.881058
1248.786133	273.054199
1247.708008	113.232239
1246.630859	82.336235
1245.551758	394.095642
1244.473633	445.825714
1243.394531	261.980927
1242.316406	277.372070
1241.236328	168.976105
1240.157227	315.518921
1239.077148	168.407410
1237.998047	174.242096
1236.917969	393.551086
1235.836914	91.416321
1234.756836	153.118790
1233.675781	33.025650
1232.594727	94.769447
1231.512695	309.149963
1230.431641	39.000652
1229.349609	122.573639
1228.267578	133.495499
1227.185547	255.788452
1226.102539	266.717255
1225.019531	38.117332
1223.936523	153.150604
1222.853516	210.105896
1221.769531	107.458916
1220.686523	137.838623
1219.602539	88.456451
1218.517578	87.435265
1217.433594	-80.266983
1216.348633	56.446976
1215.263672	115.836266
1214.178711	175.207291
1213.092773	70.422585
1212.007813	45.328663
1210.921875	136.056107
1209.834961	31.361521
1208.749023	30.416605
1207.662109	10.182041
1206.575195	-29.327242
1205.488281	73.369003
1204.400391	-14.331489
1203.313477	138.895294
1202.225586	84.928047
1201.136719	-2.733443
1200.048828	-270.907715
1198.959961	43.461651
1197.871094	47.279266
1196.782227	-143.775360
1195.692383	18.796072
1194.603516	-6.274081
1193.513672	-187.614990
1192.423828	-97.290741
1191.333008	-172.832321
1190.242188	-197.905334
1189.151367	-78.872223
1188.060547	-274.491882
1186.969727	-386.015411
1185.877930	-207.077347
1184.786133	-328.212341
1183.694336	-266.977081
1182.601563	101.236023
1181.509766	-65.527733
1180.416992	74.647133
1179.323242	82.889427
1178.230469	-26.328630
1177.136719	-97.195175
1176.042969	-287.835419
1174.949219	-164.685837
1173.854492	-458.252228
1172.760742	-203.526901
1171.666016	79.766647
1170.570313	-17.558111
1169.475586	-124.442497
1168.379883	-224.145279
1167.284180	-163.634125
1166.188477	-12.346390
1165.091797	-49.987217
1163.996094	41.386272
1162.899414	89.670319
1161.801758	-38.861561
1160.705078	95.297241
1159.607422	-9.392747
1158.509766	-145.110687
1157.412109	-142.407104
1156.313477	63.036129
1155.215820	-10.731905
1154.117188	65.718742
1153.017578	-134.482819
1151.918945	-122.497185
1150.819336	1.434508
1149.719727	41.868908
1148.620117	46.502701
1147.519531	-84.665497
1146.418945	-49.162838
1145.318359	45.780666
1144.217773	-114.019081
1143.116211	-114.389740
1142.014648	-112.437302
1140.913086	274.734283
1139.811523	-20.727964
1138.708984	-76.023857
1137.606445	184.740860
1136.503906	5.752368
1135.401367	90.473213
1134.297852	-29.157869
1133.194336	34.040775
1132.090820	99.525909
1130.987305	288.339264
1129.882813	282.427307
1128.778320	264.596924
1127.673828	284.662445
1126.569336	79.391243
1125.463867	277.167175
1124.358398	323.102112
1123.252930	207.820038
1122.146484	192.026932
1121.041016	197.501938
1119.934570	51.354424
1118.828125	66.201546
1117.720703	128.313644
1116.613281	22.322697
1115.505859	230.977783
1114.398438	252.615906
1113.291016	49.529175
1112.182617	123.084488
1111.074219	87.815529
1109.964844	163.564743
1108.856445	-32.477219
1107.747070	154.161438
1106.637695	215.493195
1105.528320	234.238083
1104.417969	130.165131
1103.307617	299.832001
1102.197266	174.438232
1101.086914	275.492035
1099.975586	232.578766
1098.864258	288.652832
1097.752930	174.923645
1096.641602	508.960022
1095.529297	477.576752
1094.416992	311.880859
1093.304688	327.545715
1092.191406	187.742447
1091.079102	316.309143
1089.965820	228.238876
1088.852539	104.861679
1087.738281	120.270500
1086.624023	281.435120
1085.509766	336.663879
1084.395508	396.517975
1083.280273	275.319763
1082.166016	151.784164
1081.050781	183.293411
1079.934570	289.888184
1078.819336	288.381348
1077.703125	246.913788
1076.586914	118.580833
1075.469727	344.567993
1074.353516	237.293961
1073.236328	517.005859
1072.119141	306.475952
1071.000977	-23.564339
1069.882813	288.693542
1068.765625	146.192108
1067.646484	362.132172
1066.528320	203.199707
1065.409180	173.084839
1064.290039	407.486053
1063.170898	503.654419
1062.050781	199.601471
1060.930664	181.067795
1059.810547	202.271317
1058.690430	80.794197
1057.569336	298.319855
1056.449219	120.724159
1055.327148	398.833313
1054.206055	179.183823
1053.083984	274.918671
1051.961914	102.046295
1050.839844	69.305229
1049.717773	97.243591
1048.594727	218.482239
1047.471680	208.999481
1046.348633	89.880577
1045.224609	136.355774
1044.101563	252.742828
1042.976563	329.423279
1041.852539	226.633469
1040.728516	184.452286
1039.603516	337.925415
1038.478516	246.810638
1037.352539	55.615559
1036.227539	111.232292
1035.101563	29.517534
1033.974609	117.664063
1032.848633	-71.013138
1031.721680	321.742065
1030.594727	-20.342808
1029.467773	-173.995850
1028.340820	76.766724
1027.212891	32.357929
1026.084961	113.402733
1024.956055	41.146179
1023.828125	-17.129066
1022.699219	-80.015335
1021.570313	-247.286133
1020.440430	-98.949272
1019.311523	109.646935
1018.181641	-147.951050
1017.050781	99.992615
1015.920898	-178.307053
1014.790039	106.646751
1013.659180	50.922180
1012.528320	-127.513565
1011.396484	-199.325348
1010.265625	-25.662663
1009.132813	-27.977898
1008.000977	103.960449
1006.868164	159.513748
1005.736328	238.210983
1004.602539	677.636230
1003.469727	626.769592
1002.335938	673.033203
1001.202148	649.988037
1000.068359	562.303406
998.933594	373.063721
997.799805	63.879379
996.665039	41.154331
995.529297	57.717110
994.394531	-41.057476
993.258789	-42.848312
992.123047	-46.897587
990.986328	177.393021
989.849609	194.138611
988.712891	-137.116653
987.576172	84.889114
986.439453	99.498856
985.301758	-83.934059
984.164063	-43.855389
983.025391	3.162529
981.887695	-55.654213
980.749023	-68.366394
979.610352	61.626812
978.470703	90.411407
977.332031	-294.664948
976.192383	132.044312
975.051758	137.994476
973.912109	15.330566
972.771484	69.683891
971.630859	149.345123
970.490234	194.593445
969.348633	51.632366
968.207031	-75.124649
967.065430	108.033142
965.923828	169.587921
964.781250	8.700384
963.638672	102.493614
962.496094	111.494629
961.352539	49.508789
960.208984	-94.864563
959.065430	116.001129
957.921875	68.031219
956.777344	75.113243
955.632813	102.874481
954.488281	-125.640663
953.343750	-132.009903
952.198242	21.838074
951.052734	-66.744293
949.907227	128.337082
948.760742	-69.803421
947.614258	-144.349792
946.467773	14.293902
945.321289	-85.202225
944.173828	16.415045
943.026367	26.730818
941.878906	0.597730
940.730469	72.697815
939.582031	-14.879251
938.433594	20.856752
937.285156	52.097179
936.135742	211.093552
934.987305	338.185394
933.836914	20.868778
932.687500	150.388474
931.537109	38.453903
930.386719	-66.512169
929.236328	-137.191696
928.084961	56.306767
926.934570	4.003071
925.783203	61.019283
924.630859	6.620781
923.478516	85.960396
922.327148	100.052010
921.173828	7.357992
920.021484	244.626251
918.868164	177.009232
917.714844	-22.246212
916.561523	103.430855
915.407227	-104.642990
914.252930	46.114658
913.098633	-84.534348
911.944336	-117.484421
910.789063	26.586983
909.633789	-158.174683
908.478516	72.141731
907.322266	30.404732
906.166016	-246.930954
905.009766	42.360161
903.853516	-42.171307
902.696289	-140.185043
901.539063	-11.675944
900.381836	-166.109100
899.223633	-266.094330
898.065430	-19.807495
896.907227	-128.704971
895.749023	-169.647522
894.589844	-25.120882
893.430664	171.382370
892.271484	85.370552
891.112305	-54.769192
889.952148	74.000916
888.791992	24.361797
887.630859	-11.659511
886.470703	-341.044708
885.309570	-88.020332
884.148438	-29.094261
882.986328	95.257660
881.825195	30.171478
880.663086	-185.895584
879.500000	-189.952057
878.337891	-15.949088
877.174805	-132.616837
876.011719	133.703400
874.847656	41.888348
873.684570	-58.859165
872.520508	83.549187
871.355469	-80.115044
870.191406	-23.208805
869.026367	-4.544088
867.861328	144.551163
866.695313	68.782784
865.530273	62.740864
864.364258	-75.859169
863.197266	46.210144
862.031250	76.146217
860.864258	258.764099
859.697266	52.933887
858.530273	179.369308
857.362305	247.406998
856.194336	149.405304
855.026367	62.660915
853.857422	117.213600
852.688477	138.106232
851.519531	176.908951
850.350586	184.311996
849.180664	77.450783
848.010742	427.500061
846.840820	401.203766
845.670898	292.073456
844.500000	256.826538
843.329102	161.159302
842.157227	-73.179657
840.986328	88.406708
839.814453	102.318100
838.642578	13.363257
837.469727	-4.071587
836.296875	87.945427
835.124023	57.021637
833.951172	153.365005
832.777344	198.266968
831.603516	147.118561
830.429688	176.286011
829.255859	158.536926
828.081055	225.506439
826.906250	-24.277460
825.731445	-55.505074
824.555664	167.330750
823.379883	31.218195
822.204102	-44.737064
821.027344	-51.668552
819.851563	88.313560
818.674805	-85.754272
817.497070	82.969933
816.320313	60.170387
815.142578	-22.760212
813.963867	-30.099880
812.786133	71.453270
811.607422	279.595398
810.428711	7.466169
809.250000	44.265442
808.070313	-10.119939
806.890625	-95.654510
805.710938	-216.760269
804.531250	146.077347
803.350586	195.706070
802.169922	-89.840096
800.988281	-111.342339
799.807617	-104.085602
798.625977	-30.398933
797.444336	-114.235100
796.261719	-280.127258
795.079102	-60.475185
793.896484	108.030251
792.713867	-144.444366
791.530273	-22.681215
790.346680	5.955677
789.163086	154.000336
787.979492	104.954605
786.794922	104.505081
785.610352	103.964119
784.425781	-80.190582
783.240234	-63.189426
782.054688	-103.748863
780.869141	50.061203
779.682617	113.133446
778.496094	114.247993
777.309570	-90.070084
776.123047	85.304001
774.935547	75.120407
773.748047	-12.370360
772.560547	-5.052051
771.373047	-52.956749
770.184570	198.934357
768.996094	166.264023
767.806641	-36.169601
766.618164	-128.419571
765.428711	48.031055
764.239258	206.702606
763.048828	323.387543
761.858398	250.638702
760.667969	83.223686
759.477539	109.433609
758.286133	128.960480
757.094727	196.794312
755.903320	42.472569
754.710938	325.579987
753.518555	125.028900
752.326172	185.966415
751.133789	191.909882
749.940430	46.269440
748.747070	179.479401
747.553711	115.033951
746.359375	-76.706429
745.166016	65.090424
743.970703	208.969696
742.776367	-0.305530
741.581055	187.309052
740.385742	87.674355
739.190430	152.416962
737.994141	44.028606
736.797852	-191.361923
735.601563	15.692470
734.405273	34.361599
733.208008	112.112083
732.010742	73.848358
730.813477	-40.963665
729.615234	-90.100357
728.416992	51.046005
727.218750	-28.664988
726.020508	-49.302422
724.821289	-24.021311
723.622070	44.972679
722.422852	96.495316
721.222656	379.494324
720.022461	-40.567078
718.822266	-244.303696
717.621094	224.194244
716.420898	260.575195
715.218750	-49.803265
714.017578	-76.491302
712.815430	51.682976
711.614258	70.897827
710.411133	231.810257
709.208984	109.523529
708.005859	-16.979536
706.802734	63.530125
705.599609	-97.549965
704.395508	44.071144
703.191406	42.114258
701.987305	66.370193
700.782227	21.121092
699.577148	-117.494835
698.372070	194.078506
697.166992	44.857021
695.960938	95.735039
694.754883	166.267776
693.548828	-8.529325
692.341797	-161.402771
691.135742	-155.591248
689.927734	39.173256
688.720703	-210.838043
687.512695	-115.663994
686.304688	-167.875595
685.096680	48.958942
683.888672	261.501648
682.679688	116.472748
681.470703	36.663826
680.260742	169.337662
679.050781	-72.594940
677.840820	34.348625
676.630859	-85.920708
675.419922	-218.979095
674.209961	-25.096266
672.998047	-69.133797
671.787109	187.619034
670.575195	-189.177292
669.363281	7.212717
668.151367	52.343227
666.938477	17.620752
665.725586	32.715328
664.512695	201.257507
663.299805	-59.879620
662.085938	52.671246
660.872070	37.915104
659.658203	146.238647
658.443359	-62.545494
657.228516	-122.355637
656.013672	-115.246811
654.797852	141.967316
653.583008	-29.822657
652.366211	298.391144
651.150391	-90.939049
649.934570	79.880295
648.717773	61.090488
647.500000	180.033325
646.283203	-15.391552
645.065430	73.220764
643.847656	69.169014
642.629883	168.223343
641.411133	408.992920
640.192383	86.209656
638.973633	227.623413
637.753906	132.360474
636.534180	206.594559
635.314453	132.298004
634.094727	-223.596375
632.874023	150.247803
631.653320	32.005142
630.432617	385.482758
629.211914	51.803566
627.990234	196.081223
626.768555	123.158813
625.545898	62.538090
624.324219	209.226593
623.101563	243.727905
621.877930	170.353592
620.655273	25.552986
619.431641	288.995972
618.208008	206.732285
616.983398	-66.953011
615.759766	65.089508
614.535156	176.736786
613.310547	79.717972
612.084961	124.813065
610.859375	232.759659
609.633789	-156.594971
608.408203	-89.854378
607.181641	-65.247482
605.955078	-74.265900
604.728516	-55.036098
