# Supplementary material for: Raman spectroscopy accurately differentiates mucosal healing from non-healing and biochemical changes following biological therapy in inflammatory bowel disease
Source: PLoS One. 2021 Jun 2;16(6):e0252210. doi: 10.1371/journal.pone.0252210 (PMC8172032; doi:10.1371/journal.pone.0252210)
Supplement: S4 Dataset — (ZIP) [file pone.0252210.s006.zip › CD Mucosal healing/EC042-1_base sub CR removed_25__X_-26572.8__Y_40167.2__Time_278.txt]

1714.793945	244.452652
1713.817383	382.699402
1712.840820	128.611282
1711.864258	90.244293
1710.886719	39.492058
1709.909180	-77.162834
1708.931641	-198.037170
1707.953125	-135.659531
1706.975586	-80.180107
1705.997070	-197.776123
1705.018555	-188.391235
1704.040039	52.280125
1703.060547	-107.557098
1702.081055	-215.394363
1701.101563	-17.154091
1700.122070	-63.954464
1699.142578	40.078087
1698.162109	-116.881401
1697.181641	26.626829
1696.201172	-232.312027
1695.220703	255.228668
1694.239258	83.895462
1693.257813	162.017166
1692.276367	233.154022
1691.294922	62.440197
1690.313477	127.655968
1689.331055	153.812820
1688.348633	164.986389
1687.366211	547.821228
1686.383789	534.285828
1685.400391	383.123108
1684.416992	294.317413
1683.433594	528.902771
1682.450195	556.618103
1681.465820	481.398712
1680.482422	577.616028
1679.498047	570.898621
1678.512695	1001.514709
1677.528320	711.922913
1676.542969	968.635864
1675.558594	1000.155029
1674.572266	984.635132
1673.586914	951.455994
1672.601563	1075.976807
1671.615234	1004.673279
1670.628906	1348.663696
1669.642578	1403.879639
1668.655273	1250.127319
1667.668945	1439.755615
1666.681641	1523.932251
1665.694336	1664.606201
1664.706055	1686.613770
1663.718750	1773.086060
1662.730469	1664.048096
1661.742188	1924.318604
1660.753906	1549.122925
1659.764648	1930.017578
1658.775391	1789.568481
1657.787109	1671.115723
1656.796875	2043.268433
1655.807617	1759.391602
1654.818359	1958.062134
1653.828125	1778.861938
1652.837891	1460.172363
1651.846680	1412.053223
1650.856445	1004.943970
1649.865234	1090.395386
1648.874023	1200.206299
1647.882813	792.564514
1646.891602	591.777222
1645.899414	679.569458
1644.907227	395.483673
1643.915039	130.549591
1642.922852	185.689545
1641.930664	127.829765
1640.937500	300.055450
1639.944336	438.398651
1638.951172	83.928268
1637.957031	141.439987
1636.963867	78.114250
1635.969727	104.864601
1634.975586	-28.724415
1633.981445	-367.345367
1632.986328	-46.897537
1631.991211	-484.660767
1630.996094	23.381514
1630.000977	-181.812637
1629.005859	-210.234299
1628.009766	-177.792328
1627.013672	-313.398987
1626.017578	-6.775598
1625.021484	31.807770
1624.024414	-68.677292
1623.028320	-155.686630
1622.031250	-32.174618
1621.033203	193.994125
1620.036133	165.534317
1619.038086	176.704315
1618.041016	148.716141
1617.041992	120.937775
1616.043945	203.601425
1615.045898	291.665436
1614.046875	109.672981
1613.047852	182.320770
1612.048828	37.463097
1611.048828	57.962311
1610.049805	183.430756
1609.049805	-36.923111
1608.049805	65.167549
1607.048828	-36.986732
1606.048828	-230.651016
1605.047852	52.337658
1604.046875	463.533295
1603.045898	-59.626678
1602.044922	194.553192
1601.042969	1.361190
1600.041016	-189.093796
1599.039063	-63.067123
1598.037109	-20.728062
1597.034180	-54.195915
1596.031250	-126.843796
1595.028320	-322.250732
1594.025391	-428.790527
1593.022461	-221.957886
1592.018555	-64.857864
1591.014648	-176.710510
1590.010742	-265.080444
1589.006836	-223.020401
1588.001953	48.491859
1586.997070	246.793686
1585.992188	59.047607
1584.987305	-175.628662
1583.982422	-285.201202
1582.976563	-56.106396
1581.970703	201.433624
1580.964844	-228.835861
1579.958984	75.262238
1578.952148	246.320923
1577.945313	-35.714874
1576.938477	486.318665
1575.931641	170.239853
1574.924805	-125.048889
1573.916992	-56.298286
1572.909180	30.455570
1571.901367	210.580383
1570.893555	-87.739578
1569.884766	-6.768785
1568.876953	-89.669235
1567.868164	97.373192
1566.858398	-87.185738
1565.849609	101.975937
1564.839844	65.031006
1563.830078	46.057549
1562.820313	268.157013
1561.810547	129.399704
1560.799805	216.085175
1559.790039	227.327713
1558.779297	116.495789
1557.767578	243.895981
1556.756836	127.456787
1555.745117	339.807495
1554.733398	308.373108
1553.721680	561.535583
1552.709961	252.567719
1551.697266	305.826843
1550.685547	441.625916
1549.672852	429.633270
1548.659180	510.490601
1547.646484	425.559631
1546.632813	262.824005
1545.619141	177.442505
1544.605469	159.022934
1543.591797	269.534576
1542.577148	219.554428
1541.562500	293.293518
1540.547852	54.287914
1539.533203	210.095291
1538.518555	326.845734
1537.502930	9.732671
1536.487305	113.010124
1535.471680	375.886627
1534.456055	125.186066
1533.439453	-19.990431
1532.422852	-8.143236
1531.406250	121.969856
1530.389648	236.288437
1529.373047	77.217049
1528.355469	33.815060
1527.337891	54.529263
1526.320313	-15.149529
1525.302734	-69.632751
1524.284180	27.437191
1523.265625	-79.059814
1522.247070	-67.464569
1521.228516	-218.162704
1520.208984	-186.541397
1519.190430	-62.649067
1518.170898	204.822678
1517.151367	114.751968
1516.130859	-91.168930
1515.111328	31.500280
1514.090820	-205.664108
1513.070313	129.508423
1512.049805	-23.400158
1511.028320	-58.483471
1510.006836	85.781525
1508.986328	-88.317413
1507.963867	86.132820
1506.942383	-19.196211
1505.919922	162.348724
1504.898438	-7.522836
1503.875977	-44.349815
1502.852539	-137.786514
1501.830078	-223.719437
1500.806641	-181.842972
1499.783203	-163.261841
1498.759766	-216.592285
1497.736328	-308.514923
1496.711914	1.032760
1495.687500	-50.447426
1494.663086	15.512540
1493.638672	-21.048964
1492.613281	-27.161795
1491.587891	-151.047684
1490.563477	-83.425560
1489.537109	-8.423795
1488.511719	-150.733261
1487.485352	23.435511
1486.458984	327.539764
1485.432617	41.694424
1484.406250	125.815315
1483.379883	498.023346
1482.352539	573.963135
1481.325195	601.235657
1480.297852	549.280151
1479.269531	553.229370
1478.241211	602.887817
1477.213867	512.240417
1476.184570	750.057251
1475.156250	1069.148560
1474.127930	1118.021729
1473.098633	1273.631104
1472.069336	945.399292
1471.040039	1553.680176
1470.009766	1670.480469
1468.979492	1395.358154
1467.950195	1501.738892
1466.918945	1773.169189
1465.888672	2003.718262
1464.857422	2330.604004
1463.827148	2474.312744
1462.795898	2648.309570
1461.763672	2555.401367
1460.732422	2520.870117
1459.700195	2752.813477
1458.667969	2748.501221
1457.635742	2967.432373
1456.603516	2744.700439
1455.570313	2978.569580
1454.537109	3240.163086
1453.503906	2941.198730
1452.470703	3210.158936
1451.436523	3402.877686
1450.403320	3326.879883
1449.369141	3238.166748
1448.333984	3377.376953
1447.299805	3714.042236
1446.264648	3579.567139
1445.230469	3252.766357
1444.194336	3249.952148
1443.159180	2877.729248
1442.124023	2788.967773
1441.087891	3218.671387
1440.051758	2793.507080
1439.015625	2699.692139
1437.978516	2719.620605
1436.941406	2580.340088
1435.904297	2327.429199
1434.867188	1816.991699
1433.830078	2034.088379
1432.791992	1433.032959
1431.754883	1352.288086
1430.715820	1311.920166
1429.677734	1006.691162
1428.639648	863.073120
1427.600586	875.895508
1426.561523	402.082855
1425.522461	674.746521
1424.482422	730.548096
1423.443359	491.570404
1422.403320	534.894592
1421.363281	497.655762
1420.322266	188.482407
1419.282227	443.527039
1418.241211	524.810669
1417.200195	465.196411
1416.159180	370.457397
1415.117188	-0.912381
1414.076172	-9.833699
1413.034180	99.494400
1411.992188	480.383636
1410.949219	396.175964
1409.907227	405.111694
1408.864258	2.076459
1407.821289	-275.085419
1406.777344	28.073732
1405.734375	122.843994
1404.690430	21.857765
1403.646484	-284.765839
1402.602539	-61.695694
1401.557617	5.836556
1400.513672	76.004280
1399.468750	-84.457542
1398.423828	-277.307617
1397.377930	124.078239
1396.333008	159.581085
1395.287109	125.032494
1394.241211	238.430832
1393.195313	-18.717459
1392.148438	205.098984
1391.101563	288.788086
1390.054688	-120.446625
1389.007813	-331.675079
1387.960938	312.921387
1386.913086	-190.649246
1385.865234	-91.194939
1384.817383	55.885998
1383.769531	-54.382912
1382.720703	60.452095
1381.671875	-156.886612
1380.623047	-323.998718
1379.574219	210.900757
1378.524414	101.539536
1377.475586	-242.223785
1376.425781	-161.402328
1375.375977	116.691658
1374.325195	43.073471
1373.274414	-214.891876
1372.224609	-185.767899
1371.172852	232.405182
1370.122070	57.388973
1369.070313	151.752594
1368.019531	-162.307388
1366.967773	228.874481
1365.915039	241.520554
1364.863281	219.523285
1363.810547	150.414398
1362.757813	133.800568
1361.705078	-29.415079
1360.651367	223.071609
1359.598633	97.619583
1358.544922	96.736832
1357.491211	-130.178284
1356.436523	-108.254662
1355.382813	18.257404
1354.328125	-38.951103
1353.273438	147.497620
1352.217773	418.490845
1351.163086	490.960052
1350.107422	553.658142
1349.051758	408.065399
1347.996094	426.506042
1346.939453	432.725555
1345.883789	659.906982
1344.827148	973.968994
1343.769531	1139.337769
1342.712891	1242.894287
1341.655273	1148.353149
1340.598633	1128.401001
1339.540039	1202.757813
1338.482422	1339.218384
1337.423828	1287.641357
1336.366211	1498.697632
1335.307617	1370.799561
1334.248047	1206.030762
1333.189453	1509.098267
1332.129883	1399.190552
1331.070313	1101.609619
1330.010742	969.995239
1328.950195	1130.278931
1327.890625	1026.299927
1326.830078	1080.668457
1325.768555	720.233582
1324.708008	1066.442749
1323.646484	997.901245
1322.585938	1203.592651
1321.523438	933.060730
1320.461914	1010.751282
1319.400391	1039.262573
1318.337891	1292.373169
1317.275391	1252.139771
1316.211914	1268.798340
1315.149414	1295.509277
1314.085938	1332.238159
1313.022461	1255.810303
1311.958984	1243.638184
1310.894531	1263.651611
1309.831055	1269.077393
1308.766602	1476.505859
1307.701172	1344.402222
1306.636719	1328.179688
1305.571289	1235.868896
1304.505859	1249.520020
1303.440430	1455.119263
1302.375000	1532.965210
1301.308594	1198.039917
1300.242188	1050.166016
1299.175781	1305.405762
1298.109375	1125.964111
1297.041992	1418.213867
1295.975586	1167.939575
1294.908203	1087.278198
1293.839844	1274.272705
1292.772461	801.372803
1291.704102	1172.606689
1290.635742	889.045410
1289.567383	1164.760864
1288.498047	1033.575928
1287.428711	1052.077026
1286.360352	1048.662354
1285.290039	1275.630737
1284.220703	1010.359680
1283.150391	870.203674
1282.080078	830.601685
1281.009766	1057.916260
1279.939453	1104.173950
1278.868164	1062.446777
1277.796875	1099.120361
1276.725586	1155.451660
1275.654297	1282.766235
1274.582031	1476.118530
1273.509766	1376.235718
1272.437500	1403.542725
1271.365234	1245.290527
1270.291992	1316.758667
1269.218750	1097.732300
1268.145508	1750.361084
1267.072266	1436.327515
1265.999023	1590.997803
1264.924805	1504.165649
1263.850586	1651.586426
1262.776367	1652.712158
1261.701172	1824.553589
1260.625977	1365.115845
1259.550781	1471.284546
1258.475586	1270.500122
1257.400391	1469.322144
1256.324219	1765.515381
1255.248047	1623.395142
1254.171875	1235.540527
1253.094727	1850.534790
1252.018555	1657.538452
1250.941406	1520.609741
1249.864258	1631.843140
1248.786133	1623.915649
1247.708008	1419.122925
1246.630859	1710.250366
1245.551758	1848.187378
1244.473633	1492.946899
1243.394531	1414.755737
1242.316406	1467.748413
1241.236328	1739.214844
1240.157227	1549.419800
1239.077148	1568.402832
1237.998047	1398.153687
1236.917969	1286.192383
1235.836914	1365.853882
1234.756836	1401.841187
1233.675781	1493.555054
1232.594727	1381.654053
1231.512695	1277.056030
1230.431641	1489.821289
1229.349609	1530.524536
1228.267578	1212.846069
1227.185547	1108.310303
1226.102539	1306.313721
1225.019531	1150.934937
1223.936523	1048.817749
1222.853516	731.459595
1221.769531	1175.881836
1220.686523	802.961426
1219.602539	761.284912
1218.517578	267.708954
1217.433594	781.736023
1216.348633	471.848755
1215.263672	514.610718
1214.178711	593.515503
1213.092773	645.771912
1212.007813	830.681702
1210.921875	723.510498
1209.834961	869.591858
1208.749023	588.698608
1207.662109	724.969177
1206.575195	687.551636
1205.488281	874.209534
1204.400391	655.916931
1203.313477	534.008057
1202.225586	669.765503
1201.136719	480.317902
1200.048828	62.187340
1198.959961	113.468666
1197.871094	284.953278
1196.782227	126.693985
1195.692383	247.404953
1194.603516	-108.134941
1193.513672	-268.888031
1192.423828	118.340019
1191.333008	41.513199
1190.242188	-256.404388
1189.151367	-136.355789
1188.060547	91.596870
1186.969727	-33.579185
1185.877930	14.009534
1184.786133	159.858994
1183.694336	-313.465820
1182.601563	-429.292267
1181.509766	-430.059570
1180.416992	-71.303940
1179.323242	21.092272
1178.230469	94.165108
1177.136719	66.450233
1176.042969	285.360748
1174.949219	226.241272
1173.854492	190.965256
1172.760742	21.536741
1171.666016	199.082443
1170.570313	256.776978
1169.475586	283.230682
1168.379883	137.337311
1167.284180	-240.559158
1166.188477	12.710550
1165.091797	215.538925
1163.996094	-0.013198
1162.899414	-129.603622
1161.801758	-53.865936
1160.705078	55.150158
1159.607422	-208.457764
1158.509766	124.635971
1157.412109	407.335419
1156.313477	439.261139
1155.215820	132.345215
1154.117188	20.969542
1153.017578	-40.428745
1151.918945	-18.494858
1150.819336	220.148682
1149.719727	-172.825439
1148.620117	229.838791
1147.519531	-229.916275
1146.418945	-80.073738
1145.318359	-235.123505
1144.217773	-311.699982
1143.116211	-126.657921
1142.014648	-148.784470
1140.913086	135.762711
1139.811523	-343.193542
1138.708984	-403.691833
1137.606445	-72.147530
1136.503906	206.842422
1135.401367	-286.475098
1134.297852	20.673592
1133.194336	303.809296
1132.090820	164.132141
1130.987305	256.986877
1129.882813	380.510254
1128.778320	487.249054
1127.673828	643.624329
1126.569336	1065.389282
1125.463867	785.100281
1124.358398	1135.283325
1123.252930	1068.138916
1122.146484	827.949951
1121.041016	511.976990
1119.934570	645.942627
1118.828125	786.838379
1117.720703	723.989990
1116.613281	282.437897
1115.505859	195.857681
1114.398438	322.092804
1113.291016	386.680145
1112.182617	169.777328
1111.074219	359.431335
1109.964844	603.237244
1108.856445	447.567230
1107.747070	516.255920
1106.637695	506.889954
1105.528320	398.276062
1104.417969	988.305908
1103.307617	1044.634888
1102.197266	782.335449
1101.086914	689.911743
1099.975586	795.532715
1098.864258	1030.703735
1097.752930	902.677185
1096.641602	755.783508
1095.529297	780.869263
1094.416992	765.826965
1093.304688	383.334839
1092.191406	1046.352783
1091.079102	779.191162
1089.965820	745.070007
1088.852539	616.792297
1087.738281	500.263214
1086.624023	814.123840
1085.509766	960.849548
1084.395508	625.556213
1083.280273	682.844482
1082.166016	587.351563
1081.050781	588.164368
1079.934570	938.867798
1078.819336	958.316162
1077.703125	231.197861
1076.586914	445.527527
1075.469727	436.808044
1074.353516	568.841248
1073.236328	501.422943
1072.119141	63.540573
1071.000977	448.675598
1069.882813	196.126007
1068.765625	49.144859
1067.646484	120.067162
1066.528320	141.788651
1065.409180	186.904160
1064.290039	438.016449
1063.170898	267.732117
1062.050781	291.739899
1060.930664	481.853455
1059.810547	459.060333
1058.690430	445.650787
1057.569336	196.139847
1056.449219	400.219818
1055.327148	132.183594
1054.206055	238.115738
1053.083984	362.705505
1051.961914	232.752762
1050.839844	70.221573
1049.717773	183.228439
1048.594727	230.882553
1047.471680	241.241364
1046.348633	214.333435
1045.224609	-64.356834
1044.101563	179.379333
1042.976563	161.992874
1041.852539	181.982559
1040.728516	-58.891788
1039.603516	119.663155
1038.478516	316.842957
1037.352539	-86.648811
1036.227539	-175.633698
1035.101563	-52.738815
1033.974609	591.310730
1032.848633	353.636047
1031.721680	390.557892
1030.594727	450.812134
1029.467773	325.198700
1028.340820	97.505722
1027.212891	-74.224541
1026.084961	-259.696136
1024.956055	-287.069763
1023.828125	-103.026779
1022.699219	-88.397354
1021.570313	-593.452454
1020.440430	-624.871948
1019.311523	-565.670288
1018.181641	-299.987244
1017.050781	-509.573669
1015.920898	-278.513184
1014.790039	-33.525021
1013.659180	44.689098
1012.528320	-143.350616
1011.396484	250.081100
1010.265625	310.113892
1009.132813	240.633575
1008.000977	127.392151
1006.868164	729.240479
1005.736328	958.594055
1004.602539	1819.287476
1003.469727	2492.500732
1002.335938	3253.394043
1001.202148	2904.898438
1000.068359	2083.129639
998.933594	1088.685181
997.799805	489.774719
996.665039	223.771240
995.529297	419.702606
994.394531	186.523529
993.258789	373.525726
992.123047	-165.925964
990.986328	39.901714
989.849609	144.390778
988.712891	244.419891
987.576172	339.994598
986.439453	87.848946
985.301758	-83.365257
984.164063	-79.282784
983.025391	0.973073
981.887695	166.571289
980.749023	-155.548599
979.610352	-327.764526
978.470703	-382.386749
977.332031	122.027306
976.192383	-67.884247
975.051758	135.544220
973.912109	118.502045
972.771484	55.735683
971.630859	-144.591599
970.490234	160.587357
969.348633	185.756271
968.207031	374.099121
967.065430	422.602753
965.923828	-54.052631
964.781250	-57.775375
963.638672	-187.390381
962.496094	86.770576
961.352539	317.481232
960.208984	293.956848
959.065430	332.525635
957.921875	222.433701
956.777344	206.502106
955.632813	-67.886955
954.488281	99.817085
953.343750	2.236966
952.198242	378.481415
951.052734	-285.880981
949.907227	-35.053875
948.760742	-99.596115
947.614258	-88.459465
946.467773	343.343628
945.321289	151.507645
944.173828	154.120697
943.026367	298.528778
941.878906	296.990601
940.730469	423.487213
939.582031	360.756409
938.433594	163.681625
937.285156	448.154175
936.135742	495.569580
934.987305	326.618927
933.836914	244.566406
932.687500	513.668091
931.537109	124.508171
930.386719	-207.320267
929.236328	-222.283936
928.084961	293.374817
926.934570	280.994446
925.783203	414.443695
924.630859	186.342102
923.478516	208.720657
922.327148	-98.407974
921.173828	-64.210152
920.021484	174.704239
918.868164	-52.085403
917.714844	475.591370
916.561523	158.374481
915.407227	-190.293747
914.252930	149.191956
913.098633	-78.667328
911.944336	118.047371
910.789063	-145.635391
909.633789	-245.736191
908.478516	-327.482758
907.322266	-35.002506
906.166016	-218.408493
905.009766	-138.746964
903.853516	-102.005623
902.696289	23.198116
901.539063	-109.616745
900.381836	-43.025990
899.223633	-71.367531
898.065430	-156.119019
896.907227	78.241241
895.749023	-173.581482
894.589844	255.375885
893.430664	157.592056
892.271484	360.533844
891.112305	-14.882763
889.952148	-12.790184
888.791992	-35.429066
887.630859	32.363178
886.470703	129.559723
885.309570	66.595314
884.148438	154.910385
882.986328	155.314163
881.825195	151.286865
880.663086	106.767563
879.500000	138.986481
878.337891	416.878387
877.174805	18.847521
876.011719	422.907776
874.847656	718.755310
873.684570	296.349731
872.520508	164.546722
871.355469	581.914124
870.191406	310.715942
869.026367	242.112701
867.861328	420.922546
866.695313	287.197144
865.530273	243.454147
864.364258	482.883484
863.197266	436.916107
862.031250	498.776581
860.864258	441.613892
859.697266	494.478394
858.530273	690.953369
857.362305	683.141174
856.194336	724.672363
855.026367	463.393829
853.857422	825.566101
852.688477	624.866638
851.519531	993.492004
850.350586	855.517700
849.180664	890.061646
848.010742	980.537720
846.840820	775.359375
845.670898	435.916718
844.500000	651.602905
843.329102	442.003998
842.157227	225.729996
840.986328	309.158997
839.814453	349.995850
838.642578	498.028137
837.469727	288.340302
836.296875	304.323669
835.124023	469.866638
833.951172	248.885056
832.777344	246.715179
831.603516	342.653107
830.429688	632.589478
829.255859	426.965698
828.081055	767.819031
826.906250	706.977539
825.731445	369.578064
824.555664	362.105133
823.379883	325.531708
822.204102	444.793854
821.027344	22.602377
819.851563	126.007790
818.674805	-111.414345
817.497070	200.912567
816.320313	-50.071369
815.142578	-327.785187
813.963867	-18.321962
812.786133	-49.402630
811.607422	1.629433
810.428711	-247.594177
809.250000	-256.878632
808.070313	120.234535
806.890625	59.436268
805.710938	-292.406433
804.531250	-149.193970
803.350586	-112.764938
802.169922	-123.136299
800.988281	-186.929871
799.807617	-317.422638
798.625977	-370.430725
797.444336	-188.616470
796.261719	46.116928
795.079102	-178.134491
793.896484	-118.914581
792.713867	-70.991661
791.530273	-346.569794
790.346680	196.870132
789.163086	-83.461273
787.979492	-109.398163
786.794922	267.095581
785.610352	50.493370
784.425781	-51.227917
783.240234	529.977539
782.054688	100.705254
780.869141	460.250854
779.682617	452.730499
778.496094	230.793381
777.309570	456.989532
776.123047	285.541016
774.935547	100.739830
773.748047	101.175842
772.560547	147.747437
771.373047	92.663673
770.184570	-52.978764
768.996094	-170.076950
767.806641	298.913086
766.618164	163.803665
765.428711	389.836609
764.239258	305.073151
763.048828	409.528107
761.858398	368.489929
760.667969	617.800049
759.477539	789.829346
758.286133	809.844849
757.094727	286.513062
755.903320	741.666443
754.710938	712.878601
753.518555	297.194122
752.326172	580.236755
751.133789	397.351349
749.940430	860.059143
748.747070	413.489624
747.553711	359.919678
746.359375	593.741943
745.166016	559.693848
743.970703	378.598297
742.776367	596.615112
741.581055	323.342377
740.385742	341.641846
739.190430	105.662567
737.994141	178.637573
736.797852	124.481918
735.601563	-65.469353
734.405273	27.048620
733.208008	136.989975
732.010742	218.405243
730.813477	498.846771
729.615234	507.917450
728.416992	169.289368
727.218750	237.456589
726.020508	342.759033
724.821289	85.284424
723.622070	509.574371
722.422852	337.422180
721.222656	206.878830
720.022461	320.956818
718.822266	487.424286
717.621094	411.660675
716.420898	514.905090
715.218750	160.148590
714.017578	333.356628
712.815430	205.729538
711.614258	185.076187
710.411133	120.963005
709.208984	-91.127945
708.005859	30.250538
706.802734	84.215935
705.599609	129.601028
704.395508	131.595108
703.191406	275.199982
701.987305	3.400629
700.782227	-174.560669
699.577148	-315.276489
698.372070	187.767212
697.166992	160.471008
695.960938	229.016968
694.754883	28.379719
693.548828	123.453621
692.341797	162.272385
691.135742	470.517517
689.927734	114.736488
688.720703	-385.992889
687.512695	-324.342834
686.304688	-114.958618
685.096680	-7.297009
683.888672	-443.527954
682.679688	-460.953796
681.470703	-224.546143
680.260742	-107.085960
679.050781	-290.417145
677.840820	-100.906677
676.630859	-54.039082
675.419922	-9.027539
674.209961	38.452686
672.998047	-8.936039
671.787109	-23.529533
670.575195	-57.236542
669.363281	-166.252396
668.151367	25.542305
666.938477	87.942421
665.725586	-78.341766
664.512695	-159.979828
663.299805	268.352142
662.085938	-166.699051
660.872070	141.235123
659.658203	106.261543
658.443359	302.460999
657.228516	-20.906559
656.013672	137.038605
654.797852	-189.839386
653.583008	76.427757
652.366211	11.028868
651.150391	42.866005
649.934570	141.717575
648.717773	462.570770
647.500000	348.646545
646.283203	168.263824
645.065430	377.656738
643.847656	303.163147
642.629883	497.723358
641.411133	522.474365
640.192383	437.698883
638.973633	13.467925
637.753906	4.248497
636.534180	78.873367
635.314453	394.049683
634.094727	-96.183037
632.874023	62.141930
631.653320	5.690604
630.432617	401.948700
629.211914	167.144257
627.990234	123.179893
626.768555	400.685364
625.545898	351.943787
624.324219	345.788330
623.101563	560.025269
621.877930	478.121887
620.655273	642.135315
619.431641	383.720642
618.208008	490.982849
616.983398	120.271027
615.759766	243.400070
614.535156	162.498260
613.310547	29.508101
612.084961	-176.983795
610.859375	370.417908
609.633789	162.016190
608.408203	448.431549
607.181641	-74.062813
605.955078	-215.195297
604.728516	-242.260590
