# Supplementary material for: Raman spectroscopy accurately differentiates mucosal healing from non-healing and biochemical changes following biological therapy in inflammatory bowel disease
Source: PLoS One. 2021 Jun 2;16(6):e0252210. doi: 10.1371/journal.pone.0252210 (PMC8172032; doi:10.1371/journal.pone.0252210)
Supplement: S4 Dataset — (ZIP) [file pone.0252210.s006.zip › CD Mucosal healing/EC040-1_base sub CR removed_27__X_-10546.3__Y_37147.1__Z_-58.0355__Time_303.txt]

1714.640625	92.746307
1713.664063	138.609268
1712.687500	40.968315
1711.709961	-85.522575
1710.733398	-23.621532
1709.755859	170.181564
1708.778320	-58.868099
1707.799805	69.095154
1706.821289	-131.833588
1705.843750	2.710474
1704.864258	3.876752
1703.885742	-120.122398
1702.907227	10.758788
1701.927734	-109.344696
1700.948242	6.582276
1699.968750	-133.683899
1698.988281	12.744079
1698.007813	-11.393331
1697.028320	82.661392
1696.046875	126.420189
1695.066406	5.126859
1694.084961	7.261706
1693.104492	-51.445324
1692.123047	296.137512
1691.140625	27.579210
1690.159180	71.870796
1689.176758	196.665543
1688.194336	268.578094
1687.211914	412.955780
1686.228516	387.136017
1685.246094	340.518341
1684.262695	440.939514
1683.279297	168.834549
1682.295898	467.290680
1681.311523	515.753906
1680.327148	388.946686
1679.342773	427.667053
1678.358398	424.235535
1677.374023	434.542816
1676.388672	527.711792
1675.403320	714.332642
1674.417969	638.078125
1673.432617	501.127167
1672.446289	561.274048
1671.459961	720.088501
1670.473633	762.339172
1669.487305	767.768250
1668.500977	999.244934
1667.513672	718.650330
1666.526367	677.384338
1665.539063	896.508484
1664.550781	898.338623
1663.563477	847.468262
1662.575195	1149.587769
1661.586914	1017.133667
1660.598633	969.858887
1659.609375	983.840637
1658.620117	1199.449829
1657.631836	898.782043
1656.641602	913.622009
1655.652344	1024.044800
1654.662109	997.038879
1653.672852	803.596252
1652.681641	713.654724
1651.691406	692.776428
1650.701172	701.233948
1649.709961	598.864197
1648.718750	441.251709
1647.727539	622.195923
1646.735352	301.249451
1645.744141	466.704865
1644.751953	267.816437
1643.759766	166.898285
1642.766602	301.145630
1641.774414	240.208099
1640.781250	124.047752
1639.788086	100.432320
1638.794922	132.369766
1637.801758	190.810547
1636.807617	233.542953
1635.813477	70.802109
1634.819336	150.698807
1633.825195	-22.240072
1632.830078	-13.242056
1631.834961	-19.938498
1630.839844	-52.856018
1629.844727	16.999357
1628.849609	-7.826573
1627.853516	-98.336845
1626.857422	-225.554581
1625.861328	-94.901527
1624.865234	62.058090
1623.868164	116.484894
1622.871094	-18.289745
1621.874023	-234.409912
1620.876953	40.884682
1619.879883	-106.773506
1618.881836	42.403748
1617.883789	-73.617310
1616.885742	-74.068230
1615.887695	222.046066
1614.888672	-9.315865
1613.889648	323.406189
1612.890625	68.542526
1611.891602	138.918625
1610.892578	175.185272
1609.892578	9.624717
1608.892578	134.974274
1607.892578	27.104706
1606.892578	-99.069206
1605.891602	75.919624
1604.890625	83.255188
1603.889648	6.801736
1602.888672	121.376740
1601.887695	-33.611435
1600.885742	-57.791134
1599.883789	148.126678
1598.881836	-64.423027
1597.879883	-78.268822
1596.876953	-196.703964
1595.874023	-166.213333
1594.871094	5.267296
1593.868164	64.304207
1592.864258	-30.814714
1591.861328	-214.719086
1590.857422	-106.296852
1589.853516	-225.022278
1588.848633	-119.413086
1587.844727	14.764282
1586.839844	-101.551216
1585.834961	-77.113510
1584.830078	98.410042
1583.824219	133.032928
1582.819336	224.873764
1581.813477	157.672775
1580.807617	-8.565306
1579.800781	101.170021
1578.794922	158.696640
1577.788086	122.391083
1576.781250	-18.088923
1575.773438	176.981888
1574.766602	184.592422
1573.758789	134.873566
1572.750977	202.058975
1571.743164	-11.626148
1570.735352	-30.425234
1569.726563	-148.070251
1568.718750	129.068085
1567.708984	122.872215
1566.700195	77.617844
1565.691406	133.505783
1564.681641	93.211075
1563.671875	32.052937
1562.662109	-57.739841
1561.652344	-33.492111
1560.641602	128.052017
1559.630859	-3.565824
1558.620117	66.928329
1557.609375	170.956940
1556.597656	222.986649
1555.586914	204.933777
1554.575195	119.418419
1553.563477	49.347519
1552.550781	-2.707076
1551.539063	-83.329765
1550.526367	58.481598
1549.513672	21.596609
1548.500977	23.397253
1547.487305	291.413055
1546.473633	65.376450
1545.459961	74.529930
1544.446289	21.529129
1543.432617	100.194786
1542.417969	-69.294479
1541.404297	-68.374649
1540.389648	-3.038582
1539.374023	-208.923706
1538.359375	-179.968063
1537.343750	34.630798
1536.328125	14.246637
1535.312500	-62.994755
1534.296875	-11.388429
1533.280273	81.315880
1532.263672	130.040405
1531.247070	-27.543011
1530.230469	-94.998772
1529.212891	-72.393288
1528.196289	210.214996
1527.178711	3.347453
1526.160156	4.963918
1525.142578	112.002785
1524.124023	82.491745
1523.106445	-3.706495
1522.087891	231.527206
1521.068359	13.942920
1520.049805	-77.664330
1519.030273	85.127831
1518.010742	155.226990
1516.991211	45.337719
1515.971680	117.778885
1514.951172	56.527088
1513.930664	-51.017391
1512.910156	-99.568817
1511.889648	141.834351
1510.868164	-35.244621
1509.846680	-37.884480
1508.826172	49.172287
1507.803711	-53.691826
1506.782227	-92.490715
1505.759766	-54.471954
1504.737305	-211.327072
1503.714844	-193.965469
1502.692383	38.489624
1501.668945	42.809971
1500.646484	-98.891296
1499.623047	-138.219940
1498.599609	-16.356220
1497.575195	5.568089
1496.550781	-120.974762
1495.527344	-101.722237
1494.502930	52.980068
1493.477539	-73.708916
1492.453125	108.910019
1491.427734	35.806389
1490.402344	105.761452
1489.376953	32.571056
1488.350586	-68.752426
1487.325195	151.667496
1486.298828	175.348724
1485.272461	61.139187
1484.245117	324.591125
1483.218750	381.240601
1482.191406	425.053436
1481.164063	234.182373
1480.136719	303.419464
1479.108398	507.678070
1478.080078	658.291809
1477.052734	324.689087
1476.023438	347.817993
1474.995117	396.389587
1473.965820	551.844788
1472.937500	633.390137
1471.908203	842.126587
1470.877930	763.175171
1469.848633	638.452454
1468.818359	874.952942
1467.788086	1012.151917
1466.757813	925.524902
1465.727539	996.527954
1464.696289	1230.131836
1463.665039	1148.542236
1462.633789	1277.835327
1461.602539	1244.512085
1460.570313	1472.737305
1459.539063	1226.116333
1458.506836	1439.012451
1457.473633	1428.482056
1456.441406	1253.055298
1455.408203	1361.796387
1454.375000	1412.166138
1453.341797	1274.889893
1452.308594	1310.062134
1451.274414	1436.457275
1450.241211	1446.263184
1449.207031	1521.932007
1448.171875	1665.956909
1447.137695	1574.447266
1446.102539	1566.529419
1445.067383	1583.946777
1444.032227	1447.007690
1442.997070	1343.041870
1441.960938	1456.678223
1440.924805	1509.595581
1439.888672	1152.896240
1438.852539	1157.882324
1437.816406	1223.556274
1436.779297	1243.735718
1435.742188	1039.095459
1434.705078	907.826111
1433.666992	811.991577
1432.629883	794.516479
1431.591797	575.139099
1430.553711	408.894226
1429.514648	573.279175
1428.476563	351.694855
1427.437500	233.642426
1426.398438	181.245285
1425.359375	310.429474
1424.320313	263.176636
1423.280273	251.259674
1422.240234	244.438400
1421.200195	328.349701
1420.159180	225.914017
1419.119141	206.675613
1418.078125	169.867874
1417.037109	150.750198
1415.996094	41.118507
1414.954102	223.386627
1413.912109	214.495331
1412.870117	316.305908
1411.828125	307.522369
1410.786133	168.106552
1409.743164	-116.945518
1408.700195	0.164899
1407.657227	-30.905140
1406.614258	66.180099
1405.570313	-65.198418
1404.527344	47.048290
1403.483398	33.822063
1402.438477	63.313240
1401.394531	-35.063541
1400.349609	127.498207
1399.304688	-13.346199
1398.259766	199.424301
1397.214844	136.469452
1396.168945	-71.738564
1395.123047	-21.731344
1394.077148	-51.824837
1393.031250	176.110306
1391.984375	138.614838
1390.937500	23.612812
1389.890625	-68.740150
1388.843750	-43.375351
1387.796875	-120.510269
1386.749023	-42.479851
1385.701172	45.596458
1384.653320	-191.284042
1383.604492	39.401283
1382.556641	35.180080
1381.507813	160.943146
1380.458984	-67.960724
1379.410156	0.491992
1378.360352	39.022449
1377.310547	202.427353
1376.260742	-73.399704
1375.210938	10.273685
1374.161133	66.550034
1373.110352	137.836319
1372.059570	109.429695
1371.008789	73.635742
1369.957031	-14.413805
1368.906250	-42.529621
1367.854492	223.420105
1366.802734	-46.199627
1365.750000	-69.091805
1364.698242	-171.558060
1363.645508	-15.029540
1362.592773	14.585911
1361.540039	-15.448348
1360.486328	103.856369
1359.433594	76.458275
1358.379883	-119.946136
1357.326172	240.682037
1356.271484	46.957672
1355.216797	457.236877
1354.163086	293.523834
1353.107422	365.908600
1352.052734	324.112640
1350.998047	634.966736
1349.942383	305.327240
1348.886719	551.665955
1347.830078	572.175354
1346.774414	503.451202
1345.717773	628.271606
1344.661133	668.804260
1343.604492	627.580688
1342.546875	544.302490
1341.490234	751.061646
1340.432617	529.194519
1339.375000	735.998291
1338.316406	838.763428
1337.258789	815.292419
1336.200195	650.797058
1335.141602	793.309387
1334.082031	767.570496
1333.023438	638.018860
1331.963867	743.528870
1330.904297	611.684082
1329.844727	618.395691
1328.784180	672.116882
1327.723633	795.063782
1326.663086	787.081116
1325.602539	635.902405
1324.541992	778.707397
1323.480469	731.396606
1322.418945	837.198608
1321.357422	849.232483
1320.295898	742.886902
1319.233398	757.503113
1318.170898	1016.318115
1317.108398	1011.245850
1316.045898	954.458191
1314.982422	885.415649
1313.918945	813.985840
1312.855469	631.776062
1311.791992	939.824402
1310.728516	962.140503
1309.664063	893.393005
1308.599609	972.401428
1307.535156	1159.692993
1306.469727	936.068298
1305.404297	973.315491
1304.338867	936.808411
1303.273438	821.675842
1302.208008	699.254517
1301.141602	773.526917
1300.075195	732.317993
1299.008789	828.726135
1297.942383	782.676086
1296.875000	844.711914
1295.807617	806.097778
1294.740234	892.703735
1293.672852	883.597900
1292.604492	891.690613
1291.537109	791.887268
1290.468750	883.421875
1289.399414	411.037415
1288.331055	745.328552
1287.261719	670.228699
1286.192383	715.237183
1285.123047	924.366455
1284.052734	726.873779
1282.983398	632.327209
1281.913086	694.501160
1280.841797	670.996033
1279.771484	897.103394
1278.700195	665.647583
1277.628906	666.656067
1276.557617	645.666870
1275.486328	742.043030
1274.414063	659.949097
1273.341797	609.665527
1272.269531	608.272217
1271.197266	856.028809
1270.124023	891.214172
1269.050781	735.943665
1267.977539	985.948547
1266.904297	774.593994
1265.830078	736.560181
1264.756836	786.363159
1263.681641	784.913269
1262.607422	920.009827
1261.533203	945.340088
1260.458008	683.050110
1259.382813	625.551270
1258.307617	823.867798
1257.231445	759.030701
1256.155273	762.392578
1255.079102	731.656616
1254.002930	971.098022
1252.926758	933.000122
1251.849609	748.919067
1250.772461	868.956787
1249.695313	660.617126
1248.617188	661.441711
1247.540039	620.927368
1246.461914	692.197388
1245.382813	656.500793
1244.304688	635.376465
1243.225586	723.522888
1242.146484	848.027466
1241.067383	586.462463
1239.988281	545.849487
1238.908203	473.676422
1237.828125	624.698730
1236.748047	942.980957
1235.667969	606.363098
1234.586914	713.520508
1233.505859	675.167725
1232.424805	716.768860
1231.343750	486.966614
1230.261719	555.161865
1229.179688	715.315491
1228.097656	550.926697
1227.015625	430.146149
1225.932617	401.338501
1224.850586	556.398254
1223.767578	254.149231
1222.683594	201.092560
1221.600586	392.238220
1220.516602	293.162811
1219.432617	191.673264
1218.347656	244.825516
1217.263672	392.134735
1216.178711	278.479095
1215.093750	198.637344
1214.008789	485.742798
1212.922852	229.597351
1211.836914	275.159698
1210.750977	101.110001
1209.665039	361.259308
1208.579102	288.457764
1207.492188	196.347015
1206.405273	328.398712
1205.318359	282.010895
1204.230469	392.197235
1203.142578	340.892426
1202.054688	171.556061
1200.966797	84.107742
1199.877930	102.558128
1198.790039	39.129047
1197.701172	-0.268216
1196.611328	-188.852814
1195.522461	199.815186
1194.432617	114.559944
1193.342773	17.270771
1192.252930	-75.221466
1191.162109	-196.566452
1190.072266	-82.471237
1188.981445	74.745438
1187.889648	-104.350273
1186.798828	-38.534424
1185.707031	67.994141
1184.615234	4.044189
1183.523438	-40.738834
1182.430664	70.346733
1181.337891	-29.701694
1180.245117	66.838547
1179.152344	-105.182907
1178.059570	185.334549
1176.965820	104.293625
1175.872070	-89.348961
1174.778320	52.318981
1173.683594	35.837780
1172.588867	143.786392
1171.494141	196.587830
1170.399414	-157.446243
1169.303711	-119.069550
1168.208984	158.407532
1167.113281	57.906052
1166.016602	201.224945
1164.920898	-92.937080
1163.824219	-95.511696
1162.727539	59.530788
1161.630859	-141.418686
1160.533203	204.480667
1159.435547	84.645462
1158.337891	-144.978653
1157.240234	169.513000
1156.141602	73.462090
1155.043945	-1.121247
1153.944336	138.878983
1152.845703	219.172852
1151.747070	530.585449
1150.647461	79.235641
1149.547852	-21.734797
1148.447266	72.603531
1147.347656	-66.517883
1146.247070	-255.629379
1145.146484	88.489090
1144.044922	-153.028061
1142.944336	-204.133560
1141.842773	49.204529
1140.741211	-75.745697
1139.638672	215.394241
1138.537109	35.703190
1137.434570	31.907209
1136.332031	111.231628
1135.228516	287.864410
1134.125977	74.895470
1133.022461	89.915886
1131.917969	-16.185045
1130.814453	84.210144
1129.709961	215.359390
1128.605469	609.731506
1127.500977	434.677795
1126.396484	342.659058
1125.291016	309.903076
1124.185547	277.127869
1123.080078	400.724884
1121.973633	199.667999
1120.868164	-29.741110
1119.761719	160.037354
1118.654297	174.503174
1117.547852	345.153473
1116.440430	241.195969
1115.333008	276.839081
1114.225586	347.916748
1113.117188	94.963356
1112.008789	128.162064
1110.900391	12.414170
1109.791992	90.468643
1108.682617	180.267075
1107.573242	222.763245
1106.463867	307.725647
1105.354492	253.334976
1104.244141	92.722191
1103.133789	406.495483
1102.023438	184.544495
1100.913086	413.204163
1099.801758	448.359436
1098.690430	384.462250
1097.579102	511.509735
1096.467773	485.306549
1095.355469	522.709351
1094.243164	317.464020
1093.130859	288.929047
1092.017578	554.695435
1090.905273	544.934753
1089.791992	469.267487
1088.677734	640.669250
1087.564453	358.003052
1086.450195	312.982178
1085.335938	209.198288
1084.221680	439.258881
1083.106445	539.945374
1081.991211	417.374939
1080.875977	250.230164
1079.760742	449.535553
1078.644531	392.813843
1077.528320	89.640060
1076.412109	302.932251
1075.295898	258.033234
1074.178711	229.574188
1073.061523	86.218018
1071.944336	179.758713
1070.826172	188.865570
1069.708984	10.497053
1068.590820	-104.520027
1067.471680	113.167946
1066.353516	351.859161
1065.234375	325.857117
1064.115234	173.472046
1062.996094	206.069199
1061.875977	79.549446
1060.755859	46.682919
1059.635742	317.899323
1058.515625	247.625427
1057.394531	44.146942
1056.273438	100.215332
1055.152344	196.008316
1054.031250	72.187027
1052.909180	13.838055
1051.787109	44.277168
1050.665039	170.445755
1049.541992	-67.520714
1048.418945	222.008881
1047.295898	427.452454
1046.172852	301.641968
1045.048828	138.606567
1043.925781	66.610054
1042.801758	-26.301872
1041.676758	-28.264936
1040.552734	137.553726
1039.427734	93.706848
1038.302734	8.004834
1037.176758	-112.544449
1036.050781	-212.048676
1034.924805	230.714676
1033.798828	68.449509
1032.672852	285.421295
1031.545898	76.793373
1030.418945	226.325928
1029.291992	59.737530
1028.164063	-113.704903
1027.036133	-89.548920
1025.908203	-28.193216
1024.780273	-152.583359
1023.651367	-30.787207
1022.522461	-308.211975
1021.393555	-297.716309
1020.264648	-166.535904
1019.134766	-93.355659
1018.004883	-61.894543
1016.875000	-162.536682
1015.744141	-209.775482
1014.613281	92.967773
1013.482422	-185.865906
1012.351563	65.890060
1011.219727	120.751236
1010.088867	25.172588
1008.956055	36.151962
1007.824219	91.160324
1006.691406	308.138611
1005.558594	520.451111
1004.425781	1158.207642
1003.292969	1324.108765
1002.159180	1152.537720
1001.025391	1011.148499
999.891602	763.619141
998.756836	264.504822
997.622070	132.844025
996.487305	84.420334
995.352539	-104.709267
994.216797	112.436256
993.081055	126.529922
991.945313	43.812252
990.808594	-241.727783
989.672852	127.668053
988.536133	-10.113331
987.398438	197.876709
986.261719	309.084442
985.124023	72.515244
983.986328	-85.583275
982.847656	140.913925
981.709961	52.058983
980.571289	-124.132507
979.432617	189.842575
978.292969	20.733482
977.153320	-240.204880
976.013672	25.501141
974.874023	213.007828
973.734375	274.114014
972.593750	98.633598
971.453125	141.497864
970.311523	145.371429
969.170898	-130.757690
968.029297	56.929066
966.886719	-44.529140
965.745117	81.248840
964.602539	227.673691
963.459961	380.977844
962.317383	261.476593
961.173828	185.642456
960.030273	84.707672
958.886719	300.026489
957.743164	-68.716774
956.598633	48.209427
955.454102	139.967636
954.309570	-49.759823
953.165039	227.454437
952.019531	-37.565063
950.874023	104.709122
949.727539	-100.577133
948.582031	96.642715
947.435547	-131.266907
946.289063	-11.692939
945.141602	123.876892
943.995117	302.846466
942.847656	187.242722
941.699219	222.417877
940.551758	-89.257805
939.403320	89.841560
938.254883	207.327545
937.105469	156.049606
935.957031	378.473206
934.807617	188.249008
933.658203	185.055710
932.507813	393.821014
931.357422	242.629715
930.207031	-31.411404
929.056641	65.866905
927.906250	-41.714756
926.754883	-17.193306
925.603516	-56.335861
924.451172	-163.648026
923.298828	-195.806213
922.146484	-86.927406
920.994141	-71.243797
919.841797	210.377625
918.688477	76.130623
917.535156	80.561150
916.380859	30.533936
915.227539	39.614925
914.073242	48.737579
912.918945	-178.110031
911.763672	-166.576691
910.608398	-211.709610
909.453125	-77.621979
908.297852	-31.973867
907.141602	133.829208
905.985352	-65.255264
904.829102	-58.029976
903.672852	33.041245
902.515625	139.961197
901.358398	95.179359
900.201172	39.141052
899.042969	84.998573
897.884766	83.360435
896.726563	-22.288015
895.568359	-19.306177
894.409180	-20.815098
893.250000	135.930298
892.090820	68.918251
890.930664	-79.364799
889.771484	2.840580
888.611328	-100.133301
887.450195	6.925488
886.289063	23.677828
885.128906	340.570618
883.966797	66.260910
882.805664	-194.359680
881.643555	244.195755
880.481445	299.316437
879.319336	27.620457
878.156250	96.326881
876.993164	86.170593
875.830078	73.785286
874.666016	234.805099
873.502930	125.621628
872.338867	122.284515
871.173828	67.207771
870.009766	257.379578
868.844727	121.354515
867.679688	149.548035
866.513672	-62.800163
865.348633	300.316559
864.182617	267.804443
863.015625	197.124390
861.849609	119.745880
860.682617	98.541039
859.515625	3.269969
858.347656	213.269104
857.180664	315.469818
856.012695	457.999176
854.843750	474.867859
853.675781	518.634216
852.506836	616.175293
851.337891	384.221954
850.167969	320.416290
848.999023	321.597931
847.829102	412.349060
846.658203	319.453766
845.488281	-39.782410
844.317383	57.675797
843.146484	199.823914
841.975586	176.366043
840.803711	141.722656
839.631836	57.894188
838.459961	173.030106
837.287109	-18.065372
836.114258	139.449112
834.941406	169.551132
833.768555	248.750565
832.594727	151.513702
831.420898	141.353897
830.247070	249.450897
829.072266	453.406799
827.898438	255.755127
826.722656	252.176804
825.547852	319.919922
824.372070	265.011658
823.196289	-23.877195
822.020508	-2.982799
820.844727	66.874756
819.667969	145.576767
818.491211	257.605652
817.313477	-231.404373
816.136719	-14.814731
814.958984	-192.132629
813.781250	-111.395042
812.602539	2.624994
811.423828	-230.250046
810.245117	-205.228790
809.066406	17.510445
807.886719	31.282434
806.707031	-72.703430
805.527344	242.996643
804.346680	-25.342623
803.166992	-224.787918
801.985352	-240.011108
800.804688	-230.862778
799.623047	108.702110
798.441406	-303.610657
797.259766	-86.194031
796.078125	-63.953728
794.895508	-55.062355
793.712891	-185.776794
792.529297	-196.878113
791.346680	108.613747
790.163086	119.500282
788.978516	130.334839
787.794922	57.045952
786.610352	156.287537
785.425781	-164.758423
784.241211	142.240891
783.055664	93.153725
781.870117	333.554810
780.684570	89.923523
779.498047	42.957169
778.311523	249.937683
777.125000	-119.487541
775.938477	-67.173019
774.750977	4.931062
773.563477	-112.788658
772.375977	-78.296013
771.187500	331.034943
769.999023	129.401581
768.810547	38.032520
767.622070	149.407379
766.432617	-49.973919
765.243164	100.925095
764.053711	73.332153
762.863281	259.266693
761.672852	37.858089
760.482422	208.220917
759.291992	92.448204
758.100586	264.826935
756.909180	201.783615
755.717773	345.391876
754.525391	172.369278
753.333008	12.573193
752.140625	-28.551603
750.948242	138.967026
749.754883	218.523407
748.561523	188.231949
747.368164	355.458405
746.173828	48.573689
744.979492	40.163040
743.785156	75.585472
742.590820	-60.086117
741.395508	-160.657639
740.200195	-92.448868
739.003906	-4.587981
737.808594	-17.575325
736.612305	65.777390
735.416016	-43.639458
734.218750	-137.716736
733.021484	140.301270
731.824219	94.305069
730.626953	223.315033
729.428711	236.310425
728.230469	122.446579
727.032227	262.202911
725.833984	264.172241
724.634766	257.370911
723.435547	342.302063
722.235352	381.300476
721.036133	204.088394
719.835938	173.199600
718.635742	74.647171
717.434570	120.133072
716.233398	73.955643
715.032227	400.737152
713.831055	142.974899
712.628906	186.154129
711.426758	203.147522
710.224609	132.964157
709.021484	145.579590
707.818359	66.706451
706.615234	44.474987
705.412109	65.788925
704.208008	252.491058
703.003906	88.780495
701.799805	66.547340
700.594727	111.739960
699.389648	80.811424
698.184570	-6.621504
696.979492	-130.957657
695.773438	7.685048
694.567383	-34.037102
693.361328	-58.354889
692.154297	54.141224
690.947266	53.713055
689.740234	-87.770485
688.533203	-42.569351
687.325195	-112.346107
686.117188	-323.044922
684.909180	84.342903
683.700195	-241.154617
682.491211	-154.688660
681.282227	29.268139
680.072266	-159.434753
678.863281	-96.783295
677.653320	35.157887
676.442383	-10.443026
675.232422	-131.728333
674.021484	166.847046
672.810547	-49.527195
671.598633	402.530182
670.386719	123.583931
669.174805	132.329697
667.962891	50.349922
666.750000	33.282001
665.537109	-80.932350
664.324219	31.738630
663.110352	-149.239227
661.897461	-51.590698
660.683594	59.027557
659.468750	-7.274205
658.254883	88.323975
657.040039	17.882732
655.824219	59.670715
654.609375	-230.455215
653.393555	-141.047165
652.177734	-34.352879
650.960938	128.389557
649.745117	43.472221
648.528320	-220.029175
647.311523	63.489117
646.093750	-44.731857
644.875977	105.415543
643.658203	279.268768
642.440430	485.417328
641.221680	83.061882
640.002930	9.931148
638.784180	-20.055065
637.564453	89.771301
636.344727	261.980713
635.125000	8.989350
633.905273	159.945892
632.684570	107.034874
631.463867	84.348190
630.243164	55.390324
629.021484	-97.821480
627.799805	115.966774
626.578125	-154.788940
625.356445	57.117500
624.133789	168.370377
622.911133	54.760769
621.688477	149.204147
620.464844	38.180603
619.241211	-72.587181
618.017578	-5.400093
616.793945	-197.017868
615.569336	-15.980600
614.344727	17.582788
613.120117	59.920876
611.894531	53.299313
610.668945	-23.623716
609.443359	60.055202
608.216797	107.632187
606.991211	183.230103
605.764648	-114.727432
604.537109	-109.015198
