# Supplementary material for: Raman spectroscopy accurately differentiates mucosal healing from non-healing and biochemical changes following biological therapy in inflammatory bowel disease
Source: PLoS One. 2021 Jun 2;16(6):e0252210. doi: 10.1371/journal.pone.0252210 (PMC8172032; doi:10.1371/journal.pone.0252210)
Supplement: S4 Dataset — (ZIP) [file pone.0252210.s006.zip › CD Mucosal healing/EC042-1_base sub CR removed_99__X_-26577.8__Y_40174.2__Time_1103.txt]

1714.793945	85.800331
1713.817383	5.273109
1712.840820	91.381592
1711.864258	-23.693018
1710.886719	110.583717
1709.909180	105.449989
1708.931641	-159.562378
1707.953125	-27.893173
1706.975586	-182.743774
1705.997070	-104.450157
1705.018555	-47.457737
1704.040039	7.005943
1703.060547	-69.527802
1702.081055	1.341229
1701.101563	-69.356224
1700.122070	28.712496
1699.142578	-4.003558
1698.162109	8.987216
1697.181641	62.364082
1696.201172	105.348267
1695.220703	63.167122
1694.239258	272.360535
1693.257813	441.770660
1692.276367	256.437195
1691.294922	487.920746
1690.313477	508.902283
1689.331055	444.883270
1688.348633	325.303314
1687.366211	371.527069
1686.383789	466.153992
1685.400391	673.094177
1684.416992	664.555542
1683.433594	701.772583
1682.450195	710.142334
1681.465820	702.974060
1680.482422	632.425659
1679.498047	825.871826
1678.512695	889.299072
1677.528320	1096.890015
1676.542969	1081.425293
1675.558594	1164.892456
1674.572266	1073.296143
1673.586914	1256.063110
1672.601563	1468.491577
1671.615234	1314.653198
1670.628906	1618.287964
1669.642578	1585.020752
1668.655273	1546.947632
1667.668945	1865.144287
1666.681641	1658.200195
1665.694336	1985.196289
1664.706055	1675.864014
1663.718750	1820.732544
1662.730469	1844.050659
1661.742188	1995.118286
1660.753906	1992.899536
1659.764648	2036.214355
1658.775391	2326.395264
1657.787109	2177.283447
1656.796875	2155.804688
1655.807617	1859.505127
1654.818359	1762.345947
1653.828125	1803.306152
1652.837891	1519.301270
1651.846680	1553.303833
1650.856445	1463.484009
1649.865234	1397.950684
1648.874023	1277.397461
1647.882813	1122.997559
1646.891602	1098.587891
1645.899414	892.347107
1644.907227	842.461487
1643.915039	639.882751
1642.922852	625.256958
1641.930664	273.223907
1640.937500	309.648285
1639.944336	335.914520
1638.951172	243.880020
1637.957031	191.827148
1636.963867	216.653641
1635.969727	154.859283
1634.975586	151.444138
1633.981445	93.069702
1632.986328	253.707245
1631.991211	43.297848
1630.996094	-40.289249
1630.000977	-223.531509
1629.005859	114.737068
1628.009766	-128.328293
1627.013672	-123.689003
1626.017578	-155.562973
1625.021484	46.903103
1624.024414	-89.563286
1623.028320	-94.262314
1622.031250	37.958717
1621.033203	-63.433891
1620.036133	-104.104340
1619.038086	167.994186
1618.041016	301.072418
1617.041992	287.328552
1616.043945	321.061707
1615.045898	250.050552
1614.046875	126.817856
1613.047852	95.636452
1612.048828	138.084106
1611.048828	-34.261124
1610.049805	-130.341278
1609.049805	22.725843
1608.049805	-203.975296
1607.048828	221.761063
1606.048828	173.490662
1605.047852	282.465302
1604.046875	153.336288
1603.045898	95.046928
1602.044922	104.926270
1601.042969	141.070724
1600.041016	77.924232
1599.039063	-84.455444
1598.037109	-249.290802
1597.034180	-79.442871
1596.031250	-183.955185
1595.028320	-118.551971
1594.025391	-3.492583
1593.022461	-230.505981
1592.018555	-462.598145
1591.014648	-130.766647
1590.010742	-91.318420
1589.006836	-17.947958
1588.001953	-88.055344
1586.997070	-35.554050
1585.992188	-95.187172
1584.987305	-58.349087
1583.982422	48.829594
1582.976563	56.930611
1581.970703	262.989136
1580.964844	489.763519
1579.958984	96.671349
1578.952148	266.031860
1577.945313	143.757690
1576.938477	-59.188377
1575.931641	81.313774
1574.924805	346.542572
1573.916992	190.296005
1572.909180	122.438568
1571.901367	15.536094
1570.893555	-10.844497
1569.884766	84.812592
1568.876953	86.810631
1567.868164	441.919952
1566.858398	-93.875404
1565.849609	118.112511
1564.839844	-30.885345
1563.830078	284.551971
1562.820313	220.944366
1561.810547	40.509121
1560.799805	282.716034
1559.790039	29.470009
1558.779297	45.770706
1557.767578	30.811962
1556.756836	316.268433
1555.745117	-9.911613
1554.733398	16.117800
1553.721680	85.988869
1552.709961	246.269470
1551.697266	121.597946
1550.685547	131.368286
1549.672852	228.914246
1548.659180	111.546799
1547.646484	182.828247
1546.632813	228.033066
1545.619141	296.290894
1544.605469	46.449738
1543.591797	-22.614874
1542.577148	171.641006
1541.562500	146.081573
1540.547852	60.940060
1539.533203	50.495716
1538.518555	-115.014107
1537.502930	-71.647453
1536.487305	-10.452703
1535.471680	-68.148232
1534.456055	15.801596
1533.439453	50.505314
1532.422852	105.597420
1531.406250	124.366768
1530.389648	173.826965
1529.373047	40.143028
1528.355469	-65.382683
1527.337891	-21.739132
1526.320313	163.253677
1525.302734	103.425240
1524.284180	-111.010437
1523.265625	-119.760811
1522.247070	89.904305
1521.228516	85.804054
1520.208984	58.328735
1519.190430	174.597778
1518.170898	254.598831
1517.151367	-102.470406
1516.130859	-148.785553
1515.111328	-23.219257
1514.090820	4.478470
1513.070313	-96.426079
1512.049805	-33.244766
1511.028320	-193.583557
1510.006836	-302.767059
1508.986328	-14.531988
1507.963867	14.314984
1506.942383	-77.567886
1505.919922	-197.843491
1504.898438	-128.624512
1503.875977	-133.974915
1502.852539	-149.802155
1501.830078	123.592110
1500.806641	-146.226212
1499.783203	-331.659912
1498.759766	-174.242508
1497.736328	-196.237885
1496.711914	-44.470581
1495.687500	173.529770
1494.663086	-92.119667
1493.638672	28.224689
1492.613281	17.927284
1491.587891	224.673370
1490.563477	88.746674
1489.537109	62.501114
1488.511719	360.461334
1487.485352	178.011383
1486.458984	373.298676
1485.432617	287.538605
1484.406250	438.961212
1483.379883	391.125702
1482.352539	389.028168
1481.325195	549.972412
1480.297852	519.439758
1479.269531	552.460022
1478.241211	842.711731
1477.213867	1002.732483
1476.184570	787.990479
1475.156250	1052.038940
1474.127930	839.618652
1473.098633	973.364441
1472.069336	1335.987183
1471.040039	1273.310303
1470.009766	1373.331543
1468.979492	1671.579712
1467.950195	1687.277588
1466.918945	2206.246582
1465.888672	1972.399170
1464.857422	1962.162842
1463.827148	2119.531006
1462.795898	2297.010986
1461.763672	2385.374268
1460.732422	2498.993896
1459.700195	2480.406982
1458.667969	2530.251709
1457.635742	2851.511475
1456.603516	2644.774414
1455.570313	2798.219971
1454.537109	2832.300781
1453.503906	2858.665039
1452.470703	3133.364746
1451.436523	2997.239502
1450.403320	3182.929932
1449.369141	2973.214600
1448.333984	3270.078857
1447.299805	3105.865723
1446.264648	3222.669189
1445.230469	3096.367432
1444.194336	2982.670898
1443.159180	2965.132080
1442.124023	2927.304688
1441.087891	2869.187744
1440.051758	2800.934082
1439.015625	2659.348145
1437.978516	2431.823242
1436.941406	2325.654053
1435.904297	2318.026611
1434.867188	2002.210327
1433.830078	2027.426636
1432.791992	1608.217163
1431.754883	1499.675415
1430.715820	1151.365356
1429.677734	1242.249878
1428.639648	813.416443
1427.600586	1037.971924
1426.561523	795.934753
1425.522461	697.702026
1424.482422	355.005676
1423.443359	695.397278
1422.403320	451.126221
1421.363281	499.165863
1420.322266	516.963989
1419.282227	549.902893
1418.241211	477.108215
1417.200195	429.540314
1416.159180	384.541443
1415.117188	201.215759
1414.076172	75.875740
1413.034180	189.497849
1411.992188	6.459171
1410.949219	150.283875
1409.907227	83.030037
1408.864258	329.894165
1407.821289	76.844788
1406.777344	22.343748
1405.734375	-67.201897
1404.690430	71.775856
1403.646484	77.749062
1402.602539	226.818390
1401.557617	57.280865
1400.513672	203.940048
1399.468750	109.872391
1398.423828	-16.660566
1397.377930	9.827859
1396.333008	224.364029
1395.287109	296.074799
1394.241211	34.700630
1393.195313	16.462021
1392.148438	153.552979
1391.101563	-89.808830
1390.054688	82.498276
1389.007813	92.199455
1387.960938	142.036453
1386.913086	14.369642
1385.865234	26.910086
1384.817383	14.565388
1383.769531	-65.137749
1382.720703	-144.698944
1381.671875	-121.660751
1380.623047	-83.514168
1379.574219	-42.754158
1378.524414	-111.754997
1377.475586	74.050652
1376.425781	-87.013565
1375.375977	-222.914108
1374.325195	-109.160629
1373.274414	4.688256
1372.224609	-53.407173
1371.172852	-156.237686
1370.122070	52.711620
1369.070313	14.998461
1368.019531	263.990875
1366.967773	-189.428650
1365.915039	72.234947
1364.863281	-84.336876
1363.810547	140.170746
1362.757813	118.352486
1361.705078	51.919590
1360.651367	-61.602066
1359.598633	71.337242
1358.544922	87.500000
1357.491211	210.726913
1356.436523	247.061874
1355.382813	417.757202
1354.328125	402.199524
1353.273438	257.656464
1352.217773	326.910614
1351.163086	309.420776
1350.107422	716.585510
1349.051758	463.586487
1347.996094	679.836487
1346.939453	595.987854
1345.883789	896.799194
1344.827148	652.119690
1343.769531	943.207092
1342.712891	1117.867676
1341.655273	1384.309814
1340.598633	1190.008057
1339.540039	1365.022461
1338.482422	1188.496460
1337.423828	1319.232300
1336.366211	1086.224365
1335.307617	969.804932
1334.248047	1296.511597
1333.189453	915.768921
1332.129883	1000.334167
1331.070313	1225.988647
1330.010742	930.101379
1328.950195	1118.955688
1327.890625	1053.396118
1326.830078	931.214417
1325.768555	1172.352173
1324.708008	1299.978760
1323.646484	1146.262085
1322.585938	1140.907959
1321.523438	921.011902
1320.461914	1017.221252
1319.400391	1086.431274
1318.337891	1239.635498
1317.275391	1168.569702
1316.211914	1331.897461
1315.149414	1295.701050
1314.085938	1212.869385
1313.022461	1209.082642
1311.958984	1220.251709
1310.894531	1256.205322
1309.831055	1238.160156
1308.766602	1180.903320
1307.701172	1084.459351
1306.636719	1258.874268
1305.571289	1209.531616
1304.505859	1133.320557
1303.440430	1067.146118
1302.375000	1377.272583
1301.308594	1095.117065
1300.242188	1213.761841
1299.175781	1258.818359
1298.109375	1134.541016
1297.041992	1071.859375
1295.975586	1311.333618
1294.908203	1234.222656
1293.839844	1005.148438
1292.772461	952.976685
1291.704102	915.687927
1290.635742	1067.395752
1289.567383	883.283752
1288.498047	601.341003
1287.428711	895.588684
1286.360352	704.709473
1285.290039	798.207886
1284.220703	808.536377
1283.150391	777.362976
1282.080078	927.495178
1281.009766	911.259094
1279.939453	672.482544
1278.868164	925.671021
1277.796875	968.525940
1276.725586	1033.492432
1275.654297	844.288818
1274.582031	973.042114
1273.509766	911.242188
1272.437500	1235.613281
1271.365234	1054.315308
1270.291992	1066.135376
1269.218750	1183.047485
1268.145508	970.467102
1267.072266	1395.065674
1265.999023	1224.213867
1264.924805	1238.933716
1263.850586	1409.837158
1262.776367	1588.072021
1261.701172	1327.500488
1260.625977	1227.997803
1259.550781	1248.026367
1258.475586	1326.600952
1257.400391	1483.164673
1256.324219	1123.476196
1255.248047	1294.777466
1254.171875	1018.197021
1253.094727	1133.616699
1252.018555	1365.840942
1250.941406	1444.780884
1249.864258	1227.047485
1248.786133	1371.755493
1247.708008	1270.935181
1246.630859	1277.150146
1245.551758	1361.172119
1244.473633	1083.241577
1243.394531	1162.507202
1242.316406	1181.078491
1241.236328	939.923279
1240.157227	1121.236450
1239.077148	1224.856445
1237.998047	925.734375
1236.917969	1077.927490
1235.836914	1336.784790
1234.756836	1416.141968
1233.675781	1093.115112
1232.594727	1005.323975
1231.512695	1046.000977
1230.431641	1164.190674
1229.349609	1032.895996
1228.267578	1051.789429
1227.185547	923.020508
1226.102539	791.892212
1225.019531	936.664856
1223.936523	728.185364
1222.853516	730.210938
1221.769531	630.675354
1220.686523	465.902618
1219.602539	504.217926
1218.517578	428.933167
1217.433594	488.956329
1216.348633	447.491547
1215.263672	348.068756
1214.178711	506.996033
1213.092773	279.628998
1212.007813	636.330994
1210.921875	737.100952
1209.834961	673.772400
1208.749023	487.445068
1207.662109	942.502625
1206.575195	809.153076
1205.488281	721.608826
1204.400391	484.676727
1203.313477	346.568329
1202.225586	425.225586
1201.136719	161.885406
1200.048828	228.407181
1198.959961	-46.913811
1197.871094	26.730492
1196.782227	215.754929
1195.692383	0.568602
1194.603516	6.637966
1193.513672	-186.899307
1192.423828	-65.556046
1191.333008	-285.562958
1190.242188	-222.053802
1189.151367	-168.256104
1188.060547	-145.777267
1186.969727	73.482407
1185.877930	-249.905243
1184.786133	-225.264877
1183.694336	-207.916687
1182.601563	-123.500832
1181.509766	18.346605
1180.416992	32.966148
1179.323242	109.810982
1178.230469	23.563955
1177.136719	88.207794
1176.042969	186.263397
1174.949219	265.018311
1173.854492	156.873001
1172.760742	154.006439
1171.666016	141.464172
1170.570313	272.388123
1169.475586	108.904167
1168.379883	60.187340
1167.284180	-7.745363
1166.188477	-94.882462
1165.091797	59.305946
1163.996094	0.645155
1162.899414	252.466629
1161.801758	93.240707
1160.705078	156.051193
1159.607422	-96.421303
1158.509766	47.319832
1157.412109	97.811790
1156.313477	241.204117
1155.215820	355.790833
1154.117188	129.189224
1153.017578	43.230297
1151.918945	-119.085121
1150.819336	-71.742783
1149.719727	130.319534
1148.620117	289.288788
1147.519531	97.981010
1146.418945	-233.841904
1145.318359	103.250275
1144.217773	133.060913
1143.116211	50.897942
1142.014648	-109.856003
1140.913086	-201.696274
1139.811523	-22.564484
1138.708984	77.905655
1137.606445	42.733128
1136.503906	102.491119
1135.401367	59.943287
1134.297852	152.656815
1133.194336	157.340759
1132.090820	225.991333
1130.987305	413.151703
1129.882813	576.361389
1128.778320	689.549866
1127.673828	1144.094360
1126.569336	827.649475
1125.463867	978.242859
1124.358398	912.952942
1123.252930	596.385742
1122.146484	727.586182
1121.041016	723.596680
1119.934570	672.117981
1118.828125	670.252808
1117.720703	566.477417
1116.613281	753.691833
1115.505859	424.939636
1114.398438	356.399506
1113.291016	564.445374
1112.182617	498.016113
1111.074219	575.682312
1109.964844	461.769531
1108.856445	706.914734
1107.747070	895.133240
1106.637695	856.439575
1105.528320	614.600525
1104.417969	842.482300
1103.307617	956.869446
1102.197266	934.247559
1101.086914	1012.955811
1099.975586	916.993225
1098.864258	1042.595825
1097.752930	1097.317993
1096.641602	930.377747
1095.529297	980.168518
1094.416992	822.538208
1093.304688	883.900574
1092.191406	869.781494
1091.079102	1039.188721
1089.965820	888.344421
1088.852539	817.472046
1087.738281	977.064209
1086.624023	795.473633
1085.509766	983.030273
1084.395508	923.581726
1083.280273	833.513062
1082.166016	1053.569702
1081.050781	803.603882
1079.934570	964.668030
1078.819336	817.994629
1077.703125	802.761536
1076.586914	752.255981
1075.469727	788.511230
1074.353516	388.352081
1073.236328	637.963867
1072.119141	777.188904
1071.000977	906.898193
1069.882813	706.018127
1068.765625	762.936340
1067.646484	714.329529
1066.528320	370.592133
1065.409180	565.516479
1064.290039	425.531281
1063.170898	505.572632
1062.050781	548.079834
1060.930664	791.718079
1059.810547	672.675415
1058.690430	555.989624
1057.569336	383.203430
1056.449219	411.481171
1055.327148	339.215546
1054.206055	344.062042
1053.083984	638.492310
1051.961914	561.480530
1050.839844	804.322327
1049.717773	265.131805
1048.594727	514.891113
1047.471680	153.285614
1046.348633	356.286682
1045.224609	638.462585
1044.101563	330.683167
1042.976563	193.175003
1041.852539	127.982643
1040.728516	249.203659
1039.603516	218.968887
1038.478516	342.448029
1037.352539	9.566866
1036.227539	309.964661
1035.101563	275.140625
1033.974609	105.408241
1032.848633	510.299164
1031.721680	473.191681
1030.594727	529.128418
1029.467773	192.260727
1028.340820	136.763199
1027.212891	-137.063004
1026.084961	90.984764
1024.956055	84.424500
1023.828125	-216.923660
1022.699219	-42.266716
1021.570313	-278.374878
1020.440430	-252.165451
1019.311523	-297.801208
1018.181641	-213.504364
1017.050781	-212.652817
1015.920898	-299.802246
1014.790039	-173.656937
1013.659180	-107.731705
1012.528320	53.204693
1011.396484	306.764648
1010.265625	407.495239
1009.132813	346.222595
1008.000977	335.985291
1006.868164	601.146423
1005.736328	1187.793335
1004.602539	1633.182739
1003.469727	2612.530029
1002.335938	3376.552002
1001.202148	2675.241211
1000.068359	1625.506104
998.933594	999.049622
997.799805	659.350464
996.665039	186.009369
995.529297	269.265472
994.394531	354.918793
993.258789	209.936005
992.123047	76.677223
990.986328	75.043289
989.849609	-46.344219
988.712891	7.628278
987.576172	73.232536
986.439453	-91.443314
985.301758	18.183678
984.164063	-125.404358
983.025391	-116.843040
981.887695	-85.116486
980.749023	-101.587799
979.610352	-184.621201
978.470703	-71.963264
977.332031	284.553070
976.192383	146.766708
975.051758	-2.296608
973.912109	51.093620
972.771484	171.238022
971.630859	27.351231
970.490234	166.143890
969.348633	-268.911011
968.207031	72.197456
967.065430	245.800919
965.923828	15.725065
964.781250	194.189392
963.638672	152.608368
962.496094	193.754807
961.352539	434.461823
960.208984	274.227234
959.065430	215.050308
957.921875	330.152863
956.777344	285.089142
955.632813	166.975311
954.488281	191.005692
953.343750	318.183167
952.198242	164.097549
951.052734	261.862244
949.907227	391.782623
948.760742	142.339539
947.614258	110.331207
946.467773	121.947670
945.321289	28.664083
944.173828	8.703862
943.026367	210.436615
941.878906	209.093201
940.730469	335.756714
939.582031	248.065628
938.433594	158.332642
937.285156	306.032471
936.135742	611.190125
934.987305	369.289154
933.836914	159.603958
932.687500	415.043579
931.537109	333.412384
930.386719	201.911469
929.236328	88.884293
928.084961	158.221817
926.934570	6.961468
925.783203	151.764481
924.630859	112.437431
923.478516	57.404663
922.327148	-22.420008
921.173828	-74.731964
920.021484	-72.280701
918.868164	-19.649477
917.714844	76.309502
916.561523	-184.143036
915.407227	-196.790771
914.252930	-284.150665
913.098633	-393.977814
911.944336	-224.486298
910.789063	-283.992645
909.633789	-173.194412
908.478516	-152.958221
907.322266	-205.082733
906.166016	-41.705608
905.009766	-215.816711
903.853516	-251.491928
902.696289	-112.592049
901.539063	1.513942
900.381836	36.515614
899.223633	125.989922
898.065430	9.705945
896.907227	162.817902
895.749023	-131.738770
894.589844	-32.589931
893.430664	172.911591
892.271484	-195.517685
891.112305	62.205845
889.952148	118.942978
888.791992	-273.579803
887.630859	-94.564087
886.470703	23.567574
885.309570	-34.222210
884.148438	0.661463
882.986328	-72.590149
881.825195	165.517197
880.663086	144.390182
879.500000	238.366180
878.337891	-97.981361
877.174805	12.036051
876.011719	164.920349
874.847656	38.638573
873.684570	166.921402
872.520508	94.952065
871.355469	-132.125839
870.191406	-62.037441
869.026367	89.104065
867.861328	55.889439
866.695313	175.670837
865.530273	108.935150
864.364258	161.427124
863.197266	189.282181
862.031250	152.070663
860.864258	303.584503
859.697266	311.433167
858.530273	319.355255
857.362305	419.351624
856.194336	651.726746
855.026367	664.266052
853.857422	275.509430
852.688477	425.005341
851.519531	480.355469
850.350586	618.636108
849.180664	562.018127
848.010742	221.041870
846.840820	301.211273
845.670898	117.231491
844.500000	45.281250
843.329102	60.654568
842.157227	154.346588
840.986328	133.949066
839.814453	142.655426
838.642578	135.720474
837.469727	262.897186
836.296875	193.403229
835.124023	112.771797
833.951172	297.932526
832.777344	257.503571
831.603516	455.925293
830.429688	270.396851
829.255859	564.627258
828.081055	410.357574
826.906250	461.299805
825.731445	409.629700
824.555664	469.408691
823.379883	107.938591
822.204102	187.733154
821.027344	80.347855
819.851563	-24.818316
818.674805	192.843582
817.497070	198.899963
816.320313	60.240391
815.142578	79.545853
813.963867	-330.496094
812.786133	-215.626297
811.607422	-5.279283
810.428711	-57.388702
809.250000	-45.114349
808.070313	-197.322952
806.890625	-54.147053
805.710938	-206.465073
804.531250	45.237194
803.350586	-131.637573
802.169922	-26.721437
800.988281	-165.986816
799.807617	-347.443848
798.625977	-287.223572
797.444336	-20.979002
796.261719	34.473576
795.079102	-286.916931
793.896484	-269.336975
792.713867	24.954844
791.530273	-256.727142
790.346680	48.230755
789.163086	155.931442
787.979492	-26.420525
786.794922	249.096466
785.610352	351.829285
784.425781	-3.335644
783.240234	289.230194
782.054688	398.069611
780.869141	469.141541
779.682617	336.799011
778.496094	341.288574
777.309570	263.922974
776.123047	-51.975163
774.935547	86.747795
773.748047	267.163544
772.560547	41.442646
771.373047	14.146417
770.184570	116.783806
768.996094	146.462646
767.806641	123.066818
766.618164	46.628620
765.428711	291.662872
764.239258	153.217896
763.048828	421.986023
761.858398	362.475067
760.667969	538.290283
759.477539	628.042969
758.286133	519.610962
757.094727	659.557739
755.903320	693.731262
754.710938	628.802368
753.518555	317.600922
752.326172	595.184326
751.133789	538.592407
749.940430	426.954865
748.747070	359.108643
747.553711	238.445587
746.359375	536.816040
745.166016	400.476471
743.970703	494.346191
742.776367	770.019043
741.581055	731.887634
740.385742	533.605286
739.190430	308.963196
737.994141	331.835205
736.797852	288.834442
735.601563	258.840485
734.405273	156.463440
733.208008	253.169052
732.010742	231.520691
730.813477	345.382843
729.615234	472.176392
728.416992	463.199890
727.218750	375.392456
726.020508	379.300781
724.821289	457.381012
723.622070	253.479584
722.422852	409.948303
721.222656	505.089142
720.022461	645.923096
718.822266	515.944885
717.621094	492.851288
716.420898	620.208191
715.218750	590.377808
714.017578	440.546997
712.815430	480.372314
711.614258	408.952057
710.411133	272.122650
709.208984	586.254028
708.005859	410.125671
706.802734	347.260834
705.599609	138.522766
704.395508	212.784775
703.191406	247.812653
701.987305	102.233719
700.782227	289.472321
699.577148	309.175446
698.372070	207.123123
697.166992	16.007500
695.960938	142.233749
694.754883	-11.828058
693.548828	-31.139782
692.341797	-48.243233
691.135742	-119.576828
689.927734	17.519186
688.720703	-47.196419
687.512695	-105.319626
686.304688	81.728943
685.096680	-60.828587
683.888672	-268.279816
682.679688	42.449505
681.470703	-370.600403
680.260742	-42.468353
679.050781	-52.254864
677.840820	-57.587273
676.630859	140.698059
675.419922	-35.406048
674.209961	163.051071
672.998047	-79.757614
671.787109	58.357227
670.575195	62.503212
669.363281	190.039764
668.151367	151.270905
666.938477	67.324799
665.725586	59.218445
664.512695	-0.523687
663.299805	119.189148
662.085938	107.370140
660.872070	-63.941322
659.658203	166.401764
658.443359	-120.882210
657.228516	-60.551689
656.013672	-2.163292
654.797852	-135.418488
653.583008	-337.328888
652.366211	-129.469055
651.150391	-20.539244
649.934570	125.225182
648.717773	135.538666
647.500000	53.560444
646.283203	8.489680
645.065430	131.574768
643.847656	158.083527
642.629883	152.612701
641.411133	373.229767
640.192383	293.067963
638.973633	-53.271244
637.753906	-55.328239
636.534180	-110.786201
635.314453	-43.486332
634.094727	232.385925
632.874023	-77.654091
631.653320	177.252502
630.432617	-217.856659
629.211914	-33.223789
627.990234	-41.410938
626.768555	-38.574192
625.545898	39.600597
624.324219	30.141348
623.101563	151.698563
621.877930	320.622559
620.655273	266.971069
619.431641	318.551880
618.208008	295.432892
616.983398	-166.215927
615.759766	78.777397
614.535156	-84.747734
613.310547	-68.301865
612.084961	-207.758881
610.859375	-32.666714
609.633789	108.323639
608.408203	-92.514053
607.181641	174.806122
605.955078	59.778397
604.728516	94.407700
