# Supplementary material for: Raman spectroscopy accurately differentiates mucosal healing from non-healing and biochemical changes following biological therapy in inflammatory bowel disease
Source: PLoS One. 2021 Jun 2;16(6):e0252210. doi: 10.1371/journal.pone.0252210 (PMC8172032; doi:10.1371/journal.pone.0252210)
Supplement: S4 Dataset — (ZIP) [file pone.0252210.s006.zip › CD Mucosal healing/OC005 post treatment_BL sub CR removed_36__X_-13149.6__Y_1408.83__Z_-2778.91__Time_406.txt]

1714.780273	182.640671
1713.803711	0.432458
1712.827148	127.546234
1711.849609	-141.405396
1710.873047	30.413490
1709.895508	58.269211
1708.917969	52.173965
1707.939453	4.057016
1706.961914	-166.320938
1705.983398	41.795715
1705.004883	-110.754860
1704.025391	-13.487540
1703.046875	84.630180
1702.067383	-217.826935
1701.087891	-102.027534
1700.108398	17.217182
1699.127930	-25.912447
1698.148438	94.882599
1697.167969	34.650936
1696.187500	60.735954
1695.206055	34.125633
1694.225586	-277.428711
1693.244141	-22.059811
1692.262695	233.945343
1691.281250	100.921532
1690.298828	-63.361401
1689.317383	242.696472
1688.334961	109.232460
1687.352539	397.835480
1686.369141	425.719574
1685.386719	171.787369
1684.403320	158.436615
1683.419922	300.275787
1682.435547	378.757843
1681.452148	388.645172
1680.467773	582.836914
1679.483398	269.187897
1678.499023	435.295227
1677.514648	498.177063
1676.529297	569.586060
1675.543945	747.926086
1674.558594	764.585510
1673.573242	614.345093
1672.586914	560.382690
1671.600586	924.135010
1670.614258	1038.570557
1669.627930	1103.027954
1668.641602	846.704895
1667.654297	1068.811401
1666.666992	1400.136108
1665.679688	1275.425049
1664.692383	1225.531250
1663.704102	1088.595703
1662.715820	1331.366943
1661.727539	1436.634033
1660.739258	1147.384155
1659.750977	1510.563721
1658.761719	1595.822632
1657.772461	1469.568726
1656.783203	1733.049194
1655.793945	1480.550293
1654.803711	1458.822510
1653.813477	1207.255615
1652.823242	1302.766724
1651.833008	1200.212036
1650.841797	1158.871826
1649.851563	938.114929
1648.860352	860.526550
1647.869141	804.443726
1646.876953	545.242188
1645.885742	590.266968
1644.893555	683.105042
1643.901367	496.303345
1642.908203	618.730225
1641.916016	319.096832
1640.922852	257.342346
1639.929688	216.981598
1638.936523	-71.041725
1637.943359	55.314850
1636.949219	110.661842
1635.955078	55.506527
1634.960938	55.937458
1633.966797	-93.597336
1632.971680	60.053894
1631.977539	-65.312843
1630.982422	351.947235
1629.986328	97.943222
1628.991211	-79.445793
1627.995117	156.505417
1627.000000	-57.321594
1626.003906	131.492584
1625.006836	2.195028
1624.010742	30.832661
1623.013672	-16.637857
1622.016602	91.075417
1621.019531	1.820066
1620.021484	114.958893
1619.024414	217.653259
1618.026367	157.616318
1617.028320	-96.545654
1616.029297	-1.480861
1615.031250	20.161123
1614.032227	125.802544
1613.033203	-1.948392
1612.034180	-45.677853
1611.035156	167.571060
1610.035156	74.124710
1609.035156	85.575790
1608.035156	110.156860
1607.035156	179.285141
1606.034180	177.701584
1605.033203	191.848663
1604.032227	274.058929
1603.031250	120.720695
1602.030273	14.547559
1601.028320	219.694046
1600.026367	50.771973
1599.024414	-44.877823
1598.022461	-156.185913
1597.019531	74.901001
1596.016602	-15.529304
1595.013672	-142.522339
1594.010742	-151.961411
1593.007813	-244.995361
1592.003906	-126.568657
1591.000000	-112.644676
1589.996094	-12.662023
1588.992188	-38.007458
1587.987305	-68.621376
1586.983398	57.190708
1585.978516	156.805862
1584.972656	19.093365
1583.967773	58.590134
1582.961914	131.861603
1581.956055	85.190796
1580.950195	-11.029017
1579.944336	244.235168
1578.937500	43.709110
1577.931641	64.418495
1576.924805	228.141205
1575.916992	154.938644
1574.910156	21.847057
1573.902344	-7.274911
1572.894531	-215.889755
1571.886719	-247.762619
1570.878906	-1.655622
1569.870117	220.841446
1568.862305	331.428680
1567.853516	70.450325
1566.843750	19.782892
1565.834961	-90.689003
1564.825195	34.946785
1563.815430	-31.623083
1562.805664	-61.970619
1561.795898	-4.245883
1560.785156	234.844788
1559.775391	-158.913651
1558.764648	69.471001
1557.752930	168.035156
1556.742188	-13.404986
1555.730469	-145.693680
1554.718750	128.550873
1553.707031	467.271057
1552.695313	3.173911
1551.682617	230.188339
1550.670898	177.497818
1549.658203	-69.358322
1548.644531	97.591507
1547.631836	60.034756
1546.618164	-31.955696
1545.604492	51.719643
1544.590820	34.420742
1543.577148	35.067196
1542.562500	355.879272
1541.547852	48.808819
1540.533203	87.726814
1539.518555	90.337303
1538.503906	-41.417351
1537.488281	4.777455
1536.472656	-109.152748
1535.457031	125.032455
1534.441406	-112.957718
1533.424805	-41.613674
1532.408203	127.503593
1531.391602	-115.946312
1530.375000	109.501900
1529.358398	74.523560
1528.340820	155.298737
1527.323242	53.070145
1526.305664	9.948819
1525.287109	97.955399
1524.269531	100.871002
1523.250977	265.712708
1522.232422	-30.085369
1521.213867	118.996216
1520.194336	-81.811378
1519.175781	-64.165886
1518.156250	-136.630417
1517.136719	65.728065
1516.116211	-35.282482
1515.096680	-20.800032
1514.076172	-42.420773
1513.055664	-92.408257
1512.034180	24.313696
1511.013672	-105.484497
1509.992188	-145.576614
1508.970703	86.114288
1507.949219	114.980293
1506.927734	41.148869
1505.905273	-45.608959
1504.882813	-29.939278
1503.860352	-27.212557
1502.837891	93.232994
1501.815430	-6.757224
1500.791992	103.136261
1499.768555	56.698742
1498.745117	-66.621742
1497.720703	53.089764
1496.697266	-37.143726
1495.672852	54.151363
1494.648438	-38.834709
1493.623047	-6.616973
1492.598633	163.537460
1491.573242	274.718689
1490.547852	329.536377
1489.522461	-98.600250
1488.497070	14.821517
1487.470703	294.065552
1486.444336	356.089661
1485.417969	349.078461
1484.391602	459.369965
1483.364258	459.801086
1482.336914	271.383636
1481.309570	223.229187
1480.282227	659.467712
1479.254883	743.649292
1478.226563	636.550842
1477.198242	796.975830
1476.169922	778.928223
1475.141602	686.954285
1474.112305	915.791748
1473.083008	1009.529297
1472.053711	1098.071655
1471.024414	1463.901367
1469.995117	1269.766846
1468.964844	1296.948486
1467.934570	1372.383179
1466.904297	1404.506592
1465.874023	1624.682495
1464.842773	1732.868896
1463.811523	1767.270264
1462.780273	2030.258179
1461.749023	1843.516235
1460.717773	2030.109375
1459.685547	2125.167480
1458.653320	2174.457520
1457.621094	1947.073730
1456.587891	2145.997314
1455.555664	2119.053711
1454.522461	2419.246094
1453.489258	1900.273682
1452.455078	2360.031494
1451.421875	2368.437012
1450.387695	2460.424805
1449.353516	2514.356201
1448.319336	2532.790039
1447.285156	2427.114990
1446.250000	2402.478516
1445.214844	2139.901611
1444.179688	2424.076172
1443.144531	2647.402588
1442.108398	2354.557129
1441.072266	2107.364258
1440.036133	2196.583740
1439.000000	2247.848145
1437.963867	2046.347534
1436.926758	1986.435913
1435.889648	1754.763306
1434.852539	1593.927490
1433.814453	1455.888184
1432.777344	1322.991821
1431.739258	968.017029
1430.701172	1226.486816
1429.663086	899.487122
1428.624023	1024.192505
1427.584961	831.082642
1426.545898	622.958435
1425.506836	871.261169
1424.467773	544.816956
1423.427734	470.529022
1422.387695	363.556549
1421.347656	427.952148
1420.307617	525.100464
1419.266602	433.398895
1418.226563	256.210297
1417.184570	428.934540
1416.143555	571.456421
1415.102539	140.400024
1414.060547	267.916809
1413.018555	274.731750
1411.976563	145.842575
1410.934570	130.172775
1409.891602	56.752934
1408.848633	410.536194
1407.805664	161.377625
1406.762695	108.272865
1405.718750	354.028076
1404.674805	288.469086
1403.630859	205.437164
1402.586914	72.326332
1401.542969	165.122314
1400.498047	212.787766
1399.453125	-17.834372
1398.408203	-15.127579
1397.363281	-90.047600
1396.317383	73.192627
1395.271484	76.095779
1394.225586	286.981415
1393.179688	199.840927
1392.132813	295.582703
1391.086914	251.198151
1390.040039	181.875961
1388.992188	27.580341
1387.945313	83.591148
1386.897461	-22.922003
1385.849609	325.808167
1384.801758	-60.537670
1383.753906	-81.696930
1382.705078	-122.762611
1381.657227	86.141533
1380.608398	-74.653801
1379.558594	61.887611
1378.509766	-353.319550
1377.459961	10.577351
1376.410156	10.033989
1375.360352	204.217056
1374.309570	-137.956177
1373.259766	48.890739
1372.208984	91.113243
1371.158203	-48.573891
1370.106445	-115.831207
1369.055664	168.427750
1368.003906	310.641113
1366.952148	31.929440
1365.900391	331.211090
1364.847656	-16.906559
1363.794922	-188.027985
1362.742188	151.229965
1361.689453	15.189827
1360.636719	180.328445
1359.583008	126.618805
1358.529297	75.524124
1357.475586	479.513336
1356.420898	212.323303
1355.367188	191.383133
1354.312500	386.697784
1353.257813	579.552002
1352.203125	424.752533
1351.147461	292.462402
1350.091797	286.934753
1349.036133	609.116821
1347.980469	442.455780
1346.923828	682.806396
1345.868164	618.103455
1344.811523	756.859375
1343.754883	913.015991
1342.697266	1081.596313
1341.640625	967.721619
1340.583008	1076.969604
1339.524414	1020.308960
1338.466797	869.684570
1337.409180	798.459351
1336.350586	930.344360
1335.291992	980.606506
1334.232422	991.353455
1333.173828	952.733948
1332.114258	852.397278
1331.054688	1056.348267
1329.995117	887.019958
1328.934570	930.418762
1327.875000	818.229431
1326.814453	832.182312
1325.753906	841.289307
1324.692383	870.242615
1323.630859	1158.520874
1322.570313	879.049194
1321.507813	1241.429810
1320.446289	942.512329
1319.383789	828.825012
1318.322266	996.445251
1317.259766	986.550171
1316.196289	1028.514282
1315.133789	917.755981
1314.070313	1038.759644
1313.006836	1364.281738
1311.943359	1253.794067
1310.878906	788.837708
1309.814453	1200.639282
1308.750977	1339.136597
1307.685547	1044.530640
1306.621094	1443.971802
1305.555664	1125.049316
1304.490234	1494.954224
1303.424805	1328.771606
1302.359375	1366.781494
1301.292969	1230.353516
1300.226563	1312.752808
1299.160156	975.117004
1298.093750	1146.118652
1297.026367	1437.440186
1295.958984	1154.238892
1294.891602	1222.226440
1293.824219	1165.110718
1292.756836	1036.947021
1291.688477	1009.472778
1290.620117	844.752991
1289.551758	959.679016
1288.482422	829.496216
1287.413086	969.015442
1286.343750	804.719727
1285.274414	954.117615
1284.205078	936.975342
1283.134766	804.813965
1282.064453	662.982910
1280.994141	802.736877
1279.923828	888.656372
1278.852539	871.842773
1277.781250	811.065308
1276.709961	899.539246
1275.637695	1039.366211
1274.566406	907.872314
1273.494141	1103.947388
1272.421875	970.151428
1271.349609	926.842285
1270.276367	1100.947754
1269.203125	1074.810913
1268.129883	1268.428223
1267.056641	842.104919
1265.982422	1060.169434
1264.909180	1029.357300
1263.834961	1032.738647
1262.759766	1084.921753
1261.685547	1029.854736
1260.610352	1089.398926
1259.535156	1114.834595
1258.459961	1147.601563
1257.383789	1005.008911
1256.308594	986.707642
1255.232422	1158.340820
1254.155273	1179.004761
1253.079102	1082.879517
1252.001953	1040.342773
1250.924805	1211.906738
1249.847656	909.185120
1248.770508	1302.002686
1247.692383	1009.151123
1246.614258	981.355469
1245.536133	1130.963867
1244.458008	940.420288
1243.378906	866.547729
1242.299805	700.450012
1241.220703	850.032043
1240.141602	618.495483
1239.061523	780.175171
1237.981445	844.747192
1236.901367	720.100830
1235.821289	922.888977
1234.740234	965.571533
1233.659180	787.658508
1232.578125	573.470825
1231.497070	759.145813
1230.415039	966.534058
1229.333984	844.465637
1228.251953	664.332336
1227.168945	653.716980
1226.086914	778.629211
1225.003906	477.617310
1223.920898	750.052673
1222.837891	541.061035
1221.753906	503.824951
1220.669922	355.385925
1219.585938	313.340302
1218.501953	539.518982
1217.416992	323.467804
1216.333008	283.816010
1215.248047	256.232758
1214.162109	433.845734
1213.077148	379.641724
1211.991211	718.783997
1210.905273	456.997803
1209.819336	549.881653
1208.732422	288.192322
1207.646484	540.143494
1206.559570	548.488037
1205.471680	417.013916
1204.384766	328.940857
1203.296875	262.549011
1202.208984	304.528809
1201.121094	495.738678
1200.032227	12.782949
1198.944336	-5.487469
1197.855469	-50.263271
1196.765625	18.005329
1195.676758	62.155777
1194.586914	17.270687
1193.497070	-54.080235
1192.407227	114.908821
1191.316406	-19.001629
1190.226563	-76.014732
1189.135742	80.717522
1188.044922	-65.238823
1186.953125	-167.967056
1185.861328	-141.080704
1184.769531	-126.252319
1183.677734	37.269390
1182.585938	18.368544
1181.493164	421.494934
1180.400391	256.156464
1179.307617	-69.762711
1178.213867	198.745758
1177.120117	93.307129
1176.026367	62.120113
1174.932617	136.268204
1173.838867	85.823189
1172.744141	64.064774
1171.649414	303.130280
1170.554688	317.113037
1169.458984	89.413795
1168.364258	122.458450
1167.268555	-21.519529
1166.171875	35.315346
1165.076172	-94.352837
1163.979492	108.119316
1162.882813	42.873581
1161.786133	-77.336342
1160.688477	134.364685
1159.590820	369.784668
1158.493164	344.872650
1157.395508	272.185211
1156.297852	273.431183
1155.199219	164.889923
1154.100586	349.654938
1153.000977	12.138288
1151.902344	149.062622
1150.802734	95.211090
1149.703125	34.175556
1148.603516	163.668976
1147.502930	102.519318
1146.402344	-170.564148
1145.301758	-148.417206
1144.201172	80.708336
1143.099609	102.663803
1141.999023	10.374098
1140.896484	-141.402283
1139.794922	-110.077637
1138.692383	-245.236786
1137.590820	49.783916
1136.487305	111.742500
1135.384766	197.377747
1134.281250	185.534195
1133.178711	285.245117
1132.074219	470.301331
1130.970703	586.395325
1129.866211	427.123352
1128.761719	341.410675
1127.657227	708.689453
1126.552734	755.630127
1125.447266	586.755554
1124.341797	593.294006
1123.236328	471.818329
1122.130859	627.526428
1121.024414	385.191071
1119.917969	235.265350
1118.811523	374.189423
1117.704102	439.616852
1116.596680	358.250946
1115.489258	397.529999
1114.381836	249.886398
1113.274414	360.020172
1112.166016	373.118042
1111.057617	185.250748
1109.949219	297.546143
1108.839844	645.999451
1107.730469	510.025391
1106.621094	459.085815
1105.511719	504.931702
1104.401367	680.532776
1103.291016	723.858765
1102.180664	757.689819
1101.070313	831.568115
1099.958984	851.127380
1098.847656	740.966370
1097.736328	538.888855
1096.625000	494.769012
1095.512695	667.394958
1094.400391	545.461182
1093.288086	807.429871
1092.174805	753.733582
1091.062500	730.645325
1089.949219	519.257690
1088.835938	489.115112
1087.721680	324.870850
1086.607422	868.579102
1085.493164	784.221619
1084.378906	572.942261
1083.263672	629.657959
1082.149414	747.429199
1081.034180	728.872009
1079.917969	590.522766
1078.802734	487.451752
1077.686523	574.556274
1076.570313	767.224609
1075.453125	560.891418
1074.336914	758.146667
1073.219727	474.498901
1072.101563	446.554932
1070.984375	545.217285
1069.866211	287.574524
1068.748047	505.720306
1067.629883	330.196991
1066.511719	679.392822
1065.392578	480.492432
1064.273438	644.550476
1063.154297	464.484283
1062.034180	780.574463
1060.914063	492.953613
1059.793945	444.045074
1058.673828	121.582764
1057.552734	208.392197
1056.431641	225.057129
1055.310547	328.192352
1054.189453	265.426331
1053.067383	382.547546
1051.945313	410.901428
1050.823242	439.264862
1049.701172	175.887436
1048.578125	321.008911
1047.455078	263.123047
1046.332031	356.901337
1045.208008	233.794525
1044.083984	173.722122
1042.959961	197.619232
1041.835938	-48.768505
1040.710938	271.109467
1039.585938	346.311188
1038.460938	328.375214
1037.335938	93.972992
1036.209961	-5.284199
1035.083984	239.946609
1033.958008	461.844635
1032.832031	232.456299
1031.705078	352.023865
1030.578125	545.983887
1029.451172	96.068329
1028.323242	-60.796856
1027.195313	28.730984
1026.067383	-90.768585
1024.939453	-226.411316
1023.810547	-2.085474
1022.682617	75.976105
1021.552734	-224.200668
1020.423828	-178.484604
1019.293945	-264.940491
1018.164063	12.781572
1017.034180	67.878281
1015.904297	282.950592
1014.773438	-46.580753
1013.642578	55.032303
1012.511719	22.332081
1011.379883	235.178955
1010.248047	-35.864799
1009.116211	339.075104
1007.984375	431.601501
1006.851563	778.647278
1005.718750	1185.752808
1004.585938	1840.184937
1003.452148	2263.197021
1002.319336	1840.137695
1001.185547	1281.018066
1000.050781	920.927612
998.916992	658.110718
997.782227	337.770569
996.647461	188.513336
995.512695	-15.976380
994.376953	264.317017
993.241211	184.671143
992.105469	243.549896
990.969727	120.325348
989.833008	299.265289
988.696289	296.135193
987.559570	18.883236
986.421875	98.953209
985.284180	43.194244
984.146484	-17.041267
983.008789	235.958405
981.870117	113.764297
980.731445	353.014130
979.592773	371.400024
978.454102	1.172676
977.314453	86.530357
976.174805	59.307575
975.035156	234.469788
973.894531	71.863899
972.754883	-85.955940
971.613281	482.202332
970.472656	232.729767
969.331055	254.382370
968.190430	21.371651
967.047852	325.533325
965.906250	253.430908
964.763672	238.815308
963.621094	277.062622
962.478516	196.194611
961.334961	269.043365
960.192383	449.676117
959.048828	339.389557
957.904297	405.631439
956.759766	421.583710
955.616211	7.255968
954.470703	289.026062
953.326172	408.317108
952.180664	443.024445
951.035156	164.493439
949.889648	39.415440
948.743164	339.724854
947.596680	301.750946
946.450195	211.358871
945.303711	370.134338
944.156250	316.545258
943.008789	244.834442
941.861328	303.398102
940.713867	341.511322
939.565430	338.652039
938.416992	427.160126
937.267578	230.656311
936.119141	292.019196
934.969727	585.994385
933.820313	510.731903
932.669922	686.262756
931.520508	303.710724
930.370117	404.281158
929.218750	156.545944
928.068359	220.907501
926.916992	114.663399
925.765625	44.986073
924.613281	-8.622260
923.461914	113.023117
922.309570	66.468460
921.156250	183.715118
920.003906	-137.609497
918.850586	23.017891
917.697266	-61.656960
916.543945	10.519247
915.389648	96.389038
914.235352	-3.813916
913.081055	91.305771
911.926758	172.868057
910.771484	-99.370255
909.616211	-90.166191
908.460938	43.830582
907.304688	-298.154236
906.148438	-37.065502
904.992188	-233.672150
903.835938	90.891685
902.678711	66.646828
901.521484	47.034668
900.364258	138.434631
899.206055	-177.460449
898.047852	88.339333
896.889648	410.648865
895.731445	29.591581
894.572266	10.540217
893.413086	260.560425
892.253906	155.752121
891.094727	213.740616
889.934570	285.334351
888.774414	289.221619
887.613281	243.517593
886.453125	-100.040527
885.291992	93.708984
884.130859	228.780258
882.968750	214.989761
881.807617	50.183525
880.645508	205.656448
879.482422	343.090393
878.320313	554.875916
877.157227	113.290634
875.994141	158.475067
874.830078	329.796661
873.666016	190.413437
872.501953	366.251099
871.337891	267.526428
870.173828	303.876038
869.008789	439.220215
867.843750	477.851471
866.677734	485.033813
865.512695	537.199768
864.346680	175.928345
863.179688	403.446045
862.013672	455.698792
860.846680	449.582153
859.679688	315.534821
858.511719	356.641235
857.344727	310.237762
856.176758	344.641998
855.008789	347.647919
853.839844	554.718994
852.670898	443.383514
851.501953	417.279968
850.333008	783.308472
849.163086	696.676697
847.993164	278.633514
846.823242	272.778381
845.652344	479.590363
844.482422	187.227783
843.311523	478.983002
842.139648	238.209305
840.968750	167.506485
839.796875	204.153214
838.624023	189.364059
837.452148	167.858063
836.279297	235.724365
835.106445	607.327332
833.933594	422.664734
832.759766	253.701965
831.585938	544.617859
830.412109	391.277527
829.238281	211.206223
828.063477	410.392670
826.888672	326.236542
825.712891	115.007797
824.538086	385.299133
823.362305	321.160248
822.186523	225.819168
821.009766	79.254745
819.833008	26.243940
818.656250	-115.842125
817.479492	285.191925
816.301758	54.004593
815.124023	38.677738
813.946289	74.461517
812.768555	-14.354846
811.589844	-96.513336
810.411133	41.351429
809.232422	-165.342331
808.052734	-143.170639
806.873047	34.400066
805.693359	18.633837
804.512695	109.372528
803.332031	-68.562904
802.151367	-24.586050
800.970703	3.768440
799.789063	-25.626423
798.608398	-137.132233
797.425781	32.890312
796.244141	-43.265160
795.061523	-274.568176
793.878906	-133.671600
792.696289	42.511330
791.512695	65.749924
790.329102	2.555741
789.145508	-56.267555
787.960938	103.910606
786.777344	91.373009
785.591797	202.610855
784.407227	165.558960
783.221680	287.598419
782.037109	473.581177
780.850586	367.728180
779.665039	23.256618
778.478516	202.269836
777.291992	489.296387
776.105469	268.380707
774.917969	228.442169
773.730469	296.542908
772.542969	375.545929
771.354492	194.182999
770.166016	394.249115
768.977539	305.357391
767.789063	229.634720
766.599609	327.912445
765.410156	426.044647
764.220703	314.824432
763.030273	348.872070
761.840820	374.004059
760.650391	458.445282
759.458984	709.965393
758.267578	701.714233
757.076172	684.573120
755.884766	531.032837
754.693359	511.554840
753.500977	450.237854
752.308594	393.251984
751.115234	217.588394
749.922852	347.161469
748.729492	423.890411
747.535156	456.594330
746.341797	416.776031
745.147461	409.797852
743.953125	380.801544
742.757813	132.442245
741.563477	335.748993
740.368164	210.093597
739.171875	266.297424
737.976563	204.089340
736.780273	428.764679
735.583984	278.796082
734.386719	238.285934
733.189453	375.011810
731.992188	323.408905
730.794922	101.113701
729.596680	430.035156
728.399414	494.139771
727.200195	501.305237
726.001953	399.118439
724.802734	504.506866
723.603516	559.537964
722.404297	494.354248
721.204102	627.854919
720.003906	706.658447
718.803711	608.579346
717.603516	569.412659
716.402344	661.108337
715.201172	580.410034
713.999023	340.519531
712.797852	449.510468
711.595703	135.575241
710.393555	440.594543
709.190430	388.154816
707.987305	523.013855
706.784180	463.980408
705.581055	450.660278
704.376953	374.200348
703.172852	293.399475
701.968750	395.351624
700.763672	336.285706
699.559570	333.764038
698.353516	476.879028
697.148438	215.655807
695.942383	74.051735
694.736328	260.535522
693.530273	175.435318
692.324219	292.309692
691.117188	100.853958
689.910156	-84.002388
688.702148	247.654587
687.494141	169.144867
686.286133	51.636093
685.078125	181.377838
683.870117	-16.282730
682.661133	74.411713
681.452148	39.393978
680.242188	-132.080734
679.032227	333.291229
677.822266	3.780372
676.612305	-41.971905
675.401367	368.978607
674.191406	-163.672562
672.979492	-109.805367
671.768555	30.562330
670.556641	99.520821
669.344727	185.755356
668.132813	451.351593
666.919922	5.932357
665.707031	230.424469
664.494141	111.416916
663.281250	-46.394154
662.067383	162.873047
660.853516	171.328003
659.639648	-31.679504
658.424805	-79.264542
657.209961	-21.144560
655.995117	-146.337799
654.779297	-27.872248
653.563477	-161.640076
652.347656	38.638401
651.131836	161.252335
649.915039	16.719261
648.698242	44.495342
647.481445	285.356934
646.264648	340.974609
645.046875	351.338898
643.829102	223.967026
642.610352	320.288147
641.392578	285.336212
640.173828	106.295357
638.955078	-29.750450
637.735352	208.080963
636.515625	248.062119
635.295898	-44.990044
634.076172	261.094360
632.855469	15.169730
631.634766	241.428650
630.414063	51.140915
629.192383	-117.763023
627.971680	28.543741
626.749023	138.142502
625.527344	363.268524
624.304688	232.269958
623.082031	233.968643
621.859375	94.022446
620.636719	95.252594
619.413086	-162.915344
618.189453	51.891018
616.964844	127.151825
615.741211	41.549992
614.516602	90.414436
613.291016	-6.576006
612.066406	-22.653343
610.840820	-199.504807
609.615234	18.722197
608.388672	24.802145
607.163086	231.224716
605.936523	-13.696269
604.708984	-64.728439
