# Supplementary material for: Raman spectroscopy accurately differentiates mucosal healing from non-healing and biochemical changes following biological therapy in inflammatory bowel disease
Source: PLoS One. 2021 Jun 2;16(6):e0252210. doi: 10.1371/journal.pone.0252210 (PMC8172032; doi:10.1371/journal.pone.0252210)
Supplement: S4 Dataset — (ZIP) [file pone.0252210.s006.zip › CD Mucosal healing/EC042-1_base sub CR removed_70__X_-26568.8__Y_40172.2__Time_780.txt]

1714.793945	304.441956
1713.817383	14.186165
1712.840820	-3.672804
1711.864258	19.080139
1710.886719	50.205002
1709.909180	-239.907440
1708.931641	-400.814514
1707.953125	17.459192
1706.975586	23.590393
1705.997070	-103.737289
1705.018555	-176.936813
1704.040039	15.430012
1703.060547	-211.946167
1702.081055	-133.640656
1701.101563	161.881943
1700.122070	107.535095
1699.142578	168.790115
1698.162109	-130.284271
1697.181641	-0.986996
1696.201172	131.565094
1695.220703	165.877518
1694.239258	-66.285835
1693.257813	49.440620
1692.276367	272.574036
1691.294922	213.396591
1690.313477	368.400696
1689.331055	625.358398
1688.348633	442.839661
1687.366211	402.436646
1686.383789	512.059387
1685.400391	608.978638
1684.416992	381.485687
1683.433594	591.731079
1682.450195	586.868896
1681.465820	654.594482
1680.482422	829.555786
1679.498047	778.882629
1678.512695	774.162842
1677.528320	724.991638
1676.542969	809.529297
1675.558594	1088.931519
1674.572266	978.025146
1673.586914	1325.137207
1672.601563	1316.709717
1671.615234	1587.950928
1670.628906	1471.963989
1669.642578	1478.910645
1668.655273	1576.811157
1667.668945	1749.739990
1666.681641	1461.470093
1665.694336	1614.493408
1664.706055	1598.333496
1663.718750	1726.124512
1662.730469	2032.171021
1661.742188	1840.367432
1660.753906	1856.056641
1659.764648	1917.426392
1658.775391	1982.081055
1657.787109	1973.225708
1656.796875	2060.299805
1655.807617	1838.240845
1654.818359	1720.145386
1653.828125	1520.664429
1652.837891	1515.031982
1651.846680	1525.856934
1650.856445	1238.464600
1649.865234	980.853149
1648.874023	1017.361023
1647.882813	1051.785645
1646.891602	854.242676
1645.899414	937.343689
1644.907227	598.383118
1643.915039	529.443054
1642.922852	474.263702
1641.930664	548.956299
1640.937500	175.521240
1639.944336	193.204727
1638.951172	382.814972
1637.957031	330.203186
1636.963867	114.644501
1635.969727	-166.269196
1634.975586	-14.419518
1633.981445	-104.588409
1632.986328	-57.323112
1631.991211	-93.928612
1630.996094	-106.409630
1630.000977	-118.483810
1629.005859	-317.021149
1628.009766	-180.934204
1627.013672	-57.688393
1626.017578	15.893150
1625.021484	-62.719772
1624.024414	-9.522355
1623.028320	-145.249161
1622.031250	-49.362038
1621.033203	-110.851128
1620.036133	72.271767
1619.038086	-35.898624
1618.041016	187.075974
1617.041992	155.588303
1616.043945	-90.816360
1615.045898	159.025055
1614.046875	52.233677
1613.047852	61.109577
1612.048828	156.726471
1611.048828	74.243370
1610.049805	109.938866
1609.049805	-131.958130
1608.049805	-106.353394
1607.048828	-88.458038
1606.048828	186.220184
1605.047852	193.876694
1604.046875	256.636566
1603.045898	322.115143
1602.044922	37.093967
1601.042969	-61.980610
1600.041016	64.000664
1599.039063	14.835147
1598.037109	-18.542955
1597.034180	-140.696304
1596.031250	9.015576
1595.028320	-366.371277
1594.025391	-96.430069
1593.022461	-377.542511
1592.018555	-527.973633
1591.014648	-213.715485
1590.010742	-160.536255
1589.006836	-185.645248
1588.001953	-380.299255
1586.997070	77.086189
1585.992188	124.907509
1584.987305	99.694084
1583.982422	6.696115
1582.976563	38.760845
1581.970703	29.082756
1580.964844	196.455383
1579.958984	-112.825630
1578.952148	265.237579
1577.945313	401.000366
1576.938477	107.250923
1575.931641	104.924049
1574.924805	214.349228
1573.916992	417.235504
1572.909180	185.726349
1571.901367	-50.996788
1570.893555	-9.664461
1569.884766	130.252747
1568.876953	93.332970
1567.868164	123.810860
1566.858398	198.266556
1565.849609	308.888763
1564.839844	-8.957407
1563.830078	373.809326
1562.820313	99.861908
1561.810547	-145.605194
1560.799805	184.556458
1559.790039	236.981598
1558.779297	359.180725
1557.767578	131.264404
1556.756836	421.468384
1555.745117	76.673645
1554.733398	402.616516
1553.721680	308.734772
1552.709961	362.247650
1551.697266	350.810852
1550.685547	561.712158
1549.672852	715.379822
1548.659180	201.407837
1547.646484	463.251709
1546.632813	189.549652
1545.619141	543.871155
1544.605469	326.661072
1543.591797	440.038177
1542.577148	214.708282
1541.562500	412.798859
1540.547852	156.102966
1539.533203	263.277008
1538.518555	37.204128
1537.502930	-60.006115
1536.487305	-175.486176
1535.471680	77.684540
1534.456055	-35.700161
1533.439453	49.224678
1532.422852	33.326077
1531.406250	192.425522
1530.389648	-50.753017
1529.373047	-10.717906
1528.355469	-254.278610
1527.337891	212.697372
1526.320313	17.588726
1525.302734	10.194227
1524.284180	151.782013
1523.265625	295.622711
1522.247070	117.613060
1521.228516	183.729996
1520.208984	501.510651
1519.190430	294.516815
1518.170898	164.437500
1517.151367	-19.802238
1516.130859	-50.103291
1515.111328	-183.366394
1514.090820	-96.011475
1513.070313	145.085175
1512.049805	-73.618126
1511.028320	-46.144058
1510.006836	-93.338638
1508.986328	177.326187
1507.963867	-142.252731
1506.942383	-41.429775
1505.919922	-245.963745
1504.898438	-178.968567
1503.875977	-304.438141
1502.852539	-243.105453
1501.830078	-450.944092
1500.806641	-213.392471
1499.783203	-380.678223
1498.759766	-189.781326
1497.736328	-498.209076
1496.711914	65.695618
1495.687500	-43.606262
1494.663086	-324.430359
1493.638672	-344.555115
1492.613281	82.445564
1491.587891	204.912659
1490.563477	437.014191
1489.537109	129.724930
1488.511719	36.933689
1487.485352	168.670456
1486.458984	159.734512
1485.432617	94.449493
1484.406250	253.572632
1483.379883	-23.851669
1482.352539	474.091736
1481.325195	285.605621
1480.297852	530.480713
1479.269531	486.989166
1478.241211	846.033691
1477.213867	840.396484
1476.184570	587.429321
1475.156250	887.143372
1474.127930	875.896790
1473.098633	1376.211182
1472.069336	1410.351685
1471.040039	1418.882690
1470.009766	1819.065918
1468.979492	1715.268433
1467.950195	1921.682251
1466.918945	1621.825806
1465.888672	1990.583252
1464.857422	2176.035889
1463.827148	2152.948486
1462.795898	2355.837646
1461.763672	2284.181885
1460.732422	2557.838867
1459.700195	2724.615234
1458.667969	2959.758301
1457.635742	2836.872314
1456.603516	2927.078369
1455.570313	3012.057129
1454.537109	3254.161621
1453.503906	2940.777344
1452.470703	3040.676025
1451.436523	3056.791748
1450.403320	3128.610840
1449.369141	3549.931152
1448.333984	3261.764160
1447.299805	3383.942627
1446.264648	3409.781006
1445.230469	3268.524170
1444.194336	3355.002686
1443.159180	3150.456787
1442.124023	2698.058838
1441.087891	2771.861816
1440.051758	2547.233643
1439.015625	2643.746582
1437.978516	2530.391113
1436.941406	2280.615234
1435.904297	2109.260742
1434.867188	2195.619141
1433.830078	2047.083252
1432.791992	1570.360352
1431.754883	1755.243652
1430.715820	1326.737305
1429.677734	1269.370850
1428.639648	1010.238220
1427.600586	844.534973
1426.561523	744.493591
1425.522461	410.071289
1424.482422	761.385559
1423.443359	444.824615
1422.403320	609.631287
1421.363281	577.945923
1420.322266	606.739746
1419.282227	255.417862
1418.241211	437.944244
1417.200195	185.062378
1416.159180	50.619694
1415.117188	157.786880
1414.076172	-197.772110
1413.034180	35.290104
1411.992188	195.429306
1410.949219	194.697205
1409.907227	55.870197
1408.864258	57.868500
1407.821289	167.977432
1406.777344	222.864212
1405.734375	89.548355
1404.690430	-61.197662
1403.646484	-312.157471
1402.602539	-349.611115
1401.557617	-138.596039
1400.513672	207.913651
1399.468750	145.638657
1398.423828	181.294510
1397.377930	74.168274
1396.333008	-120.459526
1395.287109	98.505745
1394.241211	62.017162
1393.195313	120.854813
1392.148438	189.804260
1391.101563	166.251587
1390.054688	-195.011551
1389.007813	337.325958
1387.960938	-31.012693
1386.913086	-83.913315
1385.865234	-156.633438
1384.817383	128.352692
1383.769531	-141.515182
1382.720703	-143.725937
1381.671875	-340.643433
1380.623047	-67.695313
1379.574219	57.964222
1378.524414	78.860435
1377.475586	-17.377394
1376.425781	123.686104
1375.375977	-129.376846
1374.325195	-7.960423
1373.274414	-95.916695
1372.224609	-275.889557
1371.172852	13.062940
1370.122070	152.552643
1369.070313	-186.309082
1368.019531	103.042618
1366.967773	86.059601
1365.915039	193.784698
1364.863281	-86.736160
1363.810547	123.444016
1362.757813	59.968678
1361.705078	34.047791
1360.651367	-235.470840
1359.598633	-47.008404
1358.544922	-79.751015
1357.491211	26.951288
1356.436523	340.101166
1355.382813	-62.347481
1354.328125	144.272171
1353.273438	378.337524
1352.217773	537.992493
1351.163086	345.237854
1350.107422	378.655945
1349.051758	399.863312
1347.996094	691.735168
1346.939453	571.873108
1345.883789	930.974854
1344.827148	744.589294
1343.769531	617.984558
1342.712891	1039.435059
1341.655273	1175.922241
1340.598633	1235.778442
1339.540039	1444.412842
1338.482422	1291.620605
1337.423828	938.544800
1336.366211	996.763611
1335.307617	1381.837036
1334.248047	962.790344
1333.189453	1189.805908
1332.129883	1278.421265
1331.070313	818.267883
1330.010742	1018.593079
1328.950195	961.979553
1327.890625	935.263428
1326.830078	1047.106934
1325.768555	852.814514
1324.708008	957.632996
1323.646484	832.987427
1322.585938	1145.522339
1321.523438	821.386963
1320.461914	1178.595581
1319.400391	1264.499023
1318.337891	1496.066162
1317.275391	997.870544
1316.211914	1133.637329
1315.149414	1338.560425
1314.085938	1284.845459
1313.022461	1356.990845
1311.958984	1397.276123
1310.894531	1363.846802
1309.831055	1586.678223
1308.766602	1425.604370
1307.701172	1520.709839
1306.636719	1293.656128
1305.571289	1162.809570
1304.505859	1504.387207
1303.440430	1693.547485
1302.375000	1482.108521
1301.308594	1381.525513
1300.242188	1222.185059
1299.175781	1431.579102
1298.109375	1262.808716
1297.041992	1293.173584
1295.975586	1186.210571
1294.908203	1126.085327
1293.839844	1372.884155
1292.772461	1141.318237
1291.704102	1152.839722
1290.635742	987.936646
1289.567383	798.739380
1288.498047	943.138184
1287.428711	1094.970337
1286.360352	935.707336
1285.290039	859.932068
1284.220703	850.458679
1283.150391	848.463684
1282.080078	834.361633
1281.009766	962.352905
1279.939453	769.856628
1278.868164	954.318665
1277.796875	894.229187
1276.725586	951.663513
1275.654297	1148.544556
1274.582031	1069.240356
1273.509766	1207.576538
1272.437500	952.598999
1271.365234	1447.746216
1270.291992	1195.470581
1269.218750	1229.075806
1268.145508	1289.615356
1267.072266	1362.422363
1265.999023	1601.208496
1264.924805	1505.764526
1263.850586	1293.375977
1262.776367	1671.258545
1261.701172	1551.724487
1260.625977	1529.809082
1259.550781	1734.599121
1258.475586	1508.150146
1257.400391	1574.152344
1256.324219	1659.668579
1255.248047	1523.653320
1254.171875	1692.021606
1253.094727	1648.642944
1252.018555	1744.021118
1250.941406	1785.886353
1249.864258	1582.150269
1248.786133	1709.217651
1247.708008	1607.763428
1246.630859	1418.898193
1245.551758	1555.742920
1244.473633	1877.184326
1243.394531	1705.470581
1242.316406	1417.304077
1241.236328	1440.023315
1240.157227	1334.115845
1239.077148	1349.595825
1237.998047	1187.980225
1236.917969	1458.187622
1235.836914	1556.103638
1234.756836	1399.413086
1233.675781	1383.376587
1232.594727	1115.309326
1231.512695	1329.503540
1230.431641	1502.413330
1229.349609	989.869568
1228.267578	1315.289551
1227.185547	1204.818604
1226.102539	1159.717651
1225.019531	1274.310181
1223.936523	999.348999
1222.853516	1055.825684
1221.769531	880.112122
1220.686523	948.608459
1219.602539	668.995056
1218.517578	904.159790
1217.433594	496.555695
1216.348633	634.952881
1215.263672	575.226074
1214.178711	443.046448
1213.092773	1047.057495
1212.007813	716.839783
1210.921875	550.770569
1209.834961	797.183105
1208.749023	966.254150
1207.662109	636.095093
1206.575195	812.223755
1205.488281	783.352783
1204.400391	771.285522
1203.313477	720.609436
1202.225586	559.091919
1201.136719	243.461029
1200.048828	303.429810
1198.959961	221.286728
1197.871094	93.374657
1196.782227	-5.699025
1195.692383	340.128571
1194.603516	214.409332
1193.513672	11.720222
1192.423828	-210.202713
1191.333008	-160.591675
1190.242188	-279.272858
1189.151367	-25.706985
1188.060547	-137.368347
1186.969727	-366.723419
1185.877930	-101.625725
1184.786133	-463.094147
1183.694336	-99.942703
1182.601563	-65.691040
1181.509766	6.805205
1180.416992	-151.019226
1179.323242	45.875103
1178.230469	41.258278
1177.136719	206.634918
1176.042969	232.881775
1174.949219	309.290741
1173.854492	150.884674
1172.760742	181.548233
1171.666016	130.695404
1170.570313	-106.901588
1169.475586	33.461048
1168.379883	226.245651
1167.284180	67.312637
1166.188477	-244.676575
1165.091797	40.861008
1163.996094	20.284803
1162.899414	80.806320
1161.801758	-338.920929
1160.705078	50.926155
1159.607422	158.744156
1158.509766	149.426041
1157.412109	295.088715
1156.313477	261.611603
1155.215820	457.006683
1154.117188	3.532990
1153.017578	284.445953
1151.918945	164.654968
1150.819336	202.059097
1149.719727	96.359299
1148.620117	-140.436462
1147.519531	-91.492218
1146.418945	-99.846764
1145.318359	-251.154068
1144.217773	-404.905914
1143.116211	-325.557587
1142.014648	-56.074978
1140.913086	-164.986801
1139.811523	199.182144
1138.708984	47.200954
1137.606445	-242.688538
1136.503906	9.172643
1135.401367	227.533371
1134.297852	236.656631
1133.194336	376.241974
1132.090820	176.165375
1130.987305	365.289185
1129.882813	487.755096
1128.778320	1008.589478
1127.673828	1118.746582
1126.569336	1079.343018
1125.463867	831.203735
1124.358398	1244.334229
1123.252930	785.136353
1122.146484	1280.763184
1121.041016	636.785828
1119.934570	542.356689
1118.828125	890.575745
1117.720703	679.918213
1116.613281	417.185394
1115.505859	426.537323
1114.398438	658.120300
1113.291016	539.506470
1112.182617	539.043823
1111.074219	519.571594
1109.964844	741.041321
1108.856445	666.995239
1107.747070	392.102081
1106.637695	372.285431
1105.528320	543.629517
1104.417969	936.679382
1103.307617	663.964600
1102.197266	745.196350
1101.086914	555.043030
1099.975586	921.446106
1098.864258	1058.898438
1097.752930	762.484314
1096.641602	602.819702
1095.529297	1098.156494
1094.416992	488.415619
1093.304688	757.334045
1092.191406	816.497681
1091.079102	670.789368
1089.965820	656.872620
1088.852539	492.320984
1087.738281	330.132568
1086.624023	511.336304
1085.509766	558.388062
1084.395508	673.544678
1083.280273	800.349060
1082.166016	717.944580
1081.050781	882.193665
1079.934570	910.101074
1078.819336	294.609344
1077.703125	634.805359
1076.586914	871.554504
1075.469727	322.100922
1074.353516	246.770111
1073.236328	624.102112
1072.119141	311.870667
1071.000977	555.359009
1069.882813	252.635849
1068.765625	526.494507
1067.646484	385.550171
1066.528320	584.297485
1065.409180	485.565796
1064.290039	365.822174
1063.170898	182.952713
1062.050781	269.272217
1060.930664	376.626678
1059.810547	200.949112
1058.690430	125.932205
1057.569336	-14.493816
1056.449219	22.828312
1055.327148	504.124207
1054.206055	165.247086
1053.083984	211.941071
1051.961914	200.284378
1050.839844	60.280323
1049.717773	27.762266
1048.594727	39.643257
1047.471680	177.557968
1046.348633	156.869080
1045.224609	-94.611763
1044.101563	176.330154
1042.976563	-21.296459
1041.852539	4.965199
1040.728516	47.604568
1039.603516	-35.480400
1038.478516	25.938110
1037.352539	52.486721
1036.227539	-123.371048
1035.101563	73.265274
1033.974609	90.760468
1032.848633	-7.936226
1031.721680	400.451202
1030.594727	469.327545
1029.467773	238.447876
1028.340820	133.276199
1027.212891	-141.333557
1026.084961	-322.783722
1024.956055	-58.175251
1023.828125	-362.351837
1022.699219	-209.006577
1021.570313	-382.796295
1020.440430	-503.016876
1019.311523	-569.679138
1018.181641	-756.762390
1017.050781	-248.099380
1015.920898	-233.217468
1014.790039	-287.716400
1013.659180	-328.134918
1012.528320	-229.400101
1011.396484	131.118805
1010.265625	-80.204803
1009.132813	201.735184
1008.000977	231.488083
1006.868164	485.805511
1005.736328	983.053650
1004.602539	2257.221191
1003.469727	2620.081787
1002.335938	3359.704834
1001.202148	2879.037598
1000.068359	1768.066406
998.933594	743.257507
997.799805	356.474396
996.665039	447.959442
995.529297	-35.138355
994.394531	114.478889
993.258789	303.443176
992.123047	109.635628
990.986328	174.388351
989.849609	57.185532
988.712891	101.591293
987.576172	270.622833
986.439453	-177.646118
985.301758	-254.662094
984.164063	103.794182
983.025391	50.196312
981.887695	-21.566792
980.749023	-141.406601
979.610352	45.010410
978.470703	-161.753754
977.332031	-115.243629
976.192383	-24.855726
975.051758	297.858673
973.912109	124.296989
972.771484	219.837143
971.630859	-134.622757
970.490234	200.206894
969.348633	291.752472
968.207031	181.506927
967.065430	319.371033
965.923828	269.280640
964.781250	538.256348
963.638672	-89.254890
962.496094	255.795853
961.352539	137.935394
960.208984	425.949738
959.065430	395.623901
957.921875	26.568972
956.777344	367.773254
955.632813	-208.966675
954.488281	164.641724
953.343750	-10.872777
952.198242	250.880936
951.052734	185.676865
949.907227	461.442017
948.760742	126.925255
947.614258	-113.498642
946.467773	96.567764
945.321289	-182.114868
944.173828	478.261414
943.026367	-101.334000
941.878906	-96.017677
940.730469	-31.137539
939.582031	437.812073
938.433594	455.073730
937.285156	306.056030
936.135742	526.718079
934.987305	250.527313
933.836914	218.556305
932.687500	492.134979
931.537109	84.670219
930.386719	217.374557
929.236328	254.591583
928.084961	-26.695436
926.934570	384.216156
925.783203	-64.941124
924.630859	75.494865
923.478516	322.953888
922.327148	38.429440
921.173828	-22.981445
920.021484	-79.637039
918.868164	-174.695847
917.714844	0.792216
916.561523	-162.005875
915.407227	111.398102
914.252930	-175.839447
913.098633	-117.809525
911.944336	-34.679394
910.789063	-282.599213
909.633789	9.510392
908.478516	-392.154724
907.322266	20.308250
906.166016	-108.900833
905.009766	-47.580444
903.853516	-128.845551
902.696289	-6.105601
901.539063	-100.636063
900.381836	-9.372365
899.223633	7.307443
898.065430	134.973099
896.907227	217.462433
895.749023	67.107384
894.589844	-216.442535
893.430664	115.071228
892.271484	-39.324215
891.112305	25.609138
889.952148	-108.147018
888.791992	-110.766289
887.630859	28.949867
886.470703	35.509426
885.309570	238.483734
884.148438	292.540497
882.986328	-131.518082
881.825195	-81.762817
880.663086	94.295967
879.500000	295.138275
878.337891	362.981964
877.174805	487.178253
876.011719	762.271179
874.847656	57.746765
873.684570	80.752052
872.520508	547.187317
871.355469	475.641815
870.191406	224.170593
869.026367	134.787338
867.861328	380.508484
866.695313	187.757477
865.530273	195.126434
864.364258	290.138855
863.197266	315.471710
862.031250	179.066681
860.864258	89.878922
859.697266	420.514679
858.530273	640.996582
857.362305	260.009888
856.194336	419.811188
855.026367	402.321686
853.857422	806.353455
852.688477	788.706299
851.519531	670.166687
850.350586	1028.888306
849.180664	1006.569946
848.010742	639.306458
846.840820	581.136597
845.670898	303.549957
844.500000	424.391754
843.329102	457.833496
842.157227	186.964386
840.986328	61.489857
839.814453	407.760437
838.642578	353.645508
837.469727	131.851257
836.296875	272.012939
835.124023	338.282928
833.951172	-15.436377
832.777344	483.795532
831.603516	321.946533
830.429688	550.589233
829.255859	319.384125
828.081055	525.361389
826.906250	686.505371
825.731445	501.857635
824.555664	230.233444
823.379883	228.236816
822.204102	108.013176
821.027344	121.346405
819.851563	-110.443527
818.674805	89.639900
817.497070	-68.882866
816.320313	-33.897808
815.142578	-177.070984
813.963867	-51.200012
812.786133	72.211166
811.607422	-182.545013
810.428711	-57.277966
809.250000	-270.012909
808.070313	-118.470169
806.890625	-360.313812
805.710938	52.843441
804.531250	-497.872772
803.350586	-125.190659
802.169922	-81.277046
800.988281	-44.221535
799.807617	-320.105377
798.625977	-456.343109
797.444336	-379.883545
796.261719	-316.941315
795.079102	-471.370941
793.896484	-255.957535
792.713867	36.681858
791.530273	-341.925232
790.346680	-100.692619
789.163086	-114.283699
787.979492	-8.568786
786.794922	48.243320
785.610352	109.267464
784.425781	192.190460
783.240234	381.000824
782.054688	74.484261
780.869141	70.640602
779.682617	386.931091
778.496094	24.884565
777.309570	-28.045502
776.123047	-237.854706
774.935547	344.560883
773.748047	96.920830
772.560547	226.441010
771.373047	225.622620
770.184570	173.934967
768.996094	69.214111
767.806641	26.101351
766.618164	97.430603
765.428711	-14.247500
764.239258	226.349609
763.048828	330.189636
761.858398	539.510803
760.667969	480.120483
759.477539	697.859558
758.286133	552.436157
757.094727	305.808411
755.903320	545.087097
754.710938	500.597870
753.518555	853.795593
752.326172	767.324890
751.133789	360.117432
749.940430	653.555847
748.747070	582.330383
747.553711	506.683838
746.359375	558.293945
745.166016	548.399109
743.970703	549.428101
742.776367	418.846863
741.581055	246.637634
740.385742	72.296654
739.190430	160.985565
737.994141	457.754028
736.797852	237.461945
735.601563	45.747837
734.405273	281.055023
733.208008	-0.283138
732.010742	234.974426
730.813477	319.204926
729.615234	-9.947466
728.416992	85.334724
727.218750	300.878052
726.020508	317.493561
724.821289	231.474319
723.622070	71.307701
722.422852	27.072369
721.222656	166.389877
720.022461	270.825562
718.822266	198.542084
717.621094	307.538269
716.420898	257.365143
715.218750	268.436218
714.017578	576.215881
712.815430	125.352051
711.614258	213.222626
710.411133	268.551086
709.208984	478.715942
708.005859	33.395100
706.802734	128.513290
705.599609	206.382751
704.395508	-31.153244
703.191406	47.166935
701.987305	-194.106659
700.782227	191.365326
699.577148	24.595367
698.372070	129.904327
697.166992	228.905823
695.960938	-54.305065
694.754883	3.963915
693.548828	-59.141300
692.341797	-210.957489
691.135742	-112.761108
689.927734	-103.293167
688.720703	-525.343567
687.512695	-345.970123
686.304688	-702.086243
685.096680	-203.390610
683.888672	-296.441650
682.679688	-571.188904
681.470703	-481.462830
680.260742	-326.465637
679.050781	-62.931728
677.840820	-130.502472
676.630859	-91.651840
675.419922	31.910711
674.209961	34.544888
672.998047	-90.136047
671.787109	200.797806
670.575195	102.685631
669.363281	197.312546
668.151367	28.503965
666.938477	236.042618
665.725586	-187.053375
664.512695	8.013181
663.299805	203.241669
662.085938	-9.385142
660.872070	112.852974
659.658203	258.985352
658.443359	-237.615463
657.228516	-194.600449
656.013672	-267.877411
654.797852	230.327103
653.583008	-138.012238
652.366211	101.603973
651.150391	7.267407
649.934570	233.955109
648.717773	-36.827908
647.500000	295.323029
646.283203	-143.240250
645.065430	87.579269
643.847656	307.453522
642.629883	410.967987
641.411133	471.289032
640.192383	254.065765
638.973633	154.928864
637.753906	98.555931
636.534180	80.567139
635.314453	-154.705948
634.094727	-57.431950
632.874023	-27.204697
631.653320	341.629303
630.432617	188.281296
629.211914	27.946569
627.990234	19.301054
626.768555	175.037033
625.545898	366.345459
624.324219	200.878555
623.101563	518.849792
621.877930	495.010376
620.655273	292.301605
619.431641	321.931122
618.208008	-92.890587
616.983398	270.270233
615.759766	51.893333
614.535156	105.946617
613.310547	-17.042215
612.084961	-229.382462
610.859375	-90.672188
609.633789	80.243164
608.408203	-41.598782
607.181641	-323.657410
605.955078	54.325233
604.728516	-59.314484
