# Supplementary material for: Raman spectroscopy accurately differentiates mucosal healing from non-healing and biochemical changes following biological therapy in inflammatory bowel disease
Source: PLoS One. 2021 Jun 2;16(6):e0252210. doi: 10.1371/journal.pone.0252210 (PMC8172032; doi:10.1371/journal.pone.0252210)
Supplement: S4 Dataset — (ZIP) [file pone.0252210.s006.zip › CD Mucosal healing/OC030-1 post_base sub cr removed_88__X_-19534.5__Y_47774.5__Time_981.txt]

1714.774414	108.990807
1713.797852	122.704781
1712.820313	-56.371803
1711.843750	69.484932
1710.866211	215.866287
1709.888672	-104.963737
1708.911133	-8.295184
1707.933594	-62.333130
1706.955078	54.467419
1705.976563	47.519718
1704.998047	-112.484901
1704.019531	-39.936996
1703.040039	-141.758209
1702.061523	-134.079636
1701.082031	-6.318228
1700.101563	-218.488113
1699.122070	-56.337749
1698.141602	-25.385141
1697.161133	77.660141
1696.180664	-14.396542
1695.200195	24.515726
1694.218750	-24.694815
1693.238281	1.039506
1692.256836	125.635918
1691.274414	-5.895514
1690.292969	172.420319
1689.310547	30.742889
1688.328125	134.787643
1687.345703	201.772156
1686.363281	98.458107
1685.379883	-36.462326
1684.396484	82.225410
1683.413086	44.108482
1682.429688	81.039482
1681.445313	203.600800
1680.461914	124.316078
1679.477539	154.675705
1678.493164	127.019524
1677.507813	307.415619
1676.523438	267.580170
1675.538086	281.505890
1674.552734	359.849091
1673.566406	385.586029
1672.581055	372.131104
1671.594727	524.033447
1670.608398	456.061829
1669.622070	651.723633
1668.634766	675.370544
1667.648438	543.127441
1666.661133	448.777985
1665.673828	633.798584
1664.685547	559.461548
1663.698242	631.797791
1662.709961	813.532288
1661.721680	685.763428
1660.733398	723.134155
1659.744141	965.257813
1658.755859	829.219666
1657.766602	948.252686
1656.777344	710.507751
1655.787109	881.329041
1654.797852	825.235657
1653.807617	788.438904
1652.817383	487.853760
1651.827148	539.979919
1650.835938	270.191864
1649.844727	167.863571
1648.853516	256.672882
1647.862305	306.563751
1646.871094	71.830284
1645.878906	-37.902660
1644.886719	14.271715
1643.894531	-67.494469
1642.902344	-24.404978
1641.910156	-33.382713
1640.916992	-284.404724
1639.923828	-14.869732
1638.930664	23.159519
1637.936523	-17.237291
1636.943359	-12.079193
1635.949219	-24.686731
1634.955078	-12.879940
1633.960938	-37.281734
1632.965820	-118.957085
1631.970703	23.921444
1630.975586	51.543575
1629.980469	35.050945
1628.985352	-28.168955
1627.989258	-17.062962
1626.993164	76.207520
1625.997070	485.656281
1625.000977	427.472656
1624.003906	227.936996
1623.007813	694.041992
1622.010742	774.223816
1621.012695	791.872864
1620.015625	975.536682
1619.017578	994.212830
1618.020508	905.755981
1617.021484	930.721191
1616.023438	701.612244
1615.025391	543.931152
1614.026367	683.215820
1613.027344	508.188721
1612.028320	454.302124
1611.028320	458.553131
1610.029297	444.879028
1609.029297	727.726257
1608.029297	767.214111
1607.028320	903.988403
1606.028320	910.143311
1605.027344	895.721863
1604.026367	1064.880859
1603.025391	1074.674805
1602.023438	935.665100
1601.022461	927.811707
1600.020508	867.965698
1599.018555	892.104370
1598.016602	791.032227
1597.013672	779.134583
1596.010742	843.269775
1595.007813	889.329407
1594.004883	836.346802
1593.001953	854.104248
1591.998047	657.988342
1590.994141	764.920898
1589.990234	913.737244
1588.986328	840.889893
1587.981445	1042.120728
1586.976563	1209.503662
1585.971680	1356.085083
1584.966797	1046.542480
1583.961914	1177.680542
1582.956055	1556.397217
1581.950195	1361.924438
1580.944336	1188.442139
1579.938477	1384.847778
1578.931641	1367.753418
1577.924805	1433.991333
1576.917969	1508.032837
1575.911133	1399.941406
1574.904297	1242.478394
1573.896484	1269.723999
1572.888672	1229.341431
1571.880859	1391.702881
1570.873047	1299.267090
1569.864258	1162.661133
1568.855469	1202.702148
1567.846680	1346.542603
1566.837891	1199.421509
1565.829102	1545.526733
1564.819336	1476.114746
1563.809570	1461.119995
1562.799805	1490.118408
1561.790039	1430.788452
1560.779297	1438.784180
1559.768555	1485.523804
1558.757813	1236.586548
1557.747070	1283.036377
1556.736328	1487.351563
1555.724609	1460.858032
1554.712891	1359.082764
1553.701172	1187.245728
1552.689453	1331.116821
1551.676758	1456.608765
1550.664063	1491.261841
1549.651367	1344.578613
1548.638672	1417.588623
1547.625977	1464.470825
1546.612305	1503.340942
1545.598633	1239.509521
1544.584961	1352.852295
1543.571289	1254.013916
1542.556641	1173.038330
1541.541992	1195.132568
1540.527344	1147.220703
1539.512695	1230.706055
1538.498047	1037.694702
1537.482422	973.500977
1536.466797	1032.871948
1535.451172	1104.809937
1534.434570	988.158203
1533.418945	907.335571
1532.402344	725.702637
1531.385742	670.107422
1530.369141	838.375549
1529.351563	622.412842
1528.334961	851.771240
1527.317383	725.352905
1526.299805	639.841370
1525.281250	515.417358
1524.263672	575.978821
1523.245117	438.065643
1522.226563	446.477631
1521.208008	385.099487
1520.188477	485.372833
1519.168945	454.148773
1518.150391	599.910828
1517.129883	228.788620
1516.110352	348.126617
1515.089844	377.155884
1514.070313	359.591522
1513.049805	272.352966
1512.028320	248.949463
1511.007813	140.511185
1509.986328	95.888634
1508.964844	76.569366
1507.943359	241.536407
1506.921875	103.518066
1505.899414	-47.630157
1504.876953	49.517315
1503.854492	64.262978
1502.832031	50.457314
1501.808594	-78.969276
1500.786133	-62.738483
1499.762695	-62.245476
1498.739258	24.910933
1497.714844	-8.613105
1496.691406	-65.500328
1495.666992	-45.990856
1494.642578	-83.108353
1493.617188	78.860649
1492.592773	53.806942
1491.567383	-109.605988
1490.541992	-33.107460
1489.516602	140.090820
1488.491211	294.993073
1487.464844	137.940460
1486.438477	241.027237
1485.412109	287.579773
1484.385742	239.359131
1483.358398	106.621201
1482.331055	251.656296
1481.303711	345.301971
1480.276367	280.503326
1479.249023	449.944733
1478.220703	501.748444
1477.192383	489.518250
1476.164063	594.179138
1475.135742	573.688416
1474.106445	939.963440
1473.077148	1030.825317
1472.047852	1090.816772
1471.018555	1142.863037
1469.989258	1332.001099
1468.958984	1490.242065
1467.928711	1472.660767
1466.898438	1719.262329
1465.868164	1734.160889
1464.836914	2000.398193
1463.805664	2116.347412
1462.774414	2138.001221
1461.743164	2200.043945
1460.710938	2142.451904
1459.679688	2409.649414
1458.647461	2151.050537
1457.615234	2356.758301
1456.582031	2544.384033
1455.549805	2627.732666
1454.516602	2548.505127
1453.483398	2644.071289
1452.449219	2823.041748
1451.416016	2804.072754
1450.381836	2630.333496
1449.347656	2846.646240
1448.313477	2768.876221
1447.279297	2787.205078
1446.244141	2881.301025
1445.208984	2739.791016
1444.173828	2504.555664
1443.138672	2304.702637
1442.102539	2395.692139
1441.066406	2413.166748
1440.030273	2220.636719
1438.994141	2207.564209
1437.958008	1891.082275
1436.920898	1935.967773
1435.883789	1836.726685
1434.846680	1474.740967
1433.808594	1478.979004
1432.771484	1425.085327
1431.733398	1101.018555
1430.695313	1019.302368
1429.657227	1005.685181
1428.618164	956.677917
1427.579102	814.322083
1426.540039	679.548706
1425.500977	580.090637
1424.461914	468.040985
1423.421875	466.870453
1422.381836	397.655853
1421.341797	237.779343
1420.301758	266.839874
1419.260742	129.689972
1418.219727	342.505035
1417.178711	134.946426
1416.137695	136.338638
1415.096680	1.908393
1414.054688	-202.880402
1413.012695	-259.184601
1411.970703	-26.307814
1410.928711	-225.804611
1409.885742	-204.044022
1408.842773	-124.446884
1407.799805	-283.447754
1406.756836	-336.831879
1405.712891	-151.610672
1404.668945	-184.778625
1403.625000	10.542025
1402.581055	133.107895
1401.537109	107.709717
1400.492188	202.797287
1399.447266	235.266052
1398.402344	32.176167
1397.357422	303.026184
1396.311523	213.006393
1395.265625	293.529175
1394.219727	396.700409
1393.173828	324.665802
1392.126953	367.967651
1391.081055	248.712708
1390.034180	224.751816
1388.986328	278.515198
1387.939453	347.455200
1386.891602	226.434189
1385.843750	185.664459
1384.795898	215.098907
1383.748047	172.223602
1382.699219	29.581768
1381.651367	84.596779
1380.602539	174.743195
1379.552734	185.123581
1378.503906	118.328873
1377.454102	106.680328
1376.404297	299.909363
1375.354492	86.559090
1374.303711	25.688457
1373.253906	82.320457
1372.203125	21.947067
1371.152344	168.767014
1370.100586	293.320313
1369.049805	480.384674
1367.998047	27.297358
1366.946289	13.066367
1365.894531	-10.861618
1364.841797	-27.060951
1363.789063	-77.837105
1362.736328	192.731934
1361.683594	20.548548
1360.630859	97.486740
1359.577148	-26.803328
1358.523438	125.258850
1357.469727	207.929810
1356.415039	27.370056
1355.361328	120.545723
1354.306641	-7.159217
1353.251953	424.376923
1352.197266	200.402405
1351.141602	344.280853
1350.085938	369.246155
1349.030273	287.789429
1347.974609	601.196777
1346.918945	703.915161
1345.862305	635.755554
1344.805664	746.474304
1343.749023	879.772095
1342.691406	842.296387
1341.634766	983.583740
1340.577148	969.037292
1339.519531	962.247253
1338.460938	933.487061
1337.403320	976.871582
1336.344727	844.801880
1335.286133	636.395142
1334.226563	606.547607
1333.167969	530.046204
1332.108398	691.329163
1331.048828	615.491699
1329.989258	451.017426
1328.928711	467.369049
1327.869141	558.180542
1326.808594	414.574554
1325.748047	562.824829
1324.686523	679.233826
1323.625977	549.031250
1322.564453	522.885864
1321.502930	450.192871
1320.440430	535.768188
1319.378906	468.697296
1318.316406	508.031799
1317.253906	707.950439
1316.190430	688.707642
1315.127930	440.588135
1314.064453	451.635864
1313.000977	541.839600
1311.937500	400.801575
1310.873047	432.526367
1309.809570	565.501282
1308.745117	536.284607
1307.679688	551.698914
1306.615234	375.515625
1305.549805	617.901062
1304.484375	602.269531
1303.418945	476.316498
1302.353516	544.930603
1301.287109	466.367279
1300.220703	425.005249
1299.154297	305.357025
1298.087891	217.995499
1297.020508	67.134926
1295.954102	54.119389
1294.886719	11.957902
1293.818359	-137.857132
1292.750977	149.390564
1291.682617	93.407669
1290.614258	197.141083
1289.545898	68.194405
1288.476563	187.173065
1287.407227	14.743652
1286.338867	95.033554
1285.268555	62.891544
1284.199219	-30.196577
1283.128906	87.611320
1282.058594	193.394272
1280.988281	27.721193
1279.917969	312.624817
1278.846680	423.972961
1277.775391	325.177399
1276.704102	573.920105
1275.632813	460.965088
1274.560547	536.523499
1273.488281	626.951355
1272.416016	815.306396
1271.343750	862.135559
1270.270508	926.278625
1269.197266	927.137329
1268.124023	1125.946045
1267.050781	1212.619629
1265.977539	1250.668701
1264.903320	1474.322388
1263.829102	1498.091675
1262.753906	1617.161133
1261.679688	1514.519165
1260.604492	1619.300903
1259.529297	1751.031006
1258.454102	1583.229614
1257.378906	1591.054443
1256.302734	1735.435791
1255.226563	1716.804810
1254.150391	1790.846436
1253.073242	1828.528564
1251.997070	1883.372681
1250.919922	1850.789795
1249.841797	1837.840088
1248.764648	1688.869385
1247.686523	1982.542480
1246.608398	1909.238159
1245.530273	1610.125488
1244.452148	1787.412842
1243.373047	1857.892944
1242.293945	1974.597656
1241.214844	1749.060303
1240.135742	1632.954590
1239.055664	1754.824951
1237.975586	1762.716187
1236.895508	1828.910645
1235.815430	1861.216919
1234.734375	1879.061401
1233.654297	1930.899048
1232.573242	1929.488770
1231.491211	1947.547852
1230.410156	1767.020874
1229.328125	1659.302124
1228.246094	1689.698364
1227.163086	1923.486938
1226.081055	1767.556763
1224.998047	1781.126221
1223.915039	2048.731934
1222.832031	1634.217163
1221.748047	1449.641113
1220.664063	1460.985840
1219.580078	1460.258423
1218.496094	1193.739014
1217.412109	1127.863403
1216.327148	909.869934
1215.242188	894.814331
1214.157227	838.717224
1213.071289	1060.227295
1211.985352	806.224304
1210.899414	795.992737
1209.813477	930.467285
1208.727539	982.858215
1207.640625	909.831665
1206.553711	670.474854
1205.466797	599.877869
1204.378906	644.931396
1203.291016	701.956360
1202.203125	400.052612
1201.115234	363.082947
1200.027344	285.138611
1198.938477	329.917786
1197.849609	208.571793
1196.760742	39.087513
1195.670898	-154.442474
1194.582031	55.983929
1193.492188	52.276890
1192.401367	-6.793624
1191.311523	-32.310791
1190.220703	-125.176414
1189.129883	-174.874939
1188.039063	-80.583199
1186.947266	-96.877045
1185.856445	-12.484875
1184.764648	-17.034912
1183.671875	-40.892647
1182.580078	-26.507309
1181.487305	86.071411
1180.394531	291.964844
1179.301758	207.575607
1178.208984	345.953918
1177.115234	383.498779
1176.021484	540.643860
1174.927734	347.900330
1173.833008	475.939484
1172.738281	450.549042
1171.643555	470.473816
1170.548828	566.785889
1169.454102	426.047577
1168.358398	634.391602
1167.262695	524.435791
1166.166992	454.985870
1165.070313	485.771851
1163.973633	437.497253
1162.876953	506.112518
1161.780273	421.637451
1160.683594	506.544159
1159.585938	576.896057
1158.488281	647.011108
1157.389648	654.851929
1156.291992	800.845642
1155.193359	724.742859
1154.094727	677.075562
1152.996094	688.818237
1151.896484	700.343994
1150.796875	504.314484
1149.697266	555.935913
1148.597656	721.644958
1147.498047	394.088287
1146.397461	683.118958
1145.296875	619.490723
1144.195313	643.720337
1143.094727	584.421204
1141.993164	579.633057
1140.891602	562.718201
1139.789063	664.463501
1138.687500	870.513489
1137.584961	859.961243
1136.482422	1082.028687
1135.379883	1037.691650
1134.276367	1337.510498
1133.172852	1482.608398
1132.069336	1392.375366
1130.964844	1669.816772
1129.861328	1674.003174
1128.756836	1912.802246
1127.652344	2094.322021
1126.546875	2078.701172
1125.442383	1828.135132
1124.336914	2143.905273
1123.230469	2018.535400
1122.125000	2011.423828
1121.018555	1914.062744
1119.912109	1982.256592
1118.805664	1974.411011
1117.699219	2124.903320
1116.591797	1920.120850
1115.484375	1878.426880
1114.376953	1843.598511
1113.268555	1690.300903
1112.160156	1697.592651
1111.051758	1820.456055
1109.943359	1675.980103
1108.833984	1781.762817
1107.725586	1554.199829
1106.616211	1692.536133
1105.505859	1533.080078
1104.396484	1439.549805
1103.286133	1784.765625
1102.175781	1438.286743
1101.064453	1464.424438
1099.954102	1523.332520
1098.842773	1372.136353
1097.731445	1473.000000
1096.619141	1467.532959
1095.507813	1457.130005
1094.395508	1404.100098
1093.282227	1468.619507
1092.169922	1433.998657
1091.056641	1340.318848
1089.943359	1453.566284
1088.830078	1140.667847
1087.716797	1538.113647
1086.602539	1514.182739
1085.488281	1363.083008
1084.373047	1529.191284
1083.258789	1502.304688
1082.143555	1367.138062
1081.028320	1353.989014
1079.913086	1387.620239
1078.796875	1409.295654
1077.680664	1494.152344
1076.564453	1313.571411
1075.448242	1261.942871
1074.331055	1346.211548
1073.213867	1310.647705
1072.096680	1218.648193
1070.979492	1208.567749
1069.861328	1013.158813
1068.743164	876.252869
1067.625000	1069.563232
1066.505859	1276.669434
1065.386719	1129.944092
1064.267578	1137.643188
1063.148438	1208.382446
1062.029297	1021.546692
1060.909180	907.169800
1059.789063	1068.695923
1058.667969	1028.907104
1057.547852	984.338867
1056.426758	797.081421
1055.305664	957.961426
1054.183594	889.692139
1053.062500	821.348328
1051.940430	759.921875
1050.818359	875.843445
1049.695313	961.258667
1048.572266	759.514587
1047.449219	823.726685
1046.326172	789.857361
1045.203125	678.966553
1044.079102	707.915527
1042.955078	706.472717
1041.830078	630.380127
1040.706055	440.107208
1039.581055	510.716705
1038.456055	467.129730
1037.331055	579.490295
1036.205078	463.637146
1035.079102	687.536377
1033.953125	501.828247
1032.826172	758.087708
1031.700195	1042.110107
1030.573242	728.472351
1029.445313	431.215057
1028.318359	336.255920
1027.190430	383.033966
1026.062500	132.472778
1024.934570	44.573959
1023.805664	72.786385
1022.676758	94.025772
1021.547852	203.443161
1020.418945	32.101700
1019.289063	53.361443
1018.159180	67.677109
1017.029297	179.384277
1015.898438	300.331360
1014.767578	395.766876
1013.636719	463.396545
1012.505859	734.867432
1011.375000	506.069611
1010.243164	756.659363
1009.111328	863.683716
1007.978516	1058.645630
1006.846680	1424.793701
1005.713867	2040.637085
1004.581055	2862.078125
1003.447266	3216.197266
1002.313477	3131.072021
1001.179688	2221.101318
1000.045898	1674.366333
998.912109	1322.003296
997.777344	1027.626709
996.642578	955.126404
995.506836	942.773438
994.372070	1002.082764
993.236328	964.576843
992.100586	1095.586304
990.963867	742.393311
989.828125	848.288025
988.691406	813.657959
987.553711	850.608643
986.416992	774.802673
985.279297	708.382874
984.141602	771.095764
983.003906	859.256287
981.865234	889.981201
980.726563	808.094421
979.587891	675.795654
978.448242	771.424377
977.309570	931.570129
976.169922	1011.343445
975.030273	1203.877808
973.889648	1219.556030
972.749023	1035.536743
971.608398	991.895020
970.467773	985.202942
969.326172	1013.135864
968.184570	1215.686157
967.042969	993.820496
965.901367	880.083130
964.758789	775.769897
963.616211	751.968079
962.473633	799.451416
961.330078	833.366516
960.186523	901.847717
959.042969	796.401001
957.899414	901.934509
956.754883	574.851135
955.610352	667.084900
954.465820	473.400238
953.321289	520.293823
952.175781	471.304718
951.030273	454.585602
949.884766	499.840912
948.738281	437.857086
947.591797	382.989105
946.445313	403.784882
945.298828	431.657440
944.151367	407.218872
943.003906	241.457733
941.856445	244.942047
940.708008	390.164124
939.559570	444.285400
938.411133	400.525055
937.262695	523.516113
936.113281	471.115601
934.964844	355.148224
933.814453	426.362732
932.665039	354.233856
931.514648	441.841278
930.364258	270.012970
929.213867	137.213364
928.062500	211.871445
926.912109	282.179504
925.759766	345.870331
924.608398	195.935165
923.456055	235.073959
922.303711	-46.165730
921.151367	157.154419
919.999023	53.802715
918.845703	-10.637738
917.692383	-122.519020
916.539063	11.157342
915.384766	-88.860222
914.230469	-63.753788
913.076172	-195.024200
911.920898	-158.105377
910.766602	-241.208435
909.611328	-251.477600
908.455078	-211.636215
907.299805	152.545593
906.143555	-6.725020
904.987305	-22.969330
903.830078	-86.559143
902.673828	-52.538845
901.516602	-97.567444
900.359375	104.355179
899.201172	138.924896
898.042969	209.873703
896.884766	167.883987
895.726563	123.844109
894.567383	100.366241
893.408203	375.448944
892.249023	35.912945
891.088867	123.726059
889.929688	171.006393
888.769531	-18.671106
887.608398	153.144241
886.448242	79.004051
885.287109	262.319763
884.125977	62.169228
882.963867	105.872177
881.801758	41.461109
880.639648	132.781342
879.477539	52.896873
878.315430	38.533768
877.152344	121.188751
875.989258	-5.537288
874.825195	138.143463
873.661133	-71.577606
872.497070	-87.524582
871.333008	157.668854
870.168945	-47.089046
869.003906	-87.454674
867.838867	0.462836
866.672852	-75.674515
865.506836	39.349075
864.340820	-65.811317
863.174805	31.333332
862.008789	168.927292
860.841797	48.304520
859.674805	-103.631203
858.506836	-46.708012
857.339844	106.708763
856.171875	123.264954
855.003906	155.547653
853.834961	237.186752
852.666016	269.494812
851.497070	342.148102
850.328125	246.734985
849.158203	467.242767
847.988281	212.857910
846.818359	258.625824
845.647461	-15.731878
844.477539	135.235489
843.306641	-31.595657
842.134766	16.385429
840.963867	220.853210
839.791992	0.386130
838.619141	19.175041
837.447266	245.738403
836.274414	74.453323
835.101563	151.140411
833.928711	75.871620
832.754883	125.614449
831.581055	371.692688
830.407227	354.245789
829.232422	367.971619
828.058594	377.134033
826.883789	256.868256
825.708008	212.376205
824.533203	243.580521
823.357422	245.704041
822.181641	238.804001
821.004883	35.789028
819.828125	88.840706
818.651367	34.878372
817.474609	-48.123856
816.296875	-84.479141
815.119141	-132.080368
813.941406	-59.691422
812.763672	99.241272
811.584961	-77.744019
810.406250	-79.211166
809.226563	-103.047760
808.047852	-22.628527
806.868164	-173.397659
805.688477	-6.724710
804.507813	-151.100876
803.327148	-69.194984
802.146484	-120.645805
800.965820	-3.652512
799.784180	-42.146835
798.603516	54.443192
797.420898	192.930237
796.239258	43.027115
795.056641	158.904114
793.874023	86.228745
792.691406	121.911224
791.507813	31.168146
790.324219	179.348633
789.140625	170.115326
787.956055	-20.755610
786.772461	22.740376
785.586914	-9.178335
784.402344	157.703812
783.216797	59.028996
782.032227	15.437681
780.845703	-127.765251
779.660156	35.937401
778.473633	-10.452497
777.287109	42.327202
776.100586	-15.501248
774.913086	-55.855007
773.725586	38.191288
772.538086	220.220825
771.349609	95.412239
770.161133	166.688095
768.972656	52.562851
767.784180	215.967178
766.594727	231.475357
765.405273	127.828842
764.215820	147.360291
763.026367	334.019775
761.835938	460.968628
760.645508	642.688110
759.454102	758.131714
758.262695	778.755005
757.072266	911.346497
755.879883	942.566101
754.688477	964.809082
753.496094	1090.162598
752.303711	967.029236
751.110352	938.248901
749.917969	863.214355
748.724609	805.633728
747.530273	684.284607
746.336914	885.443970
745.142578	862.597229
743.948242	938.341675
742.752930	1042.440674
741.558594	628.974426
740.363281	743.842529
739.166992	713.927429
737.971680	504.288147
736.775391	474.269470
735.579102	474.847687
734.381836	516.951843
733.185547	425.461487
731.988281	290.194244
730.790039	487.484222
729.592773	413.427490
728.394531	450.898590
727.196289	422.746307
725.997070	392.408386
724.797852	475.712524
723.598633	229.097229
722.399414	397.604675
721.199219	515.831299
719.999023	345.862061
718.798828	387.730560
717.598633	327.072113
716.397461	399.580353
715.196289	273.645966
713.994141	328.838837
712.792969	351.396454
711.590820	304.295807
710.388672	324.877686
709.185547	212.678223
707.982422	211.739151
706.779297	332.879578
705.576172	201.579651
704.372070	109.675591
703.167969	33.213440
701.963867	209.317673
700.759766	98.431007
699.554688	135.653549
698.349609	-3.026281
697.143555	138.945770
695.938477	100.719742
694.732422	-41.533432
693.525391	22.851192
692.319336	2.767040
691.112305	-71.324486
689.905273	-30.088095
688.697266	-90.584015
687.490234	-285.278076
686.282227	-34.977974
685.073242	-116.260925
683.865234	-177.702682
682.656250	-121.774757
681.447266	3.771980
680.237305	53.753159
679.028320	-36.757450
677.818359	-57.612186
676.607422	79.900436
675.397461	33.700581
674.186523	-64.078972
672.975586	18.069853
671.763672	87.535522
670.551758	168.108353
669.339844	9.007718
668.127930	-45.951157
666.915039	3.161106
665.703125	205.944016
664.489258	195.139816
663.276367	262.375702
662.062500	196.044098
660.848633	153.778656
659.634766	113.976852
658.419922	111.150627
657.205078	186.236206
655.990234	41.598274
654.775391	9.367803
653.559570	-117.447418
652.343750	-215.981583
651.126953	-83.758682
649.911133	-9.585669
648.694336	-88.170570
647.477539	93.901497
646.259766	129.648636
645.041992	53.566147
643.824219	181.948120
642.606445	211.359299
641.387695	96.687752
640.168945	63.724937
638.950195	159.664612
637.730469	-13.145562
636.511719	76.063622
635.291016	66.259491
634.071289	-21.089277
632.850586	2.969198
631.629883	-121.411438
630.409180	-117.361824
629.188477	-152.362793
627.966797	75.993355
626.745117	213.632248
625.522461	101.912071
624.300781	154.606186
623.078125	223.684036
621.854492	283.351959
620.631836	393.509583
619.408203	132.184357
618.184570	13.379928
616.960938	208.150909
615.736328	52.801468
614.511719	11.747128
613.287109	-77.748589
612.061523	32.313904
610.835938	121.479424
609.610352	44.300564
608.384766	67.914764
607.158203	-34.348778
605.931641	-119.400085
604.705078	-151.068832
