# Supplementary material for: Raman spectroscopy accurately differentiates mucosal healing from non-healing and biochemical changes following biological therapy in inflammatory bowel disease
Source: PLoS One. 2021 Jun 2;16(6):e0252210. doi: 10.1371/journal.pone.0252210 (PMC8172032; doi:10.1371/journal.pone.0252210)
Supplement: S4 Dataset — (ZIP) [file pone.0252210.s006.zip › CD Mucosal healing/OC017 post treatment-1_BL sub CR removed_88__X_-6103.39__Y_10950.1__Z_-135.722__Time_996.txt]

1714.708984	87.749779
1713.732422	179.660263
1712.755859	-114.464012
1711.779297	136.448273
1710.801758	-68.007324
1709.824219	-52.043842
1708.846680	130.590256
1707.868164	198.438034
1706.890625	6.996076
1705.912109	-87.463089
1704.933594	-117.107071
1703.954102	46.469185
1702.975586	-279.216095
1701.996094	45.863365
1701.016602	-115.531914
1700.037109	111.408134
1699.056641	41.931396
1698.077148	95.957771
1697.096680	54.203671
1696.116211	-37.823368
1695.134766	-204.159973
1694.154297	105.439636
1693.172852	217.750092
1692.191406	-8.557234
1691.209961	56.586800
1690.227539	42.072342
1689.245117	-25.353662
1688.263672	94.393768
1687.280273	294.460632
1686.297852	81.671822
1685.314453	242.502029
1684.332031	305.092957
1683.347656	-164.792267
1682.364258	90.402466
1681.380859	2.362458
1680.396484	58.486488
1679.412109	29.786484
1678.427734	89.283302
1677.442383	-13.189633
1676.458008	78.926819
1675.472656	184.631531
1674.487305	415.590759
1673.500977	242.740845
1672.515625	344.035583
1671.529297	193.190491
1670.542969	372.113556
1669.556641	508.777802
1668.569336	414.678802
1667.583008	416.498657
1666.595703	506.177673
1665.608398	635.905640
1664.620117	389.152985
1663.632813	519.406128
1662.644531	636.600952
1661.656250	841.489685
1660.667969	614.528809
1659.678711	512.450928
1658.689453	415.960632
1657.700195	666.725525
1656.710938	671.342896
1655.721680	549.106323
1654.731445	472.132751
1653.742188	554.195801
1652.750977	348.029816
1651.760742	388.165833
1650.770508	182.539322
1649.779297	342.052429
1648.788086	224.127594
1647.796875	468.497223
1646.804688	395.862061
1645.813477	125.314369
1644.821289	55.761562
1643.829102	128.982788
1642.836914	49.211739
1641.843750	299.527130
1640.850586	122.404045
1639.857422	-51.865051
1638.864258	-189.001312
1637.871094	-59.614510
1636.876953	83.010750
1635.882813	-124.872528
1634.888672	-103.287994
1633.894531	-355.609833
1632.899414	-302.172729
1631.905273	-74.844475
1630.910156	57.684326
1629.915039	-38.771126
1628.918945	59.643539
1627.922852	-62.927429
1626.927734	19.824032
1625.930664	247.248413
1624.934570	-82.802795
1623.938477	-26.201328
1622.941406	-1.114474
1621.944336	29.268963
1620.947266	-21.754412
1619.949219	-7.052732
1618.952148	265.038483
1617.954102	85.464012
1616.956055	60.868149
1615.957031	41.554073
1614.958984	203.315170
1613.959961	84.343796
1612.960938	88.703354
1611.961914	32.768219
1610.961914	170.848831
1609.962891	146.388153
1608.962891	-79.827194
1607.962891	-38.731598
1606.961914	23.291340
1605.961914	200.504150
1604.960938	24.192776
1603.959961	31.167231
1602.958984	-53.467014
1601.957031	39.820801
1600.956055	358.006531
1599.954102	-186.982040
1598.952148	18.631323
1597.949219	114.330666
1596.947266	6.112831
1595.944336	234.967178
1594.941406	97.958389
1593.938477	229.982590
1592.934570	56.391216
1591.931641	-12.735246
1590.927734	121.701935
1589.923828	-31.012327
1588.918945	-48.050934
1587.915039	206.143784
1586.910156	264.583557
1585.905273	54.395500
1584.900391	89.270309
1583.894531	-21.877960
1582.889648	-112.187088
1581.883789	-54.041073
1580.877930	-149.644226
1579.871094	137.490784
1578.865234	91.218109
1577.858398	237.495285
1576.851563	295.165375
1575.844727	50.952827
1574.836914	100.687691
1573.829102	-5.701646
1572.822266	-208.308929
1571.813477	62.169556
1570.805664	163.539627
1569.797852	-104.163429
1568.789063	48.992950
1567.780273	-75.889267
1566.770508	-47.605106
1565.761719	-115.458076
1564.751953	-115.886200
1563.742188	47.083141
1562.732422	-0.240937
1561.722656	-96.906662
1560.711914	-14.688705
1559.702148	38.900681
1558.691406	-19.083952
1557.679688	161.287643
1556.668945	-47.141701
1555.657227	-22.433954
1554.645508	255.989105
1553.633789	169.113800
1552.622070	165.032944
1551.609375	90.980408
1550.596680	249.764389
1549.583984	201.429977
1548.571289	217.697144
1547.558594	267.491913
1546.544922	260.294067
1545.531250	237.508087
1544.517578	230.154907
1543.503906	-43.403763
1542.489258	140.292206
1541.474609	88.806953
1540.459961	63.084358
1539.445313	3.732415
1538.429688	-45.358242
1537.415039	8.719419
1536.399414	-92.106483
1535.383789	152.663406
1534.367188	77.473282
1533.351563	113.112709
1532.334961	128.029892
1531.318359	122.248978
1530.301758	188.540390
1529.284180	105.311005
1528.266602	181.724945
1527.249023	-43.232464
1526.231445	-72.510452
1525.213867	34.565807
1524.195313	95.198936
1523.177734	117.157623
1522.159180	190.473022
1521.139648	183.961502
1520.121094	154.259338
1519.101563	342.988251
1518.082031	104.961639
1517.062500	108.499046
1516.042969	-85.826065
1515.022461	-208.226410
1514.001953	-81.558212
1512.981445	44.999123
1511.960938	84.180267
1510.939453	-105.105560
1509.918945	-24.966925
1508.897461	55.075439
1507.875000	-118.861061
1506.853516	-28.677650
1505.831055	74.225807
1504.809570	-122.800751
1503.787109	-50.759861
1502.763672	100.609520
1501.741211	85.405640
1500.717773	-52.755085
1499.694336	-137.133347
1498.670898	-326.456207
1497.646484	-152.367554
1496.623047	-198.405457
1495.598633	85.501305
1494.574219	11.225036
1493.549805	-63.051151
1492.524414	85.058105
1491.499023	-35.274975
1490.473633	28.389557
1489.448242	63.899860
1488.422852	84.047455
1487.396484	257.365082
1486.370117	1.684290
1485.343750	-103.311836
1484.317383	143.881134
1483.290039	3.133796
1482.262695	247.603897
1481.235352	387.395447
1480.208008	-97.566231
1479.180664	-67.397827
1478.152344	278.767303
1477.124023	245.111359
1476.095703	127.394600
1475.067383	231.311829
1474.038086	434.481659
1473.008789	158.931961
1471.979492	474.023560
1470.950195	481.058685
1469.919922	597.485046
1468.890625	609.585327
1467.860352	535.204712
1466.830078	603.250854
1465.798828	656.010376
1464.768555	851.097900
1463.737305	736.094910
1462.706055	631.317261
1461.674805	922.826904
1460.642578	838.385010
1459.610352	807.311218
1458.578125	1035.177246
1457.545898	874.685425
1456.513672	1094.866577
1455.480469	909.093140
1454.447266	796.971741
1453.414063	824.378723
1452.380859	922.782104
1451.346680	995.814331
1450.313477	1269.038452
1449.279297	1139.347168
1448.244141	1024.929077
1447.209961	1173.966187
1446.174805	1110.288940
1445.139648	1261.831421
1444.104492	1289.338867
1443.069336	906.980652
1442.033203	972.559082
1440.998047	886.413940
1439.961914	1093.647217
1438.924805	997.457458
1437.888672	979.715149
1436.851563	1047.928833
1435.814453	914.044128
1434.777344	664.073669
1433.740234	661.737183
1432.702148	613.991760
1431.664063	508.257355
1430.625977	455.612946
1429.587891	423.229370
1428.548828	453.964325
1427.509766	371.243195
1426.471680	260.885742
1425.431641	425.397064
1424.392578	-141.033936
1423.352539	94.161987
1422.312500	-131.737564
1421.272461	299.939056
1420.232422	217.751160
1419.191406	183.484512
1418.150391	204.671280
1417.109375	42.191021
1416.068359	73.583458
1415.027344	190.554306
1413.985352	-62.188629
1412.943359	130.314178
1411.901367	242.348434
1410.858398	-93.008736
1409.816406	323.217072
1408.773438	20.777199
1407.730469	-188.528442
1406.687500	-164.128098
1405.643555	-34.226654
1404.599609	186.053635
1403.555664	100.123352
1402.511719	29.353943
1401.466797	-78.956345
1400.422852	-159.555191
1399.377930	15.712136
1398.333008	273.704315
1397.287109	133.118179
1396.242188	150.545288
1395.196289	190.574432
1394.150391	-190.156769
1393.104492	345.924133
1392.057617	140.719330
1391.010742	-39.293980
1389.963867	216.312073
1388.916992	334.262207
1387.870117	117.013565
1386.822266	57.492023
1385.774414	-54.444824
1384.726563	123.740173
1383.677734	-68.007416
1382.629883	-99.662621
1381.581055	-38.797161
1380.532227	-7.860545
1379.483398	-9.331344
1378.433594	151.556595
1377.383789	177.648407
1376.333984	253.717422
1375.284180	-159.232574
1374.234375	-15.625599
1373.183594	135.468857
1372.132813	151.915009
1371.082031	96.126717
1370.031250	349.506104
1368.979492	268.917419
1367.927734	-53.234386
1366.875977	68.200745
1365.824219	55.177624
1364.771484	84.549019
1363.718750	295.696045
1362.666016	24.005037
1361.613281	180.471771
1360.560547	-267.562347
1359.506836	-33.865391
1358.453125	234.609360
1357.399414	192.281372
1356.344727	224.597610
1355.291016	254.489105
1354.236328	147.783783
1353.181641	56.094345
1352.126953	585.355835
1351.071289	183.380676
1350.015625	218.531326
1348.959961	285.994751
1347.904297	184.770370
1346.847656	522.731384
1345.791992	486.108276
1344.735352	340.456635
1343.677734	239.547485
1342.621094	475.831665
1341.563477	620.384583
1340.505859	343.761353
1339.448242	394.275787
1338.390625	759.329529
1337.332031	851.934937
1336.273438	620.287354
1335.214844	673.399841
1334.156250	677.060730
1333.097656	534.825928
1332.038086	412.487305
1330.978516	626.538757
1329.917969	642.778015
1328.858398	384.720734
1327.797852	556.785400
1326.737305	770.827087
1325.676758	705.718079
1324.616211	299.904816
1323.554688	378.218506
1322.493164	444.205353
1321.431641	880.386047
1320.370117	699.599609
1319.307617	871.681274
1318.245117	688.597046
1317.182617	591.935852
1316.120117	850.343384
1315.056641	758.701904
1313.993164	657.285706
1312.929688	688.988464
1311.866211	671.455872
1310.802734	617.032715
1309.738281	614.371033
1308.673828	606.824890
1307.609375	722.364197
1306.543945	756.693787
1305.479492	670.518555
1304.414063	805.745117
1303.347656	835.218506
1302.282227	550.065247
1301.215820	670.578918
1300.150391	825.475830
1299.083008	820.650146
1298.016602	670.952026
1296.949219	658.852966
1295.882813	1002.762451
1294.815430	919.474426
1293.747070	576.128601
1292.679688	470.938995
1291.611328	625.818848
1290.542969	741.416626
1289.474609	658.393555
1288.405273	568.070190
1287.335938	813.553955
1286.266602	323.902527
1285.197266	441.992004
1284.127930	604.130127
1283.057617	489.526154
1281.987305	541.453430
1280.916992	507.711945
1279.845703	425.057861
1278.775391	680.062073
1277.704102	550.962585
1276.632813	509.964325
1275.560547	539.891968
1274.489258	584.484192
1273.416992	658.389343
1272.344727	597.896240
1271.271484	578.958618
1270.199219	542.945862
1269.125977	641.238892
1268.052734	475.862854
1266.979492	737.652893
1265.905273	723.611511
1264.831055	514.424072
1263.756836	751.652222
1262.682617	596.199585
1261.607422	633.400757
1260.533203	585.285339
1259.458008	641.966675
1258.381836	554.883606
1257.306641	618.850769
1256.230469	502.585236
1255.154297	734.514526
1254.078125	910.354675
1253.001953	733.249512
1251.924805	531.883423
1250.847656	622.496460
1249.770508	365.296875
1248.692383	402.396790
1247.615234	437.046661
1246.537109	602.904846
1245.458984	484.397034
1244.379883	494.676392
1243.300781	716.240845
1242.222656	641.459534
1241.142578	561.837952
1240.063477	244.386978
1238.983398	407.520905
1237.904297	483.232574
1236.823242	634.082092
1235.743164	304.711334
1234.662109	666.427185
1233.582031	657.117126
1232.500977	424.841766
1231.418945	558.495178
1230.337891	442.580231
1229.255859	399.346954
1228.173828	455.383514
1227.090820	470.223877
1226.008789	393.074158
1224.925781	390.944183
1223.842773	584.740540
1222.759766	541.412048
1221.675781	440.049316
1220.591797	319.369537
1219.507813	208.389999
1218.423828	242.418930
1217.338867	339.220734
1216.254883	358.667999
1215.169922	532.627686
1214.083984	310.548798
1212.999023	397.501221
1211.913086	284.094116
1210.827148	445.754028
1209.741211	276.861511
1208.654297	351.581390
1207.567383	310.516022
1206.480469	40.450352
1205.393555	368.140076
1204.306641	343.887817
1203.218750	191.948074
1202.130859	109.892181
1201.042969	49.516888
1199.954102	-34.934971
1198.865234	-239.708420
1197.776367	176.374222
1196.687500	166.445679
1195.598633	19.408279
1194.508789	57.555584
1193.418945	105.275574
1192.329102	136.122925
1191.238281	-15.696697
1190.147461	-133.842087
1189.056641	-62.211636
1187.965820	62.188835
1186.875000	-77.582008
1185.783203	-195.715012
1184.691406	-205.835617
1183.599609	235.068024
1182.506836	-252.530914
1181.414063	123.380928
1180.321289	89.114235
1179.228516	16.485584
1178.135742	58.893581
1177.041992	24.584826
1175.948242	122.012283
1174.854492	-53.644138
1173.759766	-20.942551
1172.665039	95.501755
1171.570313	27.589415
1170.475586	-124.064064
1169.380859	-34.061924
1168.285156	134.799423
1167.189453	234.217346
1166.093750	46.697994
1164.997070	-181.394882
1163.900391	-31.865782
1162.803711	-262.270996
1161.707031	-74.619957
1160.609375	50.835850
1159.512695	49.688465
1158.415039	22.262604
1157.316406	-122.103477
1156.218750	172.555435
1155.120117	37.722233
1154.021484	77.012558
1152.922852	135.337021
1151.823242	7.694086
1150.723633	34.990505
1149.624023	-18.749804
1148.524414	-65.334938
1147.423828	-16.662922
1146.323242	177.204330
1145.222656	101.989998
1144.122070	195.762970
1143.020508	-31.728287
1141.918945	178.555954
1140.817383	215.126007
1139.715820	42.431690
1138.613281	-272.829346
1137.510742	-24.707127
1136.408203	-33.320206
1135.305664	-30.062506
1134.202148	65.802719
1133.098633	304.082916
1131.995117	167.169327
1130.891602	115.752037
1129.787109	21.636183
1128.682617	333.215179
1127.578125	333.950623
1126.473633	405.815826
1125.368164	261.908905
1124.262695	201.019821
1123.157227	116.457817
1122.050781	273.569092
1120.944336	42.172901
1119.837891	308.154694
1118.731445	270.983948
1117.625000	226.729706
1116.517578	33.412029
1115.410156	55.473228
1114.302734	-62.023483
1113.194336	42.816990
1112.085938	324.927185
1110.977539	-104.545670
1109.869141	78.229218
1108.759766	62.467297
1107.651367	143.566071
1106.541016	42.791527
1105.431641	114.426033
1104.321289	20.804098
1103.211914	377.975494
1102.100586	225.368469
1100.990234	294.573822
1099.878906	243.484818
1098.768555	282.029968
1097.656250	431.350647
1096.544922	356.738647
1095.432617	362.280640
1094.320313	389.037994
1093.208008	50.767262
1092.095703	322.482880
1090.982422	410.482605
1089.869141	183.101074
1088.755859	94.663254
1087.641602	-73.695168
1086.527344	244.866272
1085.413086	182.399078
1084.298828	355.056366
1083.183594	224.481674
1082.069336	291.362762
1080.954102	334.745819
1079.837891	385.176575
1078.722656	344.039886
1077.606445	300.600800
1076.490234	247.820663
1075.373047	105.927208
1074.255859	395.766449
1073.139648	92.141281
1072.021484	55.983658
1070.904297	312.909912
1069.786133	229.910141
1068.667969	102.459068
1067.549805	209.365982
1066.430664	135.913498
1065.312500	114.048164
1064.193359	57.109989
1063.073242	185.127060
1061.954102	175.073044
1060.833984	473.856476
1059.713867	5.397127
1058.592773	187.241470
1057.472656	245.144089
1056.351563	179.183746
1055.230469	108.621780
1054.108398	-148.760803
1052.987305	-125.705849
1051.865234	-23.226145
1050.743164	240.330109
1049.620117	158.376831
1048.497070	8.835271
1047.374023	64.705948
1046.250977	-103.311386
1045.127930	141.529861
1044.003906	-10.016337
1042.879883	-145.130600
1041.754883	34.445004
1040.630859	-123.815613
1039.505859	-121.246666
1038.380859	-6.853199
1037.254883	-76.383003
1036.129883	-10.831323
1035.003906	52.411304
1033.876953	85.431366
1032.750977	6.848521
1031.624023	-6.538051
1030.497070	47.555260
1029.370117	78.433502
1028.242188	-48.666458
1027.115234	79.903793
1025.986328	-314.135925
1024.858398	-83.284081
1023.730469	-117.143669
1022.601563	-60.413185
1021.471680	-57.025791
1020.342773	-113.902115
1019.212891	-101.113129
1018.083008	-232.045822
1016.953125	-35.969513
1015.823242	-55.485573
1014.692383	-281.175018
1013.561523	-231.007172
1012.430664	46.182205
1011.298828	100.995796
1010.166992	-52.518314
1009.035156	23.241550
1007.903320	-16.677639
1006.770508	86.918747
1005.637695	521.279724
1004.504883	682.629883
1003.371094	936.439453
1002.238281	1012.217529
1001.104492	713.667969
999.969727	339.078064
998.835938	200.314041
997.701172	27.037083
996.566406	75.530800
995.430664	158.683578
994.295898	78.021240
993.160156	260.455414
992.024414	193.763535
990.887695	53.371250
989.750977	0.710212
988.614258	104.864243
987.477539	77.682793
986.340820	25.230124
985.203125	-11.015203
984.065430	-136.991028
982.926758	80.175812
981.789063	205.234451
980.650391	-21.775587
979.511719	2.139246
978.372070	30.701860
977.233398	148.989059
976.093750	285.669617
974.953125	243.067581
973.813477	94.839478
972.672852	279.851624
971.532227	198.405685
970.390625	9.129139
969.250000	-37.669617
968.108398	12.008890
966.966797	-121.854240
965.824219	-76.656799
964.681641	67.195480
963.539063	263.776337
962.396484	95.807968
961.253906	99.869942
960.110352	126.898613
958.966797	245.601227
957.822266	107.781395
956.678711	194.476822
955.534180	107.199554
954.388672	74.943314
953.244141	-142.592392
952.098633	-3.102320
950.953125	113.499290
949.807617	186.649323
948.661133	-78.520264
947.514648	-94.398476
946.368164	15.449568
945.221680	43.050556
944.074219	120.933060
942.926758	-11.247237
941.779297	-118.211723
940.630859	192.578018
939.483398	51.476654
938.334961	197.915253
937.185547	173.279907
936.037109	-22.319092
934.887695	119.598328
933.737305	142.976822
932.587891	123.088554
931.437500	290.044647
930.287109	-132.902069
929.136719	-150.322693
927.985352	55.385921
926.834961	1.585427
925.682617	-306.987335
924.531250	60.222126
923.378906	-138.991135
922.226563	-53.868652
921.074219	47.157074
919.921875	189.071533
918.768555	71.933090
917.615234	136.599670
916.460938	-64.442574
915.307617	-38.318897
914.153320	-14.450677
912.999023	-29.148058
911.843750	-198.096725
910.688477	39.090416
909.533203	4.051125
908.377930	55.204441
907.221680	233.292480
906.066406	152.968964
904.909180	-36.047703
903.752930	-27.891781
902.595703	61.802780
901.438477	-20.596640
900.281250	60.030151
899.123047	25.224182
897.965820	1.756164
896.807617	356.054779
895.648438	131.287094
894.489258	30.980618
893.331055	-46.667320
892.170898	29.399954
891.011719	-296.709991
889.851563	-299.660217
888.691406	-133.239655
887.531250	-30.107397
886.370117	264.838196
885.208984	153.464447
884.047852	218.116119
882.885742	-30.774975
881.724609	239.094925
880.562500	114.312881
879.399414	163.141708
878.237305	148.848114
877.074219	123.298439
875.911133	176.586563
874.747070	184.812256
873.583008	26.438532
872.418945	106.706764
871.254883	94.674736
870.089844	39.899231
868.925781	194.307236
867.759766	2.355877
866.594727	-83.858849
865.428711	162.591888
864.262695	-89.916664
863.096680	138.423355
861.930664	198.197144
860.763672	78.301323
859.596680	274.972565
858.428711	283.013733
857.260742	306.743622
856.092773	379.796234
854.924805	248.708099
853.756836	319.462860
852.587891	291.535309
851.418945	415.998199
850.249023	332.007904
849.080078	140.511551
847.910156	229.029541
846.739258	151.799515
845.569336	139.499237
844.398438	339.787689
843.227539	347.540619
842.056641	310.527039
840.884766	284.692352
839.712891	41.969021
838.541016	121.217934
837.368164	8.214532
836.196289	-31.030951
835.022461	137.453247
833.849609	265.630096
832.675781	-72.902237
831.501953	296.281219
830.328125	207.783600
829.154297	197.387817
827.979492	354.259857
826.804688	238.965500
825.628906	139.305496
824.454102	77.554405
823.278320	33.630489
822.102539	-166.255814
820.925781	-265.842804
819.749023	-91.513725
818.572266	7.008621
817.395508	74.290497
816.217773	-38.734558
815.040039	-276.322632
813.862305	-20.055843
812.684570	-150.861984
811.505859	-181.594666
810.327148	25.478519
809.147461	-118.669891
807.968750	21.577471
806.789063	-87.027618
805.609375	10.893896
804.428711	64.339943
803.248047	-55.390411
802.067383	-170.656433
800.886719	-259.278290
799.705078	22.499760
798.523438	-190.360962
797.341797	-234.668839
796.160156	0.267768
794.977539	2.405712
793.794922	-90.744629
792.611328	-86.429520
791.428711	32.990887
790.245117	172.250351
789.060547	-126.791473
787.876953	-76.123451
786.692383	16.523256
785.507813	11.788242
784.323242	-79.205032
783.137695	66.347916
781.952148	116.774307
780.766602	140.637115
779.580078	23.088459
778.393555	-200.436890
777.207031	103.815506
776.020508	140.805161
774.833008	102.717415
773.645508	108.752792
772.458008	-68.322464
771.270508	204.550827
770.082031	1.034570
768.893555	-26.061192
767.704102	41.597301
766.514648	201.742050
765.325195	55.612034
764.135742	-0.174859
762.946289	73.944588
761.755859	251.470154
760.565430	94.395699
759.374023	69.390923
758.183594	50.980053
756.992188	175.505630
755.799805	42.728176
754.608398	52.873207
753.416016	67.398460
752.223633	171.985489
751.030273	28.309845
749.837891	27.429178
748.644531	338.299255
747.450195	111.254913
746.256836	294.668304
745.062500	-46.352455
743.868164	222.546143
742.672852	26.424473
741.477539	121.975906
740.282227	37.752148
739.086914	-39.861141
737.890625	7.440552
736.695313	89.765800
735.498047	-49.112362
734.301758	0.353230
733.104492	238.034363
731.907227	121.112755
730.709961	-43.877483
729.511719	79.928734
728.313477	26.564667
727.115234	-15.837914
725.916992	136.315659
724.717773	-137.697403
723.518555	318.099487
722.318359	100.985466
721.119141	281.402985
719.918945	322.032501
718.718750	142.215805
717.517578	241.808228
716.316406	289.010864
715.115234	102.838249
713.914063	75.951370
712.711914	247.479050
711.509766	70.223846
710.307617	28.172886
709.104492	151.728455
707.902344	107.543442
706.698242	85.180557
705.495117	25.842287
704.291016	166.791412
703.086914	-79.615082
701.882813	-143.146011
700.678711	-4.349529
699.473633	51.782120
698.268555	-72.519211
697.062500	51.037449
695.857422	-97.045982
694.651367	9.137983
693.444336	58.838009
692.238281	-32.592648
691.031250	-132.633148
689.824219	23.508585
688.616211	-267.374542
687.409180	127.420052
686.200195	-70.024643
684.992188	-139.411987
683.784180	-167.542908
682.575195	-243.306107
681.366211	133.865463
680.156250	-177.987259
678.946289	-210.269974
677.736328	2.177638
676.526367	-274.679474
675.315430	104.408615
674.104492	-29.460157
672.893555	76.893906
671.682617	-69.810463
670.470703	190.102402
669.258789	190.515320
668.046875	9.418410
666.833984	152.561508
665.621094	-110.457909
664.408203	-94.710411
663.194336	76.536240
661.981445	185.133087
660.767578	4.509675
659.552734	-7.689791
658.338867	3.879574
657.124023	26.264551
655.908203	-91.484543
654.693359	-32.374664
653.477539	-40.069942
652.261719	27.684540
651.045898	306.559937
649.829102	-24.180412
648.612305	95.296303
647.395508	171.690414
646.177734	-119.959427
644.959961	40.425510
643.742188	190.006363
642.524414	126.614174
641.305664	80.482780
640.086914	219.276627
638.868164	128.051208
637.648438	92.762978
636.429688	-30.574781
635.208984	26.585306
633.989258	64.406227
632.768555	-26.580894
631.547852	73.512619
630.327148	23.365063
629.106445	-22.458584
627.884766	6.822123
626.663086	78.984352
625.440430	136.117081
624.217773	278.964203
622.995117	190.319077
621.772461	106.000404
620.549805	34.572956
619.326172	115.221298
618.102539	82.361061
616.877930	-155.967773
615.654297	-118.141266
614.429688	-161.638351
613.204102	-247.900253
611.979492	31.542692
610.753906	82.084511
609.528320	96.250160
608.301758	50.557983
607.075195	-74.181862
605.848633	93.753471
604.622070	-156.977600
