# Supplementary material for: Raman spectroscopy accurately differentiates mucosal healing from non-healing and biochemical changes following biological therapy in inflammatory bowel disease
Source: PLoS One. 2021 Jun 2;16(6):e0252210. doi: 10.1371/journal.pone.0252210 (PMC8172032; doi:10.1371/journal.pone.0252210)
Supplement: S4 Dataset — (ZIP) [file pone.0252210.s006.zip › CD Mucosal healing/OC004-1a post treatment_BL sub CR removed_0__X_-21973.7__Y_3638.6__Time_0.txt]

1714.780273	136.086990
1713.803711	153.428635
1712.827148	74.708199
1711.849609	-169.047256
1710.873047	-496.964722
1709.895508	347.755341
1708.917969	496.646179
1707.939453	311.686462
1706.961914	-471.768738
1705.983398	403.849487
1705.004883	177.226120
1704.025391	-155.341812
1703.046875	305.702240
1702.067383	-720.069641
1701.087891	181.687241
1700.108398	116.044304
1699.127930	-737.389771
1698.148438	559.946411
1697.167969	-365.932770
1696.187500	-39.929569
1695.206055	-674.883362
1694.225586	-165.381226
1693.244141	-539.086914
1692.262695	-113.515648
1691.281250	-511.898773
1690.298828	-170.233795
1689.317383	329.687988
1688.334961	134.002640
1687.352539	397.878601
1686.369141	353.072754
1685.386719	40.045235
1684.403320	825.650879
1683.419922	82.485008
1682.435547	-313.472595
1681.452148	-609.861450
1680.467773	494.821198
1679.483398	316.777618
1678.499023	-201.127289
1677.514648	-420.169006
1676.529297	-540.174683
1675.543945	111.704140
1674.558594	-81.573051
1673.573242	4.937779
1672.586914	591.475281
1671.600586	514.081360
1670.614258	208.825592
1669.627930	-138.253418
1668.641602	824.328369
1667.654297	-198.756805
1666.666992	509.499573
1665.679688	1483.246216
1664.692383	578.835266
1663.704102	826.207092
1662.715820	448.111206
1661.727539	971.947083
1660.739258	1116.934692
1659.750977	575.942505
1658.761719	1370.656616
1657.772461	271.582611
1656.783203	1042.894531
1655.793945	-12.593095
1654.803711	155.471954
1653.813477	696.899292
1652.823242	426.136993
1651.833008	954.617554
1650.841797	470.140533
1649.851563	-204.117813
1648.860352	338.009430
1647.869141	570.932556
1646.876953	-7.320552
1645.885742	149.393646
1644.893555	197.838623
1643.901367	-186.599152
1642.908203	105.016083
1641.916016	-363.345184
1640.922852	-301.073242
1639.929688	-344.211548
1638.936523	-711.622070
1637.943359	-232.268204
1636.949219	-406.954315
1635.955078	-233.528564
1634.960938	-523.899170
1633.966797	-268.677307
1632.971680	-155.837982
1631.977539	-169.287247
1630.982422	-6.379354
1629.986328	-167.388565
1628.991211	-578.197632
1627.995117	-786.300415
1627.000000	-183.938934
1626.003906	-305.215851
1625.006836	478.009338
1624.010742	456.541534
1623.013672	258.864868
1622.016602	371.342926
1621.019531	654.507324
1620.021484	41.721767
1619.024414	810.580750
1618.026367	-19.977505
1617.028320	703.723755
1616.029297	130.517700
1615.031250	533.639954
1614.032227	-78.767548
1613.033203	195.449142
1612.034180	107.619865
1611.035156	997.551147
1610.035156	-102.384155
1609.035156	171.109222
1608.035156	418.174194
1607.035156	141.180405
1606.034180	351.133789
1605.033203	-177.419556
1604.032227	89.843529
1603.031250	223.386978
1602.030273	48.010799
1601.028320	233.424377
1600.026367	-235.192352
1599.024414	509.429810
1598.022461	77.239845
1597.019531	-412.537140
1596.016602	35.771912
1595.013672	-433.219513
1594.010742	-468.624420
1593.007813	-107.282204
1592.003906	-174.545853
1591.000000	-529.069153
1589.996094	-126.870903
1588.992188	-390.321198
1587.987305	365.922272
1586.983398	242.908539
1585.978516	88.348557
1584.972656	-329.744965
1583.967773	-187.415421
1582.961914	194.235062
1581.956055	72.742485
1580.950195	-395.309204
1579.944336	149.554688
1578.937500	152.347961
1577.931641	-170.298340
1576.924805	495.692139
1575.916992	-1037.346558
1574.910156	-410.914978
1573.902344	9.461083
1572.894531	-371.359619
1571.886719	-281.753113
1570.878906	145.443741
1569.870117	-365.880737
1568.862305	-651.091553
1567.853516	208.823074
1566.843750	-274.434753
1565.834961	-207.228714
1564.825195	-109.258675
1563.815430	-411.186890
1562.805664	116.986542
1561.795898	-239.800919
1560.785156	-205.200729
1559.775391	516.332336
1558.764648	78.518753
1557.752930	-603.071350
1556.742188	-499.407074
1555.730469	-507.526550
1554.718750	149.738480
1553.707031	-104.978470
1552.695313	209.729599
1551.682617	-180.055130
1550.670898	-435.228943
1549.658203	-589.737732
1548.644531	246.122238
1547.631836	533.284058
1546.618164	375.261963
1545.604492	-51.726646
1544.590820	-421.922577
1543.577148	910.558472
1542.562500	-38.897545
1541.547852	37.169964
1540.533203	306.637634
1539.518555	72.366562
1538.503906	-461.422699
1537.488281	682.007019
1536.472656	490.890778
1535.457031	273.855560
1534.441406	36.090931
1533.424805	568.974304
1532.408203	696.741638
1531.391602	301.067017
1530.375000	781.421448
1529.358398	205.197876
1528.340820	610.148376
1527.323242	867.963013
1526.305664	834.566040
1525.287109	466.271881
1524.269531	656.474976
1523.250977	-43.886017
1522.232422	261.614136
1521.213867	636.228149
1520.194336	840.676331
1519.175781	623.432678
1518.156250	331.434814
1517.136719	507.046356
1516.116211	1717.565430
1515.096680	338.607605
1514.076172	310.641235
1513.055664	469.921051
1512.034180	-307.989441
1511.013672	-179.739304
1509.992188	197.029770
1508.970703	927.479248
1507.949219	162.378052
1506.927734	158.948105
1505.905273	-8.809846
1504.882813	546.109924
1503.860352	618.929443
1502.837891	43.480240
1501.815430	131.500046
1500.791992	-62.432480
1499.768555	-294.795532
1498.745117	-186.773209
1497.720703	-114.833740
1496.697266	210.360367
1495.672852	202.665985
1494.648438	-618.379150
1493.623047	-830.774597
1492.598633	-61.416893
1491.573242	-751.949341
1490.547852	26.978420
1489.522461	-121.864319
1488.497070	84.307243
1487.470703	-514.194031
1486.444336	74.654259
1485.417969	185.871414
1484.391602	-323.163971
1483.364258	800.735962
1482.336914	635.906189
1481.309570	22.241045
1480.282227	-127.146515
1479.254883	1145.934692
1478.226563	1013.984985
1477.198242	1503.776978
1476.169922	1109.329834
1475.141602	1476.584717
1474.112305	1400.417114
1473.083008	1561.052734
1472.053711	2029.573120
1471.024414	2411.356934
1469.995117	2266.282715
1468.964844	1513.163818
1467.934570	1513.162964
1466.904297	2512.424316
1465.874023	2311.373291
1464.842773	2527.104736
1463.811523	1962.640503
1462.780273	2882.093262
1461.749023	2180.654297
1460.717773	2269.295654
1459.685547	2367.940674
1458.653320	1852.298096
1457.621094	1684.574707
1456.587891	1663.990479
1455.555664	1953.053101
1454.522461	1978.136963
1453.489258	2834.950439
1452.455078	2540.370605
1451.421875	2507.153809
1450.387695	2714.597168
1449.353516	2519.189941
1448.319336	1911.044800
1447.285156	2878.383789
1446.250000	1467.834106
1445.214844	2855.040771
1444.179688	1761.569336
1443.144531	1741.469971
1442.108398	2631.995117
1441.072266	2126.148926
1440.036133	1478.996338
1439.000000	2245.384766
1437.963867	1649.191528
1436.926758	1242.764160
1435.889648	1604.621094
1434.852539	1001.546204
1433.814453	1125.996460
1432.777344	1010.770142
1431.739258	1640.231079
1430.701172	952.131165
1429.663086	902.816956
1428.624023	1274.792725
1427.584961	927.934937
1426.545898	402.292908
1425.506836	731.650574
1424.467773	902.182251
1423.427734	52.064888
1422.387695	-648.904358
1421.347656	166.917542
1420.307617	98.595490
1419.266602	-543.739929
1418.226563	-405.202118
1417.184570	-573.856567
1416.143555	-319.445831
1415.102539	309.816986
1414.060547	128.985153
1413.018555	345.681915
1411.976563	97.346809
1410.934570	374.575623
1409.891602	-438.874664
1408.848633	-101.147331
1407.805664	-305.974915
1406.762695	-55.980579
1405.718750	35.765274
1404.674805	243.102661
1403.630859	-819.388611
1402.586914	274.136902
1401.542969	-275.803558
1400.498047	110.079803
1399.453125	-118.389900
1398.408203	-379.179932
1397.363281	413.054871
1396.317383	265.276947
1395.271484	899.448975
1394.225586	-142.255966
1393.179688	96.397835
1392.132813	547.857910
1391.086914	764.107910
1390.040039	414.713837
1388.992188	375.833649
1387.945313	872.621399
1386.897461	1546.847412
1385.849609	630.612366
1384.801758	-60.035858
1383.753906	-1097.612183
1382.705078	-542.823425
1381.657227	-1019.815735
1380.608398	-112.691154
1379.558594	-89.932610
1378.509766	-366.484680
1377.459961	-143.573013
1376.410156	-514.537048
1375.360352	305.061249
1374.309570	610.500854
1373.259766	137.943893
1372.208984	-379.192413
1371.158203	123.751053
1370.106445	15.913525
1369.055664	374.439331
1368.003906	-595.049377
1366.952148	-405.644714
1365.900391	249.606552
1364.847656	78.016525
1363.794922	-130.617065
1362.742188	313.096283
1361.689453	-770.952881
1360.636719	-117.905449
1359.583008	256.379913
1358.529297	-120.238098
1357.475586	-849.525391
1356.420898	-0.074472
1355.367188	-380.748077
1354.312500	-676.699463
1353.257813	-363.758789
1352.203125	-865.301636
1351.147461	-413.106964
1350.091797	-278.630859
1349.036133	-176.295853
1347.980469	-254.915146
1346.923828	-77.907532
1345.868164	419.281342
1344.811523	28.627251
1343.754883	850.641174
1342.697266	859.420715
1341.640625	444.736938
1340.583008	711.645447
1339.524414	864.599121
1338.466797	490.289276
1337.409180	945.782593
1336.350586	-227.650269
1335.291992	624.046326
1334.232422	602.034119
1333.173828	365.111206
1332.114258	-0.241321
1331.054688	519.984192
1329.995117	834.973877
1328.934570	863.218506
1327.875000	538.357666
1326.814453	1112.999390
1325.753906	1102.181274
1324.692383	449.379242
1323.630859	967.317993
1322.570313	495.486664
1321.507813	2202.958008
1320.446289	801.124939
1319.383789	1272.270264
1318.322266	1787.872925
1317.259766	1198.685303
1316.196289	1396.206421
1315.133789	1167.523193
1314.070313	1663.467407
1313.006836	1883.432983
1311.943359	2002.464966
1310.878906	1523.135498
1309.814453	837.353394
1308.750977	1306.542358
1307.685547	1298.079956
1306.621094	1203.740845
1305.555664	1397.297607
1304.490234	2001.642334
1303.424805	2537.007324
1302.359375	1142.577881
1301.292969	2029.537354
1300.226563	1500.932983
1299.160156	2311.559814
1298.093750	1456.727905
1297.026367	2068.277344
1295.958984	1680.504883
1294.891602	2238.017578
1293.824219	810.157288
1292.756836	1892.890259
1291.688477	1957.244751
1290.620117	1607.235474
1289.551758	1333.516235
1288.482422	2197.318848
1287.413086	2129.579346
1286.343750	2172.248291
1285.274414	1813.261108
1284.205078	1258.599854
1283.134766	1406.950073
1282.064453	1599.403198
1280.994141	781.066040
1279.923828	1379.967773
1278.852539	1420.825562
1277.781250	715.761597
1276.709961	1656.835938
1275.637695	871.438171
1274.566406	516.766479
1273.494141	861.165161
1272.421875	1567.083618
1271.349609	851.128845
1270.276367	1437.144287
1269.203125	990.188354
1268.129883	567.899170
1267.056641	1456.446289
1265.982422	665.861267
1264.909180	507.589783
1263.834961	388.400360
1262.759766	1017.822327
1261.685547	152.706909
1260.610352	-134.426605
1259.535156	894.510315
1258.459961	785.312134
1257.383789	281.526978
1256.308594	567.114441
1255.232422	898.782349
1254.155273	446.481903
1253.079102	1245.375244
1252.001953	1245.827148
1250.924805	1217.112793
1249.847656	519.667480
1248.770508	902.129639
1247.692383	331.438782
1246.614258	954.338684
1245.536133	-165.172882
1244.458008	200.105087
1243.378906	356.300049
1242.299805	619.280396
1241.220703	367.497192
1240.141602	552.713989
1239.061523	325.277313
1237.981445	219.242874
1236.901367	-27.406958
1235.821289	531.153931
1234.740234	279.616211
1233.659180	1341.957275
1232.578125	346.378326
1231.497070	817.080566
1230.415039	1386.786133
1229.333984	769.654602
1228.251953	833.069702
1227.168945	1010.139221
1226.086914	-95.462051
1225.003906	964.868835
1223.920898	570.859131
1222.837891	716.350891
1221.753906	731.098022
1220.669922	479.905914
1219.585938	1935.163574
1218.501953	318.494232
1217.416992	463.621185
1216.333008	70.124847
1215.248047	-320.906311
1214.162109	-352.145569
1213.077148	99.440697
1211.991211	145.284897
1210.905273	72.864090
1209.819336	92.098854
1208.732422	26.806511
1207.646484	586.051758
1206.559570	469.986267
1205.471680	276.733917
1204.384766	654.656250
1203.296875	302.373901
1202.208984	85.098434
1201.121094	-558.327454
1200.032227	-472.164063
1198.944336	-1043.049927
1197.855469	-76.254532
1196.765625	-839.684998
1195.676758	-1008.667297
1194.586914	-1083.923950
1193.497070	-209.602539
1192.407227	-700.922607
1191.316406	-620.237671
1190.226563	44.251202
1189.135742	203.900116
1188.044922	-1123.032227
1186.953125	-833.743103
1185.861328	-1130.301758
1184.769531	-207.693054
1183.677734	407.332703
1182.585938	-520.302917
1181.493164	-579.546875
1180.400391	-113.749565
1179.307617	-523.129944
1178.213867	-989.994141
1177.120117	-757.051819
1176.026367	-1120.756226
1174.932617	-1532.247925
1173.838867	-1009.792542
1172.744141	-1136.445923
1171.649414	610.863647
1170.554688	-80.894852
1169.458984	36.097839
1168.364258	375.485107
1167.268555	-1062.032104
1166.171875	-1626.468994
1165.076172	-276.166382
1163.979492	-209.798264
1162.882813	159.894958
1161.786133	-60.586163
1160.688477	846.015625
1159.590820	262.413055
1158.493164	273.356842
1157.395508	706.628906
1156.297852	488.339478
1155.199219	565.777344
1154.100586	387.983490
1153.000977	403.246918
1151.902344	311.289398
1150.802734	662.500488
1149.703125	239.171356
1148.603516	-62.509396
1147.502930	-285.596252
1146.402344	391.358246
1145.301758	620.480347
1144.201172	1720.474365
1143.099609	806.942505
1141.999023	441.012726
1140.896484	519.769958
1139.794922	774.491516
1138.692383	-547.072693
1137.590820	981.596069
1136.487305	477.817566
1135.384766	192.884521
1134.281250	-179.905746
1133.178711	269.105865
1132.074219	423.349213
1130.970703	183.616714
1129.866211	786.253052
1128.761719	-120.200447
1127.657227	342.273834
1126.552734	1297.740356
1125.447266	1138.458618
1124.341797	1071.673096
1123.236328	782.167297
1122.130859	923.974426
1121.024414	101.635719
1119.917969	397.364380
1118.811523	283.396973
1117.704102	408.462524
1116.596680	-408.335205
1115.489258	-538.665771
1114.381836	-25.558083
1113.274414	-101.478523
1112.166016	373.427429
1111.057617	-61.877228
1109.949219	-206.296295
1108.839844	6.040710
1107.730469	619.877869
1106.621094	-332.250946
1105.511719	-11.311965
1104.401367	325.940796
1103.291016	-219.514420
1102.180664	44.590675
1101.070313	-384.897461
1099.958984	577.189514
1098.847656	27.563904
1097.736328	-703.271484
1096.625000	65.139275
1095.512695	-293.050629
1094.400391	592.730225
1093.288086	194.672211
1092.174805	-641.164795
1091.062500	-838.532410
1089.949219	-793.423035
1088.835938	324.687500
1087.721680	291.968964
1086.607422	416.913940
1085.493164	236.228561
1084.378906	-45.365417
1083.263672	382.958649
1082.149414	895.837830
1081.034180	593.344543
1079.917969	1122.435303
1078.802734	573.699585
1077.686523	938.429382
1076.570313	760.944275
1075.453125	438.103271
1074.336914	596.525818
1073.219727	-157.432220
1072.101563	216.857620
1070.984375	619.326416
1069.866211	663.065186
1068.748047	924.830139
1067.629883	418.217957
1066.511719	551.388062
1065.392578	658.810303
1064.273438	1206.427612
1063.154297	906.696167
1062.034180	710.148865
1060.914063	813.274963
1059.793945	759.827515
1058.673828	376.840698
1057.552734	630.020203
1056.431641	750.026306
1055.310547	482.252502
1054.189453	590.905029
1053.067383	111.033958
1051.945313	-405.795074
1050.823242	247.420868
1049.701172	-72.768417
1048.578125	449.703644
1047.455078	141.589249
1046.332031	533.547485
1045.208008	892.801758
1044.083984	289.259827
1042.959961	261.908844
1041.835938	973.485901
1040.710938	1740.762207
1039.585938	-235.855530
1038.460938	-92.270981
1037.335938	-146.418945
1036.209961	39.331985
1035.083984	585.934204
1033.958008	-407.625275
1032.832031	-591.062744
1031.705078	-255.683411
1030.578125	1056.229614
1029.451172	-377.258698
1028.323242	-1263.812256
1027.195313	-235.355789
1026.067383	-143.168152
1024.939453	-742.778381
1023.810547	-726.693237
1022.682617	-944.720520
1021.552734	-916.555969
1020.423828	-1229.093506
1019.293945	-518.409973
1018.164063	-693.635742
1017.034180	-379.315735
1015.904297	440.426880
1014.773438	-23.803432
1013.642578	-38.091377
1012.511719	-985.528992
1011.379883	339.379456
1010.248047	242.438919
1009.116211	349.525879
1007.984375	-130.936310
1006.851563	946.064697
1005.718750	1786.926147
1004.585938	1991.758667
1003.452148	2610.559814
1002.319336	1941.994507
1001.185547	1546.650635
1000.050781	805.170715
998.916992	787.358459
997.782227	109.350113
996.647461	547.039856
995.512695	357.022247
994.376953	771.937195
993.241211	1304.615356
992.105469	1020.822937
990.969727	308.575989
989.833008	1143.843506
988.696289	962.579651
987.559570	28.159632
986.421875	829.225037
985.284180	404.853851
984.146484	577.421082
983.008789	462.426575
981.870117	743.622253
980.731445	875.428345
979.592773	731.406860
978.454102	813.166931
977.314453	761.773743
976.174805	1117.630249
975.035156	1629.907715
973.894531	931.218933
972.754883	876.461243
971.613281	592.256592
970.472656	-61.159630
969.331055	785.112122
968.190430	-576.658752
967.047852	-253.315613
965.906250	187.247894
964.763672	916.855225
963.621094	116.936234
962.478516	835.333069
961.334961	430.582733
960.192383	1249.996826
959.048828	50.963699
957.904297	904.919800
956.759766	657.339478
955.616211	499.508514
954.470703	483.842163
953.326172	54.342354
952.180664	124.009796
951.035156	665.067017
949.889648	613.902039
948.743164	-255.414795
947.596680	-70.412033
946.450195	398.094879
945.303711	-558.834534
944.156250	-480.488678
943.008789	-239.803696
941.861328	277.263916
940.713867	-581.898621
939.565430	-511.766418
938.416992	744.832214
937.267578	561.906799
936.119141	721.396179
934.969727	-5.786285
933.820313	1047.576660
932.669922	1000.088928
931.520508	415.296356
930.370117	-11.901685
929.218750	339.991180
928.068359	566.769165
926.916992	-180.464111
925.765625	-1266.150024
924.613281	-1072.746216
923.461914	19.164528
922.309570	39.765144
921.156250	-814.667419
920.003906	163.282639
918.850586	-729.028931
917.697266	-275.982941
916.543945	508.602875
915.389648	-938.994019
914.235352	127.141731
913.081055	-130.167343
911.926758	-183.004868
910.771484	424.375763
909.616211	627.951294
908.460938	-299.830963
907.304688	667.916504
906.148438	28.575945
904.992188	721.891418
903.835938	-209.143158
902.678711	-704.858826
901.521484	110.657143
900.364258	597.664124
899.206055	-320.840668
898.047852	-901.726318
896.889648	223.250824
895.731445	237.396667
894.572266	97.817978
893.413086	-129.792450
892.253906	885.652527
891.094727	606.099304
889.934570	-441.314087
888.774414	-569.114075
887.613281	-265.662628
886.453125	-336.975037
885.291992	-148.768478
884.130859	0.977138
882.968750	148.368546
881.807617	-10.984953
880.645508	483.496429
879.482422	184.274445
878.320313	394.473785
877.157227	2.971124
875.994141	591.379944
874.830078	1107.338013
873.666016	877.833740
872.501953	1094.016235
871.337891	1294.253296
870.173828	1492.084473
869.008789	607.834961
867.843750	1498.055664
866.677734	1472.743530
865.512695	1197.898804
864.346680	1442.084717
863.179688	1492.778198
862.013672	1707.323730
860.846680	1851.971680
859.679688	1019.867310
858.511719	1420.116333
857.344727	1867.173340
856.176758	2230.788086
855.008789	2347.371826
853.839844	2618.373535
852.670898	1620.252075
851.501953	1935.734497
850.333008	2501.814209
849.163086	1212.564575
847.993164	2004.257446
846.823242	2392.339355
845.652344	1772.617554
844.482422	1710.253784
843.311523	1710.260376
842.139648	1748.021118
840.968750	2071.791992
839.796875	1972.522583
838.624023	831.315369
837.452148	1315.115234
836.279297	1282.245605
835.106445	1811.996704
833.933594	1358.581055
832.759766	1690.945801
831.585938	1382.210083
830.412109	1637.899292
829.238281	1132.336060
828.063477	1822.232666
826.888672	838.943604
825.712891	1909.102783
824.538086	1050.395630
823.362305	387.798065
822.186523	939.384888
821.009766	17.992573
819.833008	-469.100098
818.656250	65.586838
817.479492	212.330368
816.301758	516.591248
815.124023	575.587585
813.946289	256.065521
812.768555	207.583878
811.589844	-581.631409
810.411133	-163.969971
809.232422	-411.325531
808.052734	234.074310
806.873047	287.950745
805.693359	-53.870705
804.512695	-533.633667
803.332031	171.634583
802.151367	-188.958664
800.970703	-618.571472
799.789063	38.317646
798.608398	-1048.339355
797.425781	-784.943970
796.244141	-960.878235
795.061523	-933.348206
793.878906	-633.783203
792.696289	420.456909
791.512695	96.439919
790.329102	493.816162
789.145508	485.570343
787.960938	1010.098022
786.777344	1808.312866
785.591797	1422.384155
784.407227	664.801208
783.221680	590.166382
782.037109	1671.068726
780.850586	1297.049805
779.665039	701.931763
778.478516	766.956238
777.291992	1014.810913
776.105469	1571.170898
774.917969	1453.681030
773.730469	1357.905884
772.542969	1347.818115
771.354492	823.406372
770.166016	1555.627563
768.977539	1385.533203
767.789063	829.472229
766.599609	932.011169
765.410156	1238.984253
764.220703	757.053711
763.030273	1441.817383
761.840820	1720.957153
760.650391	1596.835205
759.458984	1065.316895
758.267578	1151.818237
757.076172	1134.596436
755.884766	1565.565918
754.693359	982.719055
753.500977	8.607525
752.308594	482.508911
751.115234	1017.334412
749.922852	346.085785
748.729492	807.701660
747.535156	507.113342
746.341797	1588.996338
745.147461	969.742371
743.953125	1135.819824
742.757813	1023.031555
741.563477	-67.647766
740.368164	-53.373379
739.171875	-606.915039
737.976563	401.781860
736.780273	128.437073
735.583984	395.943939
734.386719	529.590759
733.189453	-256.228516
731.992188	831.359070
730.794922	804.789001
729.596680	132.850510
728.399414	386.226166
727.200195	344.146515
726.001953	-167.792969
724.802734	-432.667664
723.603516	-603.471924
722.404297	25.231413
721.204102	317.311432
720.003906	-388.397614
718.803711	-163.926590
717.603516	531.865601
716.402344	199.817856
715.201172	173.389923
713.999023	397.796326
712.797852	127.439537
711.595703	722.591736
710.393555	1219.572144
709.190430	1034.580811
707.987305	1470.624512
706.784180	565.345520
705.581055	-14.879209
704.376953	-87.504578
703.172852	623.522400
701.968750	1232.281982
700.763672	536.038940
699.559570	405.895050
698.353516	723.860596
697.148438	581.351318
695.942383	502.255920
694.736328	636.500427
693.530273	527.868103
692.324219	641.204468
691.117188	-315.347931
689.910156	-546.052429
688.702148	-611.297119
687.494141	-589.237061
686.286133	402.847748
685.078125	-335.323059
683.870117	-1.654917
682.661133	-853.159607
681.452148	-427.401733
680.242188	-402.033173
679.032227	-345.729584
677.822266	-1464.569702
676.612305	-999.726685
675.401367	-1224.898193
674.191406	-114.130341
672.979492	3.752743
671.768555	-154.476883
670.556641	-657.915466
669.344727	504.237732
668.132813	248.775101
666.919922	-105.234818
665.707031	-767.213806
664.494141	-50.136925
663.281250	-207.105072
662.067383	-13.502909
660.853516	640.539124
659.639648	-1581.238281
658.424805	47.435810
657.209961	632.285950
655.995117	-9.215716
654.779297	-386.595581
653.563477	-62.493713
652.347656	-75.987816
651.131836	19.093277
649.915039	-70.294067
648.698242	711.155884
647.481445	515.704407
646.264648	635.439636
645.046875	1173.346802
643.829102	248.957870
642.610352	177.490952
641.392578	739.104431
640.173828	-46.742424
638.955078	561.348389
637.735352	873.341248
636.515625	767.004333
635.295898	831.146057
634.076172	281.807159
632.855469	628.634399
631.634766	857.901733
630.414063	579.128296
629.192383	796.643616
627.971680	637.182007
626.749023	559.741455
625.527344	549.331238
624.304688	1653.961060
623.082031	1014.151062
621.859375	743.529053
620.636719	1514.345215
619.413086	231.412292
618.189453	34.769394
616.964844	-198.010559
615.741211	662.992859
614.516602	-707.838013
613.291016	-1151.895508
612.066406	638.949768
610.840820	-181.710800
609.615234	-236.970261
608.388672	0.236609
607.163086	-619.754822
605.936523	-505.150177
604.708984	349.882233
