# Supplementary material for: Raman spectroscopy accurately differentiates mucosal healing from non-healing and biochemical changes following biological therapy in inflammatory bowel disease
Source: PLoS One. 2021 Jun 2;16(6):e0252210. doi: 10.1371/journal.pone.0252210 (PMC8172032; doi:10.1371/journal.pone.0252210)
Supplement: S4 Dataset — (ZIP) [file pone.0252210.s006.zip › CD Mucosal healing/OC030-1 post_base sub cr removed_80__X_-19542.5__Y_47774.5__Time_892.txt]

1714.774414	129.576630
1713.797852	-70.871109
1712.820313	91.480064
1711.843750	60.160172
1710.866211	71.191353
1709.888672	-30.826200
1708.911133	-154.656479
1707.933594	-26.963705
1706.955078	30.652031
1705.976563	61.173920
1704.998047	21.824724
1704.019531	-103.367859
1703.040039	-247.448441
1702.061523	-94.562111
1701.082031	-169.249771
1700.101563	122.376244
1699.122070	85.032700
1698.141602	280.234253
1697.161133	23.744392
1696.180664	-74.907860
1695.200195	29.613573
1694.218750	-12.704272
1693.238281	27.985226
1692.256836	92.834938
1691.274414	235.232834
1690.292969	177.742996
1689.310547	-66.226250
1688.328125	42.269749
1687.345703	121.710716
1686.363281	222.790283
1685.379883	241.526352
1684.396484	108.757172
1683.413086	234.874008
1682.429688	254.824402
1681.445313	211.262329
1680.461914	346.599487
1679.477539	189.530991
1678.493164	198.018997
1677.507813	308.076294
1676.523438	530.368103
1675.538086	399.374481
1674.552734	276.970947
1673.566406	349.196503
1672.581055	469.840454
1671.594727	420.941132
1670.608398	553.296387
1669.622070	510.923218
1668.634766	490.396027
1667.648438	621.850647
1666.661133	676.884583
1665.673828	644.976013
1664.685547	698.588989
1663.698242	681.257080
1662.709961	714.945068
1661.721680	762.540100
1660.733398	736.573486
1659.744141	846.408386
1658.755859	1123.805298
1657.766602	901.133362
1656.777344	880.499451
1655.787109	828.766602
1654.797852	775.122314
1653.807617	801.556519
1652.817383	476.784851
1651.827148	660.716980
1650.835938	599.290283
1649.844727	282.112488
1648.853516	134.941650
1647.862305	88.949516
1646.871094	120.286919
1645.878906	-45.850464
1644.886719	-34.282173
1643.894531	7.002865
1642.902344	-88.332283
1641.910156	-85.301636
1640.916992	-81.620987
1639.923828	30.884102
1638.930664	-132.950760
1637.936523	99.477036
1636.943359	60.909012
1635.949219	41.437798
1634.955078	-127.598915
1633.960938	-71.984093
1632.965820	-15.781306
1631.970703	106.853264
1630.975586	164.218918
1629.980469	201.103989
1628.985352	267.517334
1627.989258	39.783897
1626.993164	152.086166
1625.997070	351.703827
1625.000977	446.617615
1624.003906	518.381470
1623.007813	706.312744
1622.010742	818.491272
1621.012695	994.201355
1620.015625	899.815308
1619.017578	921.527954
1618.020508	841.341064
1617.021484	638.310364
1616.023438	750.773560
1615.025391	375.641937
1614.026367	410.355804
1613.027344	335.360657
1612.028320	360.481171
1611.028320	325.732910
1610.029297	244.247223
1609.029297	571.985840
1608.029297	533.219788
1607.028320	722.737427
1606.028320	616.649109
1605.027344	885.365662
1604.026367	654.388794
1603.025391	669.854126
1602.023438	523.445984
1601.022461	599.769043
1600.020508	637.156494
1599.018555	706.212524
1598.016602	657.904663
1597.013672	706.611145
1596.010742	669.348389
1595.007813	601.019348
1594.004883	747.144470
1593.001953	426.038879
1591.998047	611.786072
1590.994141	578.426697
1589.990234	602.704651
1588.986328	650.656006
1587.981445	826.599487
1586.976563	1039.156982
1585.971680	1097.963257
1584.966797	943.152222
1583.961914	1161.239502
1582.956055	1241.283081
1581.950195	1331.840820
1580.944336	1214.119141
1579.938477	1304.870117
1578.931641	1247.297119
1577.924805	1231.481201
1576.917969	1197.533203
1575.911133	1168.871704
1574.904297	1005.020874
1573.896484	1207.974609
1572.888672	1117.080688
1571.880859	1229.008057
1570.873047	935.484131
1569.864258	956.498596
1568.855469	1052.836792
1567.846680	1115.360474
1566.837891	1315.457764
1565.829102	1396.020996
1564.819336	1185.826050
1563.809570	1331.181396
1562.799805	1403.775513
1561.790039	1450.334961
1560.779297	1369.741577
1559.768555	1496.516235
1558.757813	1221.364502
1557.747070	1197.616089
1556.736328	1342.188477
1555.724609	1098.021362
1554.712891	1312.251831
1553.701172	1321.700439
1552.689453	1315.473755
1551.676758	1508.407715
1550.664063	1377.642578
1549.651367	1363.195679
1548.638672	1358.932861
1547.625977	1338.980103
1546.612305	1417.110596
1545.598633	1360.603027
1544.584961	1262.574585
1543.571289	1055.865967
1542.556641	1053.122925
1541.541992	897.786621
1540.527344	1059.899902
1539.512695	989.374878
1538.498047	895.418030
1537.482422	945.777466
1536.466797	853.975037
1535.451172	790.336609
1534.434570	731.633545
1533.418945	706.210449
1532.402344	850.667664
1531.385742	510.285919
1530.369141	708.290283
1529.351563	676.665283
1528.334961	485.087158
1527.317383	550.803711
1526.299805	477.183685
1525.281250	658.114441
1524.263672	522.150879
1523.245117	308.762970
1522.226563	437.265381
1521.208008	349.384552
1520.188477	448.921265
1519.168945	352.738434
1518.150391	161.188629
1517.129883	311.138519
1516.110352	167.846542
1515.089844	168.117905
1514.070313	170.629242
1513.049805	229.289291
1512.028320	105.355171
1511.007813	137.677719
1509.986328	0.318497
1508.964844	-114.232941
1507.943359	119.700020
1506.921875	35.261913
1505.899414	-146.893387
1504.876953	-78.152397
1503.854492	-27.718800
1502.832031	12.103292
1501.808594	154.009003
1500.786133	34.324860
1499.762695	52.590748
1498.739258	3.954181
1497.714844	93.175941
1496.691406	-43.125237
1495.666992	19.800383
1494.642578	82.355087
1493.617188	-39.560490
1492.592773	-62.063747
1491.567383	-41.458775
1490.541992	109.111649
1489.516602	-149.468338
1488.491211	145.966766
1487.464844	119.179726
1486.438477	148.233643
1485.412109	235.647888
1484.385742	366.074829
1483.358398	189.937531
1482.331055	271.180756
1481.303711	293.405426
1480.276367	503.978149
1479.249023	566.283264
1478.220703	442.175629
1477.192383	621.030701
1476.164063	814.778076
1475.135742	735.597534
1474.106445	727.428894
1473.077148	1098.302734
1472.047852	1132.720459
1471.018555	1182.090332
1469.989258	1495.751099
1468.958984	1526.609497
1467.928711	1618.200684
1466.898438	1778.117554
1465.868164	1830.911377
1464.836914	2013.007202
1463.805664	2174.421143
1462.774414	2111.925781
1461.743164	2039.028442
1460.710938	2273.151855
1459.679688	2331.746826
1458.647461	2197.127686
1457.615234	2445.523682
1456.582031	2371.313232
1455.549805	2603.852783
1454.516602	2732.051514
1453.483398	2679.929932
1452.449219	2810.108398
1451.416016	2798.089355
1450.381836	2841.582764
1449.347656	3011.516357
1448.313477	2788.560547
1447.279297	2770.618408
1446.244141	2805.631104
1445.208984	2589.832520
1444.173828	2465.042969
1443.138672	2443.860107
1442.102539	2498.375732
1441.066406	2699.383789
1440.030273	2341.312500
1438.994141	2284.069824
1437.958008	2069.986572
1436.920898	2199.488770
1435.883789	2071.090576
1434.846680	1695.065918
1433.808594	1538.749390
1432.771484	1541.453979
1431.733398	1248.667969
1430.695313	1142.645264
1429.657227	1127.387695
1428.618164	910.193542
1427.579102	861.971436
1426.540039	738.024963
1425.500977	639.250793
1424.461914	739.553101
1423.421875	728.832703
1422.381836	496.332489
1421.341797	568.650146
1420.301758	298.379608
1419.260742	232.088348
1418.219727	354.571320
1417.178711	338.536621
1416.137695	168.983414
1415.096680	115.190147
1414.054688	91.553352
1413.012695	45.274349
1411.970703	-207.149673
1410.928711	-150.314301
1409.885742	-194.045685
1408.842773	-39.274334
1407.799805	-90.534340
1406.756836	11.436081
1405.712891	50.590126
1404.668945	-73.411995
1403.625000	-4.079053
1402.581055	-52.668880
1401.537109	102.007942
1400.492188	48.473125
1399.447266	147.980316
1398.402344	227.451279
1397.357422	379.644684
1396.311523	499.246460
1395.265625	230.534302
1394.219727	568.207214
1393.173828	422.485626
1392.126953	362.031342
1391.081055	306.732788
1390.034180	271.566223
1388.986328	211.484711
1387.939453	236.625916
1386.891602	334.392456
1385.843750	42.152599
1384.795898	182.684067
1383.748047	108.336777
1382.699219	84.125847
1381.651367	185.019073
1380.602539	256.028839
1379.552734	247.234863
1378.503906	63.850929
1377.454102	145.305252
1376.404297	434.049316
1375.354492	243.767593
1374.303711	355.591309
1373.253906	385.270355
1372.203125	200.662155
1371.152344	123.536331
1370.100586	231.078369
1369.049805	259.057831
1367.998047	185.070755
1366.946289	96.388687
1365.894531	149.921097
1364.841797	81.636452
1363.789063	-48.619392
1362.736328	70.295280
1361.683594	144.610001
1360.630859	37.533680
1359.577148	244.119568
1358.523438	-168.304565
1357.469727	-187.490906
1356.415039	156.467789
1355.361328	-11.359112
1354.306641	171.451782
1353.251953	471.200287
1352.197266	309.176727
1351.141602	130.106720
1350.085938	400.700165
1349.030273	217.288208
1347.974609	274.927521
1346.918945	508.963654
1345.862305	738.218872
1344.805664	677.549805
1343.749023	773.391663
1342.691406	817.431458
1341.634766	943.545044
1340.577148	965.842407
1339.519531	834.866821
1338.460938	793.401917
1337.403320	566.585449
1336.344727	612.465942
1335.286133	641.321472
1334.226563	616.041016
1333.167969	603.472412
1332.108398	598.644836
1331.048828	364.184418
1329.989258	515.812378
1328.928711	519.399109
1327.869141	387.413147
1326.808594	418.866638
1325.748047	218.458939
1324.686523	243.190353
1323.625977	752.169067
1322.564453	651.560669
1321.502930	442.747650
1320.440430	439.150024
1319.378906	455.634827
1318.316406	578.497803
1317.253906	617.815063
1316.190430	507.077881
1315.127930	559.403320
1314.064453	491.304169
1313.000977	349.671234
1311.937500	449.823761
1310.873047	547.811890
1309.809570	298.963837
1308.745117	326.249237
1307.679688	511.363953
1306.615234	379.355713
1305.549805	410.097168
1304.484375	367.388947
1303.418945	305.372833
1302.353516	184.727646
1301.287109	177.531906
1300.220703	249.309219
1299.154297	215.760605
1298.087891	219.407272
1297.020508	157.091385
1295.954102	82.863243
1294.886719	13.914422
1293.818359	-221.536011
1292.750977	-162.142929
1291.682617	-14.138015
1290.614258	-103.744385
1289.545898	84.071228
1288.476563	14.753284
1287.407227	14.410519
1286.338867	105.044930
1285.268555	240.063766
1284.199219	32.460529
1283.128906	153.381699
1282.058594	105.649956
1280.988281	4.406323
1279.917969	-25.519770
1278.846680	248.240875
1277.775391	111.275116
1276.704102	158.075241
1275.632813	378.738953
1274.560547	352.735809
1273.488281	505.434509
1272.416016	824.497986
1271.343750	645.401489
1270.270508	644.956238
1269.197266	696.067688
1268.124023	806.022461
1267.050781	1040.674438
1265.977539	1058.334717
1264.903320	1103.101440
1263.829102	1260.307129
1262.753906	1120.231079
1261.679688	1221.815552
1260.604492	1452.799561
1259.529297	1184.392456
1258.454102	1406.039429
1257.378906	1372.083130
1256.302734	1394.403564
1255.226563	1363.389404
1254.150391	1466.497437
1253.073242	1404.318848
1251.997070	1356.978149
1250.919922	1485.032227
1249.841797	1445.454712
1248.764648	1639.511353
1247.686523	1488.515747
1246.608398	1366.955566
1245.530273	1449.754639
1244.452148	1566.721191
1243.373047	1542.973755
1242.293945	1514.567383
1241.214844	1272.718994
1240.135742	1521.436523
1239.055664	1741.112671
1237.975586	1732.809204
1236.895508	1613.097656
1235.815430	1680.322754
1234.734375	1626.463379
1233.654297	1771.523438
1232.573242	1507.125244
1231.491211	1521.627441
1230.410156	1722.759521
1229.328125	1587.321289
1228.246094	1684.505737
1227.163086	1585.705933
1226.081055	1654.038818
1224.998047	1736.985840
1223.915039	1686.949341
1222.832031	1537.873535
1221.748047	1287.418091
1220.664063	1269.240234
1219.580078	1028.796753
1218.496094	940.771790
1217.412109	1050.961060
1216.327148	953.467651
1215.242188	805.370483
1214.157227	826.395691
1213.071289	888.514893
1211.985352	962.719727
1210.899414	831.859375
1209.813477	855.469604
1208.727539	780.225952
1207.640625	565.220154
1206.553711	738.423218
1205.466797	709.127747
1204.378906	559.403198
1203.291016	402.524200
1202.203125	515.452332
1201.115234	182.878708
1200.027344	71.914352
1198.938477	242.590622
1197.849609	-111.381241
1196.760742	32.753387
1195.670898	-102.185104
1194.582031	82.696014
1193.492188	171.309204
1192.401367	-23.761827
1191.311523	-168.349625
1190.220703	-7.800735
1189.129883	-73.164215
1188.039063	-16.093445
1186.947266	2.484629
1185.856445	56.967724
1184.764648	41.768562
1183.671875	40.902599
1182.580078	116.689995
1181.487305	142.002060
1180.394531	327.844238
1179.301758	360.084930
1178.208984	212.462677
1177.115234	424.208221
1176.021484	477.640045
1174.927734	473.447021
1173.833008	627.172180
1172.738281	625.096375
1171.643555	505.611755
1170.548828	575.069458
1169.454102	452.972076
1168.358398	529.305542
1167.262695	555.235352
1166.166992	576.213562
1165.070313	527.722900
1163.973633	591.395203
1162.876953	535.417053
1161.780273	562.886108
1160.683594	783.586548
1159.585938	727.080811
1158.488281	756.340698
1157.389648	830.749573
1156.291992	804.715210
1155.193359	859.604614
1154.094727	983.424744
1152.996094	930.556091
1151.896484	882.281738
1150.796875	788.539063
1149.697266	770.864075
1148.597656	779.180298
1147.498047	720.589233
1146.397461	671.335327
1145.296875	898.000793
1144.195313	712.627625
1143.094727	667.472900
1141.993164	805.278625
1140.891602	933.268860
1139.789063	1056.212402
1138.687500	1083.758179
1137.584961	1206.118286
1136.482422	1271.145996
1135.379883	1221.865356
1134.276367	1528.610962
1133.172852	1602.262329
1132.069336	1775.324341
1130.964844	2076.218018
1129.861328	1987.554321
1128.756836	2133.531738
1127.652344	2110.778564
1126.546875	2289.327393
1125.442383	2344.240479
1124.336914	2427.304688
1123.230469	2344.188232
1122.125000	2556.962402
1121.018555	2215.128174
1119.912109	2268.626953
1118.805664	2250.798096
1117.699219	2332.106201
1116.591797	2166.995850
1115.484375	2190.944092
1114.376953	2266.634521
1113.268555	2079.519287
1112.160156	1986.773193
1111.051758	1803.961548
1109.943359	2010.868042
1108.833984	1995.309082
1107.725586	1920.414917
1106.616211	2043.638672
1105.505859	2003.610474
1104.396484	2048.287598
1103.286133	1958.141357
1102.175781	1893.702271
1101.064453	2057.812500
1099.954102	1896.112671
1098.842773	1885.097656
1097.731445	2031.734863
1096.619141	1965.916748
1095.507813	1855.075073
1094.395508	1892.402588
1093.282227	1795.189575
1092.169922	1758.955444
1091.056641	1767.179688
1089.943359	1782.179688
1088.830078	1836.891235
1087.716797	1910.117554
1086.602539	1766.662109
1085.488281	1851.071899
1084.373047	1780.015259
1083.258789	1828.581543
1082.143555	1853.353394
1081.028320	1889.590454
1079.913086	1801.066895
1078.796875	1810.932861
1077.680664	1947.295288
1076.564453	1883.839966
1075.448242	1871.774536
1074.331055	1704.624268
1073.213867	1574.820435
1072.096680	1594.892334
1070.979492	1706.131470
1069.861328	1615.504150
1068.743164	1452.033813
1067.625000	1621.054443
1066.505859	1480.590332
1065.386719	1735.683472
1064.267578	1482.416260
1063.148438	1474.788696
1062.029297	1378.019287
1060.909180	1323.171509
1059.789063	1455.239014
1058.667969	1460.749023
1057.547852	1550.211060
1056.426758	1482.816040
1055.305664	1616.202759
1054.183594	1576.437500
1053.062500	1513.141479
1051.940430	1454.340454
1050.818359	1325.336548
1049.695313	1487.949097
1048.572266	1304.943726
1047.449219	1061.184937
1046.326172	1197.544922
1045.203125	1221.740112
1044.079102	1301.697632
1042.955078	1276.567139
1041.830078	1043.885986
1040.706055	1272.449707
1039.581055	1135.066284
1038.456055	897.466919
1037.331055	1216.250854
1036.205078	1031.985596
1035.079102	1073.393188
1033.953125	1086.734985
1032.826172	1248.795288
1031.700195	1285.100098
1030.573242	1132.949219
1029.445313	1076.044556
1028.318359	923.796570
1027.190430	794.739990
1026.062500	649.388855
1024.934570	608.512817
1023.805664	456.120148
1022.676758	584.569946
1021.547852	513.316528
1020.418945	636.906982
1019.289063	502.901276
1018.159180	688.910767
1017.029297	654.530396
1015.898438	705.865051
1014.767578	727.005798
1013.636719	977.457764
1012.505859	1155.954712
1011.375000	1074.981323
1010.243164	1322.762573
1009.111328	1345.890503
1007.978516	1540.223999
1006.846680	1822.385498
1005.713867	2548.496338
1004.581055	3392.205322
1003.447266	3805.499268
1002.313477	3437.363770
1001.179688	2903.036621
1000.045898	1909.230957
998.912109	1724.334717
997.777344	1528.000854
996.642578	1449.539917
995.506836	1322.677246
994.372070	1163.626465
993.236328	1168.495728
992.100586	1074.240234
990.963867	1625.761719
989.828125	1194.980591
988.691406	1319.949707
987.553711	1398.841309
986.416992	1199.027100
985.279297	957.925659
984.141602	1007.178955
983.003906	946.003601
981.865234	1082.894897
980.726563	1047.245361
979.587891	1085.346802
978.448242	1197.140869
977.309570	1191.740845
976.169922	1278.420898
975.030273	1473.221191
973.889648	1236.050415
972.749023	1339.144897
971.608398	1531.914307
970.467773	1387.188965
969.326172	1212.832153
968.184570	1091.507935
967.042969	1293.955933
965.901367	1081.236694
964.758789	967.406311
963.616211	1069.355591
962.473633	1015.545288
961.330078	1140.713379
960.186523	1013.951111
959.042969	963.040527
957.899414	1049.774292
956.754883	909.965698
955.610352	779.583191
954.465820	711.266724
953.321289	883.457153
952.175781	657.715271
951.030273	571.814087
949.884766	637.090576
948.738281	734.559998
947.591797	706.505249
946.445313	427.342102
945.298828	530.050781
944.151367	539.299377
943.003906	665.235779
941.856445	549.371155
940.708008	604.973572
939.559570	421.207520
938.411133	662.089722
937.262695	456.088074
936.113281	724.709290
934.964844	603.643738
933.814453	444.139954
932.665039	387.508331
931.514648	593.133301
930.364258	532.457153
929.213867	440.195038
928.062500	418.806641
926.912109	324.868164
925.759766	165.252197
924.608398	71.951126
923.456055	304.181885
922.303711	343.304321
921.151367	230.375565
919.999023	81.408600
918.845703	121.368042
917.692383	72.989319
916.539063	-13.702188
915.384766	-93.269859
914.230469	-102.157043
913.076172	18.590010
911.920898	-121.372025
910.766602	47.502541
909.611328	-23.822077
908.455078	32.128593
907.299805	-208.625900
906.143555	92.634537
904.987305	-9.273503
903.830078	47.698036
902.673828	9.791017
901.516602	40.093105
900.359375	57.062061
899.201172	128.600861
898.042969	270.503510
896.884766	193.187912
895.726563	-1.429098
894.567383	53.002125
893.408203	157.388489
892.249023	-4.682607
891.088867	-44.423748
889.929688	99.053238
888.769531	41.729111
887.608398	-153.041031
886.448242	248.399933
885.287109	40.604919
884.125977	31.675541
882.963867	-1.826727
881.801758	-150.093842
880.639648	-108.692863
879.477539	140.269989
878.315430	116.665924
877.152344	156.372208
875.989258	106.172020
874.825195	-72.146111
873.661133	55.993393
872.497070	-101.577820
871.333008	58.396603
870.168945	-73.976479
869.003906	-161.114288
867.838867	-153.590942
866.672852	-145.888977
865.506836	-7.664090
864.340820	-4.162392
863.174805	-72.390839
862.008789	104.375961
860.841797	-57.842354
859.674805	-42.493526
858.506836	40.327888
857.339844	62.649597
856.171875	156.884460
855.003906	293.809570
853.834961	224.512161
852.666016	117.249428
851.497070	196.161194
850.328125	254.970245
849.158203	42.803905
847.988281	18.951071
846.818359	134.013260
845.647461	81.220421
844.477539	30.752094
843.306641	25.131691
842.134766	-7.259003
840.963867	168.393906
839.791992	42.179459
838.619141	72.550575
837.447266	-57.974037
836.274414	113.229897
835.101563	237.466934
833.928711	343.796326
832.754883	278.178467
831.581055	92.060478
830.407227	249.699768
829.232422	74.832169
828.058594	212.302383
826.883789	320.708344
825.708008	413.439301
824.533203	269.809906
823.357422	248.786102
822.181641	94.049568
821.004883	206.635773
819.828125	7.346616
818.651367	-20.481146
817.474609	-108.463829
816.296875	-13.994714
815.119141	22.503853
813.941406	45.552429
812.763672	30.693119
811.584961	82.448555
810.406250	54.058067
809.226563	-83.304405
808.047852	-3.008276
806.868164	-129.423706
805.688477	34.987175
804.507813	-51.666248
803.327148	-120.660172
802.146484	41.010139
800.965820	5.013601
799.784180	-133.134247
798.603516	-49.642014
797.420898	-121.516151
796.239258	25.887234
795.056641	24.597940
793.874023	56.363171
792.691406	30.349749
791.507813	103.813293
790.324219	81.864159
789.140625	-115.109695
787.956055	-55.507011
786.772461	1.648632
785.586914	-51.993298
784.402344	13.579482
783.216797	209.343307
782.032227	163.898666
780.845703	175.722748
779.660156	253.589386
778.473633	172.192963
777.287109	141.398483
776.100586	158.959061
774.913086	21.805988
773.725586	47.765388
772.538086	-5.926622
771.349609	1.931791
770.161133	-60.998096
768.972656	310.123016
767.784180	85.809387
766.594727	403.383087
765.405273	328.481628
764.215820	522.058472
763.026367	442.297699
761.835938	476.810547
760.645508	555.089783
759.454102	619.904785
758.262695	834.037354
757.072266	966.473145
755.879883	1092.029541
754.688477	990.898193
753.496094	1047.821899
752.303711	1086.924194
751.110352	1046.719238
749.917969	1098.551880
748.724609	746.180054
747.530273	896.420471
746.336914	894.969421
745.142578	895.516235
743.948242	970.445190
742.752930	841.208557
741.558594	803.929688
740.363281	891.425476
739.166992	612.746887
737.971680	507.108643
736.775391	318.123596
735.579102	656.815552
734.381836	623.015320
733.185547	453.383148
731.988281	546.283630
730.790039	612.754700
729.592773	672.510742
728.394531	454.406494
727.196289	437.426392
725.997070	459.695068
724.797852	348.562653
723.598633	512.667358
722.399414	449.464966
721.199219	549.995667
719.999023	711.548218
718.798828	512.842590
717.598633	711.332336
716.397461	551.913757
715.196289	471.066803
713.994141	551.606018
712.792969	427.181519
711.590820	348.589661
710.388672	398.616699
709.185547	352.789612
707.982422	293.954437
706.779297	287.454498
705.576172	254.892929
704.372070	316.002319
703.167969	329.290863
701.963867	179.504425
700.759766	151.685791
699.554688	239.235870
698.349609	148.605026
697.143555	101.616226
695.938477	-23.431898
694.732422	112.421310
693.525391	-133.881851
692.319336	-80.241043
691.112305	-4.732226
689.905273	-100.524620
688.697266	231.399323
687.490234	-7.162690
686.282227	45.238323
685.073242	-140.671219
683.865234	44.450447
682.656250	-8.670959
681.447266	-102.678246
680.237305	130.744476
679.028320	52.451645
677.818359	37.273701
676.607422	57.031425
675.397461	38.115650
674.186523	-4.289670
672.975586	200.250122
671.763672	52.470203
670.551758	212.124878
669.339844	99.636429
668.127930	13.458659
666.915039	158.855438
665.703125	144.645157
664.489258	9.827683
663.276367	119.397217
662.062500	283.215515
660.848633	54.471939
659.634766	-1.220502
658.419922	81.503159
657.205078	222.733749
655.990234	187.388687
654.775391	-5.015209
653.559570	-169.014023
652.343750	-76.235588
651.126953	-52.160549
649.911133	71.227852
648.694336	-67.894997
647.477539	109.736931
646.259766	59.360474
645.041992	-51.052944
643.824219	157.150879
642.606445	-6.685182
641.387695	-62.795547
640.168945	76.853767
638.950195	18.769894
637.730469	-56.428974
636.511719	143.396317
635.291016	-28.458172
634.071289	-129.440536
632.850586	-204.707504
631.629883	-54.714306
630.409180	26.355509
629.188477	21.339281
627.966797	16.050989
626.745117	44.739208
625.522461	141.637390
624.300781	231.605164
623.078125	246.026932
621.854492	139.897980
620.631836	268.782867
619.408203	270.556396
618.184570	63.868343
616.960938	83.299416
615.736328	84.656540
614.511719	84.979706
613.287109	-31.326822
612.061523	28.699316
610.835938	27.518089
609.610352	230.121918
608.384766	174.663010
607.158203	25.716375
605.931641	-22.383821
604.705078	-140.675110
