# Supplementary material for: Raman spectroscopy accurately differentiates mucosal healing from non-healing and biochemical changes following biological therapy in inflammatory bowel disease
Source: PLoS One. 2021 Jun 2;16(6):e0252210. doi: 10.1371/journal.pone.0252210 (PMC8172032; doi:10.1371/journal.pone.0252210)
Supplement: S4 Dataset — (ZIP) [file pone.0252210.s006.zip › CD Mucosal healing/EC042-1_base sub CR removed_72__X_-26570.8__Y_40172.2__Time_802.txt]

1714.793945	160.546005
1713.817383	-116.072800
1712.840820	-158.855576
1711.864258	-44.997772
1710.886719	86.041840
1709.909180	41.365013
1708.931641	-44.838120
1707.953125	47.201168
1706.975586	-178.040497
1705.997070	2.714582
1705.018555	396.521851
1704.040039	31.648335
1703.060547	-10.198998
1702.081055	-50.205933
1701.101563	195.230286
1700.122070	97.514099
1699.142578	373.491364
1698.162109	482.961273
1697.181641	295.175751
1696.201172	387.521057
1695.220703	452.658966
1694.239258	586.766418
1693.257813	632.346375
1692.276367	605.523254
1691.294922	770.610291
1690.313477	721.944397
1689.331055	814.473450
1688.348633	906.825745
1687.366211	924.380432
1686.383789	904.548462
1685.400391	759.396667
1684.416992	942.080933
1683.433594	964.884033
1682.450195	931.825439
1681.465820	989.392700
1680.482422	1007.178894
1679.498047	1179.465454
1678.512695	1277.323242
1677.528320	1335.490845
1676.542969	1383.202393
1675.558594	1431.201172
1674.572266	1559.160889
1673.586914	1612.986572
1672.601563	1800.003906
1671.615234	2093.531494
1670.628906	1818.845337
1669.642578	1884.609131
1668.655273	2144.543457
1667.668945	1942.922729
1666.681641	1916.959839
1665.694336	1965.754395
1664.706055	2099.847412
1663.718750	2043.432007
1662.730469	2414.406494
1661.742188	2064.633057
1660.753906	2447.046387
1659.764648	2114.311279
1658.775391	2362.437988
1657.787109	2158.092041
1656.796875	2076.127197
1655.807617	2021.245850
1654.818359	1911.352661
1653.828125	1682.945190
1652.837891	1703.897461
1651.846680	1624.859375
1650.856445	1459.171997
1649.865234	1265.012817
1648.874023	1290.909302
1647.882813	1238.076660
1646.891602	792.138062
1645.899414	938.674805
1644.907227	568.059814
1643.915039	319.639221
1642.922852	750.350342
1641.930664	313.089020
1640.937500	538.888550
1639.944336	445.925201
1638.951172	266.515564
1637.957031	285.490143
1636.963867	136.290726
1635.969727	-22.866899
1634.975586	0.417529
1633.981445	261.347382
1632.986328	82.769707
1631.991211	207.650543
1630.996094	135.516556
1630.000977	-96.654694
1629.005859	-93.991386
1628.009766	-443.436371
1627.013672	75.876732
1626.017578	-22.628222
1625.021484	-18.068649
1624.024414	-194.454819
1623.028320	-181.056290
1622.031250	42.997509
1621.033203	154.410019
1620.036133	203.176071
1619.038086	-31.282827
1618.041016	20.959751
1617.041992	-262.422394
1616.043945	-46.653259
1615.045898	-103.464630
1614.046875	112.928749
1613.047852	-173.951096
1612.048828	171.565567
1611.048828	210.557739
1610.049805	121.452820
1609.049805	184.686584
1608.049805	279.648071
1607.048828	296.292236
1606.048828	156.114075
1605.047852	443.022339
1604.046875	-97.044563
1603.045898	4.535748
1602.044922	176.969666
1601.042969	30.444096
1600.041016	41.132626
1599.039063	25.895935
1598.037109	-101.526382
1597.034180	-233.917252
1596.031250	-292.891052
1595.028320	-291.571381
1594.025391	-159.488098
1593.022461	-87.354546
1592.018555	-192.626480
1591.014648	-232.456085
1590.010742	-144.265579
1589.006836	-50.770084
1588.001953	-35.453896
1586.997070	6.036330
1585.992188	-236.588531
1584.987305	188.298492
1583.982422	63.177982
1582.976563	136.201202
1581.970703	287.401123
1580.964844	271.897217
1579.958984	74.164650
1578.952148	381.595398
1577.945313	14.790986
1576.938477	87.931877
1575.931641	-36.682175
1574.924805	-41.597019
1573.916992	52.292820
1572.909180	138.319809
1571.901367	193.084930
1570.893555	52.870979
1569.884766	-11.979926
1568.876953	208.892044
1567.868164	45.220486
1566.858398	102.259201
1565.849609	166.984009
1564.839844	234.185150
1563.830078	62.528683
1562.820313	-31.322643
1561.810547	97.825325
1560.799805	110.102303
1559.790039	114.474365
1558.779297	-181.975616
1557.767578	177.237717
1556.756836	310.733978
1555.745117	45.087898
1554.733398	354.366241
1553.721680	329.321014
1552.709961	304.118408
1551.697266	322.751434
1550.685547	325.678375
1549.672852	382.744507
1548.659180	87.819214
1547.646484	100.567360
1546.632813	301.847260
1545.619141	99.589851
1544.605469	222.843445
1543.591797	71.945557
1542.577148	-86.859154
1541.562500	330.127289
1540.547852	46.946026
1539.533203	63.122658
1538.518555	-29.344358
1537.502930	272.803009
1536.487305	-101.364357
1535.471680	17.050938
1534.456055	266.688568
1533.439453	209.147995
1532.422852	190.046631
1531.406250	121.731636
1530.389648	68.649940
1529.373047	190.504501
1528.355469	-61.412315
1527.337891	103.659454
1526.320313	31.550150
1525.302734	-71.683182
1524.284180	-36.191929
1523.265625	63.334255
1522.247070	0.497777
1521.228516	27.422674
1520.208984	-267.337830
1519.190430	-104.675987
1518.170898	-42.599724
1517.151367	52.574772
1516.130859	-73.504059
1515.111328	-189.520767
1514.090820	30.605024
1513.070313	47.546982
1512.049805	-43.598938
1511.028320	-142.694702
1510.006836	-82.956078
1508.986328	-56.851616
1507.963867	-20.803131
1506.942383	-102.976997
1505.919922	-67.485451
1504.898438	-24.578848
1503.875977	-92.159279
1502.852539	-90.827698
1501.830078	-10.356061
1500.806641	-119.692528
1499.783203	-11.638987
1498.759766	-49.793240
1497.736328	-287.801819
1496.711914	-155.005173
1495.687500	-178.561188
1494.663086	-138.430511
1493.638672	-29.538582
1492.613281	91.816582
1491.587891	177.087845
1490.563477	236.537659
1489.537109	290.568817
1488.511719	-5.565624
1487.485352	382.526978
1486.458984	313.221008
1485.432617	350.912048
1484.406250	449.601288
1483.379883	369.418884
1482.352539	510.948273
1481.325195	471.122009
1480.297852	553.478638
1479.269531	480.060242
1478.241211	893.257263
1477.213867	834.679565
1476.184570	668.882996
1475.156250	645.606323
1474.127930	848.778320
1473.098633	1148.391479
1472.069336	1223.689331
1471.040039	1596.515625
1470.009766	1549.161499
1468.979492	1537.257813
1467.950195	1873.629272
1466.918945	1802.808228
1465.888672	2258.097168
1464.857422	2014.061523
1463.827148	2214.677979
1462.795898	2448.056152
1461.763672	2686.239502
1460.732422	2827.697754
1459.700195	2847.063232
1458.667969	2663.211182
1457.635742	2900.579834
1456.603516	2719.067871
1455.570313	3009.316895
1454.537109	3190.263184
1453.503906	2818.244873
1452.470703	2775.837158
1451.436523	3032.394043
1450.403320	3443.338867
1449.369141	3342.220459
1448.333984	3296.753906
1447.299805	3149.945557
1446.264648	3360.083740
1445.230469	3238.473633
1444.194336	3180.061035
1443.159180	2957.163330
1442.124023	3007.501709
1441.087891	2961.624512
1440.051758	2784.225098
1439.015625	2576.511230
1437.978516	2634.207520
1436.941406	2605.917236
1435.904297	2282.008545
1434.867188	2170.382568
1433.830078	2169.893799
1432.791992	1414.432251
1431.754883	1727.075562
1430.715820	1289.967285
1429.677734	822.783691
1428.639648	1221.071289
1427.600586	880.181030
1426.561523	1068.974365
1425.522461	657.686218
1424.482422	755.708862
1423.443359	644.574402
1422.403320	561.199280
1421.363281	583.682800
1420.322266	543.204224
1419.282227	339.146973
1418.241211	464.956848
1417.200195	349.152954
1416.159180	324.030548
1415.117188	205.868668
1414.076172	213.596817
1413.034180	125.807755
1411.992188	111.027824
1410.949219	91.276375
1409.907227	-54.015812
1408.864258	-20.806364
1407.821289	112.948196
1406.777344	236.661926
1405.734375	330.309662
1404.690430	102.674515
1403.646484	25.818989
1402.602539	350.572998
1401.557617	78.210304
1400.513672	372.934845
1399.468750	95.893921
1398.423828	109.908951
1397.377930	271.900421
1396.333008	306.164886
1395.287109	272.875793
1394.241211	44.349945
1393.195313	136.617966
1392.148438	-3.893403
1391.101563	18.512945
1390.054688	146.170197
1389.007813	293.938812
1387.960938	-203.637238
1386.913086	349.613403
1385.865234	175.109451
1384.817383	-54.161907
1383.769531	-68.209679
1382.720703	-129.586746
1381.671875	208.984116
1380.623047	5.532793
1379.574219	-17.844503
1378.524414	36.346649
1377.475586	103.196983
1376.425781	-124.320686
1375.375977	-136.965714
1374.325195	-82.081093
1373.274414	-278.942322
1372.224609	98.023972
1371.172852	163.349823
1370.122070	-105.141479
1369.070313	-161.516006
1368.019531	-73.144020
1366.967773	-163.975723
1365.915039	-289.448395
1364.863281	-148.230560
1363.810547	50.371147
1362.757813	-7.253386
1361.705078	-353.278625
1360.651367	124.471603
1359.598633	313.730774
1358.544922	85.350128
1357.491211	130.753372
1356.436523	240.960999
1355.382813	455.724030
1354.328125	384.879517
1353.273438	254.668381
1352.217773	199.219116
1351.163086	434.528839
1350.107422	573.131287
1349.051758	371.883453
1347.996094	662.240784
1346.939453	664.912659
1345.883789	821.592834
1344.827148	1248.699707
1343.769531	1115.548462
1342.712891	1024.825562
1341.655273	899.661499
1340.598633	1292.591187
1339.540039	1135.655640
1338.482422	1325.729492
1337.423828	1340.143799
1336.366211	894.363464
1335.307617	1332.509277
1334.248047	1055.600708
1333.189453	1036.320068
1332.129883	1037.043091
1331.070313	1277.840698
1330.010742	1209.735474
1328.950195	897.175720
1327.890625	1010.010925
1326.830078	1226.770996
1325.768555	974.340332
1324.708008	863.008423
1323.646484	1174.122681
1322.585938	1073.098633
1321.523438	1078.435913
1320.461914	1269.044434
1319.400391	1343.839844
1318.337891	1095.724731
1317.275391	1237.514771
1316.211914	1140.317871
1315.149414	1040.913696
1314.085938	1165.986450
1313.022461	1288.745483
1311.958984	1052.046387
1310.894531	1256.437256
1309.831055	1054.714966
1308.766602	1348.024658
1307.701172	1065.540649
1306.636719	1073.705078
1305.571289	1062.372925
1304.505859	972.536560
1303.440430	1158.311035
1302.375000	1245.862061
1301.308594	1208.209717
1300.242188	1158.470337
1299.175781	1182.630005
1298.109375	1214.325073
1297.041992	1422.978271
1295.975586	1044.965332
1294.908203	1393.812256
1293.839844	1055.565796
1292.772461	1178.877930
1291.704102	1135.500000
1290.635742	925.542664
1289.567383	914.431030
1288.498047	707.374084
1287.428711	926.991638
1286.360352	921.244812
1285.290039	783.362244
1284.220703	988.566711
1283.150391	1098.324463
1282.080078	880.135376
1281.009766	968.117676
1279.939453	1029.278198
1278.868164	1046.506348
1277.796875	755.666809
1276.725586	822.107971
1275.654297	876.416687
1274.582031	1251.023926
1273.509766	921.777893
1272.437500	1411.273071
1271.365234	1055.489014
1270.291992	1520.534424
1269.218750	1448.321777
1268.145508	1630.115234
1267.072266	1433.640381
1265.999023	1578.950439
1264.924805	1463.260254
1263.850586	1442.831299
1262.776367	1407.865234
1261.701172	1399.811646
1260.625977	1455.212646
1259.550781	1632.504395
1258.475586	1590.525635
1257.400391	1582.737549
1256.324219	1190.256226
1255.248047	1309.287476
1254.171875	1725.290894
1253.094727	1695.821899
1252.018555	1264.962891
1250.941406	1629.777222
1249.864258	1668.593628
1248.786133	1666.100464
1247.708008	1420.557983
1246.630859	1678.245605
1245.551758	1391.573242
1244.473633	1527.753418
1243.394531	1408.881348
1242.316406	1695.599365
1241.236328	1520.952393
1240.157227	1399.795410
1239.077148	1341.797729
1237.998047	1788.461304
1236.917969	1293.826660
1235.836914	1325.640747
1234.756836	1405.930664
1233.675781	1243.791748
1232.594727	1219.853394
1231.512695	1188.647949
1230.431641	1472.347290
1229.349609	1353.892456
1228.267578	1247.576904
1227.185547	1158.235352
1226.102539	1209.277466
1225.019531	1393.354004
1223.936523	783.852539
1222.853516	936.436218
1221.769531	731.049744
1220.686523	1076.904297
1219.602539	796.571899
1218.517578	699.969482
1217.433594	929.507935
1216.348633	634.762817
1215.263672	707.147278
1214.178711	603.203491
1213.092773	499.247070
1212.007813	619.705139
1210.921875	899.279968
1209.834961	985.695374
1208.749023	929.718689
1207.662109	1003.893799
1206.575195	586.216492
1205.488281	722.944092
1204.400391	563.171265
1203.313477	706.910339
1202.225586	385.685242
1201.136719	105.452362
1200.048828	441.521484
1198.959961	14.408340
1197.871094	85.480644
1196.782227	120.339806
1195.692383	68.502098
1194.603516	-36.313511
1193.513672	-100.314560
1192.423828	-44.214714
1191.333008	-120.409988
1190.242188	-6.885261
1189.151367	-49.646259
1188.060547	-246.184982
1186.969727	-63.417191
1185.877930	-303.301666
1184.786133	-0.846005
1183.694336	-132.905304
1182.601563	68.389626
1181.509766	5.680544
1180.416992	158.658539
1179.323242	52.556282
1178.230469	47.033890
1177.136719	273.797577
1176.042969	155.381989
1174.949219	319.492950
1173.854492	196.069550
1172.760742	-63.879105
1171.666016	161.996872
1170.570313	334.993073
1169.475586	175.258133
1168.379883	113.514450
1167.284180	144.917130
1166.188477	-29.427149
1165.091797	-26.968538
1163.996094	-263.601837
1162.899414	-51.138805
1161.801758	-51.490456
1160.705078	-85.412048
1159.607422	2.293881
1158.509766	-12.817731
1157.412109	286.928589
1156.313477	273.853638
1155.215820	150.926300
1154.117188	526.306030
1153.017578	169.429794
1151.918945	408.480377
1150.819336	215.934906
1149.719727	123.398621
1148.620117	11.703640
1147.519531	-216.782898
1146.418945	-202.457230
1145.318359	-162.096420
1144.217773	392.153412
1143.116211	-215.108459
1142.014648	-410.709198
1140.913086	-187.794800
1139.811523	-100.651787
1138.708984	43.355957
1137.606445	156.259384
1136.503906	209.568970
1135.401367	146.310928
1134.297852	85.310532
1133.194336	461.103333
1132.090820	449.633667
1130.987305	283.761871
1129.882813	454.768097
1128.778320	763.155334
1127.673828	1132.936523
1126.569336	1066.104980
1125.463867	773.948425
1124.358398	1017.451050
1123.252930	727.545776
1122.146484	650.854126
1121.041016	791.984985
1119.934570	516.148560
1118.828125	645.150208
1117.720703	643.781067
1116.613281	481.374146
1115.505859	758.972046
1114.398438	832.908630
1113.291016	570.896545
1112.182617	672.972839
1111.074219	342.332489
1109.964844	418.186279
1108.856445	293.083191
1107.747070	746.630371
1106.637695	935.370911
1105.528320	703.664429
1104.417969	719.801514
1103.307617	735.831543
1102.197266	798.944275
1101.086914	835.985718
1099.975586	1007.332214
1098.864258	980.455627
1097.752930	899.285950
1096.641602	770.934998
1095.529297	833.396301
1094.416992	935.794312
1093.304688	929.733154
1092.191406	836.467896
1091.079102	674.917786
1089.965820	741.645203
1088.852539	452.982208
1087.738281	750.115479
1086.624023	809.515930
1085.509766	676.018250
1084.395508	596.593994
1083.280273	796.814514
1082.166016	874.719116
1081.050781	872.654846
1079.934570	607.487854
1078.819336	823.765381
1077.703125	476.482971
1076.586914	673.824890
1075.469727	446.319550
1074.353516	451.143555
1073.236328	530.975830
1072.119141	336.399323
1071.000977	144.219757
1069.882813	284.922577
1068.765625	322.452240
1067.646484	284.960175
1066.528320	160.826447
1065.409180	406.702515
1064.290039	455.810272
1063.170898	434.678131
1062.050781	570.322937
1060.930664	574.902100
1059.810547	329.221466
1058.690430	-0.514682
1057.569336	216.950790
1056.449219	135.173615
1055.327148	209.991196
1054.206055	177.341949
1053.083984	385.297638
1051.961914	147.175766
1050.839844	408.797821
1049.717773	243.206009
1048.594727	110.384247
1047.471680	-26.998543
1046.348633	260.228729
1045.224609	241.882187
1044.101563	253.913254
1042.976563	91.162544
1041.852539	201.196045
1040.728516	127.189262
1039.603516	71.905785
1038.478516	30.685940
1037.352539	-77.972176
1036.227539	134.710098
1035.101563	172.833359
1033.974609	329.656708
1032.848633	409.745422
1031.721680	457.315765
1030.594727	335.236725
1029.467773	327.198761
1028.340820	-22.338198
1027.212891	67.468300
1026.084961	57.459503
1024.956055	1.102983
1023.828125	-201.373489
1022.699219	30.390162
1021.570313	-489.702789
1020.440430	-682.325073
1019.311523	-153.374802
1018.181641	-271.540100
1017.050781	-412.722168
1015.920898	-284.829773
1014.790039	-263.474152
1013.659180	56.868122
1012.528320	-394.112946
1011.396484	201.941849
1010.265625	436.702515
1009.132813	372.892365
1008.000977	438.853424
1006.868164	421.634125
1005.736328	911.129822
1004.602539	1550.844604
1003.469727	2521.028809
1002.335938	3195.052246
1001.202148	2833.657227
1000.068359	1687.085815
998.933594	1104.790161
997.799805	520.628357
996.665039	410.184082
995.529297	145.305374
994.394531	291.487854
993.258789	209.366837
992.123047	88.247505
990.986328	329.401001
989.849609	-54.160831
988.712891	46.670994
987.576172	78.509369
986.439453	-39.236019
985.301758	-94.553230
984.164063	20.746212
983.025391	-80.231781
981.887695	-282.243744
980.749023	29.184504
979.610352	-75.751595
978.470703	-157.445679
977.332031	177.312851
976.192383	139.671219
975.051758	93.046913
973.912109	-210.717865
972.771484	90.065987
971.630859	-96.019066
970.490234	-219.816086
969.348633	108.911133
968.207031	476.709167
967.065430	142.361755
965.923828	-111.329926
964.781250	185.771194
963.638672	288.027161
962.496094	80.946030
961.352539	68.989410
960.208984	80.161209
959.065430	293.137268
957.921875	36.689037
956.777344	37.032520
955.632813	78.791725
954.488281	29.189096
953.343750	126.263435
952.198242	269.254608
951.052734	105.904816
949.907227	217.235046
948.760742	262.424988
947.614258	502.069550
946.467773	-19.099438
945.321289	88.411385
944.173828	63.608318
943.026367	-81.996689
941.878906	67.157936
940.730469	-14.065730
939.582031	121.718536
938.433594	554.204956
937.285156	633.175476
936.135742	313.277832
934.987305	192.056763
933.836914	444.866364
932.687500	499.515717
931.537109	169.346970
930.386719	260.863525
929.236328	498.255219
928.084961	182.557098
926.934570	163.057297
925.783203	52.741791
924.630859	29.111105
923.478516	-62.553318
922.327148	-201.746124
921.173828	-211.114502
920.021484	-165.759598
918.868164	141.050201
917.714844	-133.641083
916.561523	41.638859
915.407227	-141.734039
914.252930	151.846146
913.098633	-194.535141
911.944336	-368.151947
910.789063	-217.143616
909.633789	-25.227264
908.478516	119.139336
907.322266	61.854145
906.166016	36.472935
905.009766	31.639353
903.853516	-262.987366
902.696289	-149.692581
901.539063	-18.200525
900.381836	38.667435
899.223633	-44.660969
898.065430	-41.844048
896.907227	-77.353706
895.749023	95.326393
894.589844	-93.690239
893.430664	-158.179688
892.271484	-68.856201
891.112305	38.608891
889.952148	76.118393
888.791992	-1.455893
887.630859	149.142456
886.470703	-235.185898
885.309570	335.319489
884.148438	197.235016
882.986328	145.022369
881.825195	-116.807167
880.663086	246.067841
879.500000	29.591192
878.337891	401.422150
877.174805	401.429321
876.011719	288.885742
874.847656	410.653717
873.684570	172.208374
872.520508	280.555389
871.355469	134.636444
870.191406	51.815022
869.026367	27.563807
867.861328	-21.371948
866.695313	172.553787
865.530273	-26.912928
864.364258	142.265228
863.197266	131.678192
862.031250	289.552399
860.864258	171.190826
859.697266	456.981140
858.530273	453.120697
857.362305	601.856689
856.194336	694.440125
855.026367	576.158142
853.857422	659.734619
852.688477	584.102112
851.519531	598.137695
850.350586	755.550415
849.180664	673.183411
848.010742	837.186035
846.840820	273.386627
845.670898	126.189735
844.500000	140.168777
843.329102	37.754662
842.157227	150.098923
840.986328	264.571259
839.814453	316.341644
838.642578	421.681091
837.469727	109.012589
836.296875	22.091675
835.124023	66.940353
833.951172	256.858002
832.777344	207.724533
831.603516	417.471680
830.429688	515.457520
829.255859	367.895752
828.081055	363.082184
826.906250	262.290771
825.731445	114.637703
824.555664	452.889404
823.379883	260.507782
822.204102	41.382580
821.027344	212.063370
819.851563	39.610611
818.674805	78.641907
817.497070	50.775494
816.320313	-59.532898
815.142578	-96.482422
813.963867	-6.741761
812.786133	60.590935
811.607422	-85.652618
810.428711	-18.575176
809.250000	90.563393
808.070313	-411.418091
806.890625	-258.071075
805.710938	-144.901260
804.531250	-251.703323
803.350586	-232.074615
802.169922	-90.550125
800.988281	-166.635437
799.807617	-367.038635
798.625977	-283.654114
797.444336	-162.767975
796.261719	-350.153534
795.079102	-302.719513
793.896484	-144.689423
792.713867	-215.007431
791.530273	20.133177
790.346680	334.705414
789.163086	-70.316574
787.979492	334.545349
786.794922	-88.283089
785.610352	196.664276
784.425781	353.078796
783.240234	67.149841
782.054688	154.707520
780.869141	162.525558
779.682617	35.441689
778.496094	129.116852
777.309570	196.100464
776.123047	-66.009079
774.935547	-109.655334
773.748047	-32.078781
772.560547	-36.303741
771.373047	65.182678
770.184570	51.827518
768.996094	179.408844
767.806641	286.955719
766.618164	240.076660
765.428711	193.082321
764.239258	346.374756
763.048828	384.971283
761.858398	496.055664
760.667969	485.915314
759.477539	464.648163
758.286133	942.588074
757.094727	687.863037
755.903320	721.153381
754.710938	497.130920
753.518555	455.496490
752.326172	506.042175
751.133789	468.591339
749.940430	584.772827
748.747070	481.241516
747.553711	456.678497
746.359375	708.531006
745.166016	433.620209
743.970703	143.392105
742.776367	495.740234
741.581055	628.598511
740.385742	307.591919
739.190430	350.429504
737.994141	266.105591
736.797852	175.181107
735.601563	125.841995
734.405273	153.094635
733.208008	318.171753
732.010742	207.400375
730.813477	216.960938
729.615234	-66.616852
728.416992	159.414291
727.218750	308.787720
726.020508	3.439986
724.821289	373.438049
723.622070	339.078339
722.422852	527.510498
721.222656	298.768311
720.022461	371.404358
718.822266	337.064362
717.621094	95.446411
716.420898	584.794983
715.218750	380.344269
714.017578	173.835403
712.815430	122.237526
711.614258	327.886810
710.411133	333.008057
709.208984	399.172058
708.005859	132.117813
706.802734	80.819542
705.599609	336.565613
704.395508	285.372772
703.191406	62.371304
701.987305	252.894333
700.782227	225.911789
699.577148	414.301636
698.372070	146.166367
697.166992	160.799759
695.960938	36.462772
694.754883	-72.504379
693.548828	-122.667557
692.341797	144.333725
691.135742	-237.769104
689.927734	-109.526245
688.720703	-85.369743
687.512695	-343.112305
686.304688	-420.581268
685.096680	-111.904076
683.888672	-245.473969
682.679688	-12.551970
681.470703	-0.607259
680.260742	-202.983063
679.050781	-106.223473
677.840820	-46.164219
676.630859	68.145821
675.419922	-116.111687
674.209961	-118.363686
672.998047	18.007553
671.787109	35.520882
670.575195	38.057007
669.363281	23.463078
668.151367	348.365814
666.938477	72.580330
665.725586	-30.088699
664.512695	-24.556704
663.299805	41.592522
662.085938	228.766769
660.872070	-86.874039
659.658203	74.659203
658.443359	5.441262
657.228516	26.985741
656.013672	154.321304
654.797852	48.912186
653.583008	-187.795013
652.366211	71.345779
651.150391	84.892433
649.934570	70.543335
648.717773	-87.962387
647.500000	85.238045
646.283203	137.910782
645.065430	319.751190
643.847656	419.821869
642.629883	382.246338
641.411133	213.568512
640.192383	436.266632
638.973633	368.719696
637.753906	56.240841
636.534180	33.921024
635.314453	13.730557
634.094727	51.480694
632.874023	-417.505371
631.653320	-154.442856
630.432617	-78.296707
629.211914	169.324600
627.990234	-136.691574
626.768555	86.933960
625.545898	74.437721
624.324219	100.311638
623.101563	196.649643
621.877930	271.256226
620.655273	484.753876
619.431641	106.786514
618.208008	173.956665
616.983398	-86.782425
615.759766	-215.150726
614.535156	0.544856
613.310547	53.084549
612.084961	126.453850
610.859375	-12.444054
609.633789	98.202629
608.408203	-142.328934
607.181641	-227.479050
605.955078	-61.270443
604.728516	86.991364
