# Supplementary material for: Raman spectroscopy accurately differentiates mucosal healing from non-healing and biochemical changes following biological therapy in inflammatory bowel disease
Source: PLoS One. 2021 Jun 2;16(6):e0252210. doi: 10.1371/journal.pone.0252210 (PMC8172032; doi:10.1371/journal.pone.0252210)
Supplement: S4 Dataset — (ZIP) [file pone.0252210.s006.zip › CD Mucosal healing/EC034-1_base sub CR removed_94__X_24007.1__Y_21265.8__Z_370.452__Time_1066.txt]

1714.671875	41.021301
1713.695313	-16.732578
1712.718750	-29.902908
1711.742188	74.921432
1710.764648	8.110993
1709.787109	-15.774450
1708.809570	21.997181
1707.831055	-100.988968
1706.853516	-9.606765
1705.875000	33.544819
1704.896484	-46.449188
1703.916992	12.799787
1702.938477	-91.170677
1701.958984	-10.460665
1700.979492	-63.487144
1700.000000	-140.512619
1699.019531	-27.638025
1698.040039	18.422260
1697.059570	59.159477
1696.079102	-68.389488
1695.097656	36.563938
1694.117188	0.000807
1693.135742	-20.472271
1692.154297	81.924133
1691.172852	-37.167557
1690.190430	14.620714
1689.208008	95.804237
1688.225586	22.340103
1687.243164	10.314718
1686.260742	102.341248
1685.277344	125.102692
1684.293945	89.315178
1683.310547	-23.626644
1682.327148	50.008244
1681.343750	86.419029
1680.359375	16.404001
1679.375000	-74.781525
1678.390625	201.389053
1677.405273	86.435265
1676.419922	-57.630253
1675.435547	40.465897
1674.449219	146.571945
1673.463867	162.364365
1672.478516	257.972382
1671.492188	149.048050
1670.505859	133.242630
1669.519531	168.003479
1668.532227	210.806458
1667.544922	189.984467
1666.557617	259.507599
1665.570313	135.409897
1664.583008	125.538254
1663.594727	49.462543
1662.607422	201.567123
1661.619141	298.029114
1660.629883	251.423508
1659.641602	257.946899
1658.652344	338.741211
1657.663086	99.121078
1656.673828	275.452515
1655.684570	165.885178
1654.694336	339.676422
1653.704102	156.247635
1652.713867	118.515472
1651.723633	149.675766
1650.732422	93.648651
1649.742188	101.209633
1648.750977	103.574509
1647.758789	24.107224
1646.767578	-60.502441
1645.775391	-4.976672
1644.784180	158.911911
1643.791992	0.687047
1642.798828	48.531818
1641.806641	149.244171
1640.813477	-11.228320
1639.820313	21.046947
1638.827148	-23.085770
1637.833008	-43.378880
1636.839844	20.798912
1635.845703	-218.081573
1634.851563	-116.823730
1633.856445	-12.892118
1632.862305	-74.857956
1631.867188	-141.981262
1630.872070	4.276372
1629.876953	-81.090164
1628.881836	7.360260
1627.885742	-14.659320
1626.889648	-39.218834
1625.893555	-79.467064
1624.897461	-80.177315
1623.900391	-25.607998
1622.903320	31.642221
1621.906250	15.366381
1620.909180	-24.472580
1619.912109	27.707407
1618.914063	-4.100327
1617.916016	-6.944616
1616.917969	-33.343536
1615.919922	-17.676025
1614.920898	13.788284
1613.921875	-56.999290
1612.922852	13.924081
1611.923828	-46.221458
1610.924805	32.652874
1609.924805	35.542828
1608.924805	-40.120174
1607.924805	17.909372
1606.924805	39.298832
1605.923828	5.737494
1604.922852	-176.985062
1603.921875	-11.461755
1602.920898	-2.974442
1601.919922	-20.608713
1600.917969	40.277088
1599.916016	-134.184479
1598.914063	75.814079
1597.912109	13.902982
1596.909180	64.431549
1595.906250	-26.121618
1594.903320	-221.093094
1593.900391	20.214739
1592.896484	-127.620140
1591.893555	-97.836090
1590.889648	-44.548950
1589.885742	29.617130
1588.880859	22.897003
1587.876953	-2.052396
1586.872070	53.869633
1585.867188	31.571579
1584.862305	84.894653
1583.856445	234.635361
1582.851563	102.931427
1581.845703	117.174797
1580.839844	144.446747
1579.833008	-67.838951
1578.827148	89.646774
1577.820313	119.536232
1576.813477	24.515667
1575.806641	192.303345
1574.798828	97.314590
1573.791992	147.999039
1572.784180	21.865118
1571.775391	90.734650
1570.767578	-22.340652
1569.759766	2.335861
1568.750977	63.362221
1567.742188	98.384720
1566.732422	-4.234936
1565.723633	100.862701
1564.713867	26.817463
1563.704102	25.449558
1562.694336	-25.222773
1561.684570	20.081913
1560.673828	44.603294
1559.664063	-8.678362
1558.652344	-25.671412
1557.641602	138.733688
1556.630859	139.816727
1555.619141	156.417465
1554.607422	87.523384
1553.595703	101.493210
1552.583984	53.302395
1551.571289	-23.367008
1550.558594	31.939425
1549.545898	94.955017
1548.533203	132.048859
1547.519531	112.202774
1546.506836	30.287491
1545.493164	155.160248
1544.479492	49.943729
1543.464844	73.922440
1542.451172	4.863923
1541.436523	98.502205
1540.421875	-17.084751
1539.407227	156.470856
1538.391602	89.879776
1537.375977	90.369026
1536.361328	67.601868
1535.344727	-42.899376
1534.329102	83.854187
1533.312500	-11.218260
1532.296875	-0.605571
1531.280273	156.850098
1530.262695	-67.140106
1529.246094	90.172577
1528.228516	-5.025868
1527.210938	2.766139
1526.193359	-38.405075
1525.175781	36.214844
1524.157227	-64.230042
1523.138672	-54.054790
1522.120117	102.679115
1521.101563	22.710001
1520.082031	66.131058
1519.063477	-1.044662
1518.043945	-34.836918
1517.024414	-73.804985
1516.003906	-89.693184
1514.983398	-146.718842
1513.963867	32.464390
1512.943359	126.796349
1511.921875	128.631149
1510.901367	-90.267708
1509.879883	-14.092921
1508.858398	-148.334366
1507.836914	-103.060524
1506.815430	-109.138237
1505.792969	-125.525459
1504.770508	4.119780
1503.748047	-40.578068
1502.725586	88.884872
1501.702148	72.246811
1500.678711	-39.181728
1499.655273	-130.136566
1498.631836	-34.262180
1497.608398	43.604595
1496.583984	47.183270
1495.559570	-66.956497
1494.535156	153.909546
1493.510742	111.277649
1492.485352	9.810581
1491.460938	-119.774216
1490.435547	-129.271027
1489.409180	-36.638252
1488.383789	25.258410
1487.357422	135.586349
1486.331055	100.294746
1485.304688	67.518684
1484.278320	-54.612114
1483.250977	154.925201
1482.224609	124.552742
1481.197266	142.590744
1480.168945	53.476509
1479.141602	173.386353
1478.113281	295.737488
1477.084961	63.804886
1476.056641	308.308716
1475.028320	308.149414
1473.999023	211.170807
1472.969727	170.195038
1471.940430	317.544891
1470.911133	223.028519
1469.881836	237.909195
1468.851563	415.528748
1467.821289	353.968811
1466.791016	338.157715
1465.759766	368.060272
1464.729492	428.411377
1463.698242	430.243927
1462.666992	401.547577
1461.635742	471.878662
1460.603516	549.750183
1459.571289	543.766235
1458.539063	441.290253
1457.506836	516.461243
1456.474609	510.370667
1455.441406	379.942139
1454.408203	467.638824
1453.375000	676.969788
1452.341797	571.830811
1451.307617	547.799194
1450.274414	399.587036
1449.240234	613.676636
1448.205078	516.091797
1447.170898	461.573944
1446.135742	353.873962
1445.100586	377.815247
1444.065430	495.353180
1443.030273	461.002838
1441.994141	348.214386
1440.958984	374.554932
1439.921875	464.057281
1438.885742	414.463898
1437.849609	417.944611
1436.812500	540.159058
1435.775391	341.448517
1434.738281	349.921234
1433.701172	330.591400
1432.663086	275.896820
1431.625000	291.885406
1430.586914	184.188965
1429.548828	202.679504
1428.509766	102.577103
1427.470703	146.260254
1426.431641	134.437454
1425.392578	107.481232
1424.353516	90.606415
1423.313477	13.243013
1422.273438	-31.345652
1421.233398	-40.660080
1420.193359	-12.204176
1419.152344	99.310936
1418.111328	125.186691
1417.070313	-113.203865
1416.029297	-77.238182
1414.987305	-18.657640
1413.946289	-2.853016
1412.904297	-29.810501
1411.862305	63.914413
1410.819336	134.971451
1409.776367	-25.187059
1408.734375	133.803757
1407.691406	-38.839146
1406.647461	-98.402367
1405.604492	40.421970
1404.560547	43.635040
1403.516602	-33.455914
1402.472656	-47.776699
1401.427734	-67.106239
1400.382813	49.017941
1399.337891	17.159761
1398.292969	37.974449
1397.248047	118.948288
1396.202148	82.115883
1395.156250	45.315094
1394.110352	96.214813
1393.064453	167.144058
1392.018555	112.872276
1390.971680	81.165123
1389.924805	-105.675812
1388.877930	55.382584
1387.830078	86.302284
1386.782227	94.721237
1385.734375	45.648109
1384.686523	-30.880606
1383.638672	-9.872371
1382.589844	168.577759
1381.541016	84.647095
1380.492188	-4.215281
1379.443359	56.826870
1378.394531	20.497976
1377.344727	-13.296430
1376.294922	30.321478
1375.245117	-68.272537
1374.194336	17.804184
1373.143555	-73.203964
1372.092773	-49.435402
1371.041992	-28.135504
1369.991211	95.381989
1368.939453	-102.585106
1367.887695	-98.626106
1366.835938	-22.396585
1365.784180	108.626091
1364.731445	-46.702042
1363.679688	-142.175049
1362.626953	-55.896427
1361.573242	-51.730686
1360.520508	27.110357
1359.466797	83.569786
1358.413086	-61.366009
1357.359375	54.839184
1356.305664	-199.302856
1355.250977	-155.100372
1354.196289	-163.044739
1353.141602	-198.263382
1352.086914	72.033279
1351.031250	-62.446781
1349.975586	-28.026215
1348.919922	38.690453
1347.864258	26.027401
1346.808594	28.301952
1345.751953	169.507904
1344.695313	23.066933
1343.638672	25.483809
1342.581055	-51.368164
1341.523438	57.713253
1340.466797	47.886135
1339.408203	137.181030
1338.350586	38.288734
1337.291992	154.885941
1336.234375	31.383829
1335.174805	53.990276
1334.116211	165.718643
1333.057617	15.237803
1331.998047	13.261763
1330.938477	167.117096
1329.878906	21.834759
1328.818359	-22.000534
1327.757813	-105.298248
1326.697266	46.191753
1325.636719	126.042374
1324.576172	13.298631
1323.514648	88.289581
1322.453125	111.468697
1321.391602	151.967392
1320.330078	-56.690842
1319.267578	-1.265677
1318.205078	214.495407
1317.142578	117.077759
1316.080078	216.969162
1315.016602	80.267540
1313.953125	37.315449
1312.889648	56.026402
1311.826172	215.176224
1310.761719	39.413731
1309.698242	205.995239
1308.633789	-18.804893
1307.569336	24.781746
1306.503906	19.194679
1305.438477	-30.610306
1304.373047	81.972084
1303.307617	59.331299
1302.242188	218.660492
1301.175781	75.682106
1300.109375	141.674316
1299.042969	72.580734
1297.976563	-18.532013
1296.909180	10.764700
1295.841797	72.016869
1294.774414	238.836014
1293.707031	174.969849
1292.638672	79.288544
1291.571289	89.175301
1290.502930	37.800026
1289.433594	118.890511
1288.365234	-18.157209
1287.295898	-25.211058
1286.226563	-12.609888
1285.157227	4.935417
1284.086914	-68.094818
1283.017578	30.356501
1281.947266	-20.516115
1280.876953	-44.396065
1279.805664	230.305511
1278.734375	15.657028
1277.663086	-118.136940
1276.591797	31.831274
1275.520508	179.335541
1274.448242	219.271988
1273.375977	-68.220406
1272.303711	69.569664
1271.231445	283.065460
1270.158203	-13.889510
1269.085938	136.137024
1268.011719	100.618362
1266.938477	228.672226
1265.865234	298.151917
1264.791016	421.307343
1263.716797	278.610504
1262.641602	335.958832
1261.567383	429.888916
1260.492188	270.337982
1259.416992	298.523865
1258.341797	190.306229
1257.265625	91.913696
1256.190430	385.657379
1255.114258	250.816071
1254.037109	155.011688
1252.960938	168.792908
1251.883789	187.465057
1250.806641	191.565994
1249.729492	132.466537
1248.652344	199.854843
1247.574219	172.438751
1246.496094	193.669556
1245.417969	171.183655
1244.338867	109.865196
1243.260742	157.893173
1242.181641	242.346786
1241.102539	110.729385
1240.022461	1.036550
1238.943359	87.967049
1237.863281	94.822433
1236.783203	208.416489
1235.702148	60.087135
1234.622070	161.557373
1233.541016	212.099594
1232.459961	180.244781
1231.377930	70.890488
1230.296875	92.404076
1229.214844	111.501427
1228.132813	157.237854
1227.050781	106.141785
1225.967773	-7.842313
1224.884766	45.187019
1223.801758	190.127823
1222.718750	83.490463
1221.634766	114.733109
1220.550781	97.621910
1219.466797	-8.898705
1218.382813	-18.710962
1217.298828	0.476735
1216.213867	-45.551708
1215.128906	7.448330
1214.042969	-11.998030
1212.958008	40.977226
1211.872070	55.320259
1210.786133	69.657013
1209.700195	-72.796104
1208.613281	127.248756
1207.526367	129.501511
1206.439453	-61.085068
1205.352539	-73.256493
1204.265625	-3.508731
1203.177734	-8.471917
1202.089844	-6.213924
1201.001953	-23.225836
1199.913086	-4.130949
1198.824219	31.793900
1197.735352	-95.925270
1196.646484	-35.959702
1195.557617	-226.159821
1194.467773	-7.516629
1193.377930	-29.383553
1192.288086	44.883621
1191.197266	-116.384346
1190.106445	75.555847
1189.015625	-114.500687
1187.924805	-66.758354
1186.833984	-67.070946
1185.742188	-137.010071
1184.650391	-58.155106
1183.557617	-135.302261
1182.465820	-104.496117
1181.373047	-23.366459
1180.280273	-81.353889
1179.187500	97.966652
1178.093750	-130.219193
1177.000977	-89.981117
1175.907227	103.518677
1174.812500	-24.007170
1173.718750	35.256554
1172.624023	118.402435
1171.529297	206.269913
1170.434570	-9.804731
1169.338867	6.227800
1168.244141	-30.391207
1167.148438	11.880362
1166.051758	39.757164
1164.956055	-63.859657
1163.859375	114.495224
1162.762695	-63.215916
1161.666016	-99.964813
1160.568359	147.424179
1159.470703	74.764534
1158.373047	21.196852
1157.275391	168.063416
1156.176758	197.925522
1155.079102	72.702553
1153.979492	138.266846
1152.880859	311.049835
1151.782227	209.606995
1150.682617	134.383347
1149.583008	159.218643
1148.482422	-63.720970
1147.382813	42.036663
1146.282227	102.467812
1145.181641	-13.313664
1144.080078	27.980879
1142.979492	145.353699
1141.877930	134.178802
1140.776367	127.723083
1139.673828	33.253601
1138.572266	178.873550
1137.469727	77.219414
1136.367188	122.882492
1135.263672	334.763092
1134.161133	123.765007
1133.057617	252.357529
1131.954102	212.302551
1130.849609	245.792313
1129.745117	288.713806
1128.641602	348.179352
1127.536133	355.390137
1126.431641	348.328400
1125.326172	310.403839
1124.220703	395.697144
1123.115234	161.014923
1122.009766	220.153488
1120.903320	255.532425
1119.796875	207.971375
1118.690430	217.204712
1117.583008	276.089905
1116.475586	275.744629
1115.368164	254.062515
1114.260742	393.181793
1113.152344	0.128830
1112.044922	191.164734
1110.936523	263.883057
1109.827148	310.526489
1108.718750	227.166534
1107.609375	183.950729
1106.500000	320.183258
1105.389648	201.323914
1104.280273	327.960114
1103.169922	225.584885
1102.059570	229.382034
1100.948242	150.572968
1099.837891	187.314316
1098.726563	200.415787
1097.615234	260.612152
1096.502930	278.315674
1095.390625	116.906235
1094.278320	205.217194
1093.166016	102.690857
1092.053711	242.681610
1090.940430	158.940002
1089.827148	54.016083
1088.713867	280.853149
1087.599609	298.187073
1086.485352	172.015778
1085.371094	161.074615
1084.256836	215.920258
1083.141602	289.500366
1082.027344	374.761963
1080.912109	420.010010
1079.795898	312.541382
1078.680664	287.271545
1077.564453	161.033203
1076.448242	175.634277
1075.331055	272.314331
1074.213867	188.286621
1073.096680	237.947800
1071.979492	191.418625
1070.862305	219.895065
1069.744141	217.855408
1068.625977	154.865143
1067.507813	197.292160
1066.388672	284.165955
1065.270508	162.580048
1064.151367	427.282166
1063.031250	251.826691
1061.912109	324.461548
1060.791992	179.471573
1059.671875	198.242798
1058.550781	301.155762
1057.430664	200.618256
1056.309570	149.182526
1055.188477	109.432999
1054.066406	209.844421
1052.945313	102.326698
1051.823242	261.032074
1050.700195	146.502869
1049.578125	118.371223
1048.455078	10.894839
1047.332031	234.724701
1046.208984	255.520874
1045.084961	103.734093
1043.960938	154.826462
1042.836914	217.537140
1041.712891	72.819649
1040.587891	49.296127
1039.462891	-46.428215
1038.337891	48.827209
1037.212891	76.517883
1036.086914	32.031582
1034.960938	24.791420
1033.834961	-61.548862
1032.708984	17.285568
1031.582031	82.122932
1030.455078	91.133415
1029.328125	186.136307
1028.200195	46.392929
1027.072266	-83.991951
1025.944336	-88.891426
1024.816406	-98.430077
1023.687500	-33.675655
1022.558594	-119.813927
1021.429688	-52.754131
1020.300781	-59.957760
1019.170898	-104.266457
1018.041016	-23.327463
1016.911133	45.991486
1015.780273	-58.551140
1014.649414	-98.151436
1013.518555	-3.351954
1012.387695	102.997116
1011.255859	149.099121
1010.124023	192.878983
1008.992188	-66.554008
1007.860352	217.945541
1006.727539	257.095673
1005.594727	282.367615
1004.461914	427.891632
1003.329102	534.066528
1002.195313	510.773407
1001.061523	309.581604
999.927734	182.433838
998.792969	168.539932
997.658203	150.057922
996.523438	4.635117
995.388672	288.611145
994.252930	221.727661
993.117188	92.613762
991.981445	182.703308
990.844727	249.716003
989.708984	95.412956
988.572266	134.816315
987.434570	139.663208
986.297852	227.479645
985.160156	105.688332
984.022461	20.830664
982.884766	92.593819
981.746094	97.606819
980.607422	-136.660858
979.468750	114.633713
978.329102	-18.259308
977.190430	163.979416
976.050781	130.066452
974.910156	176.647964
973.770508	122.144585
972.629883	187.162689
971.489258	151.132309
970.348633	167.973373
969.207031	56.283840
968.065430	109.940376
966.923828	74.123589
965.781250	45.244511
964.639648	167.800217
963.496094	95.428818
962.353516	-4.371803
961.210938	97.610130
960.067383	151.465439
958.923828	132.032730
957.779297	32.489773
956.635742	36.082447
955.491211	74.055206
954.345703	-18.403618
953.201172	3.639042
952.055664	201.862885
950.910156	159.895126
949.764648	166.011765
948.618164	5.289696
947.471680	41.242653
946.325195	70.371201
945.178711	24.147541
944.031250	85.332718
942.883789	14.102821
941.736328	29.700985
940.587891	61.312134
939.439453	-30.256979
938.291016	37.947651
937.142578	-153.827011
935.993164	160.720230
934.843750	108.153687
933.694336	12.356965
932.544922	110.325943
931.394531	-24.059965
930.244141	51.187592
929.093750	-10.167018
927.942383	-5.434758
926.791016	-2.935091
925.639648	-186.964264
924.488281	-29.648624
923.335938	-22.462648
922.183594	-65.256821
921.031250	37.494797
919.877930	-75.658318
918.724609	18.044024
917.571289	-22.275654
916.417969	-114.767296
915.263672	-164.036636
914.109375	34.181160
912.955078	-180.683868
911.800781	-64.154305
910.645508	-17.959375
909.490234	-5.764664
908.334961	-84.227608
907.178711	50.453869
906.022461	-43.775646
904.866211	-67.689865
903.709961	-68.905777
902.552734	70.314766
901.395508	-66.708870
900.238281	70.249054
899.080078	17.083921
897.921875	-140.096954
896.763672	-18.959517
895.605469	-29.008591
894.446289	55.929085
893.287109	-6.065249
892.127930	35.945908
890.967773	-19.184969
889.807617	61.257023
888.647461	89.746437
887.487305	106.957047
886.326172	124.180786
885.165039	-208.350021
884.003906	7.510525
882.842773	-15.794847
881.680664	-43.582581
880.518555	-125.447136
879.356445	-74.277847
878.193359	-68.187050
877.030273	-127.417740
875.867188	-67.237198
874.703125	-63.369591
873.540039	80.081985
872.375977	97.435020
871.210938	-60.726711
870.046875	66.895477
868.881836	120.240677
867.716797	72.379234
866.550781	35.780815
865.385742	-43.500099
864.219727	86.222664
863.052734	103.559654
861.886719	10.837328
860.719727	124.728157
859.552734	41.013386
858.384766	96.477577
857.217773	10.550717
856.049805	178.141083
854.880859	190.892914
853.712891	24.253790
852.543945	279.109497
851.375000	166.286758
850.205078	28.854733
849.036133	196.118561
847.866211	262.505920
846.696289	95.987190
845.525391	32.494743
844.354492	27.197214
843.183594	102.425423
842.012695	74.697708
840.840820	-24.607252
839.668945	77.331612
838.497070	138.959442
837.324219	59.738869
836.151367	130.217636
834.978516	106.816505
833.805664	14.166225
832.631836	-18.193451
831.458008	183.799057
830.284180	149.111465
829.110352	283.964447
827.935547	84.136009
826.760742	149.732849
825.584961	72.572014
824.410156	158.120102
823.234375	145.534637
822.058594	-5.216136
820.881836	222.710205
819.705078	25.160954
818.528320	-54.346596
817.351563	62.005672
816.173828	120.398521
814.996094	147.570633
813.818359	14.539912
812.639648	59.415356
811.461914	-62.513523
810.283203	-8.849916
809.103516	102.510551
807.923828	100.467171
806.745117	49.513680
805.564453	20.733690
804.384766	96.256767
803.204102	34.082500
802.023438	-48.084217
800.842773	-12.689868
799.661133	20.414564
798.479492	-35.243507
797.297852	-210.637756
796.115234	-246.376968
794.932617	-7.397322
793.750000	-100.870590
792.567383	166.647720
791.383789	-146.138168
790.200195	134.438019
789.016602	-138.460342
787.832031	-37.349174
786.648438	-2.698934
785.463867	168.999725
784.278320	39.858517
783.092773	58.834816
781.908203	210.355927
780.721680	74.516579
779.536133	-56.885883
778.349609	10.483422
777.163086	-61.325863
775.975586	67.724213
774.789063	-103.464828
773.601563	54.128357
772.413086	-79.570412
771.225586	7.288044
770.037109	16.893011
768.848633	110.217651
767.660156	33.770153
766.470703	-44.882984
765.281250	116.560776
764.091797	24.642994
762.901367	-14.427138
761.710938	45.542820
760.520508	-37.585068
759.330078	-50.297321
758.138672	266.906403
756.947266	25.372217
755.755859	82.935051
754.563477	37.139320
753.371094	19.916309
752.178711	86.171440
750.986328	154.579727
749.792969	172.432831
748.599609	69.519714
747.405273	54.442692
746.211914	100.815636
745.017578	2.365377
743.823242	-23.657003
742.627930	-8.003487
741.433594	-64.693817
740.238281	47.417000
739.041992	-22.394949
737.846680	26.145582
736.650391	33.060715
735.454102	-78.254677
734.256836	53.507355
733.059570	97.683113
731.862305	87.159195
730.665039	-32.712936
729.466797	44.347523
728.268555	88.608513
727.070313	113.212570
725.872070	35.122532
724.672852	-18.853260
723.473633	45.214172
722.273438	-150.609909
721.074219	-103.905296
719.874023	-103.013084
718.673828	144.567780
717.472656	-44.317982
716.271484	-32.347183
715.070313	45.116772
713.869141	-10.395021
712.666992	-74.529915
711.464844	33.622810
710.262695	59.003304
709.059570	-54.970295
707.856445	31.566490
706.653320	-95.239342
705.450195	4.506218
704.246094	-15.408564
703.041992	69.224937
701.837891	82.127617
700.632813	5.950027
699.428711	-43.995403
698.222656	54.005516
697.017578	-167.419006
695.811523	-117.025620
694.605469	89.862640
693.399414	64.375000
692.192383	47.693935
690.986328	26.792776
689.778320	-17.862490
688.571289	59.127808
687.363281	81.963158
686.155273	35.499355
684.947266	-182.123962
683.738281	57.874561
682.529297	-31.554531
681.320313	-34.157078
680.111328	-99.468254
678.901367	8.624692
677.691406	30.166546
676.481445	47.476761
675.270508	34.585400
674.059570	-25.798906
672.848633	-194.218048
671.636719	33.325058
670.425781	-54.832729
669.213867	129.522018
668.000977	-146.468338
666.789063	249.744339
665.576172	198.678314
664.362305	240.577133
663.149414	-4.659238
661.935547	151.804733
660.721680	118.322678
659.507813	71.952438
658.292969	38.585136
657.078125	98.000381
655.863281	34.499462
654.647461	-20.338753
653.431641	248.132614
652.215820	-37.304573
651.000000	131.913071
649.783203	10.258258
648.566406	177.145676
647.349609	74.795807
646.132813	114.463531
644.915039	171.232590
643.697266	124.603645
642.478516	271.436890
641.259766	-3.397413
640.041992	110.839684
638.822266	123.821922
637.603516	-3.078826
636.383789	15.934744
635.164063	193.626282
633.943359	-75.679131
632.723633	49.854851
631.502930	-3.140468
630.281250	-26.424206
629.060547	72.208313
627.838867	11.664504
626.617188	10.748708
625.394531	187.297211
624.172852	50.329891
622.950195	223.597748
621.726563	-55.838520
620.503906	141.884201
619.280273	129.000214
618.056641	44.777771
616.832031	171.752777
615.608398	77.482964
614.383789	-49.668381
613.158203	42.670448
611.933594	80.593330
610.708008	-77.038818
609.482422	-28.286217
608.255859	-55.439564
607.030273	67.989738
605.803711	23.548807
604.576172	-128.914932
