# Supplementary material for: Raman spectroscopy accurately differentiates mucosal healing from non-healing and biochemical changes following biological therapy in inflammatory bowel disease
Source: PLoS One. 2021 Jun 2;16(6):e0252210. doi: 10.1371/journal.pone.0252210 (PMC8172032; doi:10.1371/journal.pone.0252210)
Supplement: S4 Dataset — (ZIP) [file pone.0252210.s006.zip › CD Mucosal healing/OC005 post treatment_BL sub CR removed_99__X_-13152.6__Y_1414.83__Z_-2779.6__Time_1125.txt]

1714.780273	121.925186
1713.803711	137.547913
1712.827148	100.473541
1711.849609	29.020000
1710.873047	1.034578
1709.895508	19.097200
1708.917969	0.141360
1707.939453	-173.723068
1706.961914	-57.680454
1705.983398	-101.891907
1705.004883	-81.315750
1704.025391	-79.007072
1703.046875	-129.676926
1702.067383	-67.473434
1701.087891	-186.680267
1700.108398	-241.138260
1699.127930	-118.628586
1698.148438	87.230965
1697.167969	103.728996
1696.187500	123.397507
1695.206055	-67.496536
1694.225586	145.499329
1693.244141	11.762016
1692.262695	1.381251
1691.281250	130.282974
1690.298828	99.498466
1689.317383	77.248665
1688.334961	495.538727
1687.352539	108.852440
1686.369141	325.285950
1685.386719	134.338806
1684.403320	69.169907
1683.419922	313.535889
1682.435547	473.007904
1681.452148	387.910217
1680.467773	204.785889
1679.483398	328.295380
1678.499023	327.130432
1677.514648	539.255066
1676.529297	456.459259
1675.543945	613.479370
1674.558594	435.865112
1673.573242	758.488281
1672.586914	613.649963
1671.600586	838.610840
1670.614258	774.346924
1669.627930	824.719055
1668.641602	710.853516
1667.654297	947.826538
1666.666992	1033.813232
1665.679688	891.960266
1664.692383	922.985535
1663.704102	1012.711609
1662.715820	1031.177002
1661.727539	1179.902344
1660.739258	979.065063
1659.750977	1292.745239
1658.761719	1201.286499
1657.772461	988.375793
1656.783203	1133.389893
1655.793945	1191.304932
1654.803711	1080.108398
1653.813477	887.246704
1652.823242	1017.567810
1651.833008	981.494385
1650.841797	871.684021
1649.851563	598.302063
1648.860352	637.244507
1647.869141	578.671265
1646.876953	520.396362
1645.885742	488.844604
1644.893555	423.232483
1643.901367	450.328186
1642.908203	332.466309
1641.916016	206.993378
1640.922852	358.881866
1639.929688	-143.324615
1638.936523	40.693836
1637.943359	277.597046
1636.949219	90.144844
1635.955078	71.682655
1634.960938	-162.657013
1633.966797	22.225189
1632.971680	-0.878768
1631.977539	-213.393204
1630.982422	-41.222916
1629.986328	-69.015984
1628.991211	27.074738
1627.995117	-218.774353
1627.000000	-98.691307
1626.003906	60.941437
1625.006836	57.621407
1624.010742	93.882813
1623.013672	-61.606953
1622.016602	98.436829
1621.019531	219.128601
1620.021484	208.554749
1619.024414	-69.753563
1618.026367	-48.528812
1617.028320	164.409790
1616.029297	96.547668
1615.031250	-86.632492
1614.032227	-30.937395
1613.033203	74.647537
1612.034180	251.059448
1611.035156	-67.991013
1610.035156	90.167931
1609.035156	153.989212
1608.035156	73.753967
1607.035156	-74.492958
1606.034180	47.090580
1605.033203	147.720200
1604.032227	88.678238
1603.031250	16.611361
1602.030273	187.925079
1601.028320	223.168045
1600.026367	41.353859
1599.024414	113.254417
1598.022461	-18.761620
1597.019531	40.070541
1596.016602	-70.959953
1595.013672	19.209097
1594.010742	-149.235992
1593.007813	-124.384239
1592.003906	-44.734222
1591.000000	-173.945694
1589.996094	-183.082077
1588.992188	-72.227226
1587.987305	-68.395187
1586.983398	71.012070
1585.978516	-73.872482
1584.972656	-12.804404
1583.967773	113.349876
1582.961914	187.289734
1581.956055	-41.035320
1580.950195	-11.473253
1579.944336	148.214966
1578.937500	39.628815
1577.931641	-40.340282
1576.924805	-109.933594
1575.916992	-59.890507
1574.910156	47.285484
1573.902344	73.722069
1572.894531	50.670670
1571.886719	27.550564
1570.878906	66.730324
1569.870117	-94.262871
1568.862305	74.642052
1567.853516	35.607445
1566.843750	-3.504948
1565.834961	196.145233
1564.825195	-43.029034
1563.815430	153.751404
1562.805664	-15.460743
1561.795898	74.679306
1560.785156	-9.075895
1559.775391	-92.897141
1558.764648	20.208885
1557.752930	143.518555
1556.742188	222.620682
1555.730469	-22.237957
1554.718750	118.792610
1553.707031	117.231529
1552.695313	118.141953
1551.682617	23.164745
1550.670898	168.767365
1549.658203	86.514038
1548.644531	68.833061
1547.631836	-34.297451
1546.618164	-3.068671
1545.604492	105.569191
1544.590820	82.230576
1543.577148	-54.911415
1542.562500	11.948628
1541.547852	-24.657345
1540.533203	147.776962
1539.518555	79.919991
1538.503906	-34.497215
1537.488281	-43.201809
1536.472656	-204.250778
1535.457031	52.496250
1534.441406	27.910175
1533.424805	-107.670006
1532.408203	-70.617950
1531.391602	-82.679771
1530.375000	33.960953
1529.358398	24.191996
1528.340820	-19.193895
1527.323242	151.027206
1526.305664	-3.331984
1525.287109	-160.339264
1524.269531	32.564617
1523.250977	135.200760
1522.232422	-122.446289
1521.213867	85.353447
1520.194336	20.389196
1519.175781	-108.933571
1518.156250	-114.978340
1517.136719	94.683632
1516.116211	-27.270033
1515.096680	7.378793
1514.076172	-109.623810
1513.055664	-11.053513
1512.034180	-43.563072
1511.013672	-130.063126
1509.992188	-1.149199
1508.970703	-149.439087
1507.949219	-51.595798
1506.927734	43.520412
1505.905273	-164.017105
1504.882813	5.156889
1503.860352	22.962524
1502.837891	-95.130219
1501.815430	76.129921
1500.791992	-108.741676
1499.768555	-63.236485
1498.745117	130.593140
1497.720703	78.550468
1496.697266	-101.493286
1495.672852	-66.711349
1494.648438	103.489449
1493.623047	94.522453
1492.598633	-32.123032
1491.573242	-48.931435
1490.547852	-9.618658
1489.522461	180.302261
1488.497070	170.823227
1487.470703	319.562256
1486.444336	345.597839
1485.417969	116.280357
1484.391602	190.650589
1483.364258	343.979675
1482.336914	293.087738
1481.309570	507.362305
1480.282227	647.518127
1479.254883	445.936890
1478.226563	527.249817
1477.198242	412.243286
1476.169922	630.941711
1475.141602	788.342041
1474.112305	797.892761
1473.083008	626.605103
1472.053711	882.947937
1471.024414	940.613647
1469.995117	1005.821899
1468.964844	1134.518921
1467.934570	1219.864868
1466.904297	1333.082397
1465.874023	1413.145386
1464.842773	1368.565063
1463.811523	1611.089966
1462.780273	1601.947510
1461.749023	1493.698486
1460.717773	1471.788208
1459.685547	1363.504395
1458.653320	1521.749756
1457.621094	1527.615356
1456.587891	1675.511841
1455.555664	1830.929688
1454.522461	1730.077759
1453.489258	1783.906860
1452.455078	1855.413452
1451.421875	1830.559204
1450.387695	2094.550537
1449.353516	2201.327881
1448.319336	1882.502563
1447.285156	2050.009277
1446.250000	1865.484131
1445.214844	1944.274414
1444.179688	1759.816040
1443.144531	1997.968262
1442.108398	1960.258789
1441.072266	1603.881714
1440.036133	1874.742432
1439.000000	1652.509033
1437.963867	1708.393433
1436.926758	1415.513794
1435.889648	1655.838989
1434.852539	1448.978394
1433.814453	1052.793457
1432.777344	926.953674
1431.739258	932.423340
1430.701172	725.906311
1429.663086	749.099915
1428.624023	595.696594
1427.584961	457.506683
1426.545898	377.389465
1425.506836	420.856598
1424.467773	532.379578
1423.427734	565.744873
1422.387695	551.251709
1421.347656	418.402008
1420.307617	315.858612
1419.266602	266.248779
1418.226563	287.188538
1417.184570	305.609955
1416.143555	261.166412
1415.102539	-37.302902
1414.060547	56.739494
1413.018555	276.510468
1411.976563	254.881790
1410.934570	82.495682
1409.891602	13.247199
1408.848633	140.043381
1407.805664	442.666046
1406.762695	237.917511
1405.718750	121.172447
1404.674805	22.103228
1403.630859	-199.846298
1402.586914	-37.738167
1401.542969	-41.213539
1400.498047	246.300690
1399.453125	-45.499104
1398.408203	84.071060
1397.363281	103.362106
1396.317383	32.482460
1395.271484	79.454330
1394.225586	146.512375
1393.179688	266.201752
1392.132813	-89.827896
1391.086914	-97.667107
1390.040039	12.186287
1388.992188	64.504143
1387.945313	-38.218636
1386.897461	86.769508
1385.849609	-35.777657
1384.801758	51.809837
1383.753906	-65.521706
1382.705078	-117.760887
1381.657227	-167.387512
1380.608398	-224.415863
1379.558594	-89.049881
1378.509766	-249.000198
1377.459961	-102.159668
1376.410156	-116.664757
1375.360352	-61.574608
1374.309570	-123.060768
1373.259766	-134.279953
1372.208984	23.897326
1371.158203	102.318192
1370.106445	23.755491
1369.055664	-214.161636
1368.003906	71.313049
1366.952148	-46.772751
1365.900391	-85.023018
1364.847656	105.893021
1363.794922	-1.897225
1362.742188	131.864487
1361.689453	265.663940
1360.636719	-73.163544
1359.583008	6.086186
1358.529297	122.697159
1357.475586	229.409912
1356.420898	100.036209
1355.367188	87.620384
1354.312500	0.763282
1353.257813	3.464140
1352.203125	344.007294
1351.147461	133.292740
1350.091797	99.013695
1349.036133	456.974915
1347.980469	566.751648
1346.923828	401.209930
1345.868164	530.990845
1344.811523	628.570679
1343.754883	654.312866
1342.697266	600.820007
1341.640625	810.129700
1340.583008	818.762024
1339.524414	371.716980
1338.466797	628.281555
1337.409180	716.472534
1336.350586	846.797363
1335.291992	900.443542
1334.232422	679.509583
1333.173828	604.728455
1332.114258	483.078583
1331.054688	603.903259
1329.995117	717.355408
1328.934570	776.473206
1327.875000	670.103943
1326.814453	558.929932
1325.753906	652.910034
1324.692383	640.750671
1323.630859	347.231964
1322.570313	690.789734
1321.507813	903.482178
1320.446289	869.447205
1319.383789	884.850525
1318.322266	641.385376
1317.259766	738.383728
1316.196289	731.885254
1315.133789	757.526855
1314.070313	729.029663
1313.006836	767.150146
1311.943359	938.347595
1310.878906	811.587891
1309.814453	918.856812
1308.750977	925.250854
1307.685547	993.240540
1306.621094	724.217957
1305.555664	824.366333
1304.490234	1008.169983
1303.424805	869.876831
1302.359375	785.805359
1301.292969	1122.110596
1300.226563	1011.146484
1299.160156	939.614075
1298.093750	1013.098328
1297.026367	895.090515
1295.958984	828.763367
1294.891602	875.445984
1293.824219	620.345276
1292.756836	640.210144
1291.688477	647.869019
1290.620117	469.215973
1289.551758	962.502808
1288.482422	847.726013
1287.413086	576.218018
1286.343750	865.989258
1285.274414	626.570862
1284.205078	340.787781
1283.134766	640.400452
1282.064453	587.423401
1280.994141	639.771484
1279.923828	454.798920
1278.852539	668.731140
1277.781250	554.875427
1276.709961	548.719849
1275.637695	615.962524
1274.566406	583.014832
1273.494141	711.417969
1272.421875	561.286682
1271.349609	697.064880
1270.276367	500.694214
1269.203125	734.181702
1268.129883	843.115784
1267.056641	937.401489
1265.982422	816.964844
1264.909180	903.979980
1263.834961	981.236938
1262.759766	1004.851746
1261.685547	916.353699
1260.610352	864.487122
1259.535156	695.711853
1258.459961	1143.416138
1257.383789	714.093750
1256.308594	893.788208
1255.232422	866.484619
1254.155273	736.986267
1253.079102	814.427490
1252.001953	981.879272
1250.924805	847.649780
1249.847656	886.171265
1248.770508	1002.502869
1247.692383	649.637634
1246.614258	790.308289
1245.536133	765.705994
1244.458008	867.452332
1243.378906	738.434937
1242.299805	774.605347
1241.220703	781.638977
1240.141602	781.398743
1239.061523	943.746887
1237.981445	620.817505
1236.901367	523.611267
1235.821289	625.302612
1234.740234	688.158142
1233.659180	857.641052
1232.578125	522.986450
1231.497070	801.458557
1230.415039	544.474487
1229.333984	696.881836
1228.251953	490.872467
1227.168945	369.671600
1226.086914	463.913086
1225.003906	509.711609
1223.920898	490.164215
1222.837891	281.967926
1221.753906	293.890411
1220.669922	458.096130
1219.585938	407.106415
1218.501953	322.293060
1217.416992	225.420868
1216.333008	73.023247
1215.248047	415.706055
1214.162109	243.976929
1213.077148	137.474884
1211.991211	219.225647
1210.905273	185.108765
1209.819336	312.593872
1208.732422	235.012070
1207.646484	179.138412
1206.559570	279.942810
1205.471680	231.254288
1204.384766	119.914467
1203.296875	121.810165
1202.208984	289.848572
1201.121094	164.026764
1200.032227	-36.401321
1198.944336	172.375000
1197.855469	-54.503696
1196.765625	7.361024
1195.676758	47.517422
1194.586914	106.852013
1193.497070	-16.587032
1192.407227	-197.695053
1191.316406	-63.975090
1190.226563	-112.939026
1189.135742	-221.974014
1188.044922	38.808220
1186.953125	-123.118889
1185.861328	-268.215576
1184.769531	-293.304810
1183.677734	-104.897919
1182.585938	-43.751411
1181.493164	-200.913422
1180.400391	85.503769
1179.307617	-150.815857
1178.213867	142.552200
1177.120117	-9.915343
1176.026367	-71.338104
1174.932617	30.071531
1173.838867	109.834595
1172.744141	170.357880
1171.649414	29.762972
1170.554688	118.885437
1169.458984	95.477684
1168.364258	40.938087
1167.268555	46.144882
1166.171875	-104.097664
1165.076172	-407.287354
1163.979492	-84.340057
1162.882813	44.897579
1161.786133	-48.103928
1160.688477	45.136181
1159.590820	121.566414
1158.493164	262.351685
1157.395508	80.866890
1156.297852	166.613892
1155.199219	280.884857
1154.100586	125.578857
1153.000977	-44.022747
1151.902344	-68.198578
1150.802734	-66.210091
1149.703125	14.344980
1148.603516	-67.168045
1147.502930	-15.341929
1146.402344	105.451393
1145.301758	64.267738
1144.201172	-43.589001
1143.099609	93.612541
1141.999023	-325.931580
1140.896484	-8.097105
1139.794922	47.996136
1138.692383	291.800781
1137.590820	138.549438
1136.487305	146.878662
1135.384766	152.778610
1134.281250	20.867670
1133.178711	171.529312
1132.074219	177.251175
1130.970703	118.841446
1129.866211	418.701447
1128.761719	511.983765
1127.657227	486.583466
1126.552734	584.448364
1125.447266	338.463806
1124.341797	455.175171
1123.236328	261.364380
1122.130859	152.880692
1121.024414	148.610321
1119.917969	172.710297
1118.811523	109.156891
1117.704102	135.524780
1116.596680	126.339310
1115.489258	69.797539
1114.381836	301.805511
1113.274414	60.711693
1112.166016	247.606308
1111.057617	422.555023
1109.949219	287.811615
1108.839844	318.468262
1107.730469	287.658112
1106.621094	344.200500
1105.511719	388.875641
1104.401367	386.280518
1103.291016	411.969421
1102.180664	583.895508
1101.070313	602.384949
1099.958984	462.821838
1098.847656	452.968689
1097.736328	537.379211
1096.625000	407.263519
1095.512695	503.364075
1094.400391	356.765747
1093.288086	412.746033
1092.174805	454.542480
1091.062500	277.380676
1089.949219	585.083191
1088.835938	485.570129
1087.721680	451.944244
1086.607422	319.536743
1085.493164	379.978760
1084.378906	487.392578
1083.263672	601.786316
1082.149414	455.305756
1081.034180	513.248962
1079.917969	498.341919
1078.802734	596.143494
1077.686523	644.588501
1076.570313	324.527954
1075.453125	652.219971
1074.336914	498.852417
1073.219727	361.964691
1072.101563	344.717316
1070.984375	336.859711
1069.866211	312.594421
1068.748047	297.715790
1067.629883	301.588470
1066.511719	361.674744
1065.392578	351.486816
1064.273438	345.992859
1063.154297	471.578033
1062.034180	627.530884
1060.914063	327.234711
1059.793945	-19.687061
1058.673828	138.647827
1057.552734	205.746811
1056.431641	144.282074
1055.310547	225.405457
1054.189453	406.967987
1053.067383	23.234959
1051.945313	57.688099
1050.823242	66.469460
1049.701172	-62.435173
1048.578125	105.096062
1047.455078	-23.706192
1046.332031	108.811829
1045.208008	52.413662
1044.083984	450.685333
1042.959961	219.492523
1041.835938	167.872742
1040.710938	162.904144
1039.585938	279.093475
1038.460938	129.805405
1037.335938	190.157547
1036.209961	129.486938
1035.083984	134.046280
1033.958008	19.998062
1032.832031	271.224487
1031.705078	129.385056
1030.578125	271.295685
1029.451172	36.651093
1028.323242	-109.531723
1027.195313	-118.520943
1026.067383	-320.234222
1024.939453	-168.827484
1023.810547	-388.896851
1022.682617	-279.206238
1021.552734	-292.502350
1020.423828	-238.445160
1019.293945	-56.782593
1018.164063	-183.557770
1017.034180	-103.870079
1015.904297	-123.818939
1014.773438	-34.781330
1013.642578	58.919041
1012.511719	185.074326
1011.379883	-26.851492
1010.248047	152.655533
1009.116211	56.714642
1007.984375	368.172607
1006.851563	568.508240
1005.718750	766.515442
1004.585938	1401.565308
1003.452148	1613.312622
1002.319336	1647.072021
1001.185547	1158.642212
1000.050781	670.520508
998.916992	305.132202
997.782227	131.661362
996.647461	-11.628242
995.512695	55.276955
994.376953	-124.677818
993.241211	-59.910660
992.105469	81.032318
990.969727	-20.129396
989.833008	176.247910
988.696289	75.292580
987.559570	207.218170
986.421875	55.802372
985.284180	-44.776016
984.146484	62.036324
983.008789	35.365929
981.870117	13.404762
980.731445	118.114403
979.592773	96.339066
978.454102	152.874130
977.314453	156.590500
976.174805	130.517639
975.035156	-90.811836
973.894531	-86.744637
972.754883	-61.899807
971.613281	87.059074
970.472656	201.607620
969.331055	265.695007
968.190430	244.931824
967.047852	68.239449
965.906250	50.029781
964.763672	-78.163422
963.621094	110.249557
962.478516	179.465012
961.334961	383.977722
960.192383	231.030624
959.048828	213.421829
957.904297	35.596855
956.759766	-71.056511
955.616211	204.756378
954.470703	217.334457
953.326172	236.873489
952.180664	-205.607803
951.035156	-9.662621
949.889648	-115.542290
948.743164	2.766154
947.596680	54.839973
946.450195	65.859406
945.303711	271.154053
944.156250	213.801544
943.008789	190.825912
941.861328	-74.022392
940.713867	-53.357285
939.565430	275.438141
938.416992	250.582779
937.267578	166.539307
936.119141	274.165466
934.969727	-90.046249
933.820313	45.129436
932.669922	-79.416862
931.520508	28.544840
930.370117	188.932373
929.218750	73.827095
928.068359	138.701569
926.916992	160.396851
925.765625	47.925510
924.613281	138.054459
923.461914	18.993832
922.309570	-24.888477
921.156250	-39.111950
920.003906	-12.339058
918.850586	-180.895889
917.697266	-208.452271
916.543945	-142.803391
915.389648	-68.019928
914.235352	-143.013184
913.081055	47.631512
911.926758	52.210621
910.771484	165.746399
909.616211	-196.943329
908.460938	-189.820984
907.304688	-85.157166
906.148438	-14.468326
904.992188	44.926617
903.835938	11.487038
902.678711	86.833069
901.521484	-66.467102
900.364258	153.852478
899.206055	-180.308701
898.047852	-75.331894
896.889648	-51.778358
895.731445	225.097244
894.572266	31.633978
893.413086	91.473740
892.253906	4.445802
891.094727	-66.678192
889.934570	74.603004
888.774414	-79.964447
887.613281	-121.361412
886.453125	161.129959
885.291992	71.082550
884.130859	108.334641
882.968750	105.264175
881.807617	122.520027
880.645508	90.204445
879.482422	69.207153
878.320313	332.171906
877.157227	146.719635
875.994141	150.575500
874.830078	253.534851
873.666016	144.845276
872.501953	297.311401
871.337891	105.437096
870.173828	5.904918
869.008789	95.363777
867.843750	205.027939
866.677734	92.091255
865.512695	51.130699
864.346680	176.477371
863.179688	119.805038
862.013672	256.305908
860.846680	206.374588
859.679688	221.564163
858.511719	510.555786
857.344727	278.830750
856.176758	368.000458
855.008789	441.414917
853.839844	324.195679
852.670898	592.587341
851.501953	549.311584
850.333008	441.057922
849.163086	108.825768
847.993164	29.799292
846.823242	326.943390
845.652344	216.513382
844.482422	18.821159
843.311523	351.470001
842.139648	41.935524
840.968750	137.295517
839.796875	29.113089
838.624023	271.895172
837.452148	118.956146
836.279297	155.964447
835.106445	291.195618
833.933594	194.063019
832.759766	125.957565
831.585938	278.818085
830.412109	369.069733
829.238281	238.347748
828.063477	295.004852
826.888672	70.594437
825.712891	42.435051
824.538086	165.797394
823.362305	-98.706322
822.186523	258.446350
821.009766	-84.033524
819.833008	123.622810
818.656250	30.558678
817.479492	-318.495605
816.301758	-106.675713
815.124023	129.447647
813.946289	-61.664612
812.768555	-70.411903
811.589844	180.889420
810.411133	-30.314341
809.232422	-110.385330
808.052734	149.415726
806.873047	-190.672546
805.693359	-13.286551
804.512695	10.760229
803.332031	-67.379166
802.151367	-19.077297
800.970703	-123.948853
799.789063	-228.847397
798.608398	100.833466
797.425781	-157.187973
796.244141	-155.856033
795.061523	73.627319
793.878906	-126.845604
792.696289	-112.471092
791.512695	-319.605682
790.329102	-26.419151
789.145508	182.447067
787.960938	30.469461
786.777344	82.001495
785.591797	312.575531
784.407227	-73.939560
783.221680	103.352211
782.037109	127.985764
780.850586	-35.277534
779.665039	265.353119
778.478516	-76.905258
777.291992	33.558334
776.105469	-32.700500
774.917969	42.243004
773.730469	-85.909943
772.542969	-238.338882
771.354492	-37.905125
770.166016	-64.733261
768.977539	86.932938
767.789063	75.381027
766.599609	-189.606720
765.410156	93.955002
764.220703	-41.104069
763.030273	239.967163
761.840820	309.530975
760.650391	46.703182
759.458984	250.380066
758.267578	394.518341
757.076172	316.425659
755.884766	374.635376
754.693359	265.716034
753.500977	240.312500
752.308594	83.055771
751.115234	134.503860
749.922852	192.478470
748.729492	57.187061
747.535156	191.909409
746.341797	221.203873
745.147461	197.803314
743.953125	69.104057
742.757813	-134.115997
741.563477	0.369854
740.368164	-112.906647
739.171875	133.239914
737.976563	109.785469
736.780273	-47.275299
735.583984	-53.170681
734.386719	30.695824
733.189453	92.637024
731.992188	257.401062
730.794922	12.985178
729.596680	-8.207399
728.399414	31.852240
727.200195	-4.608746
726.001953	-49.775146
724.802734	51.509159
723.603516	148.403732
722.404297	199.413651
721.204102	91.026352
720.003906	397.519501
718.803711	138.610031
717.603516	161.355743
716.402344	264.854492
715.201172	401.068298
713.999023	92.433914
712.797852	52.145412
711.595703	275.657257
710.393555	93.824715
709.190430	38.494675
707.987305	-247.613556
706.784180	63.116970
705.581055	-31.148060
704.376953	53.177483
703.172852	102.723495
701.968750	195.835114
700.763672	117.162804
699.559570	71.226761
698.353516	-0.689175
697.148438	20.973934
695.942383	23.160183
694.736328	40.642738
693.530273	105.992416
692.324219	-8.821702
691.117188	6.768323
689.910156	-103.435989
688.702148	20.857712
687.494141	-67.407997
686.286133	35.325874
685.078125	-67.883873
683.870117	19.825014
682.661133	-171.996048
681.452148	6.901608
680.242188	-169.465118
679.032227	-131.235931
677.822266	190.728424
676.612305	90.495636
675.401367	-39.897770
674.191406	-27.330799
672.979492	-161.783157
671.768555	-47.369595
670.556641	69.237785
669.344727	-38.961357
668.132813	82.062073
666.919922	-38.909454
665.707031	-159.760498
664.494141	75.868797
663.281250	-10.292992
662.067383	0.779125
660.853516	160.808884
659.639648	-162.548859
658.424805	-13.281303
657.209961	-125.039421
655.995117	47.893486
654.779297	61.218018
653.563477	154.270691
652.347656	1.611128
651.131836	32.103050
649.915039	30.231544
648.698242	107.974159
647.481445	9.078312
646.264648	282.492859
645.046875	323.286713
643.829102	148.812622
642.610352	398.001007
641.392578	305.020294
640.173828	7.682310
638.955078	45.590881
637.735352	63.937080
636.515625	-40.409275
635.295898	151.446289
634.076172	-84.382996
632.855469	-230.230209
631.634766	-82.278503
630.414063	-37.744816
629.192383	-156.652771
627.971680	65.128723
626.749023	222.045532
625.527344	-63.214676
624.304688	174.154083
623.082031	370.173737
621.859375	145.626068
620.636719	278.290558
619.413086	24.798595
618.189453	-38.702538
616.964844	-107.169388
615.741211	121.106209
614.516602	147.365784
613.291016	44.430225
612.066406	88.221802
610.840820	-151.164246
609.615234	-32.313560
608.388672	8.508535
607.163086	20.465118
605.936523	-47.765923
604.708984	0.286032
