# Supplementary material for: Raman spectroscopy accurately differentiates mucosal healing from non-healing and biochemical changes following biological therapy in inflammatory bowel disease
Source: PLoS One. 2021 Jun 2;16(6):e0252210. doi: 10.1371/journal.pone.0252210 (PMC8172032; doi:10.1371/journal.pone.0252210)
Supplement: S4 Dataset — (ZIP) [file pone.0252210.s006.zip › CD Mucosal healing/OC030-1 post_base sub cr removed_76__X_-19539.5__Y_47773.5__Time_847.txt]

1714.774414	114.463257
1713.797852	110.378578
1712.820313	300.499390
1711.843750	270.444611
1710.866211	28.349003
1709.888672	59.599972
1708.911133	-163.864319
1707.933594	6.526798
1706.955078	-96.467636
1705.976563	-14.644610
1704.998047	8.267180
1704.019531	-51.746792
1703.040039	24.795303
1702.061523	-125.937492
1701.082031	-46.448334
1700.101563	-52.430805
1699.122070	43.460526
1698.141602	-12.857463
1697.161133	8.629348
1696.180664	-124.558578
1695.200195	135.321365
1694.218750	-144.087296
1693.238281	-19.762318
1692.256836	96.851479
1691.274414	34.974209
1690.292969	-37.057770
1689.310547	62.091434
1688.328125	129.675262
1687.345703	96.404655
1686.363281	74.331474
1685.379883	180.694794
1684.396484	109.029366
1683.413086	53.948608
1682.429688	50.081284
1681.445313	283.767273
1680.461914	235.796600
1679.477539	233.676712
1678.493164	250.818604
1677.507813	348.373352
1676.523438	286.983368
1675.538086	417.717102
1674.552734	362.955353
1673.566406	463.034271
1672.581055	404.342133
1671.594727	465.898590
1670.608398	485.628967
1669.622070	508.714691
1668.634766	508.574524
1667.648438	567.585144
1666.661133	629.914551
1665.673828	544.351685
1664.685547	671.750610
1663.698242	744.158203
1662.709961	872.921997
1661.721680	811.489075
1660.733398	673.957458
1659.744141	794.233215
1658.755859	931.114685
1657.766602	891.184387
1656.777344	777.860840
1655.787109	943.288696
1654.797852	738.828918
1653.807617	593.388550
1652.817383	364.077850
1651.827148	564.110229
1650.835938	614.016602
1649.844727	392.289764
1648.853516	144.941818
1647.862305	194.411209
1646.871094	70.176155
1645.878906	81.406616
1644.886719	-94.187675
1643.894531	84.812927
1642.902344	127.144180
1641.910156	-109.634697
1640.916992	-123.994385
1639.923828	15.332975
1638.930664	-74.212845
1637.936523	-47.049114
1636.943359	-29.788435
1635.949219	-67.261330
1634.955078	-43.477352
1633.960938	1.993832
1632.965820	98.099258
1631.970703	-18.550062
1630.975586	60.286640
1629.980469	92.292358
1628.985352	156.442886
1627.989258	134.297592
1626.993164	257.407532
1625.997070	270.549774
1625.000977	518.252258
1624.003906	637.555420
1623.007813	880.860596
1622.010742	959.017029
1621.012695	935.177612
1620.015625	914.466003
1619.017578	1057.056396
1618.020508	887.620911
1617.021484	674.094604
1616.023438	699.922791
1615.025391	639.590271
1614.026367	540.364746
1613.027344	693.367981
1612.028320	689.384521
1611.028320	541.618652
1610.029297	735.011902
1609.029297	703.345642
1608.029297	609.179016
1607.028320	887.331726
1606.028320	1068.804932
1605.027344	1048.940308
1604.026367	929.934143
1603.025391	1164.565918
1602.023438	1056.651978
1601.022461	975.216675
1600.020508	925.475891
1599.018555	1022.433044
1598.016602	837.274841
1597.013672	913.791565
1596.010742	966.982178
1595.007813	921.091980
1594.004883	883.259155
1593.001953	749.017334
1591.998047	899.585693
1590.994141	883.209290
1589.990234	885.265747
1588.986328	939.646240
1587.981445	1051.533691
1586.976563	1082.654297
1585.971680	1239.025391
1584.966797	1306.804199
1583.961914	1189.608154
1582.956055	1317.481934
1581.950195	1307.304199
1580.944336	1476.902222
1579.938477	1412.125000
1578.931641	1581.728149
1577.924805	1290.595947
1576.917969	1330.092407
1575.911133	1372.185059
1574.904297	1242.586670
1573.896484	1105.244873
1572.888672	1399.539429
1571.880859	1246.579834
1570.873047	1205.399902
1569.864258	1169.397461
1568.855469	1190.504639
1567.846680	1177.774048
1566.837891	1325.965210
1565.829102	1520.739502
1564.819336	1640.077881
1563.809570	1600.973999
1562.799805	1566.966553
1561.790039	1501.731689
1560.779297	1322.304565
1559.768555	1363.202148
1558.757813	1396.164551
1557.747070	1257.917480
1556.736328	1300.946777
1555.724609	1364.525513
1554.712891	1417.545166
1553.701172	1317.590454
1552.689453	1424.597778
1551.676758	1285.490479
1550.664063	1560.272827
1549.651367	1539.797607
1548.638672	1542.397339
1547.625977	1508.572510
1546.612305	1433.174194
1545.598633	1280.030396
1544.584961	1379.980957
1543.571289	1205.761719
1542.556641	1292.282715
1541.541992	1169.312012
1540.527344	1131.345581
1539.512695	1198.974854
1538.498047	930.770447
1537.482422	1049.481689
1536.466797	1015.646362
1535.451172	865.469055
1534.434570	1078.685181
1533.418945	889.302490
1532.402344	980.677734
1531.385742	911.928040
1530.369141	806.829102
1529.351563	696.316772
1528.334961	855.966003
1527.317383	693.362854
1526.299805	672.102295
1525.281250	599.052124
1524.263672	520.560791
1523.245117	629.586731
1522.226563	493.876434
1521.208008	453.042023
1520.188477	576.439880
1519.168945	416.686615
1518.150391	428.853485
1517.129883	278.795319
1516.110352	369.937012
1515.089844	255.224701
1514.070313	489.439545
1513.049805	253.396271
1512.028320	302.007141
1511.007813	162.921448
1509.986328	95.378189
1508.964844	307.104706
1507.943359	295.276520
1506.921875	67.729034
1505.899414	60.375584
1504.876953	52.672489
1503.854492	165.049759
1502.832031	97.702682
1501.808594	-144.136810
1500.786133	-40.525703
1499.762695	-49.962231
1498.739258	-3.434043
1497.714844	-126.179230
1496.691406	-11.272613
1495.666992	-11.877606
1494.642578	-179.059616
1493.617188	-39.701580
1492.592773	60.918766
1491.567383	92.139313
1490.541992	13.132782
1489.516602	30.899359
1488.491211	-69.166618
1487.464844	106.250946
1486.438477	31.065287
1485.412109	198.068069
1484.385742	239.628204
1483.358398	150.712402
1482.331055	160.995834
1481.303711	374.980560
1480.276367	540.112122
1479.249023	404.052429
1478.220703	650.028992
1477.192383	681.550049
1476.164063	669.445251
1475.135742	667.234009
1474.106445	858.245483
1473.077148	972.504150
1472.047852	933.699524
1471.018555	1164.381470
1469.989258	1150.429077
1468.958984	1362.584839
1467.928711	1449.756836
1466.898438	1722.239380
1465.868164	1958.750000
1464.836914	1917.845825
1463.805664	1937.687134
1462.774414	2079.213379
1461.743164	2255.991455
1460.710938	2302.920166
1459.679688	2387.693359
1458.647461	2327.491699
1457.615234	2366.060303
1456.582031	2594.665283
1455.549805	2457.684082
1454.516602	2662.912354
1453.483398	2436.785645
1452.449219	2588.260742
1451.416016	2579.815186
1450.381836	2895.514160
1449.347656	2891.672363
1448.313477	2522.906738
1447.279297	2579.562500
1446.244141	2585.365723
1445.208984	2664.406982
1444.173828	2601.530029
1443.138672	2685.278564
1442.102539	2414.664307
1441.066406	2366.586182
1440.030273	2154.031738
1438.994141	2133.567139
1437.958008	2029.577393
1436.920898	2003.825439
1435.883789	1748.063843
1434.846680	1585.759399
1433.808594	1592.599854
1432.771484	1526.140869
1431.733398	1212.217651
1430.695313	1122.956055
1429.657227	945.341919
1428.618164	646.619141
1427.579102	766.629883
1426.540039	553.678223
1425.500977	534.882507
1424.461914	553.854187
1423.421875	482.032623
1422.381836	243.922272
1421.341797	282.960938
1420.301758	342.104858
1419.260742	169.542236
1418.219727	72.558975
1417.178711	98.930672
1416.137695	163.033493
1415.096680	154.160629
1414.054688	-71.021248
1413.012695	-14.454819
1411.970703	21.997766
1410.928711	169.058304
1409.885742	11.999061
1408.842773	-122.338669
1407.799805	-173.678452
1406.756836	-13.990940
1405.712891	-97.882660
1404.668945	-136.489166
1403.625000	-9.365176
1402.581055	22.432579
1401.537109	59.315117
1400.492188	311.947662
1399.447266	163.352371
1398.402344	318.273102
1397.357422	220.076828
1396.311523	242.297211
1395.265625	249.593491
1394.219727	422.331543
1393.173828	412.305786
1392.126953	259.679230
1391.081055	302.533752
1390.034180	255.394028
1388.986328	273.461060
1387.939453	321.716156
1386.891602	285.051849
1385.843750	116.036980
1384.795898	277.273193
1383.748047	-23.795099
1382.699219	0.294845
1381.651367	132.012253
1380.602539	56.518967
1379.552734	-3.782264
1378.503906	-3.913748
1377.454102	128.445526
1376.404297	11.380744
1375.354492	333.741089
1374.303711	197.140793
1373.253906	48.370598
1372.203125	29.542307
1371.152344	88.239746
1370.100586	174.550400
1369.049805	253.604767
1367.998047	-73.254349
1366.946289	-21.103476
1365.894531	155.798492
1364.841797	51.512558
1363.789063	218.867462
1362.736328	100.205650
1361.683594	14.211322
1360.630859	-83.911911
1359.577148	-37.476200
1358.523438	63.924667
1357.469727	23.857355
1356.415039	93.444855
1355.361328	103.664551
1354.306641	171.303391
1353.251953	189.528519
1352.197266	257.713806
1351.141602	197.047653
1350.085938	350.196167
1349.030273	473.803436
1347.974609	389.240051
1346.918945	572.945862
1345.862305	563.419861
1344.805664	834.419128
1343.749023	694.085205
1342.691406	893.691345
1341.634766	729.270691
1340.577148	723.800232
1339.519531	797.923645
1338.460938	770.801697
1337.403320	751.460693
1336.344727	549.275391
1335.286133	592.523560
1334.226563	631.133423
1333.167969	561.226196
1332.108398	489.209900
1331.048828	528.837341
1329.989258	502.041962
1328.928711	416.276611
1327.869141	400.089539
1326.808594	401.542847
1325.748047	410.752472
1324.686523	459.811798
1323.625977	383.286621
1322.564453	430.558685
1321.502930	517.645569
1320.440430	528.552734
1319.378906	367.131134
1318.316406	223.390625
1317.253906	324.170471
1316.190430	247.759186
1315.127930	339.330994
1314.064453	505.133362
1313.000977	230.231384
1311.937500	374.516998
1310.873047	425.512329
1309.809570	311.881042
1308.745117	486.635193
1307.679688	208.852798
1306.615234	465.438538
1305.549805	451.676544
1304.484375	271.031921
1303.418945	523.552185
1302.353516	304.322754
1301.287109	336.217529
1300.220703	294.723419
1299.154297	37.402191
1298.087891	8.946424
1297.020508	-87.914658
1295.954102	85.648109
1294.886719	146.563919
1293.818359	-62.146938
1292.750977	-96.250137
1291.682617	-39.251438
1290.614258	-138.904709
1289.545898	21.699722
1288.476563	150.692245
1287.407227	-23.944843
1286.338867	-46.285133
1285.268555	-29.096071
1284.199219	-121.821808
1283.128906	62.497822
1282.058594	100.157776
1280.988281	177.263412
1279.917969	235.058731
1278.846680	239.310669
1277.775391	202.273758
1276.704102	214.450546
1275.632813	400.491943
1274.560547	369.201813
1273.488281	455.506226
1272.416016	566.482605
1271.343750	970.807007
1270.270508	852.613159
1269.197266	869.026062
1268.124023	1215.241943
1267.050781	1136.909424
1265.977539	1312.628052
1264.903320	1181.158325
1263.829102	1423.152954
1262.753906	1514.116089
1261.679688	1478.498169
1260.604492	1394.397339
1259.529297	1512.819824
1258.454102	1560.767090
1257.378906	1555.330566
1256.302734	1698.675415
1255.226563	1722.874878
1254.150391	1554.978394
1253.073242	1706.176758
1251.997070	1550.932129
1250.919922	1714.627075
1249.841797	1574.460449
1248.764648	1952.425415
1247.686523	1727.559814
1246.608398	1843.223267
1245.530273	1774.343872
1244.452148	1773.684937
1243.373047	1714.917236
1242.293945	1726.753174
1241.214844	1787.294434
1240.135742	1697.476196
1239.055664	1629.698975
1237.975586	1620.318237
1236.895508	1788.142334
1235.815430	1725.647583
1234.734375	1828.187012
1233.654297	1870.187012
1232.573242	1829.906372
1231.491211	1864.879150
1230.410156	1793.343872
1229.328125	1947.183594
1228.246094	1917.036011
1227.163086	1843.436157
1226.081055	2079.718994
1224.998047	1621.559814
1223.915039	1768.452881
1222.832031	1874.235718
1221.748047	1585.914429
1220.664063	1539.530029
1219.580078	1261.192749
1218.496094	987.861816
1217.412109	1132.641602
1216.327148	1014.140564
1215.242188	1103.398926
1214.157227	956.046936
1213.071289	992.244263
1211.985352	796.776855
1210.899414	1069.463745
1209.813477	823.430481
1208.727539	871.721741
1207.640625	794.631714
1206.553711	929.690613
1205.466797	763.430481
1204.378906	688.800720
1203.291016	659.948914
1202.203125	409.512482
1201.115234	407.158142
1200.027344	334.954041
1198.938477	286.822357
1197.849609	277.160797
1196.760742	284.289551
1195.670898	238.458725
1194.582031	0.198949
1193.492188	40.863152
1192.401367	-65.163162
1191.311523	81.073944
1190.220703	131.080399
1189.129883	116.122803
1188.039063	38.642712
1186.947266	-86.903099
1185.856445	29.916927
1184.764648	-23.790447
1183.671875	251.122208
1182.580078	305.097900
1181.487305	270.211639
1180.394531	383.864960
1179.301758	506.924469
1178.208984	521.947388
1177.115234	606.322388
1176.021484	625.836426
1174.927734	633.217712
1173.833008	621.301025
1172.738281	791.163940
1171.643555	814.796387
1170.548828	692.292114
1169.454102	820.857178
1168.358398	607.190918
1167.262695	532.128845
1166.166992	542.980652
1165.070313	651.647644
1163.973633	762.463928
1162.876953	703.418030
1161.780273	930.815186
1160.683594	768.677185
1159.585938	847.546326
1158.488281	1064.607666
1157.389648	973.536987
1156.291992	934.766663
1155.193359	874.339966
1154.094727	906.721313
1152.996094	974.625427
1151.896484	925.484375
1150.796875	826.088501
1149.697266	731.267944
1148.597656	610.051331
1147.498047	743.466248
1146.397461	609.924622
1145.296875	735.659485
1144.195313	823.021851
1143.094727	807.774170
1141.993164	797.046448
1140.891602	797.958740
1139.789063	879.463989
1138.687500	1089.028931
1137.584961	1360.038818
1136.482422	1319.393555
1135.379883	1449.540283
1134.276367	1527.115845
1133.172852	1725.485718
1132.069336	1823.787109
1130.964844	1992.979248
1129.861328	2176.050293
1128.756836	2214.055908
1127.652344	2180.613525
1126.546875	2436.204102
1125.442383	2506.477051
1124.336914	2557.480957
1123.230469	2477.853760
1122.125000	2596.978271
1121.018555	2644.710938
1119.912109	2370.087402
1118.805664	2580.633545
1117.699219	2426.290283
1116.591797	2401.884277
1115.484375	2284.933594
1114.376953	2274.187500
1113.268555	2170.933350
1112.160156	2412.615723
1111.051758	2119.704102
1109.943359	2020.416748
1108.833984	2213.851318
1107.725586	2128.182373
1106.616211	2070.603760
1105.505859	1963.184082
1104.396484	2098.651123
1103.286133	1844.384277
1102.175781	2064.182373
1101.064453	1892.025635
1099.954102	2059.258789
1098.842773	1933.768433
1097.731445	1734.978638
1096.619141	1929.562378
1095.507813	1848.108032
1094.395508	1848.856689
1093.282227	1846.969604
1092.169922	1896.606812
1091.056641	1738.792603
1089.943359	1809.062012
1088.830078	1615.499756
1087.716797	1892.230835
1086.602539	1686.436768
1085.488281	2044.780762
1084.373047	1880.823730
1083.258789	1787.189331
1082.143555	1817.866577
1081.028320	1770.748291
1079.913086	1817.340088
1078.796875	1894.176636
1077.680664	1914.385254
1076.564453	1802.905273
1075.448242	1611.451416
1074.331055	1623.930176
1073.213867	1579.873169
1072.096680	1563.735596
1070.979492	1409.058716
1069.861328	1458.120605
1068.743164	1628.777100
1067.625000	1553.148926
1066.505859	1662.355591
1065.386719	1619.087646
1064.267578	1416.433838
1063.148438	1611.546143
1062.029297	1314.967285
1060.909180	1310.739990
1059.789063	1165.979126
1058.667969	1304.020386
1057.547852	1392.716675
1056.426758	1329.250977
1055.305664	1279.648193
1054.183594	1428.454224
1053.062500	1390.168457
1051.940430	1363.392578
1050.818359	1343.461792
1049.695313	1213.666016
1048.572266	1286.781372
1047.449219	1296.715820
1046.326172	1355.472778
1045.203125	1180.865234
1044.079102	1239.318481
1042.955078	1045.877197
1041.830078	1003.847290
1040.706055	943.079041
1039.581055	973.039001
1038.456055	1007.520447
1037.331055	965.041992
1036.205078	982.977478
1035.079102	1024.066040
1033.953125	985.933594
1032.826172	936.079102
1031.700195	972.206116
1030.573242	1084.938110
1029.445313	1020.874817
1028.318359	812.698730
1027.190430	695.141479
1026.062500	572.925476
1024.934570	610.932739
1023.805664	451.514313
1022.676758	473.161346
1021.547852	578.291077
1020.418945	537.168457
1019.289063	635.183472
1018.159180	540.649780
1017.029297	682.607727
1015.898438	676.124023
1014.767578	718.289734
1013.636719	649.218445
1012.505859	976.249390
1011.375000	1018.295898
1010.243164	1141.345581
1009.111328	1143.985718
1007.978516	1285.472534
1006.846680	1817.913452
1005.713867	2447.264160
1004.581055	3296.034424
1003.447266	3423.112549
1002.313477	3309.787598
1001.179688	2614.225830
1000.045898	1967.555298
998.912109	1406.703003
997.777344	1467.344238
996.642578	1472.613525
995.506836	1369.456055
994.372070	1393.352051
993.236328	1304.259766
992.100586	1293.715820
990.963867	1382.414429
989.828125	1265.992432
988.691406	1004.503296
987.553711	1012.842712
986.416992	1090.414429
985.279297	910.082947
984.141602	925.690552
983.003906	939.110901
981.865234	975.660828
980.726563	1060.650879
979.587891	1168.744507
978.448242	1256.218750
977.309570	1424.290405
976.169922	1380.918579
975.030273	1404.375488
973.889648	1402.695435
972.749023	1520.642578
971.608398	1445.766968
970.467773	1573.171997
969.326172	1305.813110
968.184570	1330.252441
967.042969	1233.245728
965.901367	1230.530884
964.758789	1271.578491
963.616211	1039.925171
962.473633	1049.295288
961.330078	1077.190674
960.186523	990.705078
959.042969	851.776306
957.899414	921.549866
956.754883	803.730347
955.610352	752.574524
954.465820	713.106628
953.321289	616.675110
952.175781	616.592346
951.030273	550.410767
949.884766	525.652466
948.738281	672.589905
947.591797	593.426270
946.445313	672.204712
945.298828	719.205444
944.151367	528.893066
943.003906	576.389282
941.856445	690.314026
940.708008	642.385925
939.559570	416.752197
938.411133	627.195557
937.262695	605.162537
936.113281	722.482788
934.964844	584.689331
933.814453	681.960266
932.665039	512.855713
931.514648	385.093842
930.364258	294.094543
929.213867	333.185516
928.062500	493.169708
926.912109	441.687775
925.759766	372.287811
924.608398	241.766708
923.456055	434.517761
922.303711	52.188026
921.151367	184.045837
919.999023	357.014648
918.845703	232.517441
917.692383	87.898186
916.539063	-92.724709
915.384766	-59.570496
914.230469	10.150044
913.076172	39.249325
911.920898	16.412683
910.766602	191.193741
909.611328	-125.970222
908.455078	-263.606476
907.299805	-151.580017
906.143555	53.564938
904.987305	-212.398743
903.830078	-29.480347
902.673828	49.424614
901.516602	87.787819
900.359375	133.169891
899.201172	147.094147
898.042969	181.614685
896.884766	218.618484
895.726563	187.998276
894.567383	164.411499
893.408203	204.356339
892.249023	79.542557
891.088867	165.130768
889.929688	113.109505
888.769531	171.988739
887.608398	192.680481
886.448242	1.394556
885.287109	-38.394478
884.125977	-30.582363
882.963867	103.742973
881.801758	134.470383
880.639648	142.830124
879.477539	223.500580
878.315430	153.337753
877.152344	76.636856
875.989258	67.718094
874.825195	61.233204
873.661133	88.688446
872.497070	64.524368
871.333008	123.786903
870.168945	5.448675
869.003906	-13.714340
867.838867	-30.478193
866.672852	54.076721
865.506836	-155.705917
864.340820	9.990850
863.174805	54.420467
862.008789	11.353874
860.841797	94.171776
859.674805	71.546104
858.506836	-7.068186
857.339844	129.848526
856.171875	159.119919
855.003906	240.045303
853.834961	318.776978
852.666016	330.292755
851.497070	234.292801
850.328125	331.094452
849.158203	87.417419
847.988281	191.039932
846.818359	3.579023
845.647461	19.958527
844.477539	47.541264
843.306641	-27.777128
842.134766	-56.056389
840.963867	85.647224
839.791992	146.808487
838.619141	319.718170
837.447266	61.212597
836.274414	64.238190
835.101563	185.632446
833.928711	304.713501
832.754883	173.655136
831.581055	187.714813
830.407227	440.509613
829.232422	244.694641
828.058594	227.353867
826.883789	299.174591
825.708008	239.361755
824.533203	518.303467
823.357422	90.622314
822.181641	135.382187
821.004883	171.131622
819.828125	-82.725494
818.651367	-9.288410
817.474609	-140.768646
816.296875	-38.632435
815.119141	98.934944
813.941406	125.103073
812.763672	-177.978897
811.584961	12.505926
810.406250	-23.947306
809.226563	-131.627228
808.047852	-157.212357
806.868164	-198.476196
805.688477	66.558754
804.507813	109.310791
803.327148	-76.731346
802.146484	-74.243706
800.965820	12.370269
799.784180	45.541504
798.603516	-56.754917
797.420898	13.742316
796.239258	-13.510587
795.056641	-23.210596
793.874023	51.078640
792.691406	-1.110728
791.507813	-6.971887
790.324219	104.291870
789.140625	-28.158867
787.956055	20.686796
786.772461	53.806923
785.586914	-34.935139
784.402344	-6.668193
783.216797	92.109261
782.032227	183.984909
780.845703	178.383179
779.660156	-28.465321
778.473633	137.801575
777.287109	155.828384
776.100586	-155.289551
774.913086	-0.819510
773.725586	126.873482
772.538086	73.397141
771.349609	96.911049
770.161133	-23.128267
768.972656	59.463753
767.784180	251.983231
766.594727	250.301834
765.405273	318.889496
764.215820	173.606506
763.026367	446.503845
761.835938	432.900696
760.645508	504.918060
759.454102	614.096008
758.262695	837.396179
757.072266	943.832092
755.879883	834.554810
754.688477	980.110229
753.496094	938.610596
752.303711	1099.070557
751.110352	1076.957520
749.917969	868.013733
748.724609	891.716492
747.530273	932.798340
746.336914	826.668030
745.142578	729.203369
743.948242	921.165833
742.752930	637.027405
741.558594	780.402161
740.363281	566.297607
739.166992	470.500702
737.971680	503.890442
736.775391	539.341675
735.579102	476.130005
734.381836	461.014648
733.185547	472.085144
731.988281	375.842499
730.790039	391.148590
729.592773	364.828339
728.394531	345.024658
727.196289	408.261230
725.997070	495.473083
724.797852	473.358185
723.598633	392.251404
722.399414	339.569794
721.199219	417.933563
719.999023	515.921326
718.798828	413.085236
717.598633	473.990356
716.397461	576.359131
715.196289	480.256836
713.994141	419.152283
712.792969	297.113586
711.590820	362.658722
710.388672	323.677338
709.185547	232.538208
707.982422	52.263664
706.779297	244.557968
705.576172	271.453552
704.372070	113.487587
703.167969	221.228851
701.963867	68.039680
700.759766	43.430786
699.554688	134.275650
698.349609	18.761278
697.143555	151.291550
695.938477	3.680625
694.732422	19.308779
693.525391	-77.758888
692.319336	-150.638657
691.112305	108.933052
689.905273	-91.460983
688.697266	18.819332
687.490234	-9.496571
686.282227	-208.834961
685.073242	67.104637
683.865234	-114.183411
682.656250	-58.816498
681.447266	-20.476942
680.237305	-116.126305
679.028320	109.156372
677.818359	18.548679
676.607422	77.714806
675.397461	85.265564
674.186523	129.963257
672.975586	-34.836693
671.763672	58.185814
670.551758	186.130127
669.339844	188.996933
668.127930	209.518417
666.915039	226.079758
665.703125	219.224823
664.489258	167.389587
663.276367	264.915833
662.062500	202.999039
660.848633	29.220369
659.634766	-29.784386
658.419922	120.826859
657.205078	150.898193
655.990234	2.281104
654.775391	28.636219
653.559570	14.306688
652.343750	71.343559
651.126953	-69.599403
649.911133	-46.584290
648.694336	64.905411
647.477539	8.590763
646.259766	100.962631
645.041992	75.054283
643.824219	-58.325542
642.606445	255.777252
641.387695	133.245743
640.168945	55.895264
638.950195	81.689690
637.730469	27.873980
636.511719	-122.748856
635.291016	-15.731847
634.071289	37.299145
632.850586	-126.810814
631.629883	-166.705521
630.409180	31.203632
629.188477	29.031509
627.966797	176.478668
626.745117	44.484776
625.522461	156.291458
624.300781	170.839050
623.078125	257.420868
621.854492	390.192719
620.631836	374.112244
619.408203	228.470734
618.184570	242.291595
616.960938	329.746185
615.736328	43.425186
614.511719	-83.787949
613.287109	174.619476
612.061523	-2.928753
610.835938	-111.675911
609.610352	269.299255
608.384766	239.831009
607.158203	13.709230
605.931641	97.185921
604.705078	32.884056
