# Supplementary material for: Raman spectroscopy accurately differentiates mucosal healing from non-healing and biochemical changes following biological therapy in inflammatory bowel disease
Source: PLoS One. 2021 Jun 2;16(6):e0252210. doi: 10.1371/journal.pone.0252210 (PMC8172032; doi:10.1371/journal.pone.0252210)
Supplement: S4 Dataset — (ZIP) [file pone.0252210.s006.zip › CD Mucosal healing/OC011 post treatment-2_base sub CR removed_93__X_-11932.7__Y_295.434__Z_-7195__Time_1059.txt]

1714.705078	-14.688567
1713.728516	67.589996
1712.751953	-3.448806
1711.774414	-18.263819
1710.797852	-92.099022
1709.820313	102.052490
1708.842773	49.545441
1707.864258	-128.900208
1706.886719	-23.313097
1705.908203	114.351936
1704.929688	142.221542
1703.950195	63.034798
1702.971680	-24.050276
1701.992188	-60.207329
1701.012695	-155.098434
1700.033203	-158.913132
1699.052734	-95.787704
1698.073242	-43.220440
1697.092773	161.772614
1696.112305	-55.319664
1695.130859	-95.867439
1694.150391	56.096386
1693.168945	50.623463
1692.187500	104.081856
1691.206055	285.829132
1690.223633	72.789703
1689.241211	321.572754
1688.258789	298.440796
1687.276367	214.234009
1686.293945	348.911255
1685.310547	558.386230
1684.327148	477.583252
1683.343750	466.348633
1682.360352	311.566437
1681.375977	300.900909
1680.392578	413.009430
1679.408203	328.368622
1678.423828	472.907654
1677.438477	503.253479
1676.453125	664.217712
1675.468750	756.290283
1674.482422	521.565796
1673.497070	805.598572
1672.511719	723.078003
1671.525391	808.267822
1670.539063	880.449585
1669.552734	1053.827393
1668.565430	903.496948
1667.578125	899.545898
1666.591797	718.116760
1665.603516	1126.087646
1664.616211	1239.752808
1663.627930	1197.186157
1662.640625	1043.602783
1661.652344	1242.964111
1660.663086	1002.565491
1659.674805	1064.678467
1658.685547	1156.199097
1657.696289	967.229980
1656.707031	1408.887329
1655.717773	1122.598633
1654.727539	929.365173
1653.737305	834.428406
1652.747070	1059.962402
1651.756836	1010.596924
1650.765625	1054.089966
1649.775391	442.165985
1648.784180	631.724487
1647.792969	723.698364
1646.800781	662.650879
1645.809570	649.467651
1644.817383	393.574432
1643.825195	280.646698
1642.832031	397.690552
1641.839844	192.961182
1640.846680	257.716095
1639.853516	19.309977
1638.860352	-28.838736
1637.867188	107.865089
1636.873047	255.283966
1635.878906	31.223402
1634.884766	36.757778
1633.890625	-36.523933
1632.895508	-77.951942
1631.900391	-48.041279
1630.905273	-83.753937
1629.910156	22.902142
1628.915039	124.451210
1627.918945	276.136108
1626.922852	35.987362
1625.926758	51.242970
1624.930664	43.010036
1623.933594	-185.875229
1622.937500	53.357239
1621.940430	6.222116
1620.942383	-61.754158
1619.945313	-137.417786
1618.947266	15.560287
1617.949219	205.373825
1616.951172	195.756744
1615.953125	-52.532604
1614.954102	205.790466
1613.956055	96.890701
1612.957031	27.491392
1611.957031	63.112953
1610.958008	49.025887
1609.958008	-95.998940
1608.958984	201.974594
1607.958008	57.167770
1606.958008	122.050957
1605.958008	-9.403855
1604.957031	113.220024
1603.956055	68.347282
1602.955078	-28.775276
1601.953125	-358.647675
1600.951172	214.111694
1599.950195	-78.941040
1598.947266	109.259399
1597.945313	-76.379776
1596.942383	-102.482857
1595.940430	-152.053589
1594.937500	-57.898647
1593.933594	4.894266
1592.930664	-135.990173
1591.926758	106.960037
1590.922852	91.419411
1589.918945	-125.041443
1588.915039	-62.250298
1587.910156	-116.871216
1586.906250	97.132248
1585.901367	21.623049
1584.895508	269.353668
1583.890625	99.982903
1582.884766	66.144264
1581.878906	183.379990
1580.873047	8.836402
1579.867188	128.568100
1578.860352	125.846886
1577.854492	91.853714
1576.847656	-17.641144
1575.839844	159.031296
1574.833008	-5.162403
1573.825195	62.093853
1572.817383	74.658630
1571.809570	-232.572113
1570.801758	169.734161
1569.792969	-106.354767
1568.784180	33.228226
1567.775391	55.799282
1566.766602	-113.869316
1565.757813	209.690109
1564.748047	102.170319
1563.738281	150.297333
1562.728516	257.977539
1561.718750	147.634918
1560.708008	-95.021210
1559.697266	-11.001488
1558.686523	28.809732
1557.675781	257.677582
1556.665039	95.094841
1555.653320	-80.489159
1554.641602	295.528137
1553.629883	-108.119041
1552.617188	44.863235
1551.605469	-136.214905
1550.592773	107.027596
1549.580078	96.503799
1548.567383	248.807648
1547.553711	147.481888
1546.541016	-85.782860
1545.527344	329.714905
1544.513672	13.535672
1543.499023	71.994499
1542.485352	311.121155
1541.470703	312.392792
1540.456055	212.821884
1539.441406	-72.721558
1538.425781	-435.723572
1537.410156	-215.535370
1536.394531	30.212322
1535.378906	-193.732300
1534.363281	242.440567
1533.346680	206.453522
1532.331055	322.424713
1531.314453	198.514862
1530.296875	231.668396
1529.280273	254.362885
1528.262695	276.886353
1527.245117	247.750061
1526.227539	-0.345989
1525.209961	26.908627
1524.191406	97.735847
1523.172852	240.415344
1522.154297	220.833908
1521.135742	77.672325
1520.116211	217.224518
1519.097656	-41.853668
1518.078125	35.680641
1517.058594	213.236282
1516.038086	197.888062
1515.018555	-5.079796
1513.998047	-66.896034
1512.977539	17.494493
1511.956055	-39.480190
1510.935547	42.002563
1509.914063	-71.693092
1508.892578	-149.577652
1507.871094	164.788254
1506.849609	89.156563
1505.827148	133.877670
1504.804688	19.539507
1503.782227	92.152946
1502.759766	-30.098244
1501.736328	44.759079
1500.713867	98.972626
1499.690430	211.891708
1498.666016	-92.594002
1497.642578	-26.018137
1496.618164	-271.750732
1495.594727	-36.611916
1494.569336	-1.209090
1493.544922	-9.403427
1492.520508	199.558136
1491.495117	214.054230
1490.469727	164.537476
1489.444336	339.724457
1488.417969	241.412552
1487.392578	252.838440
1486.366211	424.962250
1485.339844	234.448257
1484.312500	327.144348
1483.286133	539.616333
1482.258789	537.601990
1481.231445	288.101044
1480.204102	625.034607
1479.175781	635.407349
1478.148438	523.353638
1477.120117	951.421997
1476.091797	900.270935
1475.062500	688.566223
1474.034180	922.500549
1473.004883	944.916809
1471.975586	1084.315796
1470.946289	1093.779907
1469.916016	1021.720703
1468.885742	964.869751
1467.855469	1508.151367
1466.825195	1217.134277
1465.794922	1612.529907
1464.763672	1382.440796
1463.732422	1589.431274
1462.701172	1422.810303
1461.669922	1728.621338
1460.638672	1572.066162
1459.606445	1839.485474
1458.574219	1586.375366
1457.541992	1861.170044
1456.508789	1917.571533
1455.476563	1639.070068
1454.443359	1834.877563
1453.410156	1997.588135
1452.375977	1975.106812
1451.342773	1785.330444
1450.308594	1810.964722
1449.274414	2039.223267
1448.240234	2095.110596
1447.206055	2072.437744
1446.170898	2254.801025
1445.135742	1920.679565
1444.100586	2087.757568
1443.064453	1847.363892
1442.029297	1829.678711
1440.993164	1758.851074
1439.957031	1551.496826
1438.920898	1713.309937
1437.883789	1614.693359
1436.847656	1480.751343
1435.810547	1533.794800
1434.773438	1427.685791
1433.735352	1031.188354
1432.698242	1061.571045
1431.660156	862.218872
1430.622070	564.534912
1429.583008	675.722656
1428.544922	693.556335
1427.505859	489.432800
1426.466797	305.587006
1425.427734	268.058502
1424.387695	394.379089
1423.348633	276.254211
1422.308594	90.164955
1421.268555	276.974976
1420.227539	322.692688
1419.187500	156.950958
1418.146484	97.020149
1417.105469	241.005890
1416.064453	221.422226
1415.022461	111.308914
1413.980469	69.195282
1412.939453	-111.133736
1411.896484	-188.297440
1410.854492	-194.980713
1409.811523	42.128422
1408.768555	236.482712
1407.725586	-13.782893
1406.682617	24.917696
1405.638672	196.720322
1404.595703	114.996307
1403.551758	121.198868
1402.506836	-191.212738
1401.462891	269.251434
1400.417969	7.250071
1399.373047	46.338604
1398.328125	82.983788
1397.283203	-178.580093
1396.237305	121.363342
1395.191406	-47.248070
1394.145508	152.511292
1393.099609	24.207642
1392.052734	-18.840855
1391.006836	10.828444
1389.959961	148.178314
1388.912109	85.374756
1387.865234	165.301605
1386.817383	92.709251
1385.769531	70.257103
1384.721680	-87.086533
1383.673828	220.644669
1382.625000	-293.822327
1381.576172	-123.398918
1380.527344	-60.351311
1379.478516	5.274954
1378.429688	-1.425060
1377.379883	-72.929070
1376.330078	-286.545685
1375.280273	-120.689713
1374.229492	127.516838
1373.178711	-272.733124
1372.128906	-19.366322
1371.077148	114.317810
1370.026367	31.228230
1368.974609	-123.985085
1367.923828	124.613586
1366.871094	51.878452
1365.819336	-13.220609
1364.767578	53.794392
1363.714844	-55.846153
1362.662109	-187.710632
1361.609375	138.438034
1360.555664	-75.265221
1359.501953	-15.160718
1358.448242	114.672089
1357.394531	-26.402918
1356.340820	76.296471
1355.286133	116.944725
1354.231445	11.126472
1353.176758	176.230835
1352.122070	-145.343338
1351.066406	-66.919243
1350.011719	160.555069
1348.956055	48.050060
1347.899414	322.792969
1346.843750	317.241058
1345.787109	331.660431
1344.730469	363.565826
1343.673828	308.824554
1342.616211	521.916931
1341.559570	566.558594
1340.501953	279.325195
1339.444336	591.773743
1338.385742	693.718811
1337.328125	394.675659
1336.269531	571.152588
1335.210938	421.016357
1334.152344	580.366394
1333.092773	418.187805
1332.033203	580.206177
1330.973633	398.589294
1329.914063	274.047668
1328.853516	639.060974
1327.793945	502.434601
1326.733398	556.225830
1325.672852	654.589111
1324.611328	429.537506
1323.549805	807.131348
1322.489258	555.268311
1321.426758	461.573486
1320.365234	738.154907
1319.302734	627.458130
1318.241211	553.942261
1317.177734	547.149963
1316.115234	616.915955
1315.052734	745.933716
1313.989258	576.861816
1312.925781	688.837158
1311.862305	751.630310
1310.797852	454.995941
1309.733398	697.779358
1308.668945	775.671143
1307.604492	683.851807
1306.540039	749.656372
1305.474609	576.949341
1304.409180	456.083038
1303.343750	913.189270
1302.277344	967.068298
1301.211914	610.620239
1300.145508	470.665527
1299.079102	876.249268
1298.011719	883.885071
1296.945313	908.827393
1295.877930	1024.700195
1294.810547	838.737671
1293.743164	765.846558
1292.674805	960.509644
1291.606445	828.968201
1290.538086	827.562805
1289.469727	858.135742
1288.400391	822.613342
1287.332031	532.339966
1286.262695	693.120972
1285.193359	755.945068
1284.123047	654.748657
1283.052734	800.998779
1281.982422	418.508331
1280.912109	511.090271
1279.841797	378.606323
1278.770508	473.784241
1277.699219	517.645203
1276.627930	896.588013
1275.556641	622.689209
1274.484375	627.639587
1273.412109	556.915161
1272.339844	383.689972
1271.267578	459.772919
1270.194336	362.507507
1269.121094	695.078247
1268.047852	461.258759
1266.974609	586.369629
1265.900391	765.174500
1264.827148	580.496399
1263.752930	539.862488
1262.677734	684.626648
1261.603516	629.494202
1260.528320	554.947876
1259.453125	634.011169
1258.377930	761.824951
1257.301758	629.020508
1256.226563	905.437256
1255.150391	724.079895
1254.073242	788.694824
1252.997070	646.484497
1251.919922	910.694092
1250.842773	646.991211
1249.765625	782.286133
1248.688477	652.543884
1247.610352	982.333618
1246.532227	663.119690
1245.454102	698.835815
1244.375000	596.103943
1243.296875	464.311340
1242.217773	767.250793
1241.138672	650.105164
1240.058594	787.887268
1238.979492	515.548462
1237.899414	570.868164
1236.819336	800.822083
1235.738281	395.358704
1234.658203	259.206543
1233.577148	707.289734
1232.496094	449.996033
1231.415039	548.985779
1230.333008	565.586426
1229.250977	480.478638
1228.168945	451.105988
1227.086914	671.083862
1226.003906	554.571899
1224.920898	152.604172
1223.837891	84.647797
1222.754883	244.062332
1221.670898	243.819855
1220.587891	289.506195
1219.503906	197.405197
1218.418945	156.081512
1217.334961	225.898376
1216.250000	445.422821
1215.165039	290.552429
1214.080078	123.666412
1212.994141	374.408813
1211.908203	412.665527
1210.822266	359.208405
1209.736328	271.988983
1208.649414	247.487244
1207.563477	495.418243
1206.476563	388.876282
1205.388672	260.666443
1204.301758	187.904343
1203.213867	35.652966
1202.125977	54.431351
1201.038086	5.751711
1199.949219	120.754128
1198.861328	-19.439585
1197.772461	66.573250
1196.682617	-345.454926
1195.593750	31.533522
1194.503906	30.798531
1193.414063	-102.197136
1192.324219	-74.144211
1191.233398	-156.682007
1190.143555	-10.996634
1189.052734	-156.050995
1187.960938	-157.010483
1186.870117	-165.217133
1185.778320	-183.071518
1184.686523	-232.165131
1183.594727	-149.334991
1182.501953	-25.818224
1181.410156	68.813202
1180.317383	55.455265
1179.223633	34.854866
1178.130859	126.842735
1177.037109	79.763855
1175.943359	109.300766
1174.849609	-36.063065
1173.754883	120.263184
1172.661133	161.558136
1171.566406	75.924217
1170.470703	193.647583
1169.375977	-26.045471
1168.280273	22.158171
1167.184570	-197.529037
1166.088867	-123.144867
1164.992188	92.149300
1163.895508	-359.390839
1162.798828	-31.996376
1161.702148	63.504028
1160.605469	77.703583
1159.507813	8.266940
1158.410156	447.180695
1157.311523	305.957062
1156.213867	279.244049
1155.115234	188.066544
1154.016602	8.626373
1152.917969	208.266937
1151.818359	188.451508
1150.718750	118.528618
1149.619141	217.718735
1148.519531	157.199371
1147.418945	51.380947
1146.319336	126.487000
1145.217773	49.133713
1144.117188	-52.055073
1143.015625	-12.899204
1141.915039	109.423157
1140.813477	376.679840
1139.710938	46.944950
1138.609375	19.179426
1137.506836	145.826614
1136.404297	357.876923
1135.300781	258.562592
1134.197266	228.089066
1133.094727	408.882751
1131.990234	297.522736
1130.886719	233.610107
1129.782227	549.296509
1128.677734	715.313232
1127.573242	565.738770
1126.468750	634.307861
1125.363281	584.234863
1124.257813	792.454651
1123.152344	701.940369
1122.045898	907.519470
1120.940430	442.651642
1119.833984	392.313812
1118.726563	607.074768
1117.620117	345.927704
1116.512695	167.646179
1115.405273	472.003571
1114.297852	608.219299
1113.189453	209.868881
1112.082031	440.516418
1110.972656	408.613251
1109.864258	468.828796
1108.755859	552.576477
1107.646484	402.374878
1106.537109	613.488281
1105.426758	524.595520
1104.317383	652.845581
1103.207031	445.868591
1102.096680	677.763062
1100.985352	711.348328
1099.875000	709.494629
1098.763672	608.552490
1097.652344	910.681274
1096.540039	800.196228
1095.427734	1000.715942
1094.315430	1047.979858
1093.203125	572.354248
1092.090820	577.211548
1090.977539	509.040833
1089.864258	306.708893
1088.750977	692.640808
1087.636719	539.659668
1086.522461	694.790649
1085.408203	967.371033
1084.293945	710.874817
1083.179688	663.621765
1082.064453	653.938660
1080.949219	653.620605
1079.833008	789.474792
1078.717773	563.644958
1077.601563	851.978516
1076.485352	663.718018
1075.368164	355.842621
1074.251953	561.830078
1073.134766	293.934143
1072.016602	563.083984
1070.899414	255.408005
1069.781250	376.743805
1068.663086	486.287231
1067.544922	675.411011
1066.426758	257.827576
1065.307617	385.996674
1064.188477	624.118103
1063.068359	459.549896
1061.949219	416.729340
1060.829102	453.452942
1059.708984	506.522217
1058.588867	512.796204
1057.467773	741.142883
1056.346680	441.168365
1055.225586	452.110718
1054.104492	519.116150
1052.982422	352.525299
1051.860352	122.967789
1050.738281	309.070343
1049.615234	399.394257
1048.492188	307.674713
1047.369141	178.682953
1046.246094	439.270325
1045.123047	354.641663
1043.999023	258.403351
1042.875000	66.667389
1041.750000	324.764771
1040.625977	426.683289
1039.500977	421.430878
1038.375977	215.945633
1037.250000	478.517670
1036.125000	471.009491
1034.999023	100.521095
1033.873047	153.648651
1032.746094	106.764412
1031.619141	327.355103
1030.492188	354.922455
1029.365234	196.571655
1028.237305	-314.881531
1027.110352	-77.973602
1025.982422	-147.731018
1024.853516	-57.187138
1023.725586	-20.029114
1022.596680	-370.458954
1021.467773	-356.355560
1020.337891	-128.774048
1019.208008	-38.089550
1018.078125	-112.032875
1016.948242	-53.737186
1015.818359	-102.029022
1014.687500	86.120712
1013.556641	156.090469
1012.425781	77.856392
1011.293945	-266.579620
1010.162109	-59.792480
1009.030273	195.576736
1007.898438	265.773651
1006.765625	282.794495
1005.632813	621.382385
1004.500000	1063.946899
1003.366211	1492.506104
1002.233398	1613.539917
1001.099609	1184.620117
999.964844	857.628967
998.831055	332.239624
997.696289	439.893036
996.561523	141.259369
995.425781	66.733810
994.291016	63.871571
993.155273	12.645421
992.019531	265.992676
990.882813	-61.792816
989.747070	-103.455414
988.610352	186.894226
987.472656	48.593361
986.335938	-239.292419
985.198242	44.261429
984.060547	235.671906
982.921875	139.317291
981.784180	98.350235
980.645508	34.489223
979.506836	-91.355057
978.367188	-95.136124
977.228516	227.719696
976.088867	205.683472
974.948242	234.324600
973.808594	336.596954
972.667969	78.241585
971.527344	157.748398
970.385742	310.802979
969.245117	468.493073
968.103516	84.550606
966.961914	-76.517448
965.819336	37.890747
964.677734	310.617889
963.534180	42.170040
962.391602	161.395432
961.249023	145.454483
960.105469	141.090027
958.961914	79.569756
957.817383	189.968658
956.673828	263.795746
955.529297	172.874588
954.383789	198.836441
953.239258	124.224785
952.093750	335.719147
950.948242	110.390938
949.802734	237.417892
948.656250	103.893051
947.509766	109.961662
946.363281	91.012238
945.216797	31.066092
944.069336	7.808314
942.921875	-15.323440
941.774414	119.186150
940.625977	7.262604
939.478516	7.311721
938.330078	212.786469
937.180664	228.983566
936.032227	236.165527
934.882813	418.988892
933.732422	-11.228232
932.583008	12.297423
931.432617	49.593998
930.282227	-47.386757
929.131836	347.604431
927.980469	16.356991
926.830078	115.506577
925.677734	239.751404
924.526367	45.577065
923.374023	-14.217718
922.221680	-87.520020
921.069336	-17.471458
919.916992	-15.530115
918.763672	45.591930
917.610352	127.229752
916.456055	-118.092316
915.302734	-181.561127
914.148438	100.132942
912.994141	20.957262
911.838867	-73.964012
910.683594	85.310867
909.528320	47.303970
908.373047	-314.808380
907.216797	-232.374481
906.061523	-111.367973
904.904297	-53.762466
903.748047	-165.981903
902.590820	-117.272072
901.433594	-20.957733
900.276367	12.018070
899.118164	-2.460291
897.960938	-145.812988
896.802734	100.033134
895.643555	-108.694984
894.484375	-48.209427
893.325195	93.695023
892.166016	350.850525
891.006836	70.257149
889.846680	-124.303963
888.686523	-36.432076
887.526367	121.448997
886.365234	-18.617823
885.204102	-36.700783
884.042969	-81.790176
882.880859	89.731216
881.719727	-13.882957
880.556641	74.238724
879.394531	180.396454
878.232422	7.135161
877.069336	185.449112
875.905273	426.793304
874.742188	190.684479
873.578125	152.841873
872.414063	270.352783
871.250000	140.326355
870.084961	1.399525
868.920898	-56.466038
867.754883	65.621567
866.589844	106.744469
865.423828	4.034334
864.257813	72.168045
863.091797	369.428497
861.924805	419.519104
860.758789	453.879730
859.590820	384.982635
858.423828	352.034607
857.255859	386.431122
856.087891	400.628235
854.919922	421.551392
853.751953	576.999084
852.583008	627.020569
851.414063	645.638184
850.244141	404.338654
849.075195	611.155518
847.905273	587.199097
846.734375	502.793396
845.564453	234.854782
844.393555	244.536575
843.222656	424.240265
842.051758	40.143291
840.879883	161.628845
839.708008	280.795715
838.536133	288.114441
837.363281	331.161499
836.190430	367.455719
835.017578	390.295807
833.844727	301.431671
832.670898	36.199547
831.497070	483.098938
830.323242	519.133728
829.149414	349.848816
827.974609	381.353882
826.799805	278.994354
825.624023	477.620087
824.449219	352.896912
823.273438	78.881866
822.097656	288.395325
820.920898	301.749939
819.744141	116.850281
818.567383	123.440796
817.390625	83.226906
816.212891	22.947041
815.035156	-133.032974
813.857422	42.400639
812.679688	199.894897
811.500977	52.678394
810.322266	-178.997849
809.142578	-312.862274
807.963867	-13.530206
806.784180	201.187332
805.603516	-381.433624
804.423828	57.339832
803.243164	-130.059448
802.062500	8.735599
800.881836	-7.902887
799.700195	-97.801079
798.518555	-94.609146
797.336914	-29.427401
796.154297	2.398419
794.972656	-360.287872
793.789063	-255.459747
792.606445	-42.246281
791.422852	-88.277809
790.240234	104.702400
789.055664	166.935135
787.872070	-51.957546
786.687500	-16.434412
785.502930	100.812889
784.317383	-12.030158
783.132813	224.360870
781.947266	299.222229
780.761719	276.745667
779.575195	289.538574
778.388672	247.029266
777.202148	10.155739
776.015625	2.883384
774.828125	17.598890
773.640625	78.559334
772.453125	-26.029444
771.264648	-60.079536
770.076172	75.576714
768.887695	19.315315
767.699219	-28.184910
766.509766	19.003824
765.320313	211.471634
764.130859	150.518661
762.940430	151.170410
761.750977	297.026581
760.559570	191.867859
759.369141	119.692123
758.177734	278.441559
756.986328	481.031494
755.794922	127.225464
754.603516	296.658234
753.411133	369.259735
752.218750	13.352087
751.025391	2.404333
749.832031	66.072777
748.638672	217.476898
747.445313	-122.908295
746.250977	50.318050
745.057617	155.406479
743.862305	258.208984
742.667969	213.999878
741.472656	66.734726
740.277344	-137.482056
739.082031	136.074982
737.885742	-131.655945
736.689453	-178.066299
735.493164	-73.383575
734.296875	140.694092
733.099609	124.835480
731.902344	-85.782204
730.705078	112.791466
729.506836	79.422653
728.308594	-117.935883
727.110352	-0.394171
725.911133	79.937515
724.712891	241.090439
723.513672	262.360321
722.313477	117.637291
721.113281	197.911346
719.914063	107.887306
718.712891	218.724106
717.512695	89.509865
716.311523	213.444839
715.110352	361.347107
713.909180	142.888016
712.707031	260.293549
711.504883	-49.495281
710.302734	59.276794
709.099609	78.728363
707.896484	-60.766159
706.693359	72.044495
705.490234	50.290462
704.286133	100.432137
703.082031	-1.697467
701.877930	33.340191
700.672852	168.482040
699.468750	157.950867
698.262695	43.157108
697.057617	-88.890205
695.851563	3.015768
694.645508	-20.169949
693.439453	-106.239952
692.232422	64.043228
691.026367	-206.345459
689.818359	-94.530098
688.611328	-284.277466
687.403320	-157.113083
686.195313	191.313019
684.987305	-69.620956
683.778320	12.187081
682.569336	-129.173477
681.360352	54.657375
680.151367	-186.087555
678.941406	19.542881
677.731445	-8.671765
676.521484	75.803299
675.310547	-127.505135
674.099609	-62.306885
672.888672	102.474953
671.677734	-31.180683
670.465820	96.961075
669.253906	-246.125641
668.041016	-61.604969
666.829102	101.312126
665.616211	-3.628451
664.403320	-127.872368
663.189453	58.957935
661.975586	-47.810768
660.761719	-68.130753
659.547852	0.096039
658.333008	-13.623601
657.118164	-87.670105
655.903320	120.834320
654.688477	31.786482
653.472656	132.478302
652.256836	-156.865585
651.040039	295.008484
649.824219	57.471188
648.607422	5.219423
647.389648	-245.076309
646.172852	251.550354
644.955078	106.679008
643.737305	465.219116
642.519531	447.137177
641.300781	147.296295
640.082031	273.152618
638.863281	151.664383
637.643555	-73.038490
636.423828	95.351318
635.204102	207.648865
633.984375	-15.277030
632.763672	90.154404
631.542969	-68.694145
630.322266	-98.974327
629.100586	74.287445
627.878906	9.086081
626.657227	85.110504
625.435547	19.247746
624.212891	88.059608
622.990234	32.135124
621.767578	425.693726
620.543945	-6.043448
619.320313	159.357498
618.096680	257.766479
616.873047	128.659470
615.648438	-142.249557
614.423828	78.379707
613.199219	-101.781799
611.973633	48.854671
610.748047	-117.787605
609.522461	5.514404
608.296875	72.318077
607.070313	27.056543
605.843750	-202.862579
604.617188	-34.359642
