# Supplementary material for: Raman spectroscopy accurately differentiates mucosal healing from non-healing and biochemical changes following biological therapy in inflammatory bowel disease
Source: PLoS One. 2021 Jun 2;16(6):e0252210. doi: 10.1371/journal.pone.0252210 (PMC8172032; doi:10.1371/journal.pone.0252210)
Supplement: S4 Dataset — (ZIP) [file pone.0252210.s006.zip › CD Mucosal healing/OC017 post treatment-1_BL sub CR removed_53__X_-6105.39__Y_10947.1__Z_-135.181__Time_598.txt]

1714.708984	101.006424
1713.732422	366.020081
1712.755859	0.085610
1711.779297	-40.631096
1710.801758	-118.325264
1709.824219	-155.207352
1708.846680	-97.713402
1707.868164	131.747910
1706.890625	-80.253494
1705.912109	-66.694191
1704.933594	-47.235382
1703.954102	152.067642
1702.975586	137.770081
1701.996094	129.335022
1701.016602	17.118160
1700.037109	47.217693
1699.056641	-18.458448
1698.077148	68.812889
1697.096680	-57.269745
1696.116211	-158.740494
1695.134766	-83.386917
1694.154297	-95.671959
1693.172852	100.774765
1692.191406	201.522247
1691.209961	126.562614
1690.227539	-43.969589
1689.245117	42.137501
1688.263672	334.062531
1687.280273	-75.012589
1686.297852	-40.891396
1685.314453	-6.364142
1684.332031	193.822647
1683.347656	13.350402
1682.364258	203.630630
1681.380859	279.749512
1680.396484	231.103577
1679.412109	-11.406923
1678.427734	97.856155
1677.442383	122.315880
1676.458008	181.759705
1675.472656	438.329529
1674.487305	376.126648
1673.500977	99.001343
1672.515625	415.013336
1671.529297	353.948181
1670.542969	351.708344
1669.556641	440.115448
1668.569336	613.773621
1667.583008	652.332642
1666.595703	669.958618
1665.608398	573.810120
1664.620117	714.105774
1663.632813	446.234894
1662.644531	520.831238
1661.656250	601.001160
1660.667969	405.789093
1659.678711	420.272766
1658.689453	456.231506
1657.700195	688.452026
1656.710938	698.406616
1655.721680	597.428833
1654.731445	782.607666
1653.742188	571.028076
1652.750977	608.460571
1651.760742	587.940674
1650.770508	282.055939
1649.779297	219.769714
1648.788086	266.114838
1647.796875	135.593124
1646.804688	23.826979
1645.813477	76.110725
1644.821289	70.459015
1643.829102	223.433029
1642.836914	157.423508
1641.843750	36.192665
1640.850586	-103.276894
1639.857422	0.198636
1638.864258	66.873444
1637.871094	88.855263
1636.876953	-118.393356
1635.882813	-9.097508
1634.888672	31.782326
1633.894531	-195.948639
1632.899414	26.977615
1631.905273	20.831673
1630.910156	-156.331253
1629.915039	145.790497
1628.918945	3.121908
1627.922852	-99.904663
1626.927734	-60.716621
1625.930664	-29.350355
1624.934570	-229.281174
1623.938477	-352.796478
1622.941406	-5.706657
1621.944336	41.752354
1620.947266	-199.717010
1619.949219	-65.413017
1618.952148	-138.541672
1617.954102	-119.690895
1616.956055	166.950180
1615.957031	225.202911
1614.958984	238.890320
1613.959961	-41.182205
1612.960938	-24.733101
1611.961914	101.872253
1610.961914	293.990936
1609.962891	87.693802
1608.962891	-21.539112
1607.962891	-114.980873
1606.961914	197.600952
1605.961914	277.021423
1604.960938	204.567612
1603.959961	-108.646637
1602.958984	-13.484189
1601.957031	84.250679
1600.956055	163.642715
1599.954102	67.772423
1598.952148	-48.976585
1597.949219	22.517435
1596.947266	305.669556
1595.944336	29.515636
1594.941406	-168.165955
1593.938477	-115.051941
1592.934570	81.624222
1591.931641	-97.735603
1590.927734	-13.435275
1589.923828	-44.022167
1588.918945	92.334846
1587.915039	129.485367
1586.910156	4.889224
1585.905273	86.278709
1584.900391	125.881981
1583.894531	58.561535
1582.889648	215.310226
1581.883789	285.966766
1580.877930	-54.960728
1579.871094	-231.758087
1578.865234	10.603314
1577.858398	8.135839
1576.851563	211.182083
1575.844727	130.501999
1574.836914	21.171080
1573.829102	-36.168911
1572.822266	-12.942317
1571.813477	10.185991
1570.805664	165.784164
1569.797852	48.423935
1568.789063	247.954224
1567.780273	-30.552814
1566.770508	205.099350
1565.761719	-29.296558
1564.751953	-89.783745
1563.742188	-90.643036
1562.732422	-221.299255
1561.722656	114.900917
1560.711914	155.235962
1559.702148	-79.342003
1558.691406	30.838118
1557.679688	65.718727
1556.668945	69.418587
1555.657227	130.006927
1554.645508	120.557571
1553.633789	191.292664
1552.622070	-25.442551
1551.609375	63.221912
1550.596680	138.823303
1549.583984	154.798798
1548.571289	149.984070
1547.558594	318.341766
1546.544922	295.204651
1545.531250	132.403549
1544.517578	248.686432
1543.503906	282.148956
1542.489258	-183.063766
1541.474609	-23.167269
1540.459961	79.764343
1539.445313	112.858147
1538.429688	272.304016
1537.415039	-14.814394
1536.399414	87.650047
1535.383789	99.705238
1534.367188	44.603359
1533.351563	252.426971
1532.334961	-101.874573
1531.318359	97.970772
1530.301758	-63.081402
1529.284180	17.982595
1528.266602	163.310181
1527.249023	197.767212
1526.231445	36.469555
1525.213867	104.224541
1524.195313	-54.594959
1523.177734	59.290863
1522.159180	83.003960
1521.139648	183.757828
1520.121094	109.569145
1519.101563	240.956009
1518.082031	115.211464
1517.062500	313.184113
1516.042969	-18.191498
1515.022461	-20.773327
1514.001953	33.060192
1512.981445	-205.869568
1511.960938	-231.737320
1510.939453	57.950367
1509.918945	165.297806
1508.897461	-204.580383
1507.875000	-38.409733
1506.853516	-115.939034
1505.831055	52.565212
1504.809570	-91.721649
1503.787109	79.134850
1502.763672	-101.118073
1501.741211	64.414078
1500.717773	-133.809097
1499.694336	-347.371857
1498.670898	-315.186920
1497.646484	-185.845276
1496.623047	332.280609
1495.598633	29.028811
1494.574219	-123.264664
1493.549805	79.850853
1492.524414	-29.051729
1491.499023	71.611824
1490.473633	-4.123786
1489.448242	-13.454330
1488.422852	-124.991577
1487.396484	69.886093
1486.370117	9.337400
1485.343750	196.359985
1484.317383	10.683908
1483.290039	212.842819
1482.262695	-49.371563
1481.235352	-66.682281
1480.208008	201.547028
1479.180664	97.450760
1478.152344	54.521473
1477.124023	335.187744
1476.095703	320.191467
1475.067383	391.774445
1474.038086	532.040527
1473.008789	438.000397
1471.979492	685.058105
1470.950195	725.861694
1469.919922	616.499329
1468.890625	965.057434
1467.860352	583.538818
1466.830078	840.376160
1465.798828	667.460327
1464.768555	830.110229
1463.737305	1000.291443
1462.706055	1284.713989
1461.674805	949.266357
1460.642578	1015.165527
1459.610352	1207.979004
1458.578125	1223.028564
1457.545898	1197.468384
1456.513672	1265.799927
1455.480469	1156.523560
1454.447266	1065.052368
1453.414063	1351.434814
1452.380859	1361.381348
1451.346680	1128.005859
1450.313477	1475.038818
1449.279297	1360.836792
1448.244141	1494.907227
1447.209961	1350.396729
1446.174805	1352.794678
1445.139648	1031.209106
1444.104492	1514.555908
1443.069336	1418.307129
1442.033203	1266.457397
1440.998047	1160.236938
1439.961914	1256.359863
1438.924805	1102.183472
1437.888672	1099.767578
1436.851563	905.320740
1435.814453	794.365051
1434.777344	693.593201
1433.740234	630.783997
1432.702148	502.379578
1431.664063	260.477722
1430.625977	626.935303
1429.587891	382.671631
1428.548828	307.556702
1427.509766	250.176422
1426.471680	283.655518
1425.431641	453.273407
1424.392578	159.118454
1423.352539	268.312439
1422.312500	422.860779
1421.272461	96.296005
1420.232422	31.830240
1419.191406	292.224426
1418.150391	74.290436
1417.109375	463.031342
1416.068359	205.014694
1415.027344	286.774811
1413.985352	-31.349005
1412.943359	88.255470
1411.901367	-121.461487
1410.858398	-62.095970
1409.816406	-133.349106
1408.773438	21.595667
1407.730469	88.627487
1406.687500	-75.338631
1405.643555	42.027271
1404.599609	-119.223854
1403.555664	-9.284451
1402.511719	-29.796227
1401.466797	-135.530579
1400.422852	52.311825
1399.377930	-30.677868
1398.333008	-101.019577
1397.287109	64.341705
1396.242188	207.169449
1395.196289	299.893219
1394.150391	-185.964310
1393.104492	-47.957161
1392.057617	-12.596426
1391.010742	260.640228
1389.963867	-34.273888
1388.916992	146.435226
1387.870117	74.486923
1386.822266	-134.920624
1385.774414	188.466827
1384.726563	-53.203724
1383.677734	30.238760
1382.629883	98.748657
1381.581055	137.323837
1380.532227	131.007080
1379.483398	37.376884
1378.433594	-28.670755
1377.383789	-14.722318
1376.333984	49.224480
1375.284180	100.759796
1374.234375	75.026482
1373.183594	96.774376
1372.132813	-100.831604
1371.082031	-76.383041
1370.031250	-206.385590
1368.979492	-72.104782
1367.927734	82.143387
1366.875977	213.999680
1365.824219	248.764969
1364.771484	42.088081
1363.718750	121.859589
1362.666016	77.251419
1361.613281	192.001862
1360.560547	-24.064857
1359.506836	202.753159
1358.453125	73.984581
1357.399414	109.445763
1356.344727	-51.381901
1355.291016	255.138214
1354.236328	288.320587
1353.181641	-31.132811
1352.126953	322.639160
1351.071289	264.190552
1350.015625	186.000275
1348.959961	222.099380
1347.904297	89.548141
1346.847656	319.322723
1345.791992	554.057922
1344.735352	493.698639
1343.677734	522.695923
1342.621094	301.445709
1341.563477	818.822998
1340.505859	496.200287
1339.448242	357.100616
1338.390625	520.273560
1337.332031	703.264221
1336.273438	242.677185
1335.214844	326.834167
1334.156250	646.097900
1333.097656	534.882019
1332.038086	396.589386
1330.978516	480.980225
1329.917969	335.508331
1328.858398	590.588684
1327.797852	393.434143
1326.737305	539.851440
1325.676758	412.121246
1324.616211	630.252625
1323.554688	579.254395
1322.493164	614.753296
1321.431641	403.533661
1320.370117	254.169083
1319.307617	807.971375
1318.245117	589.682068
1317.182617	687.177307
1316.120117	641.727783
1315.056641	409.057739
1313.993164	625.029419
1312.929688	540.429016
1311.866211	539.683533
1310.802734	539.012756
1309.738281	550.719360
1308.673828	798.790100
1307.609375	512.813904
1306.543945	1011.874939
1305.479492	910.603149
1304.414063	676.638245
1303.347656	506.766785
1302.282227	993.377930
1301.215820	924.408752
1300.150391	781.826416
1299.083008	767.104858
1298.016602	774.561157
1296.949219	752.607422
1295.882813	725.817749
1294.815430	532.194214
1293.747070	522.755676
1292.679688	724.372498
1291.611328	634.068787
1290.542969	529.148315
1289.474609	654.793701
1288.405273	351.470734
1287.335938	759.035767
1286.266602	477.979980
1285.197266	417.565887
1284.127930	592.339355
1283.057617	407.147217
1281.987305	266.150299
1280.916992	414.062347
1279.845703	615.786987
1278.775391	611.974609
1277.704102	627.771545
1276.632813	467.539459
1275.560547	505.445892
1274.489258	768.252136
1273.416992	666.864624
1272.344727	597.322693
1271.271484	803.866150
1270.199219	802.777466
1269.125977	638.137207
1268.052734	515.101746
1266.979492	670.371033
1265.905273	484.005463
1264.831055	512.422974
1263.756836	470.130127
1262.682617	522.981384
1261.607422	609.962952
1260.533203	738.372375
1259.458008	747.345520
1258.381836	393.338257
1257.306641	499.858978
1256.230469	423.717468
1255.154297	520.485657
1254.078125	532.041321
1253.001953	487.637238
1251.924805	633.045166
1250.847656	839.215759
1249.770508	731.591309
1248.692383	570.537354
1247.615234	616.192566
1246.537109	652.117310
1245.458984	564.117676
1244.379883	347.414703
1243.300781	359.115295
1242.222656	302.834137
1241.142578	314.553009
1240.063477	714.612244
1238.983398	617.050781
1237.904297	597.171387
1236.823242	334.750763
1235.743164	441.043274
1234.662109	668.509888
1233.582031	411.099762
1232.500977	662.703491
1231.418945	386.019287
1230.337891	242.681931
1229.255859	380.324249
1228.173828	496.107880
1227.090820	398.814606
1226.008789	555.672913
1224.925781	419.682861
1223.842773	380.504181
1222.759766	580.768799
1221.675781	352.945984
1220.591797	340.367401
1219.507813	90.924698
1218.423828	160.542847
1217.338867	196.288788
1216.254883	152.303375
1215.169922	52.780025
1214.083984	325.071381
1212.999023	568.263733
1211.913086	352.827789
1210.827148	320.827789
1209.741211	385.303986
1208.654297	413.557709
1207.567383	292.293976
1206.480469	265.070587
1205.393555	143.849747
1204.306641	391.296814
1203.218750	5.076365
1202.130859	-19.747099
1201.042969	-20.508213
1199.954102	-35.739643
1198.865234	107.849754
1197.776367	46.823837
1196.687500	-21.419550
1195.598633	1.734263
1194.508789	94.576805
1193.418945	-233.356461
1192.329102	8.453470
1191.238281	-88.694077
1190.147461	-149.794769
1189.056641	-258.934998
1187.965820	-185.558624
1186.875000	-57.029324
1185.783203	-19.801739
1184.691406	-40.218987
1183.599609	-5.480668
1182.506836	-165.084412
1181.414063	-0.908370
1180.321289	98.426041
1179.228516	-303.300232
1178.135742	-12.294542
1177.041992	218.642715
1175.948242	-55.995296
1174.854492	119.693542
1173.759766	108.502518
1172.665039	82.917137
1171.570313	-69.537384
1170.475586	-343.990143
1169.380859	63.418110
1168.285156	-17.296743
1167.189453	4.804169
1166.093750	-111.794868
1164.997070	-22.841673
1163.900391	-27.156986
1162.803711	66.440788
1161.707031	30.980932
1160.609375	24.149174
1159.512695	50.708786
1158.415039	349.312500
1157.316406	218.206375
1156.218750	-98.959373
1155.120117	106.331146
1154.021484	242.337708
1152.922852	80.228416
1151.823242	-110.453682
1150.723633	137.395081
1149.624023	-251.037598
1148.524414	108.605881
1147.423828	127.501366
1146.323242	282.061310
1145.222656	-15.753115
1144.122070	36.363071
1143.020508	-82.892868
1141.918945	-140.284073
1140.817383	-162.011383
1139.715820	-14.951406
1138.613281	22.655581
1137.510742	22.183348
1136.408203	-2.082555
1135.305664	227.805557
1134.202148	272.306580
1133.098633	-120.143013
1131.995117	107.136909
1130.891602	77.961288
1129.787109	392.818298
1128.682617	313.705109
1127.578125	590.356628
1126.473633	274.050751
1125.368164	417.761932
1124.262695	407.321472
1123.157227	285.485901
1122.050781	395.838959
1120.944336	321.372314
1119.837891	185.342392
1118.731445	264.785065
1117.625000	542.986145
1116.517578	331.193481
1115.410156	-67.425362
1114.302734	156.181122
1113.194336	178.653381
1112.085938	80.520370
1110.977539	131.319962
1109.869141	40.289246
1108.759766	102.844086
1107.651367	33.078964
1106.541016	69.587509
1105.431641	245.361710
1104.321289	387.988342
1103.211914	89.239761
1102.100586	201.129440
1100.990234	65.284332
1099.878906	108.711082
1098.768555	517.557190
1097.656250	178.966904
1096.544922	432.043884
1095.432617	225.548706
1094.320313	386.608337
1093.208008	95.420990
1092.095703	414.173187
1090.982422	452.648010
1089.869141	387.550659
1088.755859	226.009033
1087.641602	259.778961
1086.527344	491.081268
1085.413086	451.883728
1084.298828	222.294785
1083.183594	606.203125
1082.069336	473.022034
1080.954102	426.818787
1079.837891	561.473389
1078.722656	275.779999
1077.606445	351.731720
1076.490234	540.309143
1075.373047	280.641357
1074.255859	143.085846
1073.139648	97.078217
1072.021484	346.536682
1070.904297	462.275665
1069.786133	130.321808
1068.667969	241.395844
1067.549805	106.457870
1066.430664	-7.325819
1065.312500	134.194031
1064.193359	322.483673
1063.073242	325.806030
1061.954102	312.773102
1060.833984	400.359100
1059.713867	319.530762
1058.592773	105.476036
1057.472656	130.005951
1056.351563	210.639862
1055.230469	123.022125
1054.108398	-251.876007
1052.987305	130.174240
1051.865234	52.065510
1050.743164	-86.673225
1049.620117	73.435287
1048.497070	287.173859
1047.374023	-7.725928
1046.250977	266.649109
1045.127930	97.887932
1044.003906	31.815615
1042.879883	280.468689
1041.754883	151.547302
1040.630859	-91.419815
1039.505859	54.732201
1038.380859	256.748688
1037.254883	188.658051
1036.129883	67.119537
1035.003906	78.317841
1033.876953	52.336166
1032.750977	7.811955
1031.624023	72.648933
1030.497070	111.935806
1029.370117	0.181390
1028.242188	-102.177391
1027.115234	-146.347397
1025.986328	-308.902405
1024.858398	-248.397614
1023.730469	-136.784729
1022.601563	-227.099243
1021.471680	-212.890884
1020.342773	-163.826187
1019.212891	-339.707428
1018.083008	-135.145782
1016.953125	-116.081825
1015.823242	-152.588928
1014.692383	-22.171019
1013.561523	24.849468
1012.430664	34.860050
1011.298828	119.030769
1010.166992	15.708895
1009.035156	111.559235
1007.903320	117.189949
1006.770508	321.847443
1005.637695	588.935303
1004.504883	821.284302
1003.371094	921.820679
1002.238281	1110.219360
1001.104492	783.293274
999.969727	512.041138
998.835938	213.278091
997.701172	-48.323296
996.566406	272.057831
995.430664	294.619568
994.295898	98.033813
993.160156	231.524353
992.024414	-93.959381
990.887695	221.847305
989.750977	-137.901276
988.614258	-117.093369
987.477539	134.224533
986.340820	-261.863190
985.203125	-123.324020
984.065430	250.113083
982.926758	-55.685223
981.789063	87.566315
980.650391	-31.489132
979.511719	12.936641
978.372070	45.925335
977.233398	325.034973
976.093750	-140.764618
974.953125	285.528900
973.813477	167.111725
972.672852	154.514587
971.532227	275.228149
970.390625	-70.171379
969.250000	199.933304
968.108398	121.132126
966.966797	496.798096
965.824219	-63.623196
964.681641	355.660980
963.539063	86.927895
962.396484	364.023102
961.253906	97.882050
960.110352	232.954422
958.966797	63.360592
957.822266	-14.449593
956.678711	-147.091263
955.534180	66.097206
954.388672	96.174339
953.244141	-84.190369
952.098633	170.274460
950.953125	147.961929
949.807617	31.996626
948.661133	60.194008
947.514648	-69.236732
946.368164	-2.012867
945.221680	-85.509911
944.074219	-61.539162
942.926758	-12.378159
941.779297	9.449079
940.630859	131.770050
939.483398	201.633041
938.334961	134.676117
937.185547	113.445663
936.037109	142.466034
934.887695	110.006485
933.737305	125.501999
932.587891	177.523331
931.437500	131.646683
930.287109	-125.933846
929.136719	-48.611713
927.985352	331.511353
926.834961	156.220169
925.682617	-107.645943
924.531250	-39.201653
923.378906	142.997192
922.226563	-95.453621
921.074219	-367.820740
919.921875	141.793198
918.768555	-94.008156
917.615234	115.593330
916.460938	252.492386
915.307617	-26.109663
914.153320	-61.629242
912.999023	-128.842300
911.843750	169.331558
910.688477	-228.956039
909.533203	-148.491486
908.377930	-104.281914
907.221680	116.770760
906.066406	2.374713
904.909180	35.360096
903.752930	9.487829
902.595703	-77.462440
901.438477	-128.097427
900.281250	-36.057220
899.123047	-319.663452
897.965820	-116.669662
896.807617	108.897522
895.648438	-22.892962
894.489258	-61.884499
893.331055	93.563736
892.170898	2.671667
891.011719	103.890160
889.851563	-138.223160
888.691406	44.349422
887.531250	118.500862
886.370117	138.483902
885.208984	214.900085
884.047852	-103.500198
882.885742	209.824860
881.724609	81.046547
880.562500	125.949356
879.399414	64.922340
878.237305	-162.808685
877.074219	8.343588
875.911133	-133.640594
874.747070	77.991592
873.583008	91.429314
872.418945	62.106445
871.254883	-52.697441
870.089844	100.272453
868.925781	131.722198
867.759766	88.966431
866.594727	230.569946
865.428711	270.975677
864.262695	43.970383
863.096680	203.460571
861.930664	495.382050
860.763672	313.388062
859.596680	140.452866
858.428711	124.698448
857.260742	290.686951
856.092773	212.072998
854.924805	418.308014
853.756836	297.070068
852.587891	276.752594
851.418945	363.999878
850.249023	366.049042
849.080078	368.069366
847.910156	253.614929
846.739258	273.535614
845.569336	152.391479
844.398438	425.162262
843.227539	196.590118
842.056641	325.999695
840.884766	195.899567
839.712891	81.479256
838.541016	199.549805
837.368164	-80.259186
836.196289	51.124615
835.022461	218.151505
833.849609	105.907410
832.675781	241.500610
831.501953	149.310471
830.328125	251.267288
829.154297	257.194000
827.979492	93.550171
826.804688	335.799408
825.628906	-55.288223
824.454102	15.147744
823.278320	-3.634481
822.102539	73.336792
820.925781	76.716362
819.749023	-9.037596
818.572266	-21.338230
817.395508	93.178696
816.217773	-39.418030
815.040039	123.875023
813.862305	-375.782898
812.684570	-268.203156
811.505859	-71.807304
810.327148	-95.609116
809.147461	-172.791840
807.968750	1.030261
806.789063	-89.596428
805.609375	37.361538
804.428711	-186.562347
803.248047	-303.914490
802.067383	-123.941521
800.886719	38.129597
799.705078	-170.331772
798.523438	-128.201721
797.341797	-37.390713
796.160156	-148.379471
794.977539	-13.431468
793.794922	-328.318878
792.611328	30.157730
791.428711	91.685150
790.245117	55.711151
789.060547	-71.057373
787.876953	-31.888142
786.692383	102.312874
785.507813	329.266479
784.323242	149.203445
783.137695	347.160950
781.952148	140.518372
780.766602	258.701904
779.580078	217.713638
778.393555	-22.086285
777.207031	16.359386
776.020508	630.855957
774.833008	128.305969
773.645508	157.661758
772.458008	17.086279
771.270508	178.644882
770.082031	326.833771
768.893555	97.955444
767.704102	-18.482151
766.514648	272.673309
765.325195	151.721802
764.135742	-8.872515
762.946289	61.729511
761.755859	303.934326
760.565430	253.283478
759.374023	270.806488
758.183594	261.874451
756.992188	204.515762
755.799805	153.729980
754.608398	201.833984
753.416016	122.414635
752.223633	423.070801
751.030273	40.433731
749.837891	158.619598
748.644531	50.578533
747.450195	-55.250046
746.256836	402.902771
745.062500	128.041748
743.868164	17.785902
742.672852	113.684593
741.477539	253.358932
740.282227	11.565169
739.086914	28.440420
737.890625	-230.752930
736.695313	-286.141724
735.498047	-17.431896
734.301758	132.921524
733.104492	-99.834404
731.907227	-37.076122
730.709961	34.402157
729.511719	-88.814682
728.313477	109.471260
727.115234	-103.331017
725.916992	-42.816357
724.717773	54.826828
723.518555	27.913725
722.318359	306.808746
721.119141	-56.389919
719.918945	218.071075
718.718750	154.126114
717.517578	334.631927
716.316406	312.200592
715.115234	361.788208
713.914063	117.018822
712.711914	227.749359
711.509766	194.623062
710.307617	-51.984066
709.104492	183.021317
707.902344	134.832520
706.698242	-24.328983
705.495117	104.002838
704.291016	-100.661964
703.086914	40.809704
701.882813	-41.788292
700.678711	160.638641
699.473633	-110.978043
698.268555	106.736580
697.062500	35.368313
695.857422	-61.961231
694.651367	149.319153
693.444336	-197.584717
692.238281	-23.108427
691.031250	155.719818
689.824219	50.242828
688.616211	98.972198
687.409180	-175.456329
686.200195	-78.781830
684.992188	39.633251
683.784180	-32.672459
682.575195	-126.507759
681.366211	0.822408
680.156250	-97.088478
678.946289	2.243267
677.736328	-303.269073
676.526367	-162.577560
675.315430	12.793835
674.104492	350.484100
672.893555	75.923485
671.682617	-116.206032
670.470703	115.678711
669.258789	453.498810
668.046875	91.029404
666.833984	-31.308775
665.621094	343.388824
664.408203	102.494316
663.194336	10.816697
661.981445	53.136810
660.767578	-122.432564
659.552734	53.905743
658.338867	-194.711334
657.124023	-44.104927
655.908203	52.632557
654.693359	-186.878967
653.477539	-109.355621
652.261719	-18.846170
651.045898	-113.557846
649.829102	33.085365
648.612305	252.951385
647.395508	287.650208
646.177734	251.381851
644.959961	126.969887
643.742188	138.202759
642.524414	237.663422
641.305664	238.210464
640.086914	-4.135312
638.868164	153.426392
637.648438	113.246925
636.429688	182.653351
635.208984	-95.908783
633.989258	95.901390
632.768555	-2.214652
631.547852	71.385109
630.327148	144.905365
629.106445	226.913498
627.884766	98.619331
626.663086	96.814888
625.440430	-1.561000
624.217773	77.891823
622.995117	97.174904
621.772461	251.269531
620.549805	203.789124
619.326172	31.943642
618.102539	138.292221
616.877930	-136.627045
615.654297	193.935928
614.429688	-166.961838
613.204102	-155.802292
611.979492	-215.533981
610.753906	-245.642944
609.528320	-211.975174
608.301758	47.813862
607.075195	84.867004
605.848633	149.224609
604.622070	193.859604
