# Supplementary material for: Raman spectroscopy accurately differentiates mucosal healing from non-healing and biochemical changes following biological therapy in inflammatory bowel disease
Source: PLoS One. 2021 Jun 2;16(6):e0252210. doi: 10.1371/journal.pone.0252210 (PMC8172032; doi:10.1371/journal.pone.0252210)
Supplement: S4 Dataset — (ZIP) [file pone.0252210.s006.zip › CD Mucosal healing/OC030-1 post_base sub cr removed_13__X_-19536.5__Y_47767.5__Time_144.txt]

1714.774414	-32.734432
1713.797852	-239.061569
1712.820313	-12.849653
1711.843750	-36.745426
1710.866211	62.229725
1709.888672	21.438868
1708.911133	178.758118
1707.933594	73.362099
1706.955078	26.971508
1705.976563	90.549995
1704.998047	232.013535
1704.019531	261.374207
1703.040039	98.518074
1702.061523	252.068130
1701.082031	63.847778
1700.101563	218.809937
1699.122070	358.591278
1698.141602	250.691711
1697.161133	194.718353
1696.180664	447.228973
1695.200195	388.367584
1694.218750	394.966370
1693.238281	421.738647
1692.256836	559.449829
1691.274414	567.903687
1690.292969	428.658356
1689.310547	453.935272
1688.328125	657.069275
1687.345703	704.701538
1686.363281	501.035767
1685.379883	621.968018
1684.396484	630.376831
1683.413086	760.840271
1682.429688	701.710388
1681.445313	604.916809
1680.461914	648.998596
1679.477539	618.236023
1678.493164	927.905273
1677.507813	792.939758
1676.523438	921.307800
1675.538086	751.681458
1674.552734	770.894409
1673.566406	946.926086
1672.581055	995.442810
1671.594727	1107.787109
1670.608398	991.799683
1669.622070	995.576538
1668.634766	970.343384
1667.648438	1094.095581
1666.661133	979.201721
1665.673828	1254.750366
1664.685547	1140.547607
1663.698242	1244.321655
1662.709961	1515.492554
1661.721680	1190.520630
1660.733398	1372.411865
1659.744141	1096.269775
1658.755859	1236.754639
1657.766602	1239.963745
1656.777344	1317.893677
1655.787109	1068.058716
1654.797852	1067.794067
1653.807617	988.736389
1652.817383	1079.689697
1651.827148	859.137695
1650.835938	961.967346
1649.844727	663.555847
1648.853516	514.011597
1647.862305	359.962585
1646.871094	328.250671
1645.878906	249.708038
1644.886719	124.405670
1643.894531	-13.291860
1642.902344	-81.532562
1641.910156	-85.635223
1640.916992	-83.713943
1639.923828	98.376900
1638.930664	38.508080
1637.936523	-62.767502
1636.943359	116.268806
1635.949219	-117.839249
1634.955078	-50.636143
1633.960938	-64.352280
1632.965820	-3.539738
1631.970703	-18.340527
1630.975586	-208.758896
1629.980469	-216.678619
1628.985352	160.427155
1627.989258	51.350517
1626.993164	-56.906868
1625.997070	80.248581
1625.000977	318.026154
1624.003906	538.042175
1623.007813	603.651672
1622.010742	659.454529
1621.012695	784.268738
1620.015625	817.837158
1619.017578	812.715027
1618.020508	506.387482
1617.021484	476.502106
1616.023438	93.049416
1615.025391	-27.170881
1614.026367	-15.504163
1613.027344	-105.453987
1612.028320	-47.868797
1611.028320	-105.006996
1610.029297	105.853424
1609.029297	36.873558
1608.029297	214.799164
1607.028320	411.589050
1606.028320	229.185989
1605.027344	345.905334
1604.026367	436.970093
1603.025391	112.465233
1602.023438	79.064316
1601.022461	116.836433
1600.020508	-4.411145
1599.018555	5.634761
1598.016602	60.612167
1597.013672	-40.757740
1596.010742	15.162519
1595.007813	89.802635
1594.004883	83.888115
1593.001953	10.512569
1591.998047	18.522903
1590.994141	115.677025
1589.990234	-6.024397
1588.986328	26.632145
1587.981445	409.172546
1586.976563	426.795441
1585.971680	556.858765
1584.966797	650.692261
1583.961914	544.116699
1582.956055	635.914368
1581.950195	673.246216
1580.944336	671.760193
1579.938477	712.187561
1578.931641	638.298828
1577.924805	668.777405
1576.917969	795.734497
1575.911133	823.970703
1574.904297	662.496643
1573.896484	613.096985
1572.888672	608.074463
1571.880859	597.997559
1570.873047	541.273865
1569.864258	549.661377
1568.855469	786.748718
1567.846680	758.911560
1566.837891	803.868286
1565.829102	874.830627
1564.819336	834.219666
1563.809570	941.577271
1562.799805	1004.809937
1561.790039	883.868164
1560.779297	947.114014
1559.768555	924.763550
1558.757813	917.952454
1557.747070	1066.606323
1556.736328	834.268188
1555.724609	780.727356
1554.712891	1030.161865
1553.701172	991.990234
1552.689453	1067.650757
1551.676758	1125.070435
1550.664063	1073.670776
1549.651367	1035.104980
1548.638672	1123.163940
1547.625977	1099.842041
1546.612305	998.823669
1545.598633	915.779663
1544.584961	868.777466
1543.571289	868.121155
1542.556641	859.533203
1541.541992	762.935608
1540.527344	761.707336
1539.512695	744.770447
1538.498047	572.750183
1537.482422	490.894257
1536.466797	553.303528
1535.451172	489.044434
1534.434570	445.191559
1533.418945	390.766052
1532.402344	449.516754
1531.385742	433.220551
1530.369141	396.027893
1529.351563	371.442688
1528.334961	434.122711
1527.317383	426.949738
1526.299805	231.531723
1525.281250	244.362915
1524.263672	231.120926
1523.245117	294.738617
1522.226563	136.780075
1521.208008	145.701309
1520.188477	272.544250
1519.168945	149.633926
1518.150391	88.092751
1517.129883	265.180695
1516.110352	71.898727
1515.089844	45.273117
1514.070313	-43.347591
1513.049805	103.880157
1512.028320	176.229004
1511.007813	-21.288118
1509.986328	91.328972
1508.964844	-196.643875
1507.943359	130.594238
1506.921875	59.880028
1505.899414	-72.725838
1504.876953	27.543543
1503.854492	-144.240128
1502.832031	-39.684669
1501.808594	-145.603241
1500.786133	-34.225769
1499.762695	-10.351735
1498.739258	-196.784988
1497.714844	-25.288250
1496.691406	-107.563637
1495.666992	152.543991
1494.642578	-160.728821
1493.617188	-47.292126
1492.592773	50.351120
1491.567383	-118.264519
1490.541992	65.399551
1489.516602	197.480576
1488.491211	196.279999
1487.464844	100.181908
1486.438477	276.890198
1485.412109	322.938812
1484.385742	371.114655
1483.358398	301.493378
1482.331055	348.838165
1481.303711	337.105438
1480.276367	694.695068
1479.249023	580.131226
1478.220703	704.787598
1477.192383	818.807068
1476.164063	1034.293213
1475.135742	948.751282
1474.106445	1071.664429
1473.077148	1283.253784
1472.047852	1186.382080
1471.018555	1417.467407
1469.989258	1607.375732
1468.958984	1662.003418
1467.928711	1723.876465
1466.898438	2126.085205
1465.868164	2085.435791
1464.836914	2336.722900
1463.805664	2348.698242
1462.774414	2355.245361
1461.743164	2297.955078
1460.710938	2471.429199
1459.679688	2476.952148
1458.647461	2616.665771
1457.615234	2542.827393
1456.582031	2790.923584
1455.549805	2680.946777
1454.516602	2920.690186
1453.483398	2896.327393
1452.449219	3028.841553
1451.416016	2760.572510
1450.381836	2996.387695
1449.347656	3135.556885
1448.313477	2978.044189
1447.279297	2820.336182
1446.244141	2824.457764
1445.208984	2967.547852
1444.173828	2733.248047
1443.138672	2594.958984
1442.102539	2613.316406
1441.066406	2588.444092
1440.030273	2484.975342
1438.994141	2563.358398
1437.958008	2333.142822
1436.920898	2352.975098
1435.883789	1973.427002
1434.846680	1869.177734
1433.808594	1777.396362
1432.771484	1541.587646
1431.733398	1277.923218
1430.695313	1274.156250
1429.657227	1040.625610
1428.618164	943.249695
1427.579102	916.394287
1426.540039	712.907288
1425.500977	751.401184
1424.461914	625.925964
1423.421875	613.767700
1422.381836	402.474640
1421.341797	465.732513
1420.301758	407.991821
1419.260742	435.772736
1418.219727	282.221466
1417.178711	395.439880
1416.137695	221.699707
1415.096680	-50.131569
1414.054688	40.256977
1413.012695	226.119293
1411.970703	-2.950614
1410.928711	-189.219131
1409.885742	-171.903732
1408.842773	16.235912
1407.799805	-64.483597
1406.756836	-77.361908
1405.712891	-95.272789
1404.668945	87.658783
1403.625000	97.362595
1402.581055	34.323063
1401.537109	141.934738
1400.492188	201.863953
1399.447266	276.860443
1398.402344	442.135040
1397.357422	424.424957
1396.311523	331.588989
1395.265625	324.053253
1394.219727	429.323364
1393.173828	414.427338
1392.126953	324.495697
1391.081055	232.225372
1390.034180	265.215637
1388.986328	235.729065
1387.939453	141.355301
1386.891602	204.699066
1385.843750	130.616745
1384.795898	236.710144
1383.748047	37.961861
1382.699219	84.330231
1381.651367	-61.520935
1380.602539	239.957779
1379.552734	64.457199
1378.503906	24.059889
1377.454102	123.632469
1376.404297	76.099701
1375.354492	265.826447
1374.303711	418.229889
1373.253906	131.822052
1372.203125	142.467148
1371.152344	138.363998
1370.100586	12.327806
1369.049805	23.652754
1367.998047	60.097023
1366.946289	9.579955
1365.894531	86.334824
1364.841797	53.729305
1363.789063	-20.929516
1362.736328	-174.942810
1361.683594	-10.134289
1360.630859	-103.854149
1359.577148	-130.129395
1358.523438	10.485026
1357.469727	-47.572277
1356.415039	-132.681320
1355.361328	-38.529060
1354.306641	-48.493633
1353.251953	16.358459
1352.197266	101.348160
1351.141602	126.996773
1350.085938	388.762085
1349.030273	154.360199
1347.974609	476.176178
1346.918945	418.615356
1345.862305	468.032104
1344.805664	485.513092
1343.749023	431.415558
1342.691406	744.487976
1341.634766	564.635071
1340.577148	613.111145
1339.519531	478.604218
1338.460938	661.468201
1337.403320	579.682068
1336.344727	530.441528
1335.286133	704.304199
1334.226563	670.586670
1333.167969	439.341034
1332.108398	270.366882
1331.048828	321.888977
1329.989258	460.270050
1328.928711	366.604248
1327.869141	438.909515
1326.808594	222.477478
1325.748047	384.413544
1324.686523	403.403564
1323.625977	269.679260
1322.564453	444.922150
1321.502930	215.721252
1320.440430	300.330750
1319.378906	377.875671
1318.316406	418.752777
1317.253906	371.213348
1316.190430	437.454895
1315.127930	262.504578
1314.064453	299.906952
1313.000977	497.795319
1311.937500	461.973999
1310.873047	401.908295
1309.809570	307.769867
1308.745117	524.179443
1307.679688	423.401855
1306.615234	372.243225
1305.549805	429.702881
1304.484375	207.141083
1303.418945	395.655243
1302.353516	333.708954
1301.287109	119.773544
1300.220703	247.837372
1299.154297	221.436981
1298.087891	185.581406
1297.020508	27.321054
1295.954102	168.994415
1294.886719	43.422932
1293.818359	-40.023399
1292.750977	-191.782715
1291.682617	-16.892288
1290.614258	-74.705414
1289.545898	-16.914923
1288.476563	-44.598511
1287.407227	-214.074554
1286.338867	-172.426437
1285.268555	-154.950928
1284.199219	41.629459
1283.128906	10.739747
1282.058594	-68.771469
1280.988281	238.783157
1279.917969	37.551811
1278.846680	-9.141850
1277.775391	181.752396
1276.704102	96.546570
1275.632813	185.270401
1274.560547	227.824509
1273.488281	361.081879
1272.416016	511.681427
1271.343750	640.524597
1270.270508	427.708160
1269.197266	779.287292
1268.124023	811.213135
1267.050781	809.236450
1265.977539	941.737915
1264.903320	886.621826
1263.829102	980.573608
1262.753906	1172.293823
1261.679688	1110.640991
1260.604492	1085.841187
1259.529297	1358.592041
1258.454102	998.042419
1257.378906	1117.730713
1256.302734	899.125061
1255.226563	1029.004272
1254.150391	1202.869385
1253.073242	1272.250610
1251.997070	1273.682739
1250.919922	1185.338501
1249.841797	1182.376343
1248.764648	1235.530396
1247.686523	1194.068604
1246.608398	1208.720215
1245.530273	1267.292358
1244.452148	1124.394409
1243.373047	1159.051636
1242.293945	1060.317505
1241.214844	1097.748169
1240.135742	1118.337524
1239.055664	1219.169922
1237.975586	1259.461060
1236.895508	1210.140259
1235.815430	1274.959961
1234.734375	1187.163940
1233.654297	1286.168213
1232.573242	1370.731812
1231.491211	1278.528320
1230.410156	1469.879028
1229.328125	1314.958618
1228.246094	1288.539185
1227.163086	1380.863403
1226.081055	1347.378662
1224.998047	1384.184204
1223.915039	1529.917847
1222.832031	1368.509644
1221.748047	1013.821594
1220.664063	893.854675
1219.580078	1066.455688
1218.496094	775.086060
1217.412109	727.902100
1216.327148	514.142212
1215.242188	812.456360
1214.157227	637.478699
1213.071289	607.447510
1211.985352	743.963928
1210.899414	713.965820
1209.813477	693.642944
1208.727539	531.053162
1207.640625	626.535583
1206.553711	505.027283
1205.466797	590.821533
1204.378906	519.967346
1203.291016	321.452667
1202.203125	301.219330
1201.115234	227.993362
1200.027344	72.916878
1198.938477	247.608109
1197.849609	13.118734
1196.760742	7.221777
1195.670898	-25.171631
1194.582031	50.578972
1193.492188	-20.403986
1192.401367	-16.904186
1191.311523	-47.141022
1190.220703	-17.370308
1189.129883	-59.759373
1188.039063	70.676041
1186.947266	138.547882
1185.856445	127.059692
1184.764648	-90.894646
1183.671875	101.416054
1182.580078	240.737091
1181.487305	226.405228
1180.394531	307.855774
1179.301758	300.445465
1178.208984	249.763458
1177.115234	414.615417
1176.021484	500.197113
1174.927734	547.269836
1173.833008	512.770691
1172.738281	542.760437
1171.643555	594.111755
1170.548828	650.055725
1169.454102	624.466248
1168.358398	495.880646
1167.262695	527.378174
1166.166992	513.254700
1165.070313	745.138062
1163.973633	606.344543
1162.876953	625.089172
1161.780273	667.508911
1160.683594	690.600159
1159.585938	754.070313
1158.488281	857.875427
1157.389648	1054.494263
1156.291992	1059.930908
1155.193359	838.556091
1154.094727	721.981384
1152.996094	915.169495
1151.896484	702.831787
1150.796875	864.498535
1149.697266	801.892578
1148.597656	641.411499
1147.498047	564.108337
1146.397461	834.218018
1145.296875	839.730408
1144.195313	759.320740
1143.094727	595.407593
1141.993164	904.694214
1140.891602	894.896240
1139.789063	796.871948
1138.687500	1074.211060
1137.584961	1277.488159
1136.482422	1131.118774
1135.379883	1359.880249
1134.276367	1443.395508
1133.172852	1764.043823
1132.069336	1816.015137
1130.964844	1808.353638
1129.861328	2011.594238
1128.756836	2174.136719
1127.652344	2222.475830
1126.546875	2130.609375
1125.442383	2024.270264
1124.336914	2187.895264
1123.230469	2149.742432
1122.125000	2028.397095
1121.018555	2299.997559
1119.912109	1976.814331
1118.805664	2181.431641
1117.699219	2118.200684
1116.591797	2038.143433
1115.484375	2009.878662
1114.376953	1981.333008
1113.268555	2066.017090
1112.160156	1913.945679
1111.051758	2042.929077
1109.943359	1913.975708
1108.833984	1945.446899
1107.725586	1808.901245
1106.616211	1927.172241
1105.505859	1945.933716
1104.396484	1933.708862
1103.286133	2029.753906
1102.175781	1854.134399
1101.064453	2046.284668
1099.954102	2056.468750
1098.842773	1847.085815
1097.731445	1932.165527
1096.619141	1884.942383
1095.507813	1752.637939
1094.395508	1794.421875
1093.282227	2029.017944
1092.169922	1865.313110
1091.056641	1755.542725
1089.943359	1774.983765
1088.830078	1631.789795
1087.716797	1598.949097
1086.602539	1946.845337
1085.488281	1753.512939
1084.373047	1830.334229
1083.258789	1998.517212
1082.143555	1734.013672
1081.028320	1767.711670
1079.913086	1927.959595
1078.796875	1702.789551
1077.680664	1632.406128
1076.564453	1707.316040
1075.448242	1718.590576
1074.331055	1755.411621
1073.213867	1548.056274
1072.096680	1518.763062
1070.979492	1498.624146
1069.861328	1328.254272
1068.743164	1556.077271
1067.625000	1502.449097
1066.505859	1378.349609
1065.386719	1455.463867
1064.267578	1541.689331
1063.148438	1576.172119
1062.029297	1425.571411
1060.909180	1274.825439
1059.789063	1350.819946
1058.667969	1419.556152
1057.547852	1233.255127
1056.426758	1334.323975
1055.305664	1194.476318
1054.183594	1288.120605
1053.062500	1288.127563
1051.940430	1222.567383
1050.818359	1306.280518
1049.695313	1231.064575
1048.572266	1363.403320
1047.449219	1215.569580
1046.326172	1146.954834
1045.203125	1050.240356
1044.079102	860.163818
1042.955078	1054.617920
1041.830078	1085.718994
1040.706055	969.915466
1039.581055	858.687256
1038.456055	929.026306
1037.331055	838.578186
1036.205078	899.340698
1035.079102	1183.364868
1033.953125	1067.002197
1032.826172	1222.721436
1031.700195	1159.701904
1030.573242	1129.162964
1029.445313	1000.922791
1028.318359	696.071716
1027.190430	607.342163
1026.062500	490.716431
1024.934570	278.875580
1023.805664	538.356079
1022.676758	600.374939
1021.547852	455.791901
1020.418945	399.396332
1019.289063	417.204224
1018.159180	485.991333
1017.029297	582.544128
1015.898438	667.431396
1014.767578	647.987427
1013.636719	790.719543
1012.505859	933.381958
1011.375000	946.302246
1010.243164	1017.091064
1009.111328	1009.162964
1007.978516	1276.620850
1006.846680	1680.488403
1005.713867	2500.524902
1004.581055	3378.025391
1003.447266	3711.841309
1002.313477	3326.705811
1001.179688	2525.847168
1000.045898	1864.035645
998.912109	1551.367554
997.777344	1236.589355
996.642578	1185.219727
995.506836	1071.617554
994.372070	1149.692017
993.236328	1156.285522
992.100586	1172.193115
990.963867	1070.571167
989.828125	982.941223
988.691406	641.905884
987.553711	902.572693
986.416992	912.124634
985.279297	875.715515
984.141602	834.842896
983.003906	941.461487
981.865234	1006.722229
980.726563	736.125061
979.587891	902.913757
978.448242	1023.759888
977.309570	1059.629272
976.169922	1205.980957
975.030273	1239.800415
973.889648	1106.012451
972.749023	1181.518188
971.608398	1321.473755
970.467773	1002.280823
969.326172	1030.071533
968.184570	1007.539978
967.042969	1005.861816
965.901367	1002.083618
964.758789	959.505127
963.616211	793.321350
962.473633	916.280945
961.330078	1050.842041
960.186523	814.336670
959.042969	727.067810
957.899414	889.709534
956.754883	896.780945
955.610352	665.986084
954.465820	659.827759
953.321289	582.966919
952.175781	593.303223
951.030273	635.891846
949.884766	658.120239
948.738281	685.146973
947.591797	735.261841
946.445313	550.244446
945.298828	744.785400
944.151367	457.572144
943.003906	629.710632
941.856445	475.574768
940.708008	506.634613
939.559570	563.038147
938.411133	466.834717
937.262695	464.448608
936.113281	494.246826
934.964844	280.381195
933.814453	479.393097
932.665039	557.820313
931.514648	470.182587
930.364258	325.920074
929.213867	225.259033
928.062500	231.908218
926.912109	357.175537
925.759766	362.062592
924.608398	267.130829
923.456055	249.843826
922.303711	103.237038
921.151367	50.176563
919.999023	133.775452
918.845703	94.916283
917.692383	63.165359
916.539063	72.582657
915.384766	-8.549480
914.230469	-114.338638
913.076172	-156.261307
911.920898	-293.183258
910.766602	-275.521454
909.611328	-268.934082
908.455078	-184.990204
907.299805	-50.951305
906.143555	-59.478447
904.987305	-187.817703
903.830078	-91.578201
902.673828	-78.917191
901.516602	6.453810
900.359375	58.089138
899.201172	232.163315
898.042969	69.299362
896.884766	175.937149
895.726563	92.815277
894.567383	186.333298
893.408203	87.922485
892.249023	7.878745
891.088867	111.119461
889.929688	24.806702
888.769531	83.299751
887.608398	92.332176
886.448242	90.296005
885.287109	18.534760
884.125977	-127.422112
882.963867	-81.365616
881.801758	131.752655
880.639648	196.184601
879.477539	265.298248
878.315430	321.061157
877.152344	223.806717
875.989258	261.931580
874.825195	104.327881
873.661133	82.060707
872.497070	71.237801
871.333008	74.097641
870.168945	-26.357670
869.003906	33.098251
867.838867	76.947334
866.672852	22.026407
865.506836	52.690994
864.340820	-15.380444
863.174805	-69.799561
862.008789	118.507484
860.841797	201.331848
859.674805	118.121857
858.506836	44.058376
857.339844	277.540680
856.171875	219.404663
855.003906	242.140030
853.834961	318.786163
852.666016	50.268982
851.497070	131.588562
850.328125	289.133636
849.158203	276.442657
847.988281	167.526062
846.818359	119.179695
845.647461	108.980133
844.477539	-136.159714
843.306641	32.802120
842.134766	125.680008
840.963867	23.971514
839.791992	103.456039
838.619141	151.640228
837.447266	164.051773
836.274414	-35.777939
835.101563	188.903091
833.928711	214.720551
832.754883	327.602631
831.581055	507.381378
830.407227	222.875870
829.232422	373.555267
828.058594	292.139771
826.883789	380.218262
825.708008	227.434006
824.533203	235.148178
823.357422	93.505119
822.181641	67.719124
821.004883	110.937874
819.828125	169.648285
818.651367	36.785957
817.474609	117.578529
816.296875	-6.475852
815.119141	-57.152477
813.941406	-63.422764
812.763672	-178.760971
811.584961	-62.938622
810.406250	-78.427650
809.226563	-240.686172
808.047852	-158.631317
806.868164	-16.772551
805.688477	44.938431
804.507813	90.941841
803.327148	-14.154996
802.146484	-170.393967
800.965820	-273.476990
799.784180	-177.055801
798.603516	-65.335770
797.420898	119.329613
796.239258	-135.118988
795.056641	-72.758110
793.874023	-54.920792
792.691406	-30.638220
791.507813	15.586082
790.324219	-18.104486
789.140625	299.917511
787.956055	-41.790005
786.772461	105.335777
785.586914	152.667267
784.402344	-12.511605
783.216797	169.237289
782.032227	98.724922
780.845703	81.063393
779.660156	65.387123
778.473633	5.324833
777.287109	-10.780077
776.100586	-9.448764
774.913086	-30.417492
773.725586	41.057663
772.538086	72.555717
771.349609	174.377487
770.161133	192.128433
768.972656	196.405701
767.784180	257.739288
766.594727	400.329468
765.405273	337.753967
764.215820	391.687897
763.026367	317.655304
761.835938	459.139618
760.645508	527.696777
759.454102	776.399231
758.262695	899.367249
757.072266	1068.222900
755.879883	1181.803711
754.688477	976.373840
753.496094	929.038513
752.303711	1039.685791
751.110352	868.900879
749.917969	902.204163
748.724609	810.129944
747.530273	873.726990
746.336914	871.247864
745.142578	1057.241211
743.948242	979.730591
742.752930	748.551819
741.558594	554.557251
740.363281	755.001160
739.166992	637.414551
737.971680	532.848633
736.775391	452.248871
735.579102	713.127014
734.381836	463.609283
733.185547	529.237305
731.988281	445.877258
730.790039	419.290131
729.592773	438.510101
728.394531	494.759705
727.196289	378.147736
725.997070	364.196716
724.797852	612.363708
723.598633	458.331299
722.399414	452.798798
721.199219	586.931763
719.999023	443.664917
718.798828	571.039917
717.598633	637.193298
716.397461	439.286163
715.196289	505.339142
713.994141	381.612183
712.792969	447.585297
711.590820	230.165176
710.388672	370.203125
709.185547	285.784790
707.982422	316.853516
706.779297	210.746246
705.576172	217.923004
704.372070	138.075363
703.167969	127.948708
701.963867	63.500328
700.759766	205.775436
699.554688	37.116390
698.349609	109.935524
697.143555	43.719910
695.938477	-18.003557
694.732422	87.698006
693.525391	-114.930710
692.319336	-115.380142
691.112305	-111.336090
689.905273	-98.450630
688.697266	36.113331
687.490234	-176.302094
686.282227	-188.892838
685.073242	58.926006
683.865234	-102.883797
682.656250	62.869961
681.447266	-26.913288
680.237305	-23.265663
679.028320	58.595440
677.818359	140.672241
676.607422	101.740440
675.397461	11.151735
674.186523	72.347069
672.975586	-19.799191
671.763672	54.924084
670.551758	119.094055
669.339844	198.666916
668.127930	92.633514
666.915039	133.894424
665.703125	164.644501
664.489258	254.014603
663.276367	47.834911
662.062500	-4.653279
660.848633	-9.313046
659.634766	-33.071068
658.419922	-37.077503
657.205078	-51.547157
655.990234	-117.443306
654.775391	-103.231110
653.559570	-101.642288
652.343750	-114.831848
651.126953	46.789246
649.911133	-51.989010
648.694336	-221.490204
647.477539	98.051170
646.259766	19.537899
645.041992	100.549973
643.824219	84.954109
642.606445	187.888138
641.387695	155.521805
640.168945	108.314575
638.950195	39.811085
637.730469	-47.839649
636.511719	27.950914
635.291016	-76.589256
634.071289	-107.995018
632.850586	17.400122
631.629883	33.298901
630.409180	-150.378448
629.188477	-46.525192
627.966797	25.043091
626.745117	-19.327600
625.522461	139.853119
624.300781	163.729492
623.078125	163.796249
621.854492	319.988007
620.631836	111.643127
619.408203	273.490723
618.184570	-21.195627
616.960938	73.328293
615.736328	-29.615181
614.511719	70.126823
613.287109	-46.896614
612.061523	-55.546619
610.835938	97.476227
609.610352	-135.223969
608.384766	-93.112755
607.158203	59.025352
605.931641	-27.153833
604.705078	81.949760
