# Supplementary material for: Raman spectroscopy accurately differentiates mucosal healing from non-healing and biochemical changes following biological therapy in inflammatory bowel disease
Source: PLoS One. 2021 Jun 2;16(6):e0252210. doi: 10.1371/journal.pone.0252210 (PMC8172032; doi:10.1371/journal.pone.0252210)
Supplement: S4 Dataset — (ZIP) [file pone.0252210.s006.zip › CD Mucosal healing/EC027-1-1_BL sub CR removed_65__X_-21291.7__Y_3619.86__Time_725.txt]

1714.656250	-32.779919
1713.679688	-202.647827
1712.703125	-72.179657
1711.725586	174.259354
1710.749023	70.205086
1709.771484	125.053528
1708.792969	19.808561
1707.815430	92.236275
1706.836914	87.659760
1705.858398	89.188171
1704.879883	-331.550537
1703.901367	-183.909943
1702.922852	60.731804
1701.943359	-95.371910
1700.963867	-68.796013
1699.983398	212.494385
1699.003906	117.422623
1698.023438	-59.805698
1697.042969	-62.549137
1696.062500	210.593704
1695.082031	137.039749
1694.100586	-31.981043
1693.120117	8.041327
1692.137695	78.001999
1691.156250	436.854736
1690.174805	171.837646
1689.192383	283.681702
1688.209961	313.437378
1687.227539	495.794434
1686.244141	500.053894
1685.261719	544.935364
1684.278320	555.736389
1683.294922	271.431702
1682.311523	536.509644
1681.327148	431.897003
1680.342773	572.838013
1679.358398	567.898987
1678.374023	731.171509
1677.389648	812.456299
1676.404297	614.946411
1675.418945	622.828308
1674.433594	711.004089
1673.448242	786.375732
1672.461914	1029.632690
1671.475586	1390.193359
1670.489258	1251.721436
1669.502930	1196.132690
1668.516602	1260.536011
1667.529297	1022.759949
1666.541992	1239.380493
1665.554688	1310.440186
1664.566406	1326.198608
1663.579102	1326.506958
1662.590820	1361.709473
1661.602539	1376.121948
1660.614258	1557.929565
1659.625000	1212.751465
1658.635742	1580.771240
1657.647461	1408.731689
1656.657227	1319.221680
1655.667969	1235.448486
1654.677734	1109.727783
1653.688477	1135.287354
1652.697266	1071.218994
1651.707031	1004.903198
1650.716797	1187.551270
1649.725586	1047.885986
1648.734375	625.780640
1647.743164	671.953857
1646.750977	826.742737
1645.759766	326.672424
1644.767578	418.698761
1643.775391	355.197449
1642.783203	302.569000
1641.790039	308.298523
1640.796875	227.221985
1639.803711	288.903992
1638.810547	250.592804
1637.817383	59.607071
1636.823242	161.574051
1635.829102	261.098114
1634.834961	-8.119184
1633.840820	-13.536326
1632.845703	112.959404
1631.850586	81.600548
1630.855469	371.668976
1629.860352	-69.981133
1628.865234	36.152939
1627.869141	2.962502
1626.873047	-14.258146
1625.876953	-99.683868
1624.880859	-108.659386
1623.883789	-120.112816
1622.887695	-191.856430
1621.890625	104.442184
1620.892578	-116.807091
1619.895508	111.317177
1618.897461	153.011703
1617.899414	302.444946
1616.901367	-65.172592
1615.903320	-91.370583
1614.904297	18.963589
1613.906250	27.045362
1612.907227	108.633698
1611.907227	-9.011482
1610.908203	-66.235580
1609.908203	-31.642237
1608.908203	168.073486
1607.908203	252.491882
1606.908203	323.828064
1605.907227	52.141201
1604.906250	26.703093
1603.905273	-111.239670
1602.904297	-37.127895
1601.903320	73.603531
1600.901367	-119.122414
1599.899414	-178.379440
1598.897461	-23.205706
1597.895508	6.431006
1596.892578	-193.934647
1595.889648	-23.190590
1594.886719	-244.378571
1593.883789	-154.686737
1592.880859	-219.113724
1591.876953	-119.073761
1590.873047	-42.594959
1589.869141	-154.064377
1588.865234	-135.076004
1587.860352	87.307678
1586.855469	7.047241
1585.850586	10.203236
1584.845703	36.765968
1583.839844	162.286362
1582.834961	162.631821
1581.829102	345.255707
1580.823242	-21.796642
1579.816406	-235.140259
1578.810547	132.071609
1577.803711	33.153431
1576.796875	155.379654
1575.790039	82.350685
1574.782227	11.861688
1573.775391	-102.889832
1572.767578	-79.896408
1571.759766	-150.585938
1570.750977	25.533947
1569.743164	149.519226
1568.734375	125.273422
1567.725586	23.017754
1566.716797	175.158051
1565.707031	137.606506
1564.697266	68.813377
1563.687500	59.614422
1562.677734	470.577881
1561.667969	40.871696
1560.657227	23.534838
1559.647461	-9.465618
1558.636719	50.729519
1557.625000	-127.657181
1556.614258	149.918457
1555.602539	207.051468
1554.590820	38.711594
1553.579102	118.879868
1552.567383	123.804993
1551.554688	485.750122
1550.541992	115.103745
1549.529297	360.198761
1548.516602	248.108414
1547.502930	-21.828253
1546.490234	98.613976
1545.476563	211.096634
1544.462891	173.495773
1543.448242	14.320126
1542.434570	97.897820
1541.419922	282.002869
1540.405273	-35.040604
1539.390625	200.349045
1538.375000	102.533722
1537.359375	213.625275
1536.343750	-243.048355
1535.328125	30.266602
1534.312500	-47.394753
1533.295898	253.809586
1532.280273	232.543198
1531.262695	-13.095932
1530.246094	125.136314
1529.229492	98.296890
1528.211914	-83.217888
1527.194336	113.703880
1526.176758	184.248169
1525.159180	159.384201
1524.140625	183.261902
1523.122070	6.312288
1522.103516	145.664932
1521.084961	354.242401
1520.065430	-165.032272
1519.046875	115.206047
1518.027344	104.761612
1517.006836	-39.441235
1515.987305	163.078827
1514.966797	93.119560
1513.947266	28.198048
1512.925781	14.478293
1511.905273	-99.457275
1510.884766	-100.576591
1509.863281	75.177345
1508.841797	178.900238
1507.820313	-104.787430
1506.797852	-70.576920
1505.776367	-49.315964
1504.753906	-58.964706
1503.731445	-225.034042
1502.708008	-257.967499
1501.685547	-98.910515
1500.662109	-29.683384
1499.638672	31.711437
1498.615234	-203.945038
1497.591797	-339.820984
1496.567383	-342.735352
1495.542969	-279.260315
1494.518555	-59.931145
1493.494141	-175.745941
1492.468750	112.247574
1491.443359	-144.354294
1490.417969	38.530537
1489.392578	37.300560
1488.367188	-76.409378
1487.340820	126.444481
1486.314453	91.687614
1485.288086	327.404175
1484.261719	37.238861
1483.234375	346.649292
1482.207031	436.469208
1481.179688	248.185181
1480.152344	370.957672
1479.125000	542.027222
1478.096680	506.485901
1477.068359	468.330109
1476.040039	572.774963
1475.011719	705.115906
1473.982422	956.991638
1472.953125	534.029724
1471.923828	767.877075
1470.894531	1082.991211
1469.864258	1555.631714
1468.834961	1150.446777
1467.804688	1281.966797
1466.774414	1741.370728
1465.743164	1371.789185
1464.712891	1314.938965
1463.681641	1814.524048
1462.650391	1711.760620
1461.618164	1865.509766
1460.586914	1800.783447
1459.554688	2391.041504
1458.522461	2120.533203
1457.490234	2075.966309
1456.458008	2183.614746
1455.424805	2111.068115
1454.391602	1937.081787
1453.358398	2199.261719
1452.325195	1961.905273
1451.291016	2469.754395
1450.256836	2478.179932
1449.222656	2240.846191
1448.188477	2150.508057
1447.154297	2376.738037
1446.119141	2007.879517
1445.083984	2016.326660
1444.048828	2227.224609
1443.013672	2185.015381
1441.977539	2069.452393
1440.941406	1789.550903
1439.905273	1889.059448
1438.869141	2165.496338
1437.832031	1799.833374
1436.795898	1591.030273
1435.758789	1470.738159
1434.720703	1630.867554
1433.683594	1237.928589
1432.645508	1057.244141
1431.608398	1113.960938
1430.569336	1046.985352
1429.531250	992.704834
1428.493164	529.820129
1427.454102	682.536255
1426.415039	797.402954
1425.375977	488.738983
1424.335938	661.636108
1423.296875	466.617004
1422.256836	634.501526
1421.215820	280.952209
1420.175781	526.975769
1419.135742	302.130737
1418.094727	314.040314
1417.053711	134.738113
1416.011719	101.491974
1414.970703	-80.076927
1413.928711	316.943878
1412.886719	-85.754150
1411.844727	-85.971695
1410.802734	-8.198923
1409.759766	114.828415
1408.716797	21.818960
1407.673828	225.321533
1406.630859	104.863472
1405.586914	-20.499750
1404.542969	-77.946625
1403.499023	153.329376
1402.455078	63.425785
1401.411133	-23.841164
1400.366211	34.473026
1399.321289	25.154114
1398.276367	33.485050
1397.230469	272.484772
1396.185547	7.811905
1395.139648	106.615974
1394.093750	258.080536
1393.046875	254.304886
1392.000977	142.989685
1390.954102	182.007828
1389.907227	-89.213547
1388.860352	272.834808
1387.812500	272.090485
1386.765625	-231.237320
1385.717773	128.432205
1384.669922	315.566559
1383.621094	-22.163956
1382.573242	-22.260168
1381.524414	-119.687302
1380.475586	-199.466797
1379.425781	25.568161
1378.376953	133.298401
1377.327148	256.068146
1376.277344	41.995975
1375.227539	-82.032349
1374.176758	118.408218
1373.126953	-17.795076
1372.076172	90.546814
1371.025391	34.432533
1369.973633	-78.862892
1368.922852	-7.560802
1367.871094	156.013107
1366.819336	-255.734970
1365.766602	7.693049
1364.714844	-236.757431
1363.662109	-3.042025
1362.609375	-137.618500
1361.556641	-20.693377
1360.502930	178.401871
1359.450195	-30.322481
1358.396484	-2.604076
1357.341797	-2.113987
1356.288086	53.209877
1355.233398	-18.092070
1354.178711	52.392117
1353.124023	167.697830
1352.069336	320.346771
1351.013672	495.408752
1349.958984	516.647095
1348.903320	540.490417
1347.846680	383.329773
1346.791016	372.751801
1345.734375	436.715149
1344.677734	537.991455
1343.621094	664.156860
1342.563477	763.141296
1341.506836	758.158813
1340.449219	795.430969
1339.391602	763.476501
1338.333008	1056.079468
1337.275391	930.288513
1336.216797	817.064331
1335.158203	778.274841
1334.098633	704.997253
1333.040039	547.798584
1331.980469	482.308502
1330.920898	577.710510
1329.861328	821.537354
1328.800781	524.122681
1327.740234	765.659302
1326.679688	839.240234
1325.619141	665.931335
1324.558594	821.270996
1323.497070	910.015198
1322.435547	966.770020
1321.374023	658.401794
1320.312500	767.273071
1319.250000	693.687134
1318.187500	1101.178955
1317.125000	736.874817
1316.062500	976.818481
1314.999023	866.811768
1313.935547	552.469238
1312.872070	883.836731
1311.808594	757.073303
1310.745117	662.507935
1309.680664	762.595276
1308.616211	764.312317
1307.551758	712.015259
1306.486328	1053.510620
1305.420898	974.360901
1304.355469	755.189819
1303.290039	929.628845
1302.224609	1072.155273
1301.158203	991.091675
1300.091797	1146.060303
1299.025391	1355.122314
1297.958984	878.979370
1296.891602	997.380188
1295.824219	943.995361
1294.756836	694.393677
1293.689453	972.593323
1292.621094	865.600952
1291.553711	790.652588
1290.485352	853.167542
1289.416016	486.701294
1288.347656	534.754639
1287.278320	747.077698
1286.208984	733.996155
1285.139648	730.816956
1284.069336	553.850220
1283.000000	896.144653
1281.929688	885.869141
1280.858398	826.738892
1279.788086	858.263123
1278.716797	995.052429
1277.645508	735.644592
1276.574219	750.307373
1275.502930	823.720703
1274.430664	1031.615112
1273.358398	1114.869873
1272.286133	1149.301514
1271.213867	900.451172
1270.140625	705.508728
1269.067383	911.138062
1267.994141	1055.722290
1266.920898	905.015137
1265.846680	1113.111206
1264.773438	938.194946
1263.699219	1112.175781
1262.624023	976.473938
1261.549805	1233.377075
1260.474609	1183.128906
1259.399414	994.064575
1258.324219	1053.629517
1257.248047	1132.705688
1256.172852	870.880859
1255.096680	801.551697
1254.019531	897.812012
1252.943359	1213.093262
1251.866211	1073.309692
1250.789063	1040.657715
1249.711914	1207.472900
1248.634766	1080.056396
1247.556641	1066.981567
1246.478516	1063.665283
1245.400391	1135.703003
1244.321289	1042.551514
1243.243164	847.465515
1242.164063	1060.416748
1241.084961	1190.761353
1240.004883	838.078918
1238.925781	978.161194
1237.845703	1084.234131
1236.765625	1149.044189
1235.684570	750.674988
1234.604492	847.072571
1233.523438	1059.781372
1232.442383	1008.262634
1231.360352	1266.889160
1230.279297	1007.044373
1229.197266	679.511108
1228.115234	647.504456
1227.032227	833.368042
1225.950195	554.487305
1224.867188	725.764160
1223.784180	676.827881
1222.701172	700.457886
1221.617188	608.005676
1220.533203	244.831039
1219.449219	483.607971
1218.365234	396.057373
1217.280273	523.532654
1216.195313	448.051880
1215.110352	162.500122
1214.025391	111.231110
1212.940430	600.618164
1211.854492	375.479584
1210.768555	772.858948
1209.681641	591.140869
1208.595703	532.459473
1207.508789	596.730225
1206.421875	215.008530
1205.334961	532.292908
1204.247070	406.073456
1203.160156	458.125183
1202.072266	254.835983
1200.983398	126.233589
1199.895508	21.718370
1198.806641	-121.302437
1197.717773	-79.032623
1196.628906	-24.801691
1195.539063	161.634186
1194.449219	-0.719630
1193.359375	219.182449
1192.269531	-217.211639
1191.179688	-305.041840
1190.088867	-133.431564
1188.998047	-82.047028
1187.907227	-129.196014
1186.815430	-15.535282
1185.723633	-185.211227
1184.631836	-239.687820
1183.540039	-27.897795
1182.448242	35.021122
1181.355469	-151.554749
1180.262695	-88.769463
1179.169922	-45.254822
1178.076172	264.177917
1176.982422	156.511917
1175.888672	84.754112
1174.794922	-25.358028
1173.700195	125.485207
1172.606445	438.966644
1171.511719	443.505341
1170.416016	2.922658
1169.321289	237.056198
1168.225586	23.773964
1167.129883	-31.678358
1166.034180	92.108810
1164.937500	31.732037
1163.840820	255.650208
1162.744141	293.050323
1161.647461	313.638977
1160.550781	353.239960
1159.453125	390.354004
1158.355469	472.719727
1157.256836	130.210831
1156.159180	133.707886
1155.060547	330.317932
1153.961914	262.063263
1152.863281	86.472946
1151.763672	13.369731
1150.664063	154.688309
1149.564453	71.907127
1148.464844	158.199951
1147.364258	-67.596962
1146.263672	235.178055
1145.163086	-24.025719
1144.062500	-233.217957
1142.960938	33.449169
1141.859375	230.928757
1140.757813	85.779610
1139.656250	-202.042984
1138.553711	40.269623
1137.451172	85.137726
1136.348633	137.030426
1135.246094	167.440277
1134.142578	454.244110
1133.039063	182.850952
1131.935547	281.825714
1130.832031	406.782196
1129.727539	517.360779
1128.623047	532.920105
1127.518555	636.148315
1126.413086	736.875061
1125.308594	692.874451
1124.203125	648.813171
1123.096680	564.408508
1121.991211	591.317871
1120.884766	461.812988
1119.778320	457.796387
1118.671875	340.071594
1117.564453	312.265045
1116.458008	319.900024
1115.350586	419.722595
1114.242188	351.491394
1113.134766	425.111053
1112.026367	271.663300
1110.917969	302.584442
1109.808594	399.584717
1108.700195	482.309479
1107.590820	269.674225
1106.481445	382.959290
1105.372070	236.429596
1104.261719	840.504272
1103.151367	597.059631
1102.041016	851.483704
1100.930664	551.424438
1099.819336	477.831970
1098.708008	637.631836
1097.596680	915.165344
1096.484375	699.982361
1095.373047	736.956238
1094.260742	672.571960
1093.147461	709.428650
1092.035156	567.292603
1090.921875	693.519714
1089.808594	527.828979
1088.695313	616.282593
1087.581055	563.512390
1086.467773	729.450989
1085.353516	544.938660
1084.238281	388.680115
1083.124023	584.993042
1082.008789	760.032043
1080.893555	498.037842
1079.777344	485.073975
1078.662109	800.817749
1077.545898	773.661865
1076.429688	577.519287
1075.312500	280.547089
1074.196289	556.085022
1073.079102	498.443634
1071.960938	457.222595
1070.843750	891.894348
1069.725586	438.093872
1068.607422	342.997803
1067.489258	196.403061
1066.370117	462.068573
1065.251953	310.826263
1064.132813	447.590424
1063.012695	490.669769
1061.893555	489.282928
1060.773438	101.902893
1059.653320	470.151733
1058.532227	592.716187
1057.412109	369.256348
1056.291016	344.573364
1055.169922	301.224884
1054.047852	131.759109
1052.926758	410.832001
1051.804688	355.883667
1050.681641	347.670227
1049.559570	407.181427
1048.436523	345.349731
1047.313477	309.242401
1046.190430	312.836151
1045.066406	27.316181
1043.942383	121.962540
1042.818359	-74.734390
1041.694336	222.706024
1040.569336	324.355865
1039.445313	58.012863
1038.319336	297.131439
1037.194336	354.612885
1036.068359	-6.835968
1034.942383	202.044968
1033.816406	296.894501
1032.690430	326.634613
1031.563477	372.695190
1030.436523	353.707245
1029.308594	39.606590
1028.181641	-37.253578
1027.053711	-206.939056
1025.925781	-167.436371
1024.797852	-274.167358
1023.668945	-55.756390
1022.540039	90.678879
1021.411133	-308.185760
1020.281250	-112.878830
1019.152344	40.676201
1018.022461	-172.136200
1016.892578	-236.389175
1015.761719	-108.148125
1014.630859	-123.543015
1013.500000	62.718964
1012.369141	272.153290
1011.237305	171.288605
1010.105469	336.808929
1008.973633	182.946487
1007.841797	515.202942
1006.708984	639.195129
1005.576172	691.534363
1004.443359	1453.866699
1003.310547	2084.178223
1002.176758	1868.363525
1001.042969	1444.792847
999.908203	813.610962
998.774414	640.166016
997.639648	187.509521
996.504883	-61.656540
995.370117	-282.885437
994.234375	8.385781
993.098633	177.374374
991.962891	60.409771
990.826172	-7.950709
989.690430	110.588326
988.553711	-51.988556
987.416016	-89.927910
986.279297	-7.917575
985.141602	-349.609100
984.003906	-110.723953
982.865234	121.278229
981.727539	196.800278
980.588867	10.101609
979.450195	-15.330881
978.310547	39.887222
977.170898	-22.050468
976.031250	290.909515
974.891602	187.857727
973.751953	135.550674
972.611328	262.603638
971.470703	42.930107
970.329102	459.563507
969.188477	249.422989
968.046875	133.629608
966.904297	114.412674
965.762695	370.645508
964.620117	227.828690
963.477539	147.140121
962.334961	307.349518
961.191406	350.746826
960.047852	465.306305
958.904297	311.932251
957.760742	293.909851
956.616211	239.412186
955.471680	-261.311859
954.327148	437.632111
953.182617	305.792725
952.037109	130.704727
950.891602	214.290100
949.745117	430.609131
948.599609	230.919205
947.453125	-25.662661
946.306641	-23.773767
945.159180	256.962891
944.012695	393.828796
942.865234	197.414520
941.716797	151.909149
940.569336	284.583557
939.420898	506.333496
938.272461	511.413025
937.124023	489.264587
935.974609	293.988373
934.825195	452.279327
933.675781	118.366852
932.525391	347.546661
931.375977	401.350952
930.225586	220.698502
929.074219	331.713409
927.923828	153.714081
926.772461	16.901123
925.621094	100.991501
924.468750	185.177917
923.317383	228.517883
922.165039	80.982269
921.011719	174.602966
919.859375	47.858562
918.706055	89.437225
917.552734	299.213013
916.399414	27.562977
915.245117	110.358040
914.090820	-20.141489
912.936523	115.056564
911.781250	-117.241203
910.625977	-95.267113
909.470703	-202.452942
908.315430	-21.541052
907.160156	-189.682053
906.003906	-112.883591
904.846680	-230.858597
903.690430	-131.233368
902.533203	45.443985
901.375977	9.317053
900.218750	-10.856820
899.060547	32.440361
897.903320	-130.080811
896.744141	-91.117180
895.585938	-115.414497
894.426758	84.212364
893.267578	-14.537170
892.108398	155.748306
890.949219	249.214523
889.789063	89.741043
888.628906	-4.101981
887.467773	179.858032
886.307617	212.564453
885.146484	261.117188
883.985352	298.423920
882.823242	342.542084
881.661133	294.236694
880.499023	-40.305782
879.336914	297.011322
878.173828	278.190826
877.010742	784.325562
875.847656	321.775848
874.684570	429.171448
873.520508	543.310120
872.356445	51.987648
871.192383	206.716629
870.027344	359.150299
868.862305	43.723053
867.697266	519.951294
866.532227	433.962860
865.366211	49.114071
864.200195	387.975983
863.034180	414.428284
861.867188	348.794189
860.700195	395.455231
859.533203	534.127075
858.366211	517.869141
857.198242	631.752625
856.030273	678.268494
854.862305	617.097290
853.693359	764.460632
852.524414	685.326050
851.355469	680.159363
850.186523	697.369629
849.016602	604.783875
847.846680	556.994873
846.676758	374.851288
845.505859	313.637024
844.334961	80.085693
843.164063	412.657349
841.993164	438.569885
840.821289	108.849358
839.649414	224.151550
838.477539	220.870209
837.305664	217.529999
836.132813	238.709702
834.959961	329.055634
833.786133	421.529388
832.613281	145.496964
831.439453	130.682953
830.264648	151.510483
829.090820	216.861786
827.916016	262.031464
826.741211	291.484985
825.566406	173.694748
824.390625	376.842865
823.214844	310.168610
822.039063	69.656319
820.862305	419.415771
819.685547	-210.885590
818.508789	185.330505
817.332031	205.103317
816.154297	233.671478
814.976563	-162.798889
813.798828	-45.399181
812.621094	27.361359
811.442383	117.770134
810.263672	-118.695534
809.083984	-181.836151
807.905273	-171.751602
806.725586	-246.182236
805.544922	-174.133194
804.365234	-499.615631
803.184570	-199.171021
802.003906	-136.412521
800.823242	-58.272366
799.641602	-166.586288
798.459961	-230.619217
797.278320	-221.588257
796.095703	4.518523
794.913086	-157.360092
793.730469	-230.673309
792.547852	-129.110443
791.364258	27.643164
790.180664	-150.062729
788.997070	-55.585075
787.813477	65.277832
786.628906	121.819214
785.444336	107.444374
784.258789	57.585220
783.074219	146.892319
781.888672	200.685791
780.702148	165.964630
779.516602	290.186951
778.330078	158.063278
777.143555	3.812865
775.956055	112.209610
774.769531	125.550705
773.582031	218.210495
772.393555	17.350901
771.206055	266.365723
770.017578	3.656492
768.829102	-58.438915
767.639648	152.670029
766.451172	2.255193
765.261719	-57.864117
764.072266	82.357819
762.881836	295.085938
761.691406	-7.432523
760.500977	361.305664
759.310547	342.575348
758.119141	174.215408
756.927734	287.346924
755.735352	253.062866
754.543945	366.000793
753.351563	300.831451
752.159180	255.416733
750.965820	159.455353
749.773438	228.193039
748.580078	162.937332
747.385742	451.061646
746.192383	109.224319
744.998047	140.482971
743.803711	48.878185
742.608398	-97.519791
741.413086	115.679428
740.217773	241.101807
739.022461	77.207336
737.826172	176.291199
736.630859	16.881639
735.433594	-11.050001
734.237305	-93.685463
733.040039	147.676102
731.842773	-158.099808
730.645508	-131.168076
729.447266	278.548248
728.249023	148.010345
727.050781	122.518555
725.851563	114.581612
724.653320	148.227631
723.454102	142.601532
722.253906	340.173767
721.053711	133.766663
719.854492	-6.967628
718.653320	166.743011
717.453125	445.203552
716.251953	42.997074
715.050781	410.984467
713.848633	421.305786
712.647461	61.137825
711.445313	82.671494
710.243164	-11.164604
709.040039	150.056763
707.836914	-8.822155
706.633789	241.873154
705.430664	196.531860
704.226563	133.954208
703.022461	28.038061
701.818359	-14.581752
700.613281	284.441711
699.408203	313.864807
698.203125	160.837341
696.998047	-83.227379
695.791992	-83.639008
694.585938	-262.005951
693.379883	29.010071
692.172852	-70.764252
690.965820	29.409033
689.758789	-178.464752
688.551758	-268.884521
687.343750	-120.444229
686.135742	-188.765366
684.926758	-269.870087
683.718750	-88.448860
682.509766	84.410355
681.300781	-336.324432
680.090820	-22.301601
678.881836	-67.767387
677.671875	-80.546883
676.460938	-116.949707
675.250977	-14.656259
674.040039	-3.111626
672.828125	-121.199524
671.617188	117.773972
670.405273	-4.299520
669.193359	-76.453362
667.981445	136.847488
666.768555	-220.250031
665.555664	-60.766281
664.342773	152.745514
663.128906	-130.360931
661.916016	163.125946
660.702148	-124.010590
659.487305	85.334930
658.272461	-149.764069
657.058594	-5.145414
655.842773	-39.535561
654.627930	14.462323
653.412109	-7.014949
652.196289	-4.827149
650.979492	171.797012
649.763672	277.169678
648.546875	37.867790
647.330078	452.976013
646.112305	84.314758
644.894531	369.764954
643.676758	562.355957
642.458984	268.535614
641.240234	355.168488
640.021484	112.526711
638.802734	200.631516
637.583008	309.794922
636.363281	265.950775
635.143555	84.195335
633.923828	58.761707
632.703125	-55.234364
631.482422	255.183914
630.261719	88.435356
629.040039	54.069572
627.818359	124.060646
626.596680	178.194199
625.375000	154.255630
624.152344	300.867188
622.929688	270.705475
621.707031	586.566589
620.483398	179.344208
619.259766	250.788132
618.036133	-169.330688
616.812500	233.465103
615.587891	31.195259
614.363281	-5.600442
613.138672	-99.570137
611.913086	-54.034626
610.687500	85.935135
609.461914	157.732788
608.236328	-268.225677
607.009766	-18.773720
605.783203	-4.405420
604.555664	-146.068069
