# Supplementary material for: Raman spectroscopy accurately differentiates mucosal healing from non-healing and biochemical changes following biological therapy in inflammatory bowel disease
Source: PLoS One. 2021 Jun 2;16(6):e0252210. doi: 10.1371/journal.pone.0252210 (PMC8172032; doi:10.1371/journal.pone.0252210)
Supplement: S4 Dataset — (ZIP) [file pone.0252210.s006.zip › CD Mucosal healing/OC017 post treatment-1_BL sub CR removed_15__X_-6107.39__Y_10943.1__Z_-134.679__Time_167.txt]

1714.708984	204.314407
1713.732422	331.564911
1712.755859	98.568779
1711.779297	228.132736
1710.801758	81.879768
1709.824219	-160.337814
1708.846680	235.807861
1707.868164	-176.904678
1706.890625	-267.438049
1705.912109	-46.860054
1704.933594	-168.554855
1703.954102	398.169617
1702.975586	-158.718796
1701.996094	-308.207916
1701.016602	-307.288208
1700.037109	-370.001007
1699.056641	-1.732590
1698.077148	-194.344009
1697.096680	113.378937
1696.116211	-596.434875
1695.134766	-202.194839
1694.154297	-117.288475
1693.172852	29.512938
1692.191406	184.833923
1691.209961	287.292542
1690.227539	566.331543
1689.245117	405.670013
1688.263672	163.047577
1687.280273	552.946350
1686.297852	66.249359
1685.314453	238.613434
1684.332031	113.095764
1683.347656	41.383392
1682.364258	122.151512
1681.380859	142.214142
1680.396484	117.528015
1679.412109	247.794739
1678.427734	83.193985
1677.442383	177.238007
1676.458008	508.581451
1675.472656	829.639709
1674.487305	520.996887
1673.500977	321.971069
1672.515625	392.023865
1671.529297	853.097717
1670.542969	658.390625
1669.556641	443.041077
1668.569336	419.431274
1667.583008	845.004700
1666.595703	302.157288
1665.608398	824.044495
1664.620117	661.733459
1663.632813	998.635498
1662.644531	943.384460
1661.656250	1182.890869
1660.667969	1258.428467
1659.678711	854.733948
1658.689453	1079.532593
1657.700195	1466.242188
1656.710938	1336.843140
1655.721680	1004.073303
1654.731445	976.222168
1653.742188	951.479675
1652.750977	929.715759
1651.760742	739.110291
1650.770508	461.706573
1649.779297	692.401184
1648.788086	273.097717
1647.796875	417.256348
1646.804688	-88.315285
1645.813477	-165.340027
1644.821289	-62.439796
1643.829102	93.552658
1642.836914	51.808311
1641.843750	-29.230797
1640.850586	153.937439
1639.857422	-182.387100
1638.864258	96.267349
1637.871094	-118.033684
1636.876953	176.817383
1635.882813	-337.393646
1634.888672	-426.855133
1633.894531	-41.794353
1632.899414	-349.462036
1631.905273	-345.979889
1630.910156	81.585411
1629.915039	224.881577
1628.918945	-65.954323
1627.922852	-482.767090
1626.927734	3.121143
1625.930664	-176.485260
1624.934570	-29.758654
1623.938477	-59.069057
1622.941406	256.065796
1621.944336	29.894041
1620.947266	169.138260
1619.949219	187.597778
1618.952148	366.388977
1617.954102	261.638153
1616.956055	493.026672
1615.957031	-238.727402
1614.958984	45.339378
1613.959961	276.874054
1612.960938	345.788391
1611.961914	-62.459965
1610.961914	66.898781
1609.962891	175.323715
1608.962891	181.529602
1607.962891	-289.009277
1606.961914	-251.221756
1605.961914	192.491791
1604.960938	65.284470
1603.959961	396.201080
1602.958984	457.450226
1601.957031	382.599823
1600.956055	566.769287
1599.954102	-41.571072
1598.952148	-22.153412
1597.949219	-222.366409
1596.947266	-95.805069
1595.944336	20.192730
1594.941406	-187.823456
1593.938477	-320.046326
1592.934570	-81.493004
1591.931641	-344.304565
1590.927734	-38.088161
1589.923828	179.210434
1588.918945	268.488403
1587.915039	222.050827
1586.910156	-312.127319
1585.905273	-9.225553
1584.900391	77.111328
1583.894531	90.327698
1582.889648	-120.606125
1581.883789	-198.711304
1580.877930	129.411682
1579.871094	-318.687225
1578.865234	11.717336
1577.858398	3.486820
1576.851563	18.568394
1575.844727	134.994125
1574.836914	-47.896851
1573.829102	-95.605957
1572.822266	-353.981720
1571.813477	-40.567528
1570.805664	90.698303
1569.797852	125.639633
1568.789063	196.767517
1567.780273	96.324020
1566.770508	450.152222
1565.761719	-94.498779
1564.751953	373.137421
1563.742188	10.061635
1562.732422	-57.247280
1561.722656	300.705261
1560.711914	-384.147949
1559.702148	318.249115
1558.691406	-369.209229
1557.679688	65.584999
1556.668945	-59.584587
1555.657227	-55.359215
1554.645508	-77.196884
1553.633789	-88.820923
1552.622070	228.178268
1551.609375	223.912872
1550.596680	100.457085
1549.583984	212.322357
1548.571289	569.703796
1547.558594	344.925598
1546.544922	321.712982
1545.531250	538.746765
1544.517578	248.999817
1543.503906	308.031006
1542.489258	-69.723671
1541.474609	314.413635
1540.459961	3.638786
1539.445313	-5.117912
1538.429688	272.430908
1537.415039	193.634476
1536.399414	-86.546432
1535.383789	239.379822
1534.367188	59.536316
1533.351563	194.195572
1532.334961	444.606659
1531.318359	264.379242
1530.301758	498.909180
1529.284180	104.604446
1528.266602	279.501129
1527.249023	330.581207
1526.231445	149.799438
1525.213867	488.868439
1524.195313	53.059181
1523.177734	124.159096
1522.159180	-0.428321
1521.139648	502.337585
1520.121094	212.905258
1519.101563	95.650368
1518.082031	99.102989
1517.062500	449.300415
1516.042969	25.990993
1515.022461	-83.961067
1514.001953	-247.911743
1512.981445	317.180359
1511.960938	-365.490906
1510.939453	34.883812
1509.918945	340.083679
1508.897461	132.002319
1507.875000	331.618652
1506.853516	84.954651
1505.831055	20.259060
1504.809570	-400.703552
1503.787109	-58.063576
1502.763672	-832.615356
1501.741211	-280.199280
1500.717773	-429.758514
1499.694336	-510.217651
1498.670898	-560.011292
1497.646484	-315.619568
1496.623047	-403.967987
1495.598633	-379.847992
1494.574219	-299.542969
1493.549805	-301.163239
1492.524414	-177.626587
1491.499023	173.248581
1490.473633	-296.292480
1489.448242	-98.934204
1488.422852	192.787460
1487.396484	320.868683
1486.370117	25.049906
1485.343750	-63.939148
1484.317383	153.299194
1483.290039	156.050095
1482.262695	125.604973
1481.235352	-75.728310
1480.208008	202.346375
1479.180664	322.222839
1478.152344	732.533875
1477.124023	495.434265
1476.095703	347.579559
1475.067383	309.301056
1474.038086	405.950317
1473.008789	948.084473
1471.979492	637.284790
1470.950195	374.968567
1469.919922	1018.495239
1468.890625	957.174805
1467.860352	967.055176
1466.830078	1582.099609
1465.798828	996.979980
1464.768555	1301.713257
1463.737305	1293.757690
1462.706055	1511.927734
1461.674805	1156.007690
1460.642578	1897.248047
1459.610352	1785.154663
1458.578125	1807.671753
1457.545898	1908.892334
1456.513672	2256.221680
1455.480469	1570.980591
1454.447266	1936.041626
1453.414063	1631.599365
1452.380859	1537.750366
1451.346680	1999.022461
1450.313477	1971.134155
1449.279297	2181.431396
1448.244141	2373.932861
1447.209961	2429.708008
1446.174805	2267.763184
1445.139648	2052.802734
1444.104492	2404.891357
1443.069336	2078.821045
1442.033203	2279.100830
1440.998047	1730.798462
1439.961914	1976.753784
1438.924805	1883.903198
1437.888672	1664.841309
1436.851563	1713.791138
1435.814453	1510.178101
1434.777344	1349.688110
1433.740234	1224.725952
1432.702148	1291.769897
1431.664063	682.393250
1430.625977	265.188141
1429.587891	976.129333
1428.548828	851.855835
1427.509766	331.780060
1426.471680	444.993591
1425.431641	69.128372
1424.392578	-16.560707
1423.352539	74.269211
1422.312500	399.490662
1421.272461	-86.371025
1420.232422	269.225006
1419.191406	25.535748
1418.150391	434.050201
1417.109375	-83.620529
1416.068359	387.919708
1415.027344	-144.339188
1413.985352	-273.842834
1412.943359	157.588242
1411.901367	327.525818
1410.858398	45.079300
1409.816406	-274.762573
1408.773438	-152.169098
1407.730469	-378.621948
1406.687500	188.743439
1405.643555	258.853394
1404.599609	-421.469635
1403.555664	-94.958946
1402.511719	645.577942
1401.466797	126.599159
1400.422852	-186.304413
1399.377930	401.262909
1398.333008	153.903580
1397.287109	200.040970
1396.242188	266.397308
1395.196289	49.748379
1394.150391	-289.378510
1393.104492	12.907929
1392.057617	-385.854980
1391.010742	339.675842
1389.963867	376.817352
1388.916992	201.425461
1387.870117	419.035767
1386.822266	-73.618484
1385.774414	-223.316360
1384.726563	-92.776329
1383.677734	-429.553802
1382.629883	-56.287086
1381.581055	-182.723892
1380.532227	432.937622
1379.483398	-187.677460
1378.433594	-206.151260
1377.383789	67.614311
1376.333984	-107.794891
1375.284180	218.574158
1374.234375	73.486908
1373.183594	175.525986
1372.132813	83.190720
1371.082031	235.387070
1370.031250	-18.592331
1368.979492	36.691143
1367.927734	-44.908592
1366.875977	-56.559956
1365.824219	352.834229
1364.771484	321.498230
1363.718750	11.546840
1362.666016	460.963837
1361.613281	464.967316
1360.560547	257.681549
1359.506836	284.421387
1358.453125	-69.133064
1357.399414	-114.099800
1356.344727	-99.249565
1355.291016	139.425491
1354.236328	15.412145
1353.181641	532.463745
1352.126953	597.477661
1351.071289	523.562805
1350.015625	-24.278166
1348.959961	264.629456
1347.904297	623.046265
1346.847656	711.050293
1345.791992	1104.251587
1344.735352	932.057556
1343.677734	1092.272095
1342.621094	1096.441772
1341.563477	1118.084106
1340.505859	963.965759
1339.448242	1139.499390
1338.390625	1154.136719
1337.332031	752.945190
1336.273438	131.764893
1335.214844	651.883484
1334.156250	1038.311035
1333.097656	907.698486
1332.038086	915.762268
1330.978516	795.380615
1329.917969	57.137482
1328.858398	782.547852
1327.797852	978.953125
1326.737305	925.883179
1325.676758	517.289551
1324.616211	583.131409
1323.554688	950.262817
1322.493164	1292.674072
1321.431641	1420.359619
1320.370117	1343.325195
1319.307617	859.409973
1318.245117	1394.373047
1317.182617	1566.763428
1316.120117	1095.790039
1315.056641	1246.198608
1313.993164	1078.786743
1312.929688	849.966675
1311.866211	1357.798950
1310.802734	1230.191772
1309.738281	1257.832642
1308.673828	904.041992
1307.609375	762.138245
1306.543945	1508.562988
1305.479492	1317.587402
1304.414063	1539.932495
1303.347656	1317.221680
1302.282227	1406.908936
1301.215820	1562.985718
1300.150391	1077.784424
1299.083008	875.358154
1298.016602	1576.942749
1296.949219	1099.635620
1295.882813	1395.956299
1294.815430	1309.310913
1293.747070	1536.857910
1292.679688	616.221741
1291.611328	1599.441895
1290.542969	1064.325562
1289.474609	772.234009
1288.405273	1147.051636
1287.335938	1095.347168
1286.266602	688.454224
1285.197266	1107.320190
1284.127930	1151.349243
1283.057617	1143.976807
1281.987305	1197.861084
1280.916992	735.351563
1279.845703	1102.594971
1278.775391	1083.205933
1277.704102	1367.140015
1276.632813	1137.473267
1275.560547	851.699890
1274.489258	1140.508667
1273.416992	876.929749
1272.344727	1072.820068
1271.271484	804.541565
1270.199219	1256.844971
1269.125977	1176.702393
1268.052734	850.075867
1266.979492	882.373901
1265.905273	1136.700562
1264.831055	824.987122
1263.756836	681.715881
1262.682617	965.236633
1261.607422	800.071777
1260.533203	1219.963867
1259.458008	674.709717
1258.381836	979.928711
1257.306641	814.953125
1256.230469	1638.712891
1255.154297	1244.806641
1254.078125	1028.764160
1253.001953	747.110901
1251.924805	981.365784
1250.847656	860.377747
1249.770508	773.481018
1248.692383	961.354797
1247.615234	427.186707
1246.537109	1154.567139
1245.458984	1065.212280
1244.379883	1082.754395
1243.300781	655.819885
1242.222656	967.242065
1241.142578	829.370361
1240.063477	900.282227
1238.983398	1014.810303
1237.904297	910.939453
1236.823242	1250.929199
1235.743164	1008.771240
1234.662109	1052.759155
1233.582031	1026.425049
1232.500977	874.050598
1231.418945	937.326172
1230.337891	559.705627
1229.255859	833.658386
1228.173828	983.971436
1227.090820	846.113342
1226.008789	473.546051
1224.925781	1112.481201
1223.842773	1037.475464
1222.759766	972.141174
1221.675781	597.282776
1220.591797	546.484497
1219.507813	478.753235
1218.423828	377.181854
1217.338867	466.449921
1216.254883	302.043488
1215.169922	246.314697
1214.083984	417.489288
1212.999023	716.487183
1211.913086	694.336243
1210.827148	312.671967
1209.741211	387.013184
1208.654297	673.473145
1207.567383	677.671814
1206.480469	390.151672
1205.393555	348.521606
1204.306641	311.679596
1203.218750	778.238831
1202.130859	143.940765
1201.042969	-242.125137
1199.954102	-16.646475
1198.865234	-29.584740
1197.776367	-138.815170
1196.687500	-29.138769
1195.598633	63.600544
1194.508789	38.410461
1193.418945	287.236084
1192.329102	-223.606247
1191.238281	-359.429169
1190.147461	-624.970947
1189.056641	115.932495
1187.965820	-332.203156
1186.875000	-21.545788
1185.783203	-248.751755
1184.691406	-7.961367
1183.599609	405.407623
1182.506836	-54.586334
1181.414063	-281.805969
1180.321289	-269.219727
1179.228516	-227.928879
1178.135742	-157.948654
1177.041992	-409.126862
1175.948242	-133.247742
1174.854492	-51.529636
1173.759766	32.476570
1172.665039	492.228973
1171.570313	281.607056
1170.475586	231.345779
1169.380859	-321.304260
1168.285156	142.688049
1167.189453	-141.996155
1166.093750	-63.231209
1164.997070	-104.064079
1163.900391	139.428680
1162.803711	301.540833
1161.707031	157.820099
1160.609375	303.039825
1159.512695	-146.281601
1158.415039	538.280640
1157.316406	-120.999229
1156.218750	97.952194
1155.120117	371.610382
1154.021484	1.246948
1152.922852	76.847313
1151.823242	-186.104172
1150.723633	30.019693
1149.624023	55.415375
1148.524414	-33.568306
1147.423828	-122.556313
1146.323242	-252.007233
1145.222656	-279.076050
1144.122070	-313.292725
1143.020508	-447.469696
1141.918945	132.012741
1140.817383	278.382507
1139.715820	34.722992
1138.613281	-73.364067
1137.510742	322.416931
1136.408203	47.958057
1135.305664	232.077164
1134.202148	275.962006
1133.098633	170.224701
1131.995117	-20.934021
1130.891602	466.760834
1129.787109	372.872070
1128.682617	454.570526
1127.578125	659.553040
1126.473633	492.165070
1125.368164	270.309357
1124.262695	456.215302
1123.157227	528.298645
1122.050781	460.563904
1120.944336	684.189636
1119.837891	382.036987
1118.731445	418.568604
1117.625000	107.161217
1116.517578	105.885887
1115.410156	286.792328
1114.302734	-187.547394
1113.194336	-304.597229
1112.085938	29.989336
1110.977539	-441.559296
1109.869141	204.879761
1108.759766	-297.176819
1107.651367	377.336945
1106.541016	69.151100
1105.431641	462.359589
1104.321289	88.267616
1103.211914	217.054092
1102.100586	-3.394111
1100.990234	366.008667
1099.878906	244.751556
1098.768555	321.657684
1097.656250	125.106735
1096.544922	-83.074059
1095.432617	243.706451
1094.320313	308.923157
1093.208008	237.566254
1092.095703	451.196228
1090.982422	572.959534
1089.869141	482.920715
1088.755859	411.804260
1087.641602	444.268616
1086.527344	345.085083
1085.413086	86.126678
1084.298828	525.520264
1083.183594	513.530029
1082.069336	595.617737
1080.954102	532.083374
1079.837891	90.518761
1078.722656	633.072876
1077.606445	166.026459
1076.490234	318.868927
1075.373047	-49.193707
1074.255859	68.593422
1073.139648	-219.312088
1072.021484	128.411758
1070.904297	70.528603
1069.786133	139.308670
1068.667969	290.166443
1067.549805	115.424042
1066.430664	193.792038
1065.312500	138.772552
1064.193359	179.847626
1063.073242	-109.015892
1061.954102	339.456909
1060.833984	345.670471
1059.713867	520.390015
1058.592773	543.135315
1057.472656	257.410889
1056.351563	572.590698
1055.230469	-18.900431
1054.108398	109.528053
1052.987305	11.473339
1051.865234	-140.135010
1050.743164	72.639015
1049.620117	122.050377
1048.497070	-54.781586
1047.374023	60.207066
1046.250977	-62.626766
1045.127930	-26.707466
1044.003906	244.779053
1042.879883	182.974823
1041.754883	517.459717
1040.630859	3.937472
1039.505859	-89.980293
1038.380859	-104.534958
1037.254883	-170.173508
1036.129883	302.029175
1035.003906	204.037323
1033.876953	-161.315491
1032.750977	-161.175339
1031.624023	15.828987
1030.497070	-16.330204
1029.370117	-466.698761
1028.242188	-312.543121
1027.115234	-279.100769
1025.986328	-261.801514
1024.858398	-272.209808
1023.730469	-890.713135
1022.601563	-434.136047
1021.471680	-418.520172
1020.342773	-272.823669
1019.212891	-229.098358
1018.083008	-375.385559
1016.953125	-291.922821
1015.823242	250.587280
1014.692383	-180.253113
1013.561523	-281.755554
1012.430664	-350.618774
1011.298828	145.728424
1010.166992	-131.240906
1009.035156	175.360367
1007.903320	407.934967
1006.770508	656.757690
1005.637695	785.355469
1004.504883	1189.240234
1003.371094	1687.890381
1002.238281	1465.338501
1001.104492	1298.513428
999.969727	877.798767
998.835938	561.397827
997.701172	573.209167
996.566406	-65.851089
995.430664	313.426544
994.295898	99.658203
993.160156	133.009140
992.024414	521.711060
990.887695	382.337219
989.750977	356.161896
988.614258	69.720009
987.477539	-27.465357
986.340820	41.441410
985.203125	225.646973
984.065430	177.358231
982.926758	-54.917149
981.789063	221.749512
980.650391	256.838959
979.511719	85.029938
978.372070	90.564972
977.233398	457.293243
976.093750	401.001190
974.953125	818.376038
973.813477	217.762100
972.672852	-182.541733
971.532227	205.309967
970.390625	-215.142654
969.250000	154.498016
968.108398	255.586639
966.966797	-290.301636
965.824219	-51.188782
964.681641	259.074219
963.539063	96.982315
962.396484	483.030457
961.253906	140.209579
960.110352	757.810730
958.966797	-35.908520
957.822266	93.909386
956.678711	120.771873
955.534180	49.337040
954.388672	225.267914
953.244141	302.871735
952.098633	21.420618
950.953125	275.436401
949.807617	-42.168365
948.661133	26.859207
947.514648	-77.705551
946.368164	-134.094788
945.221680	-82.954727
944.074219	-45.399300
942.926758	-204.099121
941.779297	141.912766
940.630859	469.635956
939.483398	842.964233
938.334961	349.390869
937.185547	570.027588
936.037109	357.454865
934.887695	313.799408
933.737305	299.911072
932.587891	169.943832
931.437500	-35.018036
930.287109	188.392334
929.136719	-164.252991
927.985352	-350.437927
926.834961	-238.298691
925.682617	-321.774689
924.531250	-430.134125
923.378906	-40.279819
922.226563	42.544861
921.074219	-306.474915
919.921875	-432.521149
918.768555	123.219604
917.615234	-284.348022
916.460938	-83.004257
915.307617	172.823685
914.153320	153.952881
912.999023	10.353932
911.843750	-266.956238
910.688477	-181.124390
909.533203	-417.289764
908.377930	162.947495
907.221680	350.838806
906.066406	259.963501
904.909180	-95.879730
903.752930	-388.072845
902.595703	-310.938293
901.438477	-245.100006
900.281250	-186.033249
899.123047	217.037155
897.965820	450.279541
896.807617	-114.995262
895.648438	-39.981216
894.489258	301.818512
893.331055	146.220917
892.170898	162.483063
891.011719	309.807373
889.851563	174.755020
888.691406	145.932022
887.531250	29.097403
886.370117	237.370361
885.208984	490.696655
884.047852	197.960342
882.885742	-266.035797
881.724609	-136.749191
880.562500	-30.051977
879.399414	281.709473
878.237305	255.319778
877.074219	165.867889
875.911133	452.596313
874.747070	70.409569
873.583008	208.436890
872.418945	-60.992317
871.254883	169.236496
870.089844	257.621552
868.925781	357.185883
867.759766	220.593460
866.594727	475.202484
865.428711	208.242432
864.262695	610.987305
863.096680	400.227539
861.930664	605.030945
860.763672	452.692474
859.596680	789.767639
858.428711	736.137268
857.260742	603.954651
856.092773	456.092194
854.924805	828.559326
853.756836	404.826324
852.587891	543.902893
851.418945	909.216003
850.249023	864.271423
849.080078	1184.417725
847.910156	1296.079102
846.739258	567.999329
845.569336	556.507751
844.398438	162.270477
843.227539	370.015747
842.056641	271.135956
840.884766	214.722687
839.712891	650.145020
838.541016	238.104065
837.368164	107.765556
836.196289	379.561737
835.022461	280.360626
833.849609	357.536591
832.675781	32.715733
831.501953	542.771729
830.328125	135.312286
829.154297	676.156006
827.979492	469.417511
826.804688	421.013977
825.628906	178.575607
824.454102	94.403687
823.278320	578.420349
822.102539	30.590124
820.925781	184.543030
819.749023	95.587578
818.572266	53.320160
817.395508	420.513000
816.217773	117.620232
815.040039	23.884481
813.862305	-58.796871
812.684570	-94.854523
811.505859	-319.971222
810.327148	-582.884216
809.147461	-325.815430
807.968750	-362.229889
806.789063	-509.797058
805.609375	-24.566137
804.428711	-207.899780
803.248047	-71.659340
802.067383	-477.028931
800.886719	-296.661316
799.705078	-517.938904
798.523438	-863.405945
797.341797	-501.660431
796.160156	-598.979858
794.977539	-95.899147
793.794922	-146.997055
792.611328	120.734406
791.428711	169.005676
790.245117	164.004730
789.060547	28.305676
787.876953	357.205658
786.692383	221.282898
785.507813	182.612045
784.323242	-41.892387
783.137695	40.855499
781.952148	194.165237
780.766602	773.717163
779.580078	564.268982
778.393555	354.798676
777.207031	-9.243675
776.020508	359.631134
774.833008	147.801804
773.645508	134.528244
772.458008	388.061584
771.270508	568.582764
770.082031	418.185150
768.893555	496.992676
767.704102	22.504984
766.514648	-28.837332
765.325195	-84.669418
764.135742	365.928345
762.946289	529.992859
761.755859	643.250244
760.565430	509.880219
759.374023	215.866806
758.183594	467.400146
756.992188	300.891693
755.799805	442.171509
754.608398	323.926575
753.416016	262.782959
752.223633	511.366699
751.030273	849.802490
749.837891	537.992920
748.644531	750.966248
747.450195	85.779701
746.256836	96.727104
745.062500	226.070938
743.868164	467.149170
742.672852	427.360077
741.477539	-151.794022
740.282227	316.975159
739.086914	-266.368103
737.890625	-262.355133
736.695313	210.340591
735.498047	168.165558
734.301758	323.004578
733.104492	317.956055
731.907227	-164.156448
730.709961	67.127899
729.511719	-150.104538
728.313477	-225.119736
727.115234	-53.073750
725.916992	365.857880
724.717773	-179.070236
723.518555	248.415375
722.318359	31.385925
721.119141	120.173309
719.918945	324.626587
718.718750	-58.113190
717.517578	497.634918
716.316406	313.598022
715.115234	415.394379
713.914063	815.911804
712.711914	163.323868
711.509766	-146.727905
710.307617	258.132813
709.104492	168.333984
707.902344	270.309448
706.698242	139.305252
705.495117	239.199860
704.291016	101.891296
703.086914	369.454926
701.882813	127.935783
700.678711	434.703156
699.473633	-60.926956
698.268555	415.519348
697.062500	81.182655
695.857422	5.699453
694.651367	-26.174648
693.444336	-81.788139
692.238281	318.756866
691.031250	-233.747879
689.824219	-321.375305
688.616211	-220.026154
687.409180	-346.330505
686.200195	-405.160522
684.992188	-292.480804
683.784180	28.452911
682.575195	20.010740
681.366211	-174.567886
680.156250	-221.525543
678.946289	-23.493967
677.736328	-431.605591
676.526367	-291.590424
675.315430	78.029015
674.104492	-69.406532
672.893555	153.420227
671.682617	-90.739655
670.470703	-170.161163
669.258789	-119.538986
668.046875	177.753357
666.833984	177.043686
665.621094	-99.855141
664.408203	90.222923
663.194336	-192.314896
661.981445	173.266769
660.767578	252.003540
659.552734	298.719299
658.338867	201.265320
657.124023	-232.191437
655.908203	-272.588196
654.693359	-355.660919
653.477539	150.138779
652.261719	-268.244568
651.045898	72.333733
649.829102	-36.904690
648.612305	-205.894608
647.395508	-219.303162
646.177734	508.198669
644.959961	226.703018
643.742188	-292.909637
642.524414	222.800034
641.305664	-271.785400
640.086914	102.960724
638.868164	164.337921
637.648438	157.547470
636.429688	172.860413
635.208984	173.802689
633.989258	171.101807
632.768555	-236.659027
631.547852	172.071381
630.327148	270.180695
629.106445	-23.622814
627.884766	236.845749
626.663086	-29.554594
625.440430	187.339584
624.217773	72.718956
622.995117	329.696106
621.772461	36.802029
620.549805	164.720398
619.326172	-38.434597
618.102539	-189.207733
616.877930	72.001923
615.654297	-211.661957
614.429688	331.627747
613.204102	-536.026001
611.979492	98.927521
610.753906	33.399895
609.528320	-351.651367
608.301758	-177.643356
607.075195	-100.865059
605.848633	267.525818
604.622070	-50.721577
