# Supplementary material for: Raman spectroscopy accurately differentiates mucosal healing from non-healing and biochemical changes following biological therapy in inflammatory bowel disease
Source: PLoS One. 2021 Jun 2;16(6):e0252210. doi: 10.1371/journal.pone.0252210 (PMC8172032; doi:10.1371/journal.pone.0252210)
Supplement: S4 Dataset — (ZIP) [file pone.0252210.s006.zip › CD Mucosal healing/OC011 post treatment-2_base sub CR removed_66__X_-11932.7__Y_292.434__Z_-7194.82__Time_755.txt]

1714.705078	-243.419922
1713.728516	-85.431465
1712.751953	10.046701
1711.774414	119.235046
1710.797852	105.494362
1709.820313	-208.068970
1708.842773	30.955038
1707.864258	-128.928696
1706.886719	116.197243
1705.908203	80.438522
1704.929688	71.925667
1703.950195	37.071472
1702.971680	56.265934
1701.992188	-210.387497
1701.012695	-139.404846
1700.033203	73.767471
1699.052734	-62.951881
1698.073242	62.886086
1697.092773	100.936287
1696.112305	32.599770
1695.130859	269.285736
1694.150391	183.263458
1693.168945	103.094643
1692.187500	82.202003
1691.206055	115.209503
1690.223633	476.876587
1689.241211	412.076447
1688.258789	323.818665
1687.276367	294.776550
1686.293945	375.564453
1685.310547	590.059998
1684.327148	397.284424
1683.343750	388.927338
1682.360352	442.346039
1681.375977	400.356506
1680.392578	476.060242
1679.408203	302.011444
1678.423828	660.753906
1677.438477	620.739319
1676.453125	392.386932
1675.468750	648.644958
1674.482422	424.002747
1673.497070	593.368835
1672.511719	680.759338
1671.525391	803.100342
1670.539063	686.795044
1669.552734	876.412659
1668.565430	864.598877
1667.578125	659.467834
1666.591797	940.573059
1665.603516	930.090942
1664.616211	1302.071777
1663.627930	976.783508
1662.640625	975.583923
1661.652344	1117.943481
1660.663086	958.493835
1659.674805	1006.230591
1658.685547	1441.122437
1657.696289	1243.197754
1656.707031	1074.883423
1655.717773	1433.875610
1654.727539	1197.523438
1653.737305	1437.986084
1652.747070	996.113892
1651.756836	888.085266
1650.765625	957.625427
1649.775391	813.338745
1648.784180	611.282776
1647.792969	666.000854
1646.800781	631.170593
1645.809570	382.717621
1644.817383	699.852356
1643.825195	555.071838
1642.832031	268.085907
1641.839844	97.655624
1640.846680	112.280807
1639.853516	-118.171738
1638.860352	89.577507
1637.867188	-105.959488
1636.873047	-66.534149
1635.878906	-140.218277
1634.884766	-92.412041
1633.890625	-302.591736
1632.895508	-19.896448
1631.900391	-68.928261
1630.905273	124.498711
1629.910156	-76.810516
1628.915039	77.451096
1627.918945	-370.719696
1626.922852	-129.293030
1625.926758	80.637802
1624.930664	111.840919
1623.933594	-132.854065
1622.937500	103.696312
1621.940430	-88.040466
1620.942383	-74.645287
1619.945313	15.051932
1618.947266	73.312630
1617.949219	18.771095
1616.951172	32.609913
1615.953125	172.509766
1614.954102	157.639740
1613.956055	-85.340820
1612.957031	125.563599
1611.957031	-214.174805
1610.958008	-147.363754
1609.958008	-206.329361
1608.958984	-71.301338
1607.958008	3.451778
1606.958008	101.795464
1605.958008	197.517059
1604.957031	256.572174
1603.956055	174.286285
1602.955078	58.038342
1601.953125	-13.674764
1600.951172	6.205071
1599.950195	154.230133
1598.947266	-225.972092
1597.945313	73.639679
1596.942383	132.663086
1595.940430	-129.736603
1594.937500	-170.002640
1593.933594	45.666527
1592.930664	-91.293961
1591.926758	-246.514694
1590.922852	-101.553810
1589.918945	-201.994110
1588.915039	5.411777
1587.910156	11.819896
1586.906250	25.996538
1585.901367	110.488892
1584.895508	114.062096
1583.890625	-88.315742
1582.884766	144.437622
1581.878906	431.712616
1580.873047	137.989807
1579.867188	151.562363
1578.860352	76.516212
1577.854492	303.332703
1576.847656	56.345673
1575.839844	-31.946562
1574.833008	14.955776
1573.825195	233.351059
1572.817383	-50.247570
1571.809570	-193.471939
1570.801758	-40.490883
1569.792969	127.883034
1568.784180	163.579788
1567.775391	19.930845
1566.766602	-64.066269
1565.757813	38.756023
1564.748047	110.243248
1563.738281	246.433868
1562.728516	138.562164
1561.718750	15.030429
1560.708008	70.332489
1559.697266	81.390511
1558.686523	237.452805
1557.675781	33.076344
1556.665039	199.148300
1555.653320	307.996216
1554.641602	193.916458
1553.629883	-44.557072
1552.617188	208.768250
1551.605469	311.724365
1550.592773	0.441845
1549.580078	268.642029
1548.567383	140.827988
1547.553711	160.295563
1546.541016	-32.398731
1545.527344	-142.471115
1544.513672	-87.261566
1543.499023	27.173885
1542.485352	-109.163345
1541.470703	-106.156380
1540.456055	67.103775
1539.441406	185.911957
1538.425781	175.442245
1537.410156	128.682449
1536.394531	107.578026
1535.378906	137.904602
1534.363281	-376.071899
1533.346680	35.578049
1532.331055	140.158524
1531.314453	-36.391693
1530.296875	-130.593964
1529.280273	-330.522003
1528.262695	-15.448696
1527.245117	-159.005081
1526.227539	235.378067
1525.209961	-75.792519
1524.191406	42.730366
1523.172852	166.189545
1522.154297	-114.392410
1521.135742	163.028656
1520.116211	-22.632479
1519.097656	110.391914
1518.078125	160.951675
1517.058594	252.445160
1516.038086	97.124718
1515.018555	90.696907
1513.998047	-49.415092
1512.977539	95.346031
1511.956055	137.216690
1510.935547	-152.085526
1509.914063	-136.120728
1508.892578	-225.469543
1507.871094	-168.743408
1506.849609	-153.200226
1505.827148	-71.170448
1504.804688	-48.253559
1503.782227	100.073929
1502.759766	-84.816803
1501.736328	268.075531
1500.713867	-196.134140
1499.690430	-347.955139
1498.666016	-187.586746
1497.642578	146.621887
1496.618164	-161.616470
1495.594727	-70.787155
1494.569336	-13.392180
1493.544922	-160.659241
1492.520508	-49.786636
1491.495117	-64.318680
1490.469727	176.570953
1489.444336	202.667923
1488.417969	295.039063
1487.392578	440.921356
1486.366211	247.078796
1485.339844	344.207397
1484.312500	594.299500
1483.286133	288.022552
1482.258789	201.141891
1481.231445	672.726990
1480.204102	399.510986
1479.175781	577.521118
1478.148438	640.714661
1477.120117	675.758667
1476.091797	838.098083
1475.062500	692.093933
1474.034180	1075.774292
1473.004883	657.245361
1471.975586	1073.719727
1470.946289	1064.975708
1469.916016	1305.500977
1468.885742	1301.676514
1467.855469	1351.211914
1466.825195	1248.123779
1465.794922	1561.944092
1464.763672	1659.537476
1463.732422	1563.935303
1462.701172	1796.062256
1461.669922	1659.770752
1460.638672	1795.221558
1459.606445	1836.632935
1458.574219	1941.460205
1457.541992	1998.006836
1456.508789	1666.295410
1455.476563	1892.802612
1454.443359	2116.643066
1453.410156	2127.389648
1452.375977	2247.109619
1451.342773	2034.775879
1450.308594	2070.840820
1449.274414	2155.025635
1448.240234	2142.930420
1447.206055	2257.464355
1446.170898	2141.542480
1445.135742	2023.151367
1444.100586	1914.947876
1443.064453	2019.323853
1442.029297	1987.094971
1440.993164	1863.833618
1439.957031	1750.762207
1438.920898	1834.955566
1437.883789	1732.086914
1436.847656	1568.666870
1435.810547	1718.607788
1434.773438	1507.321289
1433.735352	1490.596069
1432.698242	1181.065308
1431.660156	1040.813354
1430.622070	456.498016
1429.583008	695.013245
1428.544922	499.606995
1427.505859	702.805542
1426.466797	429.402863
1425.427734	340.209686
1424.387695	104.907501
1423.348633	335.973907
1422.308594	423.382935
1421.268555	2.014000
1420.227539	359.031158
1419.187500	164.594955
1418.146484	86.090027
1417.105469	100.809456
1416.064453	42.632126
1415.022461	82.650070
1413.980469	62.368938
1412.939453	59.799870
1411.896484	-25.682856
1410.854492	52.352783
1409.811523	-314.363708
1408.768555	-32.635902
1407.725586	161.147278
1406.682617	68.651520
1405.638672	66.662750
1404.595703	-63.233681
1403.551758	155.852829
1402.506836	68.812744
1401.462891	-88.312263
1400.417969	-220.205292
1399.373047	-354.442566
1398.328125	12.885480
1397.283203	-15.860468
1396.237305	-280.057892
1395.191406	59.767162
1394.145508	-186.577423
1393.099609	-29.508448
1392.052734	-47.674591
1391.006836	212.158554
1389.959961	59.034378
1388.912109	-93.922722
1387.865234	-156.619751
1386.817383	-396.764709
1385.769531	-81.562721
1384.721680	-11.376163
1383.673828	-68.569443
1382.625000	101.772011
1381.576172	149.743240
1380.527344	-89.434319
1379.478516	61.198994
1378.429688	-67.746796
1377.379883	3.176537
1376.330078	-18.143812
1375.280273	-56.793243
1374.229492	154.153305
1373.178711	247.916519
1372.128906	-34.746365
1371.077148	84.195381
1370.026367	36.233250
1368.974609	73.137520
1367.923828	140.067932
1366.871094	-22.087914
1365.819336	-32.113659
1364.767578	142.242371
1363.714844	32.867134
1362.662109	-48.952011
1361.609375	150.566238
1360.555664	73.986870
1359.501953	-39.731400
1358.448242	90.419212
1357.394531	223.133926
1356.340820	0.496598
1355.286133	242.769958
1354.231445	37.870884
1353.176758	116.359711
1352.122070	45.947117
1351.066406	129.622757
1350.011719	255.605759
1348.956055	287.348450
1347.899414	510.255127
1346.843750	274.280365
1345.787109	827.218933
1344.730469	814.695313
1343.673828	529.609314
1342.616211	611.592041
1341.559570	753.155151
1340.501953	817.971558
1339.444336	721.889465
1338.385742	913.231689
1337.328125	758.005005
1336.269531	694.553040
1335.210938	683.225342
1334.152344	887.288696
1333.092773	784.638733
1332.033203	546.132263
1330.973633	676.278198
1329.914063	685.358887
1328.853516	551.194092
1327.793945	560.541870
1326.733398	540.349548
1325.672852	270.818726
1324.611328	1046.087891
1323.549805	705.194580
1322.489258	584.259521
1321.426758	1026.140381
1320.365234	836.324890
1319.302734	846.505859
1318.241211	992.447021
1317.177734	995.407471
1316.115234	695.272156
1315.052734	851.332336
1313.989258	1152.805542
1312.925781	912.272583
1311.862305	940.419800
1310.797852	1138.562500
1309.733398	1053.597778
1308.668945	712.787781
1307.604492	1012.051208
1306.540039	1362.952881
1305.474609	1241.510010
1304.409180	1007.091370
1303.343750	1028.576538
1302.277344	1411.494507
1301.211914	1189.761353
1300.145508	1309.749268
1299.079102	1247.988647
1298.011719	1085.635620
1296.945313	1215.654785
1295.877930	893.981079
1294.810547	916.152466
1293.743164	783.800171
1292.674805	916.543640
1291.606445	892.328857
1290.538086	931.960754
1289.469727	836.804932
1288.400391	790.785767
1287.332031	1124.719727
1286.262695	694.126953
1285.193359	773.314331
1284.123047	977.430969
1283.052734	880.353821
1281.982422	913.130005
1280.912109	774.630981
1279.841797	802.647949
1278.770508	923.670288
1277.699219	795.218994
1276.627930	955.431152
1275.556641	846.699585
1274.484375	762.507813
1273.412109	1137.824097
1272.339844	821.603760
1271.267578	847.542297
1270.194336	775.828613
1269.121094	765.229553
1268.047852	962.167114
1266.974609	1000.428772
1265.900391	1021.629272
1264.827148	1033.104248
1263.752930	1090.946289
1262.677734	980.546631
1261.603516	1248.097900
1260.528320	903.798523
1259.453125	791.170837
1258.377930	1085.470825
1257.301758	641.653748
1256.226563	940.778992
1255.150391	864.863770
1254.073242	1132.201416
1252.997070	1124.458984
1251.919922	931.825439
1250.842773	792.807434
1249.765625	867.875854
1248.688477	906.454895
1247.610352	1253.744019
1246.532227	883.944824
1245.454102	961.399536
1244.375000	873.633789
1243.296875	895.208740
1242.217773	880.353027
1241.138672	974.748840
1240.058594	758.431641
1238.979492	600.450928
1237.899414	988.392822
1236.819336	711.572388
1235.738281	648.263306
1234.658203	953.489807
1233.577148	931.347900
1232.496094	734.724792
1231.415039	649.626892
1230.333008	731.687500
1229.250977	748.309570
1228.168945	675.327637
1227.086914	556.367371
1226.003906	546.345093
1224.920898	502.433533
1223.837891	361.760254
1222.754883	477.489929
1221.670898	377.939484
1220.587891	254.240860
1219.503906	65.310310
1218.418945	403.201263
1217.334961	173.196228
1216.250000	216.189941
1215.165039	273.622925
1214.080078	314.099487
1212.994141	405.207947
1211.908203	305.603821
1210.822266	-15.950333
1209.736328	7.526862
1208.649414	158.766266
1207.563477	365.355743
1206.476563	677.871399
1205.388672	534.726196
1204.301758	244.635193
1203.213867	38.938049
1202.125977	141.552414
1201.038086	138.135590
1199.949219	117.820740
1198.861328	143.200317
1197.772461	-173.159714
1196.682617	-3.490716
1195.593750	-206.731171
1194.503906	-147.838730
1193.414063	55.218048
1192.324219	-116.807625
1191.233398	86.045372
1190.143555	-40.367928
1189.052734	8.553138
1187.960938	-146.717545
1186.870117	-81.096100
1185.778320	-313.194946
1184.686523	-89.298508
1183.594727	-62.290108
1182.501953	-13.767358
1181.410156	-6.083313
1180.317383	-159.104614
1179.223633	-199.458725
1178.130859	-266.209290
1177.037109	-4.746603
1175.943359	-167.450226
1174.849609	-231.947388
1173.754883	7.599648
1172.661133	-210.231506
1171.566406	117.635315
1170.470703	179.695892
1169.375977	26.375837
1168.280273	133.751114
1167.184570	150.153656
1166.088867	214.300217
1164.992188	-118.395477
1163.895508	-307.632477
1162.798828	-200.613937
1161.702148	-24.439398
1160.605469	-80.030693
1159.507813	-66.429260
1158.410156	107.019714
1157.311523	182.487640
1156.213867	195.837158
1155.115234	-48.487473
1154.016602	-109.143654
1152.917969	-7.711220
1151.818359	131.746750
1150.718750	252.016434
1149.619141	-216.306122
1148.519531	106.336037
1147.418945	-59.424942
1146.319336	-146.592499
1145.217773	189.908646
1144.117188	104.980629
1143.015625	146.127457
1141.915039	89.680130
1140.813477	80.755836
1139.710938	257.231903
1138.609375	198.244385
1137.506836	22.769627
1136.404297	296.391602
1135.300781	308.521545
1134.197266	261.220093
1133.094727	287.503235
1131.990234	375.427429
1130.886719	209.320389
1129.782227	448.980377
1128.677734	574.614807
1127.573242	500.915955
1126.468750	621.640442
1125.363281	654.541077
1124.257813	694.489746
1123.152344	442.914948
1122.045898	629.677002
1120.940430	569.991577
1119.833984	365.836182
1118.726563	469.490936
1117.620117	412.115143
1116.512695	508.529907
1115.405273	287.841766
1114.297852	291.916992
1113.189453	241.557144
1112.082031	377.962982
1110.972656	117.160118
1109.864258	423.597748
1108.755859	266.798157
1107.646484	480.867615
1106.537109	508.252838
1105.426758	462.396027
1104.317383	529.838135
1103.207031	566.538574
1102.096680	145.481308
1100.985352	639.797974
1099.875000	756.551208
1098.763672	611.512817
1097.652344	560.805603
1096.540039	861.233093
1095.427734	989.509888
1094.315430	778.506409
1093.203125	788.956360
1092.090820	613.380676
1090.977539	524.961670
1089.864258	563.652405
1088.750977	663.489380
1087.636719	629.178406
1086.522461	385.565247
1085.408203	593.498901
1084.293945	603.869324
1083.179688	487.320557
1082.064453	248.634674
1080.949219	538.602661
1079.833008	384.549622
1078.717773	566.345215
1077.601563	501.565979
1076.485352	364.065430
1075.368164	808.531982
1074.251953	523.247375
1073.134766	482.006927
1072.016602	121.894218
1070.899414	148.769012
1069.781250	367.819336
1068.663086	165.011948
1067.544922	313.709625
1066.426758	340.566132
1065.307617	802.947815
1064.188477	506.649506
1063.068359	320.504364
1061.949219	438.664825
1060.829102	390.692352
1059.708984	328.733154
1058.588867	425.835632
1057.467773	756.692444
1056.346680	337.174316
1055.225586	104.815987
1054.104492	475.325867
1052.982422	289.816711
1051.860352	179.149368
1050.738281	362.723755
1049.615234	263.832336
1048.492188	-126.656288
1047.369141	147.958511
1046.246094	373.508179
1045.123047	316.847656
1043.999023	609.947327
1042.875000	147.792801
1041.750000	37.756866
1040.625977	144.488556
1039.500977	472.484253
1038.375977	292.746796
1037.250000	-73.104637
1036.125000	331.685913
1034.999023	201.132736
1033.873047	296.363525
1032.746094	284.612762
1031.619141	554.297058
1030.492188	124.146118
1029.365234	235.817474
1028.237305	75.618149
1027.110352	-256.351227
1025.982422	85.467484
1024.853516	197.300293
1023.725586	-419.820953
1022.596680	-451.685425
1021.467773	-267.656555
1020.337891	-457.159363
1019.208008	-319.459808
1018.078125	-408.998199
1016.948242	-264.265625
1015.818359	-138.061859
1014.687500	-141.612427
1013.556641	-68.627060
1012.425781	99.369843
1011.293945	-181.870529
1010.162109	74.209389
1009.030273	-23.873837
1007.898438	190.570175
1006.765625	196.781113
1005.632813	536.142334
1004.500000	1275.484863
1003.366211	1605.362793
1002.233398	1842.730835
1001.099609	1014.792542
999.964844	866.544922
998.831055	619.148926
997.696289	224.168045
996.561523	108.812813
995.425781	120.550171
994.291016	-26.838657
993.155273	42.794315
992.019531	54.831154
990.882813	-89.848869
989.747070	132.204590
988.610352	63.835453
987.472656	-38.971111
986.335938	358.302979
985.198242	-223.400208
984.060547	-189.898636
982.921875	32.464764
981.784180	236.418198
980.645508	88.306694
979.506836	50.796196
978.367188	448.112427
977.228516	242.883102
976.088867	35.553516
974.948242	9.999188
973.808594	269.501495
972.667969	81.006241
971.527344	131.573029
970.385742	398.070648
969.245117	283.461212
968.103516	72.615051
966.961914	34.071732
965.819336	266.358521
964.677734	200.481598
963.534180	242.513138
962.391602	119.574265
961.249023	10.553532
960.105469	78.128914
958.961914	384.032532
957.817383	-17.817259
956.673828	260.705322
955.529297	-3.355828
954.383789	192.850906
953.239258	164.829575
952.093750	230.722229
950.948242	221.217163
949.802734	367.310120
948.656250	474.576233
947.509766	108.801094
946.363281	330.538940
945.216797	195.906540
944.069336	330.944092
942.921875	-77.418762
941.774414	60.110428
940.625977	63.025200
939.478516	43.223534
938.330078	71.439224
937.180664	195.533234
936.032227	191.981033
934.882813	60.876266
933.732422	-40.437782
932.583008	277.644623
931.432617	267.645325
930.282227	401.229004
929.131836	109.064758
927.980469	158.594101
926.830078	46.609283
925.677734	94.048012
924.526367	-104.119072
923.374023	309.671875
922.221680	-83.799973
921.069336	-388.342224
919.916992	-208.580917
918.763672	18.900530
917.610352	57.826199
916.456055	40.048302
915.302734	-150.191528
914.148438	-167.736603
912.994141	-353.126892
911.838867	-70.953331
910.683594	-176.717010
909.528320	-273.276550
908.373047	-27.353886
907.216797	157.335266
906.061523	36.076126
904.904297	-150.748535
903.748047	-224.154877
902.590820	139.618484
901.433594	-114.793495
900.276367	92.744545
899.118164	-152.340225
897.960938	-82.759666
896.802734	208.527481
895.643555	-31.677282
894.484375	-93.096909
893.325195	107.774979
892.166016	200.143982
891.006836	62.090672
889.846680	197.468323
888.686523	-319.772522
887.526367	-166.190018
886.365234	-102.905365
885.204102	136.416550
884.042969	39.528088
882.880859	-25.680124
881.719727	-167.482117
880.556641	103.402527
879.394531	130.782104
878.232422	-37.851227
877.069336	14.422597
875.905273	77.979065
874.742188	-85.884079
873.578125	-112.301643
872.414063	117.912506
871.250000	-0.723674
870.084961	377.907288
868.920898	176.116501
867.754883	64.406113
866.589844	119.130142
865.423828	-129.552841
864.257813	242.076263
863.091797	36.217041
861.924805	207.797699
860.758789	390.543030
859.590820	-77.776741
858.423828	513.461487
857.255859	377.453644
856.087891	351.446106
854.919922	226.784958
853.751953	351.081879
852.583008	300.484009
851.414063	682.460266
850.244141	302.464417
849.075195	386.346039
847.905273	338.065063
846.734375	233.838623
845.564453	105.039848
844.393555	101.630539
843.222656	-98.670296
842.051758	141.790161
840.879883	281.502869
839.708008	96.948547
838.536133	285.770325
837.363281	235.379059
836.190430	75.525116
835.017578	208.353577
833.844727	115.556427
832.670898	292.944977
831.497070	186.755966
830.323242	330.540833
829.149414	581.329529
827.974609	397.032928
826.799805	208.343033
825.624023	202.543839
824.449219	74.130043
823.273438	251.051727
822.097656	51.348675
820.920898	54.412281
819.744141	8.456225
818.567383	80.487213
817.390625	165.812759
816.212891	-20.412088
815.035156	42.591019
813.857422	41.031998
812.679688	146.175491
811.500977	-195.614456
810.322266	7.266861
809.142578	-61.076279
807.963867	-224.956696
806.784180	-379.907104
805.603516	-263.916718
804.423828	-92.524628
803.243164	-220.876938
802.062500	-358.085327
800.881836	-144.761810
799.700195	-306.401764
798.518555	-139.835403
797.336914	-64.284058
796.154297	-573.916931
794.972656	-159.369980
793.789063	-194.757156
792.606445	-276.688141
791.422852	157.292099
790.240234	-201.487091
789.055664	117.092415
787.872070	267.310211
786.687500	98.867256
785.502930	-135.894012
784.317383	-76.513954
783.132813	108.786652
781.947266	207.761322
780.761719	32.662956
779.575195	266.263641
778.388672	95.554718
777.202148	172.167007
776.015625	204.545822
774.828125	-250.862915
773.640625	-136.860535
772.453125	-133.253586
771.264648	145.972198
770.076172	30.355549
768.887695	159.422073
767.699219	103.261887
766.509766	115.383354
765.320313	109.827461
764.130859	18.342623
762.940430	39.140331
761.750977	132.519485
760.559570	324.840302
759.369141	462.020874
758.177734	27.192709
756.986328	228.063354
755.794922	138.582611
754.603516	451.344879
753.411133	287.051849
752.218750	70.067574
751.025391	15.685539
749.832031	-144.118729
748.638672	-0.912808
747.445313	142.184998
746.250977	164.483795
745.057617	61.682388
743.862305	-49.879578
742.667969	123.649559
741.472656	51.517990
740.277344	-149.933044
739.082031	-125.614616
737.885742	113.360497
736.689453	-7.013949
735.493164	-28.822792
734.296875	-52.838341
733.099609	-52.794456
731.902344	345.482483
730.705078	141.925354
729.506836	148.411575
728.308594	12.737996
727.110352	270.618744
725.911133	292.308228
724.712891	233.115875
723.513672	106.211411
722.313477	-38.122665
721.113281	94.916534
719.914063	81.610443
718.712891	53.022465
717.512695	133.539185
716.311523	336.175964
715.110352	348.960388
713.909180	110.968040
712.707031	208.808868
711.504883	164.932373
710.302734	18.658295
709.099609	7.520386
707.896484	129.245514
706.693359	46.231541
705.490234	196.194717
704.286133	-2.137842
703.082031	78.148186
701.877930	186.685043
700.672852	40.715454
699.468750	40.508060
698.262695	335.966034
697.057617	214.003311
695.851563	261.600067
694.645508	11.574827
693.439453	282.930786
692.232422	-73.345207
691.026367	-338.260193
689.818359	-511.873749
688.611328	-114.715706
687.403320	-255.716034
686.195313	-179.742035
684.987305	34.992527
683.778320	-16.986532
682.569336	-153.437302
681.360352	2.721266
680.151367	-72.959122
678.941406	-124.747635
677.731445	-122.347931
676.521484	-150.224060
675.310547	-123.948013
674.099609	92.764626
672.888672	-216.269089
671.677734	-168.263428
670.465820	-38.077599
669.253906	-61.402126
668.041016	146.577545
666.829102	-4.192314
665.616211	-59.801842
664.403320	98.470154
663.189453	-69.341209
661.975586	-85.925110
660.761719	-13.972976
659.547852	14.825642
658.333008	-105.199432
657.118164	316.215332
655.903320	103.530510
654.688477	-72.369576
653.472656	68.670837
652.256836	-46.733646
651.040039	-11.249656
649.824219	269.778046
648.607422	21.006971
647.389648	153.426392
646.172852	509.650085
644.955078	409.565857
643.737305	399.908478
642.519531	119.281960
641.300781	268.872498
640.082031	1.357835
638.863281	161.699036
637.643555	188.763611
636.423828	-9.739878
635.204102	-143.702301
633.984375	-107.950211
632.763672	189.713501
631.542969	100.906982
630.322266	288.961456
629.100586	440.462341
627.878906	227.269485
626.657227	127.823082
625.435547	-344.618469
624.212891	149.814789
622.990234	528.290710
621.767578	351.694214
620.543945	188.011902
619.320313	105.753006
618.096680	241.876190
616.873047	-18.076103
615.648438	199.260880
614.423828	163.999359
613.199219	-87.328491
611.973633	67.715668
610.748047	-14.686050
609.522461	152.974594
608.296875	-111.188866
607.070313	-155.242920
605.843750	-122.461067
604.617188	-232.863098
