# Supplementary material for: Raman spectroscopy accurately differentiates mucosal healing from non-healing and biochemical changes following biological therapy in inflammatory bowel disease
Source: PLoS One. 2021 Jun 2;16(6):e0252210. doi: 10.1371/journal.pone.0252210 (PMC8172032; doi:10.1371/journal.pone.0252210)
Supplement: S4 Dataset — (ZIP) [file pone.0252210.s006.zip › CD Mucosal healing/OC017 post treatment-1_BL sub CR removed_56__X_-6108.39__Y_10947.1__Z_-134.978__Time_632.txt]

1714.708984	46.127556
1713.732422	-130.846466
1712.755859	-134.628128
1711.779297	167.128098
1710.801758	138.819687
1709.824219	-130.823212
1708.846680	25.640011
1707.868164	-5.606899
1706.890625	22.062687
1705.912109	-188.672180
1704.933594	26.367172
1703.954102	-4.969732
1702.975586	-183.423538
1701.996094	82.344894
1701.016602	-50.505306
1700.037109	-6.720172
1699.056641	-32.407520
1698.077148	70.352844
1697.096680	-83.399406
1696.116211	115.731331
1695.134766	-139.224167
1694.154297	49.443687
1693.172852	147.384567
1692.191406	18.553627
1691.209961	194.216766
1690.227539	97.811012
1689.245117	137.701416
1688.263672	300.499695
1687.280273	236.747696
1686.297852	285.245056
1685.314453	264.636688
1684.332031	241.640182
1683.347656	269.472290
1682.364258	105.804779
1681.380859	136.858826
1680.396484	301.252747
1679.412109	657.483215
1678.427734	29.237665
1677.442383	263.518829
1676.458008	341.066010
1675.472656	509.257660
1674.487305	281.516785
1673.500977	460.834198
1672.515625	531.425781
1671.529297	567.719971
1670.542969	426.318817
1669.556641	577.402832
1668.569336	773.835693
1667.583008	622.752625
1666.595703	769.255432
1665.608398	701.068298
1664.620117	614.619507
1663.632813	825.566223
1662.644531	784.796753
1661.656250	789.404236
1660.667969	531.912476
1659.678711	505.341766
1658.689453	810.227173
1657.700195	781.535217
1656.710938	904.077881
1655.721680	531.774536
1654.731445	750.153809
1653.742188	804.657959
1652.750977	697.994263
1651.760742	454.119019
1650.770508	517.384766
1649.779297	816.185974
1648.788086	433.125366
1647.796875	375.556549
1646.804688	376.380280
1645.813477	68.398643
1644.821289	167.506912
1643.829102	29.171150
1642.836914	-61.347366
1641.843750	196.782455
1640.850586	230.736618
1639.857422	98.699944
1638.864258	201.683380
1637.871094	-61.702621
1636.876953	112.869858
1635.882813	-7.637558
1634.888672	277.934235
1633.894531	-21.316217
1632.899414	-201.718658
1631.905273	-237.003601
1630.910156	-243.137848
1629.915039	-201.710068
1628.918945	-231.195908
1627.922852	55.241341
1626.927734	-71.281097
1625.930664	-139.749146
1624.934570	68.066528
1623.938477	-284.014526
1622.941406	71.208687
1621.944336	134.731964
1620.947266	48.612541
1619.949219	-24.219685
1618.952148	-62.751461
1617.954102	61.616760
1616.956055	-39.696007
1615.957031	-172.358994
1614.958984	93.950783
1613.959961	-41.109570
1612.960938	107.218452
1611.961914	-14.501884
1610.961914	50.027565
1609.962891	12.398528
1608.962891	-22.531616
1607.962891	76.223869
1606.961914	-89.544258
1605.961914	189.983841
1604.960938	113.383041
1603.959961	206.995453
1602.958984	339.863190
1601.957031	122.117363
1600.956055	11.751383
1599.954102	92.360344
1598.952148	21.311781
1597.949219	96.690216
1596.947266	-188.598801
1595.944336	-97.504677
1594.941406	184.258224
1593.938477	-59.068222
1592.934570	3.216088
1591.931641	-104.221344
1590.927734	-180.306122
1589.923828	-8.471054
1588.918945	56.298630
1587.915039	121.024307
1586.910156	193.512955
1585.905273	-73.001884
1584.900391	-76.160522
1583.894531	43.126251
1582.889648	120.640205
1581.883789	44.373932
1580.877930	9.764618
1579.871094	222.479721
1578.865234	15.924699
1577.858398	-94.304398
1576.851563	68.685165
1575.844727	106.661964
1574.836914	11.895140
1573.829102	-67.294456
1572.822266	173.277664
1571.813477	65.340393
1570.805664	84.722229
1569.797852	67.641769
1568.789063	102.432663
1567.780273	241.012344
1566.770508	218.448807
1565.761719	252.927582
1564.751953	40.723652
1563.742188	103.577354
1562.732422	153.340332
1561.722656	73.293953
1560.711914	138.398773
1559.702148	257.828156
1558.691406	-22.088835
1557.679688	-19.518009
1556.668945	-76.636795
1555.657227	-74.264870
1554.645508	109.288826
1553.633789	-36.187832
1552.622070	444.768890
1551.609375	130.816574
1550.596680	313.717316
1549.583984	276.524872
1548.571289	409.943542
1547.558594	256.146423
1546.544922	110.046776
1545.531250	305.097015
1544.517578	-104.785400
1543.503906	229.516251
1542.489258	67.569397
1541.474609	169.002960
1540.459961	115.349876
1539.445313	77.088486
1538.429688	-51.620186
1537.415039	211.844772
1536.399414	-33.172955
1535.383789	162.860870
1534.367188	289.054352
1533.351563	358.363556
1532.334961	424.934265
1531.318359	81.596283
1530.301758	271.635223
1529.284180	-151.630157
1528.266602	354.911804
1527.249023	178.767502
1526.231445	-46.333900
1525.213867	402.885590
1524.195313	275.373474
1523.177734	55.195908
1522.159180	182.227585
1521.139648	262.787445
1520.121094	42.399506
1519.101563	97.027802
1518.082031	208.058990
1517.062500	200.740250
1516.042969	-4.487825
1515.022461	-4.283696
1514.001953	88.253548
1512.981445	-17.031065
1511.960938	52.160652
1510.939453	77.580193
1509.918945	-187.007736
1508.897461	220.437531
1507.875000	96.751221
1506.853516	290.958435
1505.831055	46.636570
1504.809570	-210.473999
1503.787109	-113.989517
1502.763672	72.009392
1501.741211	-16.193314
1500.717773	-4.597082
1499.694336	-177.418365
1498.670898	-132.690536
1497.646484	-157.170517
1496.623047	-368.475769
1495.598633	-50.297791
1494.574219	-195.215759
1493.549805	-161.171143
1492.524414	-99.110497
1491.499023	44.633316
1490.473633	155.029083
1489.448242	-25.919231
1488.422852	40.890003
1487.396484	43.754166
1486.370117	283.981445
1485.343750	59.499683
1484.317383	31.553183
1483.290039	233.167709
1482.262695	314.755219
1481.235352	230.487778
1480.208008	393.527679
1479.180664	592.140808
1478.152344	474.577332
1477.124023	662.788574
1476.095703	667.456421
1475.067383	371.538177
1474.038086	355.801514
1473.008789	711.740906
1471.979492	568.602661
1470.950195	888.652710
1469.919922	893.029785
1468.890625	716.791199
1467.860352	698.264893
1466.830078	1173.000122
1465.798828	940.789978
1464.768555	868.795227
1463.737305	847.621277
1462.706055	897.577087
1461.674805	909.401245
1460.642578	1048.166016
1459.610352	1268.106323
1458.578125	1302.653931
1457.545898	1268.664551
1456.513672	1432.591675
1455.480469	1132.222412
1454.447266	1585.221069
1453.414063	1160.714966
1452.380859	1380.301880
1451.346680	1460.393921
1450.313477	1466.993652
1449.279297	1617.995361
1448.244141	1561.237183
1447.209961	1527.328735
1446.174805	1376.977173
1445.139648	1252.026245
1444.104492	1405.532837
1443.069336	906.213745
1442.033203	1143.248779
1440.998047	1253.774536
1439.961914	1103.830200
1438.924805	1118.289185
1437.888672	1021.586487
1436.851563	876.937317
1435.814453	1134.087524
1434.777344	820.328064
1433.740234	723.924438
1432.702148	599.820374
1431.664063	649.991821
1430.625977	457.915253
1429.587891	412.318909
1428.548828	195.240433
1427.509766	369.235596
1426.471680	3.615772
1425.431641	260.873474
1424.392578	-13.724720
1423.352539	314.105988
1422.312500	276.549866
1421.272461	329.754913
1420.232422	209.240219
1419.191406	-59.717930
1418.150391	31.474480
1417.109375	258.602081
1416.068359	120.861610
1415.027344	144.256378
1413.985352	-146.683182
1412.943359	193.730179
1411.901367	16.191109
1410.858398	9.710652
1409.816406	-137.395462
1408.773438	258.305725
1407.730469	106.338829
1406.687500	235.788940
1405.643555	13.749435
1404.599609	7.771894
1403.555664	144.937439
1402.511719	-192.094696
1401.466797	-69.828590
1400.422852	280.725403
1399.377930	49.460590
1398.333008	219.507874
1397.287109	163.982574
1396.242188	98.566856
1395.196289	83.369446
1394.150391	-1.858139
1393.104492	186.017654
1392.057617	93.477707
1391.010742	201.335678
1389.963867	46.465218
1388.916992	-210.828369
1387.870117	-60.142166
1386.822266	-54.494942
1385.774414	48.775887
1384.726563	-157.895615
1383.677734	-44.453773
1382.629883	-110.867920
1381.581055	-169.663818
1380.532227	43.937611
1379.483398	-166.992996
1378.433594	121.621872
1377.383789	115.660515
1376.333984	-272.037018
1375.284180	283.718964
1374.234375	155.811340
1373.183594	125.325882
1372.132813	-134.449661
1371.082031	32.307026
1370.031250	-80.062218
1368.979492	-17.846392
1367.927734	46.942902
1366.875977	-94.932686
1365.824219	-82.236916
1364.771484	20.186840
1363.718750	214.777588
1362.666016	165.494156
1361.613281	-127.503532
1360.560547	-22.239145
1359.506836	-33.817394
1358.453125	136.239120
1357.399414	-51.663654
1356.344727	135.926422
1355.291016	22.867720
1354.236328	86.352081
1353.181641	135.010544
1352.126953	255.772324
1351.071289	307.060669
1350.015625	157.363678
1348.959961	327.983490
1347.904297	94.193031
1346.847656	153.320114
1345.791992	262.137054
1344.735352	432.991577
1343.677734	559.242676
1342.621094	1010.238220
1341.563477	336.111572
1340.505859	524.541077
1339.448242	527.215454
1338.390625	792.489380
1337.332031	810.148376
1336.273438	575.415283
1335.214844	511.638794
1334.156250	440.564178
1333.097656	337.454254
1332.038086	427.387817
1330.978516	581.663269
1329.917969	461.553040
1328.858398	465.171692
1327.797852	550.416504
1326.737305	178.667511
1325.676758	402.435364
1324.616211	426.168243
1323.554688	464.783478
1322.493164	686.127441
1321.431641	719.906006
1320.370117	595.844727
1319.307617	555.783020
1318.245117	658.861694
1317.182617	966.630554
1316.120117	680.238647
1315.056641	758.810913
1313.993164	630.441040
1312.929688	770.731262
1311.866211	691.824890
1310.802734	790.324341
1309.738281	595.880005
1308.673828	455.739471
1307.609375	586.426880
1306.543945	817.995239
1305.479492	756.819153
1304.414063	946.576294
1303.347656	811.757690
1302.282227	785.227844
1301.215820	675.205750
1300.150391	906.838745
1299.083008	600.430176
1298.016602	689.640869
1296.949219	992.496948
1295.882813	367.297577
1294.815430	311.852386
1293.747070	715.363281
1292.679688	731.121277
1291.611328	658.615967
1290.542969	456.220673
1289.474609	543.271912
1288.405273	372.946625
1287.335938	582.600403
1286.266602	449.184937
1285.197266	582.878662
1284.127930	782.682068
1283.057617	198.897308
1281.987305	665.606323
1280.916992	593.702332
1279.845703	512.075378
1278.775391	689.841553
1277.704102	850.438782
1276.632813	416.782776
1275.560547	545.648621
1274.489258	552.275146
1273.416992	813.073242
1272.344727	460.542419
1271.271484	462.373932
1270.199219	727.980225
1269.125977	671.202026
1268.052734	536.357300
1266.979492	379.626312
1265.905273	615.815613
1264.831055	517.717712
1263.756836	563.573364
1262.682617	550.904785
1261.607422	713.776428
1260.533203	708.416931
1259.458008	608.036499
1258.381836	702.604736
1257.306641	714.328613
1256.230469	726.055298
1255.154297	837.600586
1254.078125	654.578491
1253.001953	768.532715
1251.924805	970.025940
1250.847656	794.399414
1249.770508	300.267212
1248.692383	304.785767
1247.615234	664.208984
1246.537109	637.046326
1245.458984	595.314819
1244.379883	874.253052
1243.300781	647.889771
1242.222656	649.870911
1241.142578	610.566833
1240.063477	595.544556
1238.983398	726.110474
1237.904297	587.321411
1236.823242	688.697998
1235.743164	513.573120
1234.662109	714.296082
1233.582031	721.005859
1232.500977	545.940491
1231.418945	659.249451
1230.337891	685.290527
1229.255859	398.893524
1228.173828	582.316101
1227.090820	625.236328
1226.008789	467.246582
1224.925781	466.575104
1223.842773	494.909302
1222.759766	428.885132
1221.675781	428.147491
1220.591797	275.087067
1219.507813	499.103485
1218.423828	53.658947
1217.338867	183.351517
1216.254883	247.744766
1215.169922	157.535477
1214.083984	439.123352
1212.999023	283.679596
1211.913086	273.061096
1210.827148	484.375610
1209.741211	599.081604
1208.654297	612.413879
1207.567383	485.870880
1206.480469	537.723694
1205.393555	273.819489
1204.306641	209.976181
1203.218750	59.403107
1202.130859	106.345146
1201.042969	-85.139481
1199.954102	29.140928
1198.865234	208.314240
1197.776367	64.942642
1196.687500	128.482880
1195.598633	102.967873
1194.508789	228.911545
1193.418945	-25.075542
1192.329102	-154.007294
1191.238281	-6.584643
1190.147461	51.844112
1189.056641	-43.512180
1187.965820	-47.614578
1186.875000	-111.775688
1185.783203	-435.176971
1184.691406	-242.535614
1183.599609	-225.158264
1182.506836	-20.740126
1181.414063	200.335800
1180.321289	210.284363
1179.228516	71.574387
1178.135742	11.969588
1177.041992	-208.180328
1175.948242	-71.353836
1174.854492	108.478500
1173.759766	111.006172
1172.665039	269.090729
1171.570313	17.816351
1170.475586	8.282845
1169.380859	58.517796
1168.285156	82.378609
1167.189453	-142.483856
1166.093750	-32.602497
1164.997070	-85.336746
1163.900391	151.046448
1162.803711	203.334534
1161.707031	-35.825626
1160.609375	116.696739
1159.512695	-210.741592
1158.415039	108.755333
1157.316406	117.851936
1156.218750	188.944260
1155.120117	209.875427
1154.021484	-124.550781
1152.922852	-8.261604
1151.823242	-56.528664
1150.723633	247.883591
1149.624023	316.258911
1148.524414	-153.753662
1147.423828	69.408173
1146.323242	-24.221024
1145.222656	-260.658203
1144.122070	-121.006256
1143.020508	-183.689194
1141.918945	-18.014114
1140.817383	-37.939323
1139.715820	-88.792236
1138.613281	271.591003
1137.510742	97.053795
1136.408203	19.989492
1135.305664	61.711342
1134.202148	193.635132
1133.098633	128.401306
1131.995117	276.825073
1130.891602	126.118240
1129.787109	165.280533
1128.682617	16.995483
1127.578125	622.974854
1126.473633	661.944153
1125.368164	321.567139
1124.262695	505.127075
1123.157227	593.806458
1122.050781	341.284821
1120.944336	32.021156
1119.837891	298.301544
1118.731445	-51.082069
1117.625000	28.091961
1116.517578	-143.617966
1115.410156	179.196472
1114.302734	106.856560
1113.194336	62.914852
1112.085938	2.439876
1110.977539	105.079094
1109.869141	160.407715
1108.759766	279.492004
1107.651367	159.960220
1106.541016	503.327576
1105.431641	161.864075
1104.321289	351.648590
1103.211914	218.049576
1102.100586	535.140930
1100.990234	573.759033
1099.878906	251.545273
1098.768555	372.743134
1097.656250	413.739075
1096.544922	101.232651
1095.432617	227.111496
1094.320313	279.920654
1093.208008	238.516647
1092.095703	258.363403
1090.982422	511.250061
1089.869141	552.229431
1088.755859	148.513550
1087.641602	262.508698
1086.527344	61.330231
1085.413086	255.274063
1084.298828	91.839287
1083.183594	288.076904
1082.069336	94.210297
1080.954102	344.430298
1079.837891	716.683350
1078.722656	288.118378
1077.606445	52.268238
1076.490234	250.738159
1075.373047	186.344940
1074.255859	227.574661
1073.139648	-127.539902
1072.021484	267.865814
1070.904297	48.933151
1069.786133	118.408157
1068.667969	401.112640
1067.549805	-94.026634
1066.430664	408.822968
1065.312500	56.819363
1064.193359	135.757782
1063.073242	-9.989653
1061.954102	-90.107033
1060.833984	38.058460
1059.713867	-41.951008
1058.592773	191.449371
1057.472656	254.135681
1056.351563	-17.391304
1055.230469	80.453339
1054.108398	-13.268886
1052.987305	154.692719
1051.865234	355.313843
1050.743164	81.983864
1049.620117	-53.469910
1048.497070	249.884750
1047.374023	184.548630
1046.250977	98.305710
1045.127930	-216.362793
1044.003906	-78.562973
1042.879883	-101.591454
1041.754883	-15.036673
1040.630859	-7.668729
1039.505859	57.979286
1038.380859	98.040199
1037.254883	-96.994202
1036.129883	-7.915991
1035.003906	-253.906311
1033.876953	156.334442
1032.750977	57.076317
1031.624023	-4.869337
1030.497070	65.791916
1029.370117	-9.945227
1028.242188	104.964081
1027.115234	-79.804527
1025.986328	-194.748291
1024.858398	-147.019379
1023.730469	-136.389343
1022.601563	-83.922485
1021.471680	-170.641632
1020.342773	-87.893478
1019.212891	-255.613586
1018.083008	26.679155
1016.953125	70.119850
1015.823242	-71.812622
1014.692383	15.798213
1013.561523	179.894058
1012.430664	-105.356812
1011.298828	151.458313
1010.166992	-24.699594
1009.035156	-43.312702
1007.903320	93.197327
1006.770508	488.829315
1005.637695	498.084961
1004.504883	884.335510
1003.371094	997.675659
1002.238281	1009.340271
1001.104492	847.760864
999.969727	404.478729
998.835938	344.894287
997.701172	72.964790
996.566406	64.425568
995.430664	293.697815
994.295898	-88.566666
993.160156	60.040966
992.024414	44.890472
990.887695	251.196213
989.750977	10.228171
988.614258	-71.513756
987.477539	109.552338
986.340820	124.732933
985.203125	-32.761272
984.065430	26.349039
982.926758	373.278564
981.789063	91.771172
980.650391	137.227188
979.511719	17.095509
978.372070	-73.006638
977.233398	-50.316441
976.093750	46.004360
974.953125	248.080627
973.813477	238.729401
972.672852	-7.171633
971.532227	-101.293312
970.390625	185.880341
969.250000	85.013466
968.108398	200.011490
966.966797	241.599762
965.824219	-154.936035
964.681641	228.599991
963.539063	68.576462
962.396484	-56.915356
961.253906	198.186493
960.110352	70.570274
958.966797	231.732239
957.822266	145.530655
956.678711	244.907455
955.534180	30.677382
954.388672	230.875153
953.244141	264.004761
952.098633	326.922333
950.953125	110.848251
949.807617	41.277874
948.661133	88.394020
947.514648	140.119980
946.368164	-118.871155
945.221680	111.187431
944.074219	26.021675
942.926758	128.191315
941.779297	200.693604
940.630859	134.002640
939.483398	213.429581
938.334961	-81.240616
937.185547	219.540161
936.037109	264.858185
934.887695	-15.772869
933.737305	43.363079
932.587891	86.572670
931.437500	166.262421
930.287109	241.411362
929.136719	-18.133789
927.985352	27.531143
926.834961	237.079514
925.682617	-208.705933
924.531250	-406.289520
923.378906	19.409664
922.226563	74.338997
921.074219	315.685028
919.921875	268.337433
918.768555	-22.057240
917.615234	-300.916962
916.460938	235.692032
915.307617	-63.452278
914.153320	277.710052
912.999023	-102.926659
911.843750	-399.393372
910.688477	-99.114182
909.533203	-257.037354
908.377930	-306.025238
907.221680	213.996765
906.066406	-0.447748
904.909180	-6.314567
903.752930	-80.105011
902.595703	13.749187
901.438477	55.513165
900.281250	-13.628554
899.123047	120.959328
897.965820	155.958282
896.807617	-44.274147
895.648438	-47.645153
894.489258	242.916901
893.331055	47.389858
892.170898	-39.548584
891.011719	-38.320328
889.851563	39.725372
888.691406	43.228447
887.531250	-11.950763
886.370117	16.424793
885.208984	126.037994
884.047852	-118.586754
882.885742	-142.040466
881.724609	188.555206
880.562500	167.314148
879.399414	166.379959
878.237305	354.734497
877.074219	218.602982
875.911133	197.406586
874.747070	333.855133
873.583008	215.852188
872.418945	271.213257
871.254883	187.038971
870.089844	125.406441
868.925781	9.820961
867.759766	85.427650
866.594727	64.325752
865.428711	151.117599
864.262695	62.601357
863.096680	198.768372
861.930664	72.092430
860.763672	51.010059
859.596680	386.862427
858.428711	417.324341
857.260742	364.744812
856.092773	231.423889
854.924805	553.431152
853.756836	381.992340
852.587891	383.235504
851.418945	384.468719
850.249023	282.624603
849.080078	142.730362
847.910156	269.400024
846.739258	104.925880
845.569336	193.460205
844.398438	167.806458
843.227539	213.745590
842.056641	154.513321
840.884766	-74.668617
839.712891	27.144844
838.541016	359.126984
837.368164	-53.242641
836.196289	343.356537
835.022461	418.100464
833.849609	331.995850
832.675781	-64.423599
831.501953	141.998398
830.328125	73.812172
829.154297	159.581772
827.979492	164.991745
826.804688	41.034428
825.628906	37.509624
824.454102	-50.740047
823.278320	311.172516
822.102539	133.737823
820.925781	152.372833
819.749023	46.273224
818.572266	20.344955
817.395508	192.497910
816.217773	-60.475945
815.040039	-88.660118
813.862305	-92.388802
812.684570	-53.894630
811.505859	29.022526
810.327148	38.525417
809.147461	-223.094055
807.968750	-93.625244
806.789063	-195.230286
805.609375	14.058413
804.428711	23.423355
803.248047	-317.917786
802.067383	-6.758078
800.886719	-101.744026
799.705078	-88.033035
798.523438	9.905223
797.341797	-182.638260
796.160156	-111.378311
794.977539	-228.517288
793.794922	-101.950508
792.611328	-312.110809
791.428711	-81.571854
790.245117	-172.152481
789.060547	82.539886
787.876953	164.494263
786.692383	-25.707903
785.507813	188.876205
784.323242	89.358055
783.137695	34.074242
781.952148	155.592697
780.766602	78.169426
779.580078	31.683969
778.393555	298.796173
777.207031	-30.390306
776.020508	37.890396
774.833008	273.838074
773.645508	-37.533844
772.458008	295.325684
771.270508	34.768463
770.082031	10.226632
768.893555	195.077072
767.704102	36.031235
766.514648	15.839084
765.325195	189.473557
764.135742	-191.955704
762.946289	-9.596838
761.755859	282.714661
760.565430	390.010132
759.374023	429.030243
758.183594	195.253601
756.992188	27.542021
755.799805	77.546181
754.608398	129.701828
753.416016	-11.568727
752.223633	146.000427
751.030273	151.917419
749.837891	157.809586
748.644531	64.886230
747.450195	-85.080864
746.256836	184.137314
745.062500	262.341766
743.868164	243.982193
742.672852	109.390839
741.477539	229.160019
740.282227	-131.159088
739.086914	78.420258
737.890625	123.576004
736.695313	107.363640
735.498047	-73.086174
734.301758	-67.381760
733.104492	32.424141
731.907227	-198.255692
730.709961	-201.317291
729.511719	294.294220
728.313477	151.144043
727.115234	73.635002
725.916992	144.775406
724.717773	51.987301
723.518555	-115.046829
722.318359	-70.151009
721.119141	105.728699
719.918945	216.025772
718.718750	308.799713
717.517578	93.853516
716.316406	-20.647831
715.115234	359.995544
713.914063	275.999115
712.711914	65.595604
711.509766	-35.735409
710.307617	242.122040
709.104492	138.609695
707.902344	366.197876
706.698242	34.067806
705.495117	189.733261
704.291016	447.618103
703.086914	-82.307571
701.882813	-59.421780
700.678711	65.674911
699.473633	68.953812
698.268555	52.670300
697.062500	-96.176872
695.857422	15.799018
694.651367	14.768307
693.444336	20.265480
692.238281	-35.027702
691.031250	-166.262939
689.824219	-23.957958
688.616211	-85.666260
687.409180	-64.897308
686.200195	-5.076193
684.992188	-58.018581
683.784180	134.052414
682.575195	-298.129150
681.366211	-101.707466
680.156250	20.999018
678.946289	156.672440
677.736328	90.945930
676.526367	-191.195679
675.315430	-35.980442
674.104492	119.203796
672.893555	179.176208
671.682617	111.560753
670.470703	-172.198074
669.258789	160.334549
668.046875	-0.004077
666.833984	-112.667328
665.621094	79.381546
664.408203	182.859238
663.194336	81.230988
661.981445	-110.943024
660.767578	484.818878
659.552734	182.761658
658.338867	120.389061
657.124023	-45.382610
655.908203	67.182526
654.693359	67.697830
653.477539	-326.085266
652.261719	-333.866669
651.045898	-119.630417
649.829102	-43.202808
648.612305	52.707035
647.395508	79.828804
646.177734	191.030823
644.959961	-1.061478
643.742188	131.948578
642.524414	101.612282
641.305664	69.329132
640.086914	73.801620
638.868164	-71.976440
637.648438	167.167542
636.429688	43.357819
635.208984	-15.716569
633.989258	-40.166325
632.768555	75.204056
631.547852	-45.305439
630.327148	-23.850309
629.106445	169.517944
627.884766	73.559326
626.663086	89.473427
625.440430	230.072662
624.217773	330.238922
622.995117	105.009361
621.772461	165.210876
620.549805	-20.532198
619.326172	89.757263
618.102539	-131.406326
616.877930	-170.061325
615.654297	-161.147415
614.429688	-218.051376
613.204102	-66.916885
611.979492	-97.086090
610.753906	97.828575
609.528320	113.693794
608.301758	-6.586688
607.075195	42.618324
605.848633	-97.637680
604.622070	104.557098
