# Supplementary material for: Raman spectroscopy accurately differentiates mucosal healing from non-healing and biochemical changes following biological therapy in inflammatory bowel disease
Source: PLoS One. 2021 Jun 2;16(6):e0252210. doi: 10.1371/journal.pone.0252210 (PMC8172032; doi:10.1371/journal.pone.0252210)
Supplement: S4 Dataset — (ZIP) [file pone.0252210.s006.zip › CD Mucosal healing/OC011 post treatment-2_base sub CR removed_38__X_-11937.7__Y_289.434__Z_-7194.69__Time_435.txt]

1714.705078	71.633011
1713.728516	404.643433
1712.751953	26.860968
1711.774414	247.665817
1710.797852	48.036785
1709.820313	312.652924
1708.842773	28.341675
1707.864258	-22.268379
1706.886719	-58.827759
1705.908203	151.503662
1704.929688	-183.835358
1703.950195	3.470277
1702.971680	-60.187485
1701.992188	-545.986389
1701.012695	-134.856613
1700.033203	204.521210
1699.052734	-43.886093
1698.073242	-18.814032
1697.092773	-335.234314
1696.112305	-215.345673
1695.130859	-434.153961
1694.150391	-99.316879
1693.168945	30.384319
1692.187500	120.659691
1691.206055	-175.415527
1690.223633	287.039978
1689.241211	-191.716629
1688.258789	354.560059
1687.276367	306.650177
1686.293945	160.794312
1685.310547	391.425446
1684.327148	97.685440
1683.343750	534.692322
1682.360352	10.661449
1681.375977	403.495544
1680.392578	64.745049
1679.408203	112.687935
1678.423828	-86.220215
1677.438477	135.904968
1676.453125	-3.166557
1675.468750	520.660339
1674.482422	326.942963
1673.497070	649.650085
1672.511719	656.587646
1671.525391	541.868591
1670.539063	913.905640
1669.552734	468.409790
1668.565430	921.088745
1667.578125	840.583130
1666.591797	545.761414
1665.603516	997.136658
1664.616211	1377.287720
1663.627930	1097.383301
1662.640625	1146.977661
1661.652344	1162.577148
1660.663086	1486.095825
1659.674805	1107.822632
1658.685547	1487.856445
1657.696289	1510.647095
1656.707031	1782.828979
1655.717773	1372.317993
1654.727539	1208.572754
1653.737305	1010.954956
1652.747070	1358.879761
1651.756836	876.516602
1650.765625	1066.470215
1649.775391	733.281067
1648.784180	458.763519
1647.792969	845.455505
1646.800781	653.686096
1645.809570	634.105408
1644.817383	569.968384
1643.825195	316.096558
1642.832031	-19.187601
1641.839844	192.368668
1640.846680	153.441040
1639.853516	183.431625
1638.860352	-187.197662
1637.867188	162.511276
1636.873047	235.500122
1635.878906	-205.263824
1634.884766	-337.252045
1633.890625	-134.334457
1632.895508	-91.978348
1631.900391	-125.787621
1630.905273	512.032043
1629.910156	54.720383
1628.915039	132.056213
1627.918945	-93.070938
1626.922852	-454.714966
1625.926758	-403.120209
1624.930664	156.094025
1623.933594	123.685440
1622.937500	430.503998
1621.940430	98.750977
1620.942383	-43.606171
1619.945313	-317.100830
1618.947266	113.371689
1617.949219	307.456146
1616.951172	341.420807
1615.953125	5.416792
1614.954102	-39.167377
1613.956055	-94.146790
1612.957031	-183.176743
1611.957031	220.785202
1610.958008	268.107574
1609.958008	194.846695
1608.958984	95.453262
1607.958008	216.115891
1606.958008	-346.854248
1605.958008	-367.539948
1604.957031	-58.391090
1603.956055	350.058411
1602.955078	90.996552
1601.953125	54.368343
1600.951172	12.476242
1599.950195	370.689392
1598.947266	142.970596
1597.945313	202.851532
1596.942383	45.686790
1595.940430	-90.562721
1594.937500	-422.788452
1593.933594	-237.856049
1592.930664	-337.702148
1591.926758	-4.268997
1590.922852	-289.677948
1589.918945	-337.614075
1588.915039	26.561865
1587.910156	134.807571
1586.906250	-17.881821
1585.901367	100.488541
1584.895508	-164.543411
1583.890625	-153.332916
1582.884766	131.278610
1581.878906	84.777672
1580.873047	178.777390
1579.867188	267.367615
1578.860352	-11.345472
1577.854492	248.691757
1576.847656	302.840149
1575.839844	-184.376709
1574.833008	-213.755463
1573.825195	-4.084169
1572.817383	496.501312
1571.809570	177.877151
1570.801758	-112.213188
1569.792969	-116.601173
1568.784180	-87.409698
1567.775391	1.296558
1566.766602	196.226486
1565.757813	203.948486
1564.748047	99.830063
1563.738281	257.632751
1562.728516	298.409729
1561.718750	455.675232
1560.708008	-90.133110
1559.697266	-195.166580
1558.686523	-131.887100
1557.675781	211.036545
1556.665039	27.623156
1555.653320	-78.244728
1554.641602	98.005913
1553.629883	123.780983
1552.617188	69.040932
1551.605469	-133.393707
1550.592773	189.296661
1549.580078	7.147576
1548.567383	-107.895401
1547.553711	185.444168
1546.541016	331.098755
1545.527344	34.425606
1544.513672	-60.764755
1543.499023	298.573303
1542.485352	-148.383560
1541.470703	-55.630821
1540.456055	-87.071564
1539.441406	10.361811
1538.425781	58.464462
1537.410156	361.795105
1536.394531	27.554468
1535.378906	343.236328
1534.363281	176.342316
1533.346680	666.725769
1532.331055	574.169678
1531.314453	-101.011833
1530.296875	-150.035965
1529.280273	-106.469978
1528.262695	225.296371
1527.245117	476.902649
1526.227539	401.261322
1525.209961	230.230301
1524.191406	-360.396576
1523.172852	124.435318
1522.154297	97.013756
1521.135742	33.419567
1520.116211	69.907173
1519.097656	-9.434254
1518.078125	389.057617
1517.058594	147.427017
1516.038086	3.310848
1515.018555	31.202055
1513.998047	243.758118
1512.977539	414.992828
1511.956055	-443.277527
1510.935547	-308.207184
1509.914063	-483.819214
1508.892578	-403.001373
1507.871094	-340.312805
1506.849609	60.644447
1505.827148	-89.868477
1504.804688	179.847214
1503.782227	139.287247
1502.759766	-229.286972
1501.736328	-16.477880
1500.713867	-85.511215
1499.690430	175.580276
1498.666016	-267.465607
1497.642578	-34.815357
1496.618164	-498.310791
1495.594727	278.913269
1494.569336	-102.853691
1493.544922	100.993156
1492.520508	-385.523956
1491.495117	-314.816589
1490.469727	271.921143
1489.444336	51.068081
1488.417969	-31.885111
1487.392578	311.603638
1486.366211	225.937439
1485.339844	150.453781
1484.312500	460.233002
1483.286133	27.426895
1482.258789	-91.542168
1481.231445	666.780640
1480.204102	601.180542
1479.175781	892.405579
1478.148438	645.752502
1477.120117	834.854248
1476.091797	636.614990
1475.062500	853.560242
1474.034180	1100.982788
1473.004883	1434.808350
1471.975586	1231.402222
1470.946289	1043.342285
1469.916016	1506.646240
1468.885742	1343.995605
1467.855469	1349.265137
1466.825195	1547.778931
1465.794922	1395.407837
1464.763672	2097.032959
1463.732422	2084.351074
1462.701172	2119.963379
1461.669922	2059.069092
1460.638672	1701.113037
1459.606445	2338.534912
1458.574219	2148.226318
1457.541992	2087.464600
1456.508789	2173.888428
1455.476563	2166.500000
1454.443359	2184.488037
1453.410156	2737.528809
1452.375977	2529.831543
1451.342773	2223.476318
1450.308594	2353.116455
1449.274414	2642.369629
1448.240234	2237.559570
1447.206055	2620.552246
1446.170898	2466.675049
1445.135742	2188.907715
1444.100586	2576.921875
1443.064453	2484.075439
1442.029297	2221.915039
1440.993164	2427.798340
1439.957031	2269.572754
1438.920898	2331.447754
1437.883789	1733.684204
1436.847656	2521.081543
1435.810547	1698.892700
1434.773438	1397.483765
1433.735352	1560.935913
1432.698242	1270.012207
1431.660156	1577.529053
1430.622070	1304.585938
1429.583008	678.592712
1428.544922	552.510193
1427.505859	575.370789
1426.466797	197.425369
1425.427734	331.531586
1424.387695	354.775604
1423.348633	123.667374
1422.308594	260.587982
1421.268555	342.174164
1420.227539	204.735092
1419.187500	-186.763687
1418.146484	345.837311
1417.105469	395.154388
1416.064453	250.849426
1415.022461	66.470367
1413.980469	-22.101458
1412.939453	151.061462
1411.896484	135.682587
1410.854492	319.064728
1409.811523	47.650734
1408.768555	-298.858856
1407.725586	-74.869095
1406.682617	151.695450
1405.638672	-156.503036
1404.595703	-298.699554
1403.551758	-488.383301
1402.506836	107.509773
1401.462891	204.130081
1400.417969	-95.428589
1399.373047	-36.116142
1398.328125	251.482193
1397.283203	-182.738388
1396.237305	255.432266
1395.191406	-35.484035
1394.145508	87.196800
1393.099609	-10.380273
1392.052734	287.819611
1391.006836	32.884235
1389.959961	298.761932
1388.912109	-168.464554
1387.865234	-39.900070
1386.817383	376.381195
1385.769531	-190.058105
1384.721680	-41.073418
1383.673828	63.030483
1382.625000	-222.597122
1381.576172	21.734421
1380.527344	-295.885284
1379.478516	-246.085373
1378.429688	-246.065430
1377.379883	-108.609123
1376.330078	1.512099
1375.280273	-147.737396
1374.229492	177.202835
1373.178711	-183.704971
1372.128906	-247.514954
1371.077148	-141.660980
1370.026367	-307.331696
1368.974609	-236.053070
1367.923828	111.945023
1366.871094	170.961105
1365.819336	-16.394938
1364.767578	267.070770
1363.714844	107.466812
1362.662109	104.886024
1361.609375	-128.930481
1360.555664	445.985596
1359.501953	25.964781
1358.448242	-60.509811
1357.394531	253.466827
1356.340820	-19.110525
1355.286133	163.313034
1354.231445	494.883362
1353.176758	53.970104
1352.122070	172.161667
1351.066406	-84.478767
1350.011719	297.121216
1348.956055	490.069977
1347.899414	625.991455
1346.843750	389.921783
1345.787109	667.466370
1344.730469	664.839539
1343.673828	724.336426
1342.616211	1269.720459
1341.559570	729.658936
1340.501953	1128.914795
1339.444336	1317.592041
1338.385742	1033.302368
1337.328125	915.176453
1336.269531	968.009644
1335.210938	1075.393555
1334.152344	1195.228760
1333.092773	1030.634766
1332.033203	955.273254
1330.973633	1206.454712
1329.914063	1432.923096
1328.853516	937.689270
1327.793945	1065.510498
1326.733398	1368.773926
1325.672852	1254.593384
1324.611328	1377.612793
1323.549805	1113.066895
1322.489258	1389.338257
1321.426758	1445.910767
1320.365234	1208.971802
1319.302734	1144.886597
1318.241211	1411.421997
1317.177734	1436.254272
1316.115234	1074.159668
1315.052734	1222.489624
1313.989258	1466.920288
1312.925781	1585.688965
1311.862305	1874.434082
1310.797852	1540.109253
1309.733398	1449.740601
1308.668945	1935.454834
1307.604492	1382.542358
1306.540039	1799.317383
1305.474609	1692.018921
1304.409180	1993.075317
1303.343750	1885.913696
1302.277344	1449.445435
1301.211914	1662.063599
1300.145508	1950.800049
1299.079102	1686.735107
1298.011719	1879.643433
1296.945313	1893.284668
1295.877930	1644.265747
1294.810547	1343.857910
1293.743164	2290.207031
1292.674805	1599.768188
1291.606445	1549.859253
1290.538086	1500.012939
1289.469727	1339.887207
1288.400391	1885.800293
1287.332031	1385.077393
1286.262695	1558.377197
1285.193359	1381.329712
1284.123047	1297.425659
1283.052734	1338.458862
1281.982422	1090.622681
1280.912109	1310.383423
1279.841797	1368.563354
1278.770508	1013.266113
1277.699219	1281.832886
1276.627930	1227.503540
1275.556641	1307.670532
1274.484375	884.266113
1273.412109	984.006165
1272.339844	1181.431641
1271.267578	1356.778687
1270.194336	1046.046021
1269.121094	1658.363647
1268.047852	1025.468018
1266.974609	1842.501465
1265.900391	1104.880981
1264.827148	1211.634277
1263.752930	1076.850830
1262.677734	1680.919312
1261.603516	1280.328735
1260.528320	733.640991
1259.453125	1230.099854
1258.377930	1514.359619
1257.301758	1065.310059
1256.226563	1222.799561
1255.150391	1489.726074
1254.073242	1542.283569
1252.997070	1288.175781
1251.919922	1435.570557
1250.842773	1505.024292
1249.765625	1404.176025
1248.688477	1001.832825
1247.610352	930.204712
1246.532227	1614.395142
1245.454102	1034.750366
1244.375000	887.699280
1243.296875	1340.579346
1242.217773	1475.097046
1241.138672	645.731445
1240.058594	906.434509
1238.979492	752.040466
1237.899414	874.208801
1236.819336	1231.543579
1235.738281	1030.903320
1234.658203	941.833557
1233.577148	1417.493530
1232.496094	1398.518921
1231.415039	1246.236938
1230.333008	1752.799072
1229.250977	1450.212036
1228.168945	907.998596
1227.086914	1036.486084
1226.003906	949.439148
1224.920898	1005.122864
1223.837891	576.899841
1222.754883	385.816315
1221.670898	477.633057
1220.587891	1055.268311
1219.503906	810.806458
1218.418945	692.016602
1217.334961	616.715759
1216.250000	410.929749
1215.165039	502.178253
1214.080078	59.773506
1212.994141	730.183228
1211.908203	425.310181
1210.822266	475.154266
1209.736328	1072.445801
1208.649414	603.476563
1207.563477	493.904846
1206.476563	738.626892
1205.388672	626.474731
1204.301758	523.958374
1203.213867	558.700684
1202.125977	229.699005
1201.038086	199.336334
1199.949219	106.306801
1198.861328	-95.034958
1197.772461	93.417839
1196.682617	228.770874
1195.593750	41.730747
1194.503906	-248.713104
1193.414063	283.074158
1192.324219	581.421143
1191.233398	79.357925
1190.143555	-50.150478
1189.052734	-117.243790
1187.960938	-90.745712
1186.870117	-179.542328
1185.778320	-539.617249
1184.686523	-114.885818
1183.594727	-93.472130
1182.501953	14.192790
1181.410156	-381.831207
1180.317383	-415.727203
1179.223633	-255.533478
1178.130859	-52.314781
1177.037109	-2.609838
1175.943359	94.924545
1174.849609	24.715260
1173.754883	-241.875732
1172.661133	6.286530
1171.566406	19.717840
1170.470703	33.071682
1169.375977	182.745056
1168.280273	14.187239
1167.184570	48.902134
1166.088867	-177.019028
1164.992188	-135.226013
1163.895508	-492.538910
1162.798828	-185.604721
1161.702148	376.710876
1160.605469	241.468002
1159.507813	-194.580688
1158.410156	245.491028
1157.311523	336.908478
1156.213867	301.827423
1155.115234	71.122726
1154.016602	121.880959
1152.917969	158.283524
1151.818359	1.548029
1150.718750	-360.086517
1149.619141	-68.774551
1148.519531	48.501362
1147.418945	-515.404419
1146.319336	-29.081774
1145.217773	-214.303268
1144.117188	285.957397
1143.015625	-30.135687
1141.915039	-308.016174
1140.813477	132.417542
1139.710938	89.952660
1138.609375	461.147705
1137.506836	575.475586
1136.404297	319.089539
1135.300781	473.758423
1134.197266	516.741028
1133.094727	272.421143
1131.990234	161.112839
1130.886719	579.146912
1129.782227	399.031616
1128.677734	705.326660
1127.573242	375.873962
1126.468750	184.121002
1125.363281	317.231445
1124.257813	817.671082
1123.152344	625.992798
1122.045898	223.559708
1120.940430	572.175781
1119.833984	591.498535
1118.726563	234.401413
1117.620117	876.352234
1116.512695	20.129951
1115.405273	-360.135956
1114.297852	-191.443222
1113.189453	-235.627625
1112.082031	-196.979614
1110.972656	297.844666
1109.864258	-91.287132
1108.755859	325.449432
1107.646484	73.574364
1106.537109	220.966782
1105.426758	-134.548492
1104.317383	515.717651
1103.207031	101.424500
1102.096680	409.349243
1100.985352	509.609985
1099.875000	305.699951
1098.763672	446.161713
1097.652344	58.631603
1096.540039	482.020966
1095.427734	386.958130
1094.315430	685.398376
1093.203125	369.129059
1092.090820	592.269409
1090.977539	827.149231
1089.864258	492.486176
1088.750977	200.426834
1087.636719	228.492599
1086.522461	576.486755
1085.408203	167.325470
1084.293945	167.475555
1083.179688	466.204681
1082.064453	445.331543
1080.949219	525.592407
1079.833008	659.923340
1078.717773	486.739441
1077.601563	463.969574
1076.485352	394.388519
1075.368164	557.233521
1074.251953	187.633545
1073.134766	275.647125
1072.016602	82.358521
1070.899414	482.391907
1069.781250	73.779190
1068.663086	396.552032
1067.544922	220.333237
1066.426758	210.616653
1065.307617	320.441223
1064.188477	559.111328
1063.068359	463.107635
1061.949219	383.688690
1060.829102	306.771118
1059.708984	145.834473
1058.588867	258.704498
1057.467773	483.866150
1056.346680	405.235992
1055.225586	104.803703
1054.104492	365.344025
1052.982422	121.408852
1051.860352	286.382751
1050.738281	157.282608
1049.615234	201.105942
1048.492188	168.061005
1047.369141	-58.433113
1046.246094	221.460632
1045.123047	282.196411
1043.999023	331.401215
1042.875000	184.962097
1041.750000	385.951599
1040.625977	433.266571
1039.500977	-336.808105
1038.375977	-431.065826
1037.250000	157.003891
1036.125000	-230.246475
1034.999023	-86.605125
1033.873047	-222.030380
1032.746094	252.156754
1031.619141	33.341286
1030.492188	10.090164
1029.365234	103.239807
1028.237305	-284.506836
1027.110352	-372.183105
1025.982422	-668.695984
1024.853516	-409.915771
1023.725586	-271.783112
1022.596680	-456.176819
1021.467773	-851.467651
1020.337891	-575.932312
1019.208008	-492.859894
1018.078125	-831.680115
1016.948242	-29.529608
1015.818359	-456.013916
1014.687500	-666.623962
1013.556641	-269.966309
1012.425781	-79.455246
1011.293945	-136.635971
1010.162109	-263.061035
1009.030273	96.816086
1007.898438	313.237274
1006.765625	71.657761
1005.632813	209.696014
1004.500000	1157.199219
1003.366211	1875.556641
1002.233398	1733.945190
1001.099609	1939.194946
999.964844	892.352600
998.831055	298.890869
997.696289	-47.039162
996.561523	390.003479
995.425781	420.783875
994.291016	-53.628941
993.155273	413.620270
992.019531	929.264648
990.882813	26.667349
989.747070	-245.947723
988.610352	403.681976
987.472656	440.219818
986.335938	-32.228546
985.198242	170.569000
984.060547	260.602020
982.921875	208.019592
981.784180	270.715027
980.645508	-11.625358
979.506836	60.616104
978.367188	162.878006
977.228516	398.630463
976.088867	80.381035
974.948242	212.921585
973.808594	198.494644
972.667969	-54.696121
971.527344	535.309448
970.385742	576.380371
969.245117	337.507874
968.103516	89.709145
966.961914	-40.798573
965.819336	-33.458397
964.677734	-101.663033
963.534180	385.215302
962.391602	819.279297
961.249023	618.402222
960.105469	459.000732
958.961914	462.462921
957.817383	644.693909
956.673828	419.388885
955.529297	661.325195
954.383789	424.930664
953.239258	122.411446
952.093750	314.287598
950.948242	147.114151
949.802734	192.791107
948.656250	-115.775673
947.509766	403.265228
946.363281	156.712265
945.216797	463.215363
944.069336	260.368164
942.921875	23.470854
941.774414	-290.826691
940.625977	18.182642
939.478516	-37.934402
938.330078	437.586578
937.180664	591.403442
936.032227	446.539459
934.882813	497.876617
933.732422	435.322754
932.583008	523.259949
931.432617	602.125305
930.282227	-68.250793
929.131836	270.433655
927.980469	467.898224
926.830078	141.895294
925.677734	-525.180725
924.526367	-181.881836
923.374023	-36.543476
922.221680	-79.929611
921.069336	172.273529
919.916992	47.157036
918.763672	483.354889
917.610352	356.052155
916.456055	399.183624
915.302734	290.215485
914.148438	6.555269
912.994141	-426.713715
911.838867	-163.199448
910.683594	100.228180
909.528320	-448.312347
908.373047	93.988808
907.216797	-34.890186
906.061523	76.528030
904.904297	471.124512
903.748047	509.931030
902.590820	32.406551
901.433594	198.110733
900.276367	51.384777
899.118164	45.042961
897.960938	-106.089828
896.802734	-30.956732
895.643555	-82.493782
894.484375	673.116516
893.325195	-61.183002
892.166016	-65.230614
891.006836	100.158775
889.846680	326.440216
888.686523	-127.103813
887.526367	417.426697
886.365234	465.115753
885.204102	517.277161
884.042969	474.639160
882.880859	208.703766
881.719727	-9.781777
880.556641	418.833557
879.394531	529.414063
878.232422	56.286083
877.069336	768.338379
875.905273	430.447815
874.742188	815.490967
873.578125	133.227982
872.414063	266.000519
871.250000	279.404449
870.084961	771.930115
868.920898	299.310120
867.754883	386.757477
866.589844	440.387848
865.423828	143.332184
864.257813	727.178833
863.091797	254.859848
861.924805	460.971100
860.758789	893.714844
859.590820	1014.151123
858.423828	1356.662354
857.255859	1046.000488
856.087891	1159.398926
854.919922	738.911072
853.751953	1222.156982
852.583008	1189.521606
851.414063	950.648865
850.244141	799.201172
849.075195	887.440796
847.905273	715.783081
846.734375	734.441895
845.564453	972.395020
844.393555	516.393494
843.222656	543.816528
842.051758	443.644073
840.879883	461.971863
839.708008	632.245850
838.536133	422.364075
837.363281	630.402771
836.190430	527.702820
835.017578	742.162354
833.844727	476.304565
832.670898	161.373703
831.497070	525.078308
830.323242	837.203430
829.149414	290.143677
827.974609	947.748657
826.799805	583.618042
825.624023	406.855377
824.449219	256.847839
823.273438	133.568069
822.097656	290.983368
820.920898	307.923798
819.744141	300.278809
818.567383	114.455215
817.390625	-78.034691
816.212891	-83.587379
815.035156	-73.644966
813.857422	203.125336
812.679688	141.693100
811.500977	20.185307
810.322266	-121.339722
809.142578	-29.551897
807.963867	-262.221680
806.784180	-448.217194
805.603516	129.665665
804.423828	-351.721954
803.243164	-424.572540
802.062500	-106.920769
800.881836	66.320686
799.700195	-6.768076
798.518555	-259.490936
797.336914	-707.233032
796.154297	-399.062805
794.972656	-441.186462
793.789063	-434.612946
792.606445	-490.103394
791.422852	-434.913239
790.240234	-78.732666
789.055664	-141.063019
787.872070	274.526550
786.687500	203.206314
785.502930	36.778812
784.317383	93.707069
783.132813	121.836685
781.947266	-144.021545
780.761719	34.325840
779.575195	11.533289
778.388672	-112.861877
777.202148	118.248009
776.015625	79.923790
774.828125	189.452805
773.640625	20.907694
772.453125	397.267365
771.264648	30.237141
770.076172	527.651550
768.887695	-145.658951
767.699219	-190.582535
766.509766	443.105743
765.320313	512.591980
764.130859	-107.242378
762.940430	-88.301300
761.750977	307.042938
760.559570	741.812012
759.369141	320.536102
758.177734	957.479187
756.986328	380.241577
755.794922	476.052307
754.603516	752.081848
753.411133	359.945923
752.218750	315.151031
751.025391	-96.417519
749.832031	-189.343185
748.638672	5.415567
747.445313	17.931488
746.250977	313.562653
745.057617	273.424469
743.862305	340.820709
742.667969	167.014877
741.472656	-339.904205
740.277344	-105.692299
739.082031	-443.472076
737.885742	-553.201721
736.689453	68.741722
735.493164	-95.682518
734.296875	-14.773046
733.099609	280.660461
731.902344	-207.372650
730.705078	-86.917221
729.506836	628.467163
728.308594	114.668365
727.110352	217.684479
725.911133	-304.372223
724.712891	-142.154312
723.513672	293.146820
722.313477	5.376888
721.113281	156.731689
719.914063	137.820816
718.712891	311.067963
717.512695	266.118835
716.311523	68.567726
715.110352	281.238678
713.909180	321.640808
712.707031	100.515450
711.504883	123.690147
710.302734	-199.509827
709.099609	364.184235
707.896484	278.673676
706.693359	321.775696
705.490234	171.209808
704.286133	277.631470
703.082031	109.937424
701.877930	138.214127
700.672852	829.933472
699.468750	368.992798
698.262695	204.017883
697.057617	300.039673
695.851563	437.399994
694.645508	-237.669662
693.439453	353.885315
692.232422	-25.330408
691.026367	142.789734
689.818359	-25.471117
688.611328	-223.924225
687.403320	139.675110
686.195313	394.768158
684.987305	-0.649678
683.778320	-220.192520
682.569336	-181.618835
681.360352	-60.624882
680.151367	-414.008575
678.941406	-401.106720
677.731445	101.239578
676.521484	-338.232727
675.310547	-97.817429
674.099609	-169.008514
672.888672	-95.131691
671.677734	-55.801826
670.465820	130.632584
669.253906	457.583221
668.041016	194.443802
666.829102	-144.117432
665.616211	-50.385593
664.403320	255.042694
663.189453	255.951782
661.975586	-364.782501
660.761719	-59.263817
659.547852	-109.841896
658.333008	-246.615128
657.118164	2.807560
655.903320	-140.263504
654.688477	288.079651
653.472656	24.445786
652.256836	-75.242989
651.040039	-24.026234
649.824219	382.594421
648.607422	-352.153168
647.389648	317.104034
646.172852	549.188416
644.955078	277.699280
643.737305	638.859436
642.519531	653.620056
641.300781	597.461731
640.082031	543.517639
638.863281	-503.339020
637.643555	545.415771
636.423828	328.368469
635.204102	182.334122
633.984375	-182.625900
632.763672	-152.365860
631.542969	-128.521515
630.322266	300.902557
629.100586	423.380890
627.878906	18.204021
626.657227	-56.526489
625.435547	655.611511
624.212891	467.238098
622.990234	366.843964
621.767578	392.930206
620.543945	628.953857
619.320313	779.250183
618.096680	56.016747
616.873047	484.716888
615.648438	155.727219
614.423828	562.911865
613.199219	257.684753
611.973633	14.673885
610.748047	-138.364639
609.522461	260.207245
608.296875	470.614105
607.070313	554.955017
605.843750	7.077974
604.617188	-363.208679
