# Supplementary material for: Raman spectroscopy accurately differentiates mucosal healing from non-healing and biochemical changes following biological therapy in inflammatory bowel disease
Source: PLoS One. 2021 Jun 2;16(6):e0252210. doi: 10.1371/journal.pone.0252210 (PMC8172032; doi:10.1371/journal.pone.0252210)
Supplement: S4 Dataset — (ZIP) [file pone.0252210.s006.zip › CD Mucosal healing/EC042-1_base sub CR removed_2__X_-26575.8__Y_40165.2__Time_22.txt]

1714.793945	57.147533
1713.817383	279.069519
1712.840820	491.790649
1711.864258	312.165649
1710.886719	102.251144
1709.909180	116.805923
1708.931641	71.595329
1707.953125	79.041481
1706.975586	-358.897461
1705.997070	56.632858
1705.018555	-289.293427
1704.040039	-504.835999
1703.060547	161.784744
1702.081055	-454.455841
1701.101563	-579.232666
1700.122070	-226.275024
1699.142578	-214.093399
1698.162109	481.225983
1697.181641	90.095947
1696.201172	317.897125
1695.220703	-91.313858
1694.239258	123.340645
1693.257813	-210.665924
1692.276367	49.563332
1691.294922	204.351288
1690.313477	93.645973
1689.331055	341.758942
1688.348633	-32.975887
1687.366211	553.733765
1686.383789	581.656921
1685.400391	224.314285
1684.416992	713.109070
1683.433594	49.384998
1682.450195	319.403961
1681.465820	300.176636
1680.482422	471.238647
1679.498047	1263.483765
1678.512695	752.502136
1677.528320	791.006409
1676.542969	1136.409546
1675.558594	1102.517578
1674.572266	1000.434448
1673.586914	1330.114014
1672.601563	1062.716187
1671.615234	1117.850098
1670.628906	1312.065186
1669.642578	1156.586182
1668.655273	1209.147217
1667.668945	1538.738403
1666.681641	1646.076294
1665.694336	1037.823120
1664.706055	1966.607544
1663.718750	2055.124512
1662.730469	1751.914429
1661.742188	1786.316650
1660.753906	1980.510742
1659.764648	1942.134155
1658.775391	2095.262695
1657.787109	1960.390869
1656.796875	1921.509766
1655.807617	2097.833252
1654.818359	1710.950073
1653.828125	1721.788574
1652.837891	1865.545654
1651.846680	1300.897095
1650.856445	1572.833496
1649.865234	1340.181641
1648.874023	859.711304
1647.882813	908.573303
1646.891602	910.379517
1645.899414	373.755341
1644.907227	1145.207153
1643.915039	953.015259
1642.922852	679.538452
1641.930664	462.057617
1640.937500	-126.997925
1639.944336	-124.424217
1638.951172	158.138229
1637.957031	200.956467
1636.963867	4.259497
1635.969727	-302.738403
1634.975586	-622.436035
1633.981445	-177.594162
1632.986328	61.869507
1631.991211	-77.702225
1630.996094	-19.448448
1630.000977	186.468475
1629.005859	31.999695
1628.009766	-140.610123
1627.013672	-31.425016
1626.017578	-74.610519
1625.021484	37.570362
1624.024414	34.192043
1623.028320	172.969971
1622.031250	72.691338
1621.033203	-258.612640
1620.036133	17.167402
1619.038086	132.738220
1618.041016	324.556610
1617.041992	35.973198
1616.043945	230.532364
1615.045898	118.119659
1614.046875	234.015808
1613.047852	554.496521
1612.048828	211.515884
1611.048828	309.105377
1610.049805	142.014618
1609.049805	147.934509
1608.049805	-134.307953
1607.048828	468.835083
1606.048828	-305.652008
1605.047852	331.285950
1604.046875	221.945160
1603.045898	62.894688
1602.044922	39.930244
1601.042969	-362.399353
1600.041016	276.249817
1599.039063	-84.244049
1598.037109	-178.014175
1597.034180	-117.663651
1596.031250	-331.789154
1595.028320	-376.117249
1594.025391	-125.389923
1593.022461	-52.454418
1592.018555	-334.753265
1591.014648	-152.460129
1590.010742	-280.917847
1589.006836	-459.027771
1588.001953	-206.857254
1586.997070	86.772728
1585.992188	168.930099
1584.987305	501.128235
1583.982422	627.118958
1582.976563	-453.551727
1581.970703	195.804474
1580.964844	-19.997639
1579.958984	-295.791534
1578.952148	-285.339905
1577.945313	-129.339905
1576.938477	252.773895
1575.931641	62.137402
1574.924805	482.621002
1573.916992	205.711792
1572.909180	258.890106
1571.901367	452.179169
1570.893555	497.012451
1569.884766	-191.181808
1568.876953	97.466614
1567.868164	138.966522
1566.858398	234.681000
1565.849609	-38.506229
1564.839844	150.123611
1563.830078	81.507225
1562.820313	-150.791824
1561.810547	-318.420776
1560.799805	338.371948
1559.790039	-104.666870
1558.779297	-0.890800
1557.767578	418.693298
1556.756836	283.369293
1555.745117	437.911377
1554.733398	100.013542
1553.721680	300.556976
1552.709961	606.864380
1551.697266	187.990875
1550.685547	17.470303
1549.672852	51.062767
1548.659180	136.028168
1547.646484	-76.687569
1546.632813	416.178345
1545.619141	32.241398
1544.605469	-145.084915
1543.591797	493.851318
1542.577148	111.775826
1541.562500	3.325119
1540.547852	-9.840723
1539.533203	-31.053699
1538.518555	672.717590
1537.502930	668.776123
1536.487305	112.428368
1535.471680	180.225555
1534.456055	381.789337
1533.439453	273.519745
1532.422852	492.365295
1531.406250	164.455826
1530.389648	390.358673
1529.373047	41.403061
1528.355469	163.562393
1527.337891	-36.498112
1526.320313	43.840103
1525.302734	260.262085
1524.284180	352.728851
1523.265625	92.391441
1522.247070	-139.834381
1521.228516	-63.649887
1520.208984	9.588845
1519.190430	370.466644
1518.170898	178.296799
1517.151367	250.583908
1516.130859	65.608009
1515.111328	186.124191
1514.090820	16.096443
1513.070313	-74.551353
1512.049805	-137.199448
1511.028320	-325.888977
1510.006836	-11.902061
1508.986328	-354.918365
1507.963867	-82.676956
1506.942383	407.180267
1505.919922	86.473480
1504.898438	224.459244
1503.875977	364.644531
1502.852539	-192.347092
1501.830078	-646.835693
1500.806641	-279.448181
1499.783203	74.739197
1498.759766	-418.688110
1497.736328	-305.640686
1496.711914	-717.423462
1495.687500	-26.775616
1494.663086	-91.084190
1493.638672	-147.915817
1492.613281	-77.181404
1491.587891	297.447205
1490.563477	9.966873
1489.537109	5.851496
1488.511719	200.814590
1487.485352	428.639099
1486.458984	-148.037125
1485.432617	403.543793
1484.406250	1005.741394
1483.379883	658.380005
1482.352539	484.383636
1481.325195	330.691742
1480.297852	342.628845
1479.269531	1320.489624
1478.241211	319.991516
1477.213867	690.723572
1476.184570	801.170105
1475.156250	1433.620972
1474.127930	1034.323975
1473.098633	1304.581055
1472.069336	1355.676758
1471.040039	2047.932129
1470.009766	2004.383057
1468.979492	1917.490601
1467.950195	2323.961914
1466.918945	2663.911621
1465.888672	2238.476563
1464.857422	2433.208008
1463.827148	2795.524414
1462.795898	3215.961670
1461.763672	3488.742920
1460.732422	3131.599609
1459.700195	2637.363525
1458.667969	3465.735352
1457.635742	3296.320557
1456.603516	3119.296143
1455.570313	3616.986084
1454.537109	3526.005127
1453.503906	3660.677490
1452.470703	3800.312988
1451.436523	3283.321533
1450.403320	3433.013672
1449.369141	3683.884766
1448.333984	3653.384766
1447.299805	3698.909668
1446.264648	4007.635254
1445.230469	3594.847900
1444.194336	3943.855469
1443.159180	4032.147949
1442.124023	3680.229736
1441.087891	3381.502930
1440.051758	3270.019531
1439.015625	3019.549316
1437.978516	2832.323242
1436.941406	3143.001953
1435.904297	3011.433838
1434.867188	2448.013672
1433.830078	2283.878418
1432.791992	1617.329590
1431.754883	1839.714844
1430.715820	1393.132568
1429.677734	1597.828735
1428.639648	1070.909424
1427.600586	1066.285156
1426.561523	776.780212
1425.522461	873.187683
1424.482422	901.488831
1423.443359	813.999023
1422.403320	587.981323
1421.363281	815.540649
1420.322266	-7.130569
1419.282227	245.797668
1418.241211	322.432953
1417.200195	87.059303
1416.159180	-238.710175
1415.117188	-8.331065
1414.076172	-223.068497
1413.034180	527.928345
1411.992188	-18.526089
1410.949219	189.355148
1409.907227	-288.717712
1408.864258	-171.072632
1407.821289	-302.036530
1406.777344	-269.634521
1405.734375	-41.212383
1404.690430	-372.604919
1403.646484	-56.202320
1402.602539	84.561134
1401.557617	170.153061
1400.513672	301.069580
1399.468750	233.922562
1398.423828	297.320831
1397.377930	283.091888
1396.333008	584.839600
1395.287109	420.544281
1394.241211	311.602875
1393.195313	420.752502
1392.148438	174.430649
1391.101563	-116.677338
1390.054688	-29.561108
1389.007813	17.664661
1387.960938	262.674286
1386.913086	65.015411
1385.865234	-172.385742
1384.817383	135.520004
1383.769531	-553.827637
1382.720703	96.721092
1381.671875	-224.705429
1380.623047	-178.605179
1379.574219	242.281662
1378.524414	41.417992
1377.475586	385.102661
1376.425781	249.603455
1375.375977	907.851746
1374.325195	835.029846
1373.274414	-132.947006
1372.224609	6.921291
1371.172852	4.742079
1370.122070	281.996918
1369.070313	-61.215496
1368.019531	-326.765045
1366.967773	112.900864
1365.915039	-478.473663
1364.863281	387.255554
1363.810547	-377.724854
1362.757813	-119.260422
1361.705078	-452.873627
1360.651367	9.901346
1359.598633	-114.215866
1358.544922	184.627518
1357.491211	304.584442
1356.436523	-52.566032
1355.382813	430.666962
1354.328125	245.551987
1353.273438	-46.063946
1352.217773	551.700562
1351.163086	124.060669
1350.107422	282.630432
1349.051758	654.802551
1347.996094	642.459961
1346.939453	1081.805298
1345.883789	1434.441650
1344.827148	1206.867920
1343.769531	1472.936279
1342.712891	1481.404541
1341.655273	1271.983887
1340.598633	1664.985474
1339.540039	1703.747681
1338.482422	1235.110962
1337.423828	1883.507324
1336.366211	1734.831665
1335.307617	1522.063232
1334.248047	1497.632080
1333.189453	1255.798584
1332.129883	1437.184082
1331.070313	1467.894897
1330.010742	1251.609863
1328.950195	1099.870605
1327.890625	1299.364624
1326.830078	1217.324829
1325.768555	1241.719482
1324.708008	1135.492554
1323.646484	1550.448120
1322.585938	1257.060425
1321.523438	1612.991333
1320.461914	1379.349609
1319.400391	1382.841919
1318.337891	1497.496094
1317.275391	1420.000610
1316.211914	1707.563354
1315.149414	1549.162476
1314.085938	1573.348145
1313.022461	2203.791992
1311.958984	1452.398804
1310.894531	1792.400391
1309.831055	2038.952271
1308.766602	1879.427124
1307.701172	1589.706299
1306.636719	2001.576538
1305.571289	1899.317871
1304.505859	1949.787354
1303.440430	1887.334229
1302.375000	1426.870483
1301.308594	1748.309448
1300.242188	1922.382202
1299.175781	1322.727051
1298.109375	2094.029053
1297.041992	1944.303955
1295.975586	1875.888428
1294.908203	1896.011475
1293.839844	1683.147705
1292.772461	1995.617188
1291.704102	1770.907593
1290.635742	1602.880615
1289.567383	1636.143066
1288.498047	1515.094482
1287.428711	1318.291138
1286.360352	1254.085571
1285.290039	1349.229614
1284.220703	1388.192383
1283.150391	1282.792236
1282.080078	1219.209717
1281.009766	1077.480713
1279.939453	767.118164
1278.868164	1381.764893
1277.796875	1431.280029
1276.725586	1502.918701
1275.654297	1220.154175
1274.582031	1028.059570
1273.509766	953.477966
1272.437500	1399.460938
1271.365234	1278.669189
1270.291992	1390.028076
1269.218750	1396.465820
1268.145508	1478.682251
1267.072266	1744.018066
1265.999023	1731.188599
1264.924805	1323.236938
1263.850586	1561.887207
1262.776367	1851.745728
1261.701172	2034.269531
1260.625977	1407.604614
1259.550781	1909.552368
1258.475586	1816.914063
1257.400391	1529.538086
1256.324219	1758.600830
1255.248047	1617.575562
1254.171875	1208.927734
1253.094727	1391.857544
1252.018555	1363.134521
1250.941406	1996.099731
1249.864258	1480.952637
1248.786133	1632.268677
1247.708008	1849.208130
1246.630859	1400.212158
1245.551758	1541.857666
1244.473633	930.420654
1243.394531	936.180359
1242.316406	1296.514771
1241.236328	1275.524658
1240.157227	1468.188599
1239.077148	1799.083130
1237.998047	2044.976440
1236.917969	1150.742432
1235.836914	1757.971558
1234.756836	1538.228638
1233.675781	1459.153320
1232.594727	1394.663086
1231.512695	1402.865356
1230.431641	1326.309204
1229.349609	712.118713
1228.267578	1473.461426
1227.185547	818.349854
1226.102539	1131.547729
1225.019531	1449.441284
1223.936523	1101.917847
1222.853516	1107.638672
1221.769531	714.328247
1220.686523	649.973328
1219.602539	786.198364
1218.517578	832.883240
1217.433594	621.053528
1216.348633	604.880737
1215.263672	112.962311
1214.178711	632.795227
1213.092773	761.299805
1212.007813	518.087830
1210.921875	964.924622
1209.834961	1143.729126
1208.749023	1001.683838
1207.662109	1382.803833
1206.575195	1173.116699
1205.488281	1079.135254
1204.400391	1144.115723
1203.313477	657.389465
1202.225586	327.315247
1201.136719	331.968567
1200.048828	283.610870
1198.959961	256.827240
1197.871094	56.716091
1196.782227	-299.764008
1195.692383	204.838272
1194.603516	-406.581940
1193.513672	198.599075
1192.423828	228.972412
1191.333008	78.973686
1190.242188	-239.227692
1189.151367	-773.563477
1188.060547	157.081619
1186.969727	-115.622551
1185.877930	-177.123276
1184.786133	258.046295
1183.694336	-499.506226
1182.601563	139.162338
1181.509766	79.605644
1180.416992	-145.506897
1179.323242	185.440063
1178.230469	-1.491383
1177.136719	259.547516
1176.042969	232.891907
1174.949219	160.618515
1173.854492	-337.985992
1172.760742	99.532257
1171.666016	261.458923
1170.570313	827.534668
1169.475586	-140.176392
1168.379883	124.110878
1167.284180	160.974976
1166.188477	-576.866272
1165.091797	-260.525024
1163.996094	-92.584373
1162.899414	44.052658
1161.801758	-309.177429
1160.705078	225.947647
1159.607422	-359.030212
1158.509766	175.554672
1157.412109	251.576859
1156.313477	-180.779266
1155.215820	245.631851
1154.117188	-127.203362
1153.017578	69.769257
1151.918945	21.031975
1150.819336	-27.866703
1149.719727	-298.470703
1148.620117	398.001251
1147.519531	-406.344910
1146.418945	179.994293
1145.318359	120.823730
1144.217773	173.401505
1143.116211	-9.783826
1142.014648	197.084381
1140.913086	-564.219971
1139.811523	-34.235447
1138.708984	-22.895493
1137.606445	-140.039063
1136.503906	149.045486
1135.401367	226.421432
1134.297852	77.967659
1133.194336	587.166199
1132.090820	455.033569
1130.987305	500.828644
1129.882813	548.797363
1128.778320	1234.766235
1127.673828	1033.244019
1126.569336	1215.818115
1125.463867	1701.585938
1124.358398	1592.093140
1123.252930	1074.942749
1122.146484	989.028992
1121.041016	1165.982056
1119.934570	1053.784180
1118.828125	678.731812
1117.720703	743.937805
1116.613281	648.073975
1115.505859	466.970337
1114.398438	1004.886597
1113.291016	308.020142
1112.182617	1008.592957
1111.074219	770.347900
1109.964844	784.913330
1108.856445	730.890625
1107.747070	820.838928
1106.637695	771.306335
1105.528320	688.646790
1104.417969	1257.379150
1103.307617	735.458130
1102.197266	728.042480
1101.086914	892.728577
1099.975586	1363.793091
1098.864258	1454.948853
1097.752930	685.597107
1096.641602	1594.482910
1095.529297	1202.234497
1094.416992	1370.736938
1093.304688	1338.899658
1092.191406	1224.561646
1091.079102	858.373962
1089.965820	1125.332275
1088.852539	740.345703
1087.738281	976.472290
1086.624023	1188.918091
1085.509766	646.444336
1084.395508	705.976074
1083.280273	1529.212036
1082.166016	1327.608643
1081.050781	1393.825562
1079.934570	1382.436646
1078.819336	1241.913940
1077.703125	777.433105
1076.586914	608.864624
1075.469727	616.298340
1074.353516	1132.815674
1073.236328	687.443970
1072.119141	1220.061768
1071.000977	859.212158
1069.882813	896.968994
1068.765625	890.226379
1067.646484	756.910828
1066.528320	436.337860
1065.409180	432.004181
1064.290039	909.952393
1063.170898	252.545776
1062.050781	669.484070
1060.930664	1205.567749
1059.810547	726.355408
1058.690430	1030.757202
1057.569336	1330.340576
1056.449219	821.178162
1055.327148	566.924988
1054.206055	-91.276665
1053.083984	215.469635
1051.961914	912.104614
1050.839844	884.765076
1049.717773	523.744263
1048.594727	893.313171
1047.471680	264.279419
1046.348633	951.108032
1045.224609	257.195374
1044.101563	950.878235
1042.976563	408.939514
1041.852539	815.807678
1040.728516	488.722839
1039.603516	630.035217
1038.478516	526.887390
1037.352539	-48.745201
1036.227539	330.355286
1035.101563	197.424637
1033.974609	290.318878
1032.848633	504.286316
1031.721680	346.188538
1030.594727	457.995361
1029.467773	-59.992325
1028.340820	382.135651
1027.212891	-623.214478
1026.084961	-341.151703
1024.956055	45.402351
1023.828125	-740.447144
1022.699219	-481.297333
1021.570313	-275.468781
1020.440430	-62.624748
1019.311523	-543.192810
1018.181641	-728.878174
1017.050781	-276.762512
1015.920898	-399.454254
1014.790039	31.912722
1013.659180	-120.538353
1012.528320	218.321075
1011.396484	82.485298
1010.265625	734.109253
1009.132813	462.052155
1008.000977	643.938171
1006.868164	640.839233
1005.736328	998.838074
1004.602539	1985.827515
1003.469727	3379.522705
1002.335938	4164.879883
1001.202148	3210.043213
1000.068359	2191.202881
998.933594	858.925598
997.799805	490.509155
996.665039	547.286987
995.529297	334.207947
994.394531	645.349548
993.258789	712.030884
992.123047	396.057404
990.986328	48.192299
989.849609	237.935791
988.712891	-65.389366
987.576172	111.016060
986.439453	160.912186
985.301758	-33.116600
984.164063	219.967392
983.025391	422.553619
981.887695	-81.263229
980.749023	239.231308
979.610352	145.761078
978.470703	-23.299292
977.332031	146.079865
976.192383	304.153992
975.051758	611.831665
973.912109	306.148499
972.771484	-518.310547
971.630859	194.503952
970.490234	170.179184
969.348633	299.974152
968.207031	329.023102
967.065430	808.131714
965.923828	227.433609
964.781250	239.047974
963.638672	186.771637
962.496094	425.988007
961.352539	566.832458
960.208984	531.483582
959.065430	49.738426
957.921875	764.128479
956.777344	113.719635
955.632813	526.188843
954.488281	519.934448
953.343750	1010.549927
952.198242	922.445801
951.052734	-27.554222
949.907227	24.752592
948.760742	-619.918152
947.614258	281.060883
946.467773	676.954590
945.321289	-315.988007
944.173828	288.316681
943.026367	159.681976
941.878906	200.348862
940.730469	113.495140
939.582031	29.268946
938.433594	346.903107
937.285156	897.325684
936.135742	585.879272
934.987305	505.147125
933.836914	625.293823
932.687500	-54.075775
931.537109	554.249573
930.386719	-5.764751
929.236328	473.082001
928.084961	125.641418
926.934570	-41.531269
925.783203	-269.785095
924.630859	23.284164
923.478516	332.420929
922.327148	452.993408
921.173828	666.962952
920.021484	-384.755249
918.868164	59.359371
917.714844	-152.958359
916.561523	177.873978
915.407227	-508.384186
914.252930	-34.092880
913.098633	-404.005859
911.944336	-133.650482
910.789063	173.116013
909.633789	103.518227
908.478516	206.520737
907.322266	-372.600555
906.166016	161.518677
905.009766	29.498932
903.853516	26.882532
902.696289	130.922394
901.539063	178.520676
900.381836	-298.827454
899.223633	-334.454712
898.065430	-170.764481
896.907227	-242.191544
895.749023	-320.178589
894.589844	334.582703
893.430664	-16.640291
892.271484	-91.813889
891.112305	-53.810760
889.952148	-462.900452
888.791992	-200.941513
887.630859	280.038849
886.470703	-281.851624
885.309570	499.353912
884.148438	479.421082
882.986328	240.838516
881.825195	-299.670166
880.663086	-134.152954
879.500000	290.610870
878.337891	178.969086
877.174805	-45.157097
876.011719	424.645142
874.847656	394.403809
873.684570	472.332916
872.520508	491.783875
871.355469	504.547302
870.191406	431.883514
869.026367	-110.762047
867.861328	435.233521
866.695313	119.999931
865.530273	-55.687424
864.364258	272.070313
863.197266	-103.452202
862.031250	637.465393
860.864258	405.776855
859.697266	775.838928
858.530273	1316.301147
857.362305	1584.988403
856.194336	644.398254
855.026367	861.508240
853.857422	1082.963623
852.688477	1138.402344
851.519531	1137.739624
850.350586	1730.812378
849.180664	921.226929
848.010742	855.511841
846.840820	919.621460
845.670898	504.588196
844.500000	644.689880
843.329102	845.057251
842.157227	130.319611
840.986328	274.604706
839.814453	543.927917
838.642578	242.990585
837.469727	351.046997
836.296875	300.290894
835.124023	754.262878
833.951172	993.488037
832.777344	678.736084
831.603516	826.052917
830.429688	953.049866
829.255859	881.260010
828.081055	653.187256
826.906250	723.878357
825.731445	723.015198
824.555664	675.148376
823.379883	119.020630
822.204102	578.907898
821.027344	185.259064
819.851563	593.285583
818.674805	101.445183
817.497070	114.880875
816.320313	326.141479
815.142578	272.324677
813.963867	-190.965256
812.786133	-345.178009
811.607422	-70.482269
810.428711	-205.132034
809.250000	-111.084366
808.070313	-10.680087
806.890625	-223.758102
805.710938	169.224991
804.531250	-113.140373
803.350586	-96.007698
802.169922	0.723095
800.988281	-233.421890
799.807617	-456.636108
798.625977	11.799669
797.444336	-608.755127
796.261719	87.202103
795.079102	-405.140289
793.896484	30.677011
792.713867	-32.324013
791.530273	-95.601921
790.346680	-218.919647
789.163086	188.706345
787.979492	421.041077
786.794922	-19.538139
785.610352	479.746613
784.425781	-270.792084
783.240234	393.504303
782.054688	822.930725
780.869141	633.175354
779.682617	767.928162
778.496094	822.821289
777.309570	438.012543
776.123047	649.105225
774.935547	425.031403
773.748047	717.073669
772.560547	874.140869
771.373047	841.188782
770.184570	258.946503
768.996094	307.143921
767.806641	1311.486816
766.618164	1006.347778
765.428711	725.306885
764.239258	785.478882
763.048828	845.350891
761.858398	1208.718140
760.667969	878.437561
759.477539	908.912720
758.286133	1258.061035
757.094727	639.195190
755.903320	1069.141724
754.710938	865.591614
753.518555	180.663712
752.326172	462.560303
751.133789	919.843384
749.940430	388.501312
748.747070	487.334229
747.553711	403.764374
746.359375	537.296021
745.166016	545.578552
743.970703	906.811584
742.776367	596.719727
741.581055	-0.586749
740.385742	719.601257
739.190430	-68.323509
737.994141	478.230347
736.797852	671.793396
735.601563	416.266754
734.405273	156.419128
733.208008	130.819275
732.010742	-65.509010
730.813477	55.453598
729.615234	45.081131
728.416992	54.374706
727.218750	271.362061
726.020508	-64.717987
724.821289	285.509460
723.622070	554.780640
722.422852	339.092682
721.222656	265.485229
720.022461	421.218262
718.822266	301.961334
717.621094	791.653076
716.420898	288.628296
715.218750	424.989471
714.017578	101.348824
712.815430	512.688660
711.614258	-165.750732
710.411133	86.728912
709.208984	-85.503815
708.005859	398.128540
706.802734	-26.262810
705.599609	438.007935
704.395508	342.952179
703.191406	444.047668
701.987305	238.636383
700.782227	568.652161
699.577148	-177.529633
698.372070	759.604492
697.166992	-146.432083
695.960938	208.592102
694.754883	7.683490
693.548828	-49.395012
692.341797	132.775879
691.135742	-121.057457
689.927734	-200.747879
688.720703	-381.934113
687.512695	-267.570862
686.304688	-92.069817
685.096680	49.118885
683.888672	19.458820
682.679688	157.182114
681.470703	-220.368332
680.260742	-239.796432
679.050781	-65.932945
677.840820	-238.074585
676.630859	-288.378021
675.419922	-162.807114
674.209961	-114.632828
672.998047	-204.400848
671.787109	-215.688232
670.575195	-70.726883
669.363281	100.674728
668.151367	170.987595
666.938477	-73.637131
665.725586	-224.683868
664.512695	-323.246948
663.299805	-336.976410
662.085938	299.659515
660.872070	-47.610863
659.658203	138.824631
658.443359	-140.254364
657.228516	221.922241
656.013672	-118.474663
654.797852	-70.144691
653.583008	-247.618591
652.366211	94.812508
651.150391	123.044769
649.934570	440.365082
648.717773	191.677460
647.500000	240.635147
646.283203	432.044434
645.065430	617.312683
643.847656	542.562744
642.629883	521.962585
641.411133	288.812927
640.192383	307.596497
638.973633	-8.681264
637.753906	977.617859
636.534180	320.148865
635.314453	240.902130
634.094727	-106.634384
632.874023	-402.433594
631.653320	-79.929497
630.432617	-49.470387
629.211914	229.741104
627.990234	410.001709
626.768555	416.264252
625.545898	533.732788
624.324219	560.758789
623.101563	889.517761
621.877930	137.841507
620.655273	1101.635620
619.431641	344.742554
618.208008	-226.274445
616.983398	13.385599
615.759766	284.117615
614.535156	136.508957
613.310547	-373.640594
612.084961	98.934219
610.859375	-5.169332
609.633789	21.849241
608.408203	117.817085
607.181641	226.999573
605.955078	-101.450348
604.728516	-619.642151
