# Supplementary material for: Raman spectroscopy accurately differentiates mucosal healing from non-healing and biochemical changes following biological therapy in inflammatory bowel disease
Source: PLoS One. 2021 Jun 2;16(6):e0252210. doi: 10.1371/journal.pone.0252210 (PMC8172032; doi:10.1371/journal.pone.0252210)
Supplement: S4 Dataset — (ZIP) [file pone.0252210.s006.zip › CD Mucosal healing/OC005 post treatment_BL sub CR removed_98__X_-13151.6__Y_1414.83__Z_-2779.54__Time_1114.txt]

1714.780273	233.074005
1713.803711	-92.876457
1712.827148	17.200062
1711.849609	200.360733
1710.873047	-71.521301
1709.895508	-28.954910
1708.917969	-49.968521
1707.939453	-62.226761
1706.961914	41.478874
1705.983398	49.427631
1705.004883	-11.509894
1704.025391	0.536644
1703.046875	-179.352509
1702.067383	275.607605
1701.087891	-108.858185
1700.108398	87.866478
1699.127930	-182.742218
1698.148438	-40.860378
1697.167969	34.784264
1696.187500	100.372780
1695.206055	105.118309
1694.225586	110.542282
1693.244141	31.134140
1692.262695	-42.263813
1691.281250	101.177353
1690.298828	5.002966
1689.317383	258.976898
1688.334961	198.701309
1687.352539	208.378479
1686.369141	191.958420
1685.386719	349.396393
1684.403320	152.912521
1683.419922	359.360962
1682.435547	558.264282
1681.452148	424.792847
1680.467773	510.211304
1679.483398	500.309021
1678.499023	302.002655
1677.514648	402.282135
1676.529297	553.550171
1675.543945	609.523621
1674.558594	657.994202
1673.573242	704.276062
1672.586914	945.003357
1671.600586	962.917419
1670.614258	885.663330
1669.627930	968.249756
1668.641602	1014.079773
1667.654297	1055.011719
1666.666992	1024.705200
1665.679688	1138.126099
1664.692383	1010.514282
1663.704102	1135.320801
1662.715820	939.635376
1661.727539	1393.938354
1660.739258	1196.424072
1659.750977	1359.761475
1658.761719	1295.556763
1657.772461	1295.319702
1656.783203	1316.629639
1655.793945	1195.321411
1654.803711	1143.223755
1653.813477	895.662354
1652.823242	1048.051514
1651.833008	1158.377808
1650.841797	713.604004
1649.851563	948.852661
1648.860352	851.224304
1647.869141	645.580994
1646.876953	461.450378
1645.885742	504.873657
1644.893555	363.671631
1643.901367	624.156555
1642.908203	451.836823
1641.916016	211.232086
1640.922852	240.129318
1639.929688	219.130936
1638.936523	108.697739
1637.943359	-6.731866
1636.949219	31.018208
1635.955078	92.690262
1634.960938	75.485550
1633.966797	-133.841904
1632.971680	65.400650
1631.977539	-109.212463
1630.982422	-4.476339
1629.986328	-70.719185
1628.991211	-263.084381
1627.995117	-78.940025
1627.000000	-31.510113
1626.003906	8.158340
1625.006836	150.502945
1624.010742	-4.141419
1623.013672	51.681198
1622.016602	99.723114
1621.019531	8.625853
1620.021484	46.385628
1619.024414	89.494553
1618.026367	151.065399
1617.028320	55.213459
1616.029297	282.290100
1615.031250	218.118881
1614.032227	214.390778
1613.033203	155.666260
1612.034180	73.440964
1611.035156	-34.895859
1610.035156	179.246262
1609.035156	13.403336
1608.035156	-97.300781
1607.035156	-76.950211
1606.034180	66.507889
1605.033203	45.003143
1604.032227	133.473145
1603.031250	-3.121022
1602.030273	61.824390
1601.028320	40.439827
1600.026367	-59.379070
1599.024414	-67.632843
1598.022461	94.037407
1597.019531	-50.143822
1596.016602	93.157822
1595.013672	-158.079422
1594.010742	0.834692
1593.007813	-221.577484
1592.003906	-201.120468
1591.000000	-16.260328
1589.996094	-155.090698
1588.992188	24.402241
1587.987305	-10.108313
1586.983398	12.731236
1585.978516	72.020050
1584.972656	222.471344
1583.967773	-57.207321
1582.961914	205.144684
1581.956055	165.144287
1580.950195	57.385929
1579.944336	150.112625
1578.937500	57.894203
1577.931641	25.513546
1576.924805	-69.379738
1575.916992	-70.648056
1574.910156	102.282120
1573.902344	64.412735
1572.894531	-30.722132
1571.886719	69.053696
1570.878906	72.542419
1569.870117	-308.610016
1568.862305	128.596100
1567.853516	-73.386711
1566.843750	-13.124397
1565.834961	161.239944
1564.825195	31.753208
1563.815430	-45.883114
1562.805664	-87.270569
1561.795898	-27.588753
1560.785156	68.260124
1559.775391	114.698074
1558.764648	85.826805
1557.752930	10.202013
1556.742188	100.321724
1555.730469	148.834076
1554.718750	106.558304
1553.707031	191.057495
1552.695313	83.827438
1551.682617	95.573898
1550.670898	215.877716
1549.658203	95.395782
1548.644531	184.346420
1547.631836	169.693222
1546.618164	180.767319
1545.604492	59.875893
1544.590820	179.249588
1543.577148	14.220665
1542.562500	29.952337
1541.547852	293.481995
1540.533203	17.095196
1539.518555	-6.311097
1538.503906	-19.520538
1537.488281	-89.635910
1536.472656	-144.378662
1535.457031	22.590769
1534.441406	68.146172
1533.424805	-17.953230
1532.408203	184.550369
1531.391602	172.924469
1530.375000	-37.235241
1529.358398	71.989243
1528.340820	-30.170576
1527.323242	96.746147
1526.305664	35.537457
1525.287109	15.392615
1524.269531	116.069466
1523.250977	36.464821
1522.232422	77.650787
1521.213867	-115.338036
1520.194336	123.554405
1519.175781	17.763262
1518.156250	104.621796
1517.136719	332.628754
1516.116211	113.405304
1515.096680	-211.153259
1514.076172	-68.375603
1513.055664	102.447647
1512.034180	-153.016785
1511.013672	-123.651711
1509.992188	-166.275909
1508.970703	80.839226
1507.949219	-133.892227
1506.927734	-40.985867
1505.905273	-22.593786
1504.882813	31.542540
1503.860352	229.020935
1502.837891	70.203880
1501.815430	-57.932789
1500.791992	-109.327713
1499.768555	-122.419853
1498.745117	-51.159065
1497.720703	-110.569176
1496.697266	-65.163055
1495.672852	118.226105
1494.648438	-120.547958
1493.623047	305.436920
1492.598633	-25.527431
1491.573242	177.681107
1490.547852	125.173653
1489.522461	90.463501
1488.497070	-87.369614
1487.470703	421.669281
1486.444336	108.312935
1485.417969	343.772949
1484.391602	216.657486
1483.364258	308.905609
1482.336914	403.568848
1481.309570	462.392151
1480.282227	589.941772
1479.254883	436.931396
1478.226563	416.416016
1477.198242	563.996521
1476.169922	642.644470
1475.141602	792.490723
1474.112305	741.006042
1473.083008	875.317017
1472.053711	831.312378
1471.024414	942.487183
1469.995117	1152.768188
1468.964844	1169.545898
1467.934570	1310.864380
1466.904297	1274.065308
1465.874023	1544.813110
1464.842773	1390.920654
1463.811523	1707.125732
1462.780273	1423.572876
1461.749023	1691.256592
1460.717773	1542.301636
1459.685547	1847.802490
1458.653320	1724.139526
1457.621094	1689.301392
1456.587891	1865.007813
1455.555664	2015.239258
1454.522461	1777.311523
1453.489258	2003.464844
1452.455078	2219.326416
1451.421875	1943.366943
1450.387695	1847.390259
1449.353516	2035.168213
1448.319336	2172.175293
1447.285156	2235.653076
1446.250000	1997.772461
1445.214844	1853.625488
1444.179688	1891.730835
1443.144531	1866.542847
1442.108398	2127.185547
1441.072266	1808.525269
1440.036133	1538.028198
1439.000000	1808.638672
1437.963867	1760.654785
1436.926758	1558.521729
1435.889648	1480.262329
1434.852539	1399.506592
1433.814453	1048.553345
1432.777344	1139.607056
1431.739258	1008.472229
1430.701172	811.778992
1429.663086	559.664185
1428.624023	688.572144
1427.584961	373.541077
1426.545898	462.108246
1425.506836	623.760986
1424.467773	412.325439
1423.427734	311.862213
1422.387695	400.418274
1421.347656	332.785614
1420.307617	360.902710
1419.266602	273.199249
1418.226563	223.333313
1417.184570	140.772949
1416.143555	199.199402
1415.102539	179.647842
1414.060547	122.398720
1413.018555	125.560120
1411.976563	116.188560
1410.934570	307.940125
1409.891602	52.332699
1408.848633	223.988770
1407.805664	114.286072
1406.762695	85.041771
1405.718750	3.117586
1404.674805	56.834999
1403.630859	30.269907
1402.586914	-1.248893
1401.542969	190.573196
1400.498047	221.837357
1399.453125	-145.557190
1398.408203	-16.339354
1397.363281	60.248287
1396.317383	-23.526922
1395.271484	-154.804169
1394.225586	-133.159119
1393.179688	101.414574
1392.132813	168.189316
1391.086914	57.287720
1390.040039	39.095009
1388.992188	61.007305
1387.945313	215.587112
1386.897461	-27.514334
1385.849609	49.643013
1384.801758	49.345573
1383.753906	-15.857569
1382.705078	113.957870
1381.657227	48.934330
1380.608398	-158.368896
1379.558594	-65.823463
1378.509766	-235.386154
1377.459961	-87.769699
1376.410156	-102.351433
1375.360352	-46.970177
1374.309570	-108.781242
1373.259766	-207.875244
1372.208984	22.314180
1371.158203	-19.246181
1370.106445	-110.554146
1369.055664	-39.735359
1368.003906	123.324043
1366.952148	151.901901
1365.900391	-95.866249
1364.847656	144.572906
1363.794922	103.717529
1362.742188	112.757774
1361.689453	94.525360
1360.636719	6.748451
1359.583008	-133.126694
1358.529297	50.425758
1357.475586	2.796989
1356.420898	164.073120
1355.367188	49.557171
1354.312500	99.165054
1353.257813	201.022552
1352.203125	86.885902
1351.147461	201.324036
1350.091797	176.809998
1349.036133	192.125336
1347.980469	512.741028
1346.923828	386.786896
1345.868164	471.822571
1344.811523	321.355408
1343.754883	689.203430
1342.697266	581.104980
1341.640625	634.246826
1340.583008	746.929932
1339.524414	668.939941
1338.466797	645.585693
1337.409180	696.631226
1336.350586	675.972656
1335.291992	462.398560
1334.232422	493.977112
1333.173828	404.447693
1332.114258	644.001526
1331.054688	572.002808
1329.995117	529.814575
1328.934570	697.837463
1327.875000	643.506958
1326.814453	579.423401
1325.753906	638.978577
1324.692383	688.736572
1323.630859	504.032227
1322.570313	828.017334
1321.507813	791.650940
1320.446289	836.838440
1319.383789	805.638489
1318.322266	1070.517578
1317.259766	787.993774
1316.196289	702.910583
1315.133789	704.239685
1314.070313	651.459595
1313.006836	815.605164
1311.943359	913.282043
1310.878906	769.691040
1309.814453	714.898865
1308.750977	660.239197
1307.685547	677.063293
1306.621094	935.104370
1305.555664	905.330627
1304.490234	934.693726
1303.424805	860.876526
1302.359375	878.145691
1301.292969	770.159668
1300.226563	799.920532
1299.160156	623.408813
1298.093750	768.817871
1297.026367	870.056458
1295.958984	1086.730591
1294.891602	773.236877
1293.824219	675.919800
1292.756836	463.425903
1291.688477	587.157349
1290.620117	605.472656
1289.551758	680.261230
1288.482422	899.726440
1287.413086	479.542755
1286.343750	429.606445
1285.274414	514.508179
1284.205078	626.396179
1283.134766	645.268799
1282.064453	514.883240
1280.994141	516.800659
1279.923828	579.969971
1278.852539	591.811768
1277.781250	520.563293
1276.709961	559.463318
1275.637695	671.762756
1274.566406	586.099548
1273.494141	368.580292
1272.421875	649.643799
1271.349609	620.430298
1270.276367	942.966187
1269.203125	913.832825
1268.129883	872.571655
1267.056641	997.349243
1265.982422	656.089783
1264.909180	695.599792
1263.834961	830.269165
1262.759766	950.304504
1261.685547	799.741699
1260.610352	581.053772
1259.535156	874.241211
1258.459961	972.450989
1257.383789	807.608521
1256.308594	803.611328
1255.232422	926.263123
1254.155273	798.192200
1253.079102	718.894653
1252.001953	856.215271
1250.924805	648.100342
1249.847656	773.296448
1248.770508	730.707275
1247.692383	729.497803
1246.614258	779.362305
1245.536133	736.904724
1244.458008	473.432983
1243.378906	659.425720
1242.299805	621.970581
1241.220703	679.237854
1240.141602	554.471130
1239.061523	507.434174
1237.981445	608.431396
1236.901367	505.661346
1235.821289	752.154785
1234.740234	583.974304
1233.659180	532.233887
1232.578125	650.168213
1231.497070	545.161499
1230.415039	270.651489
1229.333984	391.022614
1228.251953	518.612976
1227.168945	467.021576
1226.086914	367.055695
1225.003906	129.220444
1223.920898	273.708710
1222.837891	154.512115
1221.753906	294.095886
1220.669922	520.645081
1219.585938	159.772446
1218.501953	378.993073
1217.416992	308.205841
1216.333008	126.336075
1215.248047	227.069717
1214.162109	233.590790
1213.077148	353.542572
1211.991211	75.250549
1210.905273	221.693848
1209.819336	329.460907
1208.732422	258.706360
1207.646484	568.906677
1206.559570	478.805298
1205.471680	342.931946
1204.384766	298.654846
1203.296875	278.459534
1202.208984	-13.896365
1201.121094	129.664932
1200.032227	140.732635
1198.944336	-9.485943
1197.855469	-142.826736
1196.765625	26.972599
1195.676758	-137.650925
1194.586914	70.475441
1193.497070	-132.621780
1192.407227	-165.017029
1191.316406	119.756714
1190.226563	84.838036
1189.135742	-2.949196
1188.044922	-189.195389
1186.953125	-113.712898
1185.861328	-100.717026
1184.769531	-8.580927
1183.677734	78.667999
1182.585938	-14.070903
1181.493164	89.828384
1180.400391	-19.755402
1179.307617	-165.298813
1178.213867	146.908066
1177.120117	300.785187
1176.026367	-14.969115
1174.932617	220.193069
1173.838867	210.967194
1172.744141	287.864807
1171.649414	96.620613
1170.554688	108.787582
1169.458984	147.203323
1168.364258	-12.966992
1167.268555	-55.962368
1166.171875	20.528833
1165.076172	-22.578804
1163.979492	17.902218
1162.882813	-34.870876
1161.786133	112.946037
1160.688477	38.551682
1159.590820	14.260741
1158.493164	-29.180241
1157.395508	34.714565
1156.297852	356.176117
1155.199219	231.383484
1154.100586	-50.810204
1153.000977	7.984981
1151.902344	33.317120
1150.802734	-124.932045
1149.703125	55.140816
1148.603516	89.759048
1147.502930	21.885628
1146.402344	-179.361023
1145.301758	-49.713520
1144.201172	72.663879
1143.099609	-226.227905
1141.999023	112.458397
1140.896484	101.312637
1139.794922	104.367828
1138.692383	52.671673
1137.590820	5.682385
1136.487305	108.329041
1135.384766	25.566391
1134.281250	166.015976
1133.178711	265.966705
1132.074219	375.288391
1130.970703	206.803879
1129.866211	339.672394
1128.761719	427.334076
1127.657227	605.010864
1126.552734	509.842651
1125.447266	523.695068
1124.341797	618.053528
1123.236328	574.860779
1122.130859	581.367188
1121.024414	388.837616
1119.917969	489.959106
1118.811523	261.886322
1117.704102	369.946655
1116.596680	234.150497
1115.489258	15.544333
1114.381836	565.693115
1113.274414	278.396362
1112.166016	213.397125
1111.057617	292.545227
1109.949219	395.223145
1108.839844	457.620300
1107.730469	359.302460
1106.621094	473.504761
1105.511719	587.591309
1104.401367	581.175110
1103.291016	624.257874
1102.180664	596.479187
1101.070313	639.418945
1099.958984	691.706848
1098.847656	607.163086
1097.736328	430.668640
1096.625000	621.840637
1095.512695	692.701111
1094.400391	617.426270
1093.288086	450.285645
1092.174805	480.942902
1091.062500	407.964539
1089.949219	697.395508
1088.835938	584.296082
1087.721680	520.594421
1086.607422	605.040405
1085.493164	541.269958
1084.378906	684.350647
1083.263672	705.104309
1082.149414	521.390137
1081.034180	485.709747
1079.917969	525.154175
1078.802734	383.747009
1077.686523	420.772919
1076.570313	502.338623
1075.453125	344.489441
1074.336914	508.073486
1073.219727	458.117462
1072.101563	508.974243
1070.984375	538.685547
1069.866211	348.038696
1068.748047	485.501129
1067.629883	501.056732
1066.511719	657.109314
1065.392578	436.067535
1064.273438	435.165405
1063.154297	492.757050
1062.034180	370.121124
1060.914063	380.874695
1059.793945	417.335693
1058.673828	257.346588
1057.552734	377.951660
1056.431641	341.894043
1055.310547	303.509277
1054.189453	316.531494
1053.067383	308.517700
1051.945313	330.860443
1050.823242	252.804596
1049.701172	235.471924
1048.578125	12.794524
1047.455078	333.802673
1046.332031	241.832047
1045.208008	257.170258
1044.083984	256.191376
1042.959961	92.067932
1041.835938	207.664001
1040.710938	313.896179
1039.585938	373.512482
1038.460938	167.653290
1037.335938	269.217804
1036.209961	14.635407
1035.083984	39.435310
1033.958008	420.200287
1032.832031	247.241669
1031.705078	472.028931
1030.578125	345.688904
1029.451172	-57.155632
1028.323242	42.151474
1027.195313	-74.612717
1026.067383	-93.732613
1024.939453	-273.034637
1023.810547	-157.370285
1022.682617	-67.245239
1021.552734	-241.670502
1020.423828	85.159348
1019.293945	-133.196594
1018.164063	-131.103210
1017.034180	26.372799
1015.904297	26.213564
1014.773438	144.287598
1013.642578	148.841095
1012.511719	139.552475
1011.379883	257.685852
1010.248047	213.764618
1009.116211	167.612625
1007.984375	278.903320
1006.851563	609.989929
1005.718750	809.149414
1004.585938	1359.778931
1003.452148	1813.117310
1002.319336	1455.027222
1001.185547	1233.512573
1000.050781	406.872772
998.916992	234.363495
997.782227	202.871841
996.647461	185.327499
995.512695	209.420349
994.376953	99.738503
993.241211	105.546341
992.105469	83.759239
990.969727	359.542572
989.833008	98.111687
988.696289	-73.214798
987.559570	-13.932705
986.421875	63.841434
985.284180	-104.779121
984.146484	67.582764
983.008789	-43.212391
981.870117	232.821655
980.731445	14.078989
979.592773	234.955185
978.454102	97.018654
977.314453	69.623085
976.174805	120.509727
975.035156	24.375830
973.894531	34.094780
972.754883	188.652084
971.613281	21.682936
970.472656	231.495224
969.331055	298.979736
968.190430	240.307556
967.047852	37.204803
965.906250	82.078644
964.763672	7.773623
963.621094	39.098938
962.478516	63.646004
961.334961	86.002792
960.192383	206.998993
959.048828	174.560043
957.904297	130.800934
956.759766	348.220490
955.616211	57.431366
954.470703	119.364677
953.326172	163.082123
952.180664	-40.172470
951.035156	152.464249
949.889648	-105.333717
948.743164	21.169809
947.596680	72.311386
946.450195	249.223892
945.303711	200.011856
944.156250	244.583557
943.008789	63.199810
941.861328	94.326324
940.713867	152.947342
939.565430	163.742905
938.416992	204.310135
937.267578	233.576263
936.119141	112.455658
934.969727	274.187805
933.820313	178.424957
932.669922	110.170715
931.520508	-21.719131
930.370117	12.829535
929.218750	236.467834
928.068359	114.102585
926.916992	71.568130
925.765625	108.807693
924.613281	-151.851456
923.461914	-77.957558
922.309570	-101.752792
921.156250	-202.709396
920.003906	12.392251
918.850586	-117.855614
917.697266	-52.574223
916.543945	-7.653255
915.389648	26.006474
914.235352	84.728622
913.081055	-94.761368
911.926758	-60.783043
910.771484	-217.255569
909.616211	-285.104828
908.460938	130.117096
907.304688	-198.252014
906.148438	-86.717499
904.992188	-0.058146
903.835938	-44.721687
902.678711	-46.236359
901.521484	56.493523
900.364258	27.981045
899.206055	-97.731606
898.047852	-26.458271
896.889648	10.940970
895.731445	224.800339
894.572266	99.515686
893.413086	159.722916
892.253906	-82.831741
891.094727	-74.410889
889.934570	-13.960344
888.774414	53.312611
887.613281	-107.392281
886.453125	176.704224
885.291992	86.145164
884.130859	119.781471
882.968750	-38.247547
881.807617	-94.666168
880.645508	-8.958370
879.482422	117.345520
878.320313	200.828445
877.157227	-60.357609
875.994141	84.056664
874.830078	-16.987543
873.666016	107.192993
872.501953	-63.485100
871.337891	92.243408
870.173828	229.943542
869.008789	140.460846
867.843750	-2.908450
866.677734	287.710510
865.512695	200.632004
864.346680	190.030090
863.179688	312.008789
862.013672	153.206421
860.846680	228.032455
859.679688	300.599182
858.511719	193.606750
857.344727	454.662964
856.176758	448.662750
855.008789	216.156799
853.839844	396.346161
852.670898	211.058823
851.501953	258.943604
850.333008	486.057495
849.163086	484.577118
847.993164	445.019897
846.823242	268.893036
845.652344	90.606560
844.482422	62.332691
843.311523	36.300278
842.139648	72.902222
840.968750	198.916351
839.796875	34.192505
838.624023	-43.295345
837.452148	120.580383
836.279297	268.713379
835.106445	186.668182
833.933594	131.424713
832.759766	221.300049
831.585938	121.359840
830.412109	356.168060
829.238281	222.689072
828.063477	292.212585
826.888672	321.513428
825.712891	393.113617
824.538086	161.478683
823.362305	264.169678
822.186523	43.702969
821.009766	72.753807
819.833008	-49.700356
818.656250	110.583450
817.479492	48.142162
816.301758	34.620712
815.124023	-61.283375
813.946289	-23.760572
812.768555	-53.044273
811.589844	2.093356
810.411133	-171.808914
809.232422	12.051791
808.052734	-237.466873
806.873047	-111.590462
805.693359	-28.052065
804.512695	55.361366
803.332031	-112.159317
802.151367	-33.386124
800.970703	-63.448425
799.789063	35.051319
798.608398	-163.727142
797.425781	-134.164749
796.244141	-4.983607
795.061523	-108.621796
793.878906	-39.520157
792.696289	-50.285149
791.512695	-145.287933
790.329102	122.701057
789.145508	147.005234
787.960938	31.794424
786.777344	-32.591503
785.591797	108.632607
784.407227	110.377823
783.221680	231.388641
782.037109	-54.421780
780.850586	406.622559
779.665039	125.106979
778.478516	347.152527
777.291992	47.901733
776.105469	110.704300
774.917969	-78.221245
773.730469	48.348244
772.542969	-37.015594
771.354492	106.909676
770.166016	210.971771
768.977539	-70.881447
767.789063	-112.493958
766.599609	22.070536
765.410156	255.588196
764.220703	248.847137
763.030273	332.274902
761.840820	204.245255
760.650391	252.228516
759.458984	-14.534930
758.267578	198.251694
757.076172	366.856567
755.884766	315.424896
754.693359	367.233826
753.500977	199.168076
752.308594	237.613159
751.115234	93.639404
749.922852	340.537170
748.729492	33.968525
747.535156	159.872162
746.341797	263.691467
745.147461	58.037659
743.953125	319.606018
742.757813	111.695587
741.563477	263.365845
740.368164	162.831421
739.171875	0.921271
737.976563	-11.995899
736.780273	88.931175
735.583984	-55.502548
734.386719	8.062764
733.189453	91.248505
731.992188	-70.735802
730.794922	-18.285055
729.596680	64.723457
728.399414	53.630405
727.200195	33.766476
726.001953	57.599586
724.802734	144.768188
723.603516	161.967728
722.404297	17.516699
721.204102	25.977577
720.003906	204.711090
718.803711	245.854218
717.603516	444.091858
716.402344	210.285492
715.201172	432.445496
713.999023	292.539856
712.797852	163.621155
711.595703	-24.062405
710.393555	-148.437897
709.190430	95.447273
707.987305	3.840809
706.784180	19.016661
705.581055	-126.866455
704.376953	130.018265
703.172852	186.646866
701.968750	88.850876
700.763672	189.085114
699.559570	63.198132
698.353516	213.531128
697.148438	3.082494
695.942383	55.736122
694.736328	15.036769
693.530273	7.023627
692.324219	9.965302
691.117188	-58.637432
689.910156	-131.446503
688.702148	38.908958
687.494141	-79.232384
686.286133	-110.452057
685.078125	-65.649132
683.870117	-35.923004
682.661133	-114.456741
681.452148	86.694565
680.242188	36.585014
679.032227	51.604259
677.822266	73.245743
676.612305	168.615005
675.401367	-62.735256
674.191406	35.060593
672.979492	-3.336218
671.768555	10.331397
670.556641	203.607986
669.344727	-82.982941
668.132813	-14.845576
666.919922	-97.851257
665.707031	13.750696
664.494141	-73.259384
663.281250	-56.442375
662.067383	-125.844482
660.853516	-0.830317
659.639648	-151.938553
658.424805	12.122477
657.209961	5.847816
655.995117	98.890732
654.779297	-75.304970
653.563477	-10.068354
652.347656	152.214157
651.131836	71.089188
649.915039	7.332600
648.698242	42.747383
647.481445	207.394897
646.264648	1.842660
645.046875	252.637604
643.829102	122.586571
642.610352	82.977257
641.392578	92.872047
640.173828	27.540171
638.955078	-97.935516
637.735352	-133.107437
636.515625	78.774460
635.295898	43.517590
634.076172	-15.399663
632.855469	-5.659554
631.634766	40.471531
630.414063	75.741432
629.192383	-9.275726
627.971680	-111.571053
626.749023	-63.883270
625.527344	197.968384
624.304688	112.241333
623.082031	253.449066
621.859375	267.906464
620.636719	87.128288
619.413086	32.438007
618.189453	-33.307713
616.964844	99.632973
615.741211	77.988930
614.516602	-98.169518
613.291016	78.169304
612.066406	-24.138222
610.840820	-92.791771
609.615234	102.995316
608.388672	107.804924
607.163086	-163.737946
605.936523	-6.594223
604.708984	-119.446777
