# Supplementary material for: Raman spectroscopy accurately differentiates mucosal healing from non-healing and biochemical changes following biological therapy in inflammatory bowel disease
Source: PLoS One. 2021 Jun 2;16(6):e0252210. doi: 10.1371/journal.pone.0252210 (PMC8172032; doi:10.1371/journal.pone.0252210)
Supplement: S4 Dataset — (ZIP) [file pone.0252210.s006.zip › CD Mucosal healing/EC034-1_base sub CR removed_97__X_24004.1__Y_21265.8__Z_370.058__Time_1100.txt]

1714.671875	-76.977707
1713.695313	-146.248856
1712.718750	56.707905
1711.742188	-30.399416
1710.764648	69.847404
1709.787109	-84.904648
1708.809570	73.638397
1707.831055	36.242603
1706.853516	-17.460377
1705.875000	75.890358
1704.896484	29.752794
1703.916992	74.423439
1702.938477	35.933384
1701.958984	66.835358
1700.979492	-121.774834
1700.000000	-77.786140
1699.019531	-63.369347
1698.040039	-81.140465
1697.059570	-56.259262
1696.079102	-84.915436
1695.097656	38.612926
1694.117188	-0.875836
1693.135742	39.690365
1692.154297	29.477751
1691.172852	-28.799009
1690.190430	-28.380348
1689.208008	30.716669
1688.225586	-51.564060
1687.243164	63.516850
1686.260742	101.255997
1685.277344	83.024811
1684.293945	190.074768
1683.310547	179.903503
1682.327148	121.846199
1681.343750	154.410004
1680.359375	192.337921
1679.375000	38.683170
1678.390625	58.142841
1677.405273	85.648170
1676.419922	68.014404
1675.435547	61.131298
1674.449219	35.718990
1673.463867	225.737396
1672.478516	126.116455
1671.492188	215.280960
1670.505859	163.740616
1669.519531	141.557632
1668.532227	177.911240
1667.544922	280.739777
1666.557617	280.150574
1665.570313	261.122833
1664.583008	234.281525
1663.594727	170.450958
1662.607422	292.408447
1661.619141	98.979858
1660.629883	295.378571
1659.641602	213.616821
1658.652344	261.841034
1657.663086	267.814117
1656.673828	170.660919
1655.684570	161.066681
1654.694336	85.447632
1653.704102	94.693825
1652.713867	164.938751
1651.723633	224.723907
1650.732422	181.490906
1649.742188	141.079315
1648.750977	193.346954
1647.758789	87.169708
1646.767578	71.030861
1645.775391	-53.263981
1644.784180	173.907745
1643.791992	-126.967308
1642.798828	31.765934
1641.806641	-20.560246
1640.813477	48.655140
1639.820313	67.859314
1638.827148	-28.854017
1637.833008	-93.746933
1636.839844	-16.102819
1635.845703	-49.063854
1634.851563	-71.333847
1633.856445	1.381028
1632.862305	-223.447174
1631.867188	-47.763088
1630.872070	20.023111
1629.876953	-135.842239
1628.881836	-141.506409
1627.885742	-76.009171
1626.889648	-176.148682
1625.893555	0.024345
1624.897461	-144.557007
1623.900391	-52.368786
1622.903320	-73.127716
1621.906250	21.849165
1620.909180	-32.857723
1619.912109	64.902802
1618.914063	10.408951
1617.916016	-30.836987
1616.917969	12.024590
1615.919922	-91.999771
1614.920898	-43.718487
1613.921875	-60.949558
1612.922852	8.455113
1611.923828	-50.566826
1610.924805	100.228416
1609.924805	49.226112
1608.924805	103.129280
1607.924805	-47.257282
1606.924805	132.499649
1605.923828	249.395004
1604.922852	143.771622
1603.921875	35.635967
1602.920898	-72.396095
1601.919922	36.824013
1600.917969	-10.897469
1599.916016	74.822098
1598.914063	19.362766
1597.912109	13.636337
1596.909180	151.690491
1595.906250	-44.727528
1594.903320	9.757028
1593.900391	-24.549442
1592.896484	22.132872
1591.893555	-147.857803
1590.889648	24.164892
1589.885742	-2.187122
1588.880859	0.188410
1587.876953	-0.027606
1586.872070	67.571678
1585.867188	148.189011
1584.862305	77.594414
1583.856445	95.642761
1582.851563	22.494972
1581.845703	35.343784
1580.839844	194.033157
1579.833008	113.095863
1578.827148	138.924850
1577.820313	177.747162
1576.813477	154.091476
1575.806641	127.833076
1574.798828	96.368126
1573.791992	18.094236
1572.784180	95.829361
1571.775391	30.545057
1570.767578	19.843271
1569.759766	-149.370407
1568.750977	-6.817380
1567.742188	83.703850
1566.732422	13.168662
1565.723633	152.909912
1564.713867	45.989632
1563.704102	188.188675
1562.694336	-35.509274
1561.684570	244.041168
1560.673828	131.855469
1559.664063	118.199249
1558.652344	122.646919
1557.641602	41.529346
1556.630859	84.767891
1555.619141	107.215408
1554.607422	23.420084
1553.595703	-132.889389
1552.583984	13.700817
1551.571289	149.819885
1550.558594	174.559341
1549.545898	287.193420
1548.533203	55.716232
1547.519531	170.798416
1546.506836	125.480309
1545.493164	162.835281
1544.479492	76.068161
1543.464844	71.954567
1542.451172	106.531532
1541.436523	35.140186
1540.421875	-7.880921
1539.407227	49.732647
1538.391602	94.348190
1537.375977	144.039902
1536.361328	103.352470
1535.344727	70.347336
1534.329102	52.764767
1533.312500	148.559982
1532.296875	-39.292782
1531.280273	38.304569
1530.262695	218.858353
1529.246094	77.268555
1528.228516	-12.824478
1527.210938	136.516266
1526.193359	10.268136
1525.175781	-13.045086
1524.157227	9.896169
1523.138672	12.174838
1522.120117	60.680531
1521.101563	1.087551
1520.082031	152.270523
1519.063477	-41.123749
1518.043945	-59.754742
1517.024414	83.423485
1516.003906	23.526644
1514.983398	-18.437708
1513.963867	21.718468
1512.943359	-135.891846
1511.921875	-121.543953
1510.901367	123.681252
1509.879883	-82.809120
1508.858398	-168.725174
1507.836914	40.238651
1506.815430	-12.473844
1505.792969	-52.419659
1504.770508	-89.853958
1503.748047	-140.150253
1502.725586	-131.572144
1501.702148	-100.019089
1500.678711	85.092018
1499.655273	1.251534
1498.631836	-21.189316
1497.608398	53.557243
1496.583984	-43.212097
1495.559570	-68.382095
1494.535156	-32.227421
1493.510742	6.407961
1492.485352	6.616504
1491.460938	4.215589
1490.435547	144.839035
1489.409180	19.659414
1488.383789	52.833332
1487.357422	75.716537
1486.331055	129.169556
1485.304688	60.028763
1484.278320	276.673981
1483.250977	207.418060
1482.224609	94.782120
1481.197266	201.457809
1480.168945	129.551956
1479.141602	220.779800
1478.113281	189.580353
1477.084961	171.087189
1476.056641	211.148499
1475.028320	169.644257
1473.999023	237.602859
1472.969727	147.643951
1471.940430	289.307678
1470.911133	227.285034
1469.881836	269.563965
1468.851563	319.409576
1467.821289	381.911469
1466.791016	345.187408
1465.759766	440.624542
1464.729492	426.706909
1463.698242	575.378479
1462.666992	568.985779
1461.635742	610.822571
1460.603516	650.065369
1459.571289	602.941162
1458.539063	525.350159
1457.506836	488.368713
1456.474609	725.396362
1455.441406	591.937195
1454.408203	696.907471
1453.375000	487.398193
1452.341797	648.073547
1451.307617	567.875183
1450.274414	591.591858
1449.240234	800.213013
1448.205078	611.059509
1447.170898	578.983826
1446.135742	516.518677
1445.100586	537.598450
1444.065430	601.679321
1443.030273	683.432922
1441.994141	519.761108
1440.958984	520.548645
1439.921875	465.685913
1438.885742	398.207642
1437.849609	201.852631
1436.812500	379.554993
1435.775391	377.805267
1434.738281	239.659225
1433.701172	349.051636
1432.663086	397.795929
1431.625000	242.058868
1430.586914	270.620392
1429.548828	384.960114
1428.509766	88.063820
1427.470703	154.478638
1426.431641	107.402878
1425.392578	12.456741
1424.353516	46.103672
1423.313477	36.900307
1422.273438	-78.101471
1421.233398	-97.325928
1420.193359	39.605358
1419.152344	40.526398
1418.111328	119.495819
1417.070313	97.780701
1416.029297	121.382484
1414.987305	-71.356003
1413.946289	-47.690327
1412.904297	-54.196533
1411.862305	-35.538834
1410.819336	-54.576023
1409.776367	-28.349834
1408.734375	-22.203373
1407.691406	-86.372665
1406.647461	-70.135109
1405.604492	-144.258484
1404.560547	-60.186226
1403.516602	-84.037918
1402.472656	-7.485143
1401.427734	-124.104836
1400.382813	30.226431
1399.337891	-83.782593
1398.292969	52.987965
1397.248047	-38.354271
1396.202148	63.324318
1395.156250	109.874466
1394.110352	73.780716
1393.064453	208.029068
1392.018555	124.429222
1390.971680	141.024094
1389.924805	42.525951
1388.877930	86.729828
1387.830078	68.407188
1386.782227	-87.428062
1385.734375	4.396467
1384.686523	11.221632
1383.638672	-91.891525
1382.589844	7.487284
1381.541016	-80.513580
1380.492188	-91.001099
1379.443359	50.894302
1378.394531	-4.473448
1377.344727	-64.772072
1376.294922	-154.949188
1375.245117	31.919880
1374.194336	-0.779774
1373.143555	-13.467635
1372.092773	-108.391434
1371.041992	-53.647564
1369.991211	-58.700577
1368.939453	-8.888382
1367.887695	-18.844154
1366.835938	63.413292
1365.784180	-51.053822
1364.731445	-138.041763
1363.679688	23.986958
1362.626953	26.710127
1361.573242	96.655373
1360.520508	-12.486324
1359.466797	-56.872894
1358.413086	60.435650
1357.359375	-8.710519
1356.305664	-25.582819
1355.250977	131.543747
1354.196289	10.395531
1353.141602	97.995499
1352.086914	66.405167
1351.031250	89.495178
1349.975586	-13.972734
1348.919922	98.565842
1347.864258	139.149414
1346.808594	97.901932
1345.751953	12.074071
1344.695313	0.720715
1343.638672	63.792912
1342.581055	238.416443
1341.523438	98.307121
1340.466797	322.497955
1339.408203	244.446899
1338.350586	87.237106
1337.291992	41.552685
1336.234375	401.892609
1335.174805	294.381836
1334.116211	209.237228
1333.057617	171.176971
1331.998047	160.381393
1330.938477	137.273712
1329.878906	156.248657
1328.818359	41.792274
1327.757813	204.187973
1326.697266	230.681015
1325.636719	-54.007271
1324.576172	249.196487
1323.514648	305.420105
1322.453125	75.334869
1321.391602	178.548813
1320.330078	254.621063
1319.267578	167.894928
1318.205078	305.674286
1317.142578	241.251175
1316.080078	112.803871
1315.016602	156.972626
1313.953125	181.451279
1312.889648	176.397049
1311.826172	223.108292
1310.761719	267.373322
1309.698242	124.554939
1308.633789	183.668289
1307.569336	228.028519
1306.503906	154.309326
1305.438477	92.958549
1304.373047	43.967331
1303.307617	223.693024
1302.242188	309.966125
1301.175781	315.131348
1300.109375	163.074326
1299.042969	256.773956
1297.976563	235.032837
1296.909180	279.629944
1295.841797	162.211914
1294.774414	194.597000
1293.707031	143.566818
1292.638672	180.907196
1291.571289	83.358536
1290.502930	123.207077
1289.433594	82.156845
1288.365234	50.959763
1287.295898	198.700546
1286.226563	182.243835
1285.157227	99.681259
1284.086914	213.103043
1283.017578	162.451263
1281.947266	57.987144
1280.876953	239.944809
1279.805664	125.765633
1278.734375	285.654388
1277.663086	178.896545
1276.591797	81.987968
1275.520508	2.255139
1274.448242	250.102921
1273.375977	304.808716
1272.303711	364.394287
1271.231445	262.757874
1270.158203	315.032440
1269.085938	198.834793
1268.011719	287.745850
1266.938477	515.742432
1265.865234	387.419373
1264.791016	449.438995
1263.716797	433.399841
1262.641602	371.049225
1261.567383	225.853882
1260.492188	351.268555
1259.416992	471.764343
1258.341797	399.756531
1257.265625	444.699554
1256.190430	324.043915
1255.114258	381.171753
1254.037109	384.729858
1252.960938	315.289337
1251.883789	265.346161
1250.806641	210.565140
1249.729492	204.450500
1248.652344	363.675446
1247.574219	333.225677
1246.496094	273.627869
1245.417969	340.405792
1244.338867	322.129639
1243.260742	420.441254
1242.181641	59.785454
1241.102539	250.357834
1240.022461	370.457153
1238.943359	337.630035
1237.863281	346.055206
1236.783203	228.348694
1235.702148	326.507507
1234.622070	136.115921
1233.541016	226.970322
1232.459961	77.868912
1231.377930	-22.719114
1230.296875	145.603043
1229.214844	37.765102
1228.132813	41.341160
1227.050781	182.883896
1225.967773	-2.362083
1224.884766	194.756958
1223.801758	241.798111
1222.718750	225.926392
1221.634766	263.243835
1220.550781	34.615623
1219.466797	55.016407
1218.382813	227.625870
1217.298828	158.563644
1216.213867	-33.663467
1215.128906	44.632607
1214.042969	40.793606
1212.958008	-71.671455
1211.872070	-123.776382
1210.786133	70.211403
1209.700195	-88.064957
1208.613281	16.566833
1207.526367	36.749580
1206.439453	49.674793
1205.352539	120.414368
1204.265625	116.412758
1203.177734	-8.049360
1202.089844	69.821808
1201.001953	-6.457958
1199.913086	44.856834
1198.824219	134.635742
1197.735352	-66.789978
1196.646484	87.884529
1195.557617	-36.520695
1194.467773	-2.193788
1193.377930	-6.368571
1192.288086	-24.983774
1191.197266	23.666485
1190.106445	-93.492355
1189.015625	-4.062069
1187.924805	-82.786530
1186.833984	-159.098557
1185.742188	-218.600403
1184.650391	-136.516403
1183.557617	5.483305
1182.465820	-97.261978
1181.373047	-15.335074
1180.280273	-96.502167
1179.187500	-103.350288
1178.093750	-9.570160
1177.000977	-119.509232
1175.907227	-40.189434
1174.812500	86.964294
1173.718750	-6.239605
1172.624023	-41.977921
1171.529297	-94.478516
1170.434570	-3.417692
1169.338867	-67.917397
1168.244141	-3.262182
1167.148438	73.291420
1166.051758	-27.119452
1164.956055	-89.266983
1163.859375	68.417397
1162.762695	-94.112785
1161.666016	89.723579
1160.568359	-77.568092
1159.470703	-29.949696
1158.373047	-118.425064
1157.275391	79.464867
1156.176758	45.822647
1155.079102	14.559167
1153.979492	-42.952724
1152.880859	-133.837601
1151.782227	54.171169
1150.682617	-98.706238
1149.583008	55.802433
1148.482422	-73.238419
1147.382813	-26.017166
1146.282227	-102.650307
1145.181641	-234.020248
1144.080078	-148.796524
1142.979492	50.573406
1141.877930	140.405060
1140.776367	208.769272
1139.673828	134.417862
1138.572266	62.457726
1137.469727	142.604691
1136.367188	11.226550
1135.263672	93.676659
1134.161133	195.070404
1133.057617	104.066345
1131.954102	81.924492
1130.849609	-25.672253
1129.745117	63.702175
1128.641602	62.872845
1127.536133	92.849205
1126.431641	205.787003
1125.326172	174.041901
1124.220703	139.921417
1123.115234	134.233063
1122.009766	235.134369
1120.903320	286.230072
1119.796875	221.255539
1118.690430	134.986481
1117.583008	-10.435749
1116.475586	118.686150
1115.368164	134.174835
1114.260742	114.161575
1113.152344	120.150436
1112.044922	55.199406
1110.936523	191.169266
1109.827148	15.130215
1108.718750	103.767776
1107.609375	69.522270
1106.500000	87.232269
1105.389648	187.551239
1104.280273	212.282455
1103.169922	170.910614
1102.059570	162.577591
1100.948242	114.133575
1099.837891	207.200302
1098.726563	154.032944
1097.615234	65.522392
1096.502930	123.150719
1095.390625	67.651642
1094.278320	5.103262
1093.166016	213.402542
1092.053711	219.114395
1090.940430	60.037277
1089.827148	11.636869
1088.713867	163.245193
1087.599609	63.077206
1086.485352	92.297813
1085.371094	168.525681
1084.256836	61.360397
1083.141602	-24.611504
1082.027344	72.726959
1080.912109	132.429214
1079.795898	-56.846546
1078.680664	87.382881
1077.564453	8.532248
1076.448242	94.002335
1075.331055	132.501740
1074.213867	48.999592
1073.096680	85.147751
1071.979492	43.903732
1070.862305	44.876419
1069.744141	-97.117668
1068.625977	16.359827
1067.507813	146.186829
1066.388672	32.379074
1065.270508	-13.464103
1064.151367	76.492531
1063.031250	-58.273968
1061.912109	-12.795197
1060.791992	189.402786
1059.671875	138.920395
1058.550781	-98.599144
1057.430664	-11.049332
1056.309570	-28.710054
1055.188477	2.715807
1054.066406	92.536560
1052.945313	105.253632
1051.823242	73.605263
1050.700195	51.316532
1049.578125	80.400505
1048.455078	2.139920
1047.332031	182.879150
1046.208984	130.310989
1045.084961	140.735519
1043.960938	60.248035
1042.836914	-83.118828
1041.712891	11.275448
1040.587891	124.273941
1039.462891	11.309291
1038.337891	-38.715790
1037.212891	39.340187
1036.086914	-15.295878
1034.960938	99.978485
1033.834961	77.956589
1032.708984	-4.511105
1031.582031	8.412195
1030.455078	-1.900620
1029.328125	90.077148
1028.200195	37.955765
1027.072266	-55.939800
1025.944336	-80.093613
1024.816406	-162.270035
1023.687500	-184.030609
1022.558594	-129.167175
1021.429688	-83.591080
1020.300781	-186.492966
1019.170898	-1.721467
1018.041016	-139.339020
1016.911133	-26.490406
1015.780273	-94.464630
1014.649414	210.693344
1013.518555	40.804058
1012.387695	-122.035118
1011.255859	-39.321625
1010.124023	52.637249
1008.992188	-38.275013
1007.860352	14.348022
1006.727539	-34.826004
1005.594727	163.531250
1004.461914	354.882324
1003.329102	446.758148
1002.195313	515.498230
1001.061523	265.342041
999.927734	181.665070
998.792969	-151.400543
997.658203	125.335625
996.523438	-4.352416
995.388672	-166.268295
994.252930	64.198166
993.117188	20.046839
991.981445	52.055111
990.844727	17.198448
989.708984	63.075394
988.572266	35.197369
987.434570	-36.426743
986.297852	122.388840
985.160156	83.074104
984.022461	119.792236
982.884766	48.316647
981.746094	174.837753
980.607422	87.323334
979.468750	4.476456
978.329102	59.692173
977.190430	75.818413
976.050781	140.237625
974.910156	225.335052
973.770508	167.953094
972.629883	41.700359
971.489258	142.914017
970.348633	110.922531
969.207031	106.517090
968.065430	86.072319
966.923828	40.420597
965.781250	68.223732
964.639648	102.920845
963.496094	57.365891
962.353516	188.378876
961.210938	229.969284
960.067383	106.580215
958.923828	166.541641
957.779297	-7.116862
956.635742	133.032242
955.491211	-15.309103
954.345703	191.190491
953.201172	196.258179
952.055664	185.329941
950.910156	227.032394
949.764648	97.245155
948.618164	17.830423
947.471680	75.604210
946.325195	25.978827
945.178711	-5.326779
944.031250	-68.573402
942.883789	23.496758
941.736328	-69.363197
940.587891	-61.741669
939.439453	25.755793
938.291016	172.542419
937.142578	-38.784447
935.993164	-47.064632
934.843750	33.581066
933.694336	102.810997
932.544922	71.771774
931.394531	209.332123
930.244141	130.488358
929.093750	129.112671
927.942383	-61.185966
926.791016	-101.174965
925.639648	63.646263
924.488281	-92.334969
923.335938	-13.985706
922.183594	12.046182
921.031250	-21.021929
919.877930	11.842847
918.724609	69.698158
917.571289	7.147105
916.417969	-12.212567
915.263672	-17.930458
914.109375	-14.553966
912.955078	-24.784676
911.800781	-109.872025
910.645508	-113.251328
909.490234	-34.978333
908.334961	-101.837143
907.178711	35.347790
906.022461	-76.803047
904.866211	144.156708
903.709961	-35.904240
902.552734	-25.649656
901.395508	9.511123
900.238281	31.080605
899.080078	-141.970200
897.921875	-152.038437
896.763672	-94.239281
895.605469	-90.735741
894.446289	-64.622223
893.287109	-11.393548
892.127930	-7.901206
890.967773	-60.888988
889.807617	-163.540695
888.647461	-10.969042
887.487305	-18.758919
886.326172	-6.231244
885.165039	105.580574
884.003906	18.809912
882.842773	-4.765305
881.680664	-174.903000
880.518555	200.609528
879.356445	-23.590427
878.193359	9.195281
877.030273	19.436192
875.867188	63.454185
874.703125	42.147133
873.540039	36.606838
872.375977	-97.224091
871.210938	-26.232248
870.046875	-27.264286
868.881836	36.922211
867.716797	22.374456
866.550781	-52.869041
865.385742	11.263579
864.219727	131.532791
863.052734	132.678009
861.886719	106.866333
860.719727	155.156586
859.552734	88.930016
858.384766	11.505433
857.217773	228.045609
856.049805	265.015106
854.880859	127.025932
853.712891	105.689163
852.543945	95.560165
851.375000	231.100357
850.205078	95.455208
849.036133	42.748077
847.866211	21.408335
846.696289	71.717278
845.525391	74.982979
844.354492	51.381783
843.183594	16.594152
842.012695	80.235123
840.840820	121.470184
839.668945	223.041656
838.497070	76.437668
837.324219	59.506310
836.151367	60.445042
834.978516	70.306450
833.805664	122.581123
832.631836	94.443329
831.458008	-18.513411
830.284180	4.697128
829.110352	208.599731
827.935547	122.424347
826.760742	178.996490
825.584961	39.335171
824.410156	-86.897659
823.234375	105.577293
822.058594	117.490417
820.881836	160.566269
819.705078	78.906349
818.528320	126.397850
817.351563	131.564194
816.173828	-1.251922
814.996094	-49.478191
813.818359	-91.022324
812.639648	47.555061
811.461914	-71.827896
810.283203	-144.494080
809.103516	-23.819469
807.923828	27.917267
806.745117	-46.980961
805.564453	53.560730
804.384766	58.584286
803.204102	8.105124
802.023438	28.642509
800.842773	-6.302005
799.661133	-149.919907
798.479492	-36.269531
797.297852	64.013977
796.115234	53.421261
794.932617	2.937486
793.750000	47.721474
792.567383	-144.503006
791.383789	-159.513901
790.200195	-90.408958
789.016602	-196.187561
787.832031	-62.964558
786.648438	-53.692390
785.463867	35.180321
784.278320	-86.052330
783.092773	-185.132568
781.908203	91.527489
780.721680	41.038433
779.536133	52.416504
778.349609	101.320435
777.163086	-143.461670
775.975586	-85.725372
774.789063	135.285568
773.601563	-40.963524
772.413086	80.648155
771.225586	74.287025
770.037109	-55.549866
768.848633	87.995949
767.660156	33.128777
766.470703	-28.332233
765.281250	82.040253
764.091797	75.636581
762.901367	113.260254
761.710938	120.042244
760.520508	16.783524
759.330078	71.974525
758.138672	12.752726
756.947266	105.288643
755.755859	98.839798
754.563477	24.246281
753.371094	145.262589
752.178711	66.287849
750.986328	-91.727089
749.792969	77.523651
748.599609	44.708164
747.405273	183.106918
746.211914	130.522705
745.017578	38.466530
743.823242	42.958984
742.627930	62.792229
741.433594	-37.964329
740.238281	-116.761185
739.041992	-33.369720
737.846680	-59.558907
736.650391	52.246101
735.454102	124.578583
734.256836	-57.080898
733.059570	10.858059
731.862305	37.184090
730.665039	80.997353
729.466797	-6.446717
728.268555	-2.012843
727.070313	-10.700992
725.872070	15.582606
724.672852	61.514236
723.473633	50.621719
722.273438	-69.476295
721.074219	13.554642
719.874023	238.442520
718.673828	98.732712
717.472656	205.654648
716.271484	138.000259
715.070313	188.150330
713.869141	28.942656
712.666992	9.325380
711.464844	26.765196
710.262695	9.329368
709.059570	-8.105305
707.856445	153.058716
706.653320	139.945282
705.450195	126.834518
704.246094	-10.333347
703.041992	-10.358286
701.837891	9.190177
700.632813	65.695587
699.428711	35.195885
698.222656	232.958313
697.017578	32.896812
695.811523	-101.892746
694.605469	-160.593185
693.399414	-93.305344
692.192383	-13.029551
690.986328	-93.438309
689.778320	32.361450
688.571289	-93.603966
687.363281	103.708939
686.155273	47.169106
684.947266	-80.905396
683.738281	-20.333324
682.529297	-68.162720
681.320313	40.029949
680.111328	-131.288803
678.901367	-163.929443
677.691406	-153.259354
676.481445	-36.530727
675.270508	101.773567
674.059570	-52.106834
672.848633	19.053391
671.636719	-13.646566
670.425781	-63.638218
669.213867	37.701862
668.000977	56.852947
666.789063	-23.409344
665.576172	43.248379
664.362305	122.818130
663.149414	3.689919
661.935547	83.205933
660.721680	82.817528
659.507813	-6.051512
658.292969	10.810452
657.078125	-56.460537
655.863281	1.348490
654.647461	-46.516575
653.431641	90.979889
652.215820	73.258972
651.000000	29.682280
649.783203	-91.424065
648.566406	39.446510
647.349609	34.620594
646.132813	14.720759
644.915039	164.807739
643.697266	52.361031
642.478516	-21.330944
641.259766	44.771069
640.041992	-26.748653
638.822266	11.368447
637.603516	-70.867561
636.383789	169.173553
635.164063	24.643827
633.943359	116.382133
632.723633	1.986455
631.502930	78.664619
630.281250	30.851946
629.060547	-117.762375
627.838867	59.712490
626.617188	-3.050990
625.394531	157.185425
624.172852	126.604599
622.950195	68.195724
621.726563	82.672546
620.503906	77.890228
619.280273	4.609106
618.056641	-122.132034
616.832031	38.032406
615.608398	-7.271307
614.383789	3.108795
613.158203	77.696510
611.933594	73.178139
610.708008	81.541534
609.482422	-147.301071
608.255859	-198.606186
607.030273	51.432281
605.803711	-151.408264
604.576172	96.523842
