# Supplementary material for: Raman spectroscopy accurately differentiates mucosal healing from non-healing and biochemical changes following biological therapy in inflammatory bowel disease
Source: PLoS One. 2021 Jun 2;16(6):e0252210. doi: 10.1371/journal.pone.0252210 (PMC8172032; doi:10.1371/journal.pone.0252210)
Supplement: S4 Dataset — (ZIP) [file pone.0252210.s006.zip › CD Mucosal healing/EC042-1_base sub CR removed_8__X_-26569.8__Y_40165.2__Time_88.txt]

1714.793945	607.654968
1713.817383	134.133484
1712.840820	88.163521
1711.864258	-357.570740
1710.886719	-36.725414
1709.909180	-244.360199
1708.931641	295.436340
1707.953125	-84.460526
1706.975586	-25.165045
1705.997070	-6.624722
1705.018555	388.953156
1704.040039	-126.241264
1703.060547	-160.144470
1702.081055	-323.024475
1701.101563	-272.432678
1700.122070	-326.791138
1699.142578	-253.451416
1698.162109	-298.564850
1697.181641	-213.432281
1696.201172	119.384575
1695.220703	37.214939
1694.239258	-336.950989
1693.257813	-68.307625
1692.276367	191.318726
1691.294922	-139.909607
1690.313477	355.232483
1689.331055	144.815704
1688.348633	-285.217621
1687.366211	46.522404
1686.383789	150.449493
1685.400391	-282.580688
1684.416992	320.028595
1683.433594	244.535614
1682.450195	285.085571
1681.465820	361.611542
1680.482422	109.478630
1679.498047	457.659485
1678.512695	274.753784
1677.528320	229.033081
1676.542969	1014.463440
1675.558594	1136.069336
1674.572266	708.381409
1673.586914	789.886780
1672.601563	638.693359
1671.615234	1554.117065
1670.628906	1338.672485
1669.642578	1631.703491
1668.655273	1617.635986
1667.668945	1479.949951
1666.681641	1377.810181
1665.694336	1664.137085
1664.706055	1855.779419
1663.718750	1446.311523
1662.730469	1393.239624
1661.742188	1643.332397
1660.753906	1358.830933
1659.764648	1846.387085
1658.775391	2260.404297
1657.787109	1827.544312
1656.796875	1821.930176
1655.807617	2063.373047
1654.818359	1490.222656
1653.828125	1521.383789
1652.837891	976.482849
1651.846680	1284.219116
1650.856445	1465.605347
1649.865234	1079.067383
1648.874023	1280.175171
1647.882813	1138.243652
1646.891602	476.447540
1645.899414	452.120331
1644.907227	69.174255
1643.915039	500.210510
1642.922852	538.229065
1641.930664	109.569862
1640.937500	454.695526
1639.944336	633.926941
1638.951172	280.729828
1637.957031	223.420517
1636.963867	-423.972809
1635.969727	-42.747688
1634.975586	-40.791325
1633.981445	-135.960785
1632.986328	-444.151550
1631.991211	-359.481598
1630.996094	-572.069031
1630.000977	-373.613708
1629.005859	22.419283
1628.009766	-273.515137
1627.013672	75.441208
1626.017578	-114.691750
1625.021484	68.867905
1624.024414	128.952057
1623.028320	160.322067
1622.031250	236.489075
1621.033203	128.842026
1620.036133	507.352814
1619.038086	759.741333
1618.041016	405.690430
1617.041992	933.803772
1616.043945	189.006638
1615.045898	389.176910
1614.046875	80.392471
1613.047852	317.309143
1612.048828	373.243256
1611.048828	109.335960
1610.049805	-70.530281
1609.049805	357.575653
1608.049805	285.122955
1607.048828	-190.703247
1606.048828	114.050522
1605.047852	59.929680
1604.046875	309.419861
1603.045898	532.585571
1602.044922	452.093048
1601.042969	-138.543350
1600.041016	-407.329132
1599.039063	-427.695038
1598.037109	-3.755243
1597.034180	-204.768204
1596.031250	59.300674
1595.028320	-311.677704
1594.025391	-267.344025
1593.022461	-531.291748
1592.018555	-429.810150
1591.014648	-336.355316
1590.010742	-378.797485
1589.006836	-369.202026
1588.001953	15.790418
1586.997070	32.729080
1585.992188	-70.458649
1584.987305	389.260284
1583.982422	-321.588623
1582.976563	-57.872486
1581.970703	197.705795
1580.964844	187.301147
1579.958984	-385.759430
1578.952148	-167.421204
1577.945313	401.973816
1576.938477	244.866409
1575.931641	-115.341454
1574.924805	-98.478157
1573.916992	-188.528137
1572.909180	-86.394051
1571.901367	75.229111
1570.893555	272.908203
1569.884766	-33.872711
1568.876953	-3.036911
1567.868164	-86.800453
1566.858398	-269.514496
1565.849609	-231.713654
1564.839844	371.568665
1563.830078	455.324005
1562.820313	305.265106
1561.810547	180.925171
1560.799805	543.846008
1559.790039	255.594635
1558.779297	228.940170
1557.767578	168.271088
1556.756836	104.785324
1555.745117	450.289917
1554.733398	911.893372
1553.721680	438.239532
1552.709961	267.382324
1551.697266	243.788284
1550.685547	-243.250702
1549.672852	-34.484734
1548.659180	435.093109
1547.646484	-29.344431
1546.632813	56.779507
1545.619141	889.608337
1544.605469	357.232300
1543.591797	522.413574
1542.577148	250.605804
1541.562500	115.500732
1540.547852	-71.490570
1539.533203	239.546951
1538.518555	49.434681
1537.502930	13.887133
1536.487305	96.738686
1535.471680	-416.579559
1534.456055	-71.218376
1533.439453	325.219666
1532.422852	282.984528
1531.406250	418.300659
1530.389648	169.357559
1529.373047	-342.522491
1528.355469	283.861969
1527.337891	119.184433
1526.320313	554.134766
1525.302734	327.137207
1524.284180	-123.966789
1523.265625	-140.350006
1522.247070	159.380844
1521.228516	-220.197266
1520.208984	-322.255219
1519.190430	-151.997620
1518.170898	195.207428
1517.151367	279.919525
1516.130859	181.896851
1515.111328	-435.090393
1514.090820	450.056946
1513.070313	184.442566
1512.049805	170.241791
1511.028320	-29.010557
1510.006836	33.282291
1508.986328	251.839035
1507.963867	244.287537
1506.942383	72.476059
1505.919922	-240.526321
1504.898438	-333.151825
1503.875977	-21.156214
1502.852539	31.698286
1501.830078	-138.445099
1500.806641	-134.647720
1499.783203	-108.013527
1498.759766	-158.366531
1497.736328	-633.694763
1496.711914	-1144.883057
1495.687500	-464.022827
1494.663086	-195.379318
1493.638672	21.836916
1492.613281	70.017990
1491.587891	-58.336937
1490.563477	406.076538
1489.537109	399.948822
1488.511719	-20.034414
1487.485352	208.570068
1486.458984	-382.597168
1485.432617	-164.508163
1484.406250	479.521362
1483.379883	171.472549
1482.352539	143.971008
1481.325195	409.642334
1480.297852	504.241180
1479.269531	320.775757
1478.241211	501.731384
1477.213867	277.413940
1476.184570	779.041626
1475.156250	1379.749390
1474.127930	1598.139160
1473.098633	1709.359375
1472.069336	1515.005249
1471.040039	1559.870605
1470.009766	1311.994385
1468.979492	1644.136108
1467.950195	1983.758179
1466.918945	2274.757324
1465.888672	1706.387085
1464.857422	2149.712646
1463.827148	2742.779785
1462.795898	2692.755371
1461.763672	2441.995361
1460.732422	3207.147217
1459.700195	2661.815186
1458.667969	2761.438477
1457.635742	2635.138672
1456.603516	3422.295898
1455.570313	3262.854736
1454.537109	2900.582764
1453.503906	2835.140869
1452.470703	2990.283203
1451.436523	3109.830078
1450.403320	3459.998779
1449.369141	3875.846680
1448.333984	3592.394043
1447.299805	3081.232666
1446.264648	3309.568604
1445.230469	3188.579590
1444.194336	3459.842529
1443.159180	3171.906250
1442.124023	3167.473633
1441.087891	3135.224609
1440.051758	2809.722412
1439.015625	2545.096191
1437.978516	2775.994873
1436.941406	2963.902832
1435.904297	2507.566406
1434.867188	2690.559814
1433.830078	1790.168701
1432.791992	1561.807739
1431.754883	1343.784058
1430.715820	1877.920654
1429.677734	1776.136719
1428.639648	1265.823608
1427.600586	980.248230
1426.561523	357.018677
1425.522461	578.724487
1424.482422	437.437500
1423.443359	941.509460
1422.403320	472.931946
1421.363281	964.390320
1420.322266	297.269257
1419.282227	343.169128
1418.241211	487.309113
1417.200195	621.459656
1416.159180	395.889679
1415.117188	-106.210854
1414.076172	-172.774796
1413.034180	-347.331451
1411.992188	-214.939651
1410.949219	68.309898
1409.907227	-226.314148
1408.864258	-626.222717
1407.821289	-26.053667
1406.777344	-41.303432
1405.734375	511.130859
1404.690430	-236.871338
1403.646484	-208.855133
1402.602539	-127.966408
1401.557617	-415.755585
1400.513672	-336.989227
1399.468750	-411.075287
1398.423828	337.377411
1397.377930	311.147186
1396.333008	407.973328
1395.287109	196.738464
1394.241211	121.067024
1393.195313	5.562580
1392.148438	93.082382
1391.101563	-204.726532
1390.054688	-159.323303
1389.007813	113.981369
1387.960938	332.353241
1386.913086	225.650375
1385.865234	-3.317544
1384.817383	38.052563
1383.769531	-110.339417
1382.720703	-41.079998
1381.671875	55.865852
1380.623047	135.515030
1379.574219	-316.584381
1378.524414	-61.697853
1377.475586	462.959198
1376.425781	733.018799
1375.375977	541.568909
1374.325195	-714.834900
1373.274414	249.339935
1372.224609	-395.000031
1371.172852	272.444244
1370.122070	-368.695251
1369.070313	-164.572418
1368.019531	-69.876472
1366.967773	-361.112030
1365.915039	-24.449848
1364.863281	486.653625
1363.810547	106.554428
1362.757813	147.469559
1361.705078	253.305435
1360.651367	170.237244
1359.598633	-46.819298
1358.544922	-236.216858
1357.491211	293.189667
1356.436523	161.412201
1355.382813	353.036072
1354.328125	318.694763
1353.273438	68.508682
1352.217773	364.982727
1351.163086	244.496857
1350.107422	476.764435
1349.051758	520.553101
1347.996094	584.424744
1346.939453	497.143066
1345.883789	873.983582
1344.827148	1196.310425
1343.769531	1588.115601
1342.712891	1466.962036
1341.655273	1103.215332
1340.598633	1579.788818
1339.540039	2105.853760
1338.482422	1757.783691
1337.423828	1060.953369
1336.366211	743.438293
1335.307617	1049.918945
1334.248047	1208.003906
1333.189453	1465.243774
1332.129883	1052.320068
1331.070313	1698.128418
1330.010742	1275.901367
1328.950195	1308.835693
1327.890625	1556.994751
1326.830078	1666.890381
1325.768555	1102.615356
1324.708008	1615.536255
1323.646484	1550.681885
1322.585938	1404.652100
1321.523438	1004.645142
1320.461914	1666.021484
1319.400391	1653.884888
1318.337891	1530.941528
1317.275391	1632.653442
1316.211914	1549.602295
1315.149414	1742.868774
1314.085938	1426.141724
1313.022461	1639.436890
1311.958984	1875.001831
1310.894531	1586.114380
1309.831055	1765.360962
1308.766602	2249.908691
1307.701172	1683.591553
1306.636719	2072.369873
1305.571289	1838.794556
1304.505859	1947.355957
1303.440430	1731.481323
1302.375000	1776.464966
1301.308594	1295.617188
1300.242188	2087.974365
1299.175781	2496.924561
1298.109375	1763.777588
1297.041992	1993.664551
1295.975586	1978.151123
1294.908203	1761.502563
1293.839844	1729.130615
1292.772461	1667.513672
1291.704102	1920.011963
1290.635742	1233.308228
1289.567383	2202.024902
1288.498047	2140.903320
1287.428711	1342.274658
1286.360352	1948.133301
1285.290039	1762.562500
1284.220703	1640.918335
1283.150391	1725.109863
1282.080078	1858.350098
1281.009766	1690.620361
1279.939453	1474.136475
1278.868164	1260.297363
1277.796875	1611.666870
1276.725586	997.078064
1275.654297	1069.871460
1274.582031	1440.915405
1273.509766	1391.577881
1272.437500	1813.902710
1271.365234	1303.035156
1270.291992	1876.781372
1269.218750	1586.032349
1268.145508	1727.574219
1267.072266	1642.169189
1265.999023	1957.048828
1264.924805	1937.636597
1263.850586	1842.706055
1262.776367	1523.550903
1261.701172	1311.853027
1260.625977	1780.338379
1259.550781	2175.574219
1258.475586	1900.729614
1257.400391	1725.926147
1256.324219	1923.814941
1255.248047	1741.863892
1254.171875	1689.054321
1253.094727	1565.717163
1252.018555	1595.783081
1250.941406	2246.143555
1249.864258	1901.578735
1248.786133	1829.497803
1247.708008	1711.298218
1246.630859	1904.283325
1245.551758	1550.452759
1244.473633	1714.269775
1243.394531	1416.540405
1242.316406	1441.944824
1241.236328	1649.373779
1240.157227	1502.383789
1239.077148	1386.992310
1237.998047	1448.793335
1236.917969	942.960632
1235.836914	1812.304077
1234.756836	1779.386230
1233.675781	1683.427979
1232.594727	1514.810913
1231.512695	1389.835571
1230.431641	1843.869141
1229.349609	1469.406372
1228.267578	1775.461670
1227.185547	1740.047852
1226.102539	1578.747070
1225.019531	1177.940796
1223.936523	1099.032959
1222.853516	889.528809
1221.769531	984.721436
1220.686523	1174.150146
1219.602539	1191.825439
1218.517578	585.987122
1217.433594	780.065430
1216.348633	925.672363
1215.263672	1114.635376
1214.178711	781.983276
1213.092773	719.743774
1212.007813	737.128723
1210.921875	923.320374
1209.834961	870.543213
1208.749023	509.064087
1207.662109	1389.354248
1206.575195	1107.327637
1205.488281	1165.154053
1204.400391	1075.892334
1203.313477	1215.466309
1202.225586	817.823669
1201.136719	396.173401
1200.048828	694.447510
1198.959961	-107.406509
1197.871094	503.471130
1196.782227	577.532043
1195.692383	122.311646
1194.603516	201.070679
1193.513672	-165.079544
1192.423828	110.596283
1191.333008	102.485046
1190.242188	17.408178
1189.151367	30.755136
1188.060547	-164.912704
1186.969727	155.598923
1185.877930	-525.088806
1184.786133	61.518040
1183.694336	309.473175
1182.601563	214.186859
1181.509766	-809.218628
1180.416992	284.804565
1179.323242	-146.330307
1178.230469	88.897964
1177.136719	240.029251
1176.042969	-500.121277
1174.949219	275.953644
1173.854492	-215.085800
1172.760742	-174.545532
1171.666016	-131.753296
1170.570313	75.985748
1169.475586	-68.110260
1168.379883	306.740051
1167.284180	-279.936249
1166.188477	-242.506348
1165.091797	-625.872803
1163.996094	-600.527344
1162.899414	-56.915699
1161.801758	-58.248756
1160.705078	281.818207
1159.607422	3.261191
1158.509766	216.420792
1157.412109	405.523987
1156.313477	305.722870
1155.215820	-89.871231
1154.117188	-58.556179
1153.017578	-120.370605
1151.918945	699.719360
1150.819336	501.728027
1149.719727	170.309570
1148.620117	-72.933556
1147.519531	-80.419716
1146.418945	-530.853760
1145.318359	-181.367493
1144.217773	332.079285
1143.116211	-201.728668
1142.014648	154.277695
1140.913086	-146.369110
1139.811523	668.183777
1138.708984	315.057098
1137.606445	-501.445313
1136.503906	55.724964
1135.401367	154.069427
1134.297852	-18.486549
1133.194336	70.142632
1132.090820	16.216486
1130.987305	503.369568
1129.882813	636.644470
1128.778320	708.103760
1127.673828	710.671204
1126.569336	1351.036377
1125.463867	698.983826
1124.358398	1654.123657
1123.252930	1134.864014
1122.146484	1475.724243
1121.041016	1143.727051
1119.934570	790.486938
1118.828125	768.793823
1117.720703	496.135803
1116.613281	597.443542
1115.505859	828.774170
1114.398438	825.786438
1113.291016	-0.181148
1112.182617	628.156494
1111.074219	495.066284
1109.964844	754.247437
1108.856445	176.950302
1107.747070	88.797180
1106.637695	581.602173
1105.528320	169.891510
1104.417969	660.013062
1103.307617	460.788879
1102.197266	624.995300
1101.086914	331.494720
1099.975586	455.502319
1098.864258	374.324646
1097.752930	213.035110
1096.641602	827.175903
1095.529297	533.884338
1094.416992	907.365417
1093.304688	1144.098877
1092.191406	744.980225
1091.079102	567.361328
1089.965820	761.662476
1088.852539	257.080872
1087.738281	837.176208
1086.624023	1024.270752
1085.509766	1011.453735
1084.395508	869.392700
1083.280273	1244.444580
1082.166016	872.202881
1081.050781	765.604614
1079.934570	663.778503
1078.819336	815.661560
1077.703125	990.988037
1076.586914	807.204895
1075.469727	853.489807
1074.353516	1014.802856
1073.236328	-109.175827
1072.119141	162.609848
1071.000977	326.486481
1069.882813	577.088074
1068.765625	883.931030
1067.646484	607.340149
1066.528320	879.052734
1065.409180	562.976868
1064.290039	993.941467
1063.170898	963.739319
1062.050781	182.494751
1060.930664	360.895721
1059.810547	-66.444664
1058.690430	692.086609
1057.569336	-160.393295
1056.449219	23.087896
1055.327148	379.483856
1054.206055	581.692078
1053.083984	97.240555
1051.961914	502.831818
1050.839844	114.625732
1049.717773	721.055664
1048.594727	302.927277
1047.471680	162.778412
1046.348633	169.792313
1045.224609	652.657959
1044.101563	-76.811951
1042.976563	343.270844
1041.852539	225.072006
1040.728516	211.952484
1039.603516	180.359802
1038.478516	-440.169708
1037.352539	117.772728
1036.227539	193.872208
1035.101563	263.138306
1033.974609	-253.729675
1032.848633	-125.837029
1031.721680	99.850395
1030.594727	97.812737
1029.467773	333.068817
1028.340820	-263.471893
1027.212891	-153.266251
1026.084961	152.219589
1024.956055	-234.228668
1023.828125	-330.040222
1022.699219	-790.005981
1021.570313	-715.788391
1020.440430	-1077.538452
1019.311523	-327.828186
1018.181641	-637.993530
1017.050781	-312.531036
1015.920898	-156.154678
1014.790039	-182.675903
1013.659180	-507.790375
1012.528320	-121.401802
1011.396484	-24.409691
1010.265625	19.586487
1009.132813	-207.022491
1008.000977	358.189850
1006.868164	571.743225
1005.736328	1447.012573
1004.602539	1924.375854
1003.469727	2794.849854
1002.335938	3001.823486
1001.202148	2970.965088
1000.068359	2275.049316
998.933594	1009.218628
997.799805	651.819946
996.665039	784.314697
995.529297	706.994507
994.394531	731.564148
993.258789	209.627060
992.123047	98.809631
990.986328	-90.073097
989.849609	-96.418930
988.712891	282.468658
987.576172	-22.909229
986.439453	49.995342
985.301758	37.951569
984.164063	-17.526075
983.025391	111.503899
981.887695	645.903320
980.749023	142.538895
979.610352	-5.974838
978.470703	223.109131
977.332031	75.290642
976.192383	15.211770
975.051758	580.654846
973.912109	631.438049
972.771484	-592.537231
971.630859	269.919067
970.490234	842.955261
969.348633	575.796509
968.207031	451.381836
967.065430	510.937347
965.923828	17.884483
964.781250	135.488281
963.638672	-90.595078
962.496094	639.727417
961.352539	620.549500
960.208984	739.182556
959.065430	319.719177
957.921875	93.166176
956.777344	132.657074
955.632813	170.157913
954.488281	512.362671
953.343750	-133.792755
952.198242	-195.970810
951.052734	332.285187
949.907227	481.020355
948.760742	101.908638
947.614258	22.694679
946.467773	325.423309
945.321289	281.068970
944.173828	-363.631256
943.026367	-199.402847
941.878906	325.736084
940.730469	549.656006
939.582031	155.403793
938.433594	532.695435
937.285156	786.942139
936.135742	626.358826
934.987305	37.562019
933.836914	290.319702
932.687500	108.029488
931.537109	-360.929871
930.386719	54.274715
929.236328	77.921089
928.084961	233.850128
926.934570	-395.208466
925.783203	-316.077209
924.630859	288.756470
923.478516	-218.563812
922.327148	-295.660919
921.173828	170.825760
920.021484	85.074287
918.868164	183.647141
917.714844	55.248981
916.561523	108.828560
915.407227	137.634415
914.252930	-235.145264
913.098633	-37.897911
911.944336	14.262433
910.789063	-346.235565
909.633789	-80.439209
908.478516	-245.353363
907.322266	331.239990
906.166016	-272.957184
905.009766	-491.520325
903.853516	-220.517075
902.696289	18.833418
901.539063	439.365021
900.381836	341.502075
899.223633	-106.919655
898.065430	175.815903
896.907227	-115.976494
895.749023	221.189758
894.589844	-67.927444
893.430664	377.840363
892.271484	77.776505
891.112305	446.726715
889.952148	-207.589920
888.791992	-272.091522
887.630859	-6.832346
886.470703	147.793991
885.309570	-160.166656
884.148438	-0.882955
882.986328	343.364441
881.825195	159.845215
880.663086	80.191635
879.500000	160.671127
878.337891	311.021698
877.174805	357.727448
876.011719	395.439331
874.847656	475.962830
873.684570	500.183960
872.520508	472.665161
871.355469	771.470520
870.191406	172.501541
869.026367	73.148903
867.861328	646.180481
866.695313	1167.237671
865.530273	611.448669
864.364258	-67.678894
863.197266	354.278442
862.031250	926.472351
860.864258	1076.230835
859.697266	-388.209259
858.530273	713.302063
857.362305	483.656219
856.194336	1276.996338
855.026367	1087.558594
853.857422	1223.265381
852.688477	1627.838379
851.519531	1630.959106
850.350586	1864.770142
849.180664	1713.076416
848.010742	669.998718
846.840820	950.585815
845.670898	716.066406
844.500000	806.042358
843.329102	293.978607
842.157227	913.914368
840.986328	676.871765
839.814453	404.028595
838.642578	347.998901
837.469727	497.446777
836.296875	503.666351
835.124023	1043.582275
833.951172	1225.767822
832.777344	755.738342
831.603516	486.656189
830.429688	777.649475
829.255859	700.190247
828.081055	738.559509
826.906250	1028.717285
825.731445	1334.135986
824.555664	205.963669
823.379883	350.575226
822.204102	64.904442
821.027344	607.755371
819.851563	-76.889565
818.674805	554.347168
817.497070	105.524254
816.320313	324.274170
815.142578	55.465858
813.963867	-164.529022
812.786133	484.822021
811.607422	-242.534592
810.428711	-805.321777
809.250000	-645.893250
808.070313	-444.578278
806.890625	-592.317322
805.710938	-460.455780
804.531250	-118.010712
803.350586	-290.905212
802.169922	-244.297058
800.988281	-890.140625
799.807617	-520.115662
798.625977	-613.965942
797.444336	-767.894409
796.261719	-500.902466
795.079102	-154.528183
793.896484	-258.294708
792.713867	344.251617
791.530273	-307.031219
790.346680	212.804703
789.163086	309.416840
787.979492	22.923702
786.794922	574.714600
785.610352	298.840729
784.425781	573.405701
783.240234	374.525391
782.054688	356.713257
780.869141	-39.176437
779.682617	19.941048
778.496094	125.166389
777.309570	216.854553
776.123047	676.907593
774.935547	260.355743
773.748047	214.449814
772.560547	-484.594910
771.373047	124.249550
770.184570	262.958954
768.996094	174.348328
767.806641	246.448242
766.618164	67.150887
765.428711	445.035950
764.239258	139.857513
763.048828	642.669922
761.858398	993.196899
760.667969	1173.929321
759.477539	780.171204
758.286133	648.195862
757.094727	469.955017
755.903320	1080.956299
754.710938	829.887573
753.518555	791.967224
752.326172	116.812813
751.133789	757.589050
749.940430	495.398499
748.747070	314.476318
747.553711	647.183105
746.359375	525.395325
745.166016	203.966141
743.970703	610.842590
742.776367	94.269035
741.581055	183.005310
740.385742	164.272659
739.190430	204.706451
737.994141	155.285828
736.797852	169.420044
735.601563	207.651245
734.405273	-362.720581
733.208008	117.823517
732.010742	24.865173
730.813477	295.189178
729.615234	250.486893
728.416992	-124.292664
727.218750	-20.020617
726.020508	278.846008
724.821289	72.905540
723.622070	-351.268005
722.422852	349.759216
721.222656	561.468811
720.022461	113.942436
718.822266	83.692123
717.621094	84.200035
716.420898	122.006737
715.218750	245.074326
714.017578	158.980225
712.815430	-83.791161
711.614258	53.056847
710.411133	161.777573
709.208984	1044.109741
708.005859	525.851624
706.802734	-17.995907
705.599609	377.023651
704.395508	-250.770096
703.191406	14.224018
701.987305	470.891602
700.782227	290.427490
699.577148	266.993805
698.372070	402.647247
697.166992	295.201996
695.960938	518.493591
694.754883	707.330200
693.548828	45.110847
692.341797	302.131897
691.135742	259.887146
689.927734	-821.507996
688.720703	-220.287903
687.512695	-308.758606
686.304688	-240.562897
685.096680	-80.851997
683.888672	-690.332397
682.679688	-31.146524
681.470703	-429.214569
680.260742	-657.624878
679.050781	-289.838867
677.840820	19.800545
676.630859	264.840332
675.419922	16.792213
674.209961	-401.596497
672.998047	-40.500862
671.787109	-228.455017
670.575195	7.985146
669.363281	536.628967
668.151367	-481.998962
666.938477	-339.336700
665.725586	-114.196686
664.512695	493.567139
663.299805	-83.978638
662.085938	150.888397
660.872070	-589.510254
659.658203	397.067688
658.443359	-262.447937
657.228516	-77.998779
656.013672	-199.487900
654.797852	91.159088
653.583008	-184.898666
652.366211	297.954437
651.150391	119.440887
649.934570	-207.403107
648.717773	215.457336
647.500000	-14.026038
646.283203	167.784576
645.065430	756.296387
643.847656	234.482147
642.629883	9.714199
641.411133	595.694153
640.192383	519.153259
638.973633	382.315826
637.753906	481.735046
636.534180	308.009491
635.314453	-164.503754
634.094727	-10.130020
632.874023	401.374573
631.653320	-213.784668
630.432617	305.948517
629.211914	522.307068
627.990234	489.043793
626.768555	17.548176
625.545898	589.478882
624.324219	187.073608
623.101563	793.114136
621.877930	142.270737
620.655273	287.282806
619.431641	302.399567
618.208008	380.278687
616.983398	-78.556740
615.759766	17.547245
614.535156	-31.538071
613.310547	-439.737793
612.084961	29.142836
610.859375	200.570587
609.633789	177.230072
608.408203	-252.464584
607.181641	65.357201
605.955078	-412.210114
604.728516	-371.400818
