# Supplementary material for: Raman spectroscopy accurately differentiates mucosal healing from non-healing and biochemical changes following biological therapy in inflammatory bowel disease
Source: PLoS One. 2021 Jun 2;16(6):e0252210. doi: 10.1371/journal.pone.0252210 (PMC8172032; doi:10.1371/journal.pone.0252210)
Supplement: S4 Dataset — (ZIP) [file pone.0252210.s006.zip › CD Mucosal healing/EC034-1_base sub CR removed_57__X_24004.1__Y_21261.8__Z_370.983__Time_645.txt]

1714.671875	-90.054031
1713.695313	-48.140648
1712.718750	-83.447701
1711.742188	-68.668640
1710.764648	39.090019
1709.787109	-14.836879
1708.809570	-21.290464
1707.831055	27.763332
1706.853516	46.605324
1705.875000	75.450562
1704.896484	-27.573627
1703.916992	90.965721
1702.938477	18.838999
1701.958984	23.738235
1700.979492	44.120407
1700.000000	-10.925129
1699.019531	144.749817
1698.040039	123.449364
1697.059570	128.407822
1696.079102	44.747372
1695.097656	171.719482
1694.117188	156.696945
1693.135742	317.512299
1692.154297	93.497711
1691.172852	24.034115
1690.190430	-40.393723
1689.208008	156.329514
1688.225586	280.670135
1687.243164	367.357605
1686.260742	272.480743
1685.277344	198.723618
1684.293945	151.429413
1683.310547	263.796356
1682.327148	269.390350
1681.343750	288.125427
1680.359375	325.320129
1679.375000	255.890564
1678.390625	417.873993
1677.405273	265.725464
1676.419922	443.363708
1675.435547	479.905121
1674.449219	526.961792
1673.463867	355.983093
1672.478516	262.092743
1671.492188	295.717590
1670.505859	273.511749
1669.519531	442.503021
1668.532227	550.325073
1667.544922	559.878662
1666.557617	553.509277
1665.570313	584.303833
1664.583008	548.788330
1663.594727	486.784760
1662.607422	599.863037
1661.619141	522.054077
1660.629883	605.993530
1659.641602	491.233398
1658.652344	479.897369
1657.663086	487.179443
1656.673828	536.905945
1655.684570	430.495148
1654.694336	366.559479
1653.704102	416.536743
1652.713867	421.615906
1651.723633	331.573517
1650.732422	186.133774
1649.742188	305.277252
1648.750977	411.256683
1647.758789	321.735229
1646.767578	190.113922
1645.775391	180.181198
1644.784180	328.856140
1643.791992	81.522987
1642.798828	69.372177
1641.806641	147.111404
1640.813477	85.096809
1639.820313	102.396065
1638.827148	40.706715
1637.833008	13.462378
1636.839844	49.661308
1635.845703	-53.712856
1634.851563	-48.847000
1633.856445	-67.552223
1632.862305	-46.576283
1631.867188	-138.705017
1630.872070	-56.867744
1629.876953	-180.233185
1628.881836	-74.427681
1627.885742	-86.925400
1626.889648	-88.740356
1625.893555	25.320988
1624.897461	-112.940041
1623.900391	-151.097595
1622.903320	63.231113
1621.906250	-14.058212
1620.909180	90.111160
1619.912109	120.841721
1618.914063	206.848099
1617.916016	-3.706977
1616.917969	53.711800
1615.919922	-54.077164
1614.920898	24.602371
1613.921875	-25.142508
1612.922852	1.331052
1611.923828	17.445118
1610.924805	-8.251852
1609.924805	-2.356280
1608.924805	90.140648
1607.924805	114.618233
1606.924805	0.401993
1605.923828	-1.042234
1604.922852	68.326286
1603.921875	119.468155
1602.920898	29.399569
1601.919922	-70.975136
1600.917969	53.758953
1599.916016	100.099686
1598.914063	-73.091698
1597.912109	112.022545
1596.909180	-19.066725
1595.906250	17.230513
1594.903320	-103.124084
1593.900391	-19.609789
1592.896484	-103.153946
1591.893555	-11.652235
1590.889648	38.137691
1589.885742	-34.650486
1588.880859	-10.793941
1587.876953	49.656540
1586.872070	18.885338
1585.867188	-17.008471
1584.862305	207.855026
1583.856445	127.777100
1582.851563	53.016670
1581.845703	142.466339
1580.839844	208.501617
1579.833008	61.050465
1578.827148	176.656433
1577.820313	203.771713
1576.813477	72.196342
1575.806641	177.472336
1574.798828	111.078690
1573.791992	237.195190
1572.784180	40.905880
1571.775391	-92.878456
1570.767578	-5.670145
1569.759766	26.970404
1568.750977	44.037617
1567.742188	105.275101
1566.732422	161.314560
1565.723633	22.653704
1564.713867	3.458723
1563.704102	103.652390
1562.694336	74.099159
1561.684570	21.225521
1560.673828	-29.027040
1559.664063	-105.177452
1558.652344	-82.798164
1557.641602	206.501266
1556.630859	119.981773
1555.619141	-23.497044
1554.607422	40.266056
1553.595703	26.312527
1552.583984	128.845474
1551.571289	-9.385278
1550.558594	-18.192505
1549.545898	-14.081490
1548.533203	-4.821158
1547.519531	58.712864
1546.506836	21.364107
1545.493164	133.920761
1544.479492	114.598213
1543.464844	74.578018
1542.451172	70.706017
1541.436523	4.811822
1540.421875	241.009537
1539.407227	4.643870
1538.391602	85.793327
1537.375977	14.616198
1536.361328	33.720200
1535.344727	37.285034
1534.329102	2.118137
1533.312500	75.194763
1532.296875	140.454788
1531.280273	12.344061
1530.262695	-149.268570
1529.246094	-24.932537
1528.228516	-60.392124
1527.210938	104.942039
1526.193359	79.638847
1525.175781	7.952278
1524.157227	100.913330
1523.138672	-66.076195
1522.120117	129.607452
1521.101563	-52.888496
1520.082031	70.572342
1519.063477	-127.402000
1518.043945	209.178223
1517.024414	-27.436869
1516.003906	85.331375
1514.983398	-56.287697
1513.963867	46.014225
1512.943359	-8.410330
1511.921875	-44.930061
1510.901367	123.776497
1509.879883	-18.107870
1508.858398	106.746017
1507.836914	41.692524
1506.815430	15.041135
1505.792969	-152.672791
1504.770508	-125.627396
1503.748047	67.866829
1502.725586	-94.885841
1501.702148	-144.970306
1500.678711	19.971441
1499.655273	-78.932465
1498.631836	-62.703728
1497.608398	4.609120
1496.583984	2.721760
1495.559570	-60.642933
1494.535156	-8.988926
1493.510742	-75.058914
1492.485352	-82.401550
1491.460938	99.297279
1490.435547	30.418772
1489.409180	107.087334
1488.383789	96.802261
1487.357422	127.282753
1486.331055	60.648285
1485.304688	134.338120
1484.278320	128.799377
1483.250977	153.785248
1482.224609	155.722031
1481.197266	175.416061
1480.168945	274.049225
1479.141602	341.970703
1478.113281	267.048065
1477.084961	209.909119
1476.056641	292.823059
1475.028320	179.499985
1473.999023	274.942261
1472.969727	319.343109
1471.940430	600.360474
1470.911133	552.896118
1469.881836	698.734924
1468.851563	394.185669
1467.821289	476.250275
1466.791016	575.999451
1465.759766	599.358032
1464.729492	757.339905
1463.698242	864.350464
1462.666992	740.058105
1461.635742	544.627930
1460.603516	704.712646
1459.571289	722.482361
1458.539063	836.628601
1457.506836	793.316101
1456.474609	859.053345
1455.441406	906.930359
1454.408203	713.788574
1453.375000	855.360657
1452.341797	839.635681
1451.307617	783.294312
1450.274414	866.291931
1449.240234	1088.522827
1448.205078	890.133728
1447.170898	694.312683
1446.135742	835.239014
1445.100586	710.267944
1444.065430	785.223145
1443.030273	890.455688
1441.994141	884.279785
1440.958984	812.309570
1439.921875	702.375732
1438.885742	637.955688
1437.849609	747.912415
1436.812500	630.346252
1435.775391	621.422485
1434.738281	493.747162
1433.701172	373.662689
1432.663086	273.780853
1431.625000	426.327332
1430.586914	301.168915
1429.548828	289.572327
1428.509766	227.487228
1427.470703	180.531021
1426.431641	68.007065
1425.392578	283.231903
1424.353516	-121.690353
1423.313477	53.105927
1422.273438	21.217299
1421.233398	185.789917
1420.193359	63.188179
1419.152344	66.499336
1418.111328	42.104202
1417.070313	113.338890
1416.029297	116.594658
1414.987305	79.578850
1413.946289	52.639477
1412.904297	156.449341
1411.862305	-142.028641
1410.819336	-88.510513
1409.776367	-80.250618
1408.734375	43.582592
1407.691406	34.226837
1406.647461	-125.809898
1405.604492	-62.308056
1404.560547	-247.349213
1403.516602	-28.246382
1402.472656	60.295971
1401.427734	91.102882
1400.382813	94.318810
1399.337891	7.276372
1398.292969	-157.431061
1397.248047	28.851364
1396.202148	-7.964340
1395.156250	67.997124
1394.110352	-11.352575
1393.064453	77.141891
1392.018555	163.118256
1390.971680	88.867989
1389.924805	57.221786
1388.877930	150.725052
1387.830078	104.118553
1386.782227	77.572205
1385.734375	88.578156
1384.686523	159.613419
1383.638672	143.172546
1382.589844	-58.152992
1381.541016	2.976882
1380.492188	119.072807
1379.443359	-86.993263
1378.394531	84.085159
1377.344727	-146.769272
1376.294922	-25.584909
1375.245117	125.535507
1374.194336	-75.112221
1373.143555	-73.603027
1372.092773	-82.018219
1371.041992	-220.014786
1369.991211	-23.906975
1368.939453	102.388283
1367.887695	-67.793648
1366.835938	3.769065
1365.784180	47.965225
1364.731445	-39.766968
1363.679688	56.812660
1362.626953	-73.070946
1361.573242	-48.576721
1360.520508	3.342681
1359.466797	-16.830637
1358.413086	22.747744
1357.359375	-4.747898
1356.305664	-44.591549
1355.250977	-114.177628
1354.196289	10.121140
1353.141602	-51.855530
1352.086914	-76.484741
1351.031250	45.447678
1349.975586	-53.523167
1348.919922	-50.626492
1347.864258	-102.243408
1346.808594	71.978851
1345.751953	77.544731
1344.695313	-33.357315
1343.638672	108.731354
1342.581055	99.638573
1341.523438	-20.881569
1340.466797	-22.345356
1339.408203	75.334892
1338.350586	36.858192
1337.291992	154.451324
1336.234375	170.593384
1335.174805	-68.105133
1334.116211	141.227081
1333.057617	150.180817
1331.998047	166.627426
1330.938477	61.991325
1329.878906	24.230852
1328.818359	58.241447
1327.757813	87.379837
1326.697266	77.062775
1325.636719	205.153259
1324.576172	113.494736
1323.514648	-20.014141
1322.453125	-86.733963
1321.391602	174.881271
1320.330078	86.115356
1319.267578	182.475067
1318.205078	234.488541
1317.142578	-53.697723
1316.080078	158.750732
1315.016602	245.495712
1313.953125	142.555161
1312.889648	-31.695538
1311.826172	230.166855
1310.761719	211.277039
1309.698242	81.698738
1308.633789	117.173210
1307.569336	137.952621
1306.503906	208.012207
1305.438477	83.804115
1304.373047	99.914009
1303.307617	62.009533
1302.242188	252.817902
1301.175781	-18.412388
1300.109375	214.266846
1299.042969	41.594963
1297.976563	217.839584
1296.909180	89.605400
1295.841797	167.727386
1294.774414	-58.450207
1293.707031	7.565252
1292.638672	240.459717
1291.571289	26.924177
1290.502930	117.641647
1289.433594	301.563904
1288.365234	166.831619
1287.295898	44.487556
1286.226563	-48.322651
1285.157227	231.325104
1284.086914	153.362335
1283.017578	122.034309
1281.947266	137.306320
1280.876953	162.435837
1279.805664	106.878952
1278.734375	261.808960
1277.663086	91.446739
1276.591797	97.294342
1275.520508	156.995453
1274.448242	302.287659
1273.375977	0.387787
1272.303711	118.915016
1271.231445	259.441650
1270.158203	160.646912
1269.085938	179.157883
1268.011719	200.164536
1266.938477	318.847961
1265.865234	247.225250
1264.791016	270.833191
1263.716797	379.852753
1262.641602	452.309113
1261.567383	322.455383
1260.492188	455.941681
1259.416992	399.361755
1258.341797	518.269104
1257.265625	342.462677
1256.190430	310.461487
1255.114258	210.358521
1254.037109	217.448654
1252.960938	343.829773
1251.883789	307.194672
1250.806641	285.217682
1249.729492	399.486389
1248.652344	287.631470
1247.574219	336.306549
1246.496094	375.282318
1245.417969	355.969696
1244.338867	285.692291
1243.260742	251.916306
1242.181641	189.056854
1241.102539	128.689133
1240.022461	294.104675
1238.943359	258.077942
1237.863281	377.365143
1236.783203	460.251282
1235.702148	307.911743
1234.622070	233.250580
1233.541016	144.108246
1232.459961	164.082077
1231.377930	278.562408
1230.296875	175.014572
1229.214844	340.345612
1228.132813	355.513123
1227.050781	65.692490
1225.967773	105.155006
1224.884766	-5.394750
1223.801758	41.358280
1222.718750	148.569000
1221.634766	209.804642
1220.550781	58.292171
1219.466797	-134.228058
1218.382813	-41.523491
1217.298828	75.307335
1216.213867	131.712082
1215.128906	81.848343
1214.042969	94.782425
1212.958008	151.158936
1211.872070	243.710480
1210.786133	131.150314
1209.700195	25.876511
1208.613281	99.099945
1207.526367	63.793617
1206.439453	136.968918
1205.352539	229.384308
1204.265625	78.405655
1203.177734	-38.790325
1202.089844	-11.446410
1201.001953	198.864822
1199.913086	9.470462
1198.824219	-28.231604
1197.735352	-0.965286
1196.646484	28.678318
1195.557617	5.379611
1194.467773	-75.636414
1193.377930	26.068779
1192.288086	12.340166
1191.197266	-131.161743
1190.106445	-214.563263
1189.015625	-93.795273
1187.924805	-93.172424
1186.833984	-157.398010
1185.742188	-72.808174
1184.650391	-62.676529
1183.557617	-172.538437
1182.465820	-64.107811
1181.373047	-13.311678
1180.280273	140.520828
1179.187500	-31.743214
1178.093750	-132.072830
1177.000977	-67.074135
1175.907227	158.348053
1174.812500	168.093033
1173.718750	-145.441147
1172.624023	51.000675
1171.529297	5.593653
1170.434570	-20.694408
1169.338867	74.984665
1168.244141	-73.369560
1167.148438	-71.065170
1166.051758	-80.762344
1164.956055	79.188675
1163.859375	114.765747
1162.762695	-38.449799
1161.666016	-19.681412
1160.568359	63.497986
1159.470703	170.461426
1158.373047	141.276535
1157.275391	85.801933
1156.176758	80.397232
1155.079102	301.532501
1153.979492	305.507538
1152.880859	295.120850
1151.782227	36.789673
1150.682617	88.310928
1149.583008	237.431320
1148.482422	191.102997
1147.382813	118.542976
1146.282227	255.469604
1145.181641	78.070267
1144.080078	152.945450
1142.979492	82.591949
1141.877930	195.367432
1140.776367	222.414688
1139.673828	142.389709
1138.572266	338.083771
1137.469727	281.706757
1136.367188	199.153641
1135.263672	240.096954
1134.161133	212.084351
1133.057617	179.268692
1131.954102	227.112701
1130.849609	315.213531
1129.745117	476.765503
1128.641602	555.149780
1127.536133	460.290710
1126.431641	664.179688
1125.326172	410.372192
1124.220703	386.512299
1123.115234	542.682861
1122.009766	511.561676
1120.903320	366.696716
1119.796875	520.192200
1118.690430	410.766968
1117.583008	362.859558
1116.475586	293.609589
1115.368164	363.905853
1114.260742	382.066864
1113.152344	390.689240
1112.044922	325.955200
1110.936523	126.452362
1109.827148	340.512787
1108.718750	549.687317
1107.609375	309.912811
1106.500000	363.004547
1105.389648	340.452332
1104.280273	407.543976
1103.169922	306.985474
1102.059570	548.510315
1100.948242	372.351501
1099.837891	462.693695
1098.726563	437.399902
1097.615234	423.839569
1096.502930	292.387177
1095.390625	450.731750
1094.278320	533.564209
1093.166016	465.576599
1092.053711	322.215759
1090.940430	336.569855
1089.827148	327.323425
1088.713867	412.136230
1087.599609	395.696991
1086.485352	475.630798
1085.371094	383.830994
1084.256836	371.939880
1083.141602	336.492706
1082.027344	216.424225
1080.912109	542.678101
1079.795898	469.470917
1078.680664	372.769867
1077.564453	327.701141
1076.448242	430.457855
1075.331055	368.865051
1074.213867	471.460724
1073.096680	400.407928
1071.979492	235.549377
1070.862305	298.109680
1069.744141	344.185333
1068.625977	376.135864
1067.507813	473.620453
1066.388672	273.569550
1065.270508	345.191803
1064.151367	236.479813
1063.031250	315.007813
1061.912109	330.289368
1060.791992	453.131409
1059.671875	255.460236
1058.550781	272.963013
1057.430664	309.130157
1056.309570	165.277206
1055.188477	259.799377
1054.066406	365.921906
1052.945313	268.774078
1051.823242	136.611755
1050.700195	172.563019
1049.578125	343.848206
1048.455078	284.012115
1047.332031	277.837891
1046.208984	266.979156
1045.084961	125.516464
1043.960938	75.019234
1042.836914	145.725052
1041.712891	358.522919
1040.587891	-64.796677
1039.462891	355.206848
1038.337891	188.198883
1037.212891	251.733444
1036.086914	142.985809
1034.960938	136.666153
1033.834961	128.014084
1032.708984	-10.889997
1031.582031	15.357740
1030.455078	208.976257
1029.328125	281.639740
1028.200195	100.974693
1027.072266	50.493027
1025.944336	204.428528
1024.816406	-43.430378
1023.687500	-172.775528
1022.558594	-51.384052
1021.429688	-29.823952
1020.300781	-119.623192
1019.170898	57.354542
1018.041016	9.330119
1016.911133	65.665222
1015.780273	-51.854397
1014.649414	27.662992
1013.518555	93.259720
1012.387695	43.032806
1011.255859	62.311996
1010.124023	-38.783524
1008.992188	100.903786
1007.860352	69.310760
1006.727539	167.306274
1005.594727	369.363892
1004.461914	467.294434
1003.329102	690.048401
1002.195313	732.438049
1001.061523	506.785492
999.927734	392.163208
998.792969	233.736115
997.658203	96.199181
996.523438	30.329981
995.388672	-19.315634
994.252930	254.151947
993.117188	121.494896
991.981445	191.910645
990.844727	64.018364
989.708984	245.156326
988.572266	94.347893
987.434570	144.125519
986.297852	-8.802704
985.160156	-30.332153
984.022461	54.120209
982.884766	180.021210
981.746094	140.190414
980.607422	178.665756
979.468750	203.372009
978.329102	177.514572
977.190430	101.138573
976.050781	268.536713
974.910156	279.615265
973.770508	256.282257
972.629883	274.364868
971.489258	209.812515
970.348633	124.683624
969.207031	74.085197
968.065430	158.987000
966.923828	181.954208
965.781250	152.205215
964.639648	129.417557
963.496094	8.096846
962.353516	320.179108
961.210938	176.083923
960.067383	116.899002
958.923828	151.734100
957.779297	273.647705
956.635742	-69.252014
955.491211	-102.878838
954.345703	90.158463
953.201172	127.580879
952.055664	98.710266
950.910156	74.496582
949.764648	128.107117
948.618164	40.025440
947.471680	-27.375917
946.325195	-35.264713
945.178711	-17.951319
944.031250	179.848740
942.883789	35.126778
941.736328	64.036194
940.587891	-142.072021
939.439453	-53.667797
938.291016	71.264503
937.142578	77.616432
935.993164	-25.411295
934.843750	-46.253807
933.694336	15.031147
932.544922	80.915085
931.394531	30.661329
930.244141	-26.329679
929.093750	-55.900002
927.942383	142.247955
926.791016	10.379594
925.639648	-150.936127
924.488281	60.954704
923.335938	-157.013474
922.183594	-124.705544
921.031250	-142.352448
919.877930	-46.294106
918.724609	2.074070
917.571289	-58.547337
916.417969	58.064693
915.263672	-97.769478
914.109375	-42.360680
912.955078	6.279630
911.800781	-26.718430
910.645508	33.363064
909.490234	-103.818321
908.334961	-9.613040
907.178711	64.207642
906.022461	-47.773178
904.866211	-102.999802
903.709961	88.754364
902.552734	-95.443008
901.395508	-32.717159
900.238281	20.981638
899.080078	-58.806221
897.921875	-102.303879
896.763672	23.915272
895.605469	86.807098
894.446289	165.544861
893.287109	38.608273
892.127930	83.522446
890.967773	24.536856
889.807617	92.111465
888.647461	180.022293
887.487305	21.852957
886.326172	24.054163
885.165039	78.194984
884.003906	-253.430099
882.842773	-88.653580
881.680664	51.277039
880.518555	31.112247
879.356445	-38.594769
878.193359	-45.143253
877.030273	-31.383457
875.867188	187.357864
874.703125	7.461165
873.540039	145.098297
872.375977	-45.906719
871.210938	190.732620
870.046875	-38.393066
868.881836	27.240505
867.716797	-15.069780
866.550781	34.825108
865.385742	210.569321
864.219727	76.163750
863.052734	60.892849
861.886719	32.162392
860.719727	-70.643890
859.552734	327.203339
858.384766	280.493744
857.217773	150.788269
856.049805	389.037079
854.880859	230.212021
853.712891	273.254913
852.543945	101.074913
851.375000	171.009659
850.205078	77.340958
849.036133	250.272369
847.866211	226.031311
846.696289	268.958466
845.525391	352.142181
844.354492	222.665344
843.183594	5.972465
842.012695	44.364532
840.840820	118.497276
839.668945	167.977066
838.497070	13.995557
837.324219	96.943771
836.151367	77.048317
834.978516	79.468620
833.805664	122.050682
832.631836	133.322205
831.458008	113.300964
830.284180	117.799782
829.110352	157.952805
827.935547	77.598244
826.760742	162.257965
825.584961	157.653931
824.410156	137.404007
823.234375	34.664608
822.058594	168.080902
820.881836	58.601341
819.705078	-68.693214
818.528320	-140.322693
817.351563	15.055332
816.173828	-1.040429
814.996094	38.431137
813.818359	-131.247025
812.639648	28.195742
811.461914	-92.612610
810.283203	106.629219
809.103516	50.172924
807.923828	62.546463
806.745117	30.429417
805.564453	-35.048035
804.384766	-158.280624
803.204102	-15.190081
802.023438	21.253986
800.842773	8.806680
799.661133	193.683838
798.479492	-42.894363
797.297852	-26.714664
796.115234	4.896760
794.932617	29.771746
793.750000	45.700867
792.567383	-31.471540
791.383789	-44.471081
790.200195	-188.147095
789.016602	190.473862
787.832031	323.236450
786.648438	9.016285
785.463867	130.549835
784.278320	192.248093
783.092773	63.735111
781.908203	56.760273
780.721680	-80.651352
779.536133	190.588974
778.349609	-75.030647
777.163086	21.501202
775.975586	-38.814480
774.789063	240.685898
773.601563	-130.897476
772.413086	-147.240799
771.225586	76.735107
770.037109	-5.936094
768.848633	233.185669
767.660156	115.117004
766.470703	263.624664
765.281250	240.183273
764.091797	84.554779
762.901367	210.746246
761.710938	272.981689
760.520508	132.667816
759.330078	71.562988
758.138672	61.015152
756.947266	215.345520
755.755859	132.103668
754.563477	334.588837
753.371094	165.544418
752.178711	104.183342
750.986328	192.163849
749.792969	104.375153
748.599609	93.425377
747.405273	282.172546
746.211914	277.687622
745.017578	183.213791
743.823242	235.705338
742.627930	27.185465
741.433594	16.048845
740.238281	37.764332
739.041992	153.666580
737.846680	-43.786949
736.650391	12.901984
735.454102	-4.904563
734.256836	84.553261
733.059570	141.126923
731.862305	-32.095623
730.665039	28.842796
729.466797	-133.345642
728.268555	120.012016
727.070313	86.868179
725.872070	123.688950
724.672852	315.644714
723.473633	77.155617
722.273438	72.491753
721.074219	159.566269
719.874023	13.031348
718.673828	-24.278774
717.472656	93.383705
716.271484	-44.215347
715.070313	3.676503
713.869141	184.599762
712.666992	38.479130
711.464844	53.758091
710.262695	117.020096
709.059570	75.738785
707.856445	134.720734
706.653320	-19.651852
705.450195	-17.146206
704.246094	-55.929237
703.041992	68.573845
701.837891	140.882767
700.632813	161.036697
699.428711	-25.301102
698.222656	88.522842
697.017578	-36.688011
695.811523	70.745201
694.605469	37.018364
693.399414	-163.829834
692.192383	-53.985886
690.986328	-48.290226
689.778320	-85.904877
688.571289	-38.771973
687.363281	-108.698692
686.155273	90.449799
684.947266	-35.630566
683.738281	-124.688240
682.529297	33.481148
681.320313	3.180361
680.111328	-22.658148
678.901367	12.272399
677.691406	-108.596352
676.481445	-36.626595
675.270508	-146.373337
674.059570	-102.324913
672.848633	112.717171
671.636719	-9.617091
670.425781	101.745056
669.213867	-50.567799
668.000977	-109.765366
666.789063	-132.093842
665.576172	33.635403
664.362305	48.208591
663.149414	36.963810
661.935547	64.676857
660.721680	-39.184589
659.507813	-151.541321
658.292969	38.249886
657.078125	-4.899610
655.863281	-2.677686
654.647461	64.278229
653.431641	-10.986531
652.215820	43.116844
651.000000	67.075027
649.783203	-72.631470
648.566406	97.816513
647.349609	85.211380
646.132813	61.851711
644.915039	115.953674
643.697266	45.234024
642.478516	142.268723
641.259766	9.128517
640.041992	194.151077
638.822266	-3.566400
637.603516	260.699585
636.383789	88.624191
635.164063	45.362118
633.943359	296.148834
632.723633	183.835052
631.502930	-65.984840
630.281250	-49.825523
629.060547	6.849125
627.838867	76.102936
626.617188	237.241638
625.394531	187.891403
624.172852	-11.812759
622.950195	223.203033
621.726563	74.218452
620.503906	64.094101
619.280273	79.199867
618.056641	173.012405
616.832031	-20.577173
615.608398	48.563801
614.383789	-11.312079
613.158203	-33.317226
611.933594	42.366932
610.708008	-28.109468
609.482422	-39.488106
608.255859	12.410117
607.030273	-37.001263
605.803711	-78.784164
604.576172	-55.337822
