# Supplementary material for: Raman spectroscopy accurately differentiates mucosal healing from non-healing and biochemical changes following biological therapy in inflammatory bowel disease
Source: PLoS One. 2021 Jun 2;16(6):e0252210. doi: 10.1371/journal.pone.0252210 (PMC8172032; doi:10.1371/journal.pone.0252210)
Supplement: S4 Dataset — (ZIP) [file pone.0252210.s006.zip › CD Mucosal healing/OC017 post treatment-1_BL sub CR removed_42__X_-6109.39__Y_10946.1__Z_-134.864__Time_473.txt]

1714.708984	131.956528
1713.732422	52.071674
1712.755859	241.504211
1711.779297	120.058968
1710.801758	6.950000
1709.824219	100.575462
1708.846680	-121.742249
1707.868164	20.678679
1706.890625	-235.693253
1705.912109	-36.404919
1704.933594	-278.611694
1703.954102	49.748096
1702.975586	134.838943
1701.996094	-63.371708
1701.016602	-84.568344
1700.037109	-35.834194
1699.056641	-152.530121
1698.077148	-167.158401
1697.096680	21.697126
1696.116211	-131.115387
1695.134766	245.427765
1694.154297	69.436218
1693.172852	-180.848007
1692.191406	252.784988
1691.209961	22.115013
1690.227539	413.646362
1689.245117	162.537567
1688.263672	29.363041
1687.280273	213.925980
1686.297852	281.582886
1685.314453	147.060333
1684.332031	428.752106
1683.347656	89.977188
1682.364258	180.638123
1681.380859	298.326660
1680.396484	349.815765
1679.412109	146.201584
1678.427734	336.949005
1677.442383	450.866699
1676.458008	190.151459
1675.472656	421.922638
1674.487305	353.585358
1673.500977	365.421661
1672.515625	494.629852
1671.529297	326.599426
1670.542969	584.070801
1669.556641	438.170837
1668.569336	462.647614
1667.583008	689.286011
1666.595703	610.996338
1665.608398	819.699585
1664.620117	453.031464
1663.632813	702.237793
1662.644531	646.764709
1661.656250	748.099365
1660.667969	653.632935
1659.678711	498.609741
1658.689453	590.396301
1657.700195	809.633423
1656.710938	986.754761
1655.721680	645.240845
1654.731445	754.169250
1653.742188	786.660156
1652.750977	430.509827
1651.760742	286.466370
1650.770508	489.238251
1649.779297	478.052734
1648.788086	263.639252
1647.796875	250.469879
1646.804688	34.132008
1645.813477	180.093857
1644.821289	117.613014
1643.829102	134.647644
1642.836914	508.323975
1641.843750	-46.949150
1640.850586	-105.646057
1639.857422	244.839859
1638.864258	-32.322289
1637.871094	-179.918472
1636.876953	-50.413666
1635.882813	42.357105
1634.888672	-141.399933
1633.894531	-27.150448
1632.899414	-273.630005
1631.905273	-148.469193
1630.910156	-28.452608
1629.915039	62.737789
1628.918945	-27.539022
1627.922852	-278.107880
1626.927734	-144.321671
1625.930664	-86.729851
1624.934570	-13.225535
1623.938477	-13.216813
1622.941406	47.369312
1621.944336	44.998253
1620.947266	147.839523
1619.949219	-135.363419
1618.952148	20.227835
1617.954102	-147.082870
1616.956055	205.507385
1615.957031	-61.302261
1614.958984	204.718582
1613.959961	208.382599
1612.960938	-5.548471
1611.961914	55.995792
1610.961914	-29.228104
1609.962891	95.326164
1608.962891	225.114944
1607.962891	161.036652
1606.961914	-39.173214
1605.961914	-74.275124
1604.960938	390.707520
1603.959961	198.536469
1602.958984	207.974243
1601.957031	-49.444286
1600.956055	72.555641
1599.954102	-252.691299
1598.952148	-185.598846
1597.949219	-259.704041
1596.947266	-103.784607
1595.944336	-10.659782
1594.941406	-103.063332
1593.938477	-64.856995
1592.934570	77.752670
1591.931641	-194.808456
1590.927734	65.166122
1589.923828	-371.744385
1588.918945	-72.791206
1587.915039	-24.403364
1586.910156	112.576912
1585.905273	270.305481
1584.900391	195.917526
1583.894531	270.048706
1582.889648	-23.287672
1581.883789	113.255585
1580.877930	-101.922791
1579.871094	-220.745575
1578.865234	-217.222076
1577.858398	-23.784546
1576.851563	177.298401
1575.844727	-66.661484
1574.836914	74.346703
1573.829102	126.791115
1572.822266	72.536827
1571.813477	-109.173355
1570.805664	200.288147
1569.797852	83.405197
1568.789063	80.766838
1567.780273	10.502419
1566.770508	-205.252136
1565.761719	-288.608398
1564.751953	-60.591335
1563.742188	3.743532
1562.732422	205.441528
1561.722656	137.188675
1560.711914	182.945023
1559.702148	88.575356
1558.691406	-205.471451
1557.679688	-136.702713
1556.668945	211.758957
1555.657227	342.346405
1554.645508	268.156219
1553.633789	331.111420
1552.622070	47.025681
1551.609375	91.630325
1550.596680	115.393745
1549.583984	-31.725569
1548.571289	15.086395
1547.558594	506.542175
1546.544922	245.292770
1545.531250	265.780212
1544.517578	200.852005
1543.503906	161.664322
1542.489258	-50.719860
1541.474609	20.952736
1540.459961	-170.903687
1539.445313	63.152500
1538.429688	-56.626499
1537.415039	174.476349
1536.399414	180.891022
1535.383789	264.557434
1534.367188	239.743240
1533.351563	194.203735
1532.334961	125.348694
1531.318359	198.142197
1530.301758	31.163109
1529.284180	121.721809
1528.266602	165.763336
1527.249023	196.792511
1526.231445	276.603302
1525.213867	170.948730
1524.195313	78.072464
1523.177734	13.437610
1522.159180	200.772659
1521.139648	228.459396
1520.121094	32.354286
1519.101563	278.335724
1518.082031	297.947937
1517.062500	73.346703
1516.042969	136.449448
1515.022461	-250.051331
1514.001953	375.209442
1512.981445	1.454107
1511.960938	125.690125
1510.939453	13.676164
1509.918945	-41.930218
1508.897461	-102.754005
1507.875000	74.835236
1506.853516	221.503479
1505.831055	-70.335587
1504.809570	-108.400368
1503.787109	-154.240326
1502.763672	-266.767822
1501.741211	-241.009308
1500.717773	-128.299759
1499.694336	-95.079063
1498.670898	-64.509262
1497.646484	-328.332275
1496.623047	-203.212402
1495.598633	-172.877762
1494.574219	-55.674061
1493.549805	-143.132339
1492.524414	186.032623
1491.499023	-118.821495
1490.473633	-122.096802
1489.448242	48.283127
1488.422852	-440.415833
1487.396484	181.806305
1486.370117	-66.856598
1485.343750	320.093842
1484.317383	201.556335
1483.290039	241.188965
1482.262695	122.611618
1481.235352	292.225006
1480.208008	420.929901
1479.180664	205.404343
1478.152344	321.241852
1477.124023	490.507782
1476.095703	404.917358
1475.067383	709.025635
1474.038086	636.086182
1473.008789	611.527832
1471.979492	1019.671143
1470.950195	883.030151
1469.919922	1069.536255
1468.890625	1141.499756
1467.860352	984.515259
1466.830078	685.199097
1465.798828	894.408264
1464.768555	1019.669983
1463.737305	974.610046
1462.706055	1264.911255
1461.674805	1633.829590
1460.642578	994.437012
1459.610352	1327.705322
1458.578125	1546.615112
1457.545898	1440.608032
1456.513672	1301.676758
1455.480469	1446.910645
1454.447266	1320.732300
1453.414063	1346.765137
1452.380859	1314.501465
1451.346680	1239.171509
1450.313477	1594.692383
1449.279297	1509.256714
1448.244141	1525.185059
1447.209961	1406.941162
1446.174805	1498.905151
1445.139648	1578.212402
1444.104492	1267.790649
1443.069336	1397.796021
1442.033203	1148.322388
1440.998047	1154.457764
1439.961914	1239.006714
1438.924805	1343.773926
1437.888672	983.505371
1436.851563	1121.236328
1435.814453	922.950928
1434.777344	1098.633301
1433.740234	733.879150
1432.702148	806.110413
1431.664063	593.133301
1430.625977	448.451324
1429.587891	493.132629
1428.548828	373.874908
1427.509766	403.538513
1426.471680	7.135847
1425.431641	9.259033
1424.392578	-124.634094
1423.352539	99.418938
1422.312500	275.582703
1421.272461	257.798065
1420.232422	8.414099
1419.191406	184.707062
1418.150391	71.522697
1417.109375	235.307648
1416.068359	243.106140
1415.027344	223.313965
1413.985352	241.328766
1412.943359	264.452728
1411.901367	-147.264145
1410.858398	351.142334
1409.816406	-175.828979
1408.773438	171.813675
1407.730469	273.241058
1406.687500	-17.043922
1405.643555	59.448711
1404.599609	-49.751339
1403.555664	195.061890
1402.511719	-370.589233
1401.466797	-173.292679
1400.422852	-91.334862
1399.377930	65.900543
1398.333008	-117.780197
1397.287109	-185.995956
1396.242188	184.473618
1395.196289	-61.451656
1394.150391	-86.739525
1393.104492	-19.248789
1392.057617	-289.703430
1391.010742	73.385414
1389.963867	113.576820
1388.916992	-13.785037
1387.870117	174.222107
1386.822266	204.675430
1385.774414	-149.858765
1384.726563	390.875671
1383.677734	-195.789917
1382.629883	-154.845459
1381.581055	3.605867
1380.532227	104.649170
1379.483398	-106.406822
1378.433594	-60.101490
1377.383789	-121.041542
1376.333984	152.581650
1375.284180	71.885284
1374.234375	170.949402
1373.183594	-111.526672
1372.132813	-199.271484
1371.082031	201.769547
1370.031250	-82.684967
1368.979492	-135.165894
1367.927734	101.494186
1366.875977	118.966896
1365.824219	2.064477
1364.771484	91.967339
1363.718750	323.832550
1362.666016	-9.234757
1361.613281	-138.016235
1360.560547	146.321686
1359.506836	70.002815
1358.453125	46.046803
1357.399414	168.886749
1356.344727	194.836533
1355.291016	203.499344
1354.236328	279.337463
1353.181641	260.860168
1352.126953	284.717194
1351.071289	430.318512
1350.015625	496.530396
1348.959961	-40.253349
1347.904297	137.896255
1346.847656	685.688293
1345.791992	786.927063
1344.735352	573.301025
1343.677734	689.581238
1342.621094	520.887573
1341.563477	545.641602
1340.505859	677.018982
1339.448242	578.081299
1338.390625	1140.483887
1337.332031	823.797852
1336.273438	631.112488
1335.214844	676.186584
1334.156250	753.499573
1333.097656	546.394165
1332.038086	586.781799
1330.978516	389.868256
1329.917969	783.961548
1328.858398	565.026611
1327.797852	640.321045
1326.737305	199.333527
1325.676758	679.926270
1324.616211	854.183960
1323.554688	576.633850
1322.493164	753.467224
1321.431641	920.432861
1320.370117	764.191772
1319.307617	938.636536
1318.245117	738.217896
1317.182617	399.883820
1316.120117	791.459229
1315.056641	741.766785
1313.993164	608.389526
1312.929688	526.877136
1311.866211	896.202820
1310.802734	691.679688
1309.738281	780.279114
1308.673828	915.675720
1307.609375	733.624023
1306.543945	1026.558350
1305.479492	1149.705688
1304.414063	1196.619629
1303.347656	860.004211
1302.282227	983.285034
1301.215820	1052.494873
1300.150391	777.740601
1299.083008	699.676819
1298.016602	734.685425
1296.949219	757.447754
1295.882813	777.802979
1294.815430	1028.911255
1293.747070	798.988098
1292.679688	689.430969
1291.611328	643.738098
1290.542969	490.208160
1289.474609	783.009644
1288.405273	580.571838
1287.335938	748.318237
1286.266602	644.063843
1285.197266	635.426331
1284.127930	594.990295
1283.057617	696.618896
1281.987305	639.116150
1280.916992	704.045166
1279.845703	847.275085
1278.775391	731.155396
1277.704102	752.079895
1276.632813	570.059692
1275.560547	534.829224
1274.489258	712.292480
1273.416992	589.116943
1272.344727	724.997253
1271.271484	948.769409
1270.199219	561.936951
1269.125977	876.021118
1268.052734	787.210510
1266.979492	769.230408
1265.905273	758.586975
1264.831055	821.144470
1263.756836	805.640015
1262.682617	851.111328
1261.607422	691.791321
1260.533203	854.273010
1259.458008	926.527344
1258.381836	672.297241
1257.306641	944.294861
1256.230469	658.522461
1255.154297	453.219360
1254.078125	710.481995
1253.001953	697.506531
1251.924805	991.090454
1250.847656	781.021851
1249.770508	661.020325
1248.692383	679.654968
1247.615234	391.989502
1246.537109	792.219666
1245.458984	657.713867
1244.379883	943.513733
1243.300781	294.120453
1242.222656	584.712891
1241.142578	506.154633
1240.063477	352.380951
1238.983398	518.962708
1237.904297	578.715759
1236.823242	514.716675
1235.743164	462.857788
1234.662109	745.569397
1233.582031	657.286682
1232.500977	602.945801
1231.418945	357.202026
1230.337891	700.162659
1229.255859	621.562622
1228.173828	346.854523
1227.090820	718.560669
1226.008789	666.558105
1224.925781	672.618713
1223.842773	552.859375
1222.759766	541.959106
1221.675781	265.055450
1220.591797	556.345520
1219.507813	523.611877
1218.423828	519.857788
1217.338867	209.261917
1216.254883	128.231018
1215.169922	83.421600
1214.083984	229.319427
1212.999023	756.489746
1211.913086	549.788147
1210.827148	741.226685
1209.741211	568.324341
1208.654297	470.216675
1207.567383	174.415817
1206.480469	476.507324
1205.393555	508.518188
1204.306641	338.090698
1203.218750	194.194366
1202.130859	-204.955383
1201.042969	-170.561935
1199.954102	-116.968285
1198.865234	-121.195183
1197.776367	103.128288
1196.687500	211.843765
1195.598633	178.574173
1194.508789	-152.890747
1193.418945	-126.044121
1192.329102	-29.546181
1191.238281	259.099854
1190.147461	11.842372
1189.056641	120.134514
1187.965820	-170.281509
1186.875000	-162.905670
1185.783203	-143.575211
1184.691406	-246.677383
1183.599609	-40.276573
1182.506836	48.454041
1181.414063	-57.136345
1180.321289	-225.057327
1179.228516	-203.572372
1178.135742	-122.222298
1177.041992	-122.412766
1175.948242	-45.987671
1174.854492	241.115753
1173.759766	18.054321
1172.665039	24.863186
1171.570313	409.769257
1170.475586	-40.596291
1169.380859	54.626335
1168.285156	-194.632660
1167.189453	-25.367174
1166.093750	-78.537727
1164.997070	78.602303
1163.900391	30.141163
1162.803711	246.843018
1161.707031	-52.483028
1160.609375	56.616661
1159.512695	74.921951
1158.415039	-78.666275
1157.316406	400.141571
1156.218750	22.229074
1155.120117	169.198196
1154.021484	68.067253
1152.922852	-190.395523
1151.823242	-98.388870
1150.723633	38.826332
1149.624023	-143.299988
1148.524414	-189.595245
1147.423828	9.386354
1146.323242	-427.444061
1145.222656	-28.595459
1144.122070	101.134071
1143.020508	-38.081127
1141.918945	-27.394272
1140.817383	-78.564301
1139.715820	162.724075
1138.613281	211.330750
1137.510742	95.915092
1136.408203	-71.738800
1135.305664	-58.790184
1134.202148	281.876678
1133.098633	118.995514
1131.995117	236.295746
1130.891602	85.342773
1129.787109	36.471134
1128.682617	139.439987
1127.578125	384.656555
1126.473633	425.830811
1125.368164	97.150826
1124.262695	394.326996
1123.157227	639.233398
1122.050781	301.231934
1120.944336	411.031097
1119.837891	328.971771
1118.731445	159.355789
1117.625000	160.232986
1116.517578	196.600174
1115.410156	313.390442
1114.302734	243.276718
1113.194336	-183.882813
1112.085938	98.417168
1110.977539	-28.316380
1109.869141	-91.180016
1108.759766	379.932526
1107.651367	461.106934
1106.541016	372.218475
1105.431641	361.298401
1104.321289	473.134430
1103.211914	-2.670323
1102.100586	83.269432
1100.990234	51.254253
1099.878906	361.212646
1098.768555	220.730026
1097.656250	283.039581
1096.544922	168.597839
1095.432617	362.876495
1094.320313	-1.179864
1093.208008	155.416183
1092.095703	302.550537
1090.982422	287.216583
1089.869141	253.091202
1088.755859	-117.451454
1087.641602	-120.833923
1086.527344	188.606918
1085.413086	72.360466
1084.298828	400.488342
1083.183594	211.454895
1082.069336	273.963715
1080.954102	160.291977
1079.837891	333.231873
1078.722656	386.387238
1077.606445	289.316589
1076.490234	136.005051
1075.373047	39.116314
1074.255859	-6.075594
1073.139648	56.689445
1072.021484	13.947735
1070.904297	135.375992
1069.786133	-87.734192
1068.667969	153.256149
1067.549805	171.637100
1066.430664	147.898895
1065.312500	28.226189
1064.193359	126.370003
1063.073242	243.245529
1061.954102	582.419861
1060.833984	193.939301
1059.713867	364.682495
1058.592773	369.382233
1057.472656	-23.279663
1056.351563	98.489571
1055.230469	-139.585938
1054.108398	232.242401
1052.987305	31.741840
1051.865234	207.342270
1050.743164	156.476532
1049.620117	250.405090
1048.497070	342.023560
1047.374023	-126.231758
1046.250977	198.807938
1045.127930	22.422676
1044.003906	-37.249836
1042.879883	5.730505
1041.754883	272.460480
1040.630859	-113.167267
1039.505859	-137.526260
1038.380859	-47.700180
1037.254883	4.907980
1036.129883	45.934399
1035.003906	77.707191
1033.876953	209.576782
1032.750977	-46.957832
1031.624023	-198.658005
1030.497070	10.140047
1029.370117	260.759125
1028.242188	-62.625221
1027.115234	-334.665192
1025.986328	-316.169037
1024.858398	-74.669334
1023.730469	-425.207367
1022.601563	-406.453033
1021.471680	-178.778717
1020.342773	-171.521240
1019.212891	-196.657318
1018.083008	-112.705856
1016.953125	8.384278
1015.823242	-46.650284
1014.692383	-96.937996
1013.561523	-24.330153
1012.430664	-384.795258
1011.298828	-85.045578
1010.166992	-116.409256
1009.035156	21.293566
1007.903320	327.947845
1006.770508	495.736053
1005.637695	721.356995
1004.504883	979.338135
1003.371094	1248.846558
1002.238281	1351.901855
1001.104492	891.160522
999.969727	717.194946
998.835938	185.395523
997.701172	118.079071
996.566406	556.478760
995.430664	163.844101
994.295898	96.849770
993.160156	133.793716
992.024414	154.664536
990.887695	-87.264610
989.750977	-91.530693
988.614258	-257.047974
987.477539	24.644253
986.340820	-50.796001
985.203125	2.871521
984.065430	130.290955
982.926758	-170.467224
981.789063	132.037262
980.650391	185.967148
979.511719	35.210342
978.372070	146.816025
977.233398	175.674988
976.093750	-18.389357
974.953125	120.993889
973.813477	-286.495972
972.672852	273.472717
971.532227	102.880905
970.390625	235.561386
969.250000	81.300224
968.108398	211.798706
966.966797	335.435883
965.824219	-11.191612
964.681641	186.004074
963.539063	-123.573380
962.396484	-59.244942
961.253906	85.353973
960.110352	351.412109
958.966797	200.485596
957.822266	45.130466
956.678711	-185.640488
955.534180	-54.515228
954.388672	-46.965000
953.244141	72.778374
952.098633	-86.550827
950.953125	117.923225
949.807617	381.828613
948.661133	245.626083
947.514648	164.413849
946.368164	122.155907
945.221680	198.781036
944.074219	-174.484192
942.926758	112.385872
941.779297	209.716476
940.630859	142.747971
939.483398	-159.143768
938.334961	134.569824
937.185547	389.444580
936.037109	-153.788528
934.887695	-135.917053
933.737305	278.567902
932.587891	191.643051
931.437500	-50.082386
930.287109	79.590309
929.136719	36.216717
927.985352	-48.050243
926.834961	113.566338
925.682617	-168.515457
924.531250	-65.977638
923.378906	13.826781
922.226563	148.217178
921.074219	32.545956
919.921875	-112.564995
918.768555	24.185995
917.615234	120.032166
916.460938	-24.841963
915.307617	-42.461220
914.153320	-82.721001
912.999023	-236.390198
911.843750	-153.975555
910.688477	-253.025360
909.533203	-104.798630
908.377930	-124.380531
907.221680	159.831680
906.066406	-383.218719
904.909180	-33.299156
903.752930	142.072189
902.595703	-135.520935
901.438477	8.163937
900.281250	22.791582
899.123047	57.814526
897.965820	319.087769
896.807617	93.959000
895.648438	-339.080750
894.489258	-107.199371
893.331055	-264.183929
892.170898	-32.379215
891.011719	-164.407730
889.851563	-257.948914
888.691406	52.786339
887.531250	151.173737
886.370117	285.652344
885.208984	-15.438061
884.047852	191.237289
882.885742	109.127235
881.724609	87.949615
880.562500	120.904144
879.399414	280.075592
878.237305	263.412231
877.074219	158.908752
875.911133	218.877579
874.747070	269.822327
873.583008	147.401093
872.418945	146.579544
871.254883	359.526459
870.089844	250.677094
868.925781	351.044189
867.759766	213.019928
866.594727	43.580956
865.428711	148.421310
864.262695	8.285093
863.096680	245.612625
861.930664	377.262177
860.763672	652.551941
859.596680	516.892029
858.428711	417.200195
857.260742	315.300751
856.092773	170.815689
854.924805	367.279175
853.756836	431.346375
852.587891	365.355042
851.418945	268.002533
850.249023	502.294525
849.080078	492.283203
847.910156	356.846039
846.739258	696.130493
845.569336	348.013123
844.398438	447.633087
843.227539	1.252424
842.056641	174.676895
840.884766	131.072235
839.712891	185.839294
838.541016	233.848297
837.368164	-82.455742
836.196289	240.349121
835.022461	-4.380975
833.849609	322.664185
832.675781	339.189850
831.501953	-5.928317
830.328125	231.531631
829.154297	397.451752
827.979492	253.218353
826.804688	253.970993
825.628906	27.283451
824.454102	88.197495
823.278320	211.447296
822.102539	-26.317638
820.925781	58.964672
819.749023	255.510223
818.572266	93.486412
817.395508	194.140671
816.217773	-63.552956
815.040039	-165.436874
813.862305	-138.308502
812.684570	-66.762093
811.505859	31.391125
810.327148	-86.142204
809.147461	20.773920
807.968750	223.117996
806.789063	-172.136307
805.609375	-12.118101
804.428711	19.023388
803.248047	143.321274
802.067383	-176.275589
800.886719	-400.374969
799.705078	-327.214142
798.523438	-16.876900
797.341797	-316.365540
796.160156	-174.713531
794.977539	-101.865242
793.794922	86.095703
792.611328	-135.806335
791.428711	191.470947
790.245117	-125.638710
789.060547	-33.207924
787.876953	121.079369
786.692383	118.185974
785.507813	-165.629532
784.323242	-38.099709
783.137695	-96.366425
781.952148	342.600555
780.766602	-193.083633
779.580078	-79.121475
778.393555	10.443217
777.207031	190.440491
776.020508	326.151550
774.833008	126.301575
773.645508	-159.553436
772.458008	196.578735
771.270508	329.752838
770.082031	-39.882271
768.893555	126.247253
767.704102	241.565613
766.514648	151.873352
765.325195	410.205750
764.135742	-102.409676
762.946289	336.296753
761.755859	576.641663
760.565430	348.084198
759.374023	291.196716
758.183594	421.252991
756.992188	313.694519
755.799805	371.035217
754.608398	127.162315
753.416016	281.110962
752.223633	322.891449
751.030273	265.763580
749.837891	256.923645
748.644531	338.056946
747.450195	168.880585
746.256836	342.067749
745.062500	352.778168
743.868164	87.071373
742.672852	-68.910072
741.477539	5.332938
740.282227	257.039276
739.086914	309.170502
737.890625	-83.500000
736.695313	-92.726013
735.498047	-104.177032
734.301758	59.476101
733.104492	117.955238
731.907227	3.494399
730.709961	18.125690
729.511719	150.821716
728.313477	160.965164
727.115234	142.646835
725.916992	-190.433029
724.717773	245.784180
723.518555	281.974365
722.318359	-101.233482
721.119141	251.583923
719.918945	211.247879
718.718750	273.487335
717.517578	374.947021
716.316406	199.275986
715.115234	-4.688367
713.914063	181.737152
712.711914	104.271614
711.509766	257.851532
710.307617	271.886871
709.104492	342.542145
707.902344	356.523071
706.698242	279.032715
705.495117	162.383728
704.291016	154.606812
703.086914	105.484848
701.882813	65.084572
700.678711	-1.396288
699.473633	116.982880
698.268555	22.268999
697.062500	188.414612
695.857422	54.634220
694.651367	107.756210
693.444336	50.104004
692.238281	-183.381073
691.031250	-128.010788
689.824219	-341.762817
688.616211	-416.513702
687.409180	109.709549
686.200195	-23.596661
684.992188	-137.286087
683.784180	-73.113518
682.575195	-30.593231
681.366211	-31.373873
680.156250	-363.537628
678.946289	-223.336334
677.736328	-48.485634
676.526367	61.414291
675.315430	-127.325127
674.104492	64.937424
672.893555	-181.944489
671.682617	81.804848
670.470703	228.775406
669.258789	127.185326
668.046875	-88.784676
666.833984	15.268957
665.621094	99.965279
664.408203	165.327621
663.194336	-229.112289
661.981445	-154.760651
660.767578	49.221928
659.552734	-111.372025
658.338867	155.430405
657.124023	-287.267853
655.908203	46.703808
654.693359	-128.025314
653.477539	-138.643188
652.261719	3.971506
651.045898	11.052918
649.829102	95.931519
648.612305	142.289841
647.395508	8.080176
646.177734	110.992432
644.959961	-84.924866
643.742188	162.742920
642.524414	120.285904
641.305664	35.211567
640.086914	247.225708
638.868164	156.483353
637.648438	137.113724
636.429688	90.245972
635.208984	164.140488
633.989258	143.979965
632.768555	-234.198746
631.547852	15.036770
630.327148	-115.130661
629.106445	201.546951
627.884766	-96.911911
626.663086	-77.270836
625.440430	-102.028336
624.217773	143.937424
622.995117	407.606781
621.772461	69.837868
620.549805	118.495483
619.326172	120.785339
618.102539	106.731331
616.877930	-255.377609
615.654297	-164.960419
614.429688	63.232971
613.204102	-118.428711
611.979492	-196.433884
610.753906	43.021866
609.528320	84.597740
608.301758	43.886314
607.075195	70.524147
605.848633	-143.088104
604.622070	20.433868
