# Supplementary material for: Raman spectroscopy accurately differentiates mucosal healing from non-healing and biochemical changes following biological therapy in inflammatory bowel disease
Source: PLoS One. 2021 Jun 2;16(6):e0252210. doi: 10.1371/journal.pone.0252210 (PMC8172032; doi:10.1371/journal.pone.0252210)
Supplement: S4 Dataset — (ZIP) [file pone.0252210.s006.zip › CD Mucosal healing/OC005 post treatment_BL sub CR removed_87__X_-13145.6__Y_1413.83__Z_-2779.07__Time_988.txt]

1714.780273	279.999023
1713.803711	80.347519
1712.827148	29.632305
1711.849609	92.196777
1710.873047	-67.084167
1709.895508	-48.761974
1708.917969	-78.021996
1707.939453	-117.364616
1706.961914	31.502691
1705.983398	-76.165092
1705.004883	4.279182
1704.025391	-99.396317
1703.046875	-119.388451
1702.067383	-85.257935
1701.087891	-53.184143
1700.108398	57.059551
1699.127930	-0.595105
1698.148438	-132.419540
1697.167969	190.723602
1696.187500	-84.170250
1695.206055	55.686150
1694.225586	-57.605251
1693.244141	29.978245
1692.262695	56.715237
1691.281250	51.999199
1690.298828	-32.210289
1689.317383	76.291580
1688.334961	121.277069
1687.352539	257.464661
1686.369141	540.748474
1685.386719	251.444534
1684.403320	498.391876
1683.419922	452.718414
1682.435547	362.297668
1681.452148	488.157898
1680.467773	433.425232
1679.483398	544.255554
1678.499023	546.437744
1677.514648	628.934509
1676.529297	648.030273
1675.543945	859.075867
1674.558594	613.207642
1673.573242	989.923279
1672.586914	588.264771
1671.600586	827.566223
1670.614258	814.862305
1669.627930	741.526489
1668.641602	1024.453735
1667.654297	803.304382
1666.666992	1092.242188
1665.679688	1317.787842
1664.692383	1225.307983
1663.704102	1411.742920
1662.715820	1473.864868
1661.727539	1210.271851
1660.739258	1294.385986
1659.750977	1537.828735
1658.761719	1307.302979
1657.772461	1442.756714
1656.783203	1422.267456
1655.793945	1431.256348
1654.803711	1522.626099
1653.813477	936.825989
1652.823242	1073.899536
1651.833008	1092.198730
1650.841797	1031.455322
1649.851563	741.021790
1648.860352	794.649841
1647.869141	904.043091
1646.876953	717.733582
1645.885742	515.937439
1644.893555	589.164795
1643.901367	504.192413
1642.908203	501.343536
1641.916016	195.226883
1640.922852	163.910431
1639.929688	40.505013
1638.936523	146.853226
1637.943359	79.331894
1636.949219	262.509979
1635.955078	124.241707
1634.960938	-100.729782
1633.966797	75.065323
1632.971680	-83.564789
1631.977539	24.045321
1630.982422	2.764153
1629.986328	-134.167282
1628.991211	65.996620
1627.995117	-99.515099
1627.000000	66.658867
1626.003906	-166.869888
1625.006836	-26.774214
1624.010742	87.103394
1623.013672	119.575699
1622.016602	220.473785
1621.019531	203.216415
1620.021484	188.698303
1619.024414	106.011681
1618.026367	33.956081
1617.028320	122.140663
1616.029297	76.529114
1615.031250	114.975883
1614.032227	-98.348404
1613.033203	-33.514378
1612.034180	130.990112
1611.035156	72.653839
1610.035156	61.570190
1609.035156	-30.692760
1608.035156	204.595184
1607.035156	156.943588
1606.034180	-24.207027
1605.033203	56.553295
1604.032227	139.915985
1603.031250	58.393837
1602.030273	-17.847925
1601.028320	75.974411
1600.026367	117.454674
1599.024414	-47.642094
1598.022461	-249.270477
1597.019531	-118.908218
1596.016602	-168.909424
1595.013672	-184.947220
1594.010742	-164.436859
1593.007813	-172.686035
1592.003906	-154.857773
1591.000000	-142.292068
1589.996094	-20.169451
1588.992188	-140.778793
1587.987305	-47.492920
1586.983398	-139.453995
1585.978516	-20.238903
1584.972656	187.493530
1583.967773	61.489353
1582.961914	-4.596947
1581.956055	-115.007599
1580.950195	81.887123
1579.944336	-20.825953
1578.937500	63.868168
1577.931641	208.312515
1576.924805	92.388741
1575.916992	-18.369011
1574.910156	-4.311335
1573.902344	147.476349
1572.894531	182.106674
1571.886719	-53.711830
1570.878906	11.940382
1569.870117	4.710042
1568.862305	-15.605434
1567.853516	112.019203
1566.843750	83.683182
1565.834961	187.651535
1564.825195	-141.985443
1563.815430	42.203762
1562.805664	-4.699557
1561.795898	72.803894
1560.785156	-62.494911
1559.775391	-13.768674
1558.764648	-53.321541
1557.752930	202.457062
1556.742188	9.757649
1555.730469	86.421089
1554.718750	129.256531
1553.707031	177.123215
1552.695313	-23.684002
1551.682617	104.168365
1550.670898	211.137344
1549.658203	66.971901
1548.644531	75.337891
1547.631836	189.598557
1546.618164	-84.149033
1545.604492	112.539749
1544.590820	-50.217445
1543.577148	-47.678890
1542.562500	-189.945267
1541.547852	93.857536
1540.533203	-4.757076
1539.518555	128.874741
1538.503906	-171.301849
1537.488281	29.118938
1536.472656	66.778786
1535.457031	140.395477
1534.441406	-59.514317
1533.424805	-120.256996
1532.408203	99.858681
1531.391602	-146.725647
1530.375000	140.015732
1529.358398	27.207157
1528.340820	12.170767
1527.323242	25.327227
1526.305664	-92.953812
1525.287109	12.595814
1524.269531	-38.999069
1523.250977	53.357838
1522.232422	-52.519321
1521.213867	193.831146
1520.194336	146.827393
1519.175781	-8.243489
1518.156250	91.039925
1517.136719	28.274879
1516.116211	127.237625
1515.096680	-184.899841
1514.076172	3.679644
1513.055664	-103.182892
1512.034180	-217.836487
1511.013672	60.063835
1509.992188	-111.269066
1508.970703	58.499653
1507.949219	25.476746
1506.927734	125.673309
1505.905273	94.962509
1504.882813	-46.056541
1503.860352	69.099037
1502.837891	-72.087845
1501.815430	53.038612
1500.791992	-31.987658
1499.768555	-12.123478
1498.745117	-23.093819
1497.720703	-21.383511
1496.697266	44.192844
1495.672852	73.812363
1494.648438	-78.258484
1493.623047	32.976665
1492.598633	-188.243195
1491.573242	-79.787506
1490.547852	225.276733
1489.522461	249.101715
1488.497070	145.117035
1487.470703	148.323547
1486.444336	327.597046
1485.417969	243.800797
1484.391602	333.485535
1483.364258	244.438019
1482.336914	428.286377
1481.309570	272.785583
1480.282227	571.128967
1479.254883	395.114532
1478.226563	456.114655
1477.198242	593.459106
1476.169922	407.132324
1475.141602	819.368835
1474.112305	760.248962
1473.083008	757.100708
1472.053711	873.524780
1471.024414	1259.593750
1469.995117	861.790100
1468.964844	1171.255371
1467.934570	1432.212646
1466.904297	1436.195190
1465.874023	1366.403442
1464.842773	1558.364624
1463.811523	1740.034180
1462.780273	1741.205444
1461.749023	1798.213501
1460.717773	1837.381836
1459.685547	1790.160278
1458.653320	1877.455811
1457.621094	1647.455078
1456.587891	1838.693970
1455.555664	2164.281250
1454.522461	2230.999023
1453.489258	2252.022217
1452.455078	2260.325684
1451.421875	2321.843506
1450.387695	2332.622559
1449.353516	2254.710693
1448.319336	2247.738770
1447.285156	2276.211670
1446.250000	2160.334473
1445.214844	2064.749023
1444.179688	2179.251953
1443.144531	1845.852783
1442.108398	2008.399902
1441.072266	2029.245361
1440.036133	1868.026367
1439.000000	1744.801392
1437.963867	1869.333252
1436.926758	1867.458496
1435.889648	1463.890503
1434.852539	1406.557251
1433.814453	1215.406372
1432.777344	1203.629639
1431.739258	992.445496
1430.701172	849.513794
1429.663086	691.526917
1428.624023	606.776428
1427.584961	696.116211
1426.545898	558.503357
1425.506836	458.796082
1424.467773	142.400620
1423.427734	340.235535
1422.387695	457.399628
1421.347656	443.570557
1420.307617	334.089905
1419.266602	413.520905
1418.226563	306.695557
1417.184570	267.888977
1416.143555	206.512100
1415.102539	104.960182
1414.060547	61.337559
1413.018555	58.018871
1411.976563	-88.545044
1410.934570	172.196228
1409.891602	141.367722
1408.848633	100.561516
1407.805664	69.880699
1406.762695	-66.201546
1405.718750	-71.611801
1404.674805	169.051254
1403.630859	-112.346687
1402.586914	-62.342323
1401.542969	133.211243
1400.498047	-47.476616
1399.453125	35.280113
1398.408203	30.328438
1397.363281	-44.727837
1396.317383	8.116767
1395.271484	-19.158192
1394.225586	-88.925545
1393.179688	174.496521
1392.132813	-10.308158
1391.086914	-162.397324
1390.040039	-61.572239
1388.992188	-30.778841
1387.945313	-14.911404
1386.897461	83.562263
1385.849609	-27.969109
1384.801758	-114.362007
1383.753906	-138.140915
1382.705078	-76.864075
1381.657227	11.971472
1380.608398	-118.965462
1379.558594	-79.940422
1378.509766	-85.772369
1377.459961	5.839809
1376.410156	-276.855865
1375.360352	-115.182976
1374.309570	213.650391
1373.259766	-116.003952
1372.208984	-93.829453
1371.158203	5.721090
1370.106445	62.945683
1369.055664	117.763603
1368.003906	0.738162
1366.952148	73.175819
1365.900391	-83.432800
1364.847656	148.537827
1363.794922	-22.757629
1362.742188	147.085464
1361.689453	10.906228
1360.636719	106.245949
1359.583008	37.487305
1358.529297	125.520683
1357.475586	310.578674
1356.420898	100.449417
1355.367188	260.793365
1354.312500	46.007137
1353.257813	261.143494
1352.203125	150.964172
1351.147461	85.622978
1350.091797	253.755310
1349.036133	337.539795
1347.980469	639.745850
1346.923828	339.100861
1345.868164	638.906616
1344.811523	437.788879
1343.754883	675.669373
1342.697266	712.779602
1341.640625	938.316956
1340.583008	982.996826
1339.524414	889.043701
1338.466797	807.625061
1337.409180	894.705811
1336.350586	853.128357
1335.291992	700.303650
1334.232422	903.941223
1333.173828	1028.438843
1332.114258	962.539673
1331.054688	881.935242
1329.995117	692.690491
1328.934570	607.432434
1327.875000	878.152344
1326.814453	830.147888
1325.753906	668.643311
1324.692383	820.925049
1323.630859	825.101929
1322.570313	814.568542
1321.507813	796.722107
1320.446289	1020.782959
1319.383789	874.817322
1318.322266	1096.485718
1317.259766	943.356506
1316.196289	913.642090
1315.133789	1017.127197
1314.070313	1066.443481
1313.006836	1022.212036
1311.943359	820.453613
1310.878906	958.693665
1309.814453	863.072815
1308.750977	1085.110107
1307.685547	876.469666
1306.621094	1051.825073
1305.555664	1173.068970
1304.490234	1173.835327
1303.424805	1056.662109
1302.359375	1151.026733
1301.292969	1029.149658
1300.226563	1239.119751
1299.160156	1286.937866
1298.093750	1106.394531
1297.026367	1088.068115
1295.958984	1035.452271
1294.891602	980.477356
1293.824219	788.176331
1292.756836	912.517639
1291.688477	852.904785
1290.620117	1070.500122
1289.551758	709.440002
1288.482422	782.474792
1287.413086	804.075195
1286.343750	759.571838
1285.274414	597.565918
1284.205078	761.423157
1283.134766	726.928467
1282.064453	856.525696
1280.994141	836.821838
1279.923828	682.596741
1278.852539	599.437134
1277.781250	699.807129
1276.709961	743.939758
1275.637695	929.899292
1274.566406	744.292908
1273.494141	898.494019
1272.421875	881.645264
1271.349609	1050.490234
1270.276367	1009.276062
1269.203125	1004.742920
1268.129883	919.694031
1267.056641	878.649353
1265.982422	1149.976196
1264.909180	804.033020
1263.834961	1033.860840
1262.759766	1092.928711
1261.685547	1059.362671
1260.610352	838.162598
1259.535156	809.591980
1258.459961	895.562256
1257.383789	1027.796387
1256.308594	1038.234619
1255.232422	1236.154297
1254.155273	1163.818848
1253.079102	1008.791077
1252.001953	963.332214
1250.924805	910.609680
1249.847656	940.609192
1248.770508	982.763794
1247.692383	1022.477417
1246.614258	765.677124
1245.536133	922.065491
1244.458008	1102.682983
1243.378906	875.192383
1242.299805	713.366394
1241.220703	748.253357
1240.141602	829.239502
1239.061523	910.186707
1237.981445	746.060181
1236.901367	596.553833
1235.821289	609.582153
1234.740234	680.780579
1233.659180	754.362305
1232.578125	692.190247
1231.497070	528.272705
1230.415039	548.507690
1229.333984	651.059814
1228.251953	545.322266
1227.168945	633.267212
1226.086914	692.113037
1225.003906	724.293884
1223.920898	548.396301
1222.837891	503.154327
1221.753906	363.603668
1220.669922	509.350464
1219.585938	531.740112
1218.501953	206.128799
1217.416992	332.397827
1216.333008	258.106873
1215.248047	328.702576
1214.162109	280.932587
1213.077148	479.349030
1211.991211	303.595612
1210.905273	501.842316
1209.819336	386.387848
1208.732422	516.923035
1207.646484	536.452393
1206.559570	377.552124
1205.471680	433.163391
1204.384766	385.101624
1203.296875	467.094147
1202.208984	320.208832
1201.121094	161.302109
1200.032227	228.700363
1198.944336	113.107208
1197.855469	26.386389
1196.765625	-67.565704
1195.676758	300.258606
1194.586914	129.233551
1193.497070	6.310336
1192.407227	-143.051895
1191.316406	56.026733
1190.226563	115.618927
1189.135742	2.187444
1188.044922	88.060783
1186.953125	-25.435963
1185.861328	-124.539574
1184.769531	-250.058334
1183.677734	-272.415771
1182.585938	43.387486
1181.493164	-142.227890
1180.400391	74.973366
1179.307617	105.041481
1178.213867	36.771034
1177.120117	78.679764
1176.026367	280.999603
1174.932617	28.127563
1173.838867	275.727264
1172.744141	293.335327
1171.649414	332.407379
1170.554688	318.752655
1169.458984	-123.176315
1168.364258	-77.068848
1167.268555	162.627914
1166.171875	265.878387
1165.076172	41.575748
1163.979492	18.020597
1162.882813	-67.707695
1161.786133	111.649521
1160.688477	209.662659
1159.590820	64.046112
1158.493164	288.384766
1157.395508	166.536026
1156.297852	97.158066
1155.199219	426.069183
1154.100586	265.897278
1153.000977	170.094376
1151.902344	-116.422089
1150.802734	-12.060664
1149.703125	-134.158905
1148.603516	86.734535
1147.502930	-33.096462
1146.402344	-21.994066
1145.301758	17.596659
1144.201172	-80.931427
1143.099609	-324.629547
1141.999023	50.199387
1140.896484	87.068947
1139.794922	9.727024
1138.692383	105.879303
1137.590820	111.612083
1136.487305	359.624908
1135.384766	189.365662
1134.281250	118.860977
1133.178711	297.645966
1132.074219	390.811157
1130.970703	282.134369
1129.866211	458.178986
1128.761719	496.484070
1127.657227	722.076599
1126.552734	613.160522
1125.447266	703.362732
1124.341797	672.583008
1123.236328	551.710815
1122.130859	260.258667
1121.024414	335.998016
1119.917969	480.314209
1118.811523	217.302856
1117.704102	186.306641
1116.596680	271.219971
1115.489258	100.527138
1114.381836	239.712540
1113.274414	395.333801
1112.166016	231.654373
1111.057617	266.546539
1109.949219	135.951767
1108.839844	392.828796
1107.730469	288.141876
1106.621094	365.292511
1105.511719	392.780884
1104.401367	377.715057
1103.291016	482.968719
1102.180664	585.770569
1101.070313	643.664856
1099.958984	656.678528
1098.847656	683.791870
1097.736328	649.566772
1096.625000	459.777954
1095.512695	484.443542
1094.400391	433.682739
1093.288086	389.977386
1092.174805	678.241089
1091.062500	625.020813
1089.949219	385.866089
1088.835938	349.142426
1087.721680	597.039795
1086.607422	517.893555
1085.493164	417.598633
1084.378906	528.894836
1083.263672	567.255371
1082.149414	579.739319
1081.034180	331.438934
1079.917969	249.979797
1078.802734	457.360565
1077.686523	397.008484
1076.570313	418.817719
1075.453125	360.820099
1074.336914	333.344391
1073.219727	502.878448
1072.101563	625.424866
1070.984375	25.879856
1069.866211	450.816254
1068.748047	446.750336
1067.629883	426.289246
1066.511719	277.023499
1065.392578	249.585571
1064.273438	381.358002
1063.154297	566.908875
1062.034180	284.384369
1060.914063	455.848694
1059.793945	386.341614
1058.673828	295.836456
1057.552734	217.071350
1056.431641	327.678741
1055.310547	284.030487
1054.189453	221.734680
1053.067383	147.804916
1051.945313	337.801331
1050.823242	112.183655
1049.701172	-10.605045
1048.578125	368.387421
1047.455078	115.006218
1046.332031	141.665176
1045.208008	177.667145
1044.083984	80.803497
1042.959961	-95.223892
1041.835938	80.738007
1040.710938	119.202164
1039.585938	141.386551
1038.460938	82.104347
1037.335938	-37.634014
1036.209961	-108.396484
1035.083984	74.569885
1033.958008	252.849716
1032.832031	175.247375
1031.705078	114.008530
1030.578125	122.600761
1029.451172	226.544205
1028.323242	-78.491486
1027.195313	-139.383652
1026.067383	-65.466705
1024.939453	-186.580902
1023.810547	-165.959702
1022.682617	-386.666718
1021.552734	-400.683563
1020.423828	-263.816650
1019.293945	-187.251984
1018.164063	-170.940735
1017.034180	95.825554
1015.904297	135.394974
1014.773438	1.220993
1013.642578	122.034698
1012.511719	25.147999
1011.379883	7.119023
1010.248047	0.758656
1009.116211	168.082840
1007.984375	379.383881
1006.851563	495.814880
1005.718750	933.788818
1004.585938	1700.018921
1003.452148	2068.330322
1002.319336	1731.595581
1001.185547	1200.998535
1000.050781	631.464966
998.916992	332.541199
997.782227	257.846436
996.647461	164.817322
995.512695	-15.777575
994.376953	2.264354
993.241211	15.786583
992.105469	230.074219
990.969727	121.528580
989.833008	36.190395
988.696289	36.281574
987.559570	-260.784943
986.421875	-69.192833
985.284180	-43.417824
984.146484	-56.691605
983.008789	72.889839
981.870117	126.565002
980.731445	-52.088669
979.592773	4.117914
978.454102	-68.392807
977.314453	-37.277580
976.174805	152.568848
975.035156	9.167459
973.894531	35.992565
972.754883	111.169167
971.613281	89.957481
970.472656	101.023773
969.331055	-11.769313
968.190430	132.675888
967.047852	332.241791
965.906250	54.652828
964.763672	-4.795035
963.621094	89.540993
962.478516	57.863144
961.334961	81.328117
960.192383	217.184235
959.048828	252.295654
957.904297	161.540558
956.759766	-98.499641
955.616211	-10.323092
954.470703	235.856995
953.326172	35.837410
952.180664	-230.310593
951.035156	-61.653786
949.889648	296.831909
948.743164	88.321518
947.596680	-51.405495
946.450195	76.398476
945.303711	268.225128
944.156250	144.899124
943.008789	208.986511
941.861328	-44.155914
940.713867	211.894073
939.565430	299.089294
938.416992	347.577301
937.267578	97.387177
936.119141	216.813919
934.969727	-10.204527
933.820313	366.957336
932.669922	274.672577
931.520508	278.216736
930.370117	63.232464
929.218750	249.204361
928.068359	207.552750
926.916992	-6.935708
925.765625	224.749283
924.613281	-21.275616
923.461914	-185.210098
922.309570	-151.146835
921.156250	-19.247955
920.003906	-180.486267
918.850586	42.442497
917.697266	35.933472
916.543945	-118.094849
915.389648	-117.556679
914.235352	28.353918
913.081055	42.659817
911.926758	18.478584
910.771484	96.478210
909.616211	-97.611992
908.460938	-182.693100
907.304688	-88.571640
906.148438	103.036087
904.992188	-70.142197
903.835938	-89.128792
902.678711	59.558025
901.521484	135.800171
900.364258	8.359432
899.206055	75.675636
898.047852	54.794491
896.889648	-61.011562
895.731445	-38.749393
894.572266	135.051208
893.413086	-3.095633
892.253906	123.280663
891.094727	-98.272179
889.934570	147.900711
888.774414	53.022144
887.613281	114.025360
886.453125	299.187836
885.291992	-23.420658
884.130859	19.652929
882.968750	299.587006
881.807617	272.744629
880.645508	615.692871
879.482422	268.815247
878.320313	334.504883
877.157227	147.879745
875.994141	195.616165
874.830078	38.449287
873.666016	50.227200
872.501953	221.826462
871.337891	217.849182
870.173828	-148.305634
869.008789	-19.454546
867.843750	17.157629
866.677734	224.622528
865.512695	173.526077
864.346680	48.313709
863.179688	145.571899
862.013672	173.157043
860.846680	227.679642
859.679688	244.009048
858.511719	347.861908
857.344727	397.800720
856.176758	532.956482
855.008789	226.212173
853.839844	303.024750
852.670898	518.768494
851.501953	454.245728
850.333008	291.143585
849.163086	168.420853
847.993164	386.146271
846.823242	317.141754
845.652344	192.180527
844.482422	24.719112
843.311523	141.463379
842.139648	419.177612
840.968750	435.056885
839.796875	140.106735
838.624023	93.377625
837.452148	283.509277
836.279297	312.638916
835.106445	308.198151
833.933594	-15.644124
832.759766	290.233704
831.585938	430.731323
830.412109	347.939484
829.238281	249.507690
828.063477	119.835815
826.888672	273.376556
825.712891	446.848145
824.538086	308.105621
823.362305	147.078369
822.186523	121.958809
821.009766	116.827347
819.833008	-10.854889
818.656250	-62.857025
817.479492	56.473728
816.301758	-135.869186
815.124023	-34.533573
813.946289	-115.717072
812.768555	-245.867279
811.589844	-133.711517
810.411133	-192.841446
809.232422	139.065033
808.052734	-22.469467
806.873047	98.059502
805.693359	185.131454
804.512695	-143.072876
803.332031	-96.119888
802.151367	-164.669571
800.970703	-117.922791
799.789063	-162.226227
798.608398	-230.998856
797.425781	-51.541172
796.244141	-7.465739
795.061523	-54.355976
793.878906	-161.135544
792.696289	-150.580048
791.512695	-120.198341
790.329102	115.945755
789.145508	73.016296
787.960938	10.094255
786.777344	-61.746765
785.591797	-175.671295
784.407227	28.758162
783.221680	365.629181
782.037109	200.556366
780.850586	64.189934
779.665039	241.470657
778.478516	-25.336521
777.291992	36.875298
776.105469	72.473175
774.917969	127.823204
773.730469	132.305237
772.542969	302.135193
771.354492	61.596180
770.166016	-20.171705
768.977539	296.993988
767.789063	325.223633
766.599609	194.718292
765.410156	84.014214
764.220703	290.403076
763.030273	241.213028
761.840820	233.789154
760.650391	598.206970
759.458984	383.733856
758.267578	303.466492
757.076172	361.709808
755.884766	158.222809
754.693359	422.956055
753.500977	344.679230
752.308594	191.676208
751.115234	7.934477
749.922852	39.430962
748.729492	66.466385
747.535156	106.605850
746.341797	350.762299
745.147461	232.755905
743.953125	266.107727
742.757813	191.949966
741.563477	220.832855
740.368164	216.788467
739.171875	151.355057
737.976563	31.154449
736.780273	-108.728516
735.583984	174.066650
734.386719	58.256416
733.189453	71.625229
731.992188	8.386507
730.794922	120.189262
729.596680	-63.342678
728.399414	194.929626
727.200195	278.185120
726.001953	245.566513
724.802734	309.120789
723.603516	230.655121
722.404297	270.187836
721.204102	394.884949
720.003906	347.079987
718.803711	327.700470
717.603516	297.451202
716.402344	289.067627
715.201172	128.052139
713.999023	172.127502
712.797852	174.809158
711.595703	212.411133
710.393555	3.819324
709.190430	220.194016
707.987305	135.962936
706.784180	175.952652
705.581055	-40.894104
704.376953	103.728455
703.172852	106.918449
701.968750	118.886909
700.763672	126.579193
699.559570	88.688560
698.353516	24.813728
697.148438	-149.787155
695.942383	-119.960800
694.736328	81.566414
693.530273	68.075966
692.324219	-82.107872
691.117188	-51.937683
689.910156	256.130676
688.702148	-58.596771
687.494141	-71.529556
686.286133	204.108780
685.078125	176.155014
683.870117	150.488693
682.661133	-223.997986
681.452148	-39.157539
680.242188	-211.739685
679.032227	-70.086929
677.822266	84.598816
676.612305	3.353594
675.401367	-175.142532
674.191406	-5.079256
672.979492	-16.708059
671.768555	-8.769277
670.556641	23.048700
669.344727	48.460464
668.132813	45.853985
666.919922	-2.041105
665.707031	-162.168961
664.494141	-119.124405
663.281250	1.706225
662.067383	-6.979382
660.853516	77.203445
659.639648	-63.011116
658.424805	-77.991341
657.209961	-71.361229
655.995117	-120.770172
654.779297	19.574883
653.563477	-34.114128
652.347656	15.648185
651.131836	123.540863
649.915039	147.361053
648.698242	-132.485825
647.481445	39.834301
646.264648	209.854919
645.046875	216.179474
643.829102	37.389053
642.610352	41.387936
641.392578	99.007439
640.173828	-49.932854
638.955078	-80.763298
637.735352	-73.090691
636.515625	116.973579
635.295898	40.378620
634.076172	-83.682381
632.855469	79.708099
631.634766	206.223175
630.414063	61.961887
629.192383	170.553268
627.971680	51.339893
626.749023	96.872009
625.527344	54.022270
624.304688	17.127670
623.082031	254.014755
621.859375	393.819519
620.636719	385.162811
619.413086	258.085480
618.189453	-66.586090
616.964844	-6.553600
615.741211	37.705822
614.516602	265.121674
613.291016	53.068111
612.066406	-97.777794
610.840820	62.628235
609.615234	-4.635089
608.388672	123.661636
607.163086	58.491413
605.936523	-178.730743
604.708984	-96.764519
