# Supplementary material for: Raman spectroscopy accurately differentiates mucosal healing from non-healing and biochemical changes following biological therapy in inflammatory bowel disease
Source: PLoS One. 2021 Jun 2;16(6):e0252210. doi: 10.1371/journal.pone.0252210 (PMC8172032; doi:10.1371/journal.pone.0252210)
Supplement: S4 Dataset — (ZIP) [file pone.0252210.s006.zip › CD Mucosal healing/OC005 post treatment_BL sub CR removed_7__X_-13145.6__Y_1405.83__Z_-2778.6__Time_78.txt]

1714.780273	443.355682
1713.803711	-76.602272
1712.827148	54.176754
1711.849609	79.470261
1710.873047	90.645515
1709.895508	-11.671376
1708.917969	40.630039
1707.939453	-60.774956
1706.961914	-184.405472
1705.983398	-70.675667
1705.004883	-319.426178
1704.025391	-9.717354
1703.046875	-129.305191
1702.067383	-196.481171
1701.087891	-248.688873
1700.108398	-275.271088
1699.127930	-265.645447
1698.148438	186.570496
1697.167969	148.225830
1696.187500	76.574173
1695.206055	-28.443296
1694.225586	156.432510
1693.244141	46.116280
1692.262695	-118.910179
1691.281250	-146.476425
1690.298828	254.083862
1689.317383	295.596619
1688.334961	95.528313
1687.352539	-57.956390
1686.369141	56.307167
1685.386719	129.035202
1684.403320	280.046753
1683.419922	-170.026154
1682.435547	30.984852
1681.452148	22.597279
1680.467773	118.987671
1679.483398	439.886658
1678.499023	338.467255
1677.514648	187.465332
1676.529297	101.226929
1675.543945	608.929321
1674.558594	226.586639
1673.573242	525.723145
1672.586914	966.351624
1671.600586	520.153015
1670.614258	720.414124
1669.627930	823.066711
1668.641602	950.296814
1667.654297	1133.890015
1666.666992	1193.350952
1665.679688	1073.020874
1664.692383	1096.643555
1663.704102	1327.727173
1662.715820	1357.792480
1661.727539	1343.371094
1660.739258	1369.282227
1659.750977	1398.386597
1658.761719	1618.739380
1657.772461	925.719238
1656.783203	1464.869019
1655.793945	1265.612793
1654.803711	1225.706543
1653.813477	1241.843872
1652.823242	1385.406860
1651.833008	1362.682007
1650.841797	581.357483
1649.851563	987.941467
1648.860352	599.032166
1647.869141	715.435791
1646.876953	739.635864
1645.885742	441.892578
1644.893555	662.229858
1643.901367	66.859680
1642.908203	374.873322
1641.916016	-63.886665
1640.922852	117.898148
1639.929688	99.351509
1638.936523	15.110855
1637.943359	131.544342
1636.949219	53.027431
1635.955078	132.894730
1634.960938	-95.412636
1633.966797	-413.021729
1632.971680	-45.471439
1631.977539	-173.018997
1630.982422	-482.058258
1629.986328	-277.529388
1628.991211	-101.904648
1627.995117	186.882523
1627.000000	-189.894089
1626.003906	-11.485399
1625.006836	43.323643
1624.010742	-77.941185
1623.013672	45.331650
1622.016602	-91.547653
1621.019531	239.320068
1620.021484	7.964232
1619.024414	401.752869
1618.026367	-162.927597
1617.028320	-160.371704
1616.029297	-34.486694
1615.031250	-34.589516
1614.032227	-58.328011
1613.033203	261.486359
1612.034180	114.406815
1611.035156	475.922333
1610.035156	43.089485
1609.035156	-43.720718
1608.035156	152.385483
1607.035156	83.803978
1606.034180	-175.990158
1605.033203	106.189354
1604.032227	526.893188
1603.031250	319.266022
1602.030273	260.767029
1601.028320	147.250626
1600.026367	31.062454
1599.024414	76.923958
1598.022461	-232.861237
1597.019531	71.526283
1596.016602	-374.254303
1595.013672	-112.018089
1594.010742	144.746201
1593.007813	-188.875809
1592.003906	-120.468849
1591.000000	-347.177155
1589.996094	49.741592
1588.992188	107.170456
1587.987305	187.874298
1586.983398	23.264059
1585.978516	69.732445
1584.972656	-50.831532
1583.967773	-153.255859
1582.961914	17.763737
1581.956055	211.976181
1580.950195	106.414032
1579.944336	-191.973984
1578.937500	14.611838
1577.931641	-190.296326
1576.924805	127.721725
1575.916992	-225.834549
1574.910156	91.671906
1573.902344	200.783661
1572.894531	104.254166
1571.886719	-57.418087
1570.878906	383.714691
1569.870117	-30.401861
1568.862305	-156.176666
1567.853516	234.718414
1566.843750	79.930229
1565.834961	98.959549
1564.825195	161.873871
1563.815430	99.997650
1562.805664	172.847870
1561.795898	336.238495
1560.785156	-182.698196
1559.775391	-206.394089
1558.764648	85.927521
1557.752930	650.008118
1556.742188	371.571472
1555.730469	175.914963
1554.718750	249.482712
1553.707031	6.905830
1552.695313	-194.358353
1551.682617	142.585175
1550.670898	254.066574
1549.658203	207.451614
1548.644531	367.548920
1547.631836	540.320923
1546.618164	407.700836
1545.604492	256.834473
1544.590820	341.002106
1543.577148	-166.766052
1542.562500	139.177917
1541.547852	-94.997612
1540.533203	-68.482864
1539.518555	347.639404
1538.503906	-168.373581
1537.488281	-101.202728
1536.472656	267.591156
1535.457031	305.870880
1534.441406	532.188782
1533.424805	13.068584
1532.408203	89.428955
1531.391602	-25.144413
1530.375000	341.965485
1529.358398	299.137421
1528.340820	135.062500
1527.323242	189.742554
1526.305664	308.577942
1525.287109	48.794647
1524.269531	149.231857
1523.250977	-2.707518
1522.232422	133.327026
1521.213867	86.542763
1520.194336	139.848648
1519.175781	-76.914322
1518.156250	68.587059
1517.136719	39.139805
1516.116211	168.781372
1515.096680	64.518105
1514.076172	301.629486
1513.055664	48.135662
1512.034180	-241.365784
1511.013672	-107.451241
1509.992188	-299.603912
1508.970703	-132.713165
1507.949219	-40.409145
1506.927734	-199.554459
1505.905273	-10.177097
1504.882813	-169.566193
1503.860352	-362.332275
1502.837891	-196.499985
1501.815430	-448.345825
1500.791992	129.418152
1499.768555	215.267197
1498.745117	-13.870111
1497.720703	-314.711884
1496.697266	-339.190399
1495.672852	-171.959671
1494.648438	-194.155182
1493.623047	292.332733
1492.598633	131.795258
1491.573242	-16.025789
1490.547852	-462.843628
1489.522461	-176.376068
1488.497070	189.053711
1487.470703	411.205353
1486.444336	117.463638
1485.417969	316.392090
1484.391602	405.423340
1483.364258	129.453552
1482.336914	465.731079
1481.309570	467.704193
1480.282227	342.116150
1479.254883	244.559723
1478.226563	582.770691
1477.198242	913.132446
1476.169922	407.687042
1475.141602	806.601440
1474.112305	1195.072266
1473.083008	437.654877
1472.053711	785.219482
1471.024414	1275.104858
1469.995117	1324.571899
1468.964844	1546.926270
1467.934570	1512.282227
1466.904297	1836.142456
1465.874023	1936.127197
1464.842773	1939.425049
1463.811523	2044.345337
1462.780273	1808.769775
1461.749023	2205.732666
1460.717773	1746.721191
1459.685547	2186.626709
1458.653320	1905.446533
1457.621094	2086.261230
1456.587891	2010.696899
1455.555664	2333.463135
1454.522461	2354.258301
1453.489258	2357.297607
1452.455078	2682.266113
1451.421875	2474.884521
1450.387695	2085.121094
1449.353516	2516.386230
1448.319336	2810.706299
1447.285156	2783.310059
1446.250000	2371.073975
1445.214844	2108.384766
1444.179688	2559.514648
1443.144531	2496.849121
1442.108398	2573.342285
1441.072266	2247.705322
1440.036133	2278.780273
1439.000000	2491.905518
1437.963867	2361.239990
1436.926758	2311.503662
1435.889648	1999.090576
1434.852539	1578.249146
1433.814453	1367.211548
1432.777344	1383.587158
1431.739258	955.708557
1430.701172	760.254761
1429.663086	852.595032
1428.624023	601.848267
1427.584961	222.642319
1426.545898	431.201904
1425.506836	332.173676
1424.467773	99.676849
1423.427734	479.674255
1422.387695	209.570557
1421.347656	146.215347
1420.307617	438.055878
1419.266602	-274.784607
1418.226563	138.019547
1417.184570	236.080597
1416.143555	112.793846
1415.102539	-27.959690
1414.060547	243.888870
1413.018555	249.172714
1411.976563	176.616165
1410.934570	-210.001770
1409.891602	21.806005
1408.848633	213.415131
1407.805664	281.967773
1406.762695	255.160721
1405.718750	-253.631836
1404.674805	-11.530955
1403.630859	32.308498
1402.586914	422.508972
1401.542969	132.810089
1400.498047	-43.815922
1399.453125	115.763039
1398.408203	-90.639313
1397.363281	109.220390
1396.317383	138.678040
1395.271484	120.638519
1394.225586	305.626343
1393.179688	-122.908226
1392.132813	-37.886753
1391.086914	-112.955215
1390.040039	42.358738
1388.992188	-90.052986
1387.945313	92.959618
1386.897461	240.978958
1385.849609	-518.650146
1384.801758	-407.805878
1383.753906	-54.424992
1382.705078	24.021038
1381.657227	130.078812
1380.608398	-133.495987
1379.558594	-266.987518
1378.509766	-252.947769
1377.459961	-236.307846
1376.410156	-132.189331
1375.360352	-25.482395
1374.309570	13.932153
1373.259766	110.856209
1372.208984	237.777893
1371.158203	-121.370583
1370.106445	-350.637543
1369.055664	310.000305
1368.003906	275.348480
1366.952148	330.525940
1365.900391	-196.931976
1364.847656	15.438602
1363.794922	-31.032877
1362.742188	-119.651108
1361.689453	115.376839
1360.636719	-89.878799
1359.583008	-195.441833
1358.529297	-124.272774
1357.475586	145.897736
1356.420898	184.909470
1355.367188	119.695625
1354.312500	91.893097
1353.257813	-119.572784
1352.203125	4.457788
1351.147461	140.961868
1350.091797	-60.053699
1349.036133	151.137192
1347.980469	627.873962
1346.923828	705.118408
1345.868164	782.484497
1344.811523	931.845764
1343.754883	724.286133
1342.697266	990.338257
1341.640625	941.720276
1340.583008	662.826172
1339.524414	879.562012
1338.466797	927.961365
1337.409180	775.920349
1336.350586	725.550232
1335.291992	717.402466
1334.232422	1082.986938
1333.173828	822.703125
1332.114258	785.232178
1331.054688	1116.331787
1329.995117	812.075073
1328.934570	849.140747
1327.875000	1039.539917
1326.814453	533.267456
1325.753906	672.009949
1324.692383	902.168884
1323.630859	749.661194
1322.570313	733.121826
1321.507813	1126.336426
1320.446289	1063.063965
1319.383789	962.913879
1318.322266	1250.145264
1317.259766	1113.242798
1316.196289	1119.475464
1315.133789	1111.050293
1314.070313	1450.160034
1313.006836	1350.716187
1311.943359	1271.127563
1310.878906	1078.390625
1309.814453	1122.189941
1308.750977	1111.939941
1307.685547	1158.368164
1306.621094	1148.302856
1305.555664	1561.422607
1304.490234	1462.923218
1303.424805	1148.193726
1302.359375	1113.935791
1301.292969	1276.388794
1300.226563	1463.431519
1299.160156	1380.261597
1298.093750	1039.326782
1297.026367	1032.565918
1295.958984	824.587891
1294.891602	1171.496460
1293.824219	1101.172974
1292.756836	1403.873413
1291.688477	1144.802856
1290.620117	915.354797
1289.551758	1161.734497
1288.482422	983.994812
1287.413086	1085.794556
1286.343750	440.311768
1285.274414	846.087585
1284.205078	825.608582
1283.134766	717.041321
1282.064453	1014.962036
1280.994141	576.119019
1279.923828	688.100342
1278.852539	782.955566
1277.781250	1068.608398
1276.709961	855.338135
1275.637695	764.444641
1274.566406	883.870117
1273.494141	788.227478
1272.421875	1017.631409
1271.349609	941.646606
1270.276367	1183.209717
1269.203125	1007.193176
1268.129883	1026.587280
1267.056641	1358.401978
1265.982422	1128.898315
1264.909180	1106.900513
1263.834961	872.748901
1262.759766	1023.992615
1261.685547	1094.764038
1260.610352	782.860962
1259.535156	1102.256836
1258.459961	968.395142
1257.383789	953.959229
1256.308594	1304.842773
1255.232422	1110.219116
1254.155273	893.785583
1253.079102	672.611572
1252.001953	1050.065796
1250.924805	1137.902588
1249.847656	1018.999329
1248.770508	1323.229126
1247.692383	1009.873352
1246.614258	988.311401
1245.536133	820.975159
1244.458008	1103.136353
1243.378906	722.119324
1242.299805	397.119873
1241.220703	1036.050415
1240.141602	851.901550
1239.061523	665.388184
1237.981445	420.729675
1236.901367	974.170410
1235.821289	819.267456
1234.740234	666.829651
1233.659180	1062.255859
1232.578125	1229.700928
1231.497070	1152.346802
1230.415039	915.127380
1229.333984	428.568787
1228.251953	738.782532
1227.168945	738.974182
1226.086914	1184.466675
1225.003906	838.512390
1223.920898	821.682068
1222.837891	371.911987
1221.753906	147.175064
1220.669922	227.116608
1219.585938	299.739197
1218.501953	476.205536
1217.416992	220.109772
1216.333008	495.478455
1215.248047	538.856628
1214.162109	157.258652
1213.077148	263.375275
1211.991211	439.376526
1210.905273	328.154114
1209.819336	643.886536
1208.732422	262.476563
1207.646484	471.908264
1206.559570	177.398376
1205.471680	598.715271
1204.384766	142.784760
1203.296875	378.342957
1202.208984	394.590576
1201.121094	263.905579
1200.032227	85.065536
1198.944336	31.418659
1197.855469	100.446899
1196.765625	-299.725739
1195.676758	-336.590607
1194.586914	-351.861206
1193.497070	183.343353
1192.407227	-493.118286
1191.316406	15.316495
1190.226563	4.555323
1189.135742	77.790680
1188.044922	-410.982910
1186.953125	-16.112982
1185.861328	-365.569733
1184.769531	-76.595909
1183.677734	-97.313164
1182.585938	-278.792328
1181.493164	-146.115387
1180.400391	-47.127182
1179.307617	-80.085938
1178.213867	-161.042465
1177.120117	4.760191
1176.026367	74.602959
1174.932617	67.712082
1173.838867	-133.186172
1172.744141	-166.505966
1171.649414	345.795197
1170.554688	202.178085
1169.458984	10.701089
1168.364258	-20.499210
1167.268555	-149.805817
1166.171875	-128.531433
1165.076172	-73.855530
1163.979492	66.733231
1162.882813	-284.940735
1161.786133	-151.670380
1160.688477	124.735397
1159.590820	-38.332352
1158.493164	371.446808
1157.395508	-166.387848
1156.297852	276.503693
1155.199219	635.628784
1154.100586	276.730530
1153.000977	1.355292
1151.902344	212.313446
1150.802734	177.635056
1149.703125	-531.354553
1148.603516	-292.049408
1147.502930	-241.071228
1146.402344	-216.367828
1145.301758	-6.075413
1144.201172	173.122955
1143.099609	-38.046776
1141.999023	-142.124664
1140.896484	27.249559
1139.794922	175.099716
1138.692383	80.334099
1137.590820	213.725586
1136.487305	28.567663
1135.384766	370.818359
1134.281250	387.467804
1133.178711	420.687775
1132.074219	479.915863
1130.970703	114.243561
1129.866211	225.606064
1128.761719	671.357483
1127.657227	633.014404
1126.552734	544.839600
1125.447266	217.195480
1124.341797	505.893494
1123.236328	467.403473
1122.130859	540.226501
1121.024414	252.936035
1119.917969	22.562410
1118.811523	208.919342
1117.704102	520.580261
1116.596680	384.810028
1115.489258	346.059174
1114.381836	359.325043
1113.274414	178.632431
1112.166016	558.289124
1111.057617	252.271179
1109.949219	161.400330
1108.839844	117.773453
1107.730469	272.550354
1106.621094	564.193481
1105.511719	480.274506
1104.401367	445.921661
1103.291016	321.880890
1102.180664	181.356781
1101.070313	349.882172
1099.958984	322.550140
1098.847656	186.755112
1097.736328	378.658875
1096.625000	740.138062
1095.512695	611.344421
1094.400391	468.457611
1093.288086	787.221497
1092.174805	736.151245
1091.062500	682.756897
1089.949219	897.656799
1088.835938	771.284668
1087.721680	353.253265
1086.607422	182.355728
1085.493164	502.953186
1084.378906	327.402954
1083.263672	887.532776
1082.149414	650.891785
1081.034180	773.766602
1079.917969	793.237244
1078.802734	556.794128
1077.686523	529.380371
1076.570313	616.999878
1075.453125	359.652557
1074.336914	583.367737
1073.219727	408.276276
1072.101563	390.368347
1070.984375	590.532593
1069.866211	59.368668
1068.748047	421.235962
1067.629883	347.234009
1066.511719	252.220245
1065.392578	417.183228
1064.273438	607.857117
1063.154297	412.302460
1062.034180	57.742363
1060.914063	344.391327
1059.793945	530.380188
1058.673828	419.363312
1057.552734	322.454590
1056.431641	291.083160
1055.310547	444.383789
1054.189453	270.604584
1053.067383	204.383057
1051.945313	35.503651
1050.823242	-63.195763
1049.701172	295.685181
1048.578125	94.409325
1047.455078	163.913132
1046.332031	23.542276
1045.208008	326.344940
1044.083984	162.812057
1042.959961	106.648651
1041.835938	-23.983246
1040.710938	69.164055
1039.585938	111.108482
1038.460938	-319.597321
1037.335938	-198.260117
1036.209961	-53.631912
1035.083984	46.804832
1033.958008	77.489426
1032.832031	-35.955257
1031.705078	180.941727
1030.578125	25.853777
1029.451172	-68.631432
1028.323242	-267.558350
1027.195313	-508.109375
1026.067383	-274.614838
1024.939453	-473.045776
1023.810547	-615.571228
1022.682617	-56.937878
1021.552734	-547.370850
1020.423828	-373.930878
1019.293945	-652.762024
1018.164063	-256.543793
1017.034180	-184.966080
1015.904297	-224.558624
1014.773438	-261.712524
1013.642578	-467.846039
1012.511719	11.842996
1011.379883	428.893463
1010.248047	236.992157
1009.116211	66.140358
1007.984375	483.276886
1006.851563	305.753510
1005.718750	1044.393066
1004.585938	2044.126587
1003.452148	2176.552002
1002.319336	2327.551025
1001.185547	1156.803345
1000.050781	642.857056
998.916992	152.397583
997.782227	431.265411
996.647461	347.684418
995.512695	95.792290
994.376953	-33.550316
993.241211	19.575357
992.105469	58.982651
990.969727	269.160645
989.833008	87.450874
988.696289	302.419830
987.559570	45.044773
986.421875	499.812042
985.284180	380.998566
984.146484	115.015068
983.008789	77.229294
981.870117	260.565460
980.731445	-276.286163
979.592773	77.600647
978.454102	148.569992
977.314453	132.273056
976.174805	265.571289
975.035156	231.175842
973.894531	470.398407
972.754883	567.237427
971.613281	370.174713
970.472656	336.408325
969.331055	-16.305252
968.190430	184.464737
967.047852	392.166443
965.906250	324.636688
964.763672	181.601639
963.621094	96.119888
962.478516	246.968521
961.334961	83.889954
960.192383	406.843903
959.048828	569.432678
957.904297	312.953186
956.759766	31.564417
955.616211	434.975586
954.470703	440.092072
953.326172	301.210419
952.180664	251.762497
951.035156	33.246197
949.889648	52.793594
948.743164	-14.394870
947.596680	131.158646
946.450195	-95.656158
945.303711	146.097275
944.156250	-36.927139
943.008789	-25.627293
941.861328	159.312119
940.713867	-150.949905
939.565430	-38.794247
938.416992	185.235931
937.267578	331.752106
936.119141	482.910339
934.969727	39.149761
933.820313	534.727295
932.669922	645.129639
931.520508	334.187561
930.370117	48.575321
929.218750	236.834610
928.068359	488.885132
926.916992	1.284542
925.765625	98.804192
924.613281	-267.654572
923.461914	59.838547
922.309570	7.588037
921.156250	-46.790516
920.003906	-312.375397
918.850586	-9.685849
917.697266	61.274994
916.543945	86.895653
915.389648	-3.179848
914.235352	56.716770
913.081055	-262.299530
911.926758	-136.352081
910.771484	64.492432
909.616211	-292.539703
908.460938	128.381210
907.304688	229.587051
906.148438	97.420944
904.992188	44.708538
903.835938	112.166069
902.678711	-6.018904
901.521484	-169.347504
900.364258	-370.990295
899.206055	108.709152
898.047852	-425.328735
896.889648	-49.739494
895.731445	-391.119568
894.572266	-110.523354
893.413086	-211.991730
892.253906	-39.910324
891.094727	48.557869
889.934570	243.206253
888.774414	-18.338428
887.613281	359.217285
886.453125	102.387131
885.291992	-224.223419
884.130859	322.461304
882.968750	5.062973
881.807617	80.223831
880.645508	-49.770733
879.482422	-57.958805
878.320313	731.594604
877.157227	274.964050
875.994141	548.330383
874.830078	254.135574
873.666016	275.279144
872.501953	361.699402
871.337891	79.053391
870.173828	37.267689
869.008789	269.905487
867.843750	302.311493
866.677734	220.044952
865.512695	405.278748
864.346680	462.333801
863.179688	247.531204
862.013672	313.563385
860.846680	707.380188
859.679688	407.318390
858.511719	621.339661
857.344727	539.046753
856.176758	391.713531
855.008789	735.579346
853.839844	733.949585
852.670898	747.973633
851.501953	535.593994
850.333008	616.795837
849.163086	796.482178
847.993164	456.447235
846.823242	371.778015
845.652344	537.803101
844.482422	213.579300
843.311523	444.337067
842.139648	332.667267
840.968750	225.462906
839.796875	-112.053490
838.624023	-161.123047
837.452148	124.975822
836.279297	435.441986
835.106445	359.242432
833.933594	262.898102
832.759766	396.483521
831.585938	507.594910
830.412109	611.870605
829.238281	608.913696
828.063477	467.568115
826.888672	141.098633
825.712891	146.884293
824.538086	70.094040
823.362305	122.488228
822.186523	90.089890
821.009766	-33.721992
819.833008	-90.779564
818.656250	56.903667
817.479492	-414.373230
816.301758	-33.254833
815.124023	-219.748428
813.946289	14.113226
812.768555	72.070869
811.589844	-43.531868
810.411133	231.989792
809.232422	-68.275513
808.052734	-81.937355
806.873047	-542.154175
805.693359	-300.587097
804.512695	-390.044983
803.332031	-197.716934
802.151367	-189.779495
800.970703	-272.932495
799.789063	-176.527786
798.608398	-180.082031
797.425781	-214.806152
796.244141	-398.138275
795.061523	-94.035690
793.878906	-434.861755
792.696289	-137.803986
791.512695	132.406799
790.329102	70.294510
789.145508	267.027435
787.960938	9.933293
786.777344	-30.376495
785.591797	267.576355
784.407227	538.725037
783.221680	177.384613
782.037109	384.081787
780.850586	791.606567
779.665039	308.585114
778.478516	331.406372
777.291992	159.791855
776.105469	184.602341
774.917969	-329.221130
773.730469	333.094330
772.542969	61.890343
771.354492	412.604065
770.166016	465.383972
768.977539	458.509491
767.789063	98.920326
766.599609	492.909119
765.410156	516.539246
764.220703	40.149101
763.030273	376.312714
761.840820	509.714020
760.650391	334.850159
759.458984	333.786285
758.267578	585.594666
757.076172	428.157257
755.884766	851.141296
754.693359	772.682861
753.500977	199.723373
752.308594	134.476517
751.115234	236.122070
749.922852	511.147034
748.729492	340.282562
747.535156	72.856537
746.341797	562.594727
745.147461	270.997803
743.953125	407.213989
742.757813	372.263184
741.563477	-11.292314
740.368164	-92.229172
739.171875	70.074005
737.976563	232.281418
736.780273	107.448486
735.583984	120.614662
734.386719	-69.852226
733.189453	332.923340
731.992188	350.371735
730.794922	70.278725
729.596680	114.024055
728.399414	-78.403473
727.200195	-54.299644
726.001953	0.414052
724.802734	33.269917
723.603516	-84.606438
722.404297	396.066986
721.204102	190.877106
720.003906	68.789268
718.803711	86.491661
717.603516	383.547394
716.402344	335.820831
715.201172	515.011353
713.999023	11.659073
712.797852	847.173462
711.595703	529.380310
710.393555	185.669846
709.190430	25.191570
707.987305	387.597137
706.784180	482.089630
705.581055	267.500885
704.376953	209.812164
703.172852	108.729057
701.968750	127.454041
700.763672	115.819763
699.559570	463.092010
698.353516	-33.186779
697.148438	-96.592873
695.942383	187.809067
694.736328	176.749939
693.530273	200.571396
692.324219	476.388306
691.117188	-422.252869
689.910156	-404.446899
688.702148	-134.819550
687.494141	76.236656
686.286133	209.249100
685.078125	53.932301
683.870117	20.219156
682.661133	53.830311
681.452148	154.722427
680.242188	-342.220398
679.032227	-178.226181
677.822266	-154.938370
676.612305	-263.602478
675.401367	-445.691406
674.191406	-188.325882
672.979492	-406.917816
671.768555	-93.249252
670.556641	-26.146811
669.344727	-93.019325
668.132813	-140.327225
666.919922	-196.191559
665.707031	31.031296
664.494141	381.308563
663.281250	-127.932381
662.067383	-60.506718
660.853516	220.577530
659.639648	199.448517
658.424805	22.991693
657.209961	-517.897278
655.995117	-30.014824
654.779297	263.560822
653.563477	-139.222855
652.347656	-50.614307
651.131836	-177.581802
649.915039	164.913071
648.698242	143.192749
647.481445	22.285683
646.264648	237.004333
645.046875	537.471741
643.829102	398.693573
642.610352	238.192230
641.392578	378.515503
640.173828	447.498077
638.955078	90.520012
637.735352	350.022797
636.515625	194.348923
635.295898	265.950867
634.076172	184.556976
632.855469	117.679153
631.634766	-1.263114
630.414063	-228.069916
629.192383	449.900696
627.971680	180.957062
626.749023	320.931793
625.527344	-15.913567
624.304688	323.839813
623.082031	403.223236
621.859375	-163.279861
620.636719	325.417480
619.413086	232.447235
618.189453	5.620297
616.964844	-198.801117
615.741211	211.911499
614.516602	118.270851
613.291016	-282.657257
612.066406	251.776627
610.840820	-87.960426
609.615234	-241.106812
608.388672	97.694557
607.163086	-5.602448
605.936523	-170.619003
604.708984	-21.543964
