# Supplementary material for: Raman spectroscopy accurately differentiates mucosal healing from non-healing and biochemical changes following biological therapy in inflammatory bowel disease
Source: PLoS One. 2021 Jun 2;16(6):e0252210. doi: 10.1371/journal.pone.0252210 (PMC8172032; doi:10.1371/journal.pone.0252210)
Supplement: S4 Dataset — (ZIP) [file pone.0252210.s006.zip › CD Mucosal healing/EC041-2_base sub CR removed_96__X_-15804.3__Y_36005.9__Z_178.8__Time_1095.txt]

1714.793945	6.350848
1713.817383	-21.845016
1712.840820	-43.401096
1711.864258	-16.602327
1710.886719	82.636581
1709.909180	42.539639
1708.931641	-8.162362
1707.953125	-31.965250
1706.975586	86.331039
1705.997070	35.958530
1705.018555	-59.787914
1704.040039	48.063816
1703.060547	-42.055561
1702.081055	-145.379623
1701.101563	-90.700714
1700.122070	52.346359
1699.142578	-10.402782
1698.162109	162.240921
1697.181641	-47.209919
1696.201172	-58.691830
1695.220703	-8.572195
1694.239258	17.633265
1693.257813	145.451797
1692.276367	-30.944538
1691.294922	65.131248
1690.313477	62.605236
1689.331055	100.251160
1688.348633	-69.980690
1687.366211	117.345482
1686.383789	179.465118
1685.400391	55.148579
1684.416992	50.974670
1683.433594	38.986954
1682.450195	155.030106
1681.465820	169.995712
1680.482422	60.017548
1679.498047	232.395004
1678.512695	317.044983
1677.528320	252.859116
1676.542969	127.689682
1675.558594	204.874573
1674.572266	165.194778
1673.586914	200.149246
1672.601563	370.797974
1671.615234	262.556061
1670.628906	446.735840
1669.642578	341.528503
1668.655273	178.116989
1667.668945	439.691956
1666.681641	292.596527
1665.694336	291.671875
1664.706055	155.612061
1663.718750	250.531265
1662.730469	340.259491
1661.742188	469.876251
1660.753906	408.763428
1659.764648	347.828369
1658.775391	395.697754
1657.787109	475.493561
1656.796875	388.560181
1655.807617	368.013275
1654.818359	254.981461
1653.828125	335.321350
1652.837891	394.605103
1651.846680	300.577240
1650.856445	413.016571
1649.865234	277.000092
1648.874023	209.908722
1647.882813	177.336624
1646.891602	121.129364
1645.899414	125.826523
1644.907227	149.135025
1643.915039	-1.717295
1642.922852	6.012972
1641.930664	71.923225
1640.937500	-30.967009
1639.944336	32.505993
1638.951172	193.652466
1637.957031	-14.353493
1636.963867	91.578979
1635.969727	-113.470581
1634.975586	-49.531925
1633.981445	-72.470184
1632.986328	-119.017059
1631.991211	-49.576672
1630.996094	-24.838373
1630.000977	-44.776672
1629.005859	-43.568710
1628.009766	-31.761219
1627.013672	19.578154
1626.017578	63.079887
1625.021484	138.187943
1624.024414	-99.516159
1623.028320	80.864082
1622.031250	295.386169
1621.033203	8.072932
1620.036133	23.010931
1619.038086	-64.422585
1618.041016	200.054581
1617.041992	170.466644
1616.043945	33.345497
1615.045898	93.111473
1614.046875	-62.212803
1613.047852	225.794037
1612.048828	136.136200
1611.048828	-13.746542
1610.049805	95.942101
1609.049805	92.933952
1608.049805	113.531181
1607.048828	37.229404
1606.048828	269.984955
1605.047852	138.743820
1604.046875	177.713440
1603.045898	25.645294
1602.044922	12.322178
1601.042969	38.247791
1600.041016	129.550018
1599.039063	-140.004898
1598.037109	-9.484129
1597.034180	19.049259
1596.031250	34.503510
1595.028320	-49.322765
1594.025391	-5.139699
1593.022461	-2.763355
1592.018555	-81.333786
1591.014648	-102.459190
1590.010742	121.708542
1589.006836	-11.668491
1588.001953	246.254120
1586.997070	240.651062
1585.992188	-4.842792
1584.987305	132.936279
1583.982422	88.197899
1582.976563	14.786074
1581.970703	-48.202354
1580.964844	26.842762
1579.958984	94.011589
1578.952148	-0.294735
1577.945313	4.310453
1576.938477	-35.361382
1575.931641	68.037399
1574.924805	-80.956558
1573.916992	71.732208
1572.909180	-35.687016
1571.901367	41.455334
1570.893555	35.354744
1569.884766	-79.923103
1568.876953	-21.146143
1567.868164	53.135159
1566.858398	-54.434971
1565.849609	-97.104057
1564.839844	39.277470
1563.830078	89.913269
1562.820313	-25.568260
1561.810547	9.385655
1560.799805	-2.415759
1559.790039	146.482956
1558.779297	118.987785
1557.767578	3.325336
1556.756836	128.623840
1555.745117	178.678268
1554.733398	140.591507
1553.721680	115.405884
1552.709961	-26.329409
1551.697266	36.399746
1550.685547	86.103867
1549.672852	-164.392303
1548.659180	94.705986
1547.646484	105.373100
1546.632813	144.403732
1545.619141	-2.763878
1544.605469	23.217096
1543.591797	198.980148
1542.577148	46.520123
1541.562500	-33.627686
1540.547852	51.448143
1539.533203	-49.456161
1538.518555	53.516193
1537.502930	-42.329067
1536.487305	47.553116
1535.471680	119.272079
1534.456055	51.632992
1533.439453	99.970253
1532.422852	217.815628
1531.406250	28.856710
1530.389648	79.535500
1529.373047	1.319926
1528.355469	-66.636452
1527.337891	171.788437
1526.320313	29.028435
1525.302734	-98.295609
1524.284180	21.397476
1523.265625	40.632961
1522.247070	21.209034
1521.228516	184.313568
1520.208984	0.174062
1519.190430	-1.436782
1518.170898	58.559666
1517.151367	-84.523201
1516.130859	67.806145
1515.111328	-80.485176
1514.090820	158.953552
1513.070313	151.769058
1512.049805	126.556656
1511.028320	85.886803
1510.006836	-16.403097
1508.986328	-223.871384
1507.963867	120.043388
1506.942383	143.262085
1505.919922	-125.827705
1504.898438	-30.925493
1503.875977	92.055344
1502.852539	-72.002754
1501.830078	140.461349
1500.806641	-218.262878
1499.783203	134.829239
1498.759766	124.253151
1497.736328	44.533173
1496.711914	-32.656216
1495.687500	58.959423
1494.663086	-54.107777
1493.638672	-172.291473
1492.613281	-88.534492
1491.587891	20.695671
1490.563477	19.964893
1489.537109	-14.041247
1488.511719	87.298309
1487.485352	7.236405
1486.458984	90.559235
1485.432617	35.968010
1484.406250	91.090698
1483.379883	138.495728
1482.352539	68.490486
1481.325195	-62.731373
1480.297852	106.936684
1479.269531	146.475815
1478.241211	211.448929
1477.213867	258.530426
1476.184570	277.515930
1475.156250	283.735077
1474.127930	223.709961
1473.098633	265.508545
1472.069336	309.804291
1471.040039	366.777069
1470.009766	433.865875
1468.979492	368.623138
1467.950195	267.786011
1466.918945	461.902527
1465.888672	523.729675
1464.857422	450.793579
1463.827148	558.293091
1462.795898	431.988678
1461.763672	628.288696
1460.732422	796.561890
1459.700195	654.991516
1458.667969	762.226074
1457.635742	643.534119
1456.603516	689.803650
1455.570313	677.686340
1454.537109	665.562988
1453.503906	648.364441
1452.470703	795.946350
1451.436523	664.646912
1450.403320	776.671997
1449.369141	718.891235
1448.333984	838.427917
1447.299805	973.113708
1446.264648	738.080139
1445.230469	756.286804
1444.194336	744.098755
1443.159180	709.153198
1442.124023	666.636963
1441.087891	664.600220
1440.051758	627.167908
1439.015625	802.115479
1437.978516	698.956909
1436.941406	656.498779
1435.904297	555.958984
1434.867188	425.161682
1433.830078	468.682251
1432.791992	378.370636
1431.754883	144.236069
1430.715820	195.381119
1429.677734	400.445465
1428.639648	219.468552
1427.600586	215.127518
1426.561523	127.592934
1425.522461	62.805222
1424.482422	199.698441
1423.443359	298.762848
1422.403320	-50.661758
1421.363281	146.687790
1420.322266	107.241722
1419.282227	55.258572
1418.241211	18.417206
1417.200195	107.456207
1416.159180	126.030754
1415.117188	-69.213028
1414.076172	135.569000
1413.034180	8.359657
1411.992188	-35.799957
1410.949219	133.730515
1409.907227	-56.124046
1408.864258	25.469978
1407.821289	9.100383
1406.777344	12.854887
1405.734375	-154.083191
1404.690430	20.477444
1403.646484	-13.308242
1402.602539	45.799725
1401.557617	-28.046360
1400.513672	21.086363
1399.468750	85.275253
1398.423828	41.675018
1397.377930	-59.523842
1396.333008	-77.929886
1395.287109	86.603874
1394.241211	55.728012
1393.195313	-80.273705
1392.148438	46.722984
1391.101563	5.989559
1390.054688	-67.215637
1389.007813	179.940933
1387.960938	-23.263884
1386.913086	36.278717
1385.865234	-56.692326
1384.817383	102.931847
1383.769531	-29.907894
1382.720703	-180.141693
1381.671875	-65.424408
1380.623047	141.717010
1379.574219	-3.309849
1378.524414	46.524021
1377.475586	24.002581
1376.425781	-185.647598
1375.375977	-20.869844
1374.325195	-205.374298
1373.274414	-77.976509
1372.224609	-5.431721
1371.172852	27.231926
1370.122070	149.673920
1369.070313	122.590233
1368.019531	255.034225
1366.967773	8.847580
1365.915039	39.249374
1364.863281	92.108032
1363.810547	30.485229
1362.757813	-21.101305
1361.705078	-85.050873
1360.651367	102.337067
1359.598633	113.116829
1358.544922	-30.231459
1357.491211	147.248047
1356.436523	-18.308392
1355.382813	144.293655
1354.328125	46.003433
1353.273438	84.430824
1352.217773	40.938797
1351.163086	-47.163486
1350.107422	-100.424431
1349.051758	49.904224
1347.996094	-8.203982
1346.939453	18.109257
1345.883789	101.517700
1344.827148	100.632622
1343.769531	275.816345
1342.712891	227.913132
1341.655273	301.505280
1340.598633	152.149673
1339.540039	253.080551
1338.482422	287.163879
1337.423828	370.800629
1336.366211	273.759186
1335.307617	233.730759
1334.248047	297.690826
1333.189453	359.209167
1332.129883	210.524109
1331.070313	193.010696
1330.010742	118.698891
1328.950195	341.064850
1327.890625	395.356476
1326.830078	84.030365
1325.768555	217.491577
1324.708008	383.056000
1323.646484	239.975433
1322.585938	395.692505
1321.523438	368.760254
1320.461914	452.925598
1319.400391	517.369995
1318.337891	382.064087
1317.275391	0.293233
1316.211914	360.758698
1315.149414	277.480438
1314.085938	177.033325
1313.022461	234.347946
1311.958984	328.630829
1310.894531	422.915436
1309.831055	541.829590
1308.766602	298.900787
1307.701172	321.897095
1306.636719	386.759583
1305.571289	554.947510
1304.505859	378.802246
1303.440430	382.268494
1302.375000	324.319244
1301.308594	406.522491
1300.242188	333.930267
1299.175781	389.155243
1298.109375	446.852997
1297.041992	300.749878
1295.975586	333.970520
1294.908203	286.214264
1293.839844	253.236420
1292.772461	257.114563
1291.704102	278.195648
1290.635742	171.780319
1289.567383	342.502686
1288.498047	427.387085
1287.428711	313.758453
1286.360352	315.376160
1285.290039	263.126373
1284.220703	147.258209
1283.150391	90.234413
1282.080078	356.410950
1281.009766	257.820313
1279.939453	350.166870
1278.868164	117.120705
1277.796875	238.862900
1276.725586	169.838989
1275.654297	389.363678
1274.582031	479.266388
1273.509766	229.471130
1272.437500	351.182281
1271.365234	370.270203
1270.291992	308.778229
1269.218750	379.183044
1268.145508	246.968292
1267.072266	290.553131
1265.999023	375.618469
1264.924805	387.479248
1263.850586	350.573914
1262.776367	313.703522
1261.701172	357.312897
1260.625977	300.989899
1259.550781	356.799225
1258.475586	278.604340
1257.400391	312.502197
1256.324219	438.933777
1255.248047	355.940979
1254.171875	336.283783
1253.094727	365.316345
1252.018555	197.272461
1250.941406	255.533081
1249.864258	359.984741
1248.786133	488.711151
1247.708008	362.142761
1246.630859	400.904327
1245.551758	254.983826
1244.473633	383.645752
1243.394531	385.956696
1242.316406	262.005829
1241.236328	388.160065
1240.157227	70.094994
1239.077148	256.905579
1237.998047	283.515900
1236.917969	365.899872
1235.836914	535.545105
1234.756836	120.820007
1233.675781	360.735596
1232.594727	326.698914
1231.512695	-46.528496
1230.431641	198.099487
1229.349609	350.585175
1228.267578	258.451782
1227.185547	209.927185
1226.102539	185.615692
1225.019531	190.344269
1223.936523	173.291000
1222.853516	202.188614
1221.769531	173.030136
1220.686523	155.965332
1219.602539	247.657623
1218.517578	177.395416
1217.433594	174.800247
1216.348633	288.128265
1215.263672	123.689941
1214.178711	38.982750
1213.092773	12.225248
1212.007813	258.160187
1210.921875	289.240936
1209.834961	243.100693
1208.749023	218.672714
1207.662109	179.769684
1206.575195	256.570404
1205.488281	179.081177
1204.400391	53.417015
1203.313477	168.681290
1202.225586	83.979576
1201.136719	90.788849
1200.048828	56.654026
1198.959961	17.697182
1197.871094	96.641235
1196.782227	156.281647
1195.692383	124.476509
1194.603516	42.167442
1193.513672	178.639481
1192.423828	19.393034
1191.333008	-135.003876
1190.242188	54.195324
1189.151367	-61.758801
1188.060547	-211.306061
1186.969727	-46.301331
1185.877930	-20.617039
1184.786133	-208.550430
1183.694336	-34.142876
1182.601563	46.607197
1181.509766	36.167374
1180.416992	16.110413
1179.323242	46.370522
1178.230469	-24.064030
1177.136719	-58.559063
1176.042969	50.660694
1174.949219	-19.817114
1173.854492	-16.070145
1172.760742	-72.197731
1171.666016	-39.781693
1170.570313	-16.984428
1169.475586	276.098816
1168.379883	9.357782
1167.284180	-39.698582
1166.188477	61.844604
1165.091797	-90.040627
1163.996094	92.650406
1162.899414	244.167572
1161.801758	-117.941444
1160.705078	-40.535095
1159.607422	-223.425125
1158.509766	56.784439
1157.412109	50.478279
1156.313477	203.985733
1155.215820	59.238743
1154.117188	191.147995
1153.017578	86.928230
1151.918945	206.787933
1150.819336	-49.971703
1149.719727	141.272156
1148.620117	106.105446
1147.519531	-43.392597
1146.418945	195.236893
1145.318359	12.394352
1144.217773	-63.303947
1143.116211	-72.383347
1142.014648	177.796829
1140.913086	287.514008
1139.811523	128.467499
1138.708984	59.790134
1137.606445	238.279922
1136.503906	62.619640
1135.401367	12.911952
1134.297852	10.690001
1133.194336	-195.767563
1132.090820	-22.332628
1130.987305	155.738144
1129.882813	298.099915
1128.778320	317.006073
1127.673828	103.436340
1126.569336	333.356750
1125.463867	238.351120
1124.358398	171.798950
1123.252930	192.924133
1122.146484	294.554596
1121.041016	192.418091
1119.934570	241.846939
1118.828125	170.483505
1117.720703	153.557983
1116.613281	316.457947
1115.505859	318.377075
1114.398438	24.602777
1113.291016	-49.140938
1112.182617	160.825272
1111.074219	72.843208
1109.964844	129.022873
1108.856445	234.770370
1107.747070	323.903961
1106.637695	124.863190
1105.528320	180.876999
1104.417969	246.277023
1103.307617	212.505829
1102.197266	207.039444
1101.086914	241.651733
1099.975586	330.461395
1098.864258	265.953094
1097.752930	319.312836
1096.641602	304.282318
1095.529297	348.136414
1094.416992	236.479065
1093.304688	353.294159
1092.191406	251.058701
1091.079102	374.839630
1089.965820	112.571968
1088.852539	226.874374
1087.738281	322.280518
1086.624023	318.849518
1085.509766	209.593658
1084.395508	293.133545
1083.280273	261.453033
1082.166016	335.512787
1081.050781	296.759460
1079.934570	321.417114
1078.819336	306.136078
1077.703125	323.710510
1076.586914	313.099152
1075.469727	4.476192
1074.353516	176.900177
1073.236328	147.527557
1072.119141	57.191116
1071.000977	252.885376
1069.882813	64.104286
1068.765625	128.473633
1067.646484	87.374222
1066.528320	72.055336
1065.409180	255.766159
1064.290039	118.660812
1063.170898	182.898117
1062.050781	202.634674
1060.930664	175.569580
1059.810547	167.223923
1058.690430	245.397141
1057.569336	281.446075
1056.449219	170.232101
1055.327148	196.926102
1054.206055	317.058624
1053.083984	35.397430
1051.961914	169.517563
1050.839844	151.828827
1049.717773	5.777137
1048.594727	100.140251
1047.471680	96.478554
1046.348633	160.461609
1045.224609	289.707031
1044.101563	-61.355480
1042.976563	214.726288
1041.852539	52.600952
1040.728516	95.573608
1039.603516	103.590042
1038.478516	-37.424179
1037.352539	119.629089
1036.227539	211.450867
1035.101563	121.726120
1033.974609	-54.031837
1032.848633	258.756866
1031.721680	34.236217
1030.594727	223.659821
1029.467773	124.789978
1028.340820	67.806953
1027.212891	94.495499
1026.084961	-71.597878
1024.956055	-33.253830
1023.828125	-124.919113
1022.699219	-144.576477
1021.570313	-124.758598
1020.440430	27.302748
1019.311523	61.022961
1018.181641	-104.688995
1017.050781	-318.994629
1015.920898	-92.784325
1014.790039	8.200576
1013.659180	37.339348
1012.528320	22.476257
1011.396484	93.318130
1010.265625	55.340549
1009.132813	-45.100636
1008.000977	62.800842
1006.868164	135.967010
1005.736328	79.598824
1004.602539	390.955719
1003.469727	512.619019
1002.335938	659.671082
1001.202148	594.081726
1000.068359	389.931427
998.933594	135.082458
997.799805	125.164131
996.665039	182.225784
995.529297	15.393892
994.394531	-98.253242
993.258789	7.351459
992.123047	-78.507072
990.986328	22.485741
989.849609	54.298351
988.712891	351.193817
987.576172	-13.378317
986.439453	27.728804
985.301758	-23.287333
984.164063	197.479034
983.025391	68.231300
981.887695	256.714020
980.749023	-84.126282
979.610352	198.692184
978.470703	-8.507953
977.332031	156.952133
976.192383	241.900040
975.051758	168.246277
973.912109	-15.636195
972.771484	28.041317
971.630859	9.718303
970.490234	163.663513
969.348633	58.146069
968.207031	90.428543
967.065430	-72.317009
965.923828	93.115623
964.781250	79.600136
963.638672	13.388193
962.496094	167.328552
961.352539	4.933660
960.208984	-81.729538
959.065430	255.508011
957.921875	100.190338
956.777344	-55.019650
955.632813	101.228035
954.488281	268.884613
953.343750	-101.236389
952.198242	-15.895804
951.052734	44.284492
949.907227	122.767403
948.760742	-114.232254
947.614258	227.163528
946.467773	104.578720
945.321289	203.684189
944.173828	8.149954
943.026367	25.102818
941.878906	167.643295
940.730469	40.837952
939.582031	153.717758
938.433594	111.457413
937.285156	48.728672
936.135742	182.159698
934.987305	69.367805
933.836914	77.452682
932.687500	35.446152
931.537109	200.795227
930.386719	161.129166
929.236328	103.303246
928.084961	154.807098
926.934570	108.462555
925.783203	43.971817
924.630859	-184.241440
923.478516	-196.255280
922.327148	64.624580
921.173828	79.906036
920.021484	-45.687950
918.868164	119.643776
917.714844	105.476257
916.561523	-81.251373
915.407227	-177.037521
914.252930	122.233772
913.098633	31.051388
911.944336	-80.474686
910.789063	-166.964828
909.633789	-71.954651
908.478516	43.449013
907.322266	4.688332
906.166016	-102.010689
905.009766	-74.952194
903.853516	-0.306539
902.696289	-11.723288
901.539063	-93.292015
900.381836	-145.367676
899.223633	1.756666
898.065430	-54.785046
896.907227	205.402206
895.749023	92.357948
894.589844	35.916138
893.430664	4.391250
892.271484	52.000530
891.112305	124.466095
889.952148	-78.647575
888.791992	-143.889420
887.630859	-17.174431
886.470703	-1.095191
885.309570	35.307945
884.148438	-11.759188
882.986328	-115.172470
881.825195	-26.838156
880.663086	2.857825
879.500000	16.780149
878.337891	46.491180
877.174805	139.285736
876.011719	-40.480125
874.847656	68.089264
873.684570	-1.227091
872.520508	-36.732891
871.355469	-40.705112
870.191406	139.814819
869.026367	45.866058
867.861328	17.185354
866.695313	175.121567
865.530273	36.319691
864.364258	243.635345
863.197266	190.270035
862.031250	92.022964
860.864258	52.210739
859.697266	16.917667
858.530273	206.085434
857.362305	54.107876
856.194336	189.351471
855.026367	12.792099
853.857422	275.800140
852.688477	166.565323
851.519531	86.521492
850.350586	55.813442
849.180664	83.364326
848.010742	263.196838
846.840820	131.715515
845.670898	259.967529
844.500000	5.459976
843.329102	84.453842
842.157227	103.011932
840.986328	199.832657
839.814453	289.896820
838.642578	17.788645
837.469727	47.504513
836.296875	106.246796
835.124023	131.449371
833.951172	-30.957830
832.777344	0.948355
831.603516	-72.079880
830.429688	285.623749
829.255859	165.691391
828.081055	72.571541
826.906250	235.942215
825.731445	44.728519
824.555664	27.455128
823.379883	88.173141
822.204102	93.150444
821.027344	-33.307053
819.851563	-99.592461
818.674805	50.093220
817.497070	112.884079
816.320313	111.096069
815.142578	-59.792168
813.963867	-172.789108
812.786133	-121.193939
811.607422	-5.170650
810.428711	-51.477520
809.250000	79.989342
808.070313	-46.336296
806.890625	-37.137451
805.710938	-7.980126
804.531250	52.221058
803.350586	-147.313065
802.169922	-22.805452
800.988281	-47.018673
799.807617	64.049332
798.625977	-68.877037
797.444336	-24.416128
796.261719	55.457523
795.079102	-101.827484
793.896484	-64.118301
792.713867	51.062153
791.530273	70.944366
790.346680	55.369190
789.163086	64.116463
787.979492	-40.017338
786.794922	-93.252945
785.610352	32.648087
784.425781	28.002769
783.240234	107.329605
782.054688	-3.479529
780.869141	192.858246
779.682617	86.432663
778.496094	234.002930
777.309570	253.407608
776.123047	-5.372132
774.935547	27.252453
773.748047	-101.241524
772.560547	19.556847
771.373047	5.736212
770.184570	-30.162590
768.996094	15.480307
767.806641	180.070953
766.618164	216.758652
765.428711	96.995323
764.239258	-38.163437
763.048828	357.322144
761.858398	68.007767
760.667969	273.949005
759.477539	167.333344
758.286133	190.509109
757.094727	165.256760
755.903320	150.973785
754.710938	187.214539
753.518555	203.624878
752.326172	147.488037
751.133789	144.058044
749.940430	-4.346148
748.747070	-139.542374
747.553711	243.306427
746.359375	252.875641
745.166016	152.710464
743.970703	8.683389
742.776367	64.247520
741.581055	139.479996
740.385742	78.743973
739.190430	22.386412
737.994141	242.065079
736.797852	78.298531
735.601563	212.389862
734.405273	-30.175243
733.208008	147.587143
732.010742	-118.987801
730.813477	143.969467
729.615234	-28.494659
728.416992	-25.969660
727.218750	-75.945297
726.020508	-99.699394
724.821289	38.228508
723.622070	-33.666927
722.422852	42.966423
721.222656	-66.077003
720.022461	45.398758
718.822266	91.317192
717.621094	6.257885
716.420898	84.836060
715.218750	12.850705
714.017578	-46.038738
712.815430	123.980560
711.614258	259.026978
710.411133	226.195267
709.208984	165.039719
708.005859	132.203171
706.802734	134.203323
705.599609	-116.349579
704.395508	77.199310
703.191406	-66.638069
701.987305	20.177301
700.782227	200.456543
699.577148	-54.254116
698.372070	54.189873
697.166992	8.257285
695.960938	188.315948
694.754883	187.969818
693.548828	79.018806
692.341797	26.563196
691.135742	87.016060
689.927734	-30.543623
688.720703	-161.069489
687.512695	3.494440
686.304688	20.495504
685.096680	-222.715469
683.888672	136.852982
682.679688	34.604050
681.470703	-165.103134
680.260742	-35.430775
679.050781	20.548660
677.840820	-53.412510
676.630859	91.316956
675.419922	26.045696
674.209961	-8.887223
672.998047	224.455063
671.787109	-50.557716
670.575195	27.027359
669.363281	-7.821070
668.151367	-77.215752
666.938477	91.127769
665.725586	41.223083
664.512695	-15.113797
663.299805	133.733963
662.085938	6.209183
660.872070	44.961201
659.658203	100.986786
658.443359	107.397858
657.228516	92.270493
656.013672	-22.003944
654.797852	77.232521
653.583008	79.475853
652.366211	51.586277
651.150391	68.994263
649.934570	-70.789558
648.717773	65.158691
647.500000	-74.470535
646.283203	7.705162
645.065430	-2.635111
643.847656	-60.246452
642.629883	67.196335
641.411133	-3.194970
640.192383	-34.796623
638.973633	101.326996
637.753906	20.416792
636.534180	186.669678
635.314453	217.600464
634.094727	-86.401070
632.874023	118.616310
631.653320	-105.661369
630.432617	-72.252411
629.211914	89.945007
627.990234	-99.615593
626.768555	32.656963
625.545898	122.074783
624.324219	132.236481
623.101563	168.198654
621.877930	15.702209
620.655273	126.833679
619.431641	218.739075
618.208008	-121.771950
616.983398	-164.496902
615.759766	-76.554832
614.535156	5.037970
613.310547	88.844856
612.084961	14.476043
610.859375	-21.255219
609.633789	13.689917
608.408203	91.483139
607.181641	62.538921
605.955078	-34.616825
604.728516	47.794155
