# Supplementary material for: Raman spectroscopy accurately differentiates mucosal healing from non-healing and biochemical changes following biological therapy in inflammatory bowel disease
Source: PLoS One. 2021 Jun 2;16(6):e0252210. doi: 10.1371/journal.pone.0252210 (PMC8172032; doi:10.1371/journal.pone.0252210)
Supplement: S4 Dataset — (ZIP) [file pone.0252210.s006.zip › CD Mucosal healing/OC030-1 post_base sub cr removed_85__X_-19537.5__Y_47774.5__Time_948.txt]

1714.774414	-90.657806
1713.797852	-59.614868
1712.820313	-23.399618
1711.843750	-50.303505
1710.866211	15.415511
1709.888672	-96.871582
1708.911133	52.603149
1707.933594	236.092545
1706.955078	59.976448
1705.976563	78.985832
1704.998047	92.335953
1704.019531	373.200378
1703.040039	198.968826
1702.061523	110.570747
1701.082031	297.965363
1700.101563	228.900284
1699.122070	387.660461
1698.141602	349.142090
1697.161133	525.185120
1696.180664	581.774719
1695.200195	588.556030
1694.218750	497.566589
1693.238281	439.878174
1692.256836	511.602692
1691.274414	584.642944
1690.292969	464.384460
1689.310547	583.138367
1688.328125	652.828003
1687.345703	737.570007
1686.363281	541.526611
1685.379883	704.592957
1684.396484	589.790527
1683.413086	868.731689
1682.429688	670.267578
1681.445313	873.497925
1680.461914	778.130127
1679.477539	810.211792
1678.493164	903.240295
1677.507813	833.708496
1676.523438	766.791687
1675.538086	790.211243
1674.552734	1036.944458
1673.566406	746.624573
1672.581055	1035.919312
1671.594727	1051.519043
1670.608398	966.364258
1669.622070	876.174133
1668.634766	964.156738
1667.648438	906.467468
1666.661133	1154.329712
1665.673828	1078.768799
1664.685547	902.828918
1663.698242	1059.009277
1662.709961	1096.257935
1661.721680	1176.442993
1660.733398	1111.382324
1659.744141	1076.051147
1658.755859	1203.001465
1657.766602	1049.739624
1656.777344	1164.670898
1655.787109	1063.106934
1654.797852	988.806519
1653.807617	1052.841064
1652.817383	675.754089
1651.827148	751.923035
1650.835938	635.748474
1649.844727	377.644897
1648.853516	347.797455
1647.862305	279.139191
1646.871094	97.724602
1645.878906	157.590286
1644.886719	265.818695
1643.894531	-97.794281
1642.902344	-146.234558
1641.910156	62.229736
1640.916992	213.395721
1639.923828	-27.715620
1638.930664	-25.183285
1637.936523	96.871803
1636.943359	-67.593063
1635.949219	-25.528708
1634.955078	-148.622421
1633.960938	-38.928028
1632.965820	61.040440
1631.970703	-90.977051
1630.975586	66.001633
1629.980469	-23.664112
1628.985352	92.854202
1627.989258	49.659203
1626.993164	2.075600
1625.997070	273.598053
1625.000977	359.145477
1624.003906	311.400665
1623.007813	685.046448
1622.010742	772.904907
1621.012695	680.244812
1620.015625	979.797668
1619.017578	683.882874
1618.020508	648.803040
1617.021484	514.742615
1616.023438	554.707642
1615.025391	498.316284
1614.026367	340.369995
1613.027344	196.324539
1612.028320	433.242889
1611.028320	364.035980
1610.029297	426.584106
1609.029297	445.224701
1608.029297	695.047424
1607.028320	607.524292
1606.028320	758.957336
1605.027344	753.852173
1604.026367	759.813721
1603.025391	674.761292
1602.023438	726.365295
1601.022461	862.197327
1600.020508	726.527832
1599.018555	685.565491
1598.016602	587.614868
1597.013672	490.201813
1596.010742	523.953064
1595.007813	518.961060
1594.004883	433.447998
1593.001953	431.958282
1591.998047	639.742310
1590.994141	649.462463
1589.990234	641.291199
1588.986328	560.433899
1587.981445	811.239014
1586.976563	911.012146
1585.971680	1044.951904
1584.966797	1043.584351
1583.961914	1003.408142
1582.956055	989.585693
1581.950195	1257.365601
1580.944336	934.052490
1579.938477	1131.882446
1578.931641	1116.370850
1577.924805	1088.042847
1576.917969	1236.854736
1575.911133	1203.645752
1574.904297	949.503296
1573.896484	1057.088257
1572.888672	956.745178
1571.880859	1111.288208
1570.873047	876.023193
1569.864258	957.937012
1568.855469	1047.666382
1567.846680	958.195068
1566.837891	967.463196
1565.829102	1290.866089
1564.819336	1274.134888
1563.809570	1304.109009
1562.799805	1149.843384
1561.790039	1376.898193
1560.779297	1178.522705
1559.768555	1047.579590
1558.757813	1225.080688
1557.747070	992.946411
1556.736328	1214.242554
1555.724609	1116.714233
1554.712891	1086.440308
1553.701172	1366.767578
1552.689453	1281.803955
1551.676758	1274.378662
1550.664063	1238.321045
1549.651367	1238.318604
1548.638672	1230.365845
1547.625977	1165.321899
1546.612305	1345.725098
1545.598633	1228.563843
1544.584961	1294.711548
1543.571289	1066.036987
1542.556641	1082.630127
1541.541992	1181.602539
1540.527344	1096.933838
1539.512695	1019.770203
1538.498047	916.544922
1537.482422	828.562805
1536.466797	760.959290
1535.451172	767.878357
1534.434570	911.164612
1533.418945	827.172119
1532.402344	701.650940
1531.385742	846.450195
1530.369141	717.724792
1529.351563	727.820068
1528.334961	541.811096
1527.317383	661.949890
1526.299805	670.971191
1525.281250	285.824127
1524.263672	489.748322
1523.245117	387.052002
1522.226563	613.256897
1521.208008	417.225677
1520.188477	483.140839
1519.168945	314.710388
1518.150391	451.779449
1517.129883	326.306366
1516.110352	264.701019
1515.089844	256.649231
1514.070313	286.704193
1513.049805	103.250404
1512.028320	245.429779
1511.007813	79.189667
1509.986328	171.726288
1508.964844	76.551201
1507.943359	63.057438
1506.921875	56.836006
1505.899414	-47.220200
1504.876953	14.927262
1503.854492	43.310459
1502.832031	30.265854
1501.808594	-11.378428
1500.786133	153.986542
1499.762695	11.633458
1498.739258	30.168388
1497.714844	30.350264
1496.691406	-36.408646
1495.666992	-67.757545
1494.642578	-53.483501
1493.617188	-80.554008
1492.592773	-59.456177
1491.567383	19.989378
1490.541992	124.536491
1489.516602	-72.826012
1488.491211	56.411846
1487.464844	29.407732
1486.438477	190.932373
1485.412109	83.972816
1484.385742	259.923981
1483.358398	361.400177
1482.331055	337.446747
1481.303711	392.171997
1480.276367	581.623230
1479.249023	457.056091
1478.220703	643.087646
1477.192383	642.650574
1476.164063	809.982849
1475.135742	745.095825
1474.106445	827.555054
1473.077148	1283.876221
1472.047852	1037.115112
1471.018555	1212.557983
1469.989258	1334.151611
1468.958984	1554.546509
1467.928711	1400.656860
1466.898438	1958.459106
1465.868164	1854.740112
1464.836914	1971.851563
1463.805664	2141.961670
1462.774414	2174.506104
1461.743164	2262.614746
1460.710938	2347.833252
1459.679688	2237.250000
1458.647461	2464.014160
1457.615234	2517.833984
1456.582031	2660.144775
1455.549805	2680.387939
1454.516602	2680.055908
1453.483398	2778.362061
1452.449219	2714.115967
1451.416016	2718.112061
1450.381836	2992.994873
1449.347656	2917.916016
1448.313477	2994.626221
1447.279297	2782.401367
1446.244141	2719.420410
1445.208984	2618.299316
1444.173828	2641.039307
1443.138672	2461.168213
1442.102539	2508.848145
1441.066406	2662.562744
1440.030273	2252.170410
1438.994141	2329.716064
1437.958008	2161.910400
1436.920898	2021.811523
1435.883789	2010.487915
1434.846680	1642.890625
1433.808594	1573.302734
1432.771484	1619.799194
1431.733398	1199.155640
1430.695313	1136.967041
1429.657227	1163.029907
1428.618164	949.322327
1427.579102	738.154358
1426.540039	796.819580
1425.500977	625.985535
1424.461914	596.320801
1423.421875	480.921326
1422.381836	398.286896
1421.341797	250.166016
1420.301758	474.802368
1419.260742	273.792847
1418.219727	198.725067
1417.178711	60.770321
1416.137695	114.111626
1415.096680	-43.871777
1414.054688	-224.426788
1413.012695	138.273254
1411.970703	-253.359314
1410.928711	-142.082108
1409.885742	-71.034576
1408.842773	-65.283928
1407.799805	-175.020538
1406.756836	-86.243431
1405.712891	-87.839005
1404.668945	-169.680603
1403.625000	4.596862
1402.581055	158.823242
1401.537109	87.307838
1400.492188	103.694748
1399.447266	308.259277
1398.402344	344.887695
1397.357422	331.500336
1396.311523	488.638062
1395.265625	665.893799
1394.219727	464.982605
1393.173828	309.390961
1392.126953	311.746033
1391.081055	311.785065
1390.034180	326.990753
1388.986328	124.656448
1387.939453	115.242798
1386.891602	178.534073
1385.843750	79.456047
1384.795898	95.624443
1383.748047	-5.485739
1382.699219	76.066078
1381.651367	-37.059181
1380.602539	207.267395
1379.552734	214.446915
1378.503906	141.976608
1377.454102	134.660278
1376.404297	62.699341
1375.354492	63.378643
1374.303711	211.476746
1373.253906	132.818176
1372.203125	-0.422250
1371.152344	233.141754
1370.100586	110.424164
1369.049805	32.906250
1367.998047	75.273270
1366.946289	-24.078178
1365.894531	238.004959
1364.841797	189.016602
1363.789063	43.259426
1362.736328	82.032692
1361.683594	-117.783417
1360.630859	3.705816
1359.577148	108.024513
1358.523438	-75.841011
1357.469727	218.016327
1356.415039	191.413239
1355.361328	249.643570
1354.306641	457.227722
1353.251953	289.969360
1352.197266	366.484955
1351.141602	401.076599
1350.085938	485.631622
1349.030273	692.093384
1347.974609	476.985138
1346.918945	555.034302
1345.862305	916.122986
1344.805664	721.951843
1343.749023	986.847534
1342.691406	684.366638
1341.634766	734.255432
1340.577148	811.714905
1339.519531	790.410339
1338.460938	920.521362
1337.403320	729.065552
1336.344727	825.181702
1335.286133	723.622131
1334.226563	704.105530
1333.167969	563.744019
1332.108398	458.416809
1331.048828	474.652954
1329.989258	426.962189
1328.928711	663.879639
1327.869141	535.332947
1326.808594	659.190491
1325.748047	479.536743
1324.686523	495.402832
1323.625977	459.772888
1322.564453	570.146423
1321.502930	717.844421
1320.440430	700.517151
1319.378906	538.011902
1318.316406	592.958374
1317.253906	593.985352
1316.190430	442.520325
1315.127930	537.935974
1314.064453	448.848572
1313.000977	608.968201
1311.937500	434.387939
1310.873047	432.603760
1309.809570	509.945557
1308.745117	393.139709
1307.679688	480.980988
1306.615234	428.877197
1305.549805	473.066101
1304.484375	401.981140
1303.418945	424.690186
1302.353516	479.675079
1301.287109	242.498199
1300.220703	359.579773
1299.154297	152.656235
1298.087891	110.699341
1297.020508	86.269402
1295.954102	81.797729
1294.886719	-133.442596
1293.818359	10.000196
1292.750977	-96.569504
1291.682617	59.672646
1290.614258	110.692345
1289.545898	-137.134964
1288.476563	132.661774
1287.407227	12.962288
1286.338867	35.703770
1285.268555	195.911377
1284.199219	13.442028
1283.128906	-2.162406
1282.058594	100.017174
1280.988281	153.467987
1279.917969	182.687912
1278.846680	329.591064
1277.775391	261.444916
1276.704102	364.756042
1275.632813	507.385345
1274.560547	327.556183
1273.488281	739.435364
1272.416016	804.429504
1271.343750	960.004883
1270.270508	854.436218
1269.197266	1044.571899
1268.124023	1242.163208
1267.050781	1337.376221
1265.977539	1215.593994
1264.903320	1338.027466
1263.829102	1426.459595
1262.753906	1395.577148
1261.679688	1796.387329
1260.604492	1597.634399
1259.529297	1813.402710
1258.454102	1622.396362
1257.378906	1643.550781
1256.302734	1501.715698
1255.226563	1501.312988
1254.150391	1778.555176
1253.073242	1817.347046
1251.997070	1931.677490
1250.919922	1997.461792
1249.841797	2048.773193
1248.764648	1747.620361
1247.686523	1748.171021
1246.608398	1950.560547
1245.530273	1866.256470
1244.452148	1769.952759
1243.373047	1846.251343
1242.293945	2007.603394
1241.214844	1838.813477
1240.135742	1709.021606
1239.055664	1887.564575
1237.975586	1925.395020
1236.895508	1941.452148
1235.815430	1879.971069
1234.734375	1816.170288
1233.654297	1968.170166
1232.573242	2015.963989
1231.491211	2039.571045
1230.410156	2147.975830
1229.328125	2033.581787
1228.246094	2217.083008
1227.163086	2003.548584
1226.081055	1739.291992
1224.998047	1898.619507
1223.915039	1806.302979
1222.832031	1677.755249
1221.748047	1749.975464
1220.664063	1527.227661
1219.580078	1357.743164
1218.496094	1268.061035
1217.412109	1127.667236
1216.327148	1257.844482
1215.242188	1008.810852
1214.157227	1032.667114
1213.071289	858.562805
1211.985352	872.721375
1210.899414	688.988525
1209.813477	797.149536
1208.727539	943.790527
1207.640625	1001.108887
1206.553711	913.704407
1205.466797	715.409363
1204.378906	589.422058
1203.291016	451.365967
1202.203125	402.394867
1201.115234	420.773804
1200.027344	434.235718
1198.938477	298.387817
1197.849609	172.121902
1196.760742	12.126079
1195.670898	-97.390045
1194.582031	-60.306549
1193.492188	-30.558435
1192.401367	37.520817
1191.311523	-5.109172
1190.220703	170.783051
1189.129883	-133.923141
1188.039063	-52.011852
1186.947266	-155.134354
1185.856445	188.084610
1184.764648	94.253418
1183.671875	45.905174
1182.580078	141.329254
1181.487305	162.215408
1180.394531	295.614441
1179.301758	356.870758
1178.208984	530.563110
1177.115234	581.816833
1176.021484	426.858368
1174.927734	408.296082
1173.833008	528.440430
1172.738281	526.256042
1171.643555	734.489990
1170.548828	748.621094
1169.454102	511.363342
1168.358398	544.283630
1167.262695	524.378967
1166.166992	437.339233
1165.070313	486.374512
1163.973633	604.471863
1162.876953	442.789154
1161.780273	414.717834
1160.683594	735.077087
1159.585938	637.287354
1158.488281	653.887695
1157.389648	682.194763
1156.291992	612.437927
1155.193359	528.179810
1154.094727	660.737183
1152.996094	566.506897
1151.896484	736.674011
1150.796875	904.145996
1149.697266	594.795532
1148.597656	759.366516
1147.498047	566.402710
1146.397461	528.051575
1145.296875	522.801880
1144.195313	776.719666
1143.094727	523.478760
1141.993164	576.975647
1140.891602	668.253235
1139.789063	559.520386
1138.687500	761.993103
1137.584961	804.895569
1136.482422	866.539368
1135.379883	1132.202637
1134.276367	1107.748901
1133.172852	1384.613770
1132.069336	1535.283569
1130.964844	1799.560791
1129.861328	1754.994873
1128.756836	1916.592163
1127.652344	1914.212524
1126.546875	1911.586792
1125.442383	2050.951904
1124.336914	2180.525391
1123.230469	1997.003052
1122.125000	1983.886719
1121.018555	2074.746582
1119.912109	1968.773071
1118.805664	1969.136841
1117.699219	2104.169189
1116.591797	1846.076172
1115.484375	1838.635986
1114.376953	1797.843140
1113.268555	1745.001709
1112.160156	1647.023926
1111.051758	1752.128906
1109.943359	1748.244141
1108.833984	1656.705444
1107.725586	1706.701294
1106.616211	1697.399902
1105.505859	1560.375732
1104.396484	1725.325562
1103.286133	1623.298462
1102.175781	1514.013428
1101.064453	1560.235352
1099.954102	1514.242920
1098.842773	1449.186279
1097.731445	1570.162720
1096.619141	1521.183472
1095.507813	1398.975220
1094.395508	1410.878662
1093.282227	1443.758911
1092.169922	1255.097046
1091.056641	1372.332031
1089.943359	1258.674316
1088.830078	1333.103271
1087.716797	1200.293701
1086.602539	1410.715942
1085.488281	1150.591675
1084.373047	1113.716431
1083.258789	1349.305664
1082.143555	1453.016968
1081.028320	1246.416870
1079.913086	1190.047852
1078.796875	1375.377563
1077.680664	1313.963257
1076.564453	1386.190308
1075.448242	1268.160767
1074.331055	1103.102783
1073.213867	1160.775513
1072.096680	1122.131836
1070.979492	1127.900146
1069.861328	1171.014038
1068.743164	1178.820557
1067.625000	891.309814
1066.505859	1299.402588
1065.386719	941.478394
1064.267578	1033.074463
1063.148438	845.986755
1062.029297	998.163513
1060.909180	876.433411
1059.789063	941.760803
1058.667969	1013.959534
1057.547852	980.828979
1056.426758	868.140320
1055.305664	956.368164
1054.183594	708.044861
1053.062500	784.414917
1051.940430	954.063354
1050.818359	785.043335
1049.695313	737.388062
1048.572266	764.357910
1047.449219	914.896423
1046.326172	582.494385
1045.203125	672.260498
1044.079102	505.474915
1042.955078	632.400208
1041.830078	575.122192
1040.706055	482.895294
1039.581055	479.175812
1038.456055	589.530151
1037.331055	508.903107
1036.205078	279.316925
1035.079102	415.162262
1033.953125	618.399597
1032.826172	684.293274
1031.700195	757.137024
1030.573242	562.577393
1029.445313	463.399078
1028.318359	427.027496
1027.190430	139.764542
1026.062500	77.954018
1024.934570	-0.061934
1023.805664	-73.382126
1022.676758	27.443563
1021.547852	51.677170
1020.418945	1.697893
1019.289063	-69.100822
1018.159180	115.262199
1017.029297	111.800850
1015.898438	85.207489
1014.767578	371.523651
1013.636719	412.190857
1012.505859	524.710205
1011.375000	549.250793
1010.243164	585.422974
1009.111328	1073.007202
1007.978516	942.580872
1006.846680	1302.780151
1005.713867	1780.857422
1004.581055	2656.550781
1003.447266	3275.301758
1002.313477	3022.475342
1001.179688	2298.459717
1000.045898	1641.890381
998.912109	1205.168335
997.777344	1089.742554
996.642578	962.947632
995.506836	937.886963
994.372070	901.435303
993.236328	869.739441
992.100586	925.840393
990.963867	1007.412109
989.828125	930.017700
988.691406	698.367126
987.553711	529.183594
986.416992	615.963745
985.279297	525.496460
984.141602	527.337891
983.003906	803.303467
981.865234	648.881165
980.726563	658.078857
979.587891	805.476318
978.448242	1049.572632
977.309570	1033.887085
976.169922	956.306885
975.030273	1205.322266
973.889648	1153.370117
972.749023	1154.465454
971.608398	1309.634033
970.467773	964.324158
969.326172	1135.909546
968.184570	892.169983
967.042969	921.806641
965.901367	949.330933
964.758789	967.863220
963.616211	959.068970
962.473633	911.508362
961.330078	678.516846
960.186523	851.429016
959.042969	726.645691
957.899414	563.192505
956.754883	569.470581
955.610352	507.277588
954.465820	504.832214
953.321289	447.683167
952.175781	324.429413
951.030273	228.893784
949.884766	433.165802
948.738281	258.066315
947.591797	348.390106
946.445313	543.997864
945.298828	440.466095
944.151367	478.804535
943.003906	469.391815
941.856445	432.808044
940.708008	432.977325
939.559570	442.492340
938.411133	475.034515
937.262695	453.043945
936.113281	390.239105
934.964844	293.486633
933.814453	356.536926
932.665039	267.110046
931.514648	107.325562
930.364258	243.905807
929.213867	380.636993
928.062500	267.115173
926.912109	213.032028
925.759766	63.627426
924.608398	205.678574
923.456055	256.904663
922.303711	51.384510
921.151367	-76.541573
919.999023	-104.203293
918.845703	100.114380
917.692383	286.366180
916.539063	57.130405
915.384766	-87.783936
914.230469	-141.631836
913.076172	-50.012989
911.920898	-96.640579
910.766602	-154.400284
909.611328	-14.635242
908.455078	-192.164719
907.299805	-101.950798
906.143555	-56.914970
904.987305	-54.766296
903.830078	110.656639
902.673828	-2.376344
901.516602	29.725880
900.359375	0.867628
899.201172	187.185211
898.042969	165.431152
896.884766	250.161942
895.726563	54.596104
894.567383	180.332123
893.408203	152.457657
892.249023	63.731079
891.088867	56.535252
889.929688	216.626556
888.769531	83.221359
887.608398	76.454140
886.448242	230.073563
885.287109	-31.459326
884.125977	129.143845
882.963867	12.369817
881.801758	-74.915207
880.639648	131.038788
879.477539	337.005249
878.315430	96.807350
877.152344	239.823654
875.989258	191.422592
874.825195	32.808994
873.661133	85.982872
872.497070	-182.638046
871.333008	-50.510105
870.168945	77.134949
869.003906	-20.111198
867.838867	-121.738281
866.672852	33.039783
865.506836	-3.234695
864.340820	-192.231094
863.174805	3.064773
862.008789	115.216896
860.841797	175.725327
859.674805	34.206287
858.506836	-71.291321
857.339844	65.617577
856.171875	121.740265
855.003906	83.662560
853.834961	375.240051
852.666016	202.660049
851.497070	133.266769
850.328125	169.220825
849.158203	370.937378
847.988281	178.388916
846.818359	-29.750254
845.647461	62.168446
844.477539	-11.593978
843.306641	-20.445950
842.134766	-29.309830
840.963867	84.792381
839.791992	138.449234
838.619141	107.107582
837.447266	93.607986
836.274414	82.311356
835.101563	-40.717552
833.928711	224.836487
832.754883	383.045807
831.581055	235.311310
830.407227	312.973785
829.232422	299.061523
828.058594	231.538345
826.883789	326.770508
825.708008	484.310699
824.533203	356.369354
823.357422	297.488251
822.181641	245.225571
821.004883	130.531357
819.828125	113.772606
818.651367	105.821930
817.474609	-29.104242
816.296875	2.826862
815.119141	-25.439934
813.941406	10.690927
812.763672	-182.358734
811.584961	-70.855850
810.406250	-197.357773
809.226563	24.952494
808.047852	-35.125885
806.868164	51.287098
805.688477	-100.078026
804.507813	68.179665
803.327148	-65.637581
802.146484	-44.207691
800.965820	83.550293
799.784180	-28.430557
798.603516	-7.472394
797.420898	28.853661
796.239258	58.352715
795.056641	54.450249
793.874023	-20.498835
792.691406	-91.141296
791.507813	-86.621353
790.324219	72.696945
789.140625	134.395691
787.956055	14.465429
786.772461	86.881790
785.586914	17.562038
784.402344	140.472794
783.216797	42.104458
782.032227	155.779053
780.845703	-40.095142
779.660156	42.289581
778.473633	-10.244915
777.287109	-5.513852
776.100586	-56.136780
774.913086	-18.620312
773.725586	89.319801
772.538086	115.426735
771.349609	-21.835407
770.161133	70.110451
768.972656	199.326263
767.784180	156.424927
766.594727	309.480927
765.405273	140.706223
764.215820	374.868439
763.026367	342.359344
761.835938	316.320923
760.645508	538.826538
759.454102	681.876587
758.262695	703.736511
757.072266	809.012024
755.879883	907.507568
754.688477	1014.614319
753.496094	778.720032
752.303711	920.701782
751.110352	937.292480
749.917969	1070.141235
748.724609	765.908142
747.530273	788.758850
746.336914	872.933228
745.142578	825.327454
743.948242	628.490112
742.752930	806.638916
741.558594	618.479675
740.363281	702.116516
739.166992	794.397827
737.971680	715.670776
736.775391	619.386108
735.579102	450.815369
734.381836	380.780243
733.185547	378.574188
731.988281	271.279694
730.790039	378.390503
729.592773	491.973083
728.394531	336.498718
727.196289	528.677429
725.997070	362.287415
724.797852	447.255707
723.598633	431.678284
722.399414	568.993835
721.199219	573.044250
719.999023	509.423889
718.798828	563.708435
717.598633	539.431519
716.397461	486.831726
715.196289	490.998718
713.994141	508.286469
712.792969	427.509308
711.590820	318.488861
710.388672	205.220062
709.185547	240.210342
707.982422	218.628311
706.779297	203.666931
705.576172	297.647980
704.372070	228.439514
703.167969	255.105240
701.963867	210.072311
700.759766	206.495346
699.554688	42.127235
698.349609	288.834839
697.143555	-23.015644
695.938477	80.442230
694.732422	-57.145241
693.525391	126.923187
692.319336	-58.082794
691.112305	26.347656
689.905273	-38.854801
688.697266	-66.969559
687.490234	-188.182739
686.282227	-166.014404
685.073242	-46.096447
683.865234	32.761448
682.656250	-115.796509
681.447266	-43.072571
680.237305	53.648468
679.028320	133.196259
677.818359	-18.777023
676.607422	91.475761
675.397461	173.747192
674.186523	5.191416
672.975586	5.666925
671.763672	71.244247
670.551758	145.655762
669.339844	133.776764
668.127930	228.023117
666.915039	99.882309
665.703125	309.018890
664.489258	207.269073
663.276367	40.994217
662.062500	198.830826
660.848633	76.221916
659.634766	72.550514
658.419922	51.826939
657.205078	104.638435
655.990234	90.768517
654.775391	81.398514
653.559570	-22.618530
652.343750	-130.728928
651.126953	19.894785
649.911133	-113.709084
648.694336	-53.305485
647.477539	11.507256
646.259766	156.051910
645.041992	255.449905
643.824219	154.822830
642.606445	234.992538
641.387695	190.479675
640.168945	-53.899117
638.950195	80.152672
637.730469	-60.888271
636.511719	-38.600586
635.291016	-29.220657
634.071289	-97.202835
632.850586	2.241957
631.629883	60.767441
630.409180	41.898697
629.188477	25.040453
627.966797	25.187859
626.745117	12.269250
625.522461	65.596085
624.300781	272.958221
623.078125	297.789612
621.854492	223.736084
620.631836	292.858032
619.408203	164.539429
618.184570	-15.542284
616.960938	-24.784723
615.736328	151.638321
614.511719	83.511742
613.287109	-8.724311
612.061523	-125.099419
610.835938	12.294813
609.610352	-71.300705
608.384766	15.293537
607.158203	39.019920
605.931641	51.128712
604.705078	-33.853439
