# Supplementary material for: Raman spectroscopy accurately differentiates mucosal healing from non-healing and biochemical changes following biological therapy in inflammatory bowel disease
Source: PLoS One. 2021 Jun 2;16(6):e0252210. doi: 10.1371/journal.pone.0252210 (PMC8172032; doi:10.1371/journal.pone.0252210)
Supplement: S4 Dataset — (ZIP) [file pone.0252210.s006.zip › CD Mucosal healing/OC017 post treatment-1_BL sub CR removed_82__X_-6109.39__Y_10950.1__Z_-135.518__Time_927.txt]

1714.708984	123.743813
1713.732422	212.957260
1712.755859	157.825851
1711.779297	-105.661224
1710.801758	49.931908
1709.824219	115.082100
1708.846680	-62.906853
1707.868164	19.763674
1706.890625	62.978077
1705.912109	-107.377594
1704.933594	22.905272
1703.954102	193.940887
1702.975586	89.977219
1701.996094	-275.495148
1701.016602	-105.164742
1700.037109	-25.186296
1699.056641	-150.503479
1698.077148	-251.048569
1697.096680	-233.368958
1696.116211	-49.431614
1695.134766	-68.020264
1694.154297	-134.056290
1693.172852	-25.956919
1692.191406	69.315521
1691.209961	130.408676
1690.227539	63.924862
1689.245117	48.695122
1688.263672	76.696838
1687.280273	83.828659
1686.297852	30.175415
1685.314453	195.573410
1684.332031	116.261894
1683.347656	135.996460
1682.364258	108.271210
1681.380859	19.775246
1680.396484	99.474022
1679.412109	187.566284
1678.427734	244.120605
1677.442383	343.625488
1676.458008	95.076073
1675.472656	259.216217
1674.487305	147.179352
1673.500977	-62.782341
1672.515625	78.534317
1671.529297	225.459671
1670.542969	194.710892
1669.556641	398.035034
1668.569336	219.263672
1667.583008	282.486389
1666.595703	407.038513
1665.608398	423.070435
1664.620117	479.189728
1663.632813	646.993530
1662.644531	541.896179
1661.656250	649.215149
1660.667969	597.745178
1659.678711	514.765686
1658.689453	508.918518
1657.700195	815.872803
1656.710938	707.200012
1655.721680	686.187500
1654.731445	713.056763
1653.742188	372.318390
1652.750977	473.771820
1651.760742	419.343353
1650.770508	391.594025
1649.779297	334.968536
1648.788086	220.410004
1647.796875	349.229034
1646.804688	92.405373
1645.813477	152.873688
1644.821289	86.707954
1643.829102	97.309784
1642.836914	84.305649
1641.843750	26.583757
1640.850586	135.272064
1639.857422	265.158417
1638.864258	-32.162621
1637.871094	-60.254539
1636.876953	-167.309082
1635.882813	-152.951477
1634.888672	-48.892471
1633.894531	-171.352448
1632.899414	51.399529
1631.905273	-94.535500
1630.910156	-142.904785
1629.915039	-212.226303
1628.918945	-147.223480
1627.922852	-108.485596
1626.927734	-35.491760
1625.930664	98.015549
1624.934570	15.913723
1623.938477	-3.002534
1622.941406	-132.253647
1621.944336	-64.321335
1620.947266	-25.275465
1619.949219	126.730133
1618.952148	10.853533
1617.954102	39.452724
1616.956055	146.810822
1615.957031	36.322281
1614.958984	17.734138
1613.959961	195.900040
1612.960938	195.662872
1611.961914	4.025817
1610.961914	-174.422867
1609.962891	111.104202
1608.962891	-85.636513
1607.962891	73.983391
1606.961914	42.320080
1605.961914	99.693474
1604.960938	60.153275
1603.959961	-26.504782
1602.958984	127.605011
1601.957031	-278.273224
1600.956055	-71.915642
1599.954102	-169.043884
1598.952148	89.420494
1597.949219	102.011848
1596.947266	28.318768
1595.944336	-66.292419
1594.941406	58.528614
1593.938477	154.519806
1592.934570	-10.706237
1591.931641	-215.065002
1590.927734	-108.796730
1589.923828	-125.276085
1588.918945	53.859619
1587.915039	-119.268318
1586.910156	30.981577
1585.905273	-71.800064
1584.900391	-31.235050
1583.894531	-95.003624
1582.889648	-18.108566
1581.883789	71.703621
1580.877930	-104.246307
1579.871094	201.516647
1578.865234	82.740486
1577.858398	-33.464149
1576.851563	149.556992
1575.844727	168.518616
1574.836914	-135.145355
1573.829102	81.341812
1572.822266	16.867546
1571.813477	-188.039871
1570.805664	-49.891911
1569.797852	95.906647
1568.789063	-5.229932
1567.780273	145.513962
1566.770508	-15.489434
1565.761719	33.774254
1564.751953	212.694672
1563.742188	274.679749
1562.732422	-29.252384
1561.722656	-21.888214
1560.711914	-115.759995
1559.702148	114.409660
1558.691406	124.053642
1557.679688	105.088531
1556.668945	-123.821907
1555.657227	12.519506
1554.645508	60.655670
1553.633789	10.285810
1552.622070	84.107246
1551.609375	62.034645
1550.596680	213.253998
1549.583984	149.587738
1548.571289	116.897423
1547.558594	14.309282
1546.544922	203.820786
1545.531250	108.823624
1544.517578	62.879677
1543.503906	293.330200
1542.489258	25.024014
1541.474609	-44.391811
1540.459961	79.793198
1539.445313	159.949707
1538.429688	193.518204
1537.415039	-43.950844
1536.399414	139.108429
1535.383789	87.284203
1534.367188	19.915184
1533.351563	346.970581
1532.334961	310.339966
1531.318359	8.197896
1530.301758	61.671173
1529.284180	339.144196
1528.266602	263.579895
1527.249023	97.845360
1526.231445	47.950371
1525.213867	-25.165651
1524.195313	-49.444695
1523.177734	93.447433
1522.159180	169.318100
1521.139648	144.777573
1520.121094	45.626305
1519.101563	100.664520
1518.082031	9.121700
1517.062500	25.463827
1516.042969	5.766291
1515.022461	34.796677
1514.001953	7.258420
1512.981445	105.459381
1511.960938	5.922287
1510.939453	-75.683090
1509.918945	-49.549995
1508.897461	-164.575516
1507.875000	-218.074890
1506.853516	-2.385563
1505.831055	-14.996659
1504.809570	-148.098907
1503.787109	-71.101509
1502.763672	31.415689
1501.741211	-81.290451
1500.717773	-58.295399
1499.694336	-304.168243
1498.670898	125.735992
1497.646484	-130.411407
1496.623047	-161.338486
1495.598633	-56.738243
1494.574219	-8.486164
1493.549805	-29.328854
1492.524414	92.938065
1491.499023	36.214611
1490.473633	-181.495789
1489.448242	213.962631
1488.422852	24.335459
1487.396484	90.098457
1486.370117	-319.053253
1485.343750	-59.318394
1484.317383	-70.221855
1483.290039	23.446415
1482.262695	129.804489
1481.235352	243.744476
1480.208008	112.842079
1479.180664	53.351711
1478.152344	187.552689
1477.124023	229.948898
1476.095703	272.310394
1475.067383	286.623962
1474.038086	349.288086
1473.008789	348.266602
1471.979492	512.685059
1470.950195	646.488159
1469.919922	622.468018
1468.890625	372.073303
1467.860352	536.310364
1466.830078	580.969177
1465.798828	925.564392
1464.768555	751.547729
1463.737305	623.331604
1462.706055	840.679688
1461.674805	824.263428
1460.642578	868.796509
1459.610352	786.372742
1458.578125	726.839111
1457.545898	1083.534912
1456.513672	1140.697998
1455.480469	1015.194336
1454.447266	897.367615
1453.414063	1043.311035
1452.380859	1146.111694
1451.346680	992.889893
1450.313477	968.995178
1449.279297	1028.725220
1448.244141	1298.671143
1447.209961	1436.852173
1446.174805	1101.540894
1445.139648	989.148804
1444.104492	894.548218
1443.069336	1002.431763
1442.033203	1041.986206
1440.998047	1041.101440
1439.961914	1095.866699
1438.924805	872.546692
1437.888672	957.722717
1436.851563	929.173340
1435.814453	994.149719
1434.777344	604.481018
1433.740234	889.279663
1432.702148	242.341064
1431.664063	345.420868
1430.625977	231.459641
1429.587891	357.292358
1428.548828	276.249695
1427.509766	275.993317
1426.471680	134.590057
1425.431641	331.085693
1424.392578	270.471466
1423.352539	237.640411
1422.312500	288.014618
1421.272461	51.268791
1420.232422	126.947792
1419.191406	149.763458
1418.150391	170.107346
1417.109375	112.481255
1416.068359	44.870388
1415.027344	50.298004
1413.985352	-190.706467
1412.943359	-187.638580
1411.901367	-91.494629
1410.858398	57.440464
1409.816406	171.202591
1408.773438	-6.469159
1407.730469	84.765205
1406.687500	-27.392487
1405.643555	-46.549168
1404.599609	115.103676
1403.555664	13.233627
1402.511719	74.567833
1401.466797	243.804245
1400.422852	6.734230
1399.377930	-222.652115
1398.333008	42.007912
1397.287109	121.134117
1396.242188	85.033875
1395.196289	38.987782
1394.150391	28.097437
1393.104492	-170.539093
1392.057617	-183.749771
1391.010742	-196.882507
1389.963867	67.861916
1388.916992	47.317791
1387.870117	54.373135
1386.822266	119.015686
1385.774414	148.695923
1384.726563	-184.064423
1383.677734	-79.209068
1382.629883	-69.275551
1381.581055	33.162891
1380.532227	-139.135117
1379.483398	-166.438934
1378.433594	-56.340477
1377.383789	-86.003273
1376.333984	21.688026
1375.284180	189.292099
1374.234375	119.906677
1373.183594	25.680380
1372.132813	53.755848
1371.082031	-77.659874
1370.031250	-86.808960
1368.979492	128.391022
1367.927734	-74.986023
1366.875977	-181.053421
1365.824219	-20.531944
1364.771484	-9.397513
1363.718750	83.952705
1362.666016	242.047882
1361.613281	151.329285
1360.560547	48.287003
1359.506836	7.537200
1358.453125	-38.091190
1357.399414	-66.223373
1356.344727	-89.301605
1355.291016	108.874428
1354.236328	113.246658
1353.181641	130.112305
1352.126953	291.080475
1351.071289	476.877136
1350.015625	7.336419
1348.959961	74.137634
1347.904297	349.405457
1346.847656	269.883698
1345.791992	458.331726
1344.735352	418.639954
1343.677734	374.071838
1342.621094	319.689056
1341.563477	471.069824
1340.505859	424.258423
1339.448242	481.570770
1338.390625	353.197784
1337.332031	249.702148
1336.273438	621.588745
1335.214844	542.966370
1334.156250	363.002441
1333.097656	343.977783
1332.038086	470.943542
1330.978516	338.290863
1329.917969	346.668793
1328.858398	382.301056
1327.797852	427.865204
1326.737305	456.177826
1325.676758	748.832031
1324.616211	436.409302
1323.554688	440.201447
1322.493164	325.573639
1321.431641	492.388489
1320.370117	484.016418
1319.307617	451.036621
1318.245117	393.468292
1317.182617	422.283325
1316.120117	631.102173
1315.056641	487.443573
1313.993164	415.361664
1312.929688	493.646698
1311.866211	601.508911
1310.802734	687.218933
1309.738281	573.522461
1308.673828	464.854065
1307.609375	661.433716
1306.543945	476.626251
1305.479492	715.037537
1304.414063	808.298462
1303.347656	872.058899
1302.282227	505.662506
1301.215820	449.135162
1300.150391	667.880920
1299.083008	552.475403
1298.016602	225.950745
1296.949219	216.372147
1295.882813	683.112061
1294.815430	619.528870
1293.747070	529.020325
1292.679688	777.163635
1291.611328	600.895630
1290.542969	360.983826
1289.474609	388.460693
1288.405273	354.682007
1287.335938	534.165283
1286.266602	532.296387
1285.197266	292.849823
1284.127930	330.291565
1283.057617	260.014618
1281.987305	211.833252
1280.916992	261.604004
1279.845703	277.128235
1278.775391	402.765472
1277.704102	428.095886
1276.632813	338.515594
1275.560547	339.456909
1274.489258	506.638519
1273.416992	514.929871
1272.344727	574.549255
1271.271484	475.395905
1270.199219	491.090546
1269.125977	572.723633
1268.052734	515.202820
1266.979492	516.302490
1265.905273	546.699463
1264.831055	233.143036
1263.756836	209.974121
1262.682617	298.998505
1261.607422	580.588318
1260.533203	503.789734
1259.458008	585.429871
1258.381836	703.590027
1257.306641	583.017395
1256.230469	350.492371
1255.154297	417.539551
1254.078125	664.691284
1253.001953	485.876465
1251.924805	484.758331
1250.847656	340.132965
1249.770508	382.839355
1248.692383	218.865067
1247.615234	465.787292
1246.537109	418.535065
1245.458984	412.615356
1244.379883	479.580200
1243.300781	471.229523
1242.222656	135.081955
1241.142578	107.392967
1240.063477	266.606720
1238.983398	146.693481
1237.904297	395.593567
1236.823242	527.953247
1235.743164	541.433411
1234.662109	453.078552
1233.582031	527.161133
1232.500977	349.178772
1231.418945	190.650345
1230.337891	320.442017
1229.255859	442.903046
1228.173828	335.288452
1227.090820	356.007874
1226.008789	151.642441
1224.925781	414.338257
1223.842773	234.219559
1222.759766	235.563065
1221.675781	236.893661
1220.591797	243.048538
1219.507813	130.759521
1218.423828	240.815079
1217.338867	316.986237
1216.254883	-12.657447
1215.169922	77.998886
1214.083984	55.130455
1212.999023	266.386993
1211.913086	125.213432
1210.827148	56.464661
1209.741211	175.872604
1208.654297	533.950439
1207.567383	472.338379
1206.480469	309.496826
1205.393555	197.317963
1204.306641	94.809143
1203.218750	4.368317
1202.130859	241.479507
1201.042969	213.611069
1199.954102	144.807404
1198.865234	-121.334076
1197.776367	-69.762978
1196.687500	-32.671040
1195.598633	38.054688
1194.508789	-81.234756
1193.418945	109.624550
1192.329102	-209.162598
1191.238281	-56.854561
1190.147461	-99.232628
1189.056641	-64.754089
1187.965820	-143.178940
1186.875000	-75.142197
1185.783203	2.437626
1184.691406	48.761806
1183.599609	-183.263596
1182.506836	98.097168
1181.414063	5.201725
1180.321289	-135.627808
1179.228516	92.723671
1178.135742	14.197443
1177.041992	65.058517
1175.948242	-267.395844
1174.854492	-175.833710
1173.759766	-146.593613
1172.665039	40.600346
1171.570313	7.502003
1170.475586	228.023453
1169.380859	-37.196655
1168.285156	-20.110155
1167.189453	142.801178
1166.093750	37.867428
1164.997070	-117.240204
1163.900391	-279.470184
1162.803711	-42.697472
1161.707031	14.812412
1160.609375	81.818504
1159.512695	79.537361
1158.415039	29.494802
1157.316406	-58.736832
1156.218750	65.381432
1155.120117	-182.675430
1154.021484	132.132660
1152.922852	31.938730
1151.823242	136.747849
1150.723633	-216.057968
1149.624023	65.017586
1148.524414	12.466944
1147.423828	-37.706787
1146.323242	-140.260147
1145.222656	-373.708496
1144.122070	-164.430435
1143.020508	-143.237350
1141.918945	-119.696190
1140.817383	-41.488277
1139.715820	27.150393
1138.613281	-372.560303
1137.510742	100.095978
1136.408203	33.154762
1135.305664	-86.037857
1134.202148	-148.201477
1133.098633	143.433090
1131.995117	-44.608341
1130.891602	225.471527
1129.787109	77.792931
1128.682617	155.529465
1127.578125	185.779251
1126.473633	329.814240
1125.368164	236.698013
1124.262695	380.617950
1123.157227	273.283508
1122.050781	142.287613
1120.944336	113.182892
1119.837891	103.018715
1118.731445	114.154991
1117.625000	111.070786
1116.517578	15.683224
1115.410156	133.250122
1114.302734	-54.366611
1113.194336	103.338036
1112.085938	-62.934704
1110.977539	149.044296
1109.869141	82.068604
1108.759766	230.106140
1107.651367	177.299103
1106.541016	15.872288
1105.431641	208.660767
1104.321289	214.879074
1103.211914	100.737831
1102.100586	210.774307
1100.990234	254.714279
1099.878906	293.908997
1098.768555	165.690216
1097.656250	153.021027
1096.544922	277.047119
1095.432617	214.879593
1094.320313	145.672928
1093.208008	92.984489
1092.095703	228.682175
1090.982422	413.747711
1089.869141	165.704712
1088.755859	273.063721
1087.641602	232.175583
1086.527344	134.870605
1085.413086	221.012817
1084.298828	196.638123
1083.183594	73.572060
1082.069336	225.480255
1080.954102	210.540390
1079.837891	364.708344
1078.722656	21.040333
1077.606445	130.602768
1076.490234	75.839195
1075.373047	333.182648
1074.255859	137.670410
1073.139648	272.954865
1072.021484	272.191223
1070.904297	133.134033
1069.786133	174.621429
1068.667969	234.850754
1067.549805	189.654785
1066.430664	296.730438
1065.312500	298.408905
1064.193359	124.530472
1063.073242	102.881142
1061.954102	170.182602
1060.833984	157.935440
1059.713867	225.239151
1058.592773	271.488037
1057.472656	315.405579
1056.351563	230.779633
1055.230469	8.354115
1054.108398	78.076172
1052.987305	19.338961
1051.865234	238.528214
1050.743164	-60.620079
1049.620117	142.206558
1048.497070	186.296783
1047.374023	36.766567
1046.250977	-80.006424
1045.127930	29.496117
1044.003906	52.721550
1042.879883	-82.520149
1041.754883	13.027038
1040.630859	180.788742
1039.505859	101.618141
1038.380859	99.368004
1037.254883	-186.867645
1036.129883	-202.936905
1035.003906	188.261688
1033.876953	-355.911713
1032.750977	118.956223
1031.624023	-108.614838
1030.497070	-159.350555
1029.370117	-105.426079
1028.242188	-70.075264
1027.115234	-106.711357
1025.986328	-131.675674
1024.858398	-91.561287
1023.730469	-60.703571
1022.601563	-143.545197
1021.471680	-31.380384
1020.342773	-93.214783
1019.212891	-226.873611
1018.083008	-128.532303
1016.953125	27.774504
1015.823242	-119.575752
1014.692383	120.179611
1013.561523	88.816101
1012.430664	177.963089
1011.298828	116.602097
1010.166992	175.709625
1009.035156	318.168945
1007.903320	118.138657
1006.770508	378.643402
1005.637695	539.624329
1004.504883	672.835632
1003.371094	745.932983
1002.238281	932.311401
1001.104492	813.631348
999.969727	417.830841
998.835938	128.521255
997.701172	102.652466
996.566406	268.473633
995.430664	-41.197235
994.295898	0.088704
993.160156	186.758209
992.024414	-0.252310
990.887695	-60.286808
989.750977	-154.815262
988.614258	149.506241
987.477539	15.922048
986.340820	-69.157562
985.203125	-184.080246
984.065430	-137.697205
982.926758	-102.783745
981.789063	-120.761528
980.650391	91.441765
979.511719	-131.201111
978.372070	223.630356
977.233398	178.248413
976.093750	-4.989102
974.953125	7.289048
973.813477	155.197449
972.672852	211.207504
971.532227	200.644974
970.390625	206.227142
969.250000	147.585678
968.108398	27.065393
966.966797	-166.764099
965.824219	-4.853319
964.681641	5.669939
963.539063	62.110188
962.396484	368.469177
961.253906	131.549454
960.110352	55.205345
958.966797	22.484484
957.822266	24.198317
956.678711	58.025940
955.534180	-4.247370
954.388672	9.098936
953.244141	-101.065010
952.098633	-92.158737
950.953125	-23.730810
949.807617	-3.293329
948.661133	10.336525
947.514648	-83.397827
946.368164	-222.731186
945.221680	37.834042
944.074219	474.197601
942.926758	113.521393
941.779297	150.281494
940.630859	161.977341
939.483398	39.098763
938.334961	55.490887
937.185547	135.790024
936.037109	136.298126
934.887695	250.841064
933.737305	21.248440
932.587891	81.187126
931.437500	-22.862495
930.287109	160.145538
929.136719	67.612885
927.985352	-138.642303
926.834961	-39.791546
925.682617	-0.091853
924.531250	-28.606026
923.378906	83.943672
922.226563	-17.239000
921.074219	-145.605988
919.921875	130.660294
918.768555	93.296127
917.615234	46.905479
916.460938	34.648518
915.307617	-88.817108
914.153320	-62.363567
912.999023	-83.539452
911.843750	160.795990
910.688477	-243.689163
909.533203	-90.066124
908.377930	58.986469
907.221680	-93.466743
906.066406	112.242973
904.909180	64.141548
903.752930	70.457001
902.595703	-115.684258
901.438477	121.672653
900.281250	-159.399048
899.123047	68.868553
897.965820	-121.500809
896.807617	-234.845352
895.648438	-51.863308
894.489258	-52.068737
893.331055	155.694107
892.170898	37.981152
891.011719	60.416019
889.851563	-138.485794
888.691406	-3.064674
887.531250	51.037685
886.370117	64.507278
885.208984	249.489975
884.047852	91.482742
882.885742	296.706757
881.724609	-66.410538
880.562500	118.490318
879.399414	179.355530
878.237305	114.010902
877.074219	14.917510
875.911133	237.959381
874.747070	195.197586
873.583008	201.992691
872.418945	319.072113
871.254883	118.829269
870.089844	193.141663
868.925781	71.747116
867.759766	307.942383
866.594727	-74.190613
865.428711	22.580755
864.262695	247.382675
863.096680	-96.276176
861.930664	101.489838
860.763672	305.896118
859.596680	267.756348
858.428711	-15.001190
857.260742	290.239990
856.092773	205.000275
854.924805	303.694672
853.756836	451.660065
852.587891	169.144943
851.418945	323.771759
850.249023	366.285187
849.080078	397.560059
847.910156	267.557373
846.739258	262.989014
845.569336	218.106918
844.398438	191.135696
843.227539	50.045612
842.056641	43.216576
840.884766	40.844379
839.712891	172.598572
838.541016	174.620834
837.368164	35.829586
836.196289	145.074829
835.022461	37.578365
833.849609	175.753448
832.675781	86.105690
831.501953	-7.991956
830.328125	109.924576
829.154297	58.196323
827.979492	202.749466
826.804688	242.392670
825.628906	264.151703
824.454102	183.330353
823.278320	31.207432
822.102539	99.683594
820.925781	-7.867779
819.749023	-113.176788
818.572266	-22.558439
817.395508	-163.499603
816.217773	265.255890
815.040039	33.023098
813.862305	-25.649635
812.684570	24.627892
811.505859	83.734871
810.327148	-15.031004
809.147461	-93.790558
807.968750	47.380379
806.789063	-200.236023
805.609375	-114.701187
804.428711	57.334721
803.248047	-121.427879
802.067383	-162.575104
800.886719	-141.628601
799.705078	-156.218979
798.523438	-239.583084
797.341797	-303.000275
796.160156	-242.314285
794.977539	-228.230026
793.794922	-17.036787
792.611328	19.050804
791.428711	-11.350250
790.245117	86.617828
789.060547	-165.183563
787.876953	-67.310936
786.692383	-73.494507
785.507813	52.980824
784.323242	-17.433462
783.137695	-50.274281
781.952148	-103.029449
780.766602	319.242859
779.580078	47.656116
778.393555	109.636787
777.207031	-128.732574
776.020508	153.925537
774.833008	-22.623041
773.645508	54.608974
772.458008	-110.877762
771.270508	-33.734875
770.082031	12.469494
768.893555	195.283447
767.704102	157.601761
766.514648	241.083984
765.325195	-63.185020
764.135742	40.065205
762.946289	127.825836
761.755859	147.280777
760.565430	78.671890
759.374023	170.679214
758.183594	256.016205
756.992188	64.202049
755.799805	-22.012186
754.608398	122.587204
753.416016	93.492035
752.223633	9.464107
751.030273	35.283150
749.837891	287.256866
748.644531	143.912231
747.450195	-21.327555
746.256836	201.909851
745.062500	133.241257
743.868164	123.815514
742.672852	140.699600
741.477539	122.491638
740.282227	27.570152
739.086914	79.507011
737.890625	76.648575
736.695313	93.500298
735.498047	29.326611
734.301758	-19.492983
733.104492	-50.775097
731.907227	114.904793
730.709961	50.802322
729.511719	-2.321941
728.313477	215.735870
727.115234	348.444336
725.916992	89.871605
724.717773	157.022537
723.518555	117.114655
722.318359	31.379395
721.119141	39.599594
719.918945	174.458984
718.718750	-33.385468
717.517578	173.491135
716.316406	114.148056
715.115234	50.501209
713.914063	159.181305
712.711914	243.863342
711.509766	32.129902
710.307617	47.148815
709.104492	-27.115818
707.902344	144.807709
706.698242	59.755455
705.495117	-57.868824
704.291016	-118.798752
703.086914	-46.920822
701.882813	244.692429
700.678711	-116.254265
699.473633	-124.722435
698.268555	-124.434776
697.062500	-56.714169
695.857422	-225.810669
694.651367	-218.805176
693.444336	-133.551620
692.238281	95.035446
691.031250	78.273712
689.824219	33.369518
688.616211	-154.652344
687.409180	-140.771561
686.200195	7.642552
684.992188	-101.974220
683.784180	48.670277
682.575195	93.120285
681.366211	-109.395309
680.156250	-190.424103
678.946289	140.158997
677.736328	-3.536196
676.526367	-181.724167
675.315430	-167.130432
674.104492	-81.064117
672.893555	80.754066
671.682617	-40.750195
670.470703	-82.115120
669.258789	53.880638
668.046875	-201.302460
666.833984	29.883051
665.621094	14.765360
664.408203	73.159943
663.194336	-146.942657
661.981445	248.371536
660.767578	112.644981
659.552734	-167.520248
658.338867	-186.462997
657.124023	79.364845
655.908203	-94.743828
654.693359	-44.515457
653.477539	33.769611
652.261719	58.202583
651.045898	106.374207
649.829102	249.343704
648.612305	90.832336
647.395508	44.379349
646.177734	58.254272
644.959961	141.013428
643.742188	103.291008
642.524414	136.586151
641.305664	-88.145142
640.086914	115.050690
638.868164	21.556681
637.648438	351.427551
636.429688	88.205627
635.208984	179.492081
633.989258	-53.530899
632.768555	-61.052052
631.547852	6.522460
630.327148	153.420975
629.106445	17.015997
627.884766	307.447113
626.663086	138.785294
625.440430	173.796143
624.217773	144.401428
622.995117	215.641556
621.772461	209.613129
620.549805	173.484558
619.326172	28.030561
618.102539	-6.170741
616.877930	32.265465
615.654297	113.310211
614.429688	-180.267090
613.204102	-58.945908
611.979492	17.199165
610.753906	-274.652863
609.528320	-115.600433
608.301758	263.234375
607.075195	122.439880
605.848633	11.318757
604.622070	-27.455751
