# Supplementary material for: Raman spectroscopy accurately differentiates mucosal healing from non-healing and biochemical changes following biological therapy in inflammatory bowel disease
Source: PLoS One. 2021 Jun 2;16(6):e0252210. doi: 10.1371/journal.pone.0252210 (PMC8172032; doi:10.1371/journal.pone.0252210)
Supplement: S4 Dataset — (ZIP) [file pone.0252210.s006.zip › CD Mucosal healing/EC042-1_base sub CR removed_74__X_-26572.8__Y_40172.2__Time_824.txt]

1714.793945	55.106052
1713.817383	-80.125687
1712.840820	-95.810158
1711.864258	-155.472412
1710.886719	-23.120415
1709.909180	-20.443258
1708.931641	150.161560
1707.953125	54.581669
1706.975586	-108.669113
1705.997070	94.274971
1705.018555	133.135010
1704.040039	56.254250
1703.060547	32.325409
1702.081055	-29.573652
1701.101563	-3.649186
1700.122070	233.102951
1699.142578	276.855347
1698.162109	475.248352
1697.181641	539.624451
1696.201172	320.489044
1695.220703	488.567719
1694.239258	450.704529
1693.257813	415.379395
1692.276367	566.819946
1691.294922	699.431213
1690.313477	666.501892
1689.331055	790.928040
1688.348633	979.321716
1687.366211	789.035461
1686.383789	750.861877
1685.400391	981.960632
1684.416992	760.084656
1683.433594	1185.832031
1682.450195	1028.258789
1681.465820	1073.295288
1680.482422	1147.853394
1679.498047	1275.816406
1678.512695	1222.991089
1677.528320	1359.400879
1676.542969	1458.773804
1675.558594	1622.275757
1674.572266	1498.824341
1673.586914	1628.332520
1672.601563	1633.240723
1671.615234	1683.658447
1670.628906	1718.504761
1669.642578	1713.901245
1668.655273	1977.854614
1667.668945	2117.381592
1666.681641	2153.745605
1665.694336	1760.687378
1664.706055	1840.427368
1663.718750	2066.497314
1662.730469	2030.395264
1661.742188	2055.761719
1660.753906	2002.085693
1659.764648	2089.337402
1658.775391	2147.904541
1657.787109	2095.726563
1656.796875	1935.449463
1655.807617	1918.743530
1654.818359	1955.492798
1653.828125	1823.346558
1652.837891	1617.693359
1651.846680	1790.881714
1650.856445	1538.757202
1649.865234	1617.739868
1648.874023	1234.606079
1647.882813	1039.802368
1646.891602	895.803162
1645.899414	699.529846
1644.907227	812.865356
1643.915039	844.808472
1642.922852	695.093811
1641.930664	416.624634
1640.937500	439.583649
1639.944336	346.955017
1638.951172	523.900818
1637.957031	271.412872
1636.963867	235.731186
1635.969727	-28.785297
1634.975586	-18.633896
1633.981445	89.472961
1632.986328	50.478321
1631.991211	-203.984543
1630.996094	100.314590
1630.000977	-10.983164
1629.005859	-27.039616
1628.009766	-68.972122
1627.013672	-344.579468
1626.017578	-119.920502
1625.021484	52.470097
1624.024414	67.452499
1623.028320	95.988373
1622.031250	122.273354
1621.033203	59.604420
1620.036133	175.967773
1619.038086	200.736771
1618.041016	267.879272
1617.041992	30.846186
1616.043945	180.055481
1615.045898	48.800117
1614.046875	109.424149
1613.047852	-65.687111
1612.048828	124.061996
1611.048828	-79.189804
1610.049805	3.634552
1609.049805	139.115463
1608.049805	-29.071642
1607.048828	159.296844
1606.048828	44.092411
1605.047852	308.810608
1604.046875	254.327789
1603.045898	90.196289
1602.044922	104.279968
1601.042969	-208.398376
1600.041016	-18.606024
1599.039063	-176.441986
1598.037109	157.433212
1597.034180	23.527493
1596.031250	-178.080490
1595.028320	-170.442810
1594.025391	-570.093933
1593.022461	-183.434509
1592.018555	-412.926392
1591.014648	7.734013
1590.010742	-315.388031
1589.006836	-103.412682
1588.001953	-165.309952
1586.997070	28.488043
1585.992188	-184.448273
1584.987305	-34.876530
1583.982422	-2.575793
1582.976563	-126.563210
1581.970703	46.531734
1580.964844	170.113815
1579.958984	116.615211
1578.952148	284.452850
1577.945313	142.508072
1576.938477	289.486816
1575.931641	178.842087
1574.924805	89.052460
1573.916992	152.723770
1572.909180	52.552269
1571.901367	4.387865
1570.893555	31.578650
1569.884766	-29.623722
1568.876953	200.101395
1567.868164	141.385818
1566.858398	38.491024
1565.849609	52.397449
1564.839844	19.503527
1563.830078	-34.216862
1562.820313	65.067688
1561.810547	177.183823
1560.799805	151.707779
1559.790039	-3.498404
1558.779297	224.887207
1557.767578	98.004875
1556.756836	419.305542
1555.745117	165.247589
1554.733398	211.594894
1553.721680	156.796188
1552.709961	-6.856858
1551.697266	251.293015
1550.685547	312.512604
1549.672852	332.146088
1548.659180	325.735138
1547.646484	376.051819
1546.632813	260.696533
1545.619141	127.116341
1544.605469	174.313904
1543.591797	-29.328138
1542.577148	76.910652
1541.562500	281.049805
1540.547852	4.620858
1539.533203	117.925919
1538.518555	19.328787
1537.502930	209.572037
1536.487305	25.427811
1535.471680	124.876511
1534.456055	22.912338
1533.439453	315.238495
1532.422852	60.734905
1531.406250	-157.809891
1530.389648	79.569565
1529.373047	136.287079
1528.355469	79.413528
1527.337891	-8.573695
1526.320313	-135.380524
1525.302734	146.868317
1524.284180	228.024551
1523.265625	0.168531
1522.247070	-37.494026
1521.228516	145.772018
1520.208984	53.592381
1519.190430	-74.778877
1518.170898	-26.026773
1517.151367	-46.924278
1516.130859	296.708527
1515.111328	74.908394
1514.090820	91.743729
1513.070313	8.192990
1512.049805	-90.979279
1511.028320	-200.640640
1510.006836	-105.263741
1508.986328	12.912285
1507.963867	-7.726135
1506.942383	32.935360
1505.919922	-49.734013
1504.898438	-145.425003
1503.875977	-28.669540
1502.852539	-265.757477
1501.830078	-223.811462
1500.806641	-105.327362
1499.783203	-240.600571
1498.759766	-40.760635
1497.736328	-104.837448
1496.711914	-135.887894
1495.687500	-164.615204
1494.663086	82.622940
1493.638672	-25.890478
1492.613281	-9.357413
1491.587891	-36.518856
1490.563477	-25.565016
1489.537109	327.442291
1488.511719	271.419769
1487.485352	146.224197
1486.458984	370.618073
1485.432617	211.812851
1484.406250	450.953583
1483.379883	475.450104
1482.352539	267.569824
1481.325195	439.556183
1480.297852	493.963745
1479.269531	418.105469
1478.241211	469.501953
1477.213867	653.191223
1476.184570	808.536194
1475.156250	940.707520
1474.127930	983.495605
1473.098633	1344.294800
1472.069336	1167.664307
1471.040039	1242.863403
1470.009766	1554.446045
1468.979492	1423.093384
1467.950195	1744.334717
1466.918945	2253.383301
1465.888672	2080.761475
1464.857422	2144.395752
1463.827148	2375.566650
1462.795898	2509.916504
1461.763672	2344.312256
1460.732422	2407.195801
1459.700195	2660.296631
1458.667969	2638.999023
1457.635742	2696.240479
1456.603516	2712.720215
1455.570313	3079.106201
1454.537109	2993.761719
1453.503906	2931.146240
1452.470703	3012.935547
1451.436523	3183.258301
1450.403320	3262.189697
1449.369141	3305.484863
1448.333984	3333.435059
1447.299805	3075.129639
1446.264648	3237.102783
1445.230469	3236.930664
1444.194336	3034.159180
1443.159180	3129.977783
1442.124023	3048.596436
1441.087891	2676.293945
1440.051758	2830.030273
1439.015625	2834.474121
1437.978516	2578.491699
1436.941406	2757.199951
1435.904297	2223.316162
1434.867188	2005.348389
1433.830078	2135.926270
1432.791992	1728.591064
1431.754883	1462.774658
1430.715820	1252.511230
1429.677734	1211.388306
1428.639648	1129.891113
1427.600586	715.461304
1426.561523	797.946960
1425.522461	940.885498
1424.482422	723.298889
1423.443359	742.700745
1422.403320	459.736420
1421.363281	544.655945
1420.322266	619.448120
1419.282227	432.392120
1418.241211	617.965149
1417.200195	476.302094
1416.159180	151.039764
1415.117188	301.381897
1414.076172	456.745850
1413.034180	184.577881
1411.992188	179.053482
1410.949219	160.985809
1409.907227	349.061249
1408.864258	104.947113
1407.821289	87.062653
1406.777344	-184.423355
1405.734375	36.413132
1404.690430	-264.936005
1403.646484	18.682531
1402.602539	114.067337
1401.557617	53.928413
1400.513672	154.440796
1399.468750	239.927048
1398.423828	37.157059
1397.377930	358.407410
1396.333008	366.391327
1395.287109	31.203459
1394.241211	94.544746
1393.195313	240.609940
1392.148438	213.937653
1391.101563	44.703041
1390.054688	228.545975
1389.007813	204.746948
1387.960938	-74.089401
1386.913086	172.538834
1385.865234	139.124283
1384.817383	-56.646515
1383.769531	-124.721863
1382.720703	-30.216700
1381.671875	-85.516068
1380.623047	-13.253976
1379.574219	261.414032
1378.524414	21.742554
1377.475586	116.853371
1376.425781	-92.426605
1375.375977	82.809341
1374.325195	-193.429901
1373.274414	-137.663818
1372.224609	-243.822754
1371.172852	-58.116447
1370.122070	-263.629608
1369.070313	17.042633
1368.019531	-46.039883
1366.967773	-118.897476
1365.915039	112.265259
1364.863281	-129.547791
1363.810547	62.050201
1362.757813	89.490593
1361.705078	-211.342117
1360.651367	97.615143
1359.598633	73.362221
1358.544922	158.709320
1357.491211	37.863922
1356.436523	242.860352
1355.382813	236.749420
1354.328125	218.403122
1353.273438	344.332672
1352.217773	269.233002
1351.163086	154.657104
1350.107422	308.413788
1349.051758	566.542542
1347.996094	874.387939
1346.939453	502.569519
1345.883789	374.190613
1344.827148	856.061707
1343.769531	879.277832
1342.712891	1093.558105
1341.655273	973.403503
1340.598633	1049.247192
1339.540039	964.238281
1338.482422	1238.577759
1337.423828	988.100220
1336.366211	1086.984863
1335.307617	955.863525
1334.248047	1213.469360
1333.189453	993.745850
1332.129883	1046.376831
1331.070313	1062.104248
1330.010742	741.824341
1328.950195	772.856323
1327.890625	897.998779
1326.830078	996.112915
1325.768555	1057.333618
1324.708008	955.764954
1323.646484	916.163574
1322.585938	1086.616821
1321.523438	1099.241943
1320.461914	946.768005
1319.400391	1315.065552
1318.337891	1019.974487
1317.275391	1063.026611
1316.211914	1125.978271
1315.149414	1001.804260
1314.085938	1208.072876
1313.022461	1170.559082
1311.958984	1002.724365
1310.894531	1162.671753
1309.831055	1359.687988
1308.766602	1116.210571
1307.701172	1126.504272
1306.636719	1213.270752
1305.571289	1034.524536
1304.505859	983.934937
1303.440430	1258.117554
1302.375000	1257.051147
1301.308594	1246.337646
1300.242188	948.329285
1299.175781	822.602234
1298.109375	984.478882
1297.041992	957.384094
1295.975586	721.810425
1294.908203	741.783264
1293.839844	730.017822
1292.772461	995.675598
1291.704102	932.700745
1290.635742	894.449097
1289.567383	594.039612
1288.498047	813.597290
1287.428711	1077.338623
1286.360352	824.139893
1285.290039	581.006042
1284.220703	705.509399
1283.150391	798.281860
1282.080078	822.623047
1281.009766	729.624268
1279.939453	1006.314331
1278.868164	788.842529
1277.796875	911.595703
1276.725586	1012.428772
1275.654297	944.665222
1274.582031	918.620850
1273.509766	939.154480
1272.437500	888.956787
1271.365234	1005.017212
1270.291992	898.915649
1269.218750	839.375488
1268.145508	1109.532593
1267.072266	1199.089355
1265.999023	1183.802490
1264.924805	1500.404663
1263.850586	1473.087524
1262.776367	1441.014160
1261.701172	1309.106812
1260.625977	1479.591675
1259.550781	1343.063721
1258.475586	1499.043091
1257.400391	1428.527100
1256.324219	1509.114014
1255.248047	1112.560913
1254.171875	1066.782593
1253.094727	1252.295898
1252.018555	1727.339722
1250.941406	1460.334961
1249.864258	1475.630249
1248.786133	1398.593872
1247.708008	1567.181396
1246.630859	1614.238892
1245.551758	1398.915283
1244.473633	1475.262329
1243.394531	1308.752930
1242.316406	1404.616943
1241.236328	1481.068359
1240.157227	1195.885010
1239.077148	1270.010742
1237.998047	1358.700562
1236.917969	1408.578003
1235.836914	1194.142212
1234.756836	1510.790405
1233.675781	1420.105347
1232.594727	1508.817505
1231.512695	1049.946289
1230.431641	1410.039307
1229.349609	1108.843628
1228.267578	1224.247681
1227.185547	1371.078613
1226.102539	1048.338257
1225.019531	899.956177
1223.936523	1121.765259
1222.853516	995.198181
1221.769531	1062.125977
1220.686523	751.883301
1219.602539	927.576965
1218.517578	668.223389
1217.433594	650.555847
1216.348633	673.936890
1215.263672	818.024597
1214.178711	696.450928
1213.092773	710.073425
1212.007813	528.188049
1210.921875	643.106384
1209.834961	801.354919
1208.749023	737.626404
1207.662109	818.546753
1206.575195	848.764771
1205.488281	888.561035
1204.400391	648.792847
1203.313477	548.794189
1202.225586	521.034424
1201.136719	384.876129
1200.048828	434.079376
1198.959961	122.181664
1197.871094	286.789429
1196.782227	251.581894
1195.692383	40.744377
1194.603516	168.975189
1193.513672	49.454018
1192.423828	-36.444683
1191.333008	-4.637285
1190.242188	-121.879997
1189.151367	-217.540237
1188.060547	-147.549835
1186.969727	-166.510513
1185.877930	-274.368103
1184.786133	-51.102898
1183.694336	-154.330154
1182.601563	-236.021255
1181.509766	-25.200235
1180.416992	-18.374353
1179.323242	48.270706
1178.230469	148.330719
1177.136719	214.694489
1176.042969	678.564453
1174.949219	445.190826
1173.854492	123.215187
1172.760742	258.498108
1171.666016	245.214767
1170.570313	169.605591
1169.475586	151.328796
1168.379883	15.740745
1167.284180	52.255909
1166.188477	112.539032
1165.091797	36.430332
1163.996094	17.581549
1162.899414	280.514191
1161.801758	213.588165
1160.705078	146.563446
1159.607422	86.599663
1158.509766	107.680954
1157.412109	-33.648659
1156.313477	201.901703
1155.215820	332.263336
1154.117188	307.421143
1153.017578	418.346741
1151.918945	355.083618
1150.819336	43.864178
1149.719727	223.453156
1148.620117	293.250488
1147.519531	55.659748
1146.418945	25.178637
1145.318359	-276.796692
1144.217773	-0.469639
1143.116211	-119.382179
1142.014648	23.284361
1140.913086	-83.974037
1139.811523	67.846466
1138.708984	31.652824
1137.606445	104.657005
1136.503906	141.845413
1135.401367	304.776794
1134.297852	384.361755
1133.194336	444.771881
1132.090820	509.761414
1130.987305	501.002594
1129.882813	783.960388
1128.778320	611.164551
1127.673828	1085.801147
1126.569336	1107.173462
1125.463867	886.578308
1124.358398	1057.020630
1123.252930	999.762939
1122.146484	868.941650
1121.041016	828.055603
1119.934570	666.275391
1118.828125	618.069702
1117.720703	1059.699707
1116.613281	779.242004
1115.505859	844.193665
1114.398438	618.049988
1113.291016	377.689117
1112.182617	752.000671
1111.074219	601.271118
1109.964844	533.184937
1108.856445	895.007751
1107.747070	616.406189
1106.637695	1041.547974
1105.528320	810.012878
1104.417969	941.965515
1103.307617	920.343750
1102.197266	1033.096436
1101.086914	876.772034
1099.975586	958.585999
1098.864258	823.332092
1097.752930	985.037537
1096.641602	1252.612305
1095.529297	973.318542
1094.416992	1009.698486
1093.304688	864.615601
1092.191406	914.911682
1091.079102	995.697998
1089.965820	840.992310
1088.852539	507.437286
1087.738281	914.931335
1086.624023	830.609558
1085.509766	812.073853
1084.395508	753.494385
1083.280273	953.371033
1082.166016	819.425781
1081.050781	1016.681519
1079.934570	899.042725
1078.819336	1037.329590
1077.703125	748.218994
1076.586914	891.014832
1075.469727	843.603516
1074.353516	683.553894
1073.236328	887.034546
1072.119141	719.877197
1071.000977	608.987671
1069.882813	420.750549
1068.765625	677.765442
1067.646484	437.943512
1066.528320	591.674011
1065.409180	834.255981
1064.290039	507.806763
1063.170898	782.979553
1062.050781	604.021912
1060.930664	771.348206
1059.810547	554.986633
1058.690430	801.692078
1057.569336	412.358612
1056.449219	334.050598
1055.327148	482.401367
1054.206055	347.996368
1053.083984	325.738037
1051.961914	413.232300
1050.839844	439.976379
1049.717773	361.670471
1048.594727	393.064209
1047.471680	277.466766
1046.348633	311.199554
1045.224609	237.646957
1044.101563	336.670410
1042.976563	281.803802
1041.852539	385.447083
1040.728516	286.377228
1039.603516	157.084290
1038.478516	-14.040597
1037.352539	243.303177
1036.227539	493.589996
1035.101563	436.613403
1033.974609	354.099182
1032.848633	529.857422
1031.721680	654.406555
1030.594727	383.715515
1029.467773	438.607697
1028.340820	312.269714
1027.212891	318.463470
1026.084961	-156.088318
1024.956055	103.436928
1023.828125	7.709739
1022.699219	-80.953880
1021.570313	48.627491
1020.440430	-132.668671
1019.311523	-251.166580
1018.181641	-68.079025
1017.050781	-151.617737
1015.920898	-193.300781
1014.790039	-100.481171
1013.659180	386.242584
1012.528320	131.635025
1011.396484	250.062378
1010.265625	347.708740
1009.132813	563.441040
1008.000977	510.753204
1006.868164	541.478943
1005.736328	1115.867798
1004.602539	1752.520264
1003.469727	2879.134033
1002.335938	3212.523926
1001.202148	2933.506104
1000.068359	2084.094971
998.933594	1334.518555
997.799805	629.308289
996.665039	508.648926
995.529297	224.295181
994.394531	39.449131
993.258789	-13.676336
992.123047	337.011078
990.986328	277.201385
989.849609	14.687668
988.712891	-21.670494
987.576172	-55.556595
986.439453	270.127106
985.301758	38.406944
984.164063	-96.331032
983.025391	45.416313
981.887695	5.431643
980.749023	71.475266
979.610352	-16.485531
978.470703	45.259815
977.332031	28.969175
976.192383	185.274933
975.051758	258.932983
973.912109	52.387638
972.771484	147.068909
971.630859	329.163391
970.490234	421.795441
969.348633	383.699890
968.207031	297.605652
967.065430	461.857635
965.923828	208.679581
964.781250	387.003998
963.638672	395.742584
962.496094	51.614941
961.352539	363.346893
960.208984	633.876770
959.065430	368.392822
957.921875	291.038300
956.777344	424.576508
955.632813	219.427307
954.488281	245.735733
953.343750	247.054947
952.198242	246.279572
951.052734	298.305054
949.907227	206.446136
948.760742	112.539124
947.614258	521.693665
946.467773	117.390205
945.321289	232.048737
944.173828	369.689575
943.026367	247.157730
941.878906	302.943237
940.730469	438.779633
939.582031	239.327637
938.433594	453.075104
937.285156	500.425873
936.135742	265.207672
934.987305	342.609192
933.836914	522.728394
932.687500	397.630035
931.537109	423.136627
930.386719	-18.061745
929.236328	158.198059
928.084961	216.193665
926.934570	-7.857737
925.783203	223.457596
924.630859	184.152618
923.478516	345.191406
922.327148	26.580236
921.173828	-114.381012
920.021484	253.985413
918.868164	-93.358360
917.714844	95.742020
916.561523	94.163795
915.407227	99.580154
914.252930	-17.409912
913.098633	51.928074
911.944336	7.961343
910.789063	11.826304
909.633789	-151.960922
908.478516	-118.244240
907.322266	-136.511993
906.166016	-161.402969
905.009766	-242.763229
903.853516	33.971336
902.696289	-171.630707
901.539063	-1.138611
900.381836	-84.092010
899.223633	109.238060
898.065430	22.076694
896.907227	43.675114
895.749023	-11.481126
894.589844	-109.422562
893.430664	-161.973648
892.271484	140.429138
891.112305	-56.482758
889.952148	286.676392
888.791992	29.112694
887.630859	49.495209
886.470703	92.556778
885.309570	-110.252083
884.148438	206.049545
882.986328	416.308655
881.825195	252.235626
880.663086	185.297226
879.500000	37.353588
878.337891	191.530533
877.174805	176.771713
876.011719	222.922409
874.847656	203.845490
873.684570	421.240234
872.520508	427.048828
871.355469	216.918243
870.191406	-47.038677
869.026367	-61.135319
867.861328	271.127167
866.695313	248.108002
865.530273	184.692917
864.364258	211.254395
863.197266	352.433319
862.031250	327.384674
860.864258	351.799469
859.697266	463.797211
858.530273	560.065491
857.362305	838.080750
856.194336	678.550354
855.026367	642.474243
853.857422	653.530212
852.688477	852.903931
851.519531	884.109070
850.350586	850.329346
849.180664	747.138916
848.010742	691.028137
846.840820	661.813416
845.670898	581.121826
844.500000	301.285431
843.329102	453.400024
842.157227	122.254677
840.986328	247.466873
839.814453	327.884186
838.642578	251.760773
837.469727	472.881775
836.296875	168.806091
835.124023	313.819153
833.951172	76.839134
832.777344	431.596466
831.603516	451.312439
830.429688	276.811615
829.255859	704.736938
828.081055	494.459412
826.906250	373.419403
825.731445	428.502167
824.555664	392.105988
823.379883	253.142197
822.204102	201.056793
821.027344	-82.728600
819.851563	45.503422
818.674805	402.909943
817.497070	245.893936
816.320313	-51.340237
815.142578	-59.301815
813.963867	-102.941154
812.786133	-2.127453
811.607422	71.862190
810.428711	145.708160
809.250000	-136.133102
808.070313	-35.830040
806.890625	6.559962
805.710938	15.505266
804.531250	-88.896774
803.350586	-124.560776
802.169922	-33.851986
800.988281	-129.657715
799.807617	-438.473053
798.625977	-121.959229
797.444336	-162.646713
796.261719	-347.508850
795.079102	-100.331573
793.896484	168.745010
792.713867	142.989059
791.530273	110.464325
790.346680	-26.231487
789.163086	-25.786901
787.979492	-271.095428
786.794922	102.978867
785.610352	-45.217342
784.425781	281.899323
783.240234	217.443314
782.054688	254.533447
780.869141	194.235901
779.682617	270.784210
778.496094	413.401459
777.309570	28.093616
776.123047	79.898026
774.935547	144.772812
773.748047	55.020168
772.560547	128.400467
771.373047	144.258179
770.184570	5.623703
768.996094	5.784612
767.806641	153.458832
766.618164	120.247017
765.428711	108.937576
764.239258	341.944092
763.048828	374.345825
761.858398	472.629120
760.667969	581.735352
759.477539	589.447693
758.286133	685.011597
757.094727	637.457275
755.903320	563.414124
754.710938	656.336609
753.518555	494.173645
752.326172	415.457336
751.133789	580.475769
749.940430	826.556519
748.747070	545.487305
747.553711	382.972717
746.359375	622.020142
745.166016	544.923706
743.970703	415.122864
742.776367	633.963013
741.581055	569.791687
740.385742	406.929291
739.190430	390.883881
737.994141	265.223785
736.797852	297.254425
735.601563	467.159882
734.405273	291.009216
733.208008	447.579956
732.010742	175.117554
730.813477	311.843719
729.615234	201.301773
728.416992	138.880203
727.218750	489.646667
726.020508	341.877838
724.821289	253.154434
723.622070	70.509918
722.422852	479.846222
721.222656	286.295044
720.022461	370.089264
718.822266	335.984558
717.621094	400.099121
716.420898	256.946136
715.218750	397.421600
714.017578	546.578613
712.815430	444.989868
711.614258	323.871674
710.411133	575.468079
709.208984	491.501953
708.005859	170.227829
706.802734	238.939423
705.599609	192.304718
704.395508	113.116272
703.191406	103.677299
701.987305	-81.885300
700.782227	215.570755
699.577148	71.571030
698.372070	164.701218
697.166992	214.427795
695.960938	168.635361
694.754883	20.878086
693.548828	1.460099
692.341797	62.521805
691.135742	-149.842789
689.927734	-290.343781
688.720703	-79.114952
687.512695	-0.163818
686.304688	-57.734734
685.096680	82.199966
683.888672	-343.578339
682.679688	-222.816345
681.470703	-143.111252
680.260742	-126.090782
679.050781	-128.391998
677.840820	-106.693726
676.630859	-128.120377
675.419922	-34.638111
674.209961	61.148895
672.998047	263.087585
671.787109	119.070099
670.575195	386.155487
669.363281	95.560295
668.151367	257.007233
666.938477	412.093048
665.725586	-20.307240
664.512695	53.080421
663.299805	-56.917614
662.085938	-164.516418
660.872070	403.670044
659.658203	-3.553037
658.443359	-71.710526
657.228516	69.548241
656.013672	59.966125
654.797852	-119.750816
653.583008	65.012253
652.366211	178.741531
651.150391	184.838074
649.934570	44.604851
648.717773	-26.528593
647.500000	119.923882
646.283203	240.579102
645.065430	270.897034
643.847656	501.353577
642.629883	310.204529
641.411133	366.487854
640.192383	338.936188
638.973633	259.829681
637.753906	129.191559
636.534180	82.382072
635.314453	-230.778854
634.094727	93.910431
632.874023	-45.349968
631.653320	81.498741
630.432617	-128.743912
629.211914	-42.982780
627.990234	-58.251862
626.768555	228.635574
625.545898	-3.674073
624.324219	44.631775
623.101563	388.337677
621.877930	195.935638
620.655273	211.008560
619.431641	356.287720
618.208008	25.749411
616.983398	251.390045
615.759766	63.366753
614.535156	133.723068
613.310547	152.076172
612.084961	240.309631
610.859375	244.387253
609.633789	38.192207
608.408203	2.216992
607.181641	-128.653854
605.955078	117.664467
604.728516	-299.187714
