# Supplementary material for: Raman spectroscopy accurately differentiates mucosal healing from non-healing and biochemical changes following biological therapy in inflammatory bowel disease
Source: PLoS One. 2021 Jun 2;16(6):e0252210. doi: 10.1371/journal.pone.0252210 (PMC8172032; doi:10.1371/journal.pone.0252210)
Supplement: S4 Dataset — (ZIP) [file pone.0252210.s006.zip › CD Mucosal healing/OC017 post treatment-1_BL sub CR removed_58__X_-6110.39__Y_10947.1__Z_-134.842__Time_654.txt]

1714.708984	186.740891
1713.732422	109.669060
1712.755859	79.639229
1711.779297	113.933990
1710.801758	16.789442
1709.824219	0.089066
1708.846680	-330.128906
1707.868164	-11.853072
1706.890625	-149.005997
1705.912109	-141.465042
1704.933594	-64.254471
1703.954102	-16.466770
1702.975586	-27.459253
1701.996094	-190.868942
1701.016602	146.111130
1700.037109	-265.728699
1699.056641	114.133949
1698.077148	-152.883072
1697.096680	7.945028
1696.116211	45.960903
1695.134766	68.083961
1694.154297	101.084106
1693.172852	83.505875
1692.191406	172.909973
1691.209961	-15.081926
1690.227539	88.036179
1689.245117	12.590616
1688.263672	430.824371
1687.280273	283.766998
1686.297852	411.608978
1685.314453	131.826599
1684.332031	284.101013
1683.347656	305.967041
1682.364258	-44.793484
1681.380859	-11.696163
1680.396484	394.328094
1679.412109	449.085846
1678.427734	437.545471
1677.442383	365.055206
1676.458008	412.568756
1675.472656	351.267395
1674.487305	564.097534
1673.500977	684.038086
1672.515625	222.211655
1671.529297	544.616821
1670.542969	851.199890
1669.556641	531.153442
1668.569336	519.483887
1667.583008	853.181091
1666.595703	619.024414
1665.608398	746.080933
1664.620117	846.786987
1663.632813	947.715393
1662.644531	773.065002
1661.656250	718.033813
1660.667969	634.113403
1659.678711	561.057007
1658.689453	755.840637
1657.700195	659.424316
1656.710938	1063.765747
1655.721680	726.865662
1654.731445	885.292236
1653.742188	541.090454
1652.750977	686.688843
1651.760742	636.712158
1650.770508	404.497955
1649.779297	595.612976
1648.788086	654.680237
1647.796875	328.076599
1646.804688	75.781288
1645.813477	95.889961
1644.821289	171.628952
1643.829102	-19.167154
1642.836914	289.235535
1641.843750	278.314941
1640.850586	201.602142
1639.857422	-9.456163
1638.864258	135.813171
1637.871094	-11.526054
1636.876953	276.344513
1635.882813	-205.418060
1634.888672	122.193275
1633.894531	-8.628899
1632.899414	-218.290314
1631.905273	-101.163361
1630.910156	-39.265656
1629.915039	-24.652025
1628.918945	132.176559
1627.922852	-263.501007
1626.927734	-11.755898
1625.930664	-12.520367
1624.934570	105.149963
1623.938477	130.852051
1622.941406	143.482101
1621.944336	271.812561
1620.947266	11.346679
1619.949219	-133.366730
1618.952148	-188.651840
1617.954102	-57.449211
1616.956055	210.253555
1615.957031	173.470566
1614.958984	378.148682
1613.959961	212.916382
1612.960938	249.737137
1611.961914	-80.494896
1610.961914	210.725052
1609.962891	9.136580
1608.962891	14.657866
1607.962891	180.008270
1606.961914	83.380341
1605.961914	23.482433
1604.960938	10.738979
1603.959961	380.156555
1602.958984	218.192307
1601.957031	260.365295
1600.956055	-215.391357
1599.954102	-94.695778
1598.952148	263.867035
1597.949219	-62.624992
1596.947266	-17.871296
1595.944336	34.676205
1594.941406	-98.299591
1593.938477	-173.786301
1592.934570	-92.604218
1591.931641	-199.448334
1590.927734	-126.194267
1589.923828	-13.867679
1588.918945	184.455414
1587.915039	72.258308
1586.910156	272.993469
1585.905273	142.469711
1584.900391	38.018375
1583.894531	-1.299686
1582.889648	73.993759
1581.883789	383.638214
1580.877930	-10.111677
1579.871094	88.365555
1578.865234	285.669952
1577.858398	-50.754047
1576.851563	94.301842
1575.844727	127.353279
1574.836914	82.271736
1573.829102	252.974930
1572.822266	56.945374
1571.813477	22.060770
1570.805664	-124.628143
1569.797852	-16.710608
1568.789063	-28.426476
1567.780273	-6.462642
1566.770508	230.911728
1565.761719	169.561203
1564.751953	-32.017998
1563.742188	62.216339
1562.732422	49.950722
1561.722656	276.223297
1560.711914	25.141750
1559.702148	367.804535
1558.691406	88.105690
1557.679688	77.940765
1556.668945	0.328873
1555.657227	-54.045280
1554.645508	233.367783
1553.633789	202.073547
1552.622070	5.011150
1551.609375	46.038071
1550.596680	361.237610
1549.583984	32.013962
1548.571289	114.093605
1547.558594	462.392548
1546.544922	350.221283
1545.531250	186.302551
1544.517578	459.101318
1543.503906	70.240944
1542.489258	40.500462
1541.474609	222.450882
1540.459961	-57.973804
1539.445313	23.039379
1538.429688	152.947098
1537.415039	102.081673
1536.399414	546.465332
1535.383789	25.890593
1534.367188	-187.695724
1533.351563	302.584473
1532.334961	411.049835
1531.318359	369.899689
1530.301758	94.207245
1529.284180	326.001099
1528.266602	318.086456
1527.249023	109.241745
1526.231445	428.139923
1525.213867	489.432526
1524.195313	105.423393
1523.177734	212.893112
1522.159180	57.858322
1521.139648	23.656038
1520.121094	130.809631
1519.101563	325.218201
1518.082031	-20.227840
1517.062500	35.222935
1516.042969	-89.248314
1515.022461	27.665844
1514.001953	-181.651611
1512.981445	-0.734262
1511.960938	128.698776
1510.939453	114.290756
1509.918945	238.377228
1508.897461	46.828964
1507.875000	88.651413
1506.853516	263.731354
1505.831055	307.927551
1504.809570	24.017660
1503.787109	-147.102554
1502.763672	-190.134552
1501.741211	-379.177277
1500.717773	74.514366
1499.694336	-35.259449
1498.670898	-104.082779
1497.646484	-247.148682
1496.623047	-213.653244
1495.598633	-180.228622
1494.574219	-77.812691
1493.549805	50.088711
1492.524414	267.350800
1491.499023	-54.770813
1490.473633	-72.725296
1489.448242	70.239349
1488.422852	108.394653
1487.396484	49.455608
1486.370117	-50.331757
1485.343750	120.458412
1484.317383	-50.802731
1483.290039	-158.240067
1482.262695	150.132767
1481.235352	430.304108
1480.208008	317.684174
1479.180664	358.052399
1478.152344	248.008423
1477.124023	385.167572
1476.095703	466.215454
1475.067383	430.064270
1474.038086	220.751190
1473.008789	513.071167
1471.979492	484.553619
1470.950195	489.136047
1469.919922	498.793152
1468.890625	577.151855
1467.860352	1113.247437
1466.830078	972.781006
1465.798828	819.660950
1464.768555	1042.789307
1463.737305	671.226990
1462.706055	1054.364380
1461.674805	1262.105713
1460.642578	1175.195313
1459.610352	1159.435791
1458.578125	1120.865967
1457.545898	1115.333496
1456.513672	1361.019897
1455.480469	1193.138184
1454.447266	1073.551392
1453.414063	860.233826
1452.380859	1270.671631
1451.346680	1247.554565
1450.313477	1406.953735
1449.279297	1687.916748
1448.244141	1495.139038
1447.209961	1553.208618
1446.174805	1297.341553
1445.139648	1309.950806
1444.104492	1454.203979
1443.069336	1117.712158
1442.033203	1057.138062
1440.998047	1330.502563
1439.961914	1171.410889
1438.924805	1282.929321
1437.888672	1017.880981
1436.851563	1028.433960
1435.814453	715.664673
1434.777344	890.587952
1433.740234	565.488525
1432.702148	705.142822
1431.664063	617.626709
1430.625977	287.943420
1429.587891	508.521973
1428.548828	391.037476
1427.509766	49.209915
1426.471680	244.710144
1425.431641	258.663086
1424.392578	156.762451
1423.352539	228.845993
1422.312500	89.351913
1421.272461	229.589844
1420.232422	153.277557
1419.191406	89.659012
1418.150391	381.082153
1417.109375	-12.075189
1416.068359	75.609741
1415.027344	7.376042
1413.985352	319.024628
1412.943359	-48.296383
1411.901367	-194.137039
1410.858398	-93.516548
1409.816406	-151.150146
1408.773438	92.809769
1407.730469	-150.542038
1406.687500	168.837997
1405.643555	166.786438
1404.599609	-10.885532
1403.555664	-42.821945
1402.511719	-129.850464
1401.466797	-93.833481
1400.422852	-115.410088
1399.377930	18.577353
1398.333008	190.210754
1397.287109	23.485394
1396.242188	24.837473
1395.196289	229.216293
1394.150391	-79.888557
1393.104492	69.528976
1392.057617	-91.496407
1391.010742	30.512787
1389.963867	227.652359
1388.916992	11.951653
1387.870117	19.088451
1386.822266	88.839981
1385.774414	-108.896980
1384.726563	98.555229
1383.677734	-56.414600
1382.629883	141.142349
1381.581055	218.783051
1380.532227	14.231750
1379.483398	-75.251984
1378.433594	55.109642
1377.383789	193.007294
1376.333984	231.114502
1375.284180	206.927063
1374.234375	-81.584671
1373.183594	373.365265
1372.132813	-2.142483
1371.082031	9.030343
1370.031250	-9.612801
1368.979492	231.005341
1367.927734	-146.255768
1366.875977	54.628727
1365.824219	118.554764
1364.771484	137.724869
1363.718750	-161.646500
1362.666016	7.090419
1361.613281	-70.483002
1360.560547	-33.496342
1359.506836	244.811874
1358.453125	145.130112
1357.399414	639.752563
1356.344727	318.991638
1355.291016	366.245667
1354.236328	145.241852
1353.181641	145.490402
1352.126953	389.199432
1351.071289	486.394653
1350.015625	511.650330
1348.959961	551.869873
1347.904297	311.776917
1346.847656	376.991180
1345.791992	427.385773
1344.735352	547.265442
1343.677734	344.885315
1342.621094	606.168762
1341.563477	577.485413
1340.505859	600.920410
1339.448242	780.468750
1338.390625	704.947693
1337.332031	627.049805
1336.273438	811.648804
1335.214844	986.341248
1334.156250	703.290100
1333.097656	927.546875
1332.038086	726.382507
1330.978516	802.310974
1329.917969	596.447021
1328.858398	524.210022
1327.797852	721.408752
1326.737305	429.424164
1325.676758	562.467834
1324.616211	856.026855
1323.554688	685.360779
1322.493164	971.475220
1321.431641	766.425537
1320.370117	766.308105
1319.307617	620.701050
1318.245117	963.527649
1317.182617	995.577637
1316.120117	894.548950
1315.056641	702.420227
1313.993164	682.909485
1312.929688	1023.132568
1311.866211	902.672180
1310.802734	733.058167
1309.738281	772.824158
1308.673828	1164.598022
1307.609375	948.405762
1306.543945	1042.347534
1305.479492	1050.197510
1304.414063	667.053894
1303.347656	1026.645874
1302.282227	1118.177246
1301.215820	897.576355
1300.150391	954.763550
1299.083008	940.706665
1298.016602	916.864868
1296.949219	861.135681
1295.882813	1082.874634
1294.815430	860.286072
1293.747070	775.231934
1292.679688	938.034607
1291.611328	919.273376
1290.542969	996.179016
1289.474609	712.662476
1288.405273	684.210938
1287.335938	822.436157
1286.266602	806.254639
1285.197266	863.585205
1284.127930	756.813110
1283.057617	860.671997
1281.987305	624.220703
1280.916992	1029.120117
1279.845703	856.369324
1278.775391	722.847046
1277.704102	572.262024
1276.632813	407.075409
1275.560547	936.284546
1274.489258	771.094238
1273.416992	894.334412
1272.344727	714.563904
1271.271484	275.944122
1270.199219	738.658447
1269.125977	712.847351
1268.052734	975.083435
1266.979492	805.228821
1265.905273	701.316101
1264.831055	695.017517
1263.756836	769.195190
1262.682617	850.645020
1261.607422	754.081177
1260.533203	591.741943
1259.458008	768.166260
1258.381836	912.823792
1257.306641	923.443115
1256.230469	461.615906
1255.154297	908.084900
1254.078125	1030.606934
1253.001953	858.595154
1251.924805	803.418152
1250.847656	962.301147
1249.770508	1033.542114
1248.692383	832.406189
1247.615234	660.508911
1246.537109	476.506409
1245.458984	749.358459
1244.379883	1060.927856
1243.300781	806.440002
1242.222656	836.136169
1241.142578	647.295532
1240.063477	516.760498
1238.983398	886.122498
1237.904297	871.980103
1236.823242	627.380005
1235.743164	722.354248
1234.662109	902.103699
1233.582031	735.127563
1232.500977	854.140198
1231.418945	786.504211
1230.337891	740.666382
1229.255859	702.073425
1228.173828	467.343872
1227.090820	544.940063
1226.008789	673.291565
1224.925781	411.989319
1223.842773	719.240112
1222.759766	685.305298
1221.675781	460.318909
1220.591797	508.564117
1219.507813	438.319855
1218.423828	377.728363
1217.338867	189.080002
1216.254883	287.898743
1215.169922	415.605316
1214.083984	417.666199
1212.999023	467.963135
1211.913086	214.133469
1210.827148	348.804535
1209.741211	456.839508
1208.654297	514.135986
1207.567383	390.538330
1206.480469	382.653809
1205.393555	275.923828
1204.306641	36.678459
1203.218750	-2.571489
1202.130859	374.792023
1201.042969	236.675278
1199.954102	-171.035919
1198.865234	-191.131592
1197.776367	130.413773
1196.687500	389.227264
1195.598633	323.193756
1194.508789	237.904114
1193.418945	138.185776
1192.329102	-79.300903
1191.238281	18.048521
1190.147461	110.505043
1189.056641	174.057220
1187.965820	67.043236
1186.875000	-59.171352
1185.783203	-62.962643
1184.691406	-270.768372
1183.599609	-56.265862
1182.506836	-141.737518
1181.414063	137.302917
1180.321289	32.568768
1179.228516	-98.527382
1178.135742	228.128220
1177.041992	89.778519
1175.948242	528.747925
1174.854492	263.388519
1173.759766	14.865141
1172.665039	115.914406
1171.570313	11.060353
1170.475586	-79.424934
1169.380859	-83.784966
1168.285156	29.008297
1167.189453	-37.614914
1166.093750	-410.235962
1164.997070	-48.985004
1163.900391	92.238220
1162.803711	-60.473770
1161.707031	-91.338974
1160.609375	49.703800
1159.512695	-12.264420
1158.415039	35.553810
1157.316406	92.864311
1156.218750	376.773651
1155.120117	140.549927
1154.021484	-169.516830
1152.922852	209.544968
1151.823242	-43.242592
1150.723633	-43.335430
1149.624023	130.474380
1148.524414	-50.728291
1147.423828	-160.431076
1146.323242	134.648483
1145.222656	-96.478935
1144.122070	-129.995956
1143.020508	-77.864830
1141.918945	-201.797165
1140.817383	-92.624008
1139.715820	-209.391251
1138.613281	-31.359932
1137.510742	-150.491608
1136.408203	-60.488377
1135.305664	-70.304283
1134.202148	214.366028
1133.098633	7.393121
1131.995117	-54.682903
1130.891602	94.492538
1129.787109	419.179932
1128.682617	674.921692
1127.578125	458.570496
1126.473633	612.225098
1125.368164	322.489716
1124.262695	542.465454
1123.157227	354.776459
1122.050781	91.360970
1120.944336	266.245880
1119.837891	97.699821
1118.731445	78.388023
1117.625000	75.663132
1116.517578	132.100266
1115.410156	219.278915
1114.302734	-98.030243
1113.194336	81.404175
1112.085938	133.106979
1110.977539	7.528493
1109.869141	101.790955
1108.759766	165.311386
1107.651367	46.950523
1106.541016	110.488525
1105.431641	157.497101
1104.321289	187.977249
1103.211914	171.275879
1102.100586	48.425346
1100.990234	192.208008
1099.878906	225.107498
1098.768555	166.075943
1097.656250	477.165588
1096.544922	491.213074
1095.432617	356.844879
1094.320313	175.458389
1093.208008	55.421886
1092.095703	192.113403
1090.982422	453.532410
1089.869141	67.681656
1088.755859	331.437164
1087.641602	479.843475
1086.527344	129.641418
1085.413086	306.322296
1084.298828	492.367584
1083.183594	426.896149
1082.069336	84.247581
1080.954102	378.404694
1079.837891	280.257294
1078.722656	468.668091
1077.606445	135.893600
1076.490234	-1.882420
1075.373047	200.681808
1074.255859	159.232803
1073.139648	101.444290
1072.021484	55.451225
1070.904297	201.766922
1069.786133	10.570374
1068.667969	466.234344
1067.549805	315.005829
1066.430664	484.767914
1065.312500	254.108536
1064.193359	-13.843624
1063.073242	-19.482124
1061.954102	403.153656
1060.833984	77.050072
1059.713867	160.458328
1058.592773	253.242264
1057.472656	182.408844
1056.351563	116.345284
1055.230469	218.618820
1054.108398	-34.185764
1052.987305	152.295334
1051.865234	226.672409
1050.743164	39.615921
1049.620117	-144.955185
1048.497070	148.990707
1047.374023	-107.694237
1046.250977	53.304985
1045.127930	128.026031
1044.003906	-60.654865
1042.879883	207.654816
1041.754883	152.013062
1040.630859	187.330841
1039.505859	374.100586
1038.380859	127.739853
1037.254883	107.388878
1036.129883	87.129868
1035.003906	-16.819653
1033.876953	167.835815
1032.750977	175.719040
1031.624023	-60.489220
1030.497070	-159.344666
1029.370117	48.733082
1028.242188	-180.072418
1027.115234	-181.016144
1025.986328	-79.684425
1024.858398	-110.678024
1023.730469	-222.830948
1022.601563	-107.389008
1021.471680	-330.717102
1020.342773	-379.858307
1019.212891	-192.314117
1018.083008	-329.418579
1016.953125	-283.228241
1015.823242	-134.993134
1014.692383	-111.876633
1013.561523	119.816093
1012.430664	27.217823
1011.298828	15.792257
1010.166992	242.911682
1009.035156	-29.941566
1007.903320	111.628899
1006.770508	618.749084
1005.637695	767.206909
1004.504883	1015.111633
1003.371094	1221.370605
1002.238281	1080.912598
1001.104492	866.656311
999.969727	446.966919
998.835938	309.344879
997.701172	370.457306
996.566406	78.399933
995.430664	-14.942892
994.295898	78.752960
993.160156	105.580772
992.024414	44.831268
990.887695	21.084326
989.750977	15.872664
988.614258	-219.745560
987.477539	-183.261032
986.340820	242.628494
985.203125	23.481684
984.065430	179.860107
982.926758	322.429932
981.789063	467.312347
980.650391	-75.829636
979.511719	-195.335205
978.372070	-38.703979
977.233398	-109.721634
976.093750	17.078012
974.953125	290.993347
973.813477	295.999969
972.672852	133.371078
971.532227	-1.547553
970.390625	65.742836
969.250000	137.660645
968.108398	-304.504883
966.966797	-177.322311
965.824219	199.931870
964.681641	-99.529778
963.539063	279.955994
962.396484	138.933304
961.253906	213.487274
960.110352	301.820160
958.966797	-49.672253
957.822266	-23.027863
956.678711	67.777740
955.534180	37.275154
954.388672	11.426523
953.244141	31.412151
952.098633	-69.795677
950.953125	144.725693
949.807617	240.299545
948.661133	29.558247
947.514648	200.652786
946.368164	-233.796707
945.221680	-158.558762
944.074219	72.003021
942.926758	-101.644173
941.779297	181.402954
940.630859	53.562202
939.483398	160.846588
938.334961	69.664986
937.185547	603.481323
936.037109	304.841644
934.887695	188.758453
933.737305	314.355896
932.587891	284.998047
931.437500	237.473099
930.287109	35.146179
929.136719	220.029892
927.985352	259.181061
926.834961	-99.923317
925.682617	-85.663322
924.531250	-148.719559
923.378906	-59.334621
922.226563	36.864155
921.074219	62.582741
919.921875	395.126740
918.768555	123.172310
917.615234	83.076401
916.460938	61.198837
915.307617	-46.921455
914.153320	215.039795
912.999023	38.908142
911.843750	-109.884193
910.688477	6.814483
909.533203	-12.588654
908.377930	65.532326
907.221680	30.306971
906.066406	156.012192
904.909180	476.532898
903.752930	94.728271
902.595703	2.991347
901.438477	144.512787
900.281250	-6.013093
899.123047	167.158661
897.965820	71.027443
896.807617	67.695450
895.648438	132.222321
894.489258	370.816254
893.331055	426.214722
892.170898	-20.064072
891.011719	51.237179
889.851563	61.531380
888.691406	-90.762321
887.531250	102.441124
886.370117	76.621208
885.208984	-19.136875
884.047852	54.357418
882.885742	-39.084351
881.724609	-33.267494
880.562500	245.338226
879.399414	41.480042
878.237305	220.788239
877.074219	48.568459
875.911133	155.714584
874.747070	542.028503
873.583008	146.976334
872.418945	105.467545
871.254883	-50.787636
870.089844	245.208008
868.925781	-95.446335
867.759766	182.420135
866.594727	24.022030
865.428711	276.989258
864.262695	62.454197
863.096680	232.152542
861.930664	332.138397
860.763672	133.432480
859.596680	466.837158
858.428711	144.734467
857.260742	237.874100
856.092773	427.413727
854.924805	273.714203
853.756836	259.087555
852.587891	300.499847
851.418945	563.747742
850.249023	186.047318
849.080078	191.558914
847.910156	212.730728
846.739258	339.113129
845.569336	290.811890
844.398438	392.464661
843.227539	308.342896
842.056641	9.502955
840.884766	216.205826
839.712891	127.660599
838.541016	79.376785
837.368164	95.906387
836.196289	364.873169
835.022461	79.740219
833.849609	13.571383
832.675781	139.423996
831.501953	314.304230
830.328125	216.825272
829.154297	-112.659569
827.979492	82.171249
826.804688	707.279114
825.628906	3.303932
824.454102	222.422653
823.278320	118.297935
822.102539	-43.723911
820.925781	-9.678831
819.749023	57.730709
818.572266	33.809368
817.395508	-56.897938
816.217773	-18.515072
815.040039	-86.959221
813.862305	-117.579971
812.684570	-83.723000
811.505859	-258.875488
810.327148	115.020134
809.147461	-29.027260
807.968750	-101.941551
806.789063	-92.662025
805.609375	-183.330246
804.428711	-245.113129
803.248047	34.908329
802.067383	-222.207153
800.886719	-343.896942
799.705078	-143.955002
798.523438	-338.819611
797.341797	-291.975006
796.160156	-336.044098
794.977539	-278.182190
793.794922	-191.569687
792.611328	-25.283775
791.428711	-27.380592
790.245117	34.702114
789.060547	65.755463
787.876953	8.266387
786.692383	112.271660
785.507813	72.454285
784.323242	98.970665
783.137695	67.981766
781.952148	83.401100
780.766602	25.879210
779.580078	460.973480
778.393555	250.970535
777.207031	34.427151
776.020508	-89.322563
774.833008	166.558014
773.645508	131.058640
772.458008	75.704857
771.270508	62.260433
770.082031	-30.565052
768.893555	-28.580610
767.704102	229.026810
766.514648	197.868134
765.325195	327.505951
764.135742	120.127808
762.946289	260.696686
761.755859	231.695404
760.565430	149.875595
759.374023	497.102844
758.183594	369.032715
756.992188	357.560425
755.799805	-3.495657
754.608398	224.678238
753.416016	83.545616
752.223633	291.785828
751.030273	179.225220
749.837891	336.804657
748.644531	503.075378
747.450195	285.136841
746.256836	291.113556
745.062500	-80.281296
743.868164	107.797691
742.672852	269.457977
741.477539	154.787140
740.282227	31.384676
739.086914	129.346130
737.890625	-4.980887
736.695313	60.051701
735.498047	157.887299
734.301758	95.838028
733.104492	219.845215
731.907227	118.387100
730.709961	-22.423191
729.511719	112.404335
728.313477	74.400719
727.115234	145.702484
725.916992	166.682465
724.717773	-81.142067
723.518555	188.888916
722.318359	284.044586
721.119141	438.090637
719.918945	166.341049
718.718750	-188.241364
717.517578	242.868393
716.316406	339.975037
715.115234	199.281494
713.914063	222.170456
712.711914	-114.674896
711.509766	-0.225148
710.307617	70.566490
709.104492	86.844139
707.902344	-82.040024
706.698242	289.149231
705.495117	20.114172
704.291016	219.119690
703.086914	152.545151
701.882813	-133.740173
700.678711	143.392776
699.473633	192.060913
698.268555	-87.574875
697.062500	139.303543
695.857422	9.697596
694.651367	-208.934372
693.444336	-325.406372
692.238281	-74.882675
691.031250	-176.172409
689.824219	69.823387
688.616211	-113.941971
687.409180	103.687996
686.200195	316.866638
684.992188	63.739586
683.784180	281.135559
682.575195	32.445789
681.366211	-170.636154
680.156250	-219.822311
678.946289	-65.407120
677.736328	-138.425827
676.526367	245.357941
675.315430	31.619459
674.104492	-26.224148
672.893555	-138.121552
671.682617	169.621353
670.470703	-314.163208
669.258789	12.954363
668.046875	128.133591
666.833984	150.365585
665.621094	53.795391
664.408203	225.108643
663.194336	122.148773
661.981445	-97.303123
660.767578	207.848328
659.552734	48.985203
658.338867	26.154869
657.124023	122.014336
655.908203	112.237663
654.693359	-134.601700
653.477539	144.635010
652.261719	-43.757755
651.045898	50.235161
649.829102	23.674213
648.612305	-45.832684
647.395508	41.959354
646.177734	121.229500
644.959961	49.971497
643.742188	-40.472713
642.524414	228.461929
641.305664	187.798798
640.086914	31.242130
638.868164	-8.989075
637.648438	41.249744
636.429688	-75.888054
635.208984	49.965019
633.989258	-109.593079
632.768555	156.258698
631.547852	-39.201969
630.327148	-144.156097
629.106445	-59.961712
627.884766	-114.891159
626.663086	-45.078819
625.440430	-84.263657
624.217773	138.446426
622.995117	155.742203
621.772461	79.192253
620.549805	110.225410
619.326172	-177.344421
618.102539	77.369865
616.877930	-69.899063
615.654297	-43.220604
614.429688	-116.519493
613.204102	-22.326374
611.979492	-175.610611
610.753906	150.769775
609.528320	150.663345
608.301758	-38.887100
607.075195	-80.158569
605.848633	135.724365
604.622070	-27.773752
