# Supplementary material for: Raman spectroscopy accurately differentiates mucosal healing from non-healing and biochemical changes following biological therapy in inflammatory bowel disease
Source: PLoS One. 2021 Jun 2;16(6):e0252210. doi: 10.1371/journal.pone.0252210 (PMC8172032; doi:10.1371/journal.pone.0252210)
Supplement: S4 Dataset — (ZIP) [file pone.0252210.s006.zip › CD Mucosal healing/EC040-1_base sub CR removed_4__X_-10549.3__Y_37145.1__Z_-57.8__Time_44.txt]

1714.640625	244.330338
1713.664063	127.962776
1712.687500	99.374374
1711.709961	-121.807007
1710.733398	-82.262657
1709.755859	-101.220924
1708.778320	159.060898
1707.799805	-129.485138
1706.821289	-203.062103
1705.843750	-93.897499
1704.864258	-51.234528
1703.885742	18.800346
1702.907227	-76.528748
1701.927734	-109.737091
1700.948242	-118.265297
1699.968750	26.239317
1698.988281	-31.962910
1698.007813	60.154736
1697.028320	21.926542
1696.046875	-119.963043
1695.066406	32.693825
1694.084961	-30.471441
1693.104492	123.308739
1692.123047	138.780701
1691.140625	266.902191
1690.159180	118.117500
1689.176758	186.042648
1688.194336	246.537567
1687.211914	568.916016
1686.228516	430.526825
1685.246094	415.431213
1684.262695	302.308289
1683.279297	642.706482
1682.295898	743.830627
1681.311523	304.907806
1680.327148	492.380371
1679.342773	651.061523
1678.358398	887.408875
1677.374023	701.205750
1676.388672	1074.177002
1675.403320	1107.149536
1674.417969	925.304382
1673.432617	951.408569
1672.446289	1039.125732
1671.459961	1100.764038
1670.473633	1380.708862
1669.487305	1504.357300
1668.500977	1381.533813
1667.513672	1049.534790
1666.526367	1400.227295
1665.539063	1401.011719
1664.550781	1317.362915
1663.563477	1388.067139
1662.575195	1536.072632
1661.586914	1737.483765
1660.598633	1584.102661
1659.609375	1539.847290
1658.620117	1665.588135
1657.631836	1664.580078
1656.641602	1851.954346
1655.652344	1886.118652
1654.662109	1473.324707
1653.672852	1410.427124
1652.681641	1115.077148
1651.691406	1248.747925
1650.701172	1083.892700
1649.709961	1260.506836
1648.718750	1022.384094
1647.727539	718.630188
1646.735352	592.343262
1645.744141	873.247131
1644.751953	504.629456
1643.759766	453.324829
1642.766602	328.399323
1641.774414	267.164093
1640.781250	356.618195
1639.788086	58.493572
1638.794922	-154.847885
1637.801758	288.744812
1636.807617	497.728088
1635.813477	119.067276
1634.819336	117.624405
1633.825195	-212.939590
1632.830078	75.828758
1631.834961	-48.793430
1630.839844	161.196701
1629.844727	-81.486961
1628.849609	18.223000
1627.853516	-60.882854
1626.857422	57.485630
1625.861328	7.620706
1624.865234	-120.974365
1623.868164	-86.412537
1622.871094	218.961304
1621.874023	14.533436
1620.876953	-34.706223
1619.879883	34.361229
1618.881836	-216.901657
1617.883789	133.240189
1616.885742	58.069958
1615.887695	-98.357521
1614.888672	-71.018921
1613.889648	-148.573654
1612.890625	51.933769
1611.891602	194.697205
1610.892578	101.496597
1609.892578	97.449669
1608.892578	-184.337082
1607.892578	144.389252
1606.892578	127.242989
1605.891602	96.990723
1604.890625	95.528427
1603.889648	-42.062466
1602.888672	178.881653
1601.887695	4.633887
1600.885742	-216.673523
1599.883789	-147.655670
1598.881836	83.380798
1597.879883	58.082493
1596.876953	-92.728645
1595.874023	85.674744
1594.871094	-219.353363
1593.868164	-38.548710
1592.864258	-79.874321
1591.861328	-134.315994
1590.857422	-13.972252
1589.853516	-8.600922
1588.848633	-319.030182
1587.844727	40.915577
1586.839844	126.762512
1585.834961	42.978291
1584.830078	79.011856
1583.824219	370.283112
1582.819336	12.529947
1581.813477	-126.401718
1580.807617	86.177650
1579.800781	-16.558168
1578.794922	-166.244766
1577.788086	123.824509
1576.781250	-13.140256
1575.773438	-7.131417
1574.766602	113.170204
1573.758789	337.259613
1572.750977	332.291351
1571.743164	111.409225
1570.735352	-52.379444
1569.726563	-94.170807
1568.718750	-125.719223
1567.708984	29.527306
1566.700195	-46.555767
1565.691406	64.121254
1564.681641	-108.354454
1563.671875	103.096001
1562.662109	-142.335602
1561.652344	117.927383
1560.641602	9.633957
1559.630859	-85.842865
1558.620117	-140.004242
1557.609375	106.273804
1556.597656	168.273148
1555.586914	167.891953
1554.575195	19.671530
1553.563477	241.580383
1552.550781	168.060196
1551.539063	102.147789
1550.526367	-64.874466
1549.513672	44.787304
1548.500977	120.570465
1547.487305	-23.704840
1546.473633	87.828392
1545.459961	121.562874
1544.446289	374.743011
1543.432617	46.269497
1542.417969	35.444443
1541.404297	-47.874233
1540.389648	188.796112
1539.374023	-36.948692
1538.359375	21.123711
1537.343750	22.180637
1536.328125	-72.417923
1535.312500	-192.969788
1534.296875	-153.788315
1533.280273	230.636642
1532.263672	-88.997955
1531.247070	124.766258
1530.230469	72.858406
1529.212891	59.397591
1528.196289	1.989726
1527.178711	142.660583
1526.160156	349.991394
1525.142578	145.261215
1524.124023	105.098473
1523.106445	-79.281425
1522.087891	122.032623
1521.068359	-42.108276
1520.049805	436.422607
1519.030273	79.142982
1518.010742	310.352814
1516.991211	127.622627
1515.971680	-157.955414
1514.951172	-230.435547
1513.930664	69.268173
1512.910156	188.978485
1511.889648	236.607986
1510.868164	-213.786545
1509.846680	-151.038345
1508.826172	91.100075
1507.803711	-67.118889
1506.782227	51.504955
1505.759766	28.923643
1504.737305	-129.622879
1503.714844	-224.186478
1502.692383	-234.311234
1501.668945	-16.654074
1500.646484	-9.166039
1499.623047	-278.324097
1498.599609	-404.162781
1497.575195	-82.280716
1496.550781	-277.456299
1495.527344	90.085335
1494.502930	-77.149384
1493.477539	21.449743
1492.453125	194.054703
1491.427734	80.216362
1490.402344	364.920776
1489.376953	33.749222
1488.350586	83.145348
1487.325195	99.254745
1486.298828	110.135323
1485.272461	590.562683
1484.245117	187.730301
1483.218750	190.673004
1482.191406	497.049744
1481.164063	535.445129
1480.136719	548.252930
1479.108398	428.404663
1478.080078	693.379578
1477.052734	672.821228
1476.023438	756.604980
1474.995117	929.467468
1473.965820	804.244568
1472.937500	1086.390137
1471.908203	1088.355225
1470.877930	1016.447571
1469.848633	1382.168213
1468.818359	1470.403442
1467.788086	1538.220825
1466.757813	1272.895142
1465.727539	1620.294678
1464.696289	1522.725464
1463.665039	1727.552002
1462.633789	1873.843750
1461.602539	1992.115723
1460.570313	1762.408203
1459.539063	1850.165649
1458.506836	2305.902832
1457.473633	2246.255859
1456.441406	2026.817261
1455.408203	2025.600342
1454.375000	2361.691895
1453.341797	2360.417236
1452.308594	2146.214844
1451.274414	2459.263672
1450.241211	2067.786865
1449.207031	2304.752930
1448.171875	2559.346436
1447.137695	2545.458008
1446.102539	2521.450928
1445.067383	2611.391846
1444.032227	2177.475098
1442.997070	1981.617432
1441.960938	2069.171875
1440.924805	1921.529053
1439.888672	1875.135254
1438.852539	1818.700073
1437.816406	1805.306152
1436.779297	1804.578003
1435.742188	1268.318115
1434.705078	1522.931396
1433.666992	1355.745605
1432.629883	1080.157593
1431.591797	1036.957031
1430.553711	706.143372
1429.514648	804.448608
1428.476563	648.028809
1427.437500	660.705261
1426.398438	219.580475
1425.359375	391.320618
1424.320313	459.732483
1423.280273	266.105194
1422.240234	259.079712
1421.200195	332.747833
1420.159180	283.055145
1419.119141	447.509033
1418.078125	234.381454
1417.037109	295.759918
1415.996094	420.111084
1414.954102	23.759686
1413.912109	155.839676
1412.870117	159.725784
1411.828125	148.634430
1410.786133	49.682442
1409.743164	-106.937943
1408.700195	48.150650
1407.657227	-175.999573
1406.614258	-93.564980
1405.570313	104.418495
1404.527344	46.417465
1403.483398	-69.186218
1402.438477	-159.555038
1401.394531	53.798248
1400.349609	134.230698
1399.304688	-10.924757
1398.259766	-7.983520
1397.214844	-348.300079
1396.168945	-234.800308
1395.123047	54.152718
1394.077148	122.684830
1393.031250	116.187439
1391.984375	-120.544273
1390.937500	-134.258850
1389.890625	180.013092
1388.843750	158.994827
1387.796875	295.720093
1386.749023	154.879089
1385.701172	-53.281567
1384.653320	251.277603
1383.604492	-214.008820
1382.556641	-231.635681
1381.507813	-64.261566
1380.458984	-41.697342
1379.410156	58.410698
1378.360352	73.698746
1377.310547	-73.134857
1376.260742	251.913849
1375.210938	127.833160
1374.161133	113.707054
1373.110352	294.240540
1372.059570	16.023643
1371.008789	17.278845
1369.957031	-61.108856
1368.906250	371.539276
1367.854492	-30.496725
1366.802734	140.671036
1365.750000	100.207245
1364.698242	224.240540
1363.645508	-94.746956
1362.592773	56.901497
1361.540039	211.109207
1360.486328	372.830383
1359.433594	-119.475876
1358.379883	59.919827
1357.326172	182.190918
1356.271484	-90.670906
1355.216797	379.720367
1354.163086	248.826340
1353.107422	301.891785
1352.052734	332.730774
1350.998047	281.753052
1349.942383	640.482117
1348.886719	294.369415
1347.830078	278.516693
1346.774414	642.352234
1345.717773	1035.901001
1344.661133	1102.096069
1343.604492	1064.262695
1342.546875	994.331055
1341.490234	1075.722168
1340.432617	1065.515015
1339.375000	1199.090942
1338.316406	1451.576050
1337.258789	1255.954834
1336.200195	1196.658447
1335.141602	989.013062
1334.082031	1192.277954
1333.023438	1046.786255
1331.963867	1032.530151
1330.904297	778.542664
1329.844727	987.050781
1328.784180	1146.126587
1327.723633	961.765259
1326.663086	1024.633423
1325.602539	1112.274170
1324.541992	925.867615
1323.480469	984.044800
1322.418945	923.812134
1321.357422	1056.185425
1320.295898	1171.323242
1319.233398	1291.421387
1318.170898	1238.921143
1317.108398	1258.033936
1316.045898	1139.177612
1314.982422	1190.497559
1313.918945	1421.753296
1312.855469	1271.142090
1311.791992	1322.638672
1310.728516	1521.936523
1309.664063	1095.884277
1308.599609	871.920593
1307.535156	1398.680298
1306.469727	1693.998657
1305.404297	1143.095337
1304.338867	1352.399780
1303.273438	1465.785278
1302.208008	1407.111206
1301.141602	1132.240112
1300.075195	1294.905273
1299.008789	1344.553589
1297.942383	1124.071899
1296.875000	1318.702148
1295.807617	1407.733521
1294.740234	1420.685547
1293.672852	1333.069824
1292.604492	1549.735962
1291.537109	1297.877197
1290.468750	1301.188843
1289.399414	1233.426758
1288.331055	1187.799683
1287.261719	1500.010986
1286.192383	1219.187134
1285.123047	1381.890869
1284.052734	1049.829102
1282.983398	962.802246
1281.913086	1225.884888
1280.841797	938.188354
1279.771484	944.274414
1278.700195	1376.034302
1277.628906	1152.135620
1276.557617	1238.900391
1275.486328	1029.820923
1274.414063	1094.585083
1273.341797	976.051697
1272.269531	967.515686
1271.197266	1391.330444
1270.124023	1136.049316
1269.050781	1503.472534
1267.977539	1326.387085
1266.904297	1215.267578
1265.830078	1135.897949
1264.756836	1439.550415
1263.681641	1425.984497
1262.607422	1268.561768
1261.533203	1235.519409
1260.458008	1119.598022
1259.382813	940.353882
1258.307617	1065.691406
1257.231445	1266.447021
1256.155273	1260.102905
1255.079102	1319.471558
1254.002930	1352.010254
1252.926758	1472.111816
1251.849609	1360.985718
1250.772461	1269.334839
1249.695313	1248.214111
1248.617188	1202.741333
1247.540039	1108.646606
1246.461914	1240.557617
1245.382813	1170.687744
1244.304688	1110.532593
1243.225586	1123.210327
1242.146484	912.443787
1241.067383	956.621887
1239.988281	935.200195
1238.908203	1069.022827
1237.828125	1032.914551
1236.748047	1222.334595
1235.667969	1275.818848
1234.586914	1542.557007
1233.505859	1377.672729
1232.424805	1108.598267
1231.343750	980.101807
1230.261719	631.164124
1229.179688	924.069275
1228.097656	780.966370
1227.015625	933.178467
1225.932617	598.803284
1224.850586	533.088806
1223.767578	793.890137
1222.683594	549.026245
1221.600586	550.841187
1220.516602	668.605774
1219.432617	592.891968
1218.347656	606.525940
1217.263672	521.043640
1216.178711	242.283981
1215.093750	178.481323
1214.008789	418.814453
1212.922852	728.941406
1211.836914	500.723755
1210.750977	533.080627
1209.665039	623.229980
1208.579102	1000.223816
1207.492188	786.262939
1206.405273	876.023865
1205.318359	681.291077
1204.230469	741.935181
1203.142578	460.410431
1202.054688	333.052155
1200.966797	147.875443
1199.877930	294.871826
1198.790039	-44.421848
1197.701172	335.763153
1196.611328	167.195740
1195.522461	-75.930458
1194.432617	-157.952530
1193.342773	211.918625
1192.252930	-211.606308
1191.162109	129.073227
1190.072266	-37.379475
1188.981445	86.754547
1187.889648	30.627256
1186.798828	-184.005692
1185.707031	-98.624916
1184.615234	8.219707
1183.523438	-14.633950
1182.430664	154.302994
1181.337891	-65.421326
1180.245117	103.259560
1179.152344	-207.630814
1178.059570	157.323715
1176.965820	-69.788589
1175.872070	222.903214
1174.778320	69.928642
1173.683594	-42.385864
1172.588867	67.875847
1171.494141	84.659424
1170.399414	-116.396103
1169.303711	326.019897
1168.208984	-317.636536
1167.113281	-76.412544
1166.016602	40.287880
1164.920898	-242.274033
1163.824219	-135.333221
1162.727539	270.085999
1161.630859	-268.185669
1160.533203	-283.378937
1159.435547	107.185295
1158.337891	139.470642
1157.240234	231.307877
1156.141602	461.368500
1155.043945	438.428925
1153.944336	105.376953
1152.845703	342.205353
1151.747070	311.882507
1150.647461	124.194946
1149.547852	100.898834
1148.447266	-15.381487
1147.347656	54.074894
1146.247070	130.544998
1145.146484	-64.456810
1144.044922	-21.486036
1142.944336	-111.834839
1141.842773	-35.726578
1140.741211	-188.031326
1139.638672	68.591797
1138.537109	49.302345
1137.434570	158.263321
1136.332031	212.456558
1135.228516	432.820435
1134.125977	-47.570866
1133.022461	106.132813
1131.917969	114.877960
1130.814453	-44.934757
1129.709961	374.202850
1128.605469	833.415649
1127.500977	485.980408
1126.396484	520.400574
1125.291016	673.260742
1124.185547	605.574768
1123.080078	637.387146
1121.973633	600.409363
1120.868164	665.259888
1119.761719	362.981445
1118.654297	380.370453
1117.547852	445.061096
1116.440430	133.410522
1115.333008	354.159546
1114.225586	92.253090
1113.117188	265.512024
1112.008789	140.767166
1110.900391	134.223251
1109.791992	420.665161
1108.682617	222.603165
1107.573242	350.553741
1106.463867	93.495148
1105.354492	603.825562
1104.244141	367.992828
1103.133789	580.611084
1102.023438	576.051270
1100.913086	701.203857
1099.801758	847.481323
1098.690430	618.800842
1097.579102	661.277405
1096.467773	468.057404
1095.355469	536.416687
1094.243164	687.176636
1093.130859	571.739563
1092.017578	531.672302
1090.905273	861.199951
1089.791992	731.642090
1088.677734	867.992737
1087.564453	395.051178
1086.450195	409.123352
1085.335938	806.438904
1084.221680	582.995728
1083.106445	777.966431
1081.991211	683.855896
1080.875977	573.351624
1079.760742	507.533417
1078.644531	275.031006
1077.528320	319.648132
1076.412109	549.667847
1075.295898	575.466980
1074.178711	376.056122
1073.061523	64.184227
1071.944336	127.640198
1070.826172	622.409363
1069.708984	-33.746944
1068.590820	111.761261
1067.471680	273.613586
1066.353516	243.393448
1065.234375	393.501526
1064.115234	267.340759
1062.996094	482.981232
1061.875977	572.189758
1060.755859	135.043015
1059.635742	488.663727
1058.515625	215.506760
1057.394531	131.862564
1056.273438	258.653168
1055.152344	296.643951
1054.031250	411.760406
1052.909180	190.537247
1051.787109	-44.537281
1050.665039	266.827484
1049.541992	146.305115
1048.418945	95.903114
1047.295898	-57.058563
1046.172852	240.255630
1045.048828	141.074142
1043.925781	212.206497
1042.801758	50.283855
1041.676758	161.122391
1040.552734	22.726471
1039.427734	54.477627
1038.302734	-76.713089
1037.176758	236.871445
1036.050781	224.540543
1034.924805	189.026047
1033.798828	262.950409
1032.672852	122.941933
1031.545898	266.757111
1030.418945	180.435196
1029.291992	301.100525
1028.164063	-145.207016
1027.036133	-254.356705
1025.908203	-479.495728
1024.780273	-191.255768
1023.651367	-362.739227
1022.522461	-624.569702
1021.393555	-245.730469
1020.264648	-173.200912
1019.134766	-325.606628
1018.004883	-55.808002
1016.875000	-29.458349
1015.744141	-125.878349
1014.613281	-64.579163
1013.482422	-42.587212
1012.351563	-1.971903
1011.219727	149.864334
1010.088867	308.697784
1008.956055	145.811874
1007.824219	642.616211
1006.691406	614.127686
1005.558594	992.838074
1004.425781	1616.595703
1003.292969	1937.321167
1002.159180	2119.317627
1001.025391	1552.648804
999.891602	778.438049
998.756836	496.653015
997.622070	309.790314
996.487305	642.571167
995.352539	139.787003
994.216797	-122.674339
993.081055	265.679260
991.945313	185.756424
990.808594	170.540817
989.672852	183.130569
988.536133	103.625633
987.398438	17.352757
986.261719	4.971780
985.124023	27.253155
983.986328	162.476974
982.847656	237.889252
981.709961	-36.446911
980.571289	168.079544
979.432617	68.959091
978.292969	-99.005318
977.153320	206.918671
976.013672	446.152863
974.874023	292.372894
973.734375	-31.255325
972.593750	-173.133545
971.453125	303.006989
970.311523	117.717827
969.170898	-276.259064
968.029297	23.195295
966.886719	83.977417
965.745117	25.572613
964.602539	348.030151
963.459961	477.844391
962.317383	587.085083
961.173828	529.072083
960.030273	462.039459
958.886719	525.734741
957.743164	259.713898
956.598633	147.339996
955.454102	199.959915
954.309570	389.992828
953.165039	19.451761
952.019531	449.860138
950.874023	221.497894
949.727539	-255.884827
948.582031	428.371399
947.435547	161.652542
946.289063	-77.412422
945.141602	-99.242943
943.995117	-130.080948
942.847656	314.126251
941.699219	541.360352
940.551758	510.706909
939.403320	288.502289
938.254883	43.696838
937.105469	243.824707
935.957031	325.406097
934.807617	404.762421
933.658203	306.417755
932.507813	44.160412
931.357422	251.383377
930.207031	358.399811
929.056641	60.177197
927.906250	502.003235
926.754883	388.408752
925.603516	120.241241
924.451172	150.275772
923.298828	-92.519272
922.146484	1.391747
920.994141	145.355042
919.841797	205.248016
918.688477	147.045258
917.535156	-99.584213
916.380859	210.369446
915.227539	-35.998886
914.073242	-27.947262
912.918945	-117.404686
911.763672	-18.439236
910.608398	-41.933235
909.453125	-54.005527
908.297852	265.014069
907.141602	-179.930588
905.985352	-39.929207
904.829102	-63.051868
903.672852	167.590317
902.515625	-52.466862
901.358398	74.034271
900.201172	-145.777206
899.042969	-23.726709
897.884766	21.398302
896.726563	-53.323917
895.568359	242.903625
894.409180	269.997864
893.250000	62.057819
892.090820	26.003479
890.930664	179.781174
889.771484	-113.685051
888.611328	250.141922
887.450195	-131.179123
886.289063	228.040314
885.128906	305.060913
883.966797	276.036438
882.805664	17.002649
881.643555	220.381805
880.481445	414.674774
879.319336	304.627625
878.156250	336.612793
876.993164	307.779449
875.830078	526.731140
874.666016	394.320770
873.502930	487.115997
872.338867	127.490646
871.173828	155.069778
870.009766	349.120209
868.844727	327.174011
867.679688	545.837280
866.513672	31.546976
865.348633	373.798370
864.182617	257.506439
863.015625	168.222061
861.849609	604.518555
860.682617	485.998474
859.515625	587.519775
858.347656	502.705139
857.180664	525.623962
856.012695	712.273376
854.843750	719.399536
853.675781	652.519287
852.506836	964.487061
851.337891	453.801575
850.167969	277.179230
848.999023	640.468994
847.829102	799.763489
846.658203	410.404785
845.488281	236.095428
844.317383	368.430023
843.146484	326.153595
841.975586	183.203888
840.803711	442.822571
839.631836	333.375885
838.459961	360.291809
837.287109	47.472168
836.114258	123.509880
834.941406	425.069336
833.768555	407.102112
832.594727	592.259888
831.420898	518.358459
830.247070	444.441284
829.072266	437.437317
827.898438	590.981995
826.722656	541.463135
825.547852	268.972382
824.372070	304.138855
823.196289	501.903717
822.020508	269.535126
820.844727	173.084473
819.667969	-3.554517
818.491211	129.280319
817.313477	181.853745
816.136719	34.069939
814.958984	17.541698
813.781250	-168.086075
812.602539	-93.535034
811.423828	-12.421851
810.245117	-131.452698
809.066406	-52.738029
807.886719	61.404678
806.707031	73.249733
805.527344	-325.778076
804.346680	-34.293190
803.166992	-100.346931
801.985352	-208.622665
800.804688	-13.001284
799.623047	-212.339813
798.441406	-347.365265
797.259766	-271.810822
796.078125	-103.294403
794.895508	0.793905
793.712891	-50.317448
792.529297	168.696213
791.346680	97.466843
790.163086	-148.701294
788.978516	244.747711
787.794922	29.459984
786.610352	115.022705
785.425781	220.360352
784.241211	69.074112
783.055664	311.236420
781.870117	657.063110
780.684570	631.442566
779.498047	199.288986
778.311523	533.572327
777.125000	-39.846207
775.938477	38.093807
774.750977	248.310272
773.563477	268.588135
772.375977	-6.816769
771.187500	-94.742493
769.999023	308.949738
768.810547	79.732697
767.622070	0.387759
766.432617	161.129486
765.243164	508.934967
764.053711	347.775177
762.863281	503.634125
761.672852	175.077087
760.482422	405.540039
759.291992	594.001892
758.100586	626.104675
756.909180	596.529480
755.717773	681.202576
754.525391	662.432007
753.333008	529.309204
752.140625	216.006729
750.948242	287.150299
749.754883	369.141541
748.561523	233.662262
747.368164	36.703495
746.173828	140.375824
744.979492	379.937531
743.785156	674.137634
742.590820	277.367706
741.395508	411.240234
740.200195	235.926010
739.003906	115.385147
737.808594	-160.707367
736.612305	-189.258621
735.416016	-202.544662
734.218750	449.623047
733.021484	363.810516
731.824219	81.026932
730.626953	340.855804
729.428711	44.940716
728.230469	195.180115
727.032227	592.313843
725.833984	-103.617332
724.634766	343.526276
723.435547	-13.540140
722.235352	280.354431
721.036133	327.322693
719.835938	555.396240
718.635742	469.021149
717.434570	312.802094
716.233398	483.833771
715.032227	478.079224
713.831055	38.364880
712.628906	457.717377
711.426758	277.477875
710.224609	14.480767
709.021484	363.713745
707.818359	242.311234
706.615234	353.920288
705.412109	241.227188
704.208008	89.376015
703.003906	192.153900
701.799805	303.567566
700.594727	312.683228
699.389648	273.944489
698.184570	172.174744
696.979492	63.920074
695.773438	157.782150
694.567383	247.251816
693.361328	86.922279
692.154297	-390.350586
690.947266	-77.212471
689.740234	-74.558113
688.533203	-97.926727
687.325195	247.510605
686.117188	-75.180458
684.909180	46.808788
683.700195	-121.719635
682.491211	80.475914
681.282227	-77.065033
680.072266	34.124043
678.863281	-92.915321
677.653320	161.241806
676.442383	-205.958160
675.232422	193.241226
674.021484	293.714844
672.810547	93.529190
671.598633	367.148193
670.386719	182.337784
669.174805	90.658302
667.962891	9.928113
666.750000	249.123825
665.537109	-73.339928
664.324219	94.722908
663.110352	-110.725883
661.897461	-233.898682
660.683594	176.192413
659.468750	329.464996
658.254883	-34.906750
657.040039	-129.363266
655.824219	-145.990204
654.609375	-151.648682
653.393555	256.683258
652.177734	-61.129551
650.960938	86.718002
649.745117	-45.264389
648.528320	-114.532959
647.311523	139.375107
646.093750	156.653458
644.875977	247.335434
643.658203	344.689026
642.440430	414.314606
641.221680	-27.580442
640.002930	-148.657700
638.784180	134.688049
637.564453	222.681564
636.344727	57.466244
635.125000	-2.086025
633.905273	-91.317863
632.684570	36.689514
631.463867	291.654144
630.243164	42.633072
629.021484	306.867554
627.799805	-254.341965
626.578125	165.109665
625.356445	-41.171906
624.133789	81.050056
622.911133	396.568634
621.688477	397.529999
620.464844	129.142365
619.241211	-3.664059
618.017578	198.141266
616.793945	77.245689
615.569336	-53.689220
614.344727	-10.635115
613.120117	116.468246
611.894531	41.043663
610.668945	-345.794128
609.443359	76.231865
608.216797	-157.233002
606.991211	-244.547302
605.764648	89.776642
604.537109	202.688599
