# Supplementary material for: Raman spectroscopy accurately differentiates mucosal healing from non-healing and biochemical changes following biological therapy in inflammatory bowel disease
Source: PLoS One. 2021 Jun 2;16(6):e0252210. doi: 10.1371/journal.pone.0252210 (PMC8172032; doi:10.1371/journal.pone.0252210)
Supplement: S4 Dataset — (ZIP) [file pone.0252210.s006.zip › CD Mucosal healing/EC041-2_base sub CR removed_37__X_-15805.3__Y_35999.9__Z_177.727__Time_422.txt]

1714.793945	229.276840
1713.817383	92.668655
1712.840820	-26.680754
1711.864258	-13.867978
1710.886719	297.195496
1709.909180	-109.531517
1708.931641	-38.384117
1707.953125	-87.186913
1706.975586	-119.187012
1705.997070	39.594040
1705.018555	115.963760
1704.040039	-21.189537
1703.060547	-74.709831
1702.081055	-28.574968
1701.101563	-99.528595
1700.122070	-81.578072
1699.142578	43.925480
1698.162109	-27.862839
1697.181641	-45.570717
1696.201172	148.396927
1695.220703	-121.945877
1694.239258	-247.403671
1693.257813	-201.353699
1692.276367	-18.622801
1691.294922	103.190681
1690.313477	145.440567
1689.331055	33.455933
1688.348633	-40.614048
1687.366211	64.520958
1686.383789	180.782166
1685.400391	-27.695574
1684.416992	-19.745653
1683.433594	113.897888
1682.450195	125.437546
1681.465820	97.477936
1680.482422	104.621994
1679.498047	186.724579
1678.512695	-7.537722
1677.528320	133.966599
1676.542969	52.387154
1675.558594	306.357666
1674.572266	313.332123
1673.586914	235.666275
1672.601563	283.337708
1671.615234	238.368637
1670.628906	276.150116
1669.642578	226.648682
1668.655273	286.383881
1667.668945	380.976532
1666.681641	441.362915
1665.694336	406.543610
1664.706055	502.051544
1663.718750	534.205994
1662.730469	153.001877
1661.742188	562.291138
1660.753906	444.265381
1659.764648	321.280518
1658.775391	588.086243
1657.787109	465.713165
1656.796875	587.275574
1655.807617	415.192352
1654.818359	325.502838
1653.828125	577.478088
1652.837891	461.831177
1651.846680	515.760498
1650.856445	310.741760
1649.865234	79.594215
1648.874023	94.608360
1647.882813	14.689422
1646.891602	64.485855
1645.899414	109.171356
1644.907227	169.880493
1643.915039	130.412323
1642.922852	249.540573
1641.930664	70.546875
1640.937500	-31.679993
1639.944336	24.593555
1638.951172	-198.585037
1637.957031	119.070190
1636.963867	-0.911876
1635.969727	92.798119
1634.975586	-108.550095
1633.981445	-146.328613
1632.986328	-110.219223
1631.991211	-163.548538
1630.996094	-79.828125
1630.000977	-82.907318
1629.005859	-49.038715
1628.009766	-115.081902
1627.013672	-36.319763
1626.017578	81.944542
1625.021484	102.945061
1624.024414	-7.440848
1623.028320	89.936722
1622.031250	45.430649
1621.033203	8.880922
1620.036133	48.579861
1619.038086	-6.231377
1618.041016	101.812714
1617.041992	-149.772858
1616.043945	-165.016144
1615.045898	-7.051441
1614.046875	74.794762
1613.047852	91.063965
1612.048828	107.344719
1611.048828	-80.847382
1610.049805	-287.286346
1609.049805	-100.583160
1608.049805	67.705322
1607.048828	-164.823914
1606.048828	-177.285461
1605.047852	119.176819
1604.046875	-79.207504
1603.045898	-0.126554
1602.044922	37.039265
1601.042969	58.467400
1600.041016	-121.510704
1599.039063	-53.046730
1598.037109	-31.698521
1597.034180	-46.988644
1596.031250	-158.989563
1595.028320	97.364136
1594.025391	-124.400146
1593.022461	27.293905
1592.018555	-58.705025
1591.014648	-61.194447
1590.010742	-123.757988
1589.006836	113.682884
1588.001953	45.769917
1586.997070	63.883797
1585.992188	-71.906479
1584.987305	52.969131
1583.982422	102.143234
1582.976563	20.938250
1581.970703	-18.623850
1580.964844	-209.304779
1579.958984	1.023446
1578.952148	172.124649
1577.945313	4.707844
1576.938477	-6.585082
1575.931641	-103.812401
1574.924805	-37.214920
1573.916992	271.110718
1572.909180	17.618443
1571.901367	-95.487099
1570.893555	264.357239
1569.884766	34.131931
1568.876953	14.334240
1567.868164	87.941933
1566.858398	80.918526
1565.849609	91.979805
1564.839844	118.502586
1563.830078	17.761406
1562.820313	129.702713
1561.810547	122.178276
1560.799805	163.818604
1559.790039	80.894669
1558.779297	91.213142
1557.767578	2.933350
1556.756836	116.695175
1555.745117	188.846848
1554.733398	100.285370
1553.721680	115.230133
1552.709961	65.341011
1551.697266	-20.878855
1550.685547	35.163094
1549.672852	-12.421144
1548.659180	-29.062626
1547.646484	166.258713
1546.632813	61.462032
1545.619141	127.207382
1544.605469	107.531975
1543.591797	157.519943
1542.577148	109.205193
1541.562500	182.188797
1540.547852	79.447594
1539.533203	247.710419
1538.518555	124.135818
1537.502930	34.043575
1536.487305	3.221983
1535.471680	5.838511
1534.456055	119.237427
1533.439453	-12.463888
1532.422852	203.779266
1531.406250	-0.255114
1530.389648	135.808624
1529.373047	55.320774
1528.355469	118.983406
1527.337891	-56.954998
1526.320313	39.968277
1525.302734	255.146652
1524.284180	184.485046
1523.265625	77.736389
1522.247070	60.962124
1521.228516	177.823380
1520.208984	27.132095
1519.190430	2.379605
1518.170898	247.382111
1517.151367	129.892258
1516.130859	-64.719673
1515.111328	-58.994747
1514.090820	-30.263813
1513.070313	0.931276
1512.049805	255.330002
1511.028320	27.082642
1510.006836	-144.710724
1508.986328	-106.167503
1507.963867	-29.280056
1506.942383	-224.277054
1505.919922	-275.732605
1504.898438	-204.214325
1503.875977	-186.627609
1502.852539	-179.384369
1501.830078	-21.094749
1500.806641	49.976139
1499.783203	74.861877
1498.759766	-25.755421
1497.736328	60.410858
1496.711914	-58.222118
1495.687500	37.996742
1494.663086	-65.369530
1493.638672	-212.222763
1492.613281	-70.226013
1491.587891	-53.584370
1490.563477	-67.658928
1489.537109	-76.703957
1488.511719	-83.234535
1487.485352	22.525845
1486.458984	130.740585
1485.432617	-31.707865
1484.406250	201.413528
1483.379883	31.264544
1482.352539	54.992302
1481.325195	-51.402645
1480.297852	188.970963
1479.269531	184.460327
1478.241211	432.228241
1477.213867	526.976746
1476.184570	272.598450
1475.156250	382.534058
1474.127930	436.363129
1473.098633	490.123108
1472.069336	340.193787
1471.040039	513.496765
1470.009766	610.353577
1468.979492	727.490784
1467.950195	595.330322
1466.918945	681.844360
1465.888672	557.315918
1464.857422	732.714539
1463.827148	852.129578
1462.795898	834.273743
1461.763672	826.555786
1460.732422	836.615967
1459.700195	788.249756
1458.667969	1179.029663
1457.635742	798.135864
1456.603516	927.388367
1455.570313	919.582153
1454.537109	840.760254
1453.503906	708.720215
1452.470703	992.491821
1451.436523	1169.674805
1450.403320	979.364380
1449.369141	915.798401
1448.333984	1313.244141
1447.299805	1264.836670
1446.264648	1312.653931
1445.230469	1092.154053
1444.194336	1231.099243
1443.159180	1036.020264
1442.124023	1083.887939
1441.087891	924.344177
1440.051758	716.841675
1439.015625	906.351746
1437.978516	954.243530
1436.941406	1007.188721
1435.904297	880.754089
1434.867188	837.751526
1433.830078	729.131592
1432.791992	388.285095
1431.754883	676.172546
1430.715820	474.330292
1429.677734	512.322205
1428.639648	459.512726
1427.600586	283.158142
1426.561523	424.633636
1425.522461	243.387665
1424.482422	268.923615
1423.443359	135.740295
1422.403320	85.779762
1421.363281	73.663055
1420.322266	-66.858337
1419.282227	36.964027
1418.241211	309.427917
1417.200195	420.747894
1416.159180	247.733627
1415.117188	117.592743
1414.076172	60.505791
1413.034180	51.254307
1411.992188	-55.991428
1410.949219	-148.074371
1409.907227	-39.015678
1408.864258	-256.581299
1407.821289	-170.062210
1406.777344	89.744713
1405.734375	78.338280
1404.690430	49.407990
1403.646484	113.405754
1402.602539	-58.431305
1401.557617	95.977043
1400.513672	-170.975540
1399.468750	58.736835
1398.423828	183.113571
1397.377930	144.563187
1396.333008	86.054916
1395.287109	-70.090958
1394.241211	51.938095
1393.195313	71.298927
1392.148438	58.154182
1391.101563	147.714569
1390.054688	122.175934
1389.007813	49.171619
1387.960938	316.494110
1386.913086	98.535797
1385.865234	-131.764557
1384.817383	145.614975
1383.769531	-71.961914
1382.720703	-126.953232
1381.671875	70.492523
1380.623047	-9.344995
1379.574219	-198.963516
1378.524414	16.048313
1377.475586	8.877592
1376.425781	54.182636
1375.375977	57.120068
1374.325195	-42.164215
1373.274414	63.186424
1372.224609	183.537079
1371.172852	69.537323
1370.122070	-146.523636
1369.070313	-58.404556
1368.019531	-69.898346
1366.967773	-106.233253
1365.915039	11.915222
1364.863281	32.991970
1363.810547	235.844315
1362.757813	-78.985542
1361.705078	-119.897018
1360.651367	-125.899765
1359.598633	17.414143
1358.544922	160.731522
1357.491211	47.991581
1356.436523	-0.011395
1355.382813	-55.365273
1354.328125	105.521584
1353.273438	216.731567
1352.217773	96.999603
1351.163086	315.075073
1350.107422	178.143829
1349.051758	252.298676
1347.996094	261.981720
1346.939453	365.991669
1345.883789	316.264526
1344.827148	576.581543
1343.769531	422.833282
1342.712891	502.219940
1341.655273	492.424500
1340.598633	576.858765
1339.540039	220.404861
1338.482422	456.057800
1337.423828	535.686584
1336.366211	271.279633
1335.307617	393.124146
1334.248047	445.696381
1333.189453	424.108307
1332.129883	298.712921
1331.070313	316.855438
1330.010742	335.057770
1328.950195	496.665375
1327.890625	544.604858
1326.830078	313.407593
1325.768555	418.291931
1324.708008	362.684967
1323.646484	319.503235
1322.585938	278.878632
1321.523438	485.107544
1320.461914	281.736023
1319.400391	418.934021
1318.337891	538.862000
1317.275391	446.743896
1316.211914	371.973724
1315.149414	519.122864
1314.085938	429.700623
1313.022461	567.026428
1311.958984	588.583862
1310.894531	395.941956
1309.831055	319.157776
1308.766602	510.753815
1307.701172	510.361237
1306.636719	416.533905
1305.571289	352.310211
1304.505859	578.364563
1303.440430	627.338745
1302.375000	391.184937
1301.308594	536.120972
1300.242188	413.210693
1299.175781	521.324280
1298.109375	587.682556
1297.041992	592.662537
1295.975586	403.742950
1294.908203	600.298828
1293.839844	600.489624
1292.772461	522.218506
1291.704102	559.301147
1290.635742	272.699554
1289.567383	582.051331
1288.498047	518.706543
1287.428711	467.680603
1286.360352	267.257233
1285.290039	431.945618
1284.220703	148.411423
1283.150391	489.421326
1282.080078	230.539276
1281.009766	515.153015
1279.939453	432.625854
1278.868164	352.604889
1277.796875	348.471436
1276.725586	505.762543
1275.654297	675.237061
1274.582031	522.008972
1273.509766	535.049316
1272.437500	359.979126
1271.365234	749.273071
1270.291992	596.252258
1269.218750	423.787933
1268.145508	500.410461
1267.072266	608.745728
1265.999023	441.329895
1264.924805	474.036957
1263.850586	560.404114
1262.776367	636.994812
1261.701172	435.643036
1260.625977	714.550049
1259.550781	432.881805
1258.475586	599.622681
1257.400391	741.943665
1256.324219	684.520569
1255.248047	252.194168
1254.171875	443.201813
1253.094727	575.720459
1252.018555	491.651123
1250.941406	458.701263
1249.864258	566.824829
1248.786133	278.573761
1247.708008	340.503662
1246.630859	545.802856
1245.551758	668.388916
1244.473633	266.195953
1243.394531	398.502747
1242.316406	307.356781
1241.236328	415.307587
1240.157227	202.828308
1239.077148	344.719208
1237.998047	573.884277
1236.917969	434.254700
1235.836914	321.350098
1234.756836	443.664368
1233.675781	585.301514
1232.594727	411.824982
1231.512695	359.552460
1230.431641	440.523773
1229.349609	184.812653
1228.267578	418.294128
1227.185547	373.275970
1226.102539	204.828842
1225.019531	285.663696
1223.936523	465.628387
1222.853516	270.618683
1221.769531	324.728638
1220.686523	192.654556
1219.602539	350.648834
1218.517578	380.477264
1217.433594	57.557060
1216.348633	128.454956
1215.263672	184.809860
1214.178711	103.502953
1213.092773	19.790340
1212.007813	288.421478
1210.921875	67.131905
1209.834961	321.099640
1208.749023	177.019623
1207.662109	353.641937
1206.575195	424.094055
1205.488281	219.750397
1204.400391	133.525192
1203.313477	187.030640
1202.225586	204.351654
1201.136719	0.108711
1200.048828	-11.486205
1198.959961	-51.994766
1197.871094	-116.578300
1196.782227	-123.430641
1195.692383	59.687553
1194.603516	67.159470
1193.513672	24.103920
1192.423828	-285.759369
1191.333008	86.924110
1190.242188	67.805840
1189.151367	41.454750
1188.060547	115.936890
1186.969727	-80.946335
1185.877930	168.672226
1184.786133	-1.817485
1183.694336	-35.512459
1182.601563	-196.367859
1181.509766	-57.413708
1180.416992	59.854996
1179.323242	105.113693
1178.230469	80.818909
1177.136719	-135.190506
1176.042969	-99.618965
1174.949219	-169.481323
1173.854492	-117.243614
1172.760742	-115.334663
1171.666016	-87.147301
1170.570313	-3.985473
1169.475586	88.673409
1168.379883	18.607248
1167.284180	17.875675
1166.188477	17.102638
1165.091797	47.353210
1163.996094	-56.259781
1162.899414	-83.424492
1161.801758	-58.079502
1160.705078	12.589417
1159.607422	107.052162
1158.509766	65.380463
1157.412109	271.862457
1156.313477	98.864799
1155.215820	9.392603
1154.117188	-213.630402
1153.017578	-188.646591
1151.918945	-30.226826
1150.819336	-12.528559
1149.719727	-2.026569
1148.620117	-74.941391
1147.519531	-119.293198
1146.418945	157.761734
1145.318359	10.939445
1144.217773	-109.678795
1143.116211	81.401436
1142.014648	-53.537483
1140.913086	63.639484
1139.811523	26.171873
1138.708984	-144.445969
1137.606445	46.222832
1136.503906	89.448120
1135.401367	139.742935
1134.297852	71.218742
1133.194336	199.769608
1132.090820	59.969166
1130.987305	188.390060
1129.882813	269.251129
1128.778320	214.817734
1127.673828	549.345154
1126.569336	245.820129
1125.463867	409.420502
1124.358398	454.402924
1123.252930	489.851868
1122.146484	285.966583
1121.041016	354.531677
1119.934570	112.815277
1118.828125	181.315445
1117.720703	223.709885
1116.613281	140.634430
1115.505859	242.103348
1114.398438	296.189453
1113.291016	16.787912
1112.182617	-153.767441
1111.074219	316.289337
1109.964844	164.584091
1108.856445	199.576935
1107.747070	291.209381
1106.637695	170.234756
1105.528320	436.495544
1104.417969	162.055084
1103.307617	395.101318
1102.197266	255.233627
1101.086914	462.158722
1099.975586	51.081520
1098.864258	36.278008
1097.752930	424.546753
1096.641602	298.859192
1095.529297	340.488617
1094.416992	337.325287
1093.304688	105.702019
1092.191406	403.933075
1091.079102	337.148102
1089.965820	453.939697
1088.852539	154.198242
1087.738281	249.772217
1086.624023	239.456345
1085.509766	210.322723
1084.395508	211.751068
1083.280273	398.827118
1082.166016	588.166016
1081.050781	312.271484
1079.934570	160.962662
1078.819336	307.927979
1077.703125	137.896729
1076.586914	373.967438
1075.469727	152.357712
1074.353516	163.099747
1073.236328	251.223602
1072.119141	170.477264
1071.000977	-50.899178
1069.882813	119.232872
1068.765625	160.418259
1067.646484	201.569885
1066.528320	198.212143
1065.409180	248.709167
1064.290039	102.537422
1063.170898	209.214386
1062.050781	271.380646
1060.930664	155.727463
1059.810547	302.091675
1058.690430	123.364777
1057.569336	192.530167
1056.449219	203.250671
1055.327148	281.726685
1054.206055	58.817207
1053.083984	50.896381
1051.961914	381.586060
1050.839844	151.838318
1049.717773	45.914757
1048.594727	173.400452
1047.471680	-18.770330
1046.348633	143.694305
1045.224609	208.154877
1044.101563	72.119514
1042.976563	264.795074
1041.852539	51.945145
1040.728516	65.199799
1039.603516	-138.150650
1038.478516	-3.728784
1037.352539	333.195221
1036.227539	397.672089
1035.101563	136.352036
1033.974609	112.478127
1032.848633	-81.145187
1031.721680	118.339493
1030.594727	157.344528
1029.467773	68.526962
1028.340820	168.006714
1027.212891	25.849775
1026.084961	-113.885178
1024.956055	4.233120
1023.828125	-77.321556
1022.699219	82.584068
1021.570313	-87.065712
1020.440430	-367.967438
1019.311523	23.954861
1018.181641	-126.904533
1017.050781	-96.825073
1015.920898	-99.161690
1014.790039	-131.587296
1013.659180	-57.385494
1012.528320	-138.362259
1011.396484	-115.058624
1010.265625	-212.103424
1009.132813	89.043091
1008.000977	221.174454
1006.868164	36.327259
1005.736328	321.161346
1004.602539	404.711090
1003.469727	710.222534
1002.335938	846.900635
1001.202148	683.154419
1000.068359	547.257996
998.933594	360.654968
997.799805	130.318939
996.665039	73.289177
995.529297	122.507698
994.394531	268.680145
993.258789	299.478882
992.123047	71.984383
990.986328	179.013702
989.849609	-27.495319
988.712891	-47.153637
987.576172	57.689533
986.439453	-305.141235
985.301758	-2.096316
984.164063	-79.091736
983.025391	62.711269
981.887695	-27.961470
980.749023	-3.479625
979.610352	115.373329
978.470703	87.018333
977.332031	-162.014587
976.192383	124.788071
975.051758	69.041916
973.912109	215.602783
972.771484	10.650457
971.630859	120.522072
970.490234	44.401363
969.348633	204.834564
968.207031	87.531624
967.065430	215.875458
965.923828	-80.198334
964.781250	-149.008591
963.638672	43.685619
962.496094	367.024902
961.352539	167.692520
960.208984	131.208435
959.065430	211.640991
957.921875	225.673706
956.777344	-2.965116
955.632813	-135.285080
954.488281	98.721535
953.343750	16.902237
952.198242	157.087036
951.052734	-54.958569
949.907227	382.560150
948.760742	122.672554
947.614258	212.655624
946.467773	55.876293
945.321289	-52.794579
944.173828	130.984970
943.026367	164.032669
941.878906	-177.265076
940.730469	6.590069
939.582031	-62.863697
938.433594	296.650604
937.285156	204.472443
936.135742	322.168640
934.987305	127.559448
933.836914	58.443920
932.687500	-53.874371
931.537109	-36.235806
930.386719	42.942188
929.236328	106.198166
928.084961	7.851123
926.934570	-165.496292
925.783203	-72.494621
924.630859	-2.236073
923.478516	38.478699
922.327148	277.044159
921.173828	-225.520477
920.021484	331.268188
918.868164	131.223022
917.714844	-77.765556
916.561523	283.432617
915.407227	31.463045
914.252930	106.538246
913.098633	27.303955
911.944336	38.909809
910.789063	-15.229066
909.633789	-60.226551
908.478516	-59.811966
907.322266	-9.486132
906.166016	-126.843559
905.009766	102.548485
903.853516	-141.547180
902.696289	71.968323
901.539063	-106.267311
900.381836	-87.450302
899.223633	49.071030
898.065430	-232.995453
896.907227	55.120792
895.749023	-52.614410
894.589844	-6.525856
893.430664	30.533583
892.271484	-18.265215
891.112305	-6.009192
889.952148	-120.222305
888.791992	-33.368923
887.630859	132.489929
886.470703	192.211487
885.309570	-140.721741
884.148438	-47.071167
882.986328	231.510452
881.825195	97.319580
880.663086	416.362305
879.500000	169.532074
878.337891	40.017849
877.174805	88.560127
876.011719	200.162964
874.847656	404.052521
873.684570	189.122681
872.520508	147.615982
871.355469	256.906342
870.191406	334.662872
869.026367	329.171173
867.861328	83.091408
866.695313	12.485734
865.530273	31.823971
864.364258	300.579285
863.197266	160.348160
862.031250	318.903107
860.864258	180.984909
859.697266	409.054382
858.530273	343.002930
857.362305	99.718941
856.194336	159.393692
855.026367	335.662689
853.857422	128.418259
852.688477	219.412201
851.519531	263.293732
850.350586	356.440582
849.180664	227.760651
848.010742	87.935463
846.840820	239.239258
845.670898	81.545868
844.500000	203.659622
843.329102	75.103943
842.157227	188.183136
840.986328	267.644501
839.814453	136.877090
838.642578	155.920044
837.469727	239.743637
836.296875	59.857738
835.124023	-21.678219
833.951172	106.722557
832.777344	183.682693
831.603516	305.225800
830.429688	112.022675
829.255859	331.636749
828.081055	207.608521
826.906250	61.305527
825.731445	55.502129
824.555664	83.102104
823.379883	17.060961
822.204102	40.133579
821.027344	348.266663
819.851563	90.589310
818.674805	95.706818
817.497070	82.975609
816.320313	-105.588280
815.142578	-60.500767
813.963867	-42.171009
812.786133	207.380157
811.607422	-123.488327
810.428711	-218.638809
809.250000	92.861542
808.070313	166.457306
806.890625	-86.530121
805.710938	20.287228
804.531250	-6.196816
803.350586	187.015015
802.169922	-154.691193
800.988281	-99.181488
799.807617	-318.770569
798.625977	-261.131348
797.444336	-267.861816
796.261719	-117.281235
795.079102	-115.284355
793.896484	-201.955643
792.713867	-2.930329
791.530273	-1.125361
790.346680	55.967110
789.163086	17.809603
787.979492	216.372482
786.794922	49.775833
785.610352	-26.120640
784.425781	46.108589
783.240234	-54.182064
782.054688	-41.769394
780.869141	246.776123
779.682617	243.531525
778.496094	-9.328597
777.309570	80.109764
776.123047	237.881714
774.935547	-158.425980
773.748047	65.400635
772.560547	101.564766
771.373047	47.232506
770.184570	54.599934
768.996094	101.586418
767.806641	40.503242
766.618164	104.984283
765.428711	107.694901
764.239258	92.730560
763.048828	192.205246
761.858398	232.142303
760.667969	456.864410
759.477539	358.000946
758.286133	204.132614
757.094727	65.677628
755.903320	147.097488
754.710938	105.326431
753.518555	243.726257
752.326172	206.242950
751.133789	-116.825958
749.940430	260.737000
748.747070	106.758736
747.553711	224.984222
746.359375	70.986336
745.166016	202.231171
743.970703	355.293121
742.776367	284.564484
741.581055	141.471436
740.385742	-93.656631
739.190430	181.872742
737.994141	32.198860
736.797852	66.545883
735.601563	81.127846
734.405273	222.645142
733.208008	9.467576
732.010742	102.716034
730.813477	300.897644
729.615234	-137.539612
728.416992	-225.927841
727.218750	-76.003914
726.020508	139.389801
724.821289	33.425915
723.622070	309.805786
722.422852	347.956665
721.222656	60.697689
720.022461	72.640511
718.822266	-70.408607
717.621094	343.027679
716.420898	156.313980
715.218750	-141.570114
714.017578	221.391312
712.815430	2.086923
711.614258	297.254517
710.411133	202.219452
709.208984	-149.842087
708.005859	267.093384
706.802734	-54.344467
705.599609	88.066826
704.395508	-39.476437
703.191406	7.120254
701.987305	18.891954
700.782227	219.880707
699.577148	101.140045
698.372070	58.552704
697.166992	18.169409
695.960938	32.137756
694.754883	63.495636
693.548828	257.750793
692.341797	-21.439295
691.135742	29.506851
689.927734	-138.768402
688.720703	229.029999
687.512695	84.703377
686.304688	-193.997620
685.096680	-19.346500
683.888672	-83.208580
682.679688	-166.516129
681.470703	-152.241318
680.260742	-72.947220
679.050781	-158.252609
677.840820	85.654869
676.630859	43.735947
675.419922	-82.531380
674.209961	113.722443
672.998047	37.347889
671.787109	41.087654
670.575195	-138.920349
669.363281	124.380348
668.151367	-1.418866
666.938477	67.365120
665.725586	162.101028
664.512695	-80.076935
663.299805	103.303246
662.085938	392.440308
660.872070	200.204544
659.658203	234.694717
658.443359	236.873230
657.228516	107.553360
656.013672	49.519238
654.797852	69.190239
653.583008	-3.752230
652.366211	246.625977
651.150391	139.347107
649.934570	-86.267410
648.717773	237.389175
647.500000	139.012695
646.283203	-23.808525
645.065430	164.263428
643.847656	5.960093
642.629883	138.166122
641.411133	208.025101
640.192383	241.377365
638.973633	-21.822481
637.753906	104.113853
636.534180	-19.145737
635.314453	16.665440
634.094727	31.058065
632.874023	101.329437
631.653320	-208.271332
630.432617	-170.028976
629.211914	-41.632652
627.990234	-39.783566
626.768555	-172.969849
625.545898	73.433228
624.324219	51.856937
623.101563	-100.375145
621.877930	325.970642
620.655273	116.012192
619.431641	-50.974144
618.208008	-8.029027
616.983398	43.496460
615.759766	-59.044601
614.535156	13.930097
613.310547	59.091717
612.084961	-6.950765
610.859375	18.988882
609.633789	36.380112
608.408203	-144.977814
607.181641	64.739845
605.955078	-58.871696
604.728516	101.595345
