# Supplementary material for: Raman spectroscopy accurately differentiates mucosal healing from non-healing and biochemical changes following biological therapy in inflammatory bowel disease
Source: PLoS One. 2021 Jun 2;16(6):e0252210. doi: 10.1371/journal.pone.0252210 (PMC8172032; doi:10.1371/journal.pone.0252210)
Supplement: S4 Dataset — (ZIP) [file pone.0252210.s006.zip › CD Mucosal healing/EC027-1-1_BL sub CR removed_27__X_-21289.7__Y_3615.86__Time_301.txt]

1714.656250	271.676971
1713.679688	328.019318
1712.703125	76.049980
1711.725586	37.506062
1710.749023	-98.599091
1709.771484	128.636932
1708.792969	236.609329
1707.815430	-39.692192
1706.836914	-349.296082
1705.858398	-92.274155
1704.879883	21.493843
1703.901367	-96.241066
1702.922852	-94.774887
1701.943359	103.310455
1700.963867	543.409607
1699.983398	-114.517738
1699.003906	-150.472153
1698.023438	-64.873604
1697.042969	-234.571655
1696.062500	27.244358
1695.082031	55.133080
1694.100586	-228.272552
1693.120117	-8.309451
1692.137695	73.834877
1691.156250	-184.425735
1690.174805	-134.564728
1689.192383	71.091774
1688.209961	317.787872
1687.227539	362.833923
1686.244141	368.916840
1685.261719	194.880081
1684.278320	160.487488
1683.294922	156.448242
1682.311523	172.068893
1681.327148	462.906891
1680.342773	27.807051
1679.358398	597.292786
1678.374023	345.207977
1677.389648	179.289017
1676.404297	373.389404
1675.418945	416.710724
1674.433594	354.532532
1673.448242	367.656128
1672.461914	479.895691
1671.475586	701.828491
1670.489258	717.267639
1669.502930	762.686707
1668.516602	731.844360
1667.529297	1139.717407
1666.541992	651.112122
1665.554688	914.316772
1664.566406	851.779297
1663.579102	667.966187
1662.590820	826.909729
1661.602539	880.381775
1660.614258	1178.278809
1659.625000	1362.679688
1658.635742	1028.343018
1657.647461	1338.357300
1656.657227	1127.076050
1655.667969	1101.768188
1654.677734	777.875122
1653.688477	761.612549
1652.697266	804.008606
1651.707031	947.389282
1650.716797	416.814636
1649.725586	558.448181
1648.734375	615.857361
1647.743164	433.159424
1646.750977	290.547089
1645.759766	-31.230768
1644.767578	27.785809
1643.775391	208.584946
1642.783203	75.497742
1641.790039	61.539745
1640.796875	224.690765
1639.803711	282.534393
1638.810547	21.496178
1637.817383	-312.996124
1636.823242	378.442535
1635.829102	455.678162
1634.834961	6.066782
1633.840820	-232.363510
1632.845703	-146.513092
1631.850586	139.634201
1630.855469	241.530899
1629.860352	211.930496
1628.865234	-146.469940
1627.869141	42.696632
1626.873047	-104.803551
1625.876953	26.660772
1624.880859	-99.507469
1623.883789	-209.764206
1622.887695	-112.235901
1621.890625	319.030487
1620.892578	-190.354019
1619.895508	125.292801
1618.897461	99.456261
1617.899414	60.544071
1616.901367	-38.699398
1615.903320	79.935280
1614.904297	72.574455
1613.906250	317.051544
1612.907227	2.792830
1611.907227	202.551468
1610.908203	74.532562
1609.908203	148.326981
1608.908203	17.666304
1607.908203	-112.988472
1606.908203	162.319946
1605.907227	264.609985
1604.906250	-146.346741
1603.905273	395.536499
1602.904297	125.874001
1601.903320	-91.434570
1600.901367	-68.120216
1599.899414	-290.746033
1598.897461	-68.907883
1597.895508	92.595398
1596.892578	-91.084084
1595.889648	-287.879364
1594.886719	105.657356
1593.883789	-415.225128
1592.880859	-466.016174
1591.876953	-206.286041
1590.873047	50.568851
1589.869141	-89.491066
1588.865234	-104.427071
1587.860352	94.346855
1586.855469	201.587936
1585.850586	-35.543495
1584.845703	321.562256
1583.839844	342.131836
1582.834961	484.979065
1581.829102	288.916260
1580.823242	486.007324
1579.816406	518.756104
1578.810547	395.115326
1577.803711	370.212799
1576.796875	126.535645
1575.790039	187.144241
1574.782227	250.100876
1573.775391	286.829590
1572.767578	328.515717
1571.759766	258.198792
1570.750977	44.741756
1569.743164	10.457485
1568.734375	279.877930
1567.725586	434.688538
1566.716797	428.228333
1565.707031	-87.288605
1564.697266	51.246101
1563.687500	10.449180
1562.677734	446.800751
1561.667969	94.238091
1560.657227	288.748352
1559.647461	68.145950
1558.636719	184.366226
1557.625000	668.283813
1556.614258	563.644470
1555.602539	184.218491
1554.590820	-83.901932
1553.579102	98.404999
1552.567383	205.339325
1551.554688	443.977203
1550.541992	110.427643
1549.529297	-42.101192
1548.516602	317.345062
1547.502930	252.295273
1546.490234	455.965149
1545.476563	-216.956100
1544.462891	-65.412361
1543.448242	377.792786
1542.434570	187.740280
1541.419922	374.602478
1540.405273	70.581192
1539.390625	205.342499
1538.375000	48.168274
1537.359375	115.354843
1536.343750	12.045135
1535.328125	-137.848343
1534.312500	16.422930
1533.295898	18.296547
1532.280273	391.185974
1531.262695	-37.804501
1530.246094	71.730080
1529.229492	49.660999
1528.211914	161.315964
1527.194336	375.743744
1526.176758	93.056686
1525.159180	291.613220
1524.140625	361.232880
1523.122070	165.668381
1522.103516	157.790085
1521.084961	88.034805
1520.065430	203.245102
1519.046875	58.659500
1518.027344	68.151306
1517.006836	103.157089
1515.987305	-149.673553
1514.966797	-96.940628
1513.947266	292.033356
1512.925781	-328.251831
1511.905273	-162.984207
1510.884766	53.408882
1509.863281	159.241837
1508.841797	-140.363037
1507.820313	-29.644266
1506.797852	62.938911
1505.776367	-449.547363
1504.753906	-290.497894
1503.731445	-262.289825
1502.708008	180.773621
1501.685547	-11.588299
1500.662109	-119.481956
1499.638672	51.626095
1498.615234	122.759201
1497.591797	27.448517
1496.567383	26.734232
1495.542969	-66.135048
1494.518555	-394.307831
1493.494141	-85.768562
1492.468750	-99.531914
1491.443359	-179.798279
1490.417969	-129.770828
1489.392578	-130.906662
1488.367188	-147.408997
1487.340820	231.812805
1486.314453	189.601486
1485.288086	-49.164127
1484.261719	23.468987
1483.234375	-31.553171
1482.207031	99.631737
1481.179688	154.238419
1480.152344	-2.823128
1479.125000	360.200836
1478.096680	414.646912
1477.068359	545.510132
1476.040039	146.430954
1475.011719	376.631775
1473.982422	588.878845
1472.953125	831.600769
1471.923828	952.054932
1470.894531	919.788025
1469.864258	1032.550659
1468.834961	1122.422363
1467.804688	1451.311279
1466.774414	1462.266602
1465.743164	1704.546875
1464.712891	1700.266479
1463.681641	1716.325684
1462.650391	1661.293213
1461.618164	1718.056396
1460.586914	1569.190186
1459.554688	1801.235718
1458.522461	1827.636353
1457.490234	1823.637329
1456.458008	1850.151855
1455.424805	1825.962524
1454.391602	1669.972778
1453.358398	1742.326416
1452.325195	2083.440430
1451.291016	2252.112793
1450.256836	1670.746948
1449.222656	2156.283203
1448.188477	1927.431396
1447.154297	2385.026367
1446.119141	2143.721680
1445.083984	2019.057129
1444.048828	2160.265625
1443.013672	1755.001831
1441.977539	1926.744385
1440.941406	1906.309204
1439.905273	1974.495605
1438.869141	2126.184814
1437.832031	1810.320679
1436.795898	2030.444946
1435.758789	1320.856323
1434.720703	1606.850586
1433.683594	1221.144531
1432.645508	1307.830444
1431.608398	993.288757
1430.569336	878.327698
1429.531250	728.252441
1428.493164	901.268494
1427.454102	582.523315
1426.415039	281.701569
1425.375977	775.258118
1424.335938	132.004868
1423.296875	194.768646
1422.256836	370.995697
1421.215820	179.523956
1420.175781	378.644165
1419.135742	275.703278
1418.094727	200.619263
1417.053711	447.860077
1416.011719	-42.101444
1414.970703	160.117279
1413.928711	-117.992470
1412.886719	-114.197937
1411.844727	-168.064438
1410.802734	-23.184669
1409.759766	-262.698456
1408.716797	143.727722
1407.673828	-163.206070
1406.630859	157.973663
1405.586914	47.315083
1404.542969	-85.720299
1403.499023	-226.057587
1402.455078	-14.887550
1401.411133	-6.830722
1400.366211	11.399949
1399.321289	-80.532021
1398.276367	266.467560
1397.230469	14.432152
1396.185547	303.971802
1395.139648	122.532127
1394.093750	76.607559
1393.046875	313.837555
1392.000977	-222.493668
1390.954102	80.134918
1389.907227	97.501999
1388.860352	295.193512
1387.812500	-235.009842
1386.765625	100.576492
1385.717773	13.584447
1384.669922	61.807220
1383.621094	75.170586
1382.573242	141.201248
1381.524414	59.954231
1380.475586	-13.590666
1379.425781	-94.436836
1378.376953	19.690851
1377.327148	223.790024
1376.277344	-18.758024
1375.227539	592.315613
1374.176758	-503.034790
1373.126953	143.139725
1372.076172	128.404709
1371.025391	54.011467
1369.973633	-92.479752
1368.922852	140.054291
1367.871094	-105.710312
1366.819336	363.680054
1365.766602	70.973602
1364.714844	-236.360229
1363.662109	185.933945
1362.609375	-148.355164
1361.556641	99.892418
1360.502930	497.441162
1359.450195	240.883682
1358.396484	-117.366951
1357.341797	26.860319
1356.288086	347.664886
1355.233398	-9.922195
1354.178711	-4.473109
1353.124023	251.999008
1352.069336	-97.425262
1351.013672	452.218872
1349.958984	336.536621
1348.903320	129.216888
1347.846680	703.696045
1346.791016	265.972931
1345.734375	654.455933
1344.677734	514.754822
1343.621094	645.473511
1342.563477	907.624451
1341.506836	1137.599487
1340.449219	966.249634
1339.391602	1406.906616
1338.333008	886.653809
1337.275391	681.201965
1336.216797	730.915039
1335.158203	916.846558
1334.098633	805.900757
1333.040039	766.877075
1331.980469	831.851379
1330.920898	889.497681
1329.861328	858.247742
1328.800781	851.826416
1327.740234	749.153503
1326.679688	1200.027832
1325.619141	1221.044922
1324.558594	1007.566223
1323.497070	1391.746704
1322.435547	749.032776
1321.374023	1135.774048
1320.312500	1068.472412
1319.250000	1112.290894
1318.187500	1106.863281
1317.125000	1493.574097
1316.062500	1241.737549
1314.999023	1303.095459
1313.935547	1214.210571
1312.872070	1357.018311
1311.808594	1184.586914
1310.745117	1012.312439
1309.680664	997.745789
1308.616211	1025.109375
1307.551758	1023.002625
1306.486328	1203.027222
1305.420898	1127.229614
1304.355469	1344.182007
1303.290039	1197.218018
1302.224609	979.097290
1301.158203	1139.605347
1300.091797	1236.214233
1299.025391	1404.081787
1297.958984	1260.022461
1296.891602	1251.118896
1295.824219	1320.830933
1294.756836	1164.758179
1293.689453	1197.750000
1292.621094	1203.779907
1291.553711	1236.839722
1290.485352	1206.160278
1289.416016	1322.629883
1288.347656	1622.935669
1287.278320	1170.785034
1286.208984	792.367981
1285.139648	828.131653
1284.069336	1023.089172
1283.000000	1058.841064
1281.929688	1508.306152
1280.858398	1409.365356
1279.788086	1156.337891
1278.716797	1155.412354
1277.645508	677.563599
1276.574219	1261.203979
1275.502930	1382.542236
1274.430664	1330.291138
1273.358398	1165.663940
1272.286133	1401.791504
1271.213867	1090.679688
1270.140625	1487.900879
1269.067383	1504.074341
1267.994141	1393.303711
1266.920898	1250.856934
1265.846680	1230.458374
1264.773438	1056.391968
1263.699219	1333.577393
1262.624023	1300.958252
1261.549805	1075.763794
1260.474609	957.890198
1259.399414	1573.511963
1258.324219	1170.517944
1257.248047	908.945496
1256.172852	912.906738
1255.096680	1235.766846
1254.019531	1429.453857
1252.943359	1481.900391
1251.866211	1383.444458
1250.789063	1253.385376
1249.711914	1310.612549
1248.634766	1413.979980
1247.556641	1697.150024
1246.478516	1457.648926
1245.400391	1176.916748
1244.321289	1250.928467
1243.243164	761.429749
1242.164063	1036.969116
1241.084961	1079.299805
1240.004883	1106.998291
1238.925781	996.345581
1237.845703	829.890381
1236.765625	1126.733521
1235.684570	1151.799316
1234.604492	1203.486328
1233.523438	1356.901489
1232.442383	1030.384521
1231.360352	1246.656250
1230.279297	1477.330688
1229.197266	1158.116333
1228.115234	1010.891846
1227.032227	488.479828
1225.950195	1190.826660
1224.867188	876.582092
1223.784180	453.566559
1222.701172	574.849792
1221.617188	746.789246
1220.533203	548.733215
1219.449219	916.259094
1218.365234	788.214111
1217.280273	730.221375
1216.195313	734.988647
1215.110352	698.648438
1214.025391	587.426758
1212.940430	493.092804
1211.854492	915.136902
1210.768555	683.126587
1209.681641	851.548218
1208.595703	626.764221
1207.508789	621.415466
1206.421875	411.116852
1205.334961	899.723633
1204.247070	171.311905
1203.160156	307.943970
1202.072266	304.764404
1200.983398	-259.492584
1199.895508	83.970001
1198.806641	227.452820
1197.717773	-242.752960
1196.628906	191.696548
1195.539063	267.525787
1194.449219	114.830894
1193.359375	-47.473877
1192.269531	-301.099182
1191.179688	185.427887
1190.088867	-135.531540
1188.998047	-180.197372
1187.907227	-191.280151
1186.815430	150.483521
1185.723633	-345.645569
1184.631836	-272.885681
1183.540039	-75.455032
1182.448242	-189.993744
1181.355469	28.784975
1180.262695	113.146210
1179.169922	89.551529
1178.076172	-185.731842
1176.982422	-96.762840
1175.888672	109.490517
1174.794922	104.845375
1173.700195	164.791580
1172.606445	227.058792
1171.511719	-265.995148
1170.416016	-62.607758
1169.321289	76.060287
1168.225586	161.987793
1167.129883	221.530487
1166.034180	-130.177841
1164.937500	-27.678650
1163.840820	-200.061340
1162.744141	-45.125641
1161.647461	233.895142
1160.550781	-36.458836
1159.453125	290.087372
1158.355469	516.202454
1157.256836	150.380035
1156.159180	512.335571
1155.060547	110.824738
1153.961914	341.391479
1152.863281	261.888550
1151.763672	-39.295761
1150.664063	21.847370
1149.564453	-29.047915
1148.464844	-82.324013
1147.364258	-145.143463
1146.263672	-184.149612
1145.163086	136.264435
1144.062500	211.396957
1142.960938	279.323730
1141.859375	-40.532013
1140.757813	-24.938356
1139.656250	135.668701
1138.553711	-333.752197
1137.451172	-282.512146
1136.348633	-24.590075
1135.246094	36.035130
1134.142578	490.857300
1133.039063	112.045921
1131.935547	269.899445
1130.832031	173.728073
1129.727539	575.869507
1128.623047	427.469757
1127.518555	727.386047
1126.413086	360.862244
1125.308594	409.380249
1124.203125	706.727234
1123.096680	378.377594
1121.991211	407.914642
1120.884766	58.485039
1119.778320	341.465302
1118.671875	524.896240
1117.564453	308.252472
1116.458008	635.992249
1115.350586	182.879623
1114.242188	207.764084
1113.134766	523.529480
1112.026367	25.893124
1110.917969	192.688492
1109.808594	153.835815
1108.700195	315.859283
1107.590820	399.882813
1106.481445	429.587372
1105.372070	369.599701
1104.261719	493.777710
1103.151367	355.993713
1102.041016	508.507202
1100.930664	443.987976
1099.819336	525.743347
1098.708008	416.535980
1097.596680	338.066864
1096.484375	365.721619
1095.373047	508.874908
1094.260742	336.362701
1093.147461	46.225948
1092.035156	401.409302
1090.921875	175.061554
1089.808594	523.105042
1088.695313	760.467285
1087.581055	684.917114
1086.467773	517.761841
1085.353516	207.310944
1084.238281	92.171806
1083.124023	590.557495
1082.008789	365.094330
1080.893555	687.145508
1079.777344	370.316254
1078.662109	612.541626
1077.545898	756.132202
1076.429688	376.376495
1075.312500	175.192535
1074.196289	753.014771
1073.079102	462.888611
1071.960938	196.421295
1070.843750	427.148285
1069.725586	791.443604
1068.607422	358.997498
1067.489258	739.725525
1066.370117	181.198654
1065.251953	262.271606
1064.132813	809.256714
1063.012695	527.561890
1061.893555	323.322601
1060.773438	264.316528
1059.653320	34.705685
1058.532227	467.034241
1057.412109	389.651550
1056.291016	97.382889
1055.169922	300.733612
1054.047852	223.759888
1052.926758	-98.295303
1051.804688	25.901892
1050.681641	334.575623
1049.559570	-239.012299
1048.436523	195.820206
1047.313477	-8.637280
1046.190430	150.963959
1045.066406	103.075340
1043.942383	-229.084274
1042.818359	0.743903
1041.694336	232.920242
1040.569336	150.603516
1039.445313	40.510326
1038.319336	-106.669685
1037.194336	-102.327545
1036.068359	-23.380491
1034.942383	-72.321739
1033.816406	30.111212
1032.690430	-83.682449
1031.563477	-185.664276
1030.436523	189.121140
1029.308594	64.146019
1028.181641	-7.184341
1027.053711	-338.543274
1025.925781	-293.347046
1024.797852	-364.134216
1023.668945	-253.674240
1022.540039	-68.848724
1021.411133	-533.708008
1020.281250	-369.509491
1019.152344	-576.342407
1018.022461	-279.749390
1016.892578	-189.483871
1015.761719	-157.064682
1014.630859	118.797340
1013.500000	88.864166
1012.369141	-82.196030
1011.237305	108.207741
1010.105469	354.223358
1008.973633	-10.766242
1007.841797	179.918716
1006.708984	564.990662
1005.576172	1179.010986
1004.443359	1959.381958
1003.310547	1914.201172
1002.176758	1809.091797
1001.042969	1262.821289
999.908203	994.173218
998.774414	284.650726
997.639648	208.309113
996.504883	323.766937
995.370117	-40.761196
994.234375	125.754669
993.098633	-58.321251
991.962891	530.498962
990.826172	150.698685
989.690430	359.091339
988.553711	9.761358
987.416016	59.384396
986.279297	42.315990
985.141602	-207.225967
984.003906	-28.206667
982.865234	206.123566
981.727539	258.658203
980.588867	138.729294
979.450195	131.726486
978.310547	-360.436096
977.170898	-148.591751
976.031250	311.575134
974.891602	256.829376
973.751953	119.521683
972.611328	600.394775
971.470703	320.946655
970.329102	363.240479
969.188477	33.744827
968.046875	542.270691
966.904297	109.899460
965.762695	-37.674526
964.620117	204.860336
963.477539	309.829132
962.334961	495.113525
961.191406	815.668091
960.047852	279.215912
958.904297	441.857330
957.760742	402.993530
956.616211	135.302002
955.471680	-161.904846
954.327148	337.621704
953.182617	301.599091
952.037109	190.228607
950.891602	643.939331
949.745117	272.108490
948.599609	-19.420864
947.453125	562.353271
946.306641	214.000092
945.159180	628.916626
944.012695	315.187347
942.865234	218.639114
941.716797	314.001129
940.569336	667.318176
939.420898	452.425415
938.272461	360.922516
937.124023	670.960266
935.974609	898.869812
934.825195	493.051361
933.675781	178.682953
932.525391	933.178040
931.375977	812.673584
930.225586	334.763855
929.074219	342.154449
927.923828	115.161476
926.772461	461.875732
925.621094	207.837173
924.468750	270.198029
923.317383	112.008125
922.165039	-196.078690
921.011719	214.369629
919.859375	-200.249878
918.706055	441.912354
917.552734	86.649620
916.399414	-197.973480
915.245117	-139.546463
914.090820	177.696396
912.936523	-163.266205
911.781250	-27.539309
910.625977	192.115311
909.470703	207.633331
908.315430	171.055893
907.160156	429.224915
906.003906	-234.991684
904.846680	116.169998
903.690430	-22.050858
902.533203	297.298309
901.375977	-76.247810
900.218750	-116.835617
899.060547	-311.229767
897.903320	78.210823
896.744141	-122.831429
895.585938	-34.288689
894.426758	-155.996872
893.267578	-47.062210
892.108398	149.990036
890.949219	107.501831
889.789063	123.802521
888.628906	359.168579
887.467773	115.843491
886.307617	436.920898
885.146484	297.549744
883.985352	318.440033
882.823242	571.667358
881.661133	412.137054
880.499023	207.616852
879.336914	435.952728
878.173828	378.028961
877.010742	513.887573
875.847656	597.893982
874.684570	382.386444
873.520508	696.034424
872.356445	714.700256
871.192383	350.835449
870.027344	520.316589
868.862305	525.537231
867.697266	431.816162
866.532227	598.909546
865.366211	502.975311
864.200195	465.500854
863.034180	360.648712
861.867188	705.022156
860.700195	553.003174
859.533203	690.625366
858.366211	637.406860
857.198242	557.282959
856.030273	477.182617
854.862305	845.647400
853.693359	707.194702
852.524414	727.944946
851.355469	540.244446
850.186523	910.513733
849.016602	877.383545
847.846680	783.778992
846.676758	952.156006
845.505859	368.313141
844.334961	171.878952
843.164063	391.664703
841.993164	450.262970
840.821289	642.991943
839.649414	278.878662
838.477539	306.078369
837.305664	301.945404
836.132813	161.497055
834.959961	239.979492
833.786133	425.585754
832.613281	387.797699
831.439453	702.662659
830.264648	506.320221
829.090820	588.897034
827.916016	684.783997
826.741211	-35.592583
825.566406	388.039764
824.390625	-171.524353
823.214844	222.883575
822.039063	95.739326
820.862305	456.399902
819.685547	297.991089
818.508789	124.027748
817.332031	65.833412
816.154297	-21.305315
814.976563	13.905559
813.798828	-35.468193
812.621094	239.775940
811.442383	-329.942719
810.263672	-423.806488
809.083984	-202.142136
807.905273	-93.942261
806.725586	0.827551
805.544922	-33.282539
804.365234	-245.038193
803.184570	2.680720
802.003906	-195.780273
800.823242	413.293243
799.641602	168.144608
798.459961	-285.376587
797.278320	-408.438629
796.095703	-66.071800
794.913086	-311.105896
793.730469	-201.646713
792.547852	197.828964
791.364258	5.868860
790.180664	-210.411270
788.997070	-147.792877
787.813477	175.825409
786.628906	-155.547867
785.444336	81.547066
784.258789	256.563995
783.074219	513.219910
781.888672	71.332649
780.702148	84.753525
779.516602	-23.393881
778.330078	-34.374008
777.143555	287.980408
775.956055	320.958862
774.769531	369.298645
773.582031	-72.253281
772.393555	403.974792
771.206055	101.431458
770.017578	-0.390520
768.829102	98.364082
767.639648	542.996155
766.451172	169.958771
765.261719	325.685608
764.072266	452.649384
762.881836	526.650818
761.691406	565.338562
760.500977	399.290741
759.310547	303.656006
758.119141	584.141174
756.927734	543.363831
755.735352	707.015076
754.543945	536.424072
753.351563	636.144714
752.159180	259.013580
750.965820	64.307549
749.773438	455.949951
748.580078	504.857635
747.385742	408.823608
746.192383	271.076233
744.998047	131.141449
743.803711	682.121826
742.608398	305.211975
741.413086	108.190392
740.217773	-73.458290
739.022461	10.070908
737.826172	174.558319
736.630859	-158.278534
735.433594	216.271729
734.237305	211.849899
733.040039	277.414642
731.842773	342.889404
730.645508	156.692596
729.447266	281.108154
728.249023	64.286354
727.050781	564.567444
725.851563	625.247009
724.653320	504.477325
723.454102	604.352966
722.253906	418.014954
721.053711	43.922531
719.854492	163.320282
718.653320	-16.394627
717.453125	910.217651
716.251953	525.239746
715.050781	413.021759
713.848633	340.054474
712.647461	341.190399
711.445313	196.250153
710.243164	33.900635
709.040039	198.347366
707.836914	173.187103
706.633789	-87.169167
705.430664	294.744293
704.226563	154.093948
703.022461	228.879227
701.818359	481.972260
700.613281	136.805161
699.408203	167.932343
698.203125	416.394043
696.998047	382.160309
695.791992	513.046204
694.585938	-12.217736
693.379883	90.393433
692.172852	-39.406651
690.965820	115.198845
689.758789	-149.167252
688.551758	-459.003143
687.343750	313.768402
686.135742	209.956833
684.926758	411.905182
683.718750	-116.812172
682.509766	-57.960384
681.300781	-146.491119
680.090820	-362.803162
678.881836	14.401169
677.671875	-19.978786
676.460938	-454.826721
675.250977	190.491425
674.040039	-36.476105
672.828125	-161.659363
671.617188	191.193405
670.405273	-202.079941
669.193359	-158.476288
667.981445	-162.417130
666.768555	-112.311005
665.555664	0.455168
664.342773	-275.551178
663.128906	-395.917450
661.916016	237.218887
660.702148	175.162720
659.487305	-132.782990
658.272461	325.296997
657.058594	41.321854
655.842773	-266.162231
654.627930	94.863350
653.412109	-93.766731
652.196289	-62.425011
650.979492	61.648472
649.763672	-176.049042
648.546875	-17.305729
647.330078	38.167191
646.112305	83.006676
644.894531	179.623245
643.676758	117.172028
642.458984	110.851585
641.240234	188.590302
640.021484	363.233673
638.802734	146.844971
637.583008	137.077332
636.363281	-16.382826
635.143555	303.006042
633.923828	321.895386
632.703125	-0.269479
631.482422	-85.886429
630.261719	122.834587
629.040039	230.974442
627.818359	39.148254
626.596680	158.714569
625.375000	415.833466
624.152344	238.152420
622.929688	363.139984
621.707031	572.079651
620.483398	453.712402
619.259766	280.226959
618.036133	38.850838
616.812500	-233.964859
615.587891	275.010498
614.363281	59.100651
613.138672	-21.314623
611.913086	-254.980560
610.687500	-38.860783
609.461914	-104.251984
608.236328	8.522931
607.009766	312.213867
605.783203	129.593979
604.555664	-92.629860
