# Supplementary material for: Raman spectroscopy accurately differentiates mucosal healing from non-healing and biochemical changes following biological therapy in inflammatory bowel disease
Source: PLoS One. 2021 Jun 2;16(6):e0252210. doi: 10.1371/journal.pone.0252210 (PMC8172032; doi:10.1371/journal.pone.0252210)
Supplement: S4 Dataset — (ZIP) [file pone.0252210.s006.zip › CD Mucosal healing/OC005 post treatment_BL sub CR removed_51__X_-13144.6__Y_1410.83__Z_-2778.74__Time_577.txt]

1714.780273	83.520691
1713.803711	34.082039
1712.827148	58.865780
1711.849609	95.799797
1710.873047	88.655113
1709.895508	-21.649952
1708.917969	-66.195816
1707.939453	-79.938782
1706.961914	-132.471115
1705.983398	-17.693676
1705.004883	-35.561069
1704.025391	28.078690
1703.046875	42.105804
1702.067383	121.481689
1701.087891	-9.334066
1700.108398	-72.099625
1699.127930	-334.295898
1698.148438	-285.171661
1697.167969	-114.789330
1696.187500	35.173855
1695.206055	287.550934
1694.225586	73.466545
1693.244141	-126.243652
1692.262695	131.556335
1691.281250	27.191097
1690.298828	121.189293
1689.317383	154.692886
1688.334961	221.010086
1687.352539	120.142639
1686.369141	220.046204
1685.386719	147.482697
1684.403320	358.155365
1683.419922	372.346497
1682.435547	547.052551
1681.452148	336.305359
1680.467773	533.659424
1679.483398	638.449280
1678.499023	384.611389
1677.514648	341.716339
1676.529297	464.366486
1675.543945	898.719238
1674.558594	618.285645
1673.573242	1021.700195
1672.586914	662.776917
1671.600586	695.139832
1670.614258	1062.730957
1669.627930	1088.093140
1668.641602	1127.233765
1667.654297	1150.913086
1666.666992	1066.256958
1665.679688	1202.343506
1664.692383	1402.497559
1663.704102	1292.688599
1662.715820	1345.114624
1661.727539	1358.175415
1660.739258	1416.700317
1659.750977	1425.251709
1658.761719	1622.275269
1657.772461	1544.127930
1656.783203	1514.046753
1655.793945	1452.566650
1654.803711	1187.636230
1653.813477	1111.048706
1652.823242	1238.542847
1651.833008	1056.812500
1650.841797	1131.984375
1649.851563	1038.212158
1648.860352	701.566589
1647.869141	740.629211
1646.876953	684.814636
1645.885742	412.677490
1644.893555	452.551147
1643.901367	614.113342
1642.908203	358.726807
1641.916016	272.603973
1640.922852	123.401093
1639.929688	177.614029
1638.936523	81.663620
1637.943359	239.104706
1636.949219	283.292358
1635.955078	85.145012
1634.960938	116.526535
1633.966797	-181.274292
1632.971680	-81.037865
1631.977539	-96.562843
1630.982422	146.091476
1629.986328	33.404324
1628.991211	-260.689087
1627.995117	61.177956
1627.000000	4.216799
1626.003906	-31.567389
1625.006836	-135.596252
1624.010742	-68.591408
1623.013672	-35.689293
1622.016602	191.747986
1621.019531	-9.060452
1620.021484	223.691010
1619.024414	214.825272
1618.026367	101.012985
1617.028320	-49.431118
1616.029297	104.672310
1615.031250	151.193863
1614.032227	-43.587494
1613.033203	176.137238
1612.034180	83.785278
1611.035156	119.965385
1610.035156	-95.445007
1609.035156	48.252880
1608.035156	265.268616
1607.035156	133.857803
1606.034180	-68.183777
1605.033203	-52.825077
1604.032227	211.197495
1603.031250	200.334183
1602.030273	71.742302
1601.028320	-90.803398
1600.026367	8.236238
1599.024414	73.234573
1598.022461	-196.410538
1597.019531	221.395218
1596.016602	-176.237396
1595.013672	48.024231
1594.010742	-51.701069
1593.007813	-57.407684
1592.003906	-123.193459
1591.000000	-66.310509
1589.996094	-265.226654
1588.992188	-93.622589
1587.987305	12.649093
1586.983398	-220.190491
1585.978516	172.766663
1584.972656	-219.125839
1583.967773	71.913193
1582.961914	237.695908
1581.956055	75.111732
1580.950195	84.429680
1579.944336	132.737213
1578.937500	214.794952
1577.931641	127.570694
1576.924805	123.578323
1575.916992	132.516632
1574.910156	11.323673
1573.902344	-21.483011
1572.894531	86.042709
1571.886719	151.847092
1570.878906	66.805176
1569.870117	5.092422
1568.862305	73.207695
1567.853516	97.045815
1566.843750	37.684875
1565.834961	-39.912716
1564.825195	-3.376939
1563.815430	-94.107170
1562.805664	-5.885223
1561.795898	-60.462597
1560.785156	-86.599770
1559.775391	97.184662
1558.764648	-76.937416
1557.752930	-4.895349
1556.742188	56.647484
1555.730469	35.152538
1554.718750	67.944366
1553.707031	-41.805313
1552.695313	19.240292
1551.682617	-121.745262
1550.670898	115.022461
1549.658203	219.622070
1548.644531	127.472221
1547.631836	141.276123
1546.618164	-20.863760
1545.604492	-177.886169
1544.590820	37.185688
1543.577148	151.272949
1542.562500	-119.721954
1541.547852	63.829235
1540.533203	288.490387
1539.518555	50.826374
1538.503906	-19.094961
1537.488281	158.605942
1536.472656	54.891159
1535.457031	-172.717255
1534.441406	283.031311
1533.424805	215.059097
1532.408203	-38.607758
1531.391602	117.472908
1530.375000	116.183693
1529.358398	282.209015
1528.340820	-38.746143
1527.323242	-42.975117
1526.305664	104.557190
1525.287109	326.528198
1524.269531	-43.578194
1523.250977	0.547892
1522.232422	26.518188
1521.213867	183.501770
1520.194336	232.289886
1519.175781	242.378586
1518.156250	-76.637169
1517.136719	-87.312813
1516.116211	-5.644579
1515.096680	181.171371
1514.076172	211.131485
1513.055664	-77.389336
1512.034180	188.480484
1511.013672	-97.604507
1509.992188	60.143326
1508.970703	-8.028465
1507.949219	-14.751131
1506.927734	186.082382
1505.905273	20.125429
1504.882813	-161.264481
1503.860352	49.333302
1502.837891	195.671463
1501.815430	-37.237484
1500.791992	-14.114649
1499.768555	-213.854691
1498.745117	16.377237
1497.720703	5.829538
1496.697266	-263.229248
1495.672852	25.326571
1494.648438	73.245644
1493.623047	174.707687
1492.598633	68.962677
1491.573242	62.808460
1490.547852	174.082092
1489.522461	226.437027
1488.497070	189.263138
1487.470703	254.124451
1486.444336	408.202301
1485.417969	416.615143
1484.391602	590.791931
1483.364258	553.008362
1482.336914	349.330139
1481.309570	538.381531
1480.282227	418.728485
1479.254883	627.873291
1478.226563	612.531799
1477.198242	630.224243
1476.169922	933.139648
1475.141602	1014.237549
1474.112305	606.265686
1473.083008	824.677368
1472.053711	999.632446
1471.024414	1322.025024
1469.995117	1193.846069
1468.964844	1164.828247
1467.934570	1456.183472
1466.904297	1630.366333
1465.874023	1651.864868
1464.842773	1612.258545
1463.811523	1862.271973
1462.780273	1924.102417
1461.749023	1648.014038
1460.717773	1923.026367
1459.685547	2152.133545
1458.653320	1952.091064
1457.621094	2343.374268
1456.587891	2046.809082
1455.555664	2250.055908
1454.522461	2265.458984
1453.489258	2268.115234
1452.455078	2247.879639
1451.421875	2392.356201
1450.387695	2420.135986
1449.353516	2392.112061
1448.319336	2541.352783
1447.285156	2660.092285
1446.250000	2798.968994
1445.214844	2428.949951
1444.179688	2410.820557
1443.144531	2253.492920
1442.108398	2366.851318
1441.072266	2298.027100
1440.036133	2320.223389
1439.000000	2018.784302
1437.963867	1866.566284
1436.926758	1964.536377
1435.889648	1622.836060
1434.852539	1607.097290
1433.814453	1384.244263
1432.777344	1285.197510
1431.739258	1009.456543
1430.701172	950.856323
1429.663086	1031.042480
1428.624023	952.235962
1427.584961	754.911438
1426.545898	620.701721
1425.506836	484.020203
1424.467773	554.072937
1423.427734	626.595703
1422.387695	656.255310
1421.347656	381.118469
1420.307617	476.299500
1419.266602	352.377808
1418.226563	258.740875
1417.184570	592.963684
1416.143555	262.796692
1415.102539	51.020489
1414.060547	-19.820560
1413.018555	90.435501
1411.976563	132.785858
1410.934570	263.111450
1409.891602	81.780937
1408.848633	242.244263
1407.805664	169.060074
1406.762695	133.608337
1405.718750	228.749039
1404.674805	37.711220
1403.630859	147.959763
1402.586914	52.444897
1401.542969	142.651001
1400.498047	42.227303
1399.453125	-30.526121
1398.408203	29.670986
1397.363281	-63.006607
1396.317383	72.431297
1395.271484	130.195663
1394.225586	97.811813
1393.179688	185.706406
1392.132813	-61.905571
1391.086914	-21.460230
1390.040039	29.024302
1388.992188	154.600800
1387.945313	215.160828
1386.897461	-74.412987
1385.849609	-38.716045
1384.801758	-67.966339
1383.753906	-52.140686
1382.705078	-106.234558
1381.657227	-137.729446
1380.608398	-224.102295
1379.558594	-277.907898
1378.509766	7.973265
1377.459961	-130.570084
1376.410156	-114.233810
1375.360352	34.427952
1374.309570	113.246399
1373.259766	-2.408911
1372.208984	-10.713972
1371.158203	-213.383743
1370.106445	-99.333824
1369.055664	-119.794128
1368.003906	39.223095
1366.952148	-167.897980
1365.900391	-153.186310
1364.847656	200.226059
1363.794922	-33.890316
1362.742188	110.491165
1361.689453	55.854153
1360.636719	13.784779
1359.583008	86.238304
1358.529297	225.906494
1357.475586	37.458401
1356.420898	122.601494
1355.367188	105.945625
1354.312500	290.640045
1353.257813	92.839684
1352.203125	24.377542
1351.147461	368.205627
1350.091797	103.828033
1349.036133	360.861877
1347.980469	456.620453
1346.923828	676.481934
1345.868164	509.468842
1344.811523	860.887512
1343.754883	570.181641
1342.697266	710.988464
1341.640625	839.476929
1340.583008	930.862427
1339.524414	764.714233
1338.466797	945.477783
1337.409180	923.262207
1336.350586	680.866394
1335.291992	542.643860
1334.232422	664.402588
1333.173828	1018.779114
1332.114258	690.508911
1331.054688	607.307251
1329.995117	650.352234
1328.934570	770.117249
1327.875000	805.955017
1326.814453	792.484192
1325.753906	865.602722
1324.692383	580.735596
1323.630859	797.319641
1322.570313	596.787231
1321.507813	744.427246
1320.446289	1099.398071
1319.383789	805.569702
1318.322266	1066.917480
1317.259766	790.747192
1316.196289	1079.348267
1315.133789	998.263489
1314.070313	850.807312
1313.006836	866.143433
1311.943359	864.361389
1310.878906	943.967407
1309.814453	661.757568
1308.750977	677.640686
1307.685547	1038.160156
1306.621094	1044.367432
1305.555664	905.560974
1304.490234	1145.676880
1303.424805	945.698792
1302.359375	881.135986
1301.292969	1256.649658
1300.226563	976.065918
1299.160156	938.934631
1298.093750	1095.975952
1297.026367	995.234192
1295.958984	1027.232056
1294.891602	757.437317
1293.824219	598.310181
1292.756836	932.509888
1291.688477	825.161377
1290.620117	489.913422
1289.551758	682.067871
1288.482422	499.206818
1287.413086	681.703308
1286.343750	633.917664
1285.274414	446.637726
1284.205078	595.083130
1283.134766	437.500549
1282.064453	598.344299
1280.994141	629.509644
1279.923828	565.341064
1278.852539	650.536682
1277.781250	728.464355
1276.709961	610.835693
1275.637695	737.843140
1274.566406	894.234436
1273.494141	652.321838
1272.421875	833.294739
1271.349609	479.339203
1270.276367	743.499695
1269.203125	770.803162
1268.129883	1003.240295
1267.056641	1304.004883
1265.982422	723.885742
1264.909180	505.154083
1263.834961	818.295410
1262.759766	877.790710
1261.685547	664.307251
1260.610352	814.162842
1259.535156	961.598450
1258.459961	887.350647
1257.383789	715.782898
1256.308594	958.354370
1255.232422	689.616272
1254.155273	735.070862
1253.079102	887.655334
1252.001953	945.354797
1250.924805	891.204285
1249.847656	992.789795
1248.770508	817.212952
1247.692383	794.921753
1246.614258	775.132507
1245.536133	684.948792
1244.458008	415.095245
1243.378906	645.738708
1242.299805	640.796509
1241.220703	912.666931
1240.141602	592.244568
1239.061523	701.518677
1237.981445	769.550781
1236.901367	422.829163
1235.821289	454.605652
1234.740234	607.629456
1233.659180	607.916870
1232.578125	581.585144
1231.497070	288.784515
1230.415039	412.785736
1229.333984	585.197449
1228.251953	408.903046
1227.168945	566.769714
1226.086914	451.112946
1225.003906	567.814331
1223.920898	616.749329
1222.837891	416.570160
1221.753906	504.241089
1220.669922	410.575012
1219.585938	488.567902
1218.501953	315.227448
1217.416992	-12.641204
1216.333008	251.397247
1215.248047	177.253006
1214.162109	361.466034
1213.077148	183.540924
1211.991211	348.365479
1210.905273	295.975159
1209.819336	243.600327
1208.732422	314.230774
1207.646484	534.304749
1206.559570	448.135803
1205.471680	318.610565
1204.384766	444.524811
1203.296875	348.748688
1202.208984	12.159596
1201.121094	116.327827
1200.032227	131.356384
1198.944336	83.778542
1197.855469	4.911613
1196.765625	173.833694
1195.676758	167.073364
1194.586914	-121.054115
1193.497070	-243.209198
1192.407227	-146.626160
1191.316406	122.887749
1190.226563	-20.979349
1189.135742	-30.319649
1188.044922	130.797470
1186.953125	-221.984177
1185.861328	54.222195
1184.769531	-56.106613
1183.677734	-101.659790
1182.585938	-113.663620
1181.493164	3.781452
1180.400391	-41.920860
1179.307617	-106.836617
1178.213867	65.470772
1177.120117	132.214798
1176.026367	146.165405
1174.932617	330.084778
1173.838867	73.289757
1172.744141	462.876984
1171.649414	158.160889
1170.554688	-19.671406
1169.458984	178.081055
1168.364258	110.194786
1167.268555	18.351431
1166.171875	-59.186813
1165.076172	64.001579
1163.979492	58.017857
1162.882813	188.129379
1161.786133	270.332062
1160.688477	328.532654
1159.590820	112.072029
1158.493164	315.710846
1157.395508	194.633636
1156.297852	49.664604
1155.199219	217.137024
1154.100586	234.207748
1153.000977	93.823280
1151.902344	-20.366177
1150.802734	-20.210911
1149.703125	94.212990
1148.603516	163.232895
1147.502930	191.638840
1146.402344	-37.203548
1145.301758	117.203171
1144.201172	-123.610367
1143.099609	-147.900223
1141.999023	-39.061260
1140.896484	-80.206451
1139.794922	-145.205200
1138.692383	-115.192406
1137.590820	290.217194
1136.487305	87.056282
1135.384766	47.804249
1134.281250	188.964371
1133.178711	705.130737
1132.074219	539.632019
1130.970703	535.502563
1129.866211	566.862305
1128.761719	821.100342
1127.657227	562.818176
1126.552734	676.836243
1125.447266	423.235596
1124.341797	650.788696
1123.236328	382.886322
1122.130859	567.497437
1121.024414	560.066223
1119.917969	493.336365
1118.811523	473.884338
1117.704102	461.433502
1116.596680	285.606842
1115.489258	452.809082
1114.381836	631.659851
1113.274414	694.454651
1112.166016	537.242798
1111.057617	332.731812
1109.949219	451.965363
1108.839844	438.734802
1107.730469	654.533264
1106.621094	551.332275
1105.511719	521.271240
1104.401367	682.321167
1103.291016	720.485413
1102.180664	701.917236
1101.070313	744.592224
1099.958984	730.551453
1098.847656	928.625000
1097.736328	678.647949
1096.625000	824.617493
1095.512695	836.127319
1094.400391	783.945496
1093.288086	818.838806
1092.174805	780.635254
1091.062500	1017.790222
1089.949219	981.749390
1088.835938	776.234375
1087.721680	507.215637
1086.607422	701.553650
1085.493164	500.708954
1084.378906	715.966309
1083.263672	858.188721
1082.149414	734.770203
1081.034180	792.214478
1079.917969	551.284729
1078.802734	369.109985
1077.686523	787.912292
1076.570313	774.615479
1075.453125	636.893005
1074.336914	797.114563
1073.219727	349.748016
1072.101563	371.490601
1070.984375	590.095154
1069.866211	363.230652
1068.748047	457.438690
1067.629883	460.193939
1066.511719	451.191895
1065.392578	538.148743
1064.273438	505.629852
1063.154297	557.346252
1062.034180	374.998688
1060.914063	443.017792
1059.793945	506.296417
1058.673828	295.928619
1057.552734	412.915863
1056.431641	312.456543
1055.310547	155.939728
1054.189453	415.317017
1053.067383	284.492157
1051.945313	359.202850
1050.823242	277.449493
1049.701172	431.461151
1048.578125	312.364227
1047.455078	379.951263
1046.332031	139.627029
1045.208008	174.563019
1044.083984	274.762634
1042.959961	293.343658
1041.835938	349.203125
1040.710938	372.422760
1039.585938	281.513855
1038.460938	274.490631
1037.335938	239.550980
1036.209961	88.261108
1035.083984	300.075623
1033.958008	393.166992
1032.832031	260.627686
1031.705078	479.303284
1030.578125	393.355347
1029.451172	293.534546
1028.323242	-126.891541
1027.195313	68.576447
1026.067383	78.179367
1024.939453	-21.318485
1023.810547	-169.483292
1022.682617	-196.825317
1021.552734	-305.337158
1020.423828	-163.171494
1019.293945	-90.607552
1018.164063	-29.611229
1017.034180	-177.232742
1015.904297	99.446442
1014.773438	-64.233208
1013.642578	-44.737892
1012.511719	14.196596
1011.379883	293.164795
1010.248047	310.467834
1009.116211	471.352295
1007.984375	326.787384
1006.851563	617.313171
1005.718750	1166.847656
1004.585938	1757.842407
1003.452148	2283.913818
1002.319336	1894.537354
1001.185547	1276.660156
1000.050781	485.890503
998.916992	314.618927
997.782227	69.629333
996.647461	99.596573
995.512695	-61.918617
994.376953	95.200760
993.241211	213.138977
992.105469	114.325806
990.969727	17.982006
989.833008	244.562759
988.696289	185.351379
987.559570	-210.148270
986.421875	32.823891
985.284180	84.634743
984.146484	-8.518627
983.008789	-34.734081
981.870117	-3.264900
980.731445	28.325476
979.592773	-165.418381
978.454102	-43.824966
977.314453	-117.610146
976.174805	238.691269
975.035156	243.309219
973.894531	15.975358
972.754883	-27.308472
971.613281	182.220535
970.472656	139.212234
969.331055	119.330162
968.190430	-17.442667
967.047852	22.687235
965.906250	104.250717
964.763672	140.056732
963.621094	125.556717
962.478516	232.724197
961.334961	76.420609
960.192383	461.136414
959.048828	222.699234
957.904297	454.061249
956.759766	158.815323
955.616211	113.405273
954.470703	47.579678
953.326172	50.596581
952.180664	216.200928
951.035156	132.593948
949.889648	12.605871
948.743164	-134.596283
947.596680	63.555267
946.450195	138.388611
945.303711	345.852875
944.156250	242.769699
943.008789	217.536072
941.861328	199.329437
940.713867	126.520523
939.565430	156.593369
938.416992	109.252731
937.267578	137.363647
936.119141	268.231506
934.969727	114.249084
933.820313	243.108566
932.669922	155.608856
931.520508	50.085220
930.370117	-57.504318
929.218750	74.198975
928.068359	69.412117
926.916992	178.580093
925.765625	-30.694235
924.613281	-85.025581
923.461914	79.151352
922.309570	-49.907143
921.156250	121.311455
920.003906	-109.663719
918.850586	-142.704697
917.697266	-205.112381
916.543945	-81.121025
915.389648	-340.758911
914.235352	-141.595123
913.081055	-223.797699
911.926758	-106.159729
910.771484	-287.863647
909.616211	-2.174547
908.460938	34.108391
907.304688	79.576324
906.148438	66.225342
904.992188	143.633011
903.835938	3.671804
902.678711	-95.336502
901.521484	-53.806667
900.364258	-50.663300
899.206055	-92.666542
898.047852	-385.674988
896.889648	-49.617321
895.731445	5.970273
894.572266	-268.453461
893.413086	33.738594
892.253906	198.035522
891.094727	43.785694
889.934570	11.676448
888.774414	-72.273026
887.613281	-153.838242
886.453125	62.652721
885.291992	19.611113
884.130859	100.745110
882.968750	339.802673
881.807617	145.845734
880.645508	310.508453
879.482422	53.668232
878.320313	-67.795105
877.157227	225.381729
875.994141	45.476555
874.830078	102.145607
873.666016	113.801346
872.501953	-20.812008
871.337891	123.696236
870.173828	182.677673
869.008789	120.206474
867.843750	113.999550
866.677734	141.541199
865.512695	47.706470
864.346680	185.374161
863.179688	275.811768
862.013672	276.361115
860.846680	386.940002
859.679688	324.601105
858.511719	520.387268
857.344727	417.632446
856.176758	335.100159
855.008789	788.604797
853.839844	472.788757
852.670898	547.146179
851.501953	448.860626
850.333008	520.873474
849.163086	494.248840
847.993164	241.391312
846.823242	196.835999
845.652344	255.223190
844.482422	176.999084
843.311523	98.756630
842.139648	92.071999
840.968750	54.005077
839.796875	205.935715
838.624023	279.483124
837.452148	326.094452
836.279297	222.905090
835.106445	50.429928
833.933594	384.886230
832.759766	341.767517
831.585938	479.376129
830.412109	402.579895
829.238281	524.281860
828.063477	99.332932
826.888672	187.381699
825.712891	409.050476
824.538086	434.339661
823.362305	140.830795
822.186523	199.349060
821.009766	-2.887671
819.833008	-15.874186
818.656250	106.820648
817.479492	46.807751
816.301758	55.672119
815.124023	318.015503
813.946289	-33.795021
812.768555	-25.341471
811.589844	-5.917805
810.411133	-160.017075
809.232422	16.904037
808.052734	51.412880
806.873047	-134.135208
805.693359	2.231176
804.512695	-132.461624
803.332031	-3.127056
802.151367	-51.527676
800.970703	-91.189575
799.789063	-113.244621
798.608398	-237.452271
797.425781	-97.947289
796.244141	-96.083611
795.061523	-114.321709
793.878906	-316.580658
792.696289	-51.584724
791.512695	-96.867996
790.329102	-16.106483
789.145508	-13.002506
787.960938	98.363075
786.777344	-120.091202
785.591797	-13.486833
784.407227	112.814102
783.221680	207.953644
782.037109	77.473129
780.850586	351.250214
779.665039	233.755127
778.478516	54.332710
777.291992	188.384445
776.105469	-33.165104
774.917969	-5.364995
773.730469	-59.349976
772.542969	47.590199
771.354492	178.611786
770.166016	201.407059
768.977539	74.179016
767.789063	303.910065
766.599609	59.711926
765.410156	132.719376
764.220703	143.925156
763.030273	434.642426
761.840820	346.524536
760.650391	205.539108
759.458984	352.753571
758.267578	403.036774
757.076172	396.042572
755.884766	516.503296
754.693359	168.653244
753.500977	407.658020
752.308594	191.709793
751.115234	358.013458
749.922852	27.904882
748.729492	-60.579391
747.535156	204.344681
746.341797	326.488159
745.147461	380.549988
743.953125	221.819336
742.757813	23.691462
741.563477	108.491608
740.368164	22.300137
739.171875	-103.271721
737.976563	-81.959045
736.780273	-45.284534
735.583984	118.430321
734.386719	52.249699
733.189453	124.059227
731.992188	145.579956
730.794922	73.101341
729.596680	197.596298
728.399414	193.118500
727.200195	114.414207
726.001953	101.437416
724.802734	73.294189
723.603516	64.959679
722.404297	288.291809
721.204102	201.590424
720.003906	510.234558
718.803711	122.646461
717.603516	270.031525
716.402344	55.387127
715.201172	174.737976
713.999023	259.345276
712.797852	232.936615
711.595703	1.880015
710.393555	259.257538
709.190430	102.824600
707.987305	-29.339399
706.784180	165.430466
705.581055	40.339916
704.376953	65.745781
703.172852	-93.555588
701.968750	-50.193348
700.763672	26.048464
699.559570	348.247772
698.353516	348.840698
697.148438	191.061890
695.942383	-18.496393
694.736328	24.338814
693.530273	56.595650
692.324219	-110.627953
691.117188	-86.428276
689.910156	14.030577
688.702148	-93.555397
687.494141	-12.047370
686.286133	-103.782089
685.078125	-78.075539
683.870117	-173.476852
682.661133	110.756454
681.452148	2.955539
680.242188	-234.476196
679.032227	17.967873
677.822266	-73.710976
676.612305	231.087143
675.401367	-156.565460
674.191406	-54.765675
672.979492	-110.675568
671.768555	-23.587317
670.556641	-33.614979
669.344727	60.335312
668.132813	245.208878
666.919922	138.469208
665.707031	-41.513119
664.494141	44.380714
663.281250	-57.509293
662.067383	-27.565046
660.853516	226.897675
659.639648	34.620232
658.424805	-45.364365
657.209961	38.587517
655.995117	208.705948
654.779297	234.232986
653.563477	24.706844
652.347656	276.248047
651.131836	348.674225
649.915039	470.374664
648.698242	527.137024
647.481445	355.350220
646.264648	499.654633
645.046875	404.620117
643.829102	427.466797
642.610352	320.717346
641.392578	527.359619
640.173828	294.681091
638.955078	119.411774
637.735352	201.288925
636.515625	215.656570
635.295898	297.803192
634.076172	243.599884
632.855469	147.525467
631.634766	37.419205
630.414063	393.881927
629.192383	371.212372
627.971680	377.109406
626.749023	329.952850
625.527344	454.797424
624.304688	627.081787
623.082031	540.230713
621.859375	365.697632
620.636719	765.279114
619.413086	457.851105
618.189453	150.294968
616.964844	326.201324
615.741211	82.060822
614.516602	226.699509
613.291016	-177.191071
612.066406	25.453564
610.840820	70.721817
609.615234	135.998001
608.388672	-69.589462
607.163086	-129.333038
605.936523	61.071064
604.708984	-162.924820
