# Supplementary material for: Raman spectroscopy accurately differentiates mucosal healing from non-healing and biochemical changes following biological therapy in inflammatory bowel disease
Source: PLoS One. 2021 Jun 2;16(6):e0252210. doi: 10.1371/journal.pone.0252210 (PMC8172032; doi:10.1371/journal.pone.0252210)
Supplement: S4 Dataset — (ZIP) [file pone.0252210.s006.zip › CD Mucosal healing/OC004-1a post treatment_BL sub CR removed_54__X_-21969.2__Y_3643.1__Time_602.txt]

1714.780273	66.588829
1713.803711	-34.061562
1712.827148	-81.789864
1711.849609	12.539532
1710.873047	88.070198
1709.895508	-24.107687
1708.917969	-69.226013
1707.939453	57.134094
1706.961914	-344.147614
1705.983398	-99.832123
1705.004883	-297.302734
1704.025391	-34.221958
1703.046875	89.738617
1702.067383	-32.408386
1701.087891	134.538666
1700.108398	111.697334
1699.127930	38.206470
1698.148438	-56.409027
1697.167969	-49.262791
1696.187500	-130.077911
1695.206055	-31.691498
1694.225586	157.726883
1693.244141	317.899231
1692.262695	163.257599
1691.281250	190.435089
1690.298828	164.473206
1689.317383	280.228424
1688.334961	124.145729
1687.352539	61.757847
1686.369141	-13.659921
1685.386719	4.586400
1684.403320	103.047974
1683.419922	76.577827
1682.435547	117.002632
1681.452148	312.223969
1680.467773	260.069519
1679.483398	533.008423
1678.499023	497.483704
1677.514648	459.663422
1676.529297	230.668137
1675.543945	611.113647
1674.558594	627.503967
1673.573242	652.219727
1672.586914	626.762573
1671.600586	808.923218
1670.614258	810.733765
1669.627930	1004.124451
1668.641602	1049.103394
1667.654297	972.291626
1666.666992	1041.849731
1665.679688	864.976501
1664.692383	980.356628
1663.704102	979.326538
1662.715820	965.401733
1661.727539	1381.313232
1660.739258	1251.408936
1659.750977	973.532593
1658.761719	1101.449097
1657.772461	1396.532471
1656.783203	1427.028320
1655.793945	1039.556763
1654.803711	946.391418
1653.813477	816.564087
1652.823242	1004.626343
1651.833008	674.494751
1650.841797	868.449280
1649.851563	391.101227
1648.860352	384.797363
1647.869141	376.179932
1646.876953	188.197678
1645.885742	344.052490
1644.893555	-146.930237
1643.901367	72.905617
1642.908203	100.220490
1641.916016	-1.485888
1640.922852	190.035843
1639.929688	260.408875
1638.936523	-93.613869
1637.943359	-165.035416
1636.949219	-138.615936
1635.955078	-111.934952
1634.960938	-256.290588
1633.966797	-44.633408
1632.971680	-312.236481
1631.977539	-73.813515
1630.982422	-93.291916
1629.986328	-425.785767
1628.991211	-223.625626
1627.995117	112.856155
1627.000000	-121.420044
1626.003906	-268.592316
1625.006836	-149.917542
1624.010742	3.105207
1623.013672	-124.981201
1622.016602	-47.844299
1621.019531	-96.651878
1620.021484	56.987579
1619.024414	-149.012970
1618.026367	128.328735
1617.028320	61.861732
1616.029297	-214.371368
1615.031250	126.275345
1614.032227	-149.532822
1613.033203	10.282972
1612.034180	-71.052467
1611.035156	193.818527
1610.035156	39.353573
1609.035156	81.609505
1608.035156	178.983093
1607.035156	294.767639
1606.034180	130.409637
1605.033203	303.957672
1604.032227	252.427841
1603.031250	117.275620
1602.030273	157.567947
1601.028320	-29.656244
1600.026367	243.557587
1599.024414	-110.784073
1598.022461	-38.809479
1597.019531	-53.057316
1596.016602	-22.819302
1595.013672	234.735458
1594.010742	-24.907785
1593.007813	-247.837952
1592.003906	-60.763138
1591.000000	-17.291492
1589.996094	65.333946
1588.992188	-29.459887
1587.987305	47.953247
1586.983398	-25.896063
1585.978516	231.415436
1584.972656	162.772018
1583.967773	305.268829
1582.961914	-18.705805
1581.956055	131.568466
1580.950195	143.731979
1579.944336	168.895859
1578.937500	279.931091
1577.931641	185.288727
1576.924805	236.375076
1575.916992	271.789734
1574.910156	60.062260
1573.902344	-107.412750
1572.894531	167.140472
1571.886719	59.415642
1570.878906	198.583160
1569.870117	72.602242
1568.862305	99.897865
1567.853516	132.307983
1566.843750	-56.078911
1565.834961	316.309143
1564.825195	29.204588
1563.815430	152.151779
1562.805664	142.661560
1561.795898	-14.749276
1560.785156	-146.248322
1559.775391	-93.678352
1558.764648	-30.858105
1557.752930	-201.405487
1556.742188	174.749512
1555.730469	-179.870270
1554.718750	-73.428093
1553.707031	-88.826477
1552.695313	79.489174
1551.682617	63.855133
1550.670898	40.376114
1549.658203	-148.786957
1548.644531	202.609970
1547.631836	-59.126415
1546.618164	-15.786712
1545.604492	-29.444775
1544.590820	57.581551
1543.577148	147.040909
1542.562500	-275.148621
1541.547852	31.045321
1540.533203	-189.765152
1539.518555	369.038025
1538.503906	16.379702
1537.488281	-176.273422
1536.472656	25.762283
1535.457031	88.304405
1534.441406	264.164764
1533.424805	109.792320
1532.408203	35.271851
1531.391602	146.212234
1530.375000	372.925537
1529.358398	220.737595
1528.340820	362.079590
1527.323242	271.488373
1526.305664	301.805542
1525.287109	362.854767
1524.269531	212.752151
1523.250977	216.938004
1522.232422	226.137558
1521.213867	479.513092
1520.194336	69.294235
1519.175781	671.934509
1518.156250	456.914368
1517.136719	362.622040
1516.116211	545.671753
1515.096680	294.479034
1514.076172	359.094055
1513.055664	562.186951
1512.034180	274.811157
1511.013672	264.596252
1509.992188	223.458893
1508.970703	15.487866
1507.949219	33.162617
1506.927734	196.851288
1505.905273	4.022941
1504.882813	-322.113831
1503.860352	-243.382156
1502.837891	-162.237885
1501.815430	-432.132935
1500.791992	-335.868073
1499.768555	-104.069862
1498.745117	7.216137
1497.720703	-234.818787
1496.697266	-98.187874
1495.672852	-319.851746
1494.648438	-178.377701
1493.623047	-67.769981
1492.598633	-172.025284
1491.573242	-151.124359
1490.547852	-112.444519
1489.522461	-25.343458
1488.497070	-20.108501
1487.470703	120.349541
1486.444336	66.622604
1485.417969	171.081635
1484.391602	196.294922
1483.364258	86.165894
1482.336914	396.886566
1481.309570	128.470551
1480.282227	410.833923
1479.254883	649.660278
1478.226563	903.577515
1477.198242	736.867920
1476.169922	819.816711
1475.141602	798.228821
1474.112305	771.466248
1473.083008	1345.489380
1472.053711	1349.030884
1471.024414	1344.870239
1469.995117	1495.851440
1468.964844	1450.816895
1467.934570	1492.213623
1466.904297	1505.567261
1465.874023	1656.133911
1464.842773	1699.820557
1463.811523	1707.861328
1462.780273	1985.147339
1461.749023	1942.231567
1460.717773	1746.925049
1459.685547	1805.530640
1458.653320	1914.839844
1457.621094	1983.460327
1456.587891	2011.402222
1455.555664	2064.685547
1454.522461	2282.749756
1453.489258	2130.490234
1452.455078	2099.936279
1451.421875	2191.049316
1450.387695	2735.673584
1449.353516	2299.592529
1448.319336	2185.364990
1447.285156	2253.503418
1446.250000	2134.226563
1445.214844	1971.958740
1444.179688	1964.130127
1443.144531	2032.207764
1442.108398	2031.932251
1441.072266	2327.569580
1440.036133	1953.000977
1439.000000	1629.160400
1437.963867	1810.968140
1436.926758	1603.533691
1435.889648	1449.255981
1434.852539	1070.250488
1433.814453	1279.814331
1432.777344	1062.633545
1431.739258	911.174927
1430.701172	638.667419
1429.663086	484.890442
1428.624023	482.547577
1427.584961	477.713074
1426.545898	334.225037
1425.506836	377.388306
1424.467773	-103.693481
1423.427734	136.157913
1422.387695	126.522392
1421.347656	-6.490590
1420.307617	24.290901
1419.266602	-45.626652
1418.226563	166.486130
1417.184570	-31.704775
1416.143555	39.492050
1415.102539	-176.073196
1414.060547	-192.811798
1413.018555	-3.292985
1411.976563	163.580795
1410.934570	79.092598
1409.891602	110.284416
1408.848633	-431.305878
1407.805664	-121.067200
1406.762695	-195.128677
1405.718750	-70.750862
1404.674805	181.668167
1403.630859	-62.873882
1402.586914	-106.498444
1401.542969	-107.379738
1400.498047	-40.481178
1399.453125	-81.357613
1398.408203	186.234619
1397.363281	223.195404
1396.317383	398.036163
1395.271484	254.699661
1394.225586	48.890343
1393.179688	81.172058
1392.132813	118.521324
1391.086914	165.977325
1390.040039	155.925446
1388.992188	-249.390656
1387.945313	28.532400
1386.897461	36.297260
1385.849609	-123.382980
1384.801758	-327.895935
1383.753906	45.165718
1382.705078	100.784927
1381.657227	-108.337128
1380.608398	-307.288177
1379.558594	-41.557224
1378.509766	-235.232895
1377.459961	-99.224663
1376.410156	-62.998390
1375.360352	340.120514
1374.309570	97.033600
1373.259766	-108.407600
1372.208984	22.970383
1371.158203	171.855270
1370.106445	348.189941
1369.055664	-125.833344
1368.003906	147.883530
1366.952148	192.433914
1365.900391	70.220604
1364.847656	232.005234
1363.794922	3.013540
1362.742188	115.198997
1361.689453	-135.830643
1360.636719	217.878006
1359.583008	195.973694
1358.529297	325.882599
1357.475586	80.450592
1356.420898	200.607925
1355.367188	186.652817
1354.312500	262.252289
1353.257813	198.833755
1352.203125	416.188202
1351.147461	559.070496
1350.091797	414.056000
1349.036133	390.832123
1347.980469	499.242493
1346.923828	642.444641
1345.868164	622.023499
1344.811523	723.218201
1343.754883	524.515259
1342.697266	487.111694
1341.640625	662.968262
1340.583008	1007.324890
1339.524414	625.880737
1338.466797	846.509888
1337.409180	641.302002
1336.350586	572.432983
1335.291992	986.304199
1334.232422	620.695313
1333.173828	512.641235
1332.114258	478.936249
1331.054688	855.824829
1329.995117	703.622803
1328.934570	828.412964
1327.875000	733.342163
1326.814453	794.059143
1325.753906	632.559692
1324.692383	844.120361
1323.630859	855.715210
1322.570313	746.472107
1321.507813	987.802734
1320.446289	1002.149109
1319.383789	1014.120239
1318.322266	942.347168
1317.259766	902.753784
1316.196289	767.130432
1315.133789	806.667969
1314.070313	1206.042725
1313.006836	821.924744
1311.943359	984.869629
1310.878906	810.469177
1309.814453	818.430237
1308.750977	1043.097900
1307.685547	874.000488
1306.621094	1251.283081
1305.555664	838.877197
1304.490234	940.737061
1303.424805	1187.711060
1302.359375	1267.506714
1301.292969	1018.015686
1300.226563	1036.550903
1299.160156	1042.882690
1298.093750	1083.679443
1297.026367	1171.188354
1295.958984	1118.806152
1294.891602	1017.437622
1293.824219	1257.288452
1292.756836	1038.325928
1291.688477	1045.193848
1290.620117	1037.417603
1289.551758	885.061890
1288.482422	1022.087280
1287.413086	1203.235474
1286.343750	889.436646
1285.274414	1379.327881
1284.205078	1026.573608
1283.134766	953.169800
1282.064453	1154.043335
1280.994141	1110.137817
1279.923828	1034.502563
1278.852539	1022.557495
1277.781250	1206.348267
1276.709961	979.291260
1275.637695	906.406189
1274.566406	1173.367676
1273.494141	983.275146
1272.421875	1152.467163
1271.349609	1089.576782
1270.276367	1268.526123
1269.203125	1025.042358
1268.129883	1526.236938
1267.056641	1353.660889
1265.982422	1422.756104
1264.909180	1543.093018
1263.834961	1292.687866
1262.759766	1303.331909
1261.685547	1355.450928
1260.610352	1273.520264
1259.535156	1452.393433
1258.459961	1521.582397
1257.383789	1235.144653
1256.308594	1263.003418
1255.232422	1490.507568
1254.155273	1523.198486
1253.079102	1378.249146
1252.001953	1192.014648
1250.924805	1232.100098
1249.847656	1296.502075
1248.770508	1304.966675
1247.692383	1150.563599
1246.614258	1462.866455
1245.536133	1634.110229
1244.458008	1292.705200
1243.378906	1301.189819
1242.299805	1001.291931
1241.220703	1213.767944
1240.141602	1212.561768
1239.061523	1170.096069
1237.981445	1081.552368
1236.901367	1262.276733
1235.821289	1110.691528
1234.740234	1160.391602
1233.659180	1195.515381
1232.578125	1189.414917
1231.497070	798.074890
1230.415039	1046.377563
1229.333984	902.234070
1228.251953	748.447144
1227.168945	909.396057
1226.086914	552.345764
1225.003906	628.540344
1223.920898	595.819458
1222.837891	500.209198
1221.753906	576.288818
1220.669922	579.784912
1219.585938	447.903259
1218.501953	166.234329
1217.416992	459.632813
1216.333008	356.758606
1215.248047	212.841888
1214.162109	88.264183
1213.077148	166.464859
1211.991211	536.586121
1210.905273	730.380371
1209.819336	444.039795
1208.732422	517.106567
1207.646484	267.026215
1206.559570	147.175247
1205.471680	364.726288
1204.384766	586.961182
1203.296875	440.484741
1202.208984	224.186432
1201.121094	147.590683
1200.032227	-174.567078
1198.944336	-17.682310
1197.855469	-58.232498
1196.765625	-115.660011
1195.676758	-153.867783
1194.586914	-177.686996
1193.497070	-172.702271
1192.407227	-129.316696
1191.316406	10.109303
1190.226563	-352.687988
1189.135742	-194.172867
1188.044922	-302.335846
1186.953125	9.630519
1185.861328	-146.656723
1184.769531	-214.143433
1183.677734	-473.595795
1182.585938	-207.680252
1181.493164	-112.218437
1180.400391	-179.899521
1179.307617	-221.241531
1178.213867	20.154644
1177.120117	24.180077
1176.026367	-34.142120
1174.932617	125.435806
1173.838867	-273.012207
1172.744141	-96.827431
1171.649414	19.379683
1170.554688	-77.484810
1169.458984	217.948700
1168.364258	8.545977
1167.268555	33.497566
1166.171875	-116.147934
1165.076172	233.741272
1163.979492	291.876984
1162.882813	-77.709961
1161.786133	226.351532
1160.688477	365.438721
1159.590820	874.440063
1158.493164	855.656494
1157.395508	502.730774
1156.297852	572.182617
1155.199219	798.957458
1154.100586	870.559448
1153.000977	760.859802
1151.902344	734.581787
1150.802734	801.186218
1149.703125	217.259705
1148.603516	734.023254
1147.502930	400.297180
1146.402344	171.422119
1145.301758	168.726715
1144.201172	263.543457
1143.099609	348.731720
1141.999023	455.238495
1140.896484	59.814396
1139.794922	-90.580971
1138.692383	284.379730
1137.590820	217.067871
1136.487305	211.491409
1135.384766	417.294189
1134.281250	354.561127
1133.178711	448.527344
1132.074219	447.421051
1130.970703	728.705139
1129.866211	777.259155
1128.761719	901.653442
1127.657227	708.123291
1126.552734	749.384460
1125.447266	757.378052
1124.341797	717.916809
1123.236328	948.562317
1122.130859	610.477722
1121.024414	544.875549
1119.917969	472.156677
1118.811523	387.587860
1117.704102	542.067139
1116.596680	400.638123
1115.489258	439.036407
1114.381836	446.630371
1113.274414	383.241547
1112.166016	428.590210
1111.057617	350.970276
1109.949219	821.605652
1108.839844	450.892456
1107.730469	543.286804
1106.621094	470.299744
1105.511719	746.745178
1104.401367	489.566101
1103.291016	397.671844
1102.180664	390.733826
1101.070313	537.099121
1099.958984	192.841583
1098.847656	442.878540
1097.736328	287.340424
1096.625000	233.191589
1095.512695	457.070374
1094.400391	657.275024
1093.288086	369.877502
1092.174805	850.168396
1091.062500	496.926544
1089.949219	341.518890
1088.835938	167.355118
1087.721680	364.929138
1086.607422	402.486603
1085.493164	315.408112
1084.378906	200.160065
1083.263672	319.978638
1082.149414	153.095734
1081.034180	341.003479
1079.917969	192.975098
1078.802734	354.974823
1077.686523	397.180481
1076.570313	209.372864
1075.453125	31.042221
1074.336914	218.779648
1073.219727	204.737717
1072.101563	497.883057
1070.984375	296.281281
1069.866211	127.596802
1068.748047	36.340839
1067.629883	38.860813
1066.511719	200.670166
1065.392578	512.286682
1064.273438	304.080902
1063.154297	374.523224
1062.034180	306.899200
1060.914063	339.940460
1059.793945	148.473007
1058.673828	375.695770
1057.552734	118.921791
1056.431641	264.320068
1055.310547	122.279022
1054.189453	97.159737
1053.067383	233.251938
1051.945313	465.072113
1050.823242	227.588715
1049.701172	-30.735624
1048.578125	233.806961
1047.455078	10.697577
1046.332031	-9.327772
1045.208008	77.974106
1044.083984	18.423946
1042.959961	-159.904373
1041.835938	60.389187
1040.710938	-180.641434
1039.585938	65.304672
1038.460938	92.316971
1037.335938	-185.593246
1036.209961	39.446560
1035.083984	134.143219
1033.958008	145.121262
1032.832031	142.216187
1031.705078	69.624947
1030.578125	-123.744804
1029.451172	-223.967804
1028.323242	-454.198456
1027.195313	-319.486450
1026.067383	-314.820618
1024.939453	-128.939880
1023.810547	-256.478821
1022.682617	-330.474701
1021.552734	-311.536987
1020.423828	-621.944336
1019.293945	-398.640717
1018.164063	-186.938431
1017.034180	-195.482773
1015.904297	-224.784271
1014.773438	-228.486801
1013.642578	120.065697
1012.511719	-98.918655
1011.379883	-178.759308
1010.248047	98.076416
1009.116211	136.485992
1007.984375	147.216476
1006.851563	493.507324
1005.718750	1038.666016
1004.585938	1898.177979
1003.452148	2200.220215
1002.319336	1792.647949
1001.185547	1283.697754
1000.050781	849.023010
998.916992	211.411804
997.782227	-5.508308
996.647461	-90.616425
995.512695	32.166206
994.376953	-43.447536
993.241211	-79.686745
992.105469	27.216694
990.969727	-324.701599
989.833008	-185.277252
988.696289	9.523726
987.559570	-49.128361
986.421875	-17.781841
985.284180	-306.485168
984.146484	75.172081
983.008789	99.932335
981.870117	30.431135
980.731445	271.742493
979.592773	255.399734
978.454102	271.387299
977.314453	149.520737
976.174805	94.506256
975.035156	434.976624
973.894531	279.062073
972.754883	343.896515
971.613281	716.595642
970.472656	347.545380
969.331055	527.477356
968.190430	294.311554
967.047852	469.830780
965.906250	576.569946
964.763672	486.132416
963.621094	432.548950
962.478516	372.237030
961.334961	467.931122
960.192383	364.348267
959.048828	231.153305
957.904297	224.113480
956.759766	82.096535
955.616211	70.758766
954.470703	29.792347
953.326172	98.798470
952.180664	222.796478
951.035156	-5.368093
949.889648	146.270599
948.743164	-6.095213
947.596680	-9.714217
946.450195	50.764107
945.303711	38.225391
944.156250	322.715576
943.008789	-55.000851
941.861328	129.152985
940.713867	441.140686
939.565430	16.074869
938.416992	157.063156
937.267578	209.144012
936.119141	199.740387
934.969727	-14.721749
933.820313	87.811989
932.669922	507.118561
931.520508	154.077072
930.370117	74.596466
929.218750	316.302338
928.068359	337.174713
926.916992	251.163956
925.765625	197.141968
924.613281	145.509079
923.461914	7.564864
922.309570	58.492592
921.156250	-133.748444
920.003906	-9.919744
918.850586	-15.577936
917.697266	-91.572594
916.543945	93.715401
915.389648	-349.940308
914.235352	-362.018463
913.081055	-133.456711
911.926758	124.559273
910.771484	-68.882286
909.616211	16.776594
908.460938	-26.778759
907.304688	-65.717850
906.148438	92.583481
904.992188	-410.718842
903.835938	-279.484497
902.678711	-161.843826
901.521484	57.672718
900.364258	64.359680
899.206055	-82.794090
898.047852	93.698364
896.889648	-46.524734
895.731445	136.737335
894.572266	78.037926
893.413086	51.045433
892.253906	-82.117607
891.094727	-129.334518
889.934570	207.483276
888.774414	40.586002
887.613281	101.816170
886.453125	260.090668
885.291992	45.968079
884.130859	319.272736
882.968750	382.694824
881.807617	-219.134018
880.645508	-108.254822
879.482422	155.845535
878.320313	286.867004
877.157227	228.586975
875.994141	143.300430
874.830078	305.750244
873.666016	276.756836
872.501953	90.210213
871.337891	430.289520
870.173828	243.763718
869.008789	225.996750
867.843750	174.486801
866.677734	278.097839
865.512695	734.492920
864.346680	498.564575
863.179688	422.220367
862.013672	462.664642
860.846680	532.246765
859.679688	556.855835
858.511719	675.679871
857.344727	722.597351
856.176758	679.717285
855.008789	809.501221
853.839844	793.430054
852.670898	871.465515
851.501953	631.162048
850.333008	771.822144
849.163086	699.547729
847.993164	595.890686
846.823242	514.608643
845.652344	379.576935
844.482422	398.960632
843.311523	534.612061
842.139648	135.505646
840.968750	302.318573
839.796875	303.524109
838.624023	40.881878
837.452148	428.610657
836.279297	337.941223
835.106445	530.916687
833.933594	290.471069
832.759766	364.862183
831.585938	677.969543
830.412109	377.141266
829.238281	444.495087
828.063477	511.724365
826.888672	56.998161
825.712891	447.378937
824.538086	373.845428
823.362305	171.000397
822.186523	41.673622
821.009766	-11.961183
819.833008	119.158455
818.656250	103.174255
817.479492	26.997524
816.301758	-160.510590
815.124023	83.568451
813.946289	282.941101
812.768555	68.503357
811.589844	123.065483
810.411133	-42.547054
809.232422	-179.303299
808.052734	-80.611748
806.873047	31.251982
805.693359	-90.204346
804.512695	-136.233002
803.332031	-160.150116
802.151367	37.732002
800.970703	-37.457466
799.789063	-230.269653
798.608398	-123.747704
797.425781	-170.350494
796.244141	-281.309448
795.061523	-392.322937
793.878906	-304.012329
792.696289	-446.185364
791.512695	-256.258423
790.329102	-6.750735
789.145508	-162.481506
787.960938	20.300896
786.777344	98.927002
785.591797	265.881622
784.407227	173.960205
783.221680	243.360092
782.037109	-107.276665
780.850586	145.362305
779.665039	218.862823
778.478516	-153.876846
777.291992	-71.682709
776.105469	-58.044811
774.917969	-234.291382
773.730469	-4.554585
772.542969	-161.033173
771.354492	59.600979
770.166016	-28.617834
768.977539	50.664658
767.789063	-2.386661
766.599609	21.636549
765.410156	162.333633
764.220703	1.199820
763.030273	-153.311508
761.840820	106.029282
760.650391	134.123978
759.458984	192.960236
758.267578	209.933105
757.076172	116.903549
755.884766	245.943542
754.693359	188.054810
753.500977	-10.482676
752.308594	270.009857
751.115234	387.802704
749.922852	182.712753
748.729492	109.436996
747.535156	121.788094
746.341797	333.831207
745.147461	260.558411
743.953125	354.025970
742.757813	157.992905
741.563477	100.190552
740.368164	86.269470
739.171875	-56.916206
737.976563	192.157867
736.780273	9.650301
735.583984	-19.448832
734.386719	-186.421051
733.189453	-136.577072
731.992188	567.585815
730.794922	153.531326
729.596680	266.855103
728.399414	84.985359
727.200195	124.073051
726.001953	8.035232
724.802734	187.129227
723.603516	392.440460
722.404297	3.653329
721.204102	161.053375
720.003906	43.401543
718.803711	35.040321
717.603516	432.663696
716.402344	164.823074
715.201172	-87.504318
713.999023	203.367783
712.797852	34.238239
711.595703	-45.321739
710.393555	219.580444
709.190430	53.146778
707.987305	191.855392
706.784180	121.608589
705.581055	162.570251
704.376953	-13.979448
703.172852	59.946442
701.968750	225.370789
700.763672	164.688995
699.559570	180.307297
698.353516	-77.824875
697.148438	-31.381857
695.942383	-104.292862
694.736328	-333.405121
693.530273	80.656509
692.324219	-98.084648
691.117188	-220.110565
689.910156	-231.203568
688.702148	-177.005997
687.494141	-454.556824
686.286133	53.339783
685.078125	-230.259262
683.870117	-465.842285
682.661133	11.933968
681.452148	-134.372208
680.242188	-211.095642
679.032227	-23.364653
677.822266	-246.944702
676.612305	-184.480606
675.401367	-126.190971
674.191406	-2.836156
672.979492	-108.668808
671.768555	105.814072
670.556641	52.241196
669.344727	-31.409088
668.132813	-6.796517
666.919922	236.201599
665.707031	183.268646
664.494141	82.985420
663.281250	-81.897957
662.067383	-140.799759
660.853516	480.304291
659.639648	203.582382
658.424805	125.559807
657.209961	200.787842
655.995117	-8.577172
654.779297	-66.875221
653.563477	-213.467590
652.347656	-38.893600
651.131836	36.521435
649.915039	-10.860485
648.698242	73.119370
647.481445	-122.837570
646.264648	215.020020
645.046875	346.083588
643.829102	246.807068
642.610352	-84.818665
641.392578	103.953217
640.173828	15.156548
638.955078	-112.467514
637.735352	-44.688782
636.515625	12.085400
635.295898	14.876216
634.076172	-223.126404
632.855469	-51.283825
631.634766	-98.802406
630.414063	213.824326
629.192383	262.009430
627.971680	144.561676
626.749023	223.963806
625.527344	225.619217
624.304688	121.677132
623.082031	152.175674
621.859375	96.310539
620.636719	63.332493
619.413086	256.617371
618.189453	-77.654617
616.964844	167.446213
615.741211	-82.790443
614.516602	209.565048
613.291016	-205.092926
612.066406	-210.022476
610.840820	25.523766
609.615234	-69.400986
608.388672	1.152927
607.163086	-192.420792
605.936523	10.017667
604.708984	-58.181541
