# Supplementary material for: Raman spectroscopy accurately differentiates mucosal healing from non-healing and biochemical changes following biological therapy in inflammatory bowel disease
Source: PLoS One. 2021 Jun 2;16(6):e0252210. doi: 10.1371/journal.pone.0252210 (PMC8172032; doi:10.1371/journal.pone.0252210)
Supplement: S4 Dataset — (ZIP) [file pone.0252210.s006.zip › CD Mucosal healing/OC030-1 post_base sub cr removed_34__X_-19537.5__Y_47769.5__Time_379.txt]

1714.774414	-105.267136
1713.797852	43.199108
1712.820313	-29.811348
1711.843750	202.791122
1710.866211	103.008919
1709.888672	346.682892
1708.911133	405.859863
1707.933594	369.268890
1706.955078	368.426331
1705.976563	454.348389
1704.998047	576.285156
1704.019531	597.872009
1703.040039	583.573120
1702.061523	426.555786
1701.082031	750.328125
1700.101563	578.588318
1699.122070	663.155823
1698.141602	680.536438
1697.161133	847.404663
1696.180664	773.705261
1695.200195	879.131470
1694.218750	1099.572754
1693.238281	1149.436035
1692.256836	1111.661377
1691.274414	1082.504517
1690.292969	1136.857910
1689.310547	1039.958130
1688.328125	1088.100464
1687.345703	1198.636353
1686.363281	1211.679443
1685.379883	1140.682495
1684.396484	1201.683960
1683.413086	1160.253296
1682.429688	1099.123413
1681.445313	1210.080444
1680.461914	1314.818604
1679.477539	1336.144409
1678.493164	1378.028198
1677.507813	1432.505615
1676.523438	1273.655029
1675.538086	1337.722412
1674.552734	1459.841431
1673.566406	1541.641235
1672.581055	1500.938599
1671.594727	1459.996094
1670.608398	1379.085327
1669.622070	1571.673828
1668.634766	1538.414551
1667.648438	1385.803711
1666.661133	1501.352173
1665.673828	1542.698730
1664.685547	1451.531616
1663.698242	1511.876465
1662.709961	1487.583130
1661.721680	1657.161255
1660.733398	1609.707275
1659.744141	1671.289307
1658.755859	1640.628174
1657.766602	1607.780273
1656.777344	1684.051147
1655.787109	1281.608765
1654.797852	1266.442627
1653.807617	1328.608887
1652.817383	1341.138550
1651.827148	920.542175
1650.835938	1008.559814
1649.844727	806.436707
1648.853516	589.303772
1647.862305	425.905670
1646.871094	355.860626
1645.878906	289.268951
1644.886719	440.115021
1643.894531	195.675629
1642.902344	102.689796
1641.910156	184.824875
1640.916992	167.512253
1639.923828	6.016849
1638.930664	143.560181
1637.936523	78.887909
1636.943359	-50.696964
1635.949219	-174.040894
1634.955078	59.381100
1633.960938	-80.470581
1632.965820	107.300240
1631.970703	-167.550354
1630.975586	72.112961
1629.980469	-66.425941
1628.985352	161.884491
1627.989258	30.559967
1626.993164	63.359249
1625.997070	31.357847
1625.000977	192.285812
1624.003906	114.849091
1623.007813	461.586700
1622.010742	496.396606
1621.012695	589.919067
1620.015625	566.158081
1619.017578	672.001709
1618.020508	503.063446
1617.021484	269.465790
1616.023438	265.211212
1615.025391	164.778198
1614.026367	372.183441
1613.027344	100.440216
1612.028320	-165.067947
1611.028320	-149.110306
1610.029297	-90.367790
1609.029297	123.778984
1608.029297	100.261703
1607.028320	200.665298
1606.028320	479.897491
1605.027344	385.410828
1604.026367	344.089355
1603.025391	306.164886
1602.023438	433.832947
1601.022461	360.763672
1600.020508	249.216415
1599.018555	86.128799
1598.016602	198.279205
1597.013672	175.154465
1596.010742	100.438530
1595.007813	31.624065
1594.004883	-104.440948
1593.001953	76.124527
1591.998047	-16.909227
1590.994141	18.571453
1589.990234	-2.809590
1588.986328	-13.199110
1587.981445	323.872131
1586.976563	384.878510
1585.971680	667.974731
1584.966797	630.802002
1583.961914	508.104767
1582.956055	518.801636
1581.950195	589.838928
1580.944336	471.133026
1579.938477	477.861115
1578.931641	622.953003
1577.924805	567.931580
1576.917969	554.914429
1575.911133	357.513428
1574.904297	579.286743
1573.896484	418.992126
1572.888672	396.844421
1571.880859	528.333618
1570.873047	358.544586
1569.864258	415.123047
1568.855469	464.096588
1567.846680	585.966370
1566.837891	661.223877
1565.829102	676.904724
1564.819336	757.628723
1563.809570	758.007996
1562.799805	966.053223
1561.790039	759.099304
1560.779297	702.744568
1559.768555	903.161865
1558.757813	730.280334
1557.747070	731.149536
1556.736328	794.229248
1555.724609	818.450806
1554.712891	814.170227
1553.701172	724.425049
1552.689453	859.912170
1551.676758	951.310608
1550.664063	1148.706787
1549.651367	1056.185791
1548.638672	992.071350
1547.625977	974.433472
1546.612305	778.308167
1545.598633	781.181641
1544.584961	1037.184204
1543.571289	869.183533
1542.556641	644.275513
1541.541992	698.222168
1540.527344	653.839294
1539.512695	480.199646
1538.498047	551.626221
1537.482422	566.047058
1536.466797	350.617950
1535.451172	356.868713
1534.434570	455.717102
1533.418945	494.951355
1532.402344	541.644348
1531.385742	242.697876
1530.369141	440.878784
1529.351563	388.810333
1528.334961	349.325226
1527.317383	309.552856
1526.299805	243.731155
1525.281250	211.076874
1524.263672	244.994553
1523.245117	203.950958
1522.226563	208.871307
1521.208008	97.704468
1520.188477	166.203781
1519.168945	28.655169
1518.150391	96.377991
1517.129883	-5.883483
1516.110352	61.047382
1515.089844	227.723953
1514.070313	49.834873
1513.049805	-5.152004
1512.028320	47.278645
1511.007813	-95.763969
1509.986328	71.276222
1508.964844	117.261215
1507.943359	-52.622543
1506.921875	-10.058011
1505.899414	-34.594181
1504.876953	1.948505
1503.854492	-87.520882
1502.832031	24.982168
1501.808594	-98.642387
1500.786133	-191.936722
1499.762695	1.091132
1498.739258	-13.743489
1497.714844	47.743233
1496.691406	72.928535
1495.666992	2.999572
1494.642578	-3.422948
1493.617188	120.093933
1492.592773	-4.860654
1491.567383	-81.665649
1490.541992	-10.696270
1489.516602	54.674053
1488.491211	30.162430
1487.464844	135.429474
1486.438477	196.792007
1485.412109	288.300751
1484.385742	269.581329
1483.358398	163.661118
1482.331055	470.570374
1481.303711	465.760040
1480.276367	605.838928
1479.249023	714.820801
1478.220703	843.692871
1477.192383	877.785217
1476.164063	893.592224
1475.135742	1105.077148
1474.106445	1071.564453
1473.077148	1348.241821
1472.047852	1199.290527
1471.018555	1416.440430
1469.989258	1633.079102
1468.958984	1749.989014
1467.928711	1751.992554
1466.898438	1834.953247
1465.868164	1983.571411
1464.836914	2256.252441
1463.805664	2253.988770
1462.774414	2332.632813
1461.743164	2629.297607
1460.710938	2633.405029
1459.679688	2629.536865
1458.647461	2594.825195
1457.615234	2884.604980
1456.582031	2783.146973
1455.549805	2864.041992
1454.516602	2746.715820
1453.483398	3169.191650
1452.449219	3056.228760
1451.416016	3013.971924
1450.381836	3125.967529
1449.347656	3052.655518
1448.313477	3457.791016
1447.279297	3312.921631
1446.244141	2985.504639
1445.208984	3030.041260
1444.173828	2808.545654
1443.138672	2586.868408
1442.102539	2716.623779
1441.066406	2714.546387
1440.030273	2484.640625
1438.994141	2494.752197
1437.958008	2360.551270
1436.920898	2109.910889
1435.883789	2086.532227
1434.846680	1883.606812
1433.808594	1748.720825
1432.771484	1666.732056
1431.733398	1612.329224
1430.695313	1454.286865
1429.657227	1167.449829
1428.618164	953.695862
1427.579102	903.808228
1426.540039	803.353271
1425.500977	712.876221
1424.461914	612.214966
1423.421875	599.638489
1422.381836	634.811584
1421.341797	430.557739
1420.301758	243.910263
1419.260742	321.586060
1418.219727	323.617523
1417.178711	234.960999
1416.137695	50.647896
1415.096680	200.927460
1414.054688	142.301376
1413.012695	-268.394836
1411.970703	-70.563354
1410.928711	1.470816
1409.885742	20.646692
1408.842773	12.156337
1407.799805	-11.416162
1406.756836	60.445869
1405.712891	-15.883060
1404.668945	176.428680
1403.625000	180.445557
1402.581055	332.527832
1401.537109	170.995758
1400.492188	466.026550
1399.447266	337.197662
1398.402344	396.507874
1397.357422	438.310455
1396.311523	500.189972
1395.265625	532.055420
1394.219727	260.901581
1393.173828	300.497437
1392.126953	395.236328
1391.081055	555.152283
1390.034180	262.094086
1388.986328	349.595490
1387.939453	294.617371
1386.891602	377.339111
1385.843750	327.636017
1384.795898	93.101830
1383.748047	118.775520
1382.699219	147.078430
1381.651367	185.557053
1380.602539	104.274010
1379.552734	88.119080
1378.503906	291.906036
1377.454102	203.712952
1376.404297	302.944305
1375.354492	245.142288
1374.303711	369.672485
1373.253906	-16.907686
1372.203125	240.236389
1371.152344	213.293808
1370.100586	74.416832
1369.049805	122.766167
1367.998047	16.855614
1366.946289	73.156181
1365.894531	15.137932
1364.841797	196.417755
1363.789063	-22.886919
1362.736328	-77.560234
1361.683594	-92.114937
1360.630859	-61.596127
1359.577148	-38.277672
1358.523438	57.440372
1357.469727	83.809471
1356.415039	83.114899
1355.361328	-39.017262
1354.306641	254.112152
1353.251953	147.517105
1352.197266	217.615494
1351.141602	454.348877
1350.085938	378.536560
1349.030273	241.046371
1347.974609	523.290833
1346.918945	279.839661
1345.862305	542.786743
1344.805664	585.279358
1343.749023	737.188599
1342.691406	911.681335
1341.634766	769.279175
1340.577148	780.895081
1339.519531	728.467163
1338.460938	894.346741
1337.403320	679.243530
1336.344727	524.003601
1335.286133	745.382446
1334.226563	514.232300
1333.167969	627.425720
1332.108398	397.161560
1331.048828	392.394684
1329.989258	422.624481
1328.928711	557.027649
1327.869141	508.906128
1326.808594	401.892517
1325.748047	460.806396
1324.686523	648.491455
1323.625977	562.441589
1322.564453	592.829834
1321.502930	354.599884
1320.440430	264.902069
1319.378906	348.320648
1318.316406	306.312378
1317.253906	407.730133
1316.190430	457.727142
1315.127930	347.899017
1314.064453	248.366028
1313.000977	321.724274
1311.937500	469.336395
1310.873047	508.927216
1309.809570	253.458191
1308.745117	365.247070
1307.679688	270.664001
1306.615234	255.246017
1305.549805	405.035339
1304.484375	316.596893
1303.418945	548.226013
1302.353516	401.573456
1301.287109	262.745209
1300.220703	82.589394
1299.154297	222.257431
1298.087891	20.849823
1297.020508	75.288956
1295.954102	76.068542
1294.886719	-3.770953
1293.818359	49.313957
1292.750977	19.327324
1291.682617	-201.597839
1290.614258	-46.851768
1289.545898	-183.574036
1288.476563	-99.256371
1287.407227	-146.956314
1286.338867	121.790627
1285.268555	96.824448
1284.199219	86.907982
1283.128906	-5.902315
1282.058594	146.476501
1280.988281	17.664867
1279.917969	-3.086963
1278.846680	-8.809711
1277.775391	147.230331
1276.704102	151.914978
1275.632813	438.076172
1274.560547	453.122559
1273.488281	466.034332
1272.416016	479.250610
1271.343750	693.067932
1270.270508	692.195435
1269.197266	779.520203
1268.124023	991.596252
1267.050781	1020.828186
1265.977539	1196.732910
1264.903320	1163.058594
1263.829102	1141.870239
1262.753906	1301.416504
1261.679688	1071.089233
1260.604492	1228.673584
1259.529297	1240.239380
1258.454102	1249.616455
1257.378906	1298.207886
1256.302734	1500.451782
1255.226563	1305.996704
1254.150391	1291.984741
1253.073242	1336.626099
1251.997070	1398.487671
1250.919922	1419.200073
1249.841797	1486.338501
1248.764648	1592.541870
1247.686523	1747.532593
1246.608398	1545.388062
1245.530273	1562.206909
1244.452148	1469.886108
1243.373047	1591.530151
1242.293945	1317.495972
1241.214844	1696.796387
1240.135742	1265.425537
1239.055664	1487.176270
1237.975586	1531.877075
1236.895508	1579.128662
1235.815430	1633.774780
1234.734375	1370.942505
1233.654297	1549.491821
1232.573242	1728.100952
1231.491211	1616.023071
1230.410156	1644.582275
1229.328125	1738.638916
1228.246094	1590.627930
1227.163086	1646.132080
1226.081055	1718.623291
1224.998047	1696.813965
1223.915039	1718.634033
1222.832031	1660.701172
1221.748047	1373.162231
1220.664063	1242.945435
1219.580078	1190.179810
1218.496094	975.583679
1217.412109	1123.503906
1216.327148	701.389648
1215.242188	931.486816
1214.157227	731.764038
1213.071289	843.534973
1211.985352	1095.231934
1210.899414	717.117554
1209.813477	811.944702
1208.727539	781.318909
1207.640625	823.043152
1206.553711	843.035217
1205.466797	682.245300
1204.378906	519.104370
1203.291016	628.204102
1202.203125	421.717468
1201.115234	427.164246
1200.027344	331.447937
1198.938477	204.445724
1197.849609	274.742798
1196.760742	169.324844
1195.670898	109.592346
1194.582031	-31.968418
1193.492188	107.739029
1192.401367	88.675858
1191.311523	-182.807724
1190.220703	2.209532
1189.129883	-2.716473
1188.039063	-0.548917
1186.947266	-27.295950
1185.856445	13.036499
1184.764648	317.212616
1183.671875	230.060089
1182.580078	370.665680
1181.487305	443.932617
1180.394531	289.243317
1179.301758	529.986694
1178.208984	504.447021
1177.115234	435.642914
1176.021484	412.215332
1174.927734	505.976257
1173.833008	652.208557
1172.738281	690.469849
1171.643555	750.066528
1170.548828	802.267761
1169.454102	665.263855
1168.358398	729.039185
1167.262695	622.808899
1166.166992	540.326050
1165.070313	648.887146
1163.973633	738.068542
1162.876953	686.038452
1161.780273	824.885986
1160.683594	748.530518
1159.585938	648.117615
1158.488281	986.695740
1157.389648	912.064392
1156.291992	999.445557
1155.193359	1100.866455
1154.094727	987.369751
1152.996094	811.687012
1151.896484	1002.916809
1150.796875	972.177124
1149.697266	1000.755249
1148.597656	800.385010
1147.498047	699.862610
1146.397461	846.743164
1145.296875	831.420471
1144.195313	756.344788
1143.094727	873.742676
1141.993164	869.501038
1140.891602	1064.753418
1139.789063	981.452148
1138.687500	1109.464966
1137.584961	1142.075684
1136.482422	1314.573242
1135.379883	1474.824463
1134.276367	1482.719482
1133.172852	1549.678345
1132.069336	1675.661865
1130.964844	1957.941406
1129.861328	2140.130615
1128.756836	2219.934814
1127.652344	2232.993652
1126.546875	2347.714355
1125.442383	2405.179199
1124.336914	2398.326904
1123.230469	2263.219482
1122.125000	2397.941162
1121.018555	2413.873535
1119.912109	2372.662598
1118.805664	2189.118164
1117.699219	2315.418701
1116.591797	2107.698730
1115.484375	2259.377197
1114.376953	2242.744629
1113.268555	2147.778809
1112.160156	2071.465332
1111.051758	2058.701904
1109.943359	1913.302979
1108.833984	2008.654785
1107.725586	2013.901123
1106.616211	1910.211914
1105.505859	2011.676270
1104.396484	2214.292725
1103.286133	2017.690430
1102.175781	2040.302002
1101.064453	2081.476074
1099.954102	1931.313110
1098.842773	2136.945801
1097.731445	1844.816650
1096.619141	2016.794067
1095.507813	1985.776123
1094.395508	2058.128906
1093.282227	1958.238647
1092.169922	1782.767578
1091.056641	1939.004639
1089.943359	1925.439453
1088.830078	1692.782471
1087.716797	1855.153564
1086.602539	1967.784912
1085.488281	1715.641357
1084.373047	1895.878906
1083.258789	1911.258057
1082.143555	2147.230469
1081.028320	1734.471313
1079.913086	1833.637817
1078.796875	1676.559937
1077.680664	1843.259277
1076.564453	1857.078979
1075.448242	1750.977661
1074.331055	1766.662476
1073.213867	1730.502930
1072.096680	1673.020142
1070.979492	1737.233521
1069.861328	1466.025635
1068.743164	1515.735718
1067.625000	1525.375488
1066.505859	1532.442505
1065.386719	1454.994507
1064.267578	1445.261230
1063.148438	1531.286621
1062.029297	1331.593506
1060.909180	1417.195435
1059.789063	1313.112427
1058.667969	1557.292358
1057.547852	1333.619751
1056.426758	1434.740112
1055.305664	1236.533569
1054.183594	1297.553223
1053.062500	1316.343018
1051.940430	1409.674683
1050.818359	1418.757080
1049.695313	1352.980835
1048.572266	1445.761597
1047.449219	1113.755371
1046.326172	1022.000183
1045.203125	1314.910156
1044.079102	1103.973145
1042.955078	981.576233
1041.830078	973.286072
1040.706055	1020.806274
1039.581055	1054.205811
1038.456055	985.022766
1037.331055	1106.673218
1036.205078	1000.057861
1035.079102	1191.257813
1033.953125	1056.574097
1032.826172	1031.178711
1031.700195	1349.889771
1030.573242	970.909302
1029.445313	970.890625
1028.318359	678.025452
1027.190430	636.139343
1026.062500	647.643372
1024.934570	735.728210
1023.805664	561.374268
1022.676758	507.763123
1021.547852	340.440033
1020.418945	521.171082
1019.289063	511.590729
1018.159180	617.946167
1017.029297	682.512146
1015.898438	747.032532
1014.767578	887.994751
1013.636719	943.178467
1012.505859	1188.279297
1011.375000	1078.982178
1010.243164	1205.891357
1009.111328	1085.105469
1007.978516	1198.118408
1006.846680	1702.118042
1005.713867	2481.160156
1004.581055	3121.140137
1003.447266	3948.129150
1002.313477	3452.678467
1001.179688	2613.206543
1000.045898	2081.465820
998.912109	1464.584839
997.777344	1259.101563
996.642578	1247.727905
995.506836	1072.557983
994.372070	1289.868652
993.236328	1202.631958
992.100586	1253.930542
990.963867	1173.860474
989.828125	953.319885
988.691406	1051.066650
987.553711	856.222656
986.416992	1016.399170
985.279297	1010.783203
984.141602	1023.727844
983.003906	1080.548950
981.865234	964.851807
980.726563	1118.591553
979.587891	1099.867065
978.448242	1141.100464
977.309570	1196.284058
976.169922	1026.295898
975.030273	1300.158569
973.889648	1213.284546
972.749023	1317.312134
971.608398	1290.551514
970.467773	1472.952637
969.326172	1331.744995
968.184570	1043.902588
967.042969	1174.024536
965.901367	1056.515503
964.758789	1134.214478
963.616211	1189.151611
962.473633	1063.162720
961.330078	1129.966064
960.186523	921.978638
959.042969	904.453979
957.899414	786.382202
956.754883	707.510376
955.610352	761.682739
954.465820	722.220215
953.321289	694.449219
952.175781	623.454285
951.030273	673.948608
949.884766	697.219482
948.738281	773.294983
947.591797	730.731323
946.445313	825.533081
945.298828	587.004761
944.151367	734.818359
943.003906	834.861938
941.856445	599.530273
940.708008	645.286011
939.559570	634.230896
938.411133	625.718506
937.262695	580.977295
936.113281	474.947845
934.964844	476.374725
933.814453	544.149597
932.665039	532.407288
931.514648	413.862793
930.364258	281.972626
929.213867	532.935303
928.062500	438.027069
926.912109	370.738647
925.759766	187.702057
924.608398	225.672577
923.456055	207.031616
922.303711	177.293991
921.151367	184.205231
919.999023	286.828156
918.845703	210.166534
917.692383	52.025902
916.539063	-103.508835
915.384766	34.188564
914.230469	-18.597918
913.076172	8.328629
911.920898	-71.138641
910.766602	-68.652534
909.611328	58.819798
908.455078	-128.668060
907.299805	64.998016
906.143555	-47.116898
904.987305	140.140671
903.830078	137.284729
902.673828	32.762264
901.516602	193.432571
900.359375	189.026016
899.201172	307.065765
898.042969	65.548164
896.884766	213.432343
895.726563	148.901917
894.567383	218.025391
893.408203	282.818420
892.249023	31.427259
891.088867	193.825897
889.929688	164.363220
888.769531	62.867477
887.608398	139.990906
886.448242	36.703156
885.287109	-41.505657
884.125977	148.992233
882.963867	190.733871
881.801758	16.164877
880.639648	-76.975655
879.477539	190.740753
878.315430	48.387009
877.152344	95.522995
875.989258	140.554077
874.825195	201.498260
873.661133	183.779999
872.497070	204.488464
871.333008	-67.188622
870.168945	25.857292
869.003906	-18.188534
867.838867	-86.809822
866.672852	33.581116
865.506836	48.408409
864.340820	18.412146
863.174805	-72.108063
862.008789	107.042854
860.841797	138.027023
859.674805	-28.449974
858.506836	92.536751
857.339844	182.135361
856.171875	182.056335
855.003906	235.885635
853.834961	292.017975
852.666016	283.185638
851.497070	245.287384
850.328125	140.249405
849.158203	315.338562
847.988281	237.321960
846.818359	266.861023
845.647461	121.830070
844.477539	238.735275
843.306641	125.163864
842.134766	224.186462
840.963867	128.602097
839.791992	229.838852
838.619141	250.571854
837.447266	315.979950
836.274414	240.601654
835.101563	267.999695
833.928711	476.258392
832.754883	387.458130
831.581055	303.135437
830.407227	535.711548
829.232422	373.241516
828.058594	297.787506
826.883789	380.662231
825.708008	398.795776
824.533203	336.607147
823.357422	189.709732
822.181641	82.913994
821.004883	-3.852102
819.828125	27.365742
818.651367	40.671890
817.474609	-50.733524
816.296875	26.938715
815.119141	-144.700302
813.941406	-89.492210
812.763672	18.946997
811.584961	-79.527130
810.406250	17.518471
809.226563	92.180496
808.047852	-51.048454
806.868164	-123.260536
805.688477	-108.974052
804.507813	53.914455
803.327148	39.017975
802.146484	26.198915
800.965820	-102.128441
799.784180	60.003551
798.603516	71.107872
797.420898	139.694977
796.239258	-93.349762
795.056641	-25.094578
793.874023	-138.701813
792.691406	15.556204
791.507813	100.925293
790.324219	-2.095895
789.140625	217.875015
787.956055	54.765476
786.772461	-6.703134
785.586914	40.045841
784.402344	44.562878
783.216797	-10.799014
782.032227	167.929581
780.845703	92.286865
779.660156	7.638435
778.473633	88.470421
777.287109	-155.510941
776.100586	41.911503
774.913086	-34.619041
773.725586	140.212112
772.538086	140.491791
771.349609	54.559505
770.161133	39.018124
768.972656	261.347565
767.784180	159.406891
766.594727	317.303253
765.405273	272.266876
764.215820	354.780457
763.026367	470.080688
761.835938	563.117676
760.645508	644.909180
759.454102	647.262756
758.262695	768.202820
757.072266	915.281860
755.879883	1075.296265
754.688477	997.654236
753.496094	1047.325195
752.303711	1041.865601
751.110352	1027.444580
749.917969	845.958496
748.724609	875.156677
747.530273	653.944946
746.336914	854.013062
745.142578	757.644226
743.948242	865.155090
742.752930	897.906616
741.558594	805.530823
740.363281	763.470764
739.166992	510.924774
737.971680	626.430298
736.775391	599.384460
735.579102	524.056213
734.381836	509.950653
733.185547	395.061737
731.988281	350.148895
730.790039	534.876465
729.592773	542.263916
728.394531	529.884094
727.196289	381.890442
725.997070	408.753479
724.797852	345.951385
723.598633	501.591949
722.399414	569.747070
721.199219	672.769470
719.999023	627.259094
718.798828	614.486267
717.598633	518.784119
716.397461	569.284973
715.196289	467.086243
713.994141	478.333252
712.792969	441.631836
711.590820	581.514587
710.388672	342.212982
709.185547	464.699677
707.982422	345.419067
706.779297	239.317032
705.576172	268.307159
704.372070	286.474731
703.167969	224.206329
701.963867	277.358917
700.759766	387.136017
699.554688	170.801834
698.349609	324.257141
697.143555	253.900909
695.938477	-7.505544
694.732422	33.315933
693.525391	-53.874645
692.319336	-10.582672
691.112305	82.782799
689.905273	-21.227730
688.697266	-49.065945
687.490234	-55.010559
686.282227	6.475009
685.073242	-181.229370
683.865234	-17.448051
682.656250	64.109619
681.447266	20.169083
680.237305	-19.193748
679.028320	84.632591
677.818359	166.991516
676.607422	132.649323
675.397461	81.247368
674.186523	144.797882
672.975586	215.054459
671.763672	140.621658
670.551758	295.680359
669.339844	260.678894
668.127930	403.174438
666.915039	290.885254
665.703125	330.118103
664.489258	69.378990
663.276367	137.219849
662.062500	162.104004
660.848633	157.004288
659.634766	63.676991
658.419922	5.147210
657.205078	134.515533
655.990234	7.444826
654.775391	-39.588520
653.559570	98.965874
652.343750	-85.570381
651.126953	-30.702410
649.911133	43.691437
648.694336	-150.948746
647.477539	-41.808395
646.259766	198.709625
645.041992	215.438599
643.824219	279.583862
642.606445	180.310394
641.387695	218.764847
640.168945	128.241440
638.950195	11.975945
637.730469	-72.015457
636.511719	-14.229152
635.291016	15.546303
634.071289	58.081127
632.850586	25.324553
631.629883	58.948879
630.409180	-34.256699
629.188477	-26.832029
627.966797	25.350544
626.745117	40.726547
625.522461	83.598518
624.300781	222.480560
623.078125	285.833435
621.854492	479.328796
620.631836	320.880341
619.408203	391.013458
618.184570	117.872360
616.960938	207.988190
615.736328	177.411667
614.511719	-25.191992
613.287109	-128.119217
612.061523	7.491239
610.835938	238.151489
609.610352	-41.205494
608.384766	152.733032
607.158203	35.432159
605.931641	21.419350
604.705078	31.515062
