# Supplementary material for: Raman spectroscopy accurately differentiates mucosal healing from non-healing and biochemical changes following biological therapy in inflammatory bowel disease
Source: PLoS One. 2021 Jun 2;16(6):e0252210. doi: 10.1371/journal.pone.0252210 (PMC8172032; doi:10.1371/journal.pone.0252210)
Supplement: S4 Dataset — (ZIP) [file pone.0252210.s006.zip › CD Mucosal healing/EC040-1_base sub CR removed_52__X_-10546.3__Y_37150.1__Z_-58.6067__Time_587.txt]

1714.640625	116.876228
1713.664063	104.964745
1712.687500	97.708138
1711.709961	-13.536898
1710.733398	-67.782761
1709.755859	-0.807394
1708.778320	-94.033516
1707.799805	-79.475395
1706.821289	-125.924126
1705.843750	-152.978134
1704.864258	-5.457716
1703.885742	-84.900650
1702.907227	-32.593899
1701.927734	17.569891
1700.948242	14.792427
1699.968750	-72.986465
1698.988281	-10.458458
1698.007813	57.949940
1697.028320	57.425526
1696.046875	-54.808811
1695.066406	63.299892
1694.084961	18.966999
1693.104492	49.969669
1692.123047	-43.996742
1691.140625	102.774155
1690.159180	-11.469410
1689.176758	208.278900
1688.194336	60.386211
1687.211914	321.014954
1686.228516	107.487221
1685.246094	187.727386
1684.262695	113.844559
1683.279297	346.825043
1682.295898	249.901245
1681.311523	196.066238
1680.327148	278.477081
1679.342773	47.222492
1678.358398	255.573730
1677.374023	211.518356
1676.388672	463.130981
1675.403320	536.875854
1674.417969	491.353699
1673.432617	393.089539
1672.446289	539.734680
1671.459961	545.884521
1670.473633	472.719727
1669.487305	484.937653
1668.500977	545.303101
1667.513672	621.912964
1666.526367	544.909485
1665.539063	627.477905
1664.550781	630.751221
1663.563477	544.183594
1662.575195	609.101135
1661.586914	639.837341
1660.598633	609.903503
1659.609375	646.515503
1658.620117	757.576660
1657.631836	598.717346
1656.641602	802.967590
1655.652344	766.482971
1654.662109	693.211670
1653.672852	588.474304
1652.681641	618.946838
1651.691406	660.228699
1650.701172	540.407227
1649.709961	579.492065
1648.718750	539.476257
1647.727539	393.977112
1646.735352	351.784912
1645.744141	204.146805
1644.751953	323.500763
1643.759766	213.266693
1642.766602	182.449158
1641.774414	170.291153
1640.781250	131.911026
1639.788086	199.226746
1638.794922	82.035896
1637.801758	104.796326
1636.807617	43.318111
1635.813477	-7.460152
1634.819336	-2.753274
1633.825195	-121.758408
1632.830078	-106.264832
1631.834961	27.833319
1630.839844	-243.491470
1629.844727	40.812489
1628.849609	61.907310
1627.853516	-101.106789
1626.857422	-119.291534
1625.861328	23.033474
1624.865234	-60.769138
1623.868164	-57.723564
1622.871094	21.595778
1621.874023	-9.433599
1620.876953	130.357895
1619.879883	-31.925484
1618.881836	39.608212
1617.883789	-43.759315
1616.885742	-14.197983
1615.887695	-21.369804
1614.888672	58.058506
1613.889648	140.085190
1612.890625	-40.172237
1611.891602	-65.653267
1610.892578	-15.104931
1609.892578	-100.869797
1608.892578	98.999504
1607.892578	-49.652500
1606.892578	24.365976
1605.891602	14.534910
1604.890625	30.860159
1603.889648	5.269117
1602.888672	-70.066101
1601.887695	22.034998
1600.885742	-21.963457
1599.883789	-0.610212
1598.881836	-62.980858
1597.879883	88.971657
1596.876953	138.878098
1595.874023	37.158508
1594.871094	8.565264
1593.868164	6.037852
1592.864258	0.832127
1591.861328	-127.138931
1590.857422	50.245731
1589.853516	18.720982
1588.848633	-36.349861
1587.844727	148.491028
1586.839844	148.016296
1585.834961	296.066895
1584.830078	6.049860
1583.824219	62.676144
1582.819336	98.343765
1581.813477	34.911850
1580.807617	70.379387
1579.800781	105.731712
1578.794922	364.853210
1577.788086	124.040115
1576.781250	47.163155
1575.773438	32.650932
1574.766602	187.108673
1573.758789	70.942413
1572.750977	56.113953
1571.743164	173.749084
1570.735352	182.073761
1569.726563	216.262009
1568.718750	180.189758
1567.708984	-71.546837
1566.700195	141.493942
1565.691406	-22.088923
1564.681641	-27.400917
1563.671875	-74.345863
1562.662109	-38.370102
1561.652344	46.752941
1560.641602	116.157822
1559.630859	213.932144
1558.620117	127.507767
1557.609375	90.239426
1556.597656	3.634523
1555.586914	77.555664
1554.575195	291.171112
1553.563477	-44.354301
1552.550781	67.989029
1551.539063	164.639084
1550.526367	214.545166
1549.513672	114.259987
1548.500977	65.627602
1547.487305	143.601654
1546.473633	86.982430
1545.459961	-67.956184
1544.446289	-148.002762
1543.432617	14.737278
1542.417969	53.290539
1541.404297	-132.971588
1540.389648	-66.234825
1539.374023	139.752701
1538.359375	-41.601658
1537.343750	179.544174
1536.328125	108.956902
1535.312500	-75.201927
1534.296875	-11.834679
1533.280273	66.855652
1532.263672	70.650032
1531.247070	102.680870
1530.230469	31.528374
1529.212891	-3.645471
1528.196289	-69.808273
1527.178711	28.736809
1526.160156	129.702148
1525.142578	-75.751251
1524.124023	-23.903585
1523.106445	166.753754
1522.087891	141.163895
1521.068359	12.615045
1520.049805	87.143814
1519.030273	45.865715
1518.010742	127.867722
1516.991211	106.967247
1515.971680	121.948051
1514.951172	-17.272387
1513.930664	-66.651566
1512.910156	-8.274323
1511.889648	-173.304077
1510.868164	46.556793
1509.846680	-23.663933
1508.826172	-40.061230
1507.803711	-97.579338
1506.782227	-183.343857
1505.759766	-133.299179
1504.737305	154.989670
1503.714844	97.180191
1502.692383	95.682838
1501.668945	-87.734024
1500.646484	-217.357224
1499.623047	-193.396469
1498.599609	-46.653160
1497.575195	115.309334
1496.550781	105.729309
1495.527344	142.146515
1494.502930	175.924988
1493.477539	97.125969
1492.453125	79.667679
1491.427734	-32.405006
1490.402344	218.350647
1489.376953	267.139618
1488.350586	160.054962
1487.325195	50.429340
1486.298828	60.787247
1485.272461	247.216644
1484.245117	252.335815
1483.218750	231.913269
1482.191406	351.747650
1481.164063	351.637024
1480.136719	244.409378
1479.108398	144.835251
1478.080078	289.941254
1477.052734	373.817596
1476.023438	388.830963
1474.995117	454.765778
1473.965820	678.519958
1472.937500	561.023987
1471.908203	718.446655
1470.877930	662.015381
1469.848633	699.742676
1468.818359	587.354919
1467.788086	642.852966
1466.757813	685.607666
1465.727539	896.114990
1464.696289	890.488892
1463.665039	836.582764
1462.633789	988.476379
1461.602539	858.376648
1460.570313	1127.003906
1459.539063	1113.723999
1458.506836	1092.829956
1457.473633	1087.167847
1456.441406	1071.380981
1455.408203	1159.602905
1454.375000	900.354797
1453.341797	1102.703613
1452.308594	1038.805176
1451.274414	1208.112305
1450.241211	1017.558105
1449.207031	1283.107178
1448.171875	1272.473022
1447.137695	1454.333374
1446.102539	1322.191284
1445.067383	1142.038086
1444.032227	1048.034546
1442.997070	1004.702454
1441.960938	913.347290
1440.924805	933.343140
1439.888672	966.006836
1438.852539	980.994873
1437.816406	998.541077
1436.779297	927.664795
1435.742188	798.751526
1434.705078	568.900269
1433.666992	485.645050
1432.629883	584.261108
1431.591797	435.495209
1430.553711	243.936661
1429.514648	239.207596
1428.476563	365.712585
1427.437500	146.680161
1426.398438	253.067490
1425.359375	230.889267
1424.320313	178.527328
1423.280273	244.665497
1422.240234	63.932533
1421.200195	253.597900
1420.159180	211.545700
1419.119141	169.577820
1418.078125	349.190094
1417.037109	239.367340
1415.996094	137.198227
1414.954102	130.716431
1413.912109	6.091087
1412.870117	-63.099957
1411.828125	134.280716
1410.786133	-35.320919
1409.743164	-8.788943
1408.700195	-60.087505
1407.657227	-86.180855
1406.614258	-16.769608
1405.570313	-22.652719
1404.527344	-101.253082
1403.483398	76.223442
1402.438477	57.972828
1401.394531	-60.537666
1400.349609	219.842865
1399.304688	-186.884720
1398.259766	75.992821
1397.214844	-12.073001
1396.168945	180.621185
1395.123047	47.606136
1394.077148	42.466087
1393.031250	7.347759
1391.984375	29.895138
1390.937500	105.071213
1389.890625	75.174965
1388.843750	-194.840332
1387.796875	43.155285
1386.749023	8.499421
1385.701172	121.462196
1384.653320	84.448914
1383.604492	37.520931
1382.556641	-39.294964
1381.507813	-81.034248
1380.458984	82.139130
1379.410156	70.504387
1378.360352	-150.786057
1377.310547	-37.415970
1376.260742	218.232666
1375.210938	-107.525871
1374.161133	-41.417366
1373.110352	94.562401
1372.059570	3.643273
1371.008789	-14.867402
1369.957031	183.539627
1368.906250	117.795250
1367.854492	77.056946
1366.802734	-25.863873
1365.750000	-39.024170
1364.698242	184.426224
1363.645508	2.097423
1362.592773	21.502613
1361.540039	-11.283456
1360.486328	194.821152
1359.433594	191.993988
1358.379883	47.496101
1357.326172	116.926193
1356.271484	295.749207
1355.216797	86.909393
1354.163086	69.530396
1353.107422	173.924469
1352.052734	288.276184
1350.998047	261.122833
1349.942383	338.294800
1348.886719	246.738815
1347.830078	336.407471
1346.774414	421.141632
1345.717773	190.920425
1344.661133	466.695129
1343.604492	457.318512
1342.546875	433.130127
1341.490234	448.662537
1340.432617	598.023315
1339.375000	559.130188
1338.316406	512.876587
1337.258789	657.343384
1336.200195	576.543823
1335.141602	537.904114
1334.082031	370.670410
1333.023438	666.145752
1331.963867	531.210022
1330.904297	599.138794
1329.844727	592.925232
1328.784180	480.481720
1327.723633	583.112915
1326.663086	759.860901
1325.602539	568.556702
1324.541992	466.278534
1323.480469	652.943726
1322.418945	511.282471
1321.357422	749.765503
1320.295898	785.870300
1319.233398	567.923645
1318.170898	613.993347
1317.108398	573.783508
1316.045898	654.419067
1314.982422	555.138977
1313.918945	754.086121
1312.855469	617.944092
1311.791992	794.692261
1310.728516	693.140198
1309.664063	798.460510
1308.599609	667.473633
1307.535156	733.440308
1306.469727	715.752869
1305.404297	592.330444
1304.338867	786.228516
1303.273438	653.061279
1302.208008	485.562042
1301.141602	785.103882
1300.075195	686.489380
1299.008789	720.592468
1297.942383	742.419983
1296.875000	926.316589
1295.807617	736.999023
1294.740234	699.954346
1293.672852	802.812500
1292.604492	684.837219
1291.537109	701.833679
1290.468750	738.450684
1289.399414	488.208679
1288.331055	632.731140
1287.261719	583.595703
1286.192383	571.241455
1285.123047	605.442749
1284.052734	504.934174
1282.983398	539.146729
1281.913086	602.721680
1280.841797	629.557251
1279.771484	582.979126
1278.700195	477.707520
1277.628906	592.607361
1276.557617	604.752808
1275.486328	350.412415
1274.414063	594.801331
1273.341797	621.590149
1272.269531	650.805176
1271.197266	758.166138
1270.124023	660.335571
1269.050781	777.397034
1267.977539	723.527405
1266.904297	779.493225
1265.830078	667.065491
1264.756836	557.117493
1263.681641	498.416931
1262.607422	664.057617
1261.533203	656.528320
1260.458008	661.171021
1259.382813	424.559875
1258.307617	446.271149
1257.231445	733.438965
1256.155273	577.271179
1255.079102	472.278748
1254.002930	674.001831
1252.926758	561.692505
1251.849609	636.746643
1250.772461	704.448425
1249.695313	594.567566
1248.617188	518.746887
1247.540039	581.495361
1246.461914	532.393372
1245.382813	548.887329
1244.304688	541.057617
1243.225586	513.770630
1242.146484	518.032593
1241.067383	565.960022
1239.988281	560.441772
1238.908203	610.700806
1237.828125	532.329346
1236.748047	563.106018
1235.667969	584.136719
1234.586914	738.462524
1233.505859	563.042114
1232.424805	482.174683
1231.343750	592.707336
1230.261719	453.660645
1229.179688	404.242432
1228.097656	437.128937
1227.015625	436.075531
1225.932617	497.902557
1224.850586	525.795044
1223.767578	239.158768
1222.683594	206.547882
1221.600586	251.290283
1220.516602	436.178314
1219.432617	255.996323
1218.347656	286.071350
1217.263672	357.163300
1216.178711	179.406036
1215.093750	74.127144
1214.008789	258.556763
1212.922852	158.045288
1211.836914	342.283691
1210.750977	485.383057
1209.665039	435.412506
1208.579102	419.180359
1207.492188	306.468536
1206.405273	350.440948
1205.318359	440.137482
1204.230469	271.943481
1203.142578	178.452667
1202.054688	385.994080
1200.966797	244.274582
1199.877930	-34.641815
1198.790039	-3.015204
1197.701172	-53.260532
1196.611328	23.962860
1195.522461	267.059235
1194.432617	-11.783988
1193.342773	-52.554588
1192.252930	-52.493763
1191.162109	70.064819
1190.072266	-81.343246
1188.981445	-2.157821
1187.889648	-69.537132
1186.798828	-228.156250
1185.707031	-120.331200
1184.615234	54.592304
1183.523438	193.404434
1182.430664	-6.099765
1181.337891	7.868906
1180.245117	86.518639
1179.152344	198.647491
1178.059570	42.277164
1176.965820	24.890102
1175.872070	148.795288
1174.778320	61.854305
1173.683594	135.321030
1172.588867	-49.815731
1171.494141	-41.060543
1170.399414	-10.818363
1169.303711	81.558144
1168.208984	39.925682
1167.113281	-142.810089
1166.016602	1.994650
1164.920898	-144.883224
1163.824219	97.742058
1162.727539	-116.068947
1161.630859	57.096279
1160.533203	34.334152
1159.435547	25.866480
1158.337891	38.844124
1157.240234	58.936512
1156.141602	-28.381132
1155.043945	41.729301
1153.944336	176.145584
1152.845703	-1.845934
1151.747070	8.506371
1150.647461	-31.229586
1149.547852	250.650818
1148.447266	-75.030617
1147.347656	35.203346
1146.247070	76.302376
1145.146484	-111.159622
1144.044922	101.226974
1142.944336	42.259007
1141.842773	59.397682
1140.741211	-108.997787
1139.638672	7.962638
1138.537109	160.502777
1137.434570	-26.907518
1136.332031	-71.699928
1135.228516	-49.993240
1134.125977	-33.065395
1133.022461	-134.897842
1131.917969	247.552078
1130.814453	216.852264
1129.709961	233.591476
1128.605469	323.839233
1127.500977	361.847260
1126.396484	198.266678
1125.291016	278.907318
1124.185547	302.609253
1123.080078	184.108643
1121.973633	283.585358
1120.868164	290.634064
1119.761719	44.288601
1118.654297	124.731377
1117.547852	79.685982
1116.440430	-0.854760
1115.333008	77.133949
1114.225586	129.056244
1113.117188	199.852737
1112.008789	168.947708
1110.900391	154.590973
1109.791992	14.987465
1108.682617	132.948883
1107.573242	224.865372
1106.463867	352.155701
1105.354492	264.535522
1104.244141	268.999207
1103.133789	235.697617
1102.023438	294.419678
1100.913086	419.157410
1099.801758	404.693237
1098.690430	142.676117
1097.579102	142.422302
1096.467773	467.380859
1095.355469	252.643799
1094.243164	334.803406
1093.130859	183.784332
1092.017578	199.996964
1090.905273	331.554657
1089.791992	328.908264
1088.677734	354.496063
1087.564453	144.855255
1086.450195	111.693489
1085.335938	332.486786
1084.221680	287.561127
1083.106445	242.659042
1081.991211	117.901955
1080.875977	364.365906
1079.760742	190.343643
1078.644531	91.542557
1077.528320	159.469803
1076.412109	91.259941
1075.295898	41.867859
1074.178711	154.371094
1073.061523	-103.716454
1071.944336	25.216328
1070.826172	243.182571
1069.708984	135.303818
1068.590820	184.478622
1067.471680	72.006638
1066.353516	151.662567
1065.234375	55.684929
1064.115234	261.760254
1062.996094	266.487885
1061.875977	259.531494
1060.755859	100.546249
1059.635742	100.699852
1058.515625	192.073059
1057.394531	161.862793
1056.273438	143.381363
1055.152344	-78.352043
1054.031250	43.457180
1052.909180	109.179878
1051.787109	55.815685
1050.665039	179.930649
1049.541992	44.944515
1048.418945	96.727882
1047.295898	150.853622
1046.172852	100.033249
1045.048828	140.205154
1043.925781	28.868326
1042.801758	157.677307
1041.676758	65.090752
1040.552734	-22.751961
1039.427734	45.529472
1038.302734	16.017170
1037.176758	47.081341
1036.050781	-7.947940
1034.924805	174.438599
1033.798828	89.242386
1032.672852	76.229515
1031.545898	-11.152536
1030.418945	92.180946
1029.291992	37.458897
1028.164063	-12.551778
1027.036133	-134.514572
1025.908203	24.661730
1024.780273	9.650334
1023.651367	-98.176262
1022.522461	-71.289383
1021.393555	-130.227753
1020.264648	-196.052582
1019.134766	-222.376617
1018.004883	-125.741692
1016.875000	-61.561607
1015.744141	-203.652130
1014.613281	-0.360943
1013.482422	-130.721008
1012.351563	139.722977
1011.219727	60.425861
1010.088867	122.437599
1008.956055	-35.421516
1007.824219	72.957291
1006.691406	183.643845
1005.558594	296.639587
1004.425781	929.921265
1003.292969	1070.531982
1002.159180	892.161072
1001.025391	612.248413
999.891602	568.161194
998.756836	62.200359
997.622070	-0.115482
996.487305	136.188324
995.352539	-131.434097
994.216797	228.765564
993.081055	-121.709915
991.945313	65.435341
990.808594	-42.618629
989.672852	-32.993675
988.536133	-30.240795
987.398438	78.556091
986.261719	159.710358
985.124023	-65.455696
983.986328	6.580714
982.847656	-31.873173
981.709961	106.969231
980.571289	-80.960106
979.432617	-91.609306
978.292969	-88.407341
977.153320	11.419210
976.013672	35.385792
974.874023	66.284180
973.734375	-17.674908
972.593750	-85.466179
971.453125	78.795815
970.311523	-0.374310
969.170898	251.124344
968.029297	-85.008797
966.886719	-51.507309
965.745117	71.498962
964.602539	-71.558907
963.459961	56.072319
962.317383	-43.263939
961.173828	247.118073
960.030273	154.747772
958.886719	213.663895
957.743164	59.597481
956.598633	194.158234
955.454102	-0.948816
954.309570	55.836460
953.165039	190.436493
952.019531	167.169113
950.874023	31.888567
949.727539	8.753547
948.582031	13.106459
947.435547	113.486870
946.289063	127.033974
945.141602	72.082375
943.995117	133.676300
942.847656	97.095787
941.699219	304.829712
940.551758	88.007996
939.403320	12.791729
938.254883	101.894028
937.105469	165.904556
935.957031	47.514469
934.807617	145.774750
933.658203	193.885651
932.507813	75.679138
931.357422	66.905190
930.207031	140.156967
929.056641	-41.601269
927.906250	40.814476
926.754883	-106.632851
925.603516	-213.023544
924.451172	-110.057686
923.298828	40.650181
922.146484	100.369949
920.994141	53.255302
919.841797	-36.986370
918.688477	-95.348991
917.535156	-55.980453
916.380859	69.693718
915.227539	61.381092
914.073242	-189.783371
912.918945	97.039627
911.763672	-147.157379
910.608398	-130.359390
909.453125	-122.615868
908.297852	-126.188187
907.141602	-95.737076
905.985352	190.798294
904.829102	28.626268
903.672852	-13.397370
902.515625	-84.821930
901.358398	142.658447
900.201172	37.317532
899.042969	70.084572
897.884766	57.606190
896.726563	201.220612
895.568359	270.159607
894.409180	142.390564
893.250000	186.478043
892.090820	-24.791508
890.930664	57.749557
889.771484	74.765007
888.611328	157.270493
887.450195	56.881596
886.289063	141.632523
885.128906	151.889450
883.966797	168.918488
882.805664	-1.253780
881.643555	67.686264
880.481445	274.121399
879.319336	155.908463
878.156250	-11.814094
876.993164	160.722244
875.830078	153.002228
874.666016	264.633118
873.502930	94.815605
872.338867	17.359529
871.173828	315.718414
870.009766	341.736511
868.844727	158.580154
867.679688	153.147720
866.513672	28.574848
865.348633	52.395214
864.182617	220.009583
863.015625	259.498444
861.849609	161.969742
860.682617	275.548828
859.515625	200.507156
858.347656	132.231415
857.180664	288.361755
856.012695	255.983521
854.843750	288.653839
853.675781	381.843964
852.506836	367.386292
851.337891	227.429337
850.167969	320.551178
848.999023	308.341248
847.829102	170.717957
846.658203	216.748199
845.488281	92.626953
844.317383	58.073380
843.146484	72.750664
841.975586	116.491394
840.803711	8.130489
839.631836	54.082169
838.459961	41.884106
837.287109	40.855610
836.114258	93.436317
834.941406	96.840698
833.768555	310.148438
832.594727	233.100708
831.420898	187.326675
830.247070	177.266418
829.072266	71.262657
827.898438	174.963821
826.722656	305.360718
825.547852	157.000961
824.372070	155.805664
823.196289	234.817200
822.020508	182.333115
820.844727	36.309151
819.667969	-5.000854
818.491211	56.100807
817.313477	23.674593
816.136719	37.977638
814.958984	-85.674522
813.781250	59.838749
812.602539	14.031981
811.423828	81.607887
810.245117	-39.786320
809.066406	-52.260254
807.886719	144.076553
806.707031	100.432770
805.527344	-23.146917
804.346680	-111.168549
803.166992	122.650787
801.985352	-96.319901
800.804688	92.977699
799.623047	-216.854065
798.441406	-16.572206
797.259766	-66.905441
796.078125	-214.752380
794.895508	-74.501968
793.712891	-124.848633
792.529297	-144.188187
791.346680	82.236282
790.163086	-52.297325
788.978516	-133.673981
787.794922	17.292059
786.610352	-50.833328
785.425781	86.726273
784.241211	-103.035141
783.055664	47.688675
781.870117	165.169312
780.684570	163.260147
779.498047	68.551567
778.311523	68.826942
777.125000	-45.732216
775.938477	-105.075226
774.750977	54.063999
773.563477	-232.576981
772.375977	-29.413311
771.187500	34.696064
769.999023	178.122543
768.810547	107.643372
767.622070	-172.181000
766.432617	193.643951
765.243164	87.894974
764.053711	85.673538
762.863281	68.015129
761.672852	61.345982
760.482422	-17.964840
759.291992	199.750565
758.100586	186.381104
756.909180	179.589447
755.717773	289.299347
754.525391	-16.496780
753.333008	-58.472172
752.140625	187.351639
750.948242	66.223633
749.754883	136.174225
748.561523	116.052757
747.368164	62.992001
746.173828	229.368042
744.979492	27.069340
743.785156	138.490433
742.590820	-219.436096
741.395508	122.132591
740.200195	176.386826
739.003906	96.918419
737.808594	-65.786308
736.612305	-103.596481
735.416016	57.853165
734.218750	-93.862198
733.021484	137.493851
731.824219	22.979980
730.626953	4.752509
729.428711	-100.980606
728.230469	-9.890038
727.032227	78.946205
725.833984	21.278276
724.634766	166.826797
723.435547	189.943695
722.235352	199.918945
721.036133	46.098000
719.835938	331.120178
718.635742	242.767303
717.434570	237.347855
716.233398	260.266785
715.032227	182.826172
713.831055	212.243179
712.628906	86.842010
711.426758	138.016068
710.224609	54.048992
709.021484	207.549240
707.818359	25.553904
706.615234	59.189533
705.412109	34.013393
704.208008	65.415276
703.003906	22.802622
701.799805	-11.105052
700.594727	-36.316280
699.389648	112.420326
698.184570	204.551010
696.979492	68.421455
695.773438	117.034081
694.567383	-51.623112
693.361328	5.660034
692.154297	-204.169556
690.947266	74.527725
689.740234	-15.865852
688.533203	58.683407
687.325195	9.541677
686.117188	138.262009
684.909180	56.599094
683.700195	50.845158
682.491211	-15.585117
681.282227	-16.975819
680.072266	-44.355656
678.863281	-0.238730
677.653320	91.504089
676.442383	36.012089
675.232422	-69.210968
674.021484	-118.108711
672.810547	-28.511637
671.598633	201.646317
670.386719	53.334694
669.174805	71.579346
667.962891	89.853539
666.750000	-58.219269
665.537109	-33.360355
664.324219	142.718521
663.110352	176.256744
661.897461	-51.367702
660.683594	-24.154472
659.468750	-98.301674
658.254883	-68.793289
657.040039	96.651314
655.824219	-18.208223
654.609375	-150.170013
653.393555	-68.608536
652.177734	-60.244190
650.960938	-101.322876
649.745117	90.337212
648.528320	27.948317
647.311523	92.730309
646.093750	-74.823830
644.875977	226.928085
643.658203	64.024727
642.440430	0.296101
641.221680	-82.584229
640.002930	30.386202
638.784180	300.393005
637.564453	-18.285175
636.344727	-134.664642
635.125000	92.879883
633.905273	153.067825
632.684570	95.403946
631.463867	55.199108
630.243164	-83.420616
629.021484	-62.933754
627.799805	110.127647
626.578125	38.973194
625.356445	191.143066
624.133789	52.096428
622.911133	196.334625
621.688477	246.623169
620.464844	151.641632
619.241211	189.886429
618.017578	297.056580
616.793945	177.748123
615.569336	219.466904
614.344727	259.522186
613.120117	26.291353
611.894531	-101.505424
610.668945	32.149139
609.443359	87.242134
608.216797	226.268890
606.991211	212.031784
605.764648	181.382416
604.537109	-64.243874
