# Supplementary material for: Raman spectroscopy accurately differentiates mucosal healing from non-healing and biochemical changes following biological therapy in inflammatory bowel disease
Source: PLoS One. 2021 Jun 2;16(6):e0252210. doi: 10.1371/journal.pone.0252210 (PMC8172032; doi:10.1371/journal.pone.0252210)
Supplement: S4 Dataset — (ZIP) [file pone.0252210.s006.zip › CD Mucosal healing/OC005 post treatment_BL sub CR removed_49__X_-13143.6__Y_1409.83__Z_-2778.63__Time_555.txt]

1714.780273	172.943390
1713.803711	69.279877
1712.827148	156.991043
1711.849609	-60.219849
1710.873047	77.475212
1709.895508	-159.337708
1708.917969	-87.015892
1707.939453	-188.073761
1706.961914	126.976318
1705.983398	94.535561
1705.004883	-78.963264
1704.025391	-72.268845
1703.046875	-238.670227
1702.067383	-2.908258
1701.087891	-229.214996
1700.108398	-69.531189
1699.127930	29.326830
1698.148438	-82.220695
1697.167969	159.778641
1696.187500	-14.387195
1695.206055	36.627510
1694.225586	29.643755
1693.244141	66.083733
1692.262695	-86.298172
1691.281250	66.359489
1690.298828	-129.918381
1689.317383	272.187469
1688.334961	-7.995272
1687.352539	293.924561
1686.369141	180.481308
1685.386719	169.069534
1684.403320	190.271393
1683.419922	302.695770
1682.435547	234.571014
1681.452148	577.224731
1680.467773	393.193359
1679.483398	646.382019
1678.499023	548.804016
1677.514648	542.329285
1676.529297	563.025635
1675.543945	602.914673
1674.558594	611.458069
1673.573242	819.925964
1672.586914	869.386597
1671.600586	690.880615
1670.614258	985.825745
1669.627930	872.188416
1668.641602	963.573914
1667.654297	935.961182
1666.666992	903.561218
1665.679688	1144.974243
1664.692383	1232.909058
1663.704102	1384.922974
1662.715820	1216.498169
1661.727539	1350.830811
1660.739258	1411.348511
1659.750977	1535.884155
1658.761719	1454.146729
1657.772461	1351.687622
1656.783203	1419.174805
1655.793945	1553.234253
1654.803711	1145.008301
1653.813477	1189.884766
1652.823242	1155.758057
1651.833008	1352.155884
1650.841797	916.774902
1649.851563	796.596313
1648.860352	629.234924
1647.869141	673.720825
1646.876953	663.030762
1645.885742	700.235962
1644.893555	468.348602
1643.901367	297.611542
1642.908203	227.564468
1641.916016	152.577042
1640.922852	183.457138
1639.929688	14.105654
1638.936523	48.199070
1637.943359	137.922745
1636.949219	-93.784157
1635.955078	120.322098
1634.960938	-145.039780
1633.966797	-199.272095
1632.971680	-45.163025
1631.977539	51.170013
1630.982422	34.452682
1629.986328	-187.380524
1628.991211	-248.370972
1627.995117	-196.003479
1627.000000	-72.441177
1626.003906	101.212883
1625.006836	6.749862
1624.010742	-0.749088
1623.013672	41.848553
1622.016602	-59.949940
1621.019531	77.516487
1620.021484	180.910049
1619.024414	137.334213
1618.026367	-179.151917
1617.028320	8.600177
1616.029297	52.039612
1615.031250	37.845345
1614.032227	0.145078
1613.033203	164.494385
1612.034180	32.566696
1611.035156	102.631241
1610.035156	-81.492752
1609.035156	-29.637453
1608.035156	-45.855686
1607.035156	-77.726547
1606.034180	16.157619
1605.033203	-36.563629
1604.032227	180.377502
1603.031250	153.885651
1602.030273	51.558857
1601.028320	-142.254211
1600.026367	-322.889404
1599.024414	-189.676193
1598.022461	-124.480011
1597.019531	-64.538780
1596.016602	-93.466423
1595.013672	-195.535400
1594.010742	13.232862
1593.007813	-242.907547
1592.003906	-107.359238
1591.000000	-86.741539
1589.996094	-53.115574
1588.992188	-103.026756
1587.987305	154.835419
1586.983398	151.758957
1585.978516	138.203247
1584.972656	-23.983364
1583.967773	37.975925
1582.961914	178.013123
1581.956055	78.262871
1580.950195	38.391357
1579.944336	-79.651932
1578.937500	169.348007
1577.931641	-13.895223
1576.924805	-163.317108
1575.916992	155.535843
1574.910156	167.236328
1573.902344	-83.818375
1572.894531	-2.063534
1571.886719	-58.211124
1570.878906	-65.057030
1569.870117	24.128338
1568.862305	66.412453
1567.853516	113.759315
1566.843750	75.281265
1565.834961	-124.247307
1564.825195	-25.329599
1563.815430	57.854622
1562.805664	37.105820
1561.795898	21.429607
1560.785156	-35.865631
1559.775391	-31.033920
1558.764648	46.237991
1557.752930	276.242767
1556.742188	135.499802
1555.730469	225.228073
1554.718750	71.326744
1553.707031	-162.919662
1552.695313	-60.663998
1551.682617	-75.072029
1550.670898	-50.798073
1549.658203	48.339539
1548.644531	92.961243
1547.631836	28.808285
1546.618164	-45.817188
1545.604492	109.495613
1544.590820	81.100243
1543.577148	238.596436
1542.562500	114.288490
1541.547852	-103.098465
1540.533203	139.071625
1539.518555	161.547211
1538.503906	189.016220
1537.488281	74.381210
1536.472656	26.715048
1535.457031	164.623856
1534.441406	13.486259
1533.424805	-37.202744
1532.408203	82.098335
1531.391602	-33.334217
1530.375000	62.404865
1529.358398	23.986526
1528.340820	-55.793915
1527.323242	-115.101921
1526.305664	-269.797607
1525.287109	25.826176
1524.269531	14.950606
1523.250977	-104.147041
1522.232422	-71.593102
1521.213867	120.230118
1520.194336	28.979519
1519.175781	48.154438
1518.156250	180.232117
1517.136719	88.553055
1516.116211	37.847984
1515.096680	118.006302
1514.076172	136.335342
1513.055664	-38.041378
1512.034180	105.761765
1511.013672	-25.216036
1509.992188	43.814999
1508.970703	-28.412464
1507.949219	1.821495
1506.927734	24.202654
1505.905273	-207.364365
1504.882813	-198.069992
1503.860352	-60.809380
1502.837891	25.013596
1501.815430	-40.455120
1500.791992	-95.808426
1499.768555	-133.355988
1498.745117	-196.622650
1497.720703	-14.346070
1496.697266	-210.925156
1495.672852	-57.130848
1494.648438	29.974092
1493.623047	-115.778046
1492.598633	-269.250854
1491.573242	9.121786
1490.547852	75.168358
1489.522461	253.466888
1488.497070	303.861053
1487.470703	377.080109
1486.444336	235.695328
1485.417969	397.998688
1484.391602	399.345703
1483.364258	548.544495
1482.336914	299.636475
1481.309570	578.638428
1480.282227	712.076904
1479.254883	473.168762
1478.226563	833.181763
1477.198242	866.779053
1476.169922	938.476563
1475.141602	704.402405
1474.112305	768.257629
1473.083008	1119.684448
1472.053711	979.607849
1471.024414	1101.623901
1469.995117	1177.703735
1468.964844	1424.084106
1467.934570	1362.546387
1466.904297	1600.993286
1465.874023	1946.031738
1464.842773	1757.094482
1463.811523	1880.716187
1462.780273	2121.078857
1461.749023	1977.735962
1460.717773	2093.408203
1459.685547	1883.976074
1458.653320	2083.245605
1457.621094	2292.523926
1456.587891	2123.585449
1455.555664	2215.966797
1454.522461	2379.253662
1453.489258	2542.420166
1452.455078	2436.735107
1451.421875	2503.418701
1450.387695	2428.109131
1449.353516	2433.862793
1448.319336	2378.788086
1447.285156	2369.287598
1446.250000	2580.010498
1445.214844	2127.411865
1444.179688	2244.402832
1443.144531	2422.044434
1442.108398	2035.450073
1441.072266	2314.167480
1440.036133	2415.745605
1439.000000	2095.079590
1437.963867	2087.951416
1436.926758	1668.900269
1435.889648	1682.041992
1434.852539	1384.486450
1433.814453	1433.013428
1432.777344	1277.025391
1431.739258	1030.216553
1430.701172	950.083130
1429.663086	922.977173
1428.624023	545.226440
1427.584961	538.399414
1426.545898	771.141113
1425.506836	325.637329
1424.467773	263.458771
1423.427734	276.910736
1422.387695	428.947418
1421.347656	286.235077
1420.307617	166.275955
1419.266602	335.929169
1418.226563	432.558350
1417.184570	277.472809
1416.143555	263.413452
1415.102539	43.115376
1414.060547	172.536392
1413.018555	249.138992
1411.976563	280.501404
1410.934570	120.870850
1409.891602	277.974792
1408.848633	115.984459
1407.805664	232.935989
1406.762695	8.349920
1405.718750	220.781067
1404.674805	-53.811634
1403.630859	10.587406
1402.586914	-0.252359
1401.542969	26.606464
1400.498047	93.633942
1399.453125	205.838379
1398.408203	155.108292
1397.363281	86.925865
1396.317383	149.141266
1395.271484	-94.256134
1394.225586	-127.060593
1393.179688	43.081120
1392.132813	113.062317
1391.086914	100.504555
1390.040039	-29.608847
1388.992188	-54.502659
1387.945313	153.371796
1386.897461	221.168198
1385.849609	-23.548922
1384.801758	74.439636
1383.753906	-219.945816
1382.705078	225.573380
1381.657227	-43.541348
1380.608398	-107.629486
1379.558594	-249.024460
1378.509766	-292.867065
1377.459961	-101.951370
1376.410156	93.975449
1375.360352	-76.873543
1374.309570	36.833588
1373.259766	-88.823463
1372.208984	40.013470
1371.158203	-205.055786
1370.106445	-63.579838
1369.055664	147.733887
1368.003906	109.909302
1366.952148	-34.896687
1365.900391	-17.652006
1364.847656	-0.312095
1363.794922	-22.693161
1362.742188	-79.792519
1361.689453	-62.101665
1360.636719	-36.838676
1359.583008	155.160553
1358.529297	-25.799835
1357.475586	17.188929
1356.420898	42.865425
1355.367188	374.324463
1354.312500	102.017365
1353.257813	165.284607
1352.203125	-119.031624
1351.147461	215.124100
1350.091797	358.119141
1349.036133	347.303436
1347.980469	599.630310
1346.923828	551.794250
1345.868164	494.194244
1344.811523	456.568573
1343.754883	954.578613
1342.697266	832.839111
1341.640625	902.099487
1340.583008	1006.128235
1339.524414	926.933472
1338.466797	719.132935
1337.409180	511.548492
1336.350586	710.131287
1335.291992	812.234863
1334.232422	825.337891
1333.173828	813.830139
1332.114258	772.766968
1331.054688	796.135986
1329.995117	846.813843
1328.934570	917.359741
1327.875000	664.294983
1326.814453	819.097717
1325.753906	620.743225
1324.692383	588.046753
1323.630859	664.122009
1322.570313	602.064331
1321.507813	856.026733
1320.446289	806.526917
1319.383789	1085.247681
1318.322266	1055.692383
1317.259766	1245.712036
1316.196289	964.909790
1315.133789	1054.055786
1314.070313	1000.353210
1313.006836	973.892700
1311.943359	1080.564087
1310.878906	906.574463
1309.814453	1042.982788
1308.750977	1275.451050
1307.685547	907.456543
1306.621094	1083.482910
1305.555664	1077.512451
1304.490234	921.638428
1303.424805	1201.143066
1302.359375	1515.050781
1301.292969	1180.092773
1300.226563	1290.133423
1299.160156	1191.421631
1298.093750	955.315552
1297.026367	989.521545
1295.958984	945.254883
1294.891602	940.381592
1293.824219	1021.498108
1292.756836	1033.983887
1291.688477	722.780090
1290.620117	769.849426
1289.551758	780.216003
1288.482422	878.912842
1287.413086	874.730530
1286.343750	505.564148
1285.274414	643.728699
1284.205078	608.033325
1283.134766	631.202759
1282.064453	791.540710
1280.994141	729.168823
1279.923828	591.052307
1278.852539	509.343903
1277.781250	745.718140
1276.709961	588.362793
1275.637695	714.753174
1274.566406	892.496704
1273.494141	552.156677
1272.421875	654.262634
1271.349609	986.010132
1270.276367	909.837524
1269.203125	892.365784
1268.129883	579.597290
1267.056641	960.145508
1265.982422	740.347412
1264.909180	896.387390
1263.834961	1037.782837
1262.759766	757.329163
1261.685547	959.757141
1260.610352	906.227173
1259.535156	1086.707275
1258.459961	823.760193
1257.383789	904.414612
1256.308594	926.639038
1255.232422	785.776062
1254.155273	837.314270
1253.079102	939.979614
1252.001953	903.954773
1250.924805	804.740540
1249.847656	873.415161
1248.770508	788.916321
1247.692383	1010.778931
1246.614258	868.021240
1245.536133	880.867920
1244.458008	718.828979
1243.378906	722.042969
1242.299805	1004.523987
1241.220703	893.621887
1240.141602	785.217590
1239.061523	630.774048
1237.981445	719.024048
1236.901367	632.614197
1235.821289	781.482239
1234.740234	426.007050
1233.659180	414.899963
1232.578125	764.889648
1231.497070	659.237976
1230.415039	468.857269
1229.333984	687.845459
1228.251953	604.085449
1227.168945	566.352844
1226.086914	567.360901
1225.003906	290.107727
1223.920898	346.808502
1222.837891	289.807251
1221.753906	339.211517
1220.669922	429.683777
1219.585938	358.169617
1218.501953	441.325562
1217.416992	128.224060
1216.333008	307.976990
1215.248047	364.475037
1214.162109	360.572021
1213.077148	231.135803
1211.991211	244.113647
1210.905273	500.736572
1209.819336	494.301819
1208.732422	360.026398
1207.646484	462.065460
1206.559570	228.967758
1205.471680	282.723907
1204.384766	191.862366
1203.296875	406.931763
1202.208984	181.139969
1201.121094	73.395706
1200.032227	6.581850
1198.944336	-4.886027
1197.855469	144.821732
1196.765625	-133.790482
1195.676758	1.361154
1194.586914	-171.382156
1193.497070	-2.722269
1192.407227	-209.133118
1191.316406	125.164528
1190.226563	-28.430586
1189.135742	264.742767
1188.044922	-253.930984
1186.953125	-210.637619
1185.861328	-61.805077
1184.769531	-102.676674
1183.677734	7.560972
1182.585938	-50.218197
1181.493164	-117.625801
1180.400391	54.695683
1179.307617	54.288254
1178.213867	56.210125
1177.120117	-28.188753
1176.026367	294.610260
1174.932617	123.846497
1173.838867	178.163666
1172.744141	179.721390
1171.649414	-67.696373
1170.554688	263.977966
1169.458984	116.982086
1168.364258	118.270050
1167.268555	141.003464
1166.171875	-94.539223
1165.076172	-76.696426
1163.979492	-58.939648
1162.882813	137.908356
1161.786133	-42.783821
1160.688477	168.143112
1159.590820	300.116638
1158.493164	384.214478
1157.395508	248.656921
1156.297852	303.945526
1155.199219	309.036255
1154.100586	366.507507
1153.000977	133.002655
1151.902344	-74.252296
1150.802734	314.271912
1149.703125	30.663816
1148.603516	90.112709
1147.502930	1.796969
1146.402344	39.631596
1145.301758	-72.598312
1144.201172	-13.508035
1143.099609	-175.808014
1141.999023	30.600334
1140.896484	-17.646887
1139.794922	-308.472748
1138.692383	-168.989746
1137.590820	8.381824
1136.487305	71.529350
1135.384766	129.821716
1134.281250	335.251495
1133.178711	457.406830
1132.074219	270.805359
1130.970703	328.674255
1129.866211	647.443176
1128.761719	591.165466
1127.657227	273.937317
1126.552734	625.464172
1125.447266	673.296875
1124.341797	680.739014
1123.236328	614.640808
1122.130859	325.803711
1121.024414	373.348572
1119.917969	354.493561
1118.811523	359.245178
1117.704102	465.693085
1116.596680	335.379852
1115.489258	280.761383
1114.381836	323.072845
1113.274414	232.867828
1112.166016	520.901794
1111.057617	380.909241
1109.949219	394.514160
1108.839844	315.897644
1107.730469	567.941040
1106.621094	430.151123
1105.511719	566.234070
1104.401367	711.624878
1103.291016	665.734375
1102.180664	678.788330
1101.070313	569.114014
1099.958984	841.468689
1098.847656	484.118896
1097.736328	527.603027
1096.625000	846.744629
1095.512695	578.996094
1094.400391	624.614624
1093.288086	396.970612
1092.174805	991.102417
1091.062500	610.371155
1089.949219	441.568787
1088.835938	717.495789
1087.721680	463.961945
1086.607422	556.218994
1085.493164	575.500793
1084.378906	550.068726
1083.263672	524.603577
1082.149414	611.902649
1081.034180	490.044830
1079.917969	541.998413
1078.802734	701.912537
1077.686523	464.983063
1076.570313	537.934937
1075.453125	545.116882
1074.336914	512.396973
1073.219727	519.531616
1072.101563	376.561584
1070.984375	482.140320
1069.866211	191.549515
1068.748047	336.910767
1067.629883	250.266922
1066.511719	177.701828
1065.392578	358.040833
1064.273438	395.481750
1063.154297	552.264832
1062.034180	414.123535
1060.914063	381.316406
1059.793945	500.550385
1058.673828	318.081329
1057.552734	229.201431
1056.431641	229.180923
1055.310547	285.248291
1054.189453	343.634033
1053.067383	306.230042
1051.945313	210.478409
1050.823242	75.093987
1049.701172	184.861954
1048.578125	303.922394
1047.455078	236.311081
1046.332031	154.756577
1045.208008	217.830673
1044.083984	378.815216
1042.959961	-129.182358
1041.835938	57.498158
1040.710938	132.290024
1039.585938	-146.956680
1038.460938	-95.368874
1037.335938	109.883553
1036.209961	-110.869499
1035.083984	101.346901
1033.958008	243.712463
1032.832031	190.680328
1031.705078	112.131340
1030.578125	212.682816
1029.451172	434.104309
1028.323242	46.638096
1027.195313	-184.936539
1026.067383	-163.172363
1024.939453	-426.983459
1023.810547	-207.721069
1022.682617	-301.837067
1021.552734	-22.250233
1020.423828	-199.760666
1019.293945	-212.443634
1018.164063	-292.297760
1017.034180	-353.496979
1015.904297	141.692978
1014.773438	268.270844
1013.642578	140.020920
1012.511719	23.493771
1011.379883	266.028229
1010.248047	70.970734
1009.116211	283.461731
1007.984375	544.536072
1006.851563	386.821899
1005.718750	1038.823486
1004.585938	1739.173340
1003.452148	1849.745850
1002.319336	1604.418335
1001.185547	1142.076416
1000.050781	915.694824
998.916992	306.105133
997.782227	260.347961
996.647461	96.971657
995.512695	155.362457
994.376953	-226.926987
993.241211	113.184486
992.105469	114.186523
990.969727	83.017944
989.833008	148.800034
988.696289	106.334190
987.559570	77.832550
986.421875	-93.382172
985.284180	18.906994
984.146484	-59.867180
983.008789	130.878433
981.870117	54.658226
980.731445	-256.121918
979.592773	141.956940
978.454102	-161.547592
977.314453	363.043243
976.174805	-266.576202
975.035156	159.215973
973.894531	-26.309393
972.754883	123.800766
971.613281	97.111382
970.472656	284.123383
969.331055	21.209999
968.190430	95.952141
967.047852	-12.785209
965.906250	140.198502
964.763672	-55.386803
963.621094	152.837067
962.478516	457.386139
961.334961	117.877708
960.192383	216.334122
959.048828	308.009247
957.904297	122.639984
956.759766	118.396515
955.616211	15.852780
954.470703	149.236603
953.326172	24.128881
952.180664	38.767063
951.035156	231.935730
949.889648	100.453148
948.743164	21.751907
947.596680	68.930550
946.450195	81.951706
945.303711	127.088531
944.156250	-277.593262
943.008789	-138.497803
941.861328	203.845200
940.713867	190.122757
939.565430	181.107895
938.416992	96.954437
937.267578	345.958984
936.119141	68.264763
934.969727	321.989105
933.820313	190.562485
932.669922	91.232948
931.520508	178.880905
930.370117	77.589233
929.218750	158.632675
928.068359	139.607605
926.916992	-61.347878
925.765625	-264.355194
924.613281	-80.421753
923.461914	-369.497131
922.309570	-183.098846
921.156250	-262.626312
920.003906	-307.902954
918.850586	-332.588379
917.697266	-159.510162
916.543945	-40.902214
915.389648	-13.048811
914.235352	-105.402992
913.081055	-38.735916
911.926758	-264.676208
910.771484	6.376797
909.616211	-89.977737
908.460938	76.830620
907.304688	-64.612907
906.148438	-22.318981
904.992188	-222.371582
903.835938	-132.288315
902.678711	-182.552155
901.521484	-40.246532
900.364258	56.815876
899.206055	61.144417
898.047852	65.563469
896.889648	-88.269035
895.731445	185.466919
894.572266	113.245651
893.413086	75.047325
892.253906	120.559044
891.094727	82.534264
889.934570	-5.085790
888.774414	-135.497116
887.613281	246.720062
886.453125	62.279255
885.291992	-56.565361
884.130859	133.792572
882.968750	96.315933
881.807617	97.244987
880.645508	294.373291
879.482422	250.293991
878.320313	64.315392
877.157227	187.121841
875.994141	86.932465
874.830078	-26.674530
873.666016	118.709312
872.501953	106.506950
871.337891	2.086630
870.173828	34.976742
869.008789	79.128578
867.843750	318.913269
866.677734	297.836761
865.512695	85.739761
864.346680	-103.763275
863.179688	115.701706
862.013672	20.635420
860.846680	111.996132
859.679688	115.766113
858.511719	236.248215
857.344727	385.837646
856.176758	714.820801
855.008789	630.970947
853.839844	466.436646
852.670898	454.403259
851.501953	484.940125
850.333008	625.235718
849.163086	608.639709
847.993164	524.841492
846.823242	246.256180
845.652344	372.950104
844.482422	148.180298
843.311523	384.400787
842.139648	141.774673
840.968750	187.711487
839.796875	52.481594
838.624023	-62.611271
837.452148	-258.155304
836.279297	-102.874466
835.106445	360.532501
833.933594	298.855957
832.759766	176.869141
831.585938	220.057144
830.412109	231.913544
829.238281	350.789337
828.063477	88.112022
826.888672	142.154160
825.712891	499.309967
824.538086	254.387390
823.362305	239.034668
822.186523	141.173294
821.009766	127.916122
819.833008	-168.235046
818.656250	-39.104549
817.479492	154.422760
816.301758	-106.192673
815.124023	-110.934860
813.946289	-57.940407
812.768555	39.402180
811.589844	7.654818
810.411133	155.853607
809.232422	-76.106544
808.052734	-14.810276
806.873047	-233.506165
805.693359	-256.801056
804.512695	-7.129231
803.332031	-141.662628
802.151367	-76.539078
800.970703	-166.851471
799.789063	-383.659119
798.608398	-212.436157
797.425781	-300.784546
796.244141	-30.160469
795.061523	-324.820465
793.878906	-318.179169
792.696289	-324.949951
791.512695	86.655464
790.329102	-281.286774
789.145508	25.848160
787.960938	-41.223789
786.777344	-77.419113
785.591797	111.870995
784.407227	97.526344
783.221680	138.330353
782.037109	137.002502
780.850586	97.992577
779.665039	295.246490
778.478516	282.478851
777.291992	92.959526
776.105469	91.046837
774.917969	-211.127213
773.730469	333.989044
772.542969	137.551163
771.354492	-50.084221
770.166016	-92.226135
768.977539	121.244186
767.789063	184.644852
766.599609	137.742752
765.410156	139.219864
764.220703	272.724701
763.030273	155.067200
761.840820	248.682800
760.650391	161.699081
759.458984	327.678833
758.267578	376.906799
757.076172	434.817291
755.884766	422.258820
754.693359	273.339722
753.500977	405.698334
752.308594	107.292160
751.115234	162.591644
749.922852	-124.781685
748.729492	239.971313
747.535156	154.514145
746.341797	240.205292
745.147461	220.486481
743.953125	284.074097
742.757813	73.466301
741.563477	75.573051
740.368164	163.119308
739.171875	-75.929932
737.976563	-73.904488
736.780273	17.891371
735.583984	-146.590729
734.386719	78.677055
733.189453	41.169979
731.992188	-149.511658
730.794922	-75.392487
729.596680	77.426628
728.399414	112.097107
727.200195	96.469223
726.001953	-111.477325
724.802734	310.022003
723.603516	169.884293
722.404297	232.964142
721.204102	154.108337
720.003906	90.608994
718.803711	306.557068
717.603516	153.674393
716.402344	171.077454
715.201172	478.612946
713.999023	125.352577
712.797852	-35.830101
711.595703	178.017761
710.393555	195.728882
709.190430	15.265678
707.987305	105.048569
706.784180	107.779541
705.581055	-48.312138
704.376953	15.591460
703.172852	118.740219
701.968750	26.158051
700.763672	190.379654
699.559570	-73.723869
698.353516	314.599335
697.148438	-92.605614
695.942383	-25.793213
694.736328	-63.154591
693.530273	71.221809
692.324219	-83.119827
691.117188	-111.332756
689.910156	77.652359
688.702148	-102.179276
687.494141	-240.557877
686.286133	-187.854507
685.078125	25.438410
683.870117	-142.753906
682.661133	-0.777073
681.452148	-142.560684
680.242188	-203.962509
679.032227	83.524399
677.822266	-14.391293
676.612305	-133.749374
675.401367	15.485885
674.191406	11.176808
672.979492	-198.485657
671.768555	-53.198963
670.556641	-108.921089
669.344727	-103.938774
668.132813	2.765388
666.919922	-71.945496
665.707031	-16.871937
664.494141	-102.080345
663.281250	134.606384
662.067383	-142.491760
660.853516	-115.035759
659.639648	104.551765
658.424805	-18.881840
657.209961	51.933556
655.995117	17.125738
654.779297	-155.577377
653.563477	-78.140785
652.347656	-142.925598
651.131836	205.960068
649.915039	9.779620
648.698242	175.427475
647.481445	-1.328545
646.264648	106.051804
645.046875	200.405746
643.829102	178.451599
642.610352	373.633514
641.392578	-91.565773
640.173828	279.577576
638.955078	-43.871090
637.735352	103.216194
636.515625	35.160164
635.295898	7.673490
634.076172	261.201813
632.855469	72.026665
631.634766	183.061356
630.414063	51.159073
629.192383	-63.962994
627.971680	67.149429
626.749023	122.625679
625.527344	355.456818
624.304688	216.759506
623.082031	405.337860
621.859375	76.800339
620.636719	156.769058
619.413086	360.094727
618.189453	80.751366
616.964844	12.517581
615.741211	67.464218
614.516602	138.454971
613.291016	-121.100815
612.066406	-56.645977
610.840820	243.854401
609.615234	-42.775097
608.388672	94.605560
607.163086	-267.340973
605.936523	18.694279
604.708984	-175.408173
