# Supplementary material for: Raman spectroscopy accurately differentiates mucosal healing from non-healing and biochemical changes following biological therapy in inflammatory bowel disease
Source: PLoS One. 2021 Jun 2;16(6):e0252210. doi: 10.1371/journal.pone.0252210 (PMC8172032; doi:10.1371/journal.pone.0252210)
Supplement: S4 Dataset — (ZIP) [file pone.0252210.s006.zip › CD Mucosal healing/EC027-1-1_BL sub CR removed_69__X_-21287.7__Y_3619.86__Time_769.txt]

1714.656250	363.287872
1713.679688	176.340836
1712.703125	102.507523
1711.725586	-262.954376
1710.749023	21.280743
1709.771484	222.938156
1708.792969	-92.030487
1707.815430	-256.057861
1706.836914	-159.537430
1705.858398	-172.132614
1704.879883	-109.031250
1703.901367	-42.550632
1702.922852	67.446457
1701.943359	-185.783142
1700.963867	43.309242
1699.983398	-63.964386
1699.003906	80.921188
1698.023438	7.243167
1697.042969	70.633095
1696.062500	-183.210953
1695.082031	130.096191
1694.100586	163.538116
1693.120117	582.227844
1692.137695	117.799370
1691.156250	398.952454
1690.174805	381.869049
1689.192383	397.487671
1688.209961	115.114899
1687.227539	369.533142
1686.244141	328.607849
1685.261719	187.169632
1684.278320	443.485718
1683.294922	766.984375
1682.311523	313.313721
1681.327148	547.503235
1680.342773	657.144348
1679.358398	538.511230
1678.374023	636.139587
1677.389648	580.080566
1676.404297	450.191956
1675.418945	597.566467
1674.433594	814.641235
1673.448242	886.054443
1672.461914	620.528992
1671.475586	839.288940
1670.489258	1403.872314
1669.502930	893.250549
1668.516602	1209.178223
1667.529297	1289.267212
1666.541992	1277.003296
1665.554688	1488.189575
1664.566406	842.976196
1663.579102	1177.258789
1662.590820	1122.123291
1661.602539	1491.692749
1660.614258	1191.070557
1659.625000	1190.489136
1658.635742	1386.444702
1657.647461	1331.203125
1656.657227	1305.549438
1655.667969	1433.945313
1654.677734	1184.220947
1653.688477	1120.311646
1652.697266	1083.285278
1651.707031	850.984863
1650.716797	881.010620
1649.725586	924.628540
1648.734375	445.243896
1647.743164	730.213379
1646.750977	479.054169
1645.759766	759.347412
1644.767578	292.452728
1643.775391	98.072250
1642.783203	339.685852
1641.790039	77.404274
1640.796875	66.229507
1639.803711	464.270416
1638.810547	295.364349
1637.817383	290.307800
1636.823242	290.787354
1635.829102	-72.206017
1634.834961	13.202371
1633.840820	254.260376
1632.845703	126.669487
1631.850586	62.564396
1630.855469	309.384521
1629.860352	-217.594635
1628.865234	324.339935
1627.869141	105.807182
1626.873047	-296.590210
1625.876953	-38.510006
1624.880859	-161.647049
1623.883789	151.798309
1622.887695	257.627289
1621.890625	197.985733
1620.892578	-8.632874
1619.895508	157.937424
1618.897461	-95.625237
1617.899414	-170.451080
1616.901367	-74.536858
1615.903320	121.140350
1614.904297	211.848862
1613.906250	-201.042755
1612.907227	136.340744
1611.907227	1.663520
1610.908203	344.194519
1609.908203	314.442444
1608.908203	245.425812
1607.908203	354.602051
1606.908203	-44.366138
1605.907227	91.019440
1604.906250	124.244476
1603.905273	249.057922
1602.904297	-128.632889
1601.903320	-111.121719
1600.901367	63.285572
1599.899414	334.344849
1598.897461	-90.231407
1597.895508	42.115177
1596.892578	-314.374054
1595.889648	-210.899597
1594.886719	-222.475006
1593.883789	-275.902740
1592.880859	-298.049530
1591.876953	-40.943233
1590.873047	82.855240
1589.869141	112.567421
1588.865234	-212.641678
1587.860352	422.049896
1586.855469	-239.705017
1585.850586	76.421089
1584.845703	496.564484
1583.839844	-123.437149
1582.834961	87.882431
1581.829102	114.019386
1580.823242	-125.635704
1579.816406	105.959953
1578.810547	71.795578
1577.803711	-27.574545
1576.796875	44.692345
1575.790039	171.413376
1574.782227	27.406704
1573.775391	-121.881363
1572.767578	175.909363
1571.759766	-82.849709
1570.750977	74.130226
1569.743164	178.926041
1568.734375	364.022247
1567.725586	107.357742
1566.716797	-89.647629
1565.707031	180.521301
1564.697266	-3.805101
1563.687500	232.139084
1562.677734	278.414764
1561.667969	-98.293930
1560.657227	331.443909
1559.647461	-159.557938
1558.636719	311.110657
1557.625000	149.041916
1556.614258	204.510010
1555.602539	347.822784
1554.590820	669.583008
1553.579102	-197.473587
1552.567383	299.916290
1551.554688	483.714203
1550.541992	196.291656
1549.529297	126.113335
1548.516602	161.819855
1547.502930	422.276794
1546.490234	232.587158
1545.476563	-1.174232
1544.462891	137.109924
1543.448242	331.965027
1542.434570	211.413864
1541.419922	-20.346735
1540.405273	93.795753
1539.390625	210.281616
1538.375000	300.698334
1537.359375	-150.998962
1536.343750	44.852921
1535.328125	155.317657
1534.312500	-149.630844
1533.295898	256.930420
1532.280273	52.251175
1531.262695	169.573929
1530.246094	106.327240
1529.229492	400.990845
1528.211914	200.844727
1527.194336	121.629684
1526.176758	78.312401
1525.159180	163.531540
1524.140625	318.000305
1523.122070	204.673294
1522.103516	134.954971
1521.084961	309.400269
1520.065430	77.364601
1519.046875	-41.610153
1518.027344	132.258835
1517.006836	203.098541
1515.987305	-24.208288
1514.966797	346.817749
1513.947266	191.173325
1512.925781	104.716980
1511.905273	-61.388912
1510.884766	113.724396
1509.863281	-91.100174
1508.841797	-157.461945
1507.820313	-116.223289
1506.797852	-105.924324
1505.776367	-162.378586
1504.753906	78.324921
1503.731445	-244.890854
1502.708008	-304.255737
1501.685547	35.853268
1500.662109	-256.792206
1499.638672	-298.536224
1498.615234	-102.334648
1497.591797	-241.545593
1496.567383	-25.203974
1495.542969	-177.383850
1494.518555	-237.531189
1493.494141	78.103378
1492.468750	-232.788712
1491.443359	-106.609222
1490.417969	-31.669283
1489.392578	-112.668671
1488.367188	-349.508331
1487.340820	-1.588845
1486.314453	192.934509
1485.288086	331.156921
1484.261719	561.126709
1483.234375	655.693176
1482.207031	206.845779
1481.179688	393.148499
1480.152344	367.700470
1479.125000	469.673096
1478.096680	344.710388
1477.068359	426.155579
1476.040039	904.941772
1475.011719	586.291138
1473.982422	937.433655
1472.953125	715.575806
1471.923828	1231.941650
1470.894531	1144.950806
1469.864258	1431.961914
1468.834961	1484.843750
1467.804688	1575.818359
1466.774414	1498.933960
1465.743164	1653.387329
1464.712891	1777.300903
1463.681641	1888.437866
1462.650391	1659.115967
1461.618164	1805.783691
1460.586914	2010.835083
1459.554688	1961.910034
1458.522461	1895.258057
1457.490234	1991.075439
1456.458008	1952.408569
1455.424805	2096.403076
1454.391602	2270.804688
1453.358398	2186.539795
1452.325195	2355.855957
1451.291016	2218.442139
1450.256836	2091.273682
1449.222656	2382.218750
1448.188477	2462.864258
1447.154297	2789.168457
1446.119141	2196.328369
1445.083984	2601.113525
1444.048828	2183.312256
1443.013672	2109.856689
1441.977539	2102.249268
1440.941406	2198.411133
1439.905273	1831.886597
1438.869141	1758.843994
1437.832031	2027.096069
1436.795898	1731.838013
1435.758789	1484.772583
1434.720703	1775.877197
1433.683594	1087.162842
1432.645508	699.256348
1431.608398	1134.531616
1430.569336	885.756836
1429.531250	546.381287
1428.493164	615.913330
1427.454102	213.877045
1426.415039	253.385803
1425.375977	439.205414
1424.335938	385.592743
1423.296875	619.411621
1422.256836	198.191223
1421.215820	245.748383
1420.175781	482.301544
1419.135742	507.384949
1418.094727	170.085953
1417.053711	240.756683
1416.011719	-23.138367
1414.970703	319.488861
1413.928711	66.012978
1412.886719	34.058781
1411.844727	-123.444405
1410.802734	28.409250
1409.759766	-294.620239
1408.716797	-160.119736
1407.673828	-334.488251
1406.630859	-8.894359
1405.586914	-157.843262
1404.542969	-5.356200
1403.499023	31.767252
1402.455078	-109.122139
1401.411133	-8.976391
1400.366211	-44.175194
1399.321289	11.063914
1398.276367	364.763397
1397.230469	309.899323
1396.185547	212.633698
1395.139648	310.966705
1394.093750	336.775482
1393.046875	227.481903
1392.000977	-21.796484
1390.954102	147.211105
1389.907227	111.088028
1388.860352	-17.436657
1387.812500	204.461807
1386.765625	103.811256
1385.717773	15.850639
1384.669922	180.591965
1383.621094	115.460060
1382.573242	-161.870270
1381.524414	-56.680477
1380.475586	-61.273819
1379.425781	119.083595
1378.376953	361.965454
1377.327148	143.089478
1376.277344	-107.967552
1375.227539	270.026703
1374.176758	141.603592
1373.126953	145.602539
1372.076172	57.490730
1371.025391	61.822399
1369.973633	430.207520
1368.922852	83.427330
1367.871094	40.897469
1366.819336	-86.135315
1365.766602	48.519485
1364.714844	-152.825104
1363.662109	-70.158607
1362.609375	-44.602268
1361.556641	88.095230
1360.502930	268.152344
1359.450195	-36.678280
1358.396484	342.578094
1357.341797	-150.781952
1356.288086	173.975540
1355.233398	14.171881
1354.178711	3.662747
1353.124023	-262.525452
1352.069336	181.797714
1351.013672	335.582245
1349.958984	387.696747
1348.903320	559.052002
1347.846680	246.643524
1346.791016	708.500977
1345.734375	584.987122
1344.677734	404.647430
1343.621094	425.339966
1342.563477	892.291016
1341.506836	915.641968
1340.449219	835.061646
1339.391602	1205.461670
1338.333008	1130.084351
1337.275391	933.577698
1336.216797	940.259949
1335.158203	1060.916992
1334.098633	956.494934
1333.040039	943.792664
1331.980469	995.520020
1330.920898	943.513245
1329.861328	953.458130
1328.800781	1015.426086
1327.740234	966.295837
1326.679688	1003.784424
1325.619141	949.995605
1324.558594	595.080017
1323.497070	561.390747
1322.435547	725.301880
1321.374023	867.053772
1320.312500	1021.195435
1319.250000	1281.447632
1318.187500	1332.074341
1317.125000	897.054199
1316.062500	1115.592407
1314.999023	961.980347
1313.935547	1200.329224
1312.872070	1039.590332
1311.808594	1297.730469
1310.745117	1073.216187
1309.680664	925.214661
1308.616211	856.137146
1307.551758	1190.762939
1306.486328	1375.251221
1305.420898	1163.728027
1304.355469	1198.312500
1303.290039	1360.818848
1302.224609	1110.366211
1301.158203	1479.422974
1300.091797	954.020569
1299.025391	1217.481323
1297.958984	962.685974
1296.891602	580.384216
1295.824219	895.525513
1294.756836	734.447571
1293.689453	1069.195190
1292.621094	1229.666748
1291.553711	867.692078
1290.485352	832.085815
1289.416016	669.060852
1288.347656	851.794250
1287.278320	1061.452515
1286.208984	854.554810
1285.139648	973.595093
1284.069336	850.175415
1283.000000	1042.718262
1281.929688	892.504150
1280.858398	1040.984253
1279.788086	1032.846436
1278.716797	1098.136963
1277.645508	1148.761475
1276.574219	1302.108276
1275.502930	1220.722290
1274.430664	1488.924805
1273.358398	1146.117188
1272.286133	1348.312866
1271.213867	1110.771729
1270.140625	1315.377686
1269.067383	1268.434082
1267.994141	1507.134521
1266.920898	1430.922241
1265.846680	1266.919556
1264.773438	1320.118164
1263.699219	1234.284302
1262.624023	1029.017700
1261.549805	1316.290405
1260.474609	1423.083496
1259.399414	1127.770996
1258.324219	874.011108
1257.248047	1511.809204
1256.172852	1477.238892
1255.096680	1223.566650
1254.019531	1347.275146
1252.943359	1378.453735
1251.866211	1528.822021
1250.789063	1119.656250
1249.711914	1184.880615
1248.634766	1271.946411
1247.556641	1575.300537
1246.478516	1112.965576
1245.400391	1294.697632
1244.321289	917.607605
1243.243164	1181.843994
1242.164063	1499.352783
1241.084961	1231.648926
1240.004883	1180.038818
1238.925781	1451.162842
1237.845703	1241.783936
1236.765625	1093.104370
1235.684570	1014.778198
1234.604492	1370.426880
1233.523438	930.855774
1232.442383	859.787170
1231.360352	810.515625
1230.279297	1291.705933
1229.197266	859.651672
1228.115234	1025.782227
1227.032227	1293.458862
1225.950195	1241.525879
1224.867188	833.890503
1223.784180	578.790771
1222.701172	681.694458
1221.617188	557.216370
1220.533203	737.337158
1219.449219	334.860565
1218.365234	526.934021
1217.280273	909.715332
1216.195313	678.794861
1215.110352	438.265411
1214.025391	545.434753
1212.940430	625.950500
1211.854492	588.126709
1210.768555	410.335266
1209.681641	534.065857
1208.595703	710.743103
1207.508789	672.698853
1206.421875	51.289635
1205.334961	738.671082
1204.247070	447.477448
1203.160156	563.454224
1202.072266	185.612640
1200.983398	123.284073
1199.895508	198.140213
1198.806641	-292.675110
1197.717773	256.117126
1196.628906	299.422882
1195.539063	17.958282
1194.449219	-80.700523
1193.359375	-15.909215
1192.269531	-217.996124
1191.179688	-95.664551
1190.088867	290.805450
1188.998047	23.736534
1187.907227	148.132584
1186.815430	267.596252
1185.723633	-160.307327
1184.631836	-218.535141
1183.540039	-260.005127
1182.448242	-210.377319
1181.355469	110.138336
1180.262695	-53.857441
1179.169922	38.635536
1178.076172	332.317444
1176.982422	127.449379
1175.888672	-211.534760
1174.794922	93.787224
1173.700195	-307.427582
1172.606445	83.827934
1171.511719	-173.733917
1170.416016	324.840302
1169.321289	363.843201
1168.225586	-85.134186
1167.129883	-115.533096
1166.034180	265.197784
1164.937500	-202.765015
1163.840820	141.840576
1162.744141	-10.664476
1161.647461	78.068153
1160.550781	677.703247
1159.453125	324.460144
1158.355469	102.593529
1157.256836	133.705582
1156.159180	534.539612
1155.060547	136.099960
1153.961914	477.020477
1152.863281	348.067688
1151.763672	-78.832092
1150.664063	235.525513
1149.564453	421.039917
1148.464844	-89.104317
1147.364258	-139.465256
1146.263672	186.325760
1145.163086	-135.527054
1144.062500	4.399267
1142.960938	-141.301071
1141.859375	-170.419296
1140.757813	33.494968
1139.656250	211.118698
1138.553711	-65.407059
1137.451172	140.591537
1136.348633	-114.489731
1135.246094	521.319153
1134.142578	154.565491
1133.039063	452.782654
1131.935547	323.534515
1130.832031	284.498169
1129.727539	622.717041
1128.623047	270.427795
1127.518555	259.799805
1126.413086	704.407715
1125.308594	449.462036
1124.203125	317.844971
1123.096680	380.561859
1121.991211	433.760834
1120.884766	479.804596
1119.778320	189.566772
1118.671875	235.615341
1117.564453	255.583572
1116.458008	585.526001
1115.350586	498.926331
1114.242188	19.715950
1113.134766	183.921997
1112.026367	90.348640
1110.917969	164.631393
1109.808594	87.630203
1108.700195	435.930878
1107.590820	179.392349
1106.481445	319.700928
1105.372070	292.319214
1104.261719	522.236206
1103.151367	801.610840
1102.041016	389.585449
1100.930664	171.181274
1099.819336	504.707672
1098.708008	71.847046
1097.596680	574.987793
1096.484375	568.884766
1095.373047	277.721008
1094.260742	721.637268
1093.147461	449.443909
1092.035156	417.562286
1090.921875	413.961304
1089.808594	410.389587
1088.695313	355.091125
1087.581055	546.828674
1086.467773	576.253784
1085.353516	191.874710
1084.238281	409.478546
1083.124023	692.833618
1082.008789	304.100952
1080.893555	559.239807
1079.777344	487.849152
1078.662109	639.607239
1077.545898	627.011353
1076.429688	386.825165
1075.312500	311.034698
1074.196289	472.270813
1073.079102	394.261627
1071.960938	442.954285
1070.843750	50.979347
1069.725586	142.033981
1068.607422	-90.243500
1067.489258	207.078262
1066.370117	452.794250
1065.251953	422.174988
1064.132813	548.476807
1063.012695	150.525681
1061.893555	-6.154330
1060.773438	220.959076
1059.653320	354.495819
1058.532227	485.700531
1057.412109	196.135635
1056.291016	299.429443
1055.169922	213.488861
1054.047852	87.953346
1052.926758	142.404129
1051.804688	7.774813
1050.681641	165.102280
1049.559570	390.139130
1048.436523	176.471725
1047.313477	-2.009265
1046.190430	-19.380592
1045.066406	12.314115
1043.942383	79.062820
1042.818359	10.694990
1041.694336	0.715859
1040.569336	165.562561
1039.445313	-186.623489
1038.319336	183.306625
1037.194336	-52.113796
1036.068359	89.734695
1034.942383	-140.688187
1033.816406	-142.908615
1032.690430	82.922234
1031.563477	192.492111
1030.436523	360.240692
1029.308594	-392.382355
1028.181641	-70.976120
1027.053711	-79.501724
1025.925781	-27.512171
1024.797852	-82.244759
1023.668945	-171.659592
1022.540039	-93.798347
1021.411133	-289.667938
1020.281250	-267.247711
1019.152344	-311.974670
1018.022461	-391.343475
1016.892578	-380.130951
1015.761719	-146.292603
1014.630859	-44.515675
1013.500000	-482.451752
1012.369141	-227.522049
1011.237305	18.158075
1010.105469	104.115707
1008.973633	389.214722
1007.841797	248.533844
1006.708984	295.446320
1005.576172	1105.736450
1004.443359	1786.291504
1003.310547	2122.197754
1002.176758	1427.231445
1001.042969	1328.910400
999.908203	807.995178
998.774414	204.313675
997.639648	242.996002
996.504883	147.899475
995.370117	64.528267
994.234375	-50.969913
993.098633	-32.472584
991.962891	48.434498
990.826172	-114.983490
989.690430	-98.365784
988.553711	125.821823
987.416016	147.267242
986.279297	295.549164
985.141602	-194.094467
984.003906	69.617805
982.865234	-161.614609
981.727539	-157.835236
980.588867	-388.625549
979.450195	-41.728165
978.310547	-242.255798
977.170898	-26.342030
976.031250	272.376160
974.891602	113.711014
973.751953	-129.755783
972.611328	254.199478
971.470703	229.290131
970.329102	62.165833
969.188477	-196.571564
968.046875	100.385597
966.904297	96.748116
965.762695	47.370926
964.620117	-24.781433
963.477539	29.354843
962.334961	193.642426
961.191406	204.430923
960.047852	691.963440
958.904297	247.024338
957.760742	239.878601
956.616211	319.884003
955.471680	187.091568
954.327148	86.531784
953.182617	-43.589188
952.037109	96.422752
950.891602	-104.272537
949.745117	-57.793301
948.599609	205.957565
947.453125	92.619545
946.306641	130.266006
945.159180	62.943111
944.012695	139.657135
942.865234	10.966301
941.716797	23.998753
940.569336	183.205368
939.420898	278.578522
938.272461	129.940674
937.124023	387.450775
935.974609	387.307983
934.825195	400.959320
933.675781	540.071533
932.525391	175.691681
931.375977	326.409424
930.225586	165.167786
929.074219	363.868073
927.923828	171.048599
926.772461	-28.393988
925.621094	-88.837799
924.468750	0.987374
923.317383	31.743988
922.165039	274.048126
921.011719	-186.050613
919.859375	251.836197
918.706055	8.008694
917.552734	86.947411
916.399414	-18.001537
915.245117	77.002914
914.090820	83.526909
912.936523	-279.767059
911.781250	62.821625
910.625977	153.554153
909.470703	69.717957
908.315430	-68.411232
907.160156	-217.717865
906.003906	-74.528381
904.846680	154.772980
903.690430	-143.724594
902.533203	-27.578367
901.375977	-275.922363
900.218750	-21.574665
899.060547	-179.123108
897.903320	188.348953
896.744141	-134.140976
895.585938	-24.496653
894.426758	12.823106
893.267578	18.547081
892.108398	-217.459290
890.949219	197.360840
889.789063	42.865364
888.628906	281.423431
887.467773	52.607887
886.307617	63.197517
885.146484	71.589767
883.985352	156.731735
882.823242	309.559662
881.661133	293.243195
880.499023	394.210297
879.336914	305.849792
878.173828	521.785583
877.010742	309.628571
875.847656	165.177780
874.684570	306.810364
873.520508	124.244102
872.356445	58.835873
871.192383	-74.013741
870.027344	315.151428
868.862305	434.274109
867.697266	506.149445
866.532227	398.178040
865.366211	611.679443
864.200195	741.963501
863.034180	351.044128
861.867188	299.463623
860.700195	461.234894
859.533203	535.399231
858.366211	584.857300
857.198242	389.745148
856.030273	719.653931
854.862305	858.785034
853.693359	701.899658
852.524414	650.455994
851.355469	437.682922
850.186523	733.621826
849.016602	283.498688
847.846680	357.635101
846.676758	326.506042
845.505859	161.087585
844.334961	501.513824
843.164063	347.314514
841.993164	266.991974
840.821289	305.237183
839.649414	276.379639
838.477539	216.230347
837.305664	169.502701
836.132813	469.098572
834.959961	312.863190
833.786133	100.866394
832.613281	406.909576
831.439453	534.231506
830.264648	380.299530
829.090820	387.044067
827.916016	489.684326
826.741211	411.624329
825.566406	195.343277
824.390625	146.317215
823.214844	48.262806
822.039063	228.706177
820.862305	357.810822
819.685547	-199.038437
818.508789	74.750916
817.332031	185.892593
816.154297	16.573490
814.976563	114.264519
813.798828	-335.277618
812.621094	-155.354797
811.442383	22.227648
810.263672	-162.602142
809.083984	-42.950336
807.905273	-30.045195
806.725586	-28.289452
805.544922	-370.746704
804.365234	-29.344124
803.184570	-140.914337
802.003906	9.354063
800.823242	-102.270309
799.641602	-176.178970
798.459961	-103.763481
797.278320	-324.052002
796.095703	-293.838531
794.913086	-2.237040
793.730469	-87.420212
792.547852	88.720566
791.364258	-264.464233
790.180664	-241.217300
788.997070	113.933327
787.813477	61.733055
786.628906	60.387688
785.444336	-188.716278
784.258789	-79.568398
783.074219	175.355392
781.888672	266.564819
780.702148	311.274017
779.516602	282.995697
778.330078	327.555756
777.143555	385.270844
775.956055	381.096466
774.769531	275.334930
773.582031	-0.325023
772.393555	295.397247
771.206055	266.722382
770.017578	149.807648
768.829102	110.028809
767.639648	436.032440
766.451172	407.082703
765.261719	516.855957
764.072266	578.056458
762.881836	407.990692
761.691406	579.109131
760.500977	441.989563
759.310547	410.471527
758.119141	614.252075
756.927734	505.602173
755.735352	557.425842
754.543945	261.859619
753.351563	397.078796
752.159180	178.444611
750.965820	704.446716
749.773438	160.690964
748.580078	198.918640
747.385742	498.250488
746.192383	547.199036
744.998047	424.934906
743.803711	473.729950
742.608398	386.479767
741.413086	334.272797
740.217773	192.147995
739.022461	216.554489
737.826172	80.950142
736.630859	111.790062
735.433594	-72.048264
734.237305	90.018532
733.040039	326.355225
731.842773	313.050842
730.645508	586.261719
729.447266	34.703072
728.249023	478.261169
727.050781	368.439941
725.851563	407.220215
724.653320	393.460876
723.454102	467.017914
722.253906	256.535858
721.053711	419.467743
719.854492	942.454468
718.653320	247.253784
717.453125	582.229431
716.251953	567.932068
715.050781	671.338684
713.848633	615.445251
712.647461	53.744965
711.445313	-43.536110
710.243164	584.755127
709.040039	443.684845
707.836914	276.468811
706.633789	289.986389
705.430664	299.070099
704.226563	397.317291
703.022461	562.897217
701.818359	308.474518
700.613281	432.537140
699.408203	325.985107
698.203125	658.537903
696.998047	151.946304
695.791992	345.190369
694.585938	-169.915344
693.379883	-46.319122
692.172852	-68.326073
690.965820	-77.359589
689.758789	323.737701
688.551758	275.435791
687.343750	-37.558681
686.135742	48.593105
684.926758	-121.210693
683.718750	60.191071
682.509766	48.566040
681.300781	-10.773776
680.090820	183.316025
678.881836	35.071575
677.671875	168.338654
676.460938	-192.068253
675.250977	-128.158554
674.040039	-183.320724
672.828125	-128.169586
671.617188	119.403206
670.405273	131.142197
669.193359	-138.181992
667.981445	-16.218719
666.768555	73.251701
665.555664	50.324627
664.342773	-67.633163
663.128906	69.239082
661.916016	52.766178
660.702148	1.763988
659.487305	-122.575760
658.272461	195.378662
657.058594	-233.037674
655.842773	-225.682205
654.627930	-280.832031
653.412109	-139.802765
652.196289	205.890060
650.979492	-6.492085
649.763672	164.631653
648.546875	279.743835
647.330078	-22.779510
646.112305	253.855698
644.894531	39.830788
643.676758	38.954166
642.458984	231.733826
641.240234	147.133377
640.021484	357.190765
638.802734	152.454117
637.583008	-79.998268
636.363281	-140.354050
635.143555	46.455650
633.923828	18.605623
632.703125	-140.026794
631.482422	-23.682594
630.261719	-151.826233
629.040039	295.237946
627.818359	-149.936966
626.596680	142.967346
625.375000	532.457336
624.152344	6.813506
622.929688	188.824951
621.707031	161.093552
620.483398	84.418068
619.259766	125.881737
618.036133	-97.810028
616.812500	169.119202
615.587891	76.804039
614.363281	-57.857979
613.138672	-57.283550
611.913086	48.524635
610.687500	109.852249
609.461914	66.906128
608.236328	-216.984955
607.009766	-235.273804
605.783203	-124.825035
604.555664	139.932831
