# Supplementary material for: Raman spectroscopy accurately differentiates mucosal healing from non-healing and biochemical changes following biological therapy in inflammatory bowel disease
Source: PLoS One. 2021 Jun 2;16(6):e0252210. doi: 10.1371/journal.pone.0252210 (PMC8172032; doi:10.1371/journal.pone.0252210)
Supplement: S4 Dataset — (ZIP) [file pone.0252210.s006.zip › CD Mucosal healing/EC034-1_base sub CR removed_98__X_24003.1__Y_21265.8__Z_370.029__Time_1112.txt]

1714.671875	131.590057
1713.695313	131.669327
1712.718750	-132.099365
1711.742188	-63.169521
1710.764648	-77.322678
1709.787109	80.150063
1708.809570	-121.445793
1707.831055	60.236691
1706.853516	-98.220802
1705.875000	-28.900749
1704.896484	-42.502132
1703.916992	-23.882597
1702.938477	96.549492
1701.958984	-21.085171
1700.979492	48.696217
1700.000000	-25.836517
1699.019531	-11.989155
1698.040039	-0.673342
1697.059570	32.140133
1696.079102	22.329914
1695.097656	20.666706
1694.117188	37.858555
1693.135742	-0.893488
1692.154297	35.266941
1691.172852	-67.214729
1690.190430	-9.415523
1689.208008	-90.201218
1688.225586	-24.105856
1687.243164	92.781662
1686.260742	79.153557
1685.277344	47.025650
1684.293945	15.076512
1683.310547	97.859749
1682.327148	119.512825
1681.343750	-77.028107
1680.359375	-31.062950
1679.375000	-0.919514
1678.390625	-42.469627
1677.405273	-30.634130
1676.419922	-21.294922
1675.435547	107.885521
1674.449219	59.026463
1673.463867	106.058907
1672.478516	81.486626
1671.492188	155.387695
1670.505859	123.172058
1669.519531	96.449829
1668.532227	11.483919
1667.544922	59.447121
1666.557617	57.129990
1665.570313	126.617424
1664.583008	172.362427
1663.594727	80.328972
1662.607422	203.281891
1661.619141	124.857910
1660.629883	120.829536
1659.641602	310.403290
1658.652344	330.492065
1657.663086	67.323883
1656.673828	124.836563
1655.684570	55.398029
1654.694336	155.531708
1653.704102	144.625443
1652.713867	242.343399
1651.723633	186.746674
1650.732422	81.064606
1649.742188	144.788284
1648.750977	13.008327
1647.758789	79.624947
1646.767578	11.601381
1645.775391	33.549492
1644.784180	71.470497
1643.791992	91.014809
1642.798828	5.077051
1641.806641	-88.610489
1640.813477	-190.056396
1639.820313	19.960194
1638.827148	-147.165619
1637.833008	-95.239822
1636.839844	-16.855669
1635.845703	-49.102692
1634.851563	61.074715
1633.856445	-13.119313
1632.862305	-158.292145
1631.867188	-111.059868
1630.872070	-134.837570
1629.876953	-111.126251
1628.881836	-39.959171
1627.885742	-29.252760
1626.889648	-136.838058
1625.893555	-54.928028
1624.897461	-64.999763
1623.900391	-164.369293
1622.903320	-16.556477
1621.906250	-84.203972
1620.909180	82.069023
1619.912109	19.830332
1618.914063	-79.078445
1617.916016	-138.494949
1616.917969	-48.203899
1615.919922	-31.368876
1614.920898	61.603451
1613.921875	-31.649206
1612.922852	-93.334854
1611.923828	128.234512
1610.924805	-77.532890
1609.924805	2.507392
1608.924805	114.002129
1607.924805	-28.618933
1606.924805	25.298599
1605.923828	-12.420435
1604.922852	80.813484
1603.921875	1.291511
1602.920898	94.548958
1601.919922	56.982002
1600.917969	-69.477814
1599.916016	2.894195
1598.914063	28.196424
1597.912109	24.754328
1596.909180	18.717882
1595.906250	117.216064
1594.903320	98.132515
1593.900391	-108.975784
1592.896484	-7.865919
1591.893555	-0.771533
1590.889648	16.765507
1589.885742	-17.890409
1588.880859	135.311844
1587.876953	-14.118138
1586.872070	89.468826
1585.867188	143.471390
1584.862305	140.099136
1583.856445	-30.070292
1582.851563	117.702805
1581.845703	234.140503
1580.839844	204.668930
1579.833008	222.064072
1578.827148	218.612198
1577.820313	25.144285
1576.813477	71.139893
1575.806641	93.681900
1574.798828	32.956490
1573.791992	130.865997
1572.784180	36.312664
1571.775391	19.752487
1570.767578	29.161774
1569.759766	165.851807
1568.750977	60.866692
1567.742188	114.319260
1566.732422	152.133499
1565.723633	65.292526
1564.713867	-11.167837
1563.704102	125.148201
1562.694336	152.405975
1561.684570	75.862671
1560.673828	71.919312
1559.664063	-66.878380
1558.652344	32.807636
1557.641602	46.889248
1556.630859	128.286133
1555.619141	98.211761
1554.607422	31.845757
1553.595703	120.819084
1552.583984	95.801811
1551.571289	73.331093
1550.558594	200.902771
1549.545898	87.770973
1548.533203	23.780706
1547.519531	45.098942
1546.506836	37.919453
1545.493164	72.043694
1544.479492	160.369812
1543.464844	101.326454
1542.451172	65.504875
1541.436523	213.007019
1540.421875	60.868099
1539.407227	24.906038
1538.391602	48.261265
1537.375977	272.821777
1536.361328	146.369339
1535.344727	164.346832
1534.329102	24.957266
1533.312500	40.257072
1532.296875	42.606945
1531.280273	150.553375
1530.262695	188.822571
1529.246094	23.515402
1528.228516	97.731819
1527.210938	122.932915
1526.193359	34.791466
1525.175781	3.250811
1524.157227	-79.806328
1523.138672	-3.381427
1522.120117	39.512383
1521.101563	-71.968086
1520.082031	-90.908501
1519.063477	-122.749084
1518.043945	-21.004532
1517.024414	8.693809
1516.003906	-95.265724
1514.983398	-111.918625
1513.963867	99.910309
1512.943359	31.759666
1511.921875	20.040224
1510.901367	36.498856
1509.879883	11.837466
1508.858398	82.033730
1507.836914	-158.157104
1506.815430	19.613522
1505.792969	-79.597435
1504.770508	-42.994125
1503.748047	24.284746
1502.725586	-139.076263
1501.702148	-130.829865
1500.678711	-4.854270
1499.655273	-27.471682
1498.631836	-65.490143
1497.608398	49.992287
1496.583984	-34.191334
1495.559570	6.944913
1494.535156	-159.132538
1493.510742	-72.068527
1492.485352	117.151497
1491.460938	-123.111000
1490.435547	-130.807510
1489.409180	109.241241
1488.383789	-64.612740
1487.357422	24.566044
1486.331055	49.835838
1485.304688	-67.887077
1484.278320	87.445930
1483.250977	183.980530
1482.224609	73.823196
1481.197266	52.921722
1480.168945	172.213821
1479.141602	120.626549
1478.113281	74.110916
1477.084961	137.142624
1476.056641	184.823120
1475.028320	301.213318
1473.999023	269.816620
1472.969727	187.479004
1471.940430	130.593933
1470.911133	190.759979
1469.881836	281.397003
1468.851563	280.382294
1467.821289	284.421417
1466.791016	336.738434
1465.759766	452.547516
1464.729492	334.462677
1463.698242	534.018250
1462.666992	365.094727
1461.635742	404.489441
1460.603516	481.925293
1459.571289	422.206665
1458.539063	557.938110
1457.506836	495.644470
1456.474609	529.769592
1455.441406	338.088593
1454.408203	362.040192
1453.375000	558.382324
1452.341797	490.978638
1451.307617	514.820984
1450.274414	505.703217
1449.240234	570.036560
1448.205078	626.721863
1447.170898	432.676575
1446.135742	466.556030
1445.100586	578.878784
1444.065430	392.519348
1443.030273	489.609589
1441.994141	472.809662
1440.958984	473.721130
1439.921875	300.140839
1438.885742	414.830109
1437.849609	375.290863
1436.812500	227.099716
1435.775391	372.030640
1434.738281	312.304779
1433.701172	133.914368
1432.663086	147.476044
1431.625000	102.976624
1430.586914	343.674896
1429.548828	205.801743
1428.509766	57.894295
1427.470703	179.916855
1426.431641	77.477776
1425.392578	-40.036762
1424.353516	18.939091
1423.313477	30.013260
1422.273438	-31.969162
1421.233398	-71.245071
1420.193359	2.831442
1419.152344	-114.468102
1418.111328	45.190086
1417.070313	83.993874
1416.029297	-50.817101
1414.987305	-115.124115
1413.946289	-8.355915
1412.904297	85.804680
1411.862305	-124.247665
1410.819336	-110.501114
1409.776367	21.366194
1408.734375	42.661350
1407.691406	23.773001
1406.647461	-45.317051
1405.604492	84.002052
1404.560547	-70.370682
1403.516602	-129.284485
1402.472656	143.059204
1401.427734	156.919937
1400.382813	25.334599
1399.337891	4.164711
1398.292969	95.847000
1397.248047	-60.618828
1396.202148	-59.121574
1395.156250	127.803650
1394.110352	59.186775
1393.064453	85.794556
1392.018555	-107.906578
1390.971680	-48.672504
1389.924805	-46.991680
1388.877930	2.264398
1387.830078	81.546959
1386.782227	-71.767860
1385.734375	47.577812
1384.686523	-3.090794
1383.638672	66.274200
1382.589844	-109.253288
1381.541016	-154.750992
1380.492188	-137.743347
1379.443359	36.627068
1378.394531	-118.611481
1377.344727	-156.425980
1376.294922	80.344376
1375.245117	80.013458
1374.194336	-47.507198
1373.143555	-25.285501
1372.092773	-107.759552
1371.041992	56.653519
1369.991211	36.595650
1368.939453	-3.350585
1367.887695	16.558159
1366.835938	-73.095795
1365.784180	-35.658836
1364.731445	-30.566347
1363.679688	108.995644
1362.626953	119.123413
1361.573242	2.390092
1360.520508	10.141543
1359.466797	32.853199
1358.413086	60.575001
1357.359375	65.957024
1356.305664	-0.695411
1355.250977	29.636723
1354.196289	-51.796680
1353.141602	-100.856346
1352.086914	-70.379578
1351.031250	116.545349
1349.975586	80.030876
1348.919922	80.807053
1347.864258	178.397842
1346.808594	169.325729
1345.751953	21.413248
1344.695313	-126.387604
1343.638672	147.366516
1342.581055	232.677444
1341.523438	154.451584
1340.466797	138.248917
1339.408203	188.969803
1338.350586	105.995956
1337.291992	273.163879
1336.234375	239.810623
1335.174805	127.318466
1334.116211	160.907913
1333.057617	216.793823
1331.998047	153.986694
1330.938477	29.438210
1329.878906	147.258041
1328.818359	215.638412
1327.757813	-14.958906
1326.697266	105.401886
1325.636719	72.618996
1324.576172	215.226364
1323.514648	81.299164
1322.453125	70.893623
1321.391602	11.182292
1320.330078	50.233246
1319.267578	-48.827908
1318.205078	148.143677
1317.142578	-5.051042
1316.080078	164.798019
1315.016602	107.871307
1313.953125	225.961395
1312.889648	-5.777315
1311.826172	284.782745
1310.761719	122.162910
1309.698242	225.547836
1308.633789	178.781937
1307.569336	55.791260
1306.503906	324.083160
1305.438477	117.561081
1304.373047	287.434082
1303.307617	235.988800
1302.242188	221.478668
1301.175781	221.756851
1300.109375	96.761292
1299.042969	217.514908
1297.976563	195.803818
1296.909180	53.817734
1295.841797	98.507088
1294.774414	57.308365
1293.707031	119.226387
1292.638672	87.923141
1291.571289	73.840126
1290.502930	138.268188
1289.433594	102.177574
1288.365234	188.698517
1287.295898	147.777298
1286.226563	234.312225
1285.157227	122.423805
1284.086914	257.968048
1283.017578	131.492859
1281.947266	95.676224
1280.876953	143.117432
1279.805664	153.860580
1278.734375	289.392609
1277.663086	204.766098
1276.591797	264.476471
1275.520508	260.622742
1274.448242	134.581589
1273.375977	221.223099
1272.303711	320.066132
1271.231445	218.593414
1270.158203	263.712067
1269.085938	345.457947
1268.011719	383.247559
1266.938477	284.375458
1265.865234	273.405487
1264.791016	396.625671
1263.716797	317.383392
1262.641602	642.957886
1261.567383	685.622559
1260.492188	582.046509
1259.416992	580.875305
1258.341797	635.752441
1257.265625	456.794983
1256.190430	246.274796
1255.114258	245.234161
1254.037109	409.721222
1252.960938	384.334320
1251.883789	504.947388
1250.806641	382.273315
1249.729492	240.207352
1248.652344	207.625793
1247.574219	282.021912
1246.496094	436.593445
1245.417969	391.862610
1244.338867	254.845703
1243.260742	217.473404
1242.181641	265.106140
1241.102539	247.176895
1240.022461	258.382690
1238.943359	94.876297
1237.863281	176.470352
1236.783203	284.710175
1235.702148	254.679932
1234.622070	76.776093
1233.541016	243.137970
1232.459961	227.675598
1231.377930	139.533279
1230.296875	165.274918
1229.214844	220.061356
1228.132813	42.386120
1227.050781	143.159225
1225.967773	398.768585
1224.884766	196.959274
1223.801758	319.384430
1222.718750	180.550262
1221.634766	5.498528
1220.550781	-208.161942
1219.466797	-160.713013
1218.382813	7.523915
1217.298828	-5.510866
1216.213867	-88.594955
1215.128906	43.258976
1214.042969	-88.108032
1212.958008	-23.920353
1211.872070	115.031044
1210.786133	80.200348
1209.700195	108.084557
1208.613281	25.009546
1207.526367	248.151245
1206.439453	22.834780
1205.352539	178.367737
1204.265625	138.654846
1203.177734	36.311043
1202.089844	73.675911
1201.001953	98.966713
1199.913086	52.008797
1198.824219	74.845924
1197.735352	-68.371498
1196.646484	-4.662996
1195.557617	39.755650
1194.467773	-96.209213
1193.377930	34.708466
1192.288086	-36.345737
1191.197266	-73.752136
1190.106445	-166.419876
1189.015625	33.955811
1187.924805	-128.380844
1186.833984	-84.202698
1185.742188	-143.281204
1184.650391	-101.571266
1183.557617	-55.110016
1182.465820	32.083420
1181.373047	135.996201
1180.280273	-21.498346
1179.187500	5.620965
1178.093750	18.319881
1177.000977	-16.931694
1175.907227	-210.294235
1174.812500	-123.401871
1173.718750	6.523078
1172.624023	-33.600372
1171.529297	-73.735039
1170.434570	24.895700
1169.338867	-67.923660
1168.244141	25.818264
1167.148438	-64.628654
1166.051758	-145.505890
1164.956055	5.457419
1163.859375	-32.449932
1162.762695	34.742153
1161.666016	-15.158854
1160.568359	-60.295818
1159.470703	-88.732719
1158.373047	88.075737
1157.275391	128.756409
1156.176758	119.284042
1155.079102	-66.716904
1153.979492	202.795105
1152.880859	-66.651283
1151.782227	64.430428
1150.682617	-100.077385
1149.583008	121.420341
1148.482422	116.496872
1147.382813	90.114021
1146.282227	101.801155
1145.181641	84.886879
1144.080078	-29.627375
1142.979492	-153.635971
1141.877930	67.291153
1140.776367	197.714218
1139.673828	-99.932320
1138.572266	-43.284740
1137.469727	79.845650
1136.367188	-155.891937
1135.263672	-20.981047
1134.161133	139.964249
1133.057617	255.687668
1131.954102	-22.735647
1130.849609	147.492432
1129.745117	248.801636
1128.641602	217.190140
1127.536133	135.749146
1126.431641	367.314148
1125.326172	245.514313
1124.220703	377.340118
1123.115234	248.424088
1122.009766	214.297775
1120.903320	113.836311
1119.796875	214.667007
1118.690430	135.499161
1117.583008	240.951508
1116.475586	197.247665
1115.368164	160.633545
1114.260742	131.103653
1113.152344	205.603333
1112.044922	284.774109
1110.936523	148.787140
1109.827148	71.909370
1108.718750	58.833210
1107.609375	102.422134
1106.500000	264.039673
1105.389648	102.105255
1104.280273	44.081528
1103.169922	61.572075
1102.059570	15.329209
1100.948242	160.141464
1099.837891	231.763168
1098.726563	138.286087
1097.615234	188.616440
1096.502930	118.710686
1095.390625	204.316910
1094.278320	61.375549
1093.166016	132.785049
1092.053711	258.294922
1090.940430	240.134079
1089.827148	104.293365
1088.713867	142.607788
1087.599609	56.210037
1086.485352	261.455292
1085.371094	104.498871
1084.256836	128.602081
1083.141602	46.917606
1082.027344	106.236481
1080.912109	203.095428
1079.795898	149.584854
1078.680664	199.401627
1077.564453	105.983803
1076.448242	263.717499
1075.331055	144.489227
1074.213867	166.055740
1073.096680	-30.511570
1071.979492	35.615559
1070.862305	146.243393
1069.744141	41.188148
1068.625977	-138.807541
1067.507813	88.886330
1066.388672	168.914597
1065.270508	213.780502
1064.151367	80.700821
1063.031250	188.740128
1061.912109	29.979805
1060.791992	210.493561
1059.671875	91.550453
1058.550781	101.262093
1057.430664	59.541424
1056.309570	151.055420
1055.188477	74.286499
1054.066406	133.045059
1052.945313	156.747910
1051.823242	80.029327
1050.700195	92.056007
1049.578125	146.096298
1048.455078	76.437851
1047.332031	-2.515077
1046.208984	-2.126577
1045.084961	138.172073
1043.960938	-26.985363
1042.836914	101.613655
1041.712891	15.781795
1040.587891	-49.039150
1039.462891	102.787468
1038.337891	-48.163017
1037.212891	152.501144
1036.086914	-40.269413
1034.960938	69.566193
1033.834961	-111.440147
1032.708984	126.309349
1031.582031	29.108139
1030.455078	115.625450
1029.328125	-51.228432
1028.200195	-57.656136
1027.072266	-87.297058
1025.944336	-28.647196
1024.816406	-174.352921
1023.687500	-122.644165
1022.558594	-19.878670
1021.429688	-47.089554
1020.300781	-129.947632
1019.170898	-94.460617
1018.041016	-21.867685
1016.911133	-67.522789
1015.780273	-57.511219
1014.649414	68.380394
1013.518555	-7.318630
1012.387695	62.960602
1011.255859	22.076706
1010.124023	-153.040283
1008.992188	72.368935
1007.860352	-93.371925
1006.727539	118.085083
1005.594727	255.455521
1004.461914	286.418060
1003.329102	504.655304
1002.195313	389.983032
1001.061523	437.147430
999.927734	119.299774
998.792969	-39.003845
997.658203	54.495342
996.523438	-2.079715
995.388672	107.584846
994.252930	7.238041
993.117188	-21.513371
991.981445	155.057037
990.844727	84.838470
989.708984	74.628265
988.572266	-60.009853
987.434570	5.921102
986.297852	-47.938992
985.160156	-14.220095
984.022461	56.359997
982.884766	9.531527
981.746094	61.726337
980.607422	47.199657
979.468750	-68.509239
978.329102	-124.330742
977.190430	107.346588
976.050781	143.538712
974.910156	228.013962
973.770508	78.105705
972.629883	100.601540
971.489258	79.483879
970.348633	129.597061
969.207031	159.059204
968.065430	-1.954592
966.923828	105.616318
965.781250	-48.355030
964.639648	73.011955
963.496094	178.303619
962.353516	72.677322
961.210938	12.977272
960.067383	-7.706111
958.923828	-10.014974
957.779297	95.357460
956.635742	113.708191
955.491211	106.904228
954.345703	79.539833
953.201172	36.210587
952.055664	-48.240273
950.910156	-226.385895
949.764648	55.189125
948.618164	7.478700
947.471680	-92.738403
946.325195	65.327667
945.178711	45.171837
944.031250	-0.062966
942.883789	-42.956570
941.736328	-3.613224
940.587891	-69.239059
939.439453	-57.219231
938.291016	52.921570
937.142578	-28.529854
935.993164	-48.346462
934.843750	45.859852
933.694336	-19.477177
932.544922	193.228516
931.394531	80.115669
930.244141	21.747980
929.093750	-6.959917
927.942383	-94.808701
926.791016	10.860903
925.639648	-97.364143
924.488281	-53.099522
923.335938	-99.794304
922.183594	33.183769
921.031250	-106.648712
919.877930	-148.664597
918.724609	93.377136
917.571289	90.007202
916.417969	-110.910194
915.263672	-159.585754
914.109375	30.131062
912.955078	-113.815994
911.800781	-53.472427
910.645508	-13.548409
909.490234	-14.438466
908.334961	-103.727211
907.178711	63.187237
906.022461	-162.003815
904.866211	59.265877
903.709961	-63.844212
902.552734	-123.468002
901.395508	4.871334
900.238281	158.068115
899.080078	-80.283516
897.921875	-142.034470
896.763672	-72.548744
895.605469	-64.136154
894.446289	5.329672
893.287109	25.051462
892.127930	-70.469589
890.967773	-7.786294
889.807617	167.814270
888.647461	74.623306
887.487305	55.989651
886.326172	195.370758
885.165039	102.270485
884.003906	54.343792
882.842773	4.191928
881.680664	-12.104594
880.518555	147.458038
879.356445	16.198814
878.193359	74.288597
877.030273	48.999722
875.867188	125.079399
874.703125	-107.364998
873.540039	79.029861
872.375977	53.772030
871.210938	46.526691
870.046875	100.024345
868.881836	-60.169334
867.716797	94.508484
866.550781	-11.661492
865.385742	59.766571
864.219727	158.119583
863.052734	-103.009560
861.886719	24.518854
860.719727	131.770477
859.552734	63.866768
858.384766	224.903351
857.217773	103.139618
856.049805	145.177811
854.880859	25.709492
853.712891	16.152800
852.543945	181.434647
851.375000	187.505676
850.205078	119.618698
849.036133	255.593857
847.866211	71.235413
846.696289	142.191849
845.525391	157.135406
844.354492	89.248772
843.183594	-12.185588
842.012695	31.804750
840.840820	98.116127
839.668945	-23.434397
838.497070	-6.361661
837.324219	75.487000
836.151367	36.624535
834.978516	13.392585
833.805664	59.374989
832.631836	136.564728
831.458008	148.961685
830.284180	304.147308
829.110352	-9.289599
827.935547	47.659512
826.760742	171.453690
825.584961	34.311443
824.410156	6.422584
823.234375	83.251541
822.058594	177.836609
820.881836	34.017395
819.705078	-5.104256
818.528320	-19.750423
817.351563	65.737679
816.173828	28.762615
814.996094	-72.744476
813.818359	-89.717987
812.639648	86.740219
811.461914	-1.472238
810.283203	59.236671
809.103516	-42.331123
807.923828	-26.143591
806.745117	-83.291115
805.564453	26.087582
804.384766	108.740791
803.204102	-41.725006
802.023438	94.086266
800.842773	-129.583740
799.661133	-36.029320
798.479492	-91.117401
797.297852	-81.927559
796.115234	89.010101
794.932617	-65.888008
793.750000	-83.403030
792.567383	-92.086082
791.383789	-12.235356
790.200195	45.406132
789.016602	-167.019791
787.832031	5.615456
786.648438	34.349911
785.463867	18.801346
784.278320	-87.428413
783.092773	58.359375
781.908203	-118.615425
780.721680	-63.547401
779.536133	70.987450
778.349609	13.289866
777.163086	48.320103
775.975586	-42.521252
774.789063	-58.313984
773.601563	-107.226181
772.413086	-19.385185
771.225586	61.772011
770.037109	-57.776230
768.848633	-106.758247
767.660156	38.187080
766.470703	59.654747
765.281250	151.573792
764.091797	186.167725
762.901367	-140.353683
761.710938	26.315239
760.520508	38.838982
759.330078	97.539322
758.138672	142.991806
756.947266	179.608200
755.755859	172.219666
754.563477	186.795319
753.371094	73.892570
752.178711	163.153183
750.986328	162.302887
749.792969	203.161499
748.599609	88.113701
747.405273	85.049622
746.211914	53.454376
745.017578	153.496689
743.823242	73.630722
742.627930	68.352127
741.433594	-26.810919
740.238281	9.575999
739.041992	173.038635
737.846680	91.059296
736.650391	-58.781067
735.454102	23.568491
734.256836	68.664291
733.059570	50.271156
731.862305	25.330914
730.665039	103.232666
729.466797	-11.365646
728.268555	27.168962
727.070313	-21.748037
725.872070	-9.427736
724.672852	-27.692600
723.473633	-8.791544
722.273438	16.669788
721.074219	-38.651711
719.874023	-83.011696
718.673828	138.946289
717.472656	149.162506
716.271484	43.778534
715.070313	174.023193
713.869141	14.226890
712.666992	151.013504
711.464844	122.125969
710.262695	173.907272
709.059570	-85.826302
707.856445	0.893561
706.653320	68.012306
705.450195	115.543678
704.246094	-28.437296
703.041992	19.170233
701.837891	-11.518565
700.632813	-44.329109
699.428711	-3.150978
698.222656	-51.083252
697.017578	-25.051805
695.811523	-31.583410
694.605469	-129.306412
693.399414	74.949577
692.192383	48.990738
690.986328	-18.153612
689.778320	94.913780
688.571289	-156.554626
687.363281	-132.357162
686.155273	26.341787
684.947266	106.954124
683.738281	-35.709515
682.529297	31.966307
681.320313	-106.189880
680.111328	-31.940477
678.901367	-13.994736
677.691406	-13.335558
676.481445	-40.777534
675.270508	-14.061487
674.059570	62.449230
672.848633	-166.059464
671.636719	-13.779971
670.425781	-34.517460
669.213867	9.637659
668.000977	32.189022
666.789063	171.438156
665.576172	120.544205
664.362305	97.771904
663.149414	-76.118019
661.935547	50.152184
660.721680	-63.188568
659.507813	80.302200
658.292969	23.104752
657.078125	112.592735
655.863281	81.284035
654.647461	9.020399
653.431641	-45.983543
652.215820	13.218919
651.000000	139.150375
649.783203	118.534142
648.566406	-14.080383
647.349609	204.221008
646.132813	166.249649
644.915039	188.484222
643.697266	94.471878
642.478516	187.542969
641.259766	28.905148
640.041992	-30.861977
638.822266	87.683708
637.603516	-34.600475
636.383789	79.358902
635.164063	128.699448
633.943359	-165.698318
632.723633	-2.842783
631.502930	97.523323
630.281250	68.911613
629.060547	-47.836353
627.838867	-113.264488
626.617188	9.818907
625.394531	87.586632
624.172852	87.908806
622.950195	141.533783
621.726563	4.174275
620.503906	172.871796
619.280273	159.151871
618.056641	61.606819
616.832031	75.048119
615.608398	-123.739014
614.383789	-42.567814
613.158203	53.118286
611.933594	-71.933746
610.708008	86.956795
609.482422	-100.980865
608.255859	-32.907505
607.030273	53.840851
605.803711	16.094995
604.576172	-75.614662
