# Supplementary material for: Raman spectroscopy accurately differentiates mucosal healing from non-healing and biochemical changes following biological therapy in inflammatory bowel disease
Source: PLoS One. 2021 Jun 2;16(6):e0252210. doi: 10.1371/journal.pone.0252210 (PMC8172032; doi:10.1371/journal.pone.0252210)
Supplement: S4 Dataset — (ZIP) [file pone.0252210.s006.zip › CD Mucosal healing/OC017 post treatment-1_BL sub CR removed_45__X_-6106.39__Y_10946.1__Z_-135.056__Time_507.txt]

1714.708984	231.977127
1713.732422	43.064194
1712.755859	99.871307
1711.779297	-68.189850
1710.801758	-133.919846
1709.824219	-100.023529
1708.846680	119.188568
1707.868164	127.046623
1706.890625	-52.113068
1705.912109	77.174515
1704.933594	-184.032455
1703.954102	-88.702614
1702.975586	79.332802
1701.996094	-110.797073
1701.016602	-123.834473
1700.037109	-133.724686
1699.056641	-220.713287
1698.077148	-205.581604
1697.096680	79.898117
1696.116211	208.082932
1695.134766	-114.791740
1694.154297	-228.703857
1693.172852	-117.839119
1692.191406	60.183624
1691.209961	-46.966755
1690.227539	166.559357
1689.245117	225.738464
1688.263672	42.689423
1687.280273	300.092773
1686.297852	120.677475
1685.314453	152.331680
1684.332031	165.805328
1683.347656	153.037521
1682.364258	66.182350
1681.380859	73.013870
1680.396484	138.837128
1679.412109	167.811050
1678.427734	98.755737
1677.442383	405.268005
1676.458008	392.917023
1675.472656	583.082458
1674.487305	528.986511
1673.500977	230.770096
1672.515625	254.681854
1671.529297	180.664825
1670.542969	407.249512
1669.556641	881.115967
1668.569336	709.949463
1667.583008	435.743958
1666.595703	607.885376
1665.608398	822.784424
1664.620117	518.000488
1663.632813	980.213562
1662.644531	782.323914
1661.656250	953.363525
1660.667969	483.279144
1659.678711	493.348358
1658.689453	720.984619
1657.700195	641.611023
1656.710938	819.459412
1655.721680	671.907898
1654.731445	720.586975
1653.742188	737.809814
1652.750977	755.296448
1651.760742	437.151245
1650.770508	362.731476
1649.779297	354.708038
1648.788086	534.641174
1647.796875	392.342377
1646.804688	186.938431
1645.813477	108.692833
1644.821289	70.328926
1643.829102	312.110687
1642.836914	115.802757
1641.843750	78.152229
1640.850586	-33.144077
1639.857422	19.385592
1638.864258	-101.978416
1637.871094	143.450546
1636.876953	-164.686783
1635.882813	-187.831238
1634.888672	-21.050020
1633.894531	-12.246217
1632.899414	-221.914963
1631.905273	69.043427
1630.910156	17.741180
1629.915039	-165.005585
1628.918945	-171.210785
1627.922852	-137.810471
1626.927734	-330.514679
1625.930664	-257.396240
1624.934570	-173.664307
1623.938477	-502.591980
1622.941406	-166.315155
1621.944336	146.266739
1620.947266	133.036438
1619.949219	-132.258667
1618.952148	98.968727
1617.954102	-68.901588
1616.956055	120.355797
1615.957031	81.272049
1614.958984	186.580627
1613.959961	-214.376877
1612.960938	-129.933685
1611.961914	124.947876
1610.961914	57.313244
1609.962891	68.378181
1608.962891	-151.128189
1607.962891	124.611496
1606.961914	198.570831
1605.961914	-36.475735
1604.960938	34.890892
1603.959961	9.386721
1602.958984	-23.957691
1601.957031	-154.101883
1600.956055	178.795319
1599.954102	-197.184402
1598.952148	49.257381
1597.949219	102.124306
1596.947266	58.252140
1595.944336	194.650513
1594.941406	-11.258710
1593.938477	-18.619953
1592.934570	-104.364853
1591.931641	-263.207703
1590.927734	34.726501
1589.923828	76.746933
1588.918945	58.679955
1587.915039	-11.598157
1586.910156	184.082458
1585.905273	463.043274
1584.900391	223.085938
1583.894531	228.128769
1582.889648	230.498276
1581.883789	107.741112
1580.877930	302.697052
1579.871094	138.145813
1578.865234	-75.874237
1577.858398	48.458691
1576.851563	250.713562
1575.844727	2.708450
1574.836914	124.057037
1573.829102	-243.636063
1572.822266	168.720551
1571.813477	-11.877744
1570.805664	-91.137039
1569.797852	11.412057
1568.789063	28.076511
1567.780273	161.499115
1566.770508	37.682114
1565.761719	-55.027916
1564.751953	62.410198
1563.742188	-66.830734
1562.732422	76.275505
1561.722656	131.016907
1560.711914	164.860443
1559.702148	198.584091
1558.691406	-148.879181
1557.679688	14.215631
1556.668945	-208.930679
1555.657227	31.577288
1554.645508	64.669861
1553.633789	307.360291
1552.622070	249.527084
1551.609375	170.879059
1550.596680	22.273085
1549.583984	178.886719
1548.571289	260.298035
1547.558594	478.608521
1546.544922	244.239700
1545.531250	188.201675
1544.517578	287.123535
1543.503906	57.741825
1542.489258	-254.340500
1541.474609	81.834641
1540.459961	22.679796
1539.445313	-108.855316
1538.429688	-160.459000
1537.415039	53.637623
1536.399414	295.885498
1535.383789	76.208580
1534.367188	-73.880440
1533.351563	72.486053
1532.334961	120.705635
1531.318359	91.474419
1530.301758	376.480896
1529.284180	267.104675
1528.266602	224.620483
1527.249023	135.695450
1526.231445	82.735085
1525.213867	150.656677
1524.195313	69.173508
1523.177734	-66.395004
1522.159180	8.890115
1521.139648	197.172577
1520.121094	4.766657
1519.101563	-82.283661
1518.082031	-179.678772
1517.062500	265.014526
1516.042969	247.022522
1515.022461	-61.295525
1514.001953	143.977722
1512.981445	20.463120
1511.960938	43.211262
1510.939453	-244.658951
1509.918945	49.905159
1508.897461	80.043900
1507.875000	-7.897338
1506.853516	116.935471
1505.831055	-76.239624
1504.809570	-10.550690
1503.787109	93.448608
1502.763672	-69.107101
1501.741211	-275.191132
1500.717773	-181.681656
1499.694336	-272.609161
1498.670898	-66.657120
1497.646484	-152.601669
1496.623047	-67.141991
1495.598633	-242.701691
1494.574219	-188.084290
1493.549805	-61.957558
1492.524414	-104.670067
1491.499023	62.150623
1490.473633	103.645393
1489.448242	-207.462814
1488.422852	-176.240128
1487.396484	181.761612
1486.370117	-91.020462
1485.343750	236.097565
1484.317383	412.475403
1483.290039	-49.112759
1482.262695	213.893463
1481.235352	321.189728
1480.208008	53.602493
1479.180664	377.513000
1478.152344	191.515671
1477.124023	418.366302
1476.095703	426.012543
1475.067383	515.140198
1474.038086	543.083984
1473.008789	400.425873
1471.979492	558.172058
1470.950195	751.469360
1469.919922	710.585999
1468.890625	763.853577
1467.860352	740.781006
1466.830078	1012.668945
1465.798828	844.639099
1464.768555	849.530945
1463.737305	1093.267334
1462.706055	1039.672363
1461.674805	1143.588135
1460.642578	1161.116821
1459.610352	1176.115601
1458.578125	1437.340698
1457.545898	1366.028442
1456.513672	1145.071655
1455.480469	1312.328613
1454.447266	1307.083862
1453.414063	1149.734253
1452.380859	1327.109863
1451.346680	1359.959473
1450.313477	1311.758423
1449.279297	1522.008179
1448.244141	1537.158203
1447.209961	1635.927490
1446.174805	1516.942749
1445.139648	1438.556641
1444.104492	1443.763306
1443.069336	1259.252075
1442.033203	1092.562988
1440.998047	1264.912476
1439.961914	1209.656372
1438.924805	972.447021
1437.888672	1170.138916
1436.851563	1163.107666
1435.814453	774.654358
1434.777344	684.481995
1433.740234	675.222900
1432.702148	726.613098
1431.664063	560.964905
1430.625977	175.895203
1429.587891	653.985596
1428.548828	523.973999
1427.509766	136.842499
1426.471680	415.654663
1425.431641	336.410919
1424.392578	206.887115
1423.352539	150.562088
1422.312500	273.219971
1421.272461	302.709686
1420.232422	65.331421
1419.191406	39.618534
1418.150391	142.384018
1417.109375	245.193527
1416.068359	453.725922
1415.027344	310.074158
1413.985352	141.412567
1412.943359	164.020294
1411.901367	-29.492218
1410.858398	-99.680931
1409.816406	-164.702393
1408.773438	-154.239761
1407.730469	39.680828
1406.687500	12.622730
1405.643555	-9.317305
1404.599609	39.142769
1403.555664	72.624809
1402.511719	249.215500
1401.466797	277.814575
1400.422852	-182.556900
1399.377930	-68.412605
1398.333008	90.915421
1397.287109	-93.116127
1396.242188	98.938568
1395.196289	95.586121
1394.150391	215.081818
1393.104492	121.767883
1392.057617	-39.011879
1391.010742	-129.520187
1389.963867	60.421028
1388.916992	-225.018005
1387.870117	85.163002
1386.822266	-144.924194
1385.774414	132.810471
1384.726563	-171.966782
1383.677734	-179.073669
1382.629883	56.344486
1381.581055	34.425625
1380.532227	32.612633
1379.483398	118.319595
1378.433594	131.684296
1377.383789	-24.589079
1376.333984	-135.758423
1375.284180	164.937866
1374.234375	-115.637054
1373.183594	110.317108
1372.132813	-294.586029
1371.082031	76.129898
1370.031250	107.820068
1368.979492	244.259720
1367.927734	-264.525970
1366.875977	34.068108
1365.824219	101.041595
1364.771484	-108.281143
1363.718750	100.796394
1362.666016	324.826477
1361.613281	-112.994102
1360.560547	-60.445175
1359.506836	9.592971
1358.453125	131.927475
1357.399414	77.805779
1356.344727	36.234550
1355.291016	183.657684
1354.236328	25.524696
1353.181641	-110.076675
1352.126953	462.249329
1351.071289	311.916016
1350.015625	236.221664
1348.959961	346.794373
1347.904297	427.648956
1346.847656	456.466583
1345.791992	537.464539
1344.735352	511.894653
1343.677734	709.547363
1342.621094	542.873657
1341.563477	589.469727
1340.505859	750.107300
1339.448242	502.076416
1338.390625	791.628052
1337.332031	741.945984
1336.273438	826.045715
1335.214844	576.103882
1334.156250	756.883118
1333.097656	670.511108
1332.038086	428.447510
1330.978516	601.982605
1329.917969	431.900238
1328.858398	489.367584
1327.797852	512.293457
1326.737305	653.877930
1325.676758	548.484985
1324.616211	628.427856
1323.554688	725.692078
1322.493164	731.662720
1321.431641	695.754700
1320.370117	731.490112
1319.307617	720.411194
1318.245117	1054.682251
1317.182617	811.909424
1316.120117	764.059998
1315.056641	442.723450
1313.993164	710.510986
1312.929688	621.036377
1311.866211	817.374451
1310.802734	934.893005
1309.738281	720.056763
1308.673828	547.220520
1307.609375	571.388855
1306.543945	1072.907471
1305.479492	1003.594299
1304.414063	853.210754
1303.347656	757.032837
1302.282227	916.608704
1301.215820	918.871887
1300.150391	906.446411
1299.083008	1124.986450
1298.016602	599.301880
1296.949219	680.400574
1295.882813	989.824280
1294.815430	889.262939
1293.747070	886.939758
1292.679688	1076.025146
1291.611328	879.968872
1290.542969	652.156250
1289.474609	520.099426
1288.405273	625.900696
1287.335938	822.365173
1286.266602	367.036255
1285.197266	617.426208
1284.127930	774.672180
1283.057617	385.847412
1281.987305	278.739197
1280.916992	477.641022
1279.845703	270.282379
1278.775391	510.733185
1277.704102	645.924622
1276.632813	365.368561
1275.560547	495.677368
1274.489258	931.483276
1273.416992	783.057556
1272.344727	683.575989
1271.271484	872.381653
1270.199219	675.264771
1269.125977	883.543701
1268.052734	691.407837
1266.979492	831.273865
1265.905273	807.601990
1264.831055	764.431274
1263.756836	850.545532
1262.682617	926.869324
1261.607422	737.433228
1260.533203	801.562744
1259.458008	919.267761
1258.381836	793.293213
1257.306641	730.700684
1256.230469	653.517944
1255.154297	722.436279
1254.078125	830.265076
1253.001953	762.819519
1251.924805	1089.538696
1250.847656	817.715515
1249.770508	708.938843
1248.692383	687.723694
1247.615234	321.325531
1246.537109	754.644897
1245.458984	813.568787
1244.379883	393.883881
1243.300781	472.250519
1242.222656	693.829163
1241.142578	767.196899
1240.063477	838.085205
1238.983398	600.742371
1237.904297	606.086182
1236.823242	941.261841
1235.743164	757.327393
1234.662109	684.968506
1233.582031	474.452820
1232.500977	765.633911
1231.418945	463.061737
1230.337891	870.326355
1229.255859	592.021484
1228.173828	369.495605
1227.090820	362.470886
1226.008789	582.912720
1224.925781	570.936279
1223.842773	411.368622
1222.759766	529.966858
1221.675781	411.507935
1220.591797	324.492859
1219.507813	425.997192
1218.423828	582.993042
1217.338867	353.343109
1216.254883	575.421753
1215.169922	686.277344
1214.083984	430.077209
1212.999023	702.551453
1211.913086	533.252197
1210.827148	491.852814
1209.741211	621.688904
1208.654297	411.392670
1207.567383	271.063446
1206.480469	169.322037
1205.393555	368.822357
1204.306641	158.593430
1203.218750	297.693176
1202.130859	256.061127
1201.042969	173.468491
1199.954102	139.008347
1198.865234	73.231705
1197.776367	183.087616
1196.687500	288.036865
1195.598633	263.018829
1194.508789	173.036591
1193.418945	-138.122177
1192.329102	45.929180
1191.238281	114.504311
1190.147461	295.916412
1189.056641	-190.520004
1187.965820	34.007561
1186.875000	11.108570
1185.783203	91.375885
1184.691406	-32.414085
1183.599609	-223.370590
1182.506836	-28.113691
1181.414063	49.502331
1180.321289	-223.006699
1179.228516	34.302822
1178.135742	274.677216
1177.041992	-12.218493
1175.948242	-267.890625
1174.854492	127.915024
1173.759766	-75.093590
1172.665039	4.415279
1171.570313	95.809189
1170.475586	-21.050129
1169.380859	46.300632
1168.285156	300.120148
1167.189453	11.000185
1166.093750	-440.591949
1164.997070	-120.044159
1163.900391	-210.676559
1162.803711	-248.752289
1161.707031	59.471394
1160.609375	85.739410
1159.512695	353.087097
1158.415039	195.415848
1157.316406	290.716431
1156.218750	426.501007
1155.120117	345.129791
1154.021484	330.527222
1152.922852	-51.257153
1151.823242	-154.029282
1150.723633	45.858063
1149.624023	-114.139282
1148.524414	-93.063484
1147.423828	-367.333801
1146.323242	-101.048920
1145.222656	-37.243179
1144.122070	-282.872742
1143.020508	18.811083
1141.918945	-48.376183
1140.817383	8.107370
1139.715820	52.653286
1138.613281	-95.399895
1137.510742	-214.890823
1136.408203	-156.146683
1135.305664	45.079613
1134.202148	115.564095
1133.098633	259.602997
1131.995117	220.769592
1130.891602	68.014122
1129.787109	219.026688
1128.682617	267.945435
1127.578125	323.941345
1126.473633	389.384613
1125.368164	400.254425
1124.262695	712.112793
1123.157227	495.400330
1122.050781	226.652863
1120.944336	164.080887
1119.837891	350.164063
1118.731445	105.286324
1117.625000	317.323822
1116.517578	105.679672
1115.410156	189.853455
1114.302734	44.557289
1113.194336	5.735319
1112.085938	409.035614
1110.977539	266.148804
1109.869141	397.453033
1108.759766	516.880798
1107.651367	175.670349
1106.541016	198.280823
1105.431641	-12.840217
1104.321289	42.868343
1103.211914	214.199371
1102.100586	199.065292
1100.990234	242.927216
1099.878906	491.947906
1098.768555	380.142822
1097.656250	332.037842
1096.544922	121.369301
1095.432617	473.921204
1094.320313	404.687164
1093.208008	173.008301
1092.095703	273.440460
1090.982422	355.014160
1089.869141	149.461197
1088.755859	120.493706
1087.641602	152.722305
1086.527344	316.667816
1085.413086	315.977875
1084.298828	498.679138
1083.183594	284.142090
1082.069336	318.805115
1080.954102	372.275269
1079.837891	134.530396
1078.722656	390.022369
1077.606445	131.333008
1076.490234	84.027657
1075.373047	-45.343235
1074.255859	231.221130
1073.139648	162.945984
1072.021484	279.974670
1070.904297	171.953232
1069.786133	281.989441
1068.667969	293.609253
1067.549805	305.274689
1066.430664	136.640015
1065.312500	319.372711
1064.193359	-57.432697
1063.073242	106.635178
1061.954102	137.311844
1060.833984	-110.362579
1059.713867	6.996747
1058.592773	147.737717
1057.472656	12.622714
1056.351563	-68.618309
1055.230469	-81.995308
1054.108398	-27.558659
1052.987305	-75.847275
1051.865234	-135.726486
1050.743164	126.652824
1049.620117	178.914307
1048.497070	81.877640
1047.374023	-194.678970
1046.250977	86.401588
1045.127930	246.165070
1044.003906	382.610352
1042.879883	22.611439
1041.754883	-292.875671
1040.630859	90.766701
1039.505859	-77.706367
1038.380859	-15.491571
1037.254883	116.607552
1036.129883	106.749084
1035.003906	-42.651276
1033.876953	-247.741089
1032.750977	-6.077622
1031.624023	214.622406
1030.497070	107.499542
1029.370117	0.507495
1028.242188	-150.504486
1027.115234	-273.485138
1025.986328	-261.614197
1024.858398	-17.449207
1023.730469	15.423542
1022.601563	-325.328064
1021.471680	-375.771759
1020.342773	-312.427582
1019.212891	-341.803833
1018.083008	-215.714157
1016.953125	-91.912079
1015.823242	-97.879730
1014.692383	-131.566025
1013.561523	-234.648270
1012.430664	-96.710220
1011.298828	168.613846
1010.166992	75.058411
1009.035156	162.176376
1007.903320	91.987434
1006.770508	276.404388
1005.637695	877.161316
1004.504883	742.375488
1003.371094	1120.983276
1002.238281	1370.069214
1001.104492	868.117310
999.969727	592.895508
998.835938	-58.592564
997.701172	209.372131
996.566406	126.388023
995.430664	-182.662750
994.295898	-32.267399
993.160156	173.514267
992.024414	144.028351
990.887695	135.401321
989.750977	18.514227
988.614258	86.163673
987.477539	31.740011
986.340820	129.485107
985.203125	158.174194
984.065430	189.242447
982.926758	248.014023
981.789063	154.935242
980.650391	89.604027
979.511719	-132.046783
978.372070	-22.302216
977.233398	57.586075
976.093750	215.689194
974.953125	307.149414
973.813477	1.120777
972.672852	108.844704
971.532227	124.727921
970.390625	-15.453652
969.250000	46.535366
968.108398	198.093155
966.966797	53.653393
965.824219	113.539070
964.681641	162.011810
963.539063	222.008331
962.396484	300.395020
961.253906	387.993378
960.110352	-26.191813
958.966797	-2.545817
957.822266	-17.766825
956.678711	164.015488
955.534180	32.161545
954.388672	-28.604801
953.244141	-16.046478
952.098633	351.166016
950.953125	-20.462656
949.807617	323.855591
948.661133	117.147537
947.514648	8.882484
946.368164	-204.372284
945.221680	-138.760422
944.074219	-31.999121
942.926758	-91.908455
941.779297	156.453812
940.630859	203.925278
939.483398	171.571472
938.334961	239.668381
937.185547	216.570435
936.037109	426.110382
934.887695	45.197289
933.737305	357.357422
932.587891	234.221970
931.437500	-7.252826
930.287109	-18.538170
929.136719	54.477932
927.985352	179.869797
926.834961	-54.335365
925.682617	-190.538895
924.531250	-262.941681
923.378906	-57.803856
922.226563	-2.784447
921.074219	154.542923
919.921875	-99.508667
918.768555	-139.819748
917.615234	74.339111
916.460938	227.122559
915.307617	-174.134399
914.153320	-141.603455
912.999023	-54.588562
911.843750	-53.798225
910.688477	-157.319656
909.533203	-40.789009
908.377930	-69.389359
907.221680	-102.479538
906.066406	-133.269913
904.909180	-82.447411
903.752930	-271.736145
902.595703	25.975832
901.438477	-54.531681
900.281250	175.120758
899.123047	-127.118950
897.965820	52.698772
896.807617	10.779760
895.648438	-74.068764
894.489258	-66.172539
893.331055	41.179764
892.170898	76.184486
891.011719	120.212814
889.851563	-77.453094
888.691406	-159.853851
887.531250	177.706467
886.370117	50.148518
885.208984	-140.533112
884.047852	-19.790937
882.885742	-0.604642
881.724609	56.899113
880.562500	172.990829
879.399414	268.739502
878.237305	-27.657227
877.074219	135.660965
875.911133	55.643837
874.747070	266.134003
873.583008	413.475800
872.418945	288.398499
871.254883	278.123505
870.089844	189.104797
868.925781	160.831299
867.759766	179.778549
866.594727	-30.605522
865.428711	147.910446
864.262695	557.760864
863.096680	277.731750
861.930664	339.191193
860.763672	279.347015
859.596680	257.668976
858.428711	274.128601
857.260742	153.682007
856.092773	546.968872
854.924805	336.746063
853.756836	281.301727
852.587891	277.412079
851.418945	520.017822
850.249023	368.129608
849.080078	305.878021
847.910156	252.581909
846.739258	145.543167
845.569336	148.197418
844.398438	179.910263
843.227539	63.900185
842.056641	46.326691
840.884766	-76.381752
839.712891	138.536514
838.541016	277.309418
837.368164	333.293152
836.196289	208.230728
835.022461	427.182007
833.849609	259.642822
832.675781	368.992096
831.501953	109.943077
830.328125	87.520782
829.154297	65.064735
827.979492	209.866608
826.804688	176.153641
825.628906	15.332706
824.454102	177.737747
823.278320	101.581268
822.102539	43.235287
820.925781	22.739500
819.749023	77.919205
818.572266	32.840759
817.395508	-61.230202
816.217773	18.269421
815.040039	-144.811356
813.862305	-112.130615
812.684570	-241.842545
811.505859	-269.272736
810.327148	-296.733948
809.147461	-202.012756
807.968750	-29.629120
806.789063	-263.822357
805.609375	-233.707657
804.428711	-174.790375
803.248047	-40.484409
802.067383	-210.281509
800.886719	94.699646
799.705078	-159.413437
798.523438	-371.319550
797.341797	-99.897057
796.160156	-143.360168
794.977539	-104.858757
793.794922	-124.013206
792.611328	-218.498764
791.428711	-91.558556
790.245117	86.202370
789.060547	35.884308
787.876953	231.154602
786.692383	19.269402
785.507813	340.444702
784.323242	95.396286
783.137695	-16.933920
781.952148	109.439789
780.766602	213.627792
779.580078	68.120872
778.393555	92.707634
777.207031	150.371582
776.020508	-23.798265
774.833008	234.642014
773.645508	137.709717
772.458008	243.736145
771.270508	40.945137
770.082031	32.251373
768.893555	1.500460
767.704102	169.085587
766.514648	92.012619
765.325195	103.069977
764.135742	188.981659
762.946289	136.133804
761.755859	261.595428
760.565430	206.532684
759.374023	320.897430
758.183594	52.467968
756.992188	149.207138
755.799805	210.721863
754.608398	142.517075
753.416016	289.702118
752.223633	144.615173
751.030273	32.546078
749.837891	54.484173
748.644531	85.200958
747.450195	137.860077
746.256836	-44.304947
745.062500	-138.616348
743.868164	14.978966
742.672852	-88.049438
741.477539	34.796822
740.282227	273.767334
739.086914	-61.485947
737.890625	131.424561
736.695313	-50.277554
735.498047	-218.731369
734.301758	239.045105
733.104492	-80.375595
731.907227	267.793823
730.709961	-1.111122
729.511719	14.478867
728.313477	78.198654
727.115234	-61.393661
725.916992	6.750243
724.717773	212.564987
723.518555	92.806335
722.318359	-18.118404
721.119141	451.888550
719.918945	-10.467012
718.718750	-73.150246
717.517578	243.921967
716.316406	216.204300
715.115234	9.697996
713.914063	256.890594
712.711914	155.210938
711.509766	-103.294777
710.307617	124.290581
709.104492	162.292358
707.902344	8.666589
706.698242	18.480980
705.495117	243.863129
704.291016	-170.677917
703.086914	-106.260582
701.882813	12.571052
700.678711	74.856796
699.473633	93.687653
698.268555	171.265137
697.062500	-174.940872
695.857422	4.912944
694.651367	-104.179611
693.444336	106.110191
692.238281	120.939659
691.031250	-74.746124
689.824219	-383.133087
688.616211	61.627480
687.409180	-146.729599
686.200195	128.732117
684.992188	44.183697
683.784180	189.530319
682.575195	-278.475037
681.366211	-44.150032
680.156250	-104.483894
678.946289	-145.231995
677.736328	-155.584183
676.526367	-25.156195
675.315430	367.158325
674.104492	49.628899
672.893555	-16.749098
671.682617	-13.826057
670.470703	-84.359047
669.258789	65.702187
668.046875	64.464043
666.833984	162.683014
665.621094	-132.257065
664.408203	76.220680
663.194336	-145.033661
661.981445	177.871262
660.767578	60.396648
659.552734	387.527344
658.338867	15.597512
657.124023	73.087898
655.908203	42.190083
654.693359	270.038544
653.477539	-36.678997
652.261719	-321.671875
651.045898	-74.389595
649.829102	112.509552
648.612305	-2.104019
647.395508	128.778900
646.177734	130.497879
644.959961	67.684692
643.742188	222.201828
642.524414	337.950745
641.305664	-62.403107
640.086914	313.515808
638.868164	457.145782
637.648438	175.257523
636.429688	3.061838
635.208984	-7.960992
633.989258	-70.522560
632.768555	-229.664627
631.547852	-135.477066
630.327148	-45.639240
629.106445	230.784622
627.884766	99.543060
626.663086	36.954189
625.440430	165.174576
624.217773	336.168732
622.995117	241.329208
621.772461	193.626587
620.549805	137.330261
619.326172	322.996735
618.102539	-208.686844
616.877930	19.673725
615.654297	40.289131
614.429688	84.365959
613.204102	-260.936157
611.979492	-45.876945
610.753906	113.419662
609.528320	150.723053
608.301758	102.444481
607.075195	-16.412172
605.848633	-205.798431
604.622070	-53.511490
