# Supplementary material for: Raman spectroscopy accurately differentiates mucosal healing from non-healing and biochemical changes following biological therapy in inflammatory bowel disease
Source: PLoS One. 2021 Jun 2;16(6):e0252210. doi: 10.1371/journal.pone.0252210 (PMC8172032; doi:10.1371/journal.pone.0252210)
Supplement: S4 Dataset — (ZIP) [file pone.0252210.s006.zip › CD Mucosal healing/EC040-1_base sub CR removed_72__X_-10546.3__Y_37152.1__Z_-59.0858__Time_816.txt]

1714.640625	3.218123
1713.664063	110.421265
1712.687500	-78.538177
1711.709961	91.926308
1710.733398	26.449604
1709.755859	-14.837810
1708.778320	-93.559395
1707.799805	12.669953
1706.821289	-108.735703
1705.843750	13.708166
1704.864258	-21.790802
1703.885742	-81.236732
1702.907227	-89.692352
1701.927734	-49.874611
1700.948242	59.604900
1699.968750	46.161758
1698.988281	-1.899740
1698.007813	-92.553101
1697.028320	65.543083
1696.046875	-30.117126
1695.066406	66.777565
1694.084961	86.342842
1693.104492	23.323305
1692.123047	29.906977
1691.140625	82.031761
1690.159180	11.601811
1689.176758	160.128632
1688.194336	218.108810
1687.211914	188.272934
1686.228516	291.931366
1685.246094	161.223648
1684.262695	222.621399
1683.279297	225.592987
1682.295898	268.725128
1681.311523	301.387634
1680.327148	347.559662
1679.342773	215.597351
1678.358398	331.382874
1677.374023	471.275299
1676.388672	419.802124
1675.403320	389.840881
1674.417969	336.180206
1673.432617	431.608551
1672.446289	593.635071
1671.459961	532.626282
1670.473633	586.076782
1669.487305	607.846619
1668.500977	624.506226
1667.513672	569.686951
1666.526367	722.104248
1665.539063	712.807556
1664.550781	557.810791
1663.563477	795.608154
1662.575195	638.412537
1661.586914	831.410400
1660.598633	772.733521
1659.609375	783.162964
1658.620117	751.392456
1657.631836	717.181274
1656.641602	725.526794
1655.652344	800.243347
1654.662109	533.658508
1653.672852	648.434998
1652.681641	440.552856
1651.691406	444.545715
1650.701172	424.904449
1649.709961	476.817230
1648.718750	383.486023
1647.727539	440.990936
1646.735352	377.081451
1645.744141	223.542664
1644.751953	199.624283
1643.759766	268.276703
1642.766602	334.395905
1641.774414	73.360352
1640.781250	73.799164
1639.788086	61.177689
1638.794922	61.876961
1637.801758	-16.409014
1636.807617	113.728058
1635.813477	51.512218
1634.819336	-29.010036
1633.825195	-30.349829
1632.830078	68.506989
1631.834961	83.150681
1630.839844	-23.226782
1629.844727	-108.405571
1628.849609	-143.454422
1627.853516	-41.583347
1626.857422	-158.012604
1625.861328	-119.141495
1624.865234	-30.253567
1623.868164	-222.621460
1622.871094	8.315048
1621.874023	-144.429703
1620.876953	-50.097706
1619.879883	-16.160385
1618.881836	23.066063
1617.883789	57.073769
1616.885742	-32.253666
1615.887695	106.810661
1614.888672	80.559746
1613.889648	-29.583235
1612.890625	-8.519204
1611.891602	-73.960587
1610.892578	-0.414196
1609.892578	54.775562
1608.892578	-76.077972
1607.892578	-18.241743
1606.892578	65.772697
1605.891602	168.088440
1604.890625	42.601437
1603.889648	48.041977
1602.888672	-53.810299
1601.887695	-11.726966
1600.885742	98.339600
1599.883789	-50.549889
1598.881836	-92.189331
1597.879883	-47.563492
1596.876953	72.813385
1595.874023	-39.427456
1594.871094	-31.477163
1593.868164	-49.673824
1592.864258	-67.891930
1591.861328	-65.247139
1590.857422	20.882872
1589.853516	-44.409752
1588.848633	65.082603
1587.844727	-10.703969
1586.839844	-29.130619
1585.834961	67.122208
1584.830078	19.920536
1583.824219	19.597507
1582.819336	24.435637
1581.813477	24.006207
1580.807617	99.049202
1579.800781	72.450508
1578.794922	30.186157
1577.788086	-4.314870
1576.781250	39.200050
1575.773438	152.872162
1574.766602	89.561508
1573.758789	5.404305
1572.750977	12.210294
1571.743164	81.326683
1570.735352	106.161293
1569.726563	-58.760429
1568.718750	36.081867
1567.708984	-4.247592
1566.700195	-39.441353
1565.691406	-38.355160
1564.681641	35.320038
1563.671875	-36.430099
1562.662109	94.124947
1561.652344	-34.834057
1560.641602	85.121964
1559.630859	5.308776
1558.620117	-22.713295
1557.609375	115.046783
1556.597656	9.107818
1555.586914	-34.700016
1554.575195	56.091190
1553.563477	22.469387
1552.550781	-6.053595
1551.539063	92.170685
1550.526367	-42.626675
1549.513672	-81.735016
1548.500977	83.417236
1547.487305	69.972580
1546.473633	-59.899433
1545.459961	-50.225719
1544.446289	44.633831
1543.432617	69.601120
1542.417969	-50.195702
1541.404297	-66.723213
1540.389648	71.584877
1539.374023	80.662102
1538.359375	-80.693787
1537.343750	-35.643463
1536.328125	244.063522
1535.312500	18.017860
1534.296875	-37.823490
1533.280273	79.003654
1532.263672	46.188713
1531.247070	-48.550995
1530.230469	201.917908
1529.212891	-57.859028
1528.196289	127.944374
1527.178711	25.189604
1526.160156	94.866882
1525.142578	35.746323
1524.124023	82.063072
1523.106445	-2.923598
1522.087891	99.801964
1521.068359	73.816574
1520.049805	96.616875
1519.030273	-6.632918
1518.010742	-14.830663
1516.991211	-30.811308
1515.971680	140.661514
1514.951172	47.445232
1513.930664	38.928043
1512.910156	9.802930
1511.889648	-27.083771
1510.868164	-5.013949
1509.846680	-83.080978
1508.826172	-53.447773
1507.803711	-67.506554
1506.782227	-135.461273
1505.759766	-82.984154
1504.737305	15.535020
1503.714844	-132.027481
1502.692383	-20.858316
1501.668945	-214.582520
1500.646484	-139.413879
1499.623047	-79.704361
1498.599609	-45.672920
1497.575195	-139.668350
1496.550781	-128.783997
1495.527344	-28.424494
1494.502930	-48.362652
1493.477539	-91.361816
1492.453125	-16.797472
1491.427734	4.009487
1490.402344	68.198502
1489.376953	-56.725033
1488.350586	-20.742519
1487.325195	73.921402
1486.298828	176.154465
1485.272461	183.865417
1484.245117	112.419403
1483.218750	168.541321
1482.191406	229.698242
1481.164063	94.427483
1480.136719	163.157822
1479.108398	277.704529
1478.080078	348.847168
1477.052734	358.787781
1476.023438	139.405441
1474.995117	297.052216
1473.965820	390.939453
1472.937500	484.773956
1471.908203	547.996521
1470.877930	560.269287
1469.848633	442.772736
1468.818359	460.118530
1467.788086	596.971680
1466.757813	761.723328
1465.727539	628.971680
1464.696289	852.073303
1463.665039	759.990112
1462.633789	876.255859
1461.602539	685.140076
1460.570313	801.356750
1459.539063	767.740234
1458.506836	982.880493
1457.473633	758.894287
1456.441406	890.221436
1455.408203	975.828796
1454.375000	911.775452
1453.341797	1086.099365
1452.308594	1143.746338
1451.274414	1018.887817
1450.241211	1058.808716
1449.207031	1050.581909
1448.171875	1006.904602
1447.137695	978.464417
1446.102539	967.766907
1445.067383	1144.403564
1444.032227	936.319153
1442.997070	923.166260
1441.960938	945.447510
1440.924805	1028.440674
1439.888672	840.870300
1438.852539	757.053955
1437.816406	723.849731
1436.779297	728.584167
1435.742188	877.348694
1434.705078	556.276978
1433.666992	619.209961
1432.629883	369.089142
1431.591797	404.337219
1430.553711	217.523117
1429.514648	232.668121
1428.476563	215.058533
1427.437500	73.907341
1426.398438	89.189926
1425.359375	107.028404
1424.320313	253.443283
1423.280273	178.080063
1422.240234	47.367504
1421.200195	151.005753
1420.159180	108.577896
1419.119141	58.669537
1418.078125	76.787231
1417.037109	102.495651
1415.996094	4.952846
1414.954102	93.647789
1413.912109	6.303136
1412.870117	-106.096947
1411.828125	68.195335
1410.786133	129.362823
1409.743164	-30.582890
1408.700195	0.533127
1407.657227	71.880463
1406.614258	90.517357
1405.570313	46.427708
1404.527344	-35.231400
1403.483398	86.477936
1402.438477	-105.452843
1401.394531	-186.857315
1400.349609	-122.707428
1399.304688	16.700815
1398.259766	-59.489079
1397.214844	37.359047
1396.168945	-123.886299
1395.123047	45.707077
1394.077148	-65.249641
1393.031250	9.221416
1391.984375	-41.469589
1390.937500	63.123848
1389.890625	85.147980
1388.843750	97.218773
1387.796875	-0.721184
1386.749023	1.482132
1385.701172	-1.251082
1384.653320	36.081276
1383.604492	-163.989212
1382.556641	-21.552649
1381.507813	-106.468811
1380.458984	21.033623
1379.410156	-98.685440
1378.360352	98.796417
1377.310547	-10.776102
1376.260742	-15.416694
1375.210938	174.632401
1374.161133	-131.761703
1373.110352	38.405178
1372.059570	36.511101
1371.008789	12.246367
1369.957031	-84.228470
1368.906250	-98.357506
1367.854492	-15.255482
1366.802734	28.022625
1365.750000	83.794281
1364.698242	-9.775330
1363.645508	153.148193
1362.592773	2.488570
1361.540039	3.736186
1360.486328	144.351303
1359.433594	153.157089
1358.379883	149.585617
1357.326172	163.480621
1356.271484	65.581329
1355.216797	104.459297
1354.163086	143.386047
1353.107422	43.252769
1352.052734	290.895844
1350.998047	275.314789
1349.942383	170.434631
1348.886719	219.527649
1347.830078	362.940857
1346.774414	330.226685
1345.717773	396.786743
1344.661133	433.620544
1343.604492	537.430115
1342.546875	542.106567
1341.490234	452.677399
1340.432617	702.748657
1339.375000	561.414795
1338.316406	546.487976
1337.258789	474.679260
1336.200195	492.062897
1335.141602	469.894135
1334.082031	638.299805
1333.023438	485.105194
1331.963867	542.242310
1330.904297	413.957489
1329.844727	570.066284
1328.784180	506.184387
1327.723633	491.797668
1326.663086	714.629333
1325.602539	601.497009
1324.541992	653.909058
1323.480469	553.269043
1322.418945	593.411011
1321.357422	448.492401
1320.295898	523.264221
1319.233398	649.843445
1318.170898	554.449341
1317.108398	498.585876
1316.045898	551.250122
1314.982422	665.540222
1313.918945	698.503784
1312.855469	650.191101
1311.791992	720.157410
1310.728516	681.778259
1309.664063	554.817810
1308.599609	637.160950
1307.535156	746.567383
1306.469727	735.399170
1305.404297	571.759155
1304.338867	538.557129
1303.273438	709.467346
1302.208008	838.540588
1301.141602	780.800964
1300.075195	627.283997
1299.008789	741.621033
1297.942383	607.872498
1296.875000	604.341553
1295.807617	581.192871
1294.740234	533.528442
1293.672852	554.611572
1292.604492	462.847748
1291.537109	574.723572
1290.468750	529.618713
1289.399414	521.322205
1288.331055	736.102783
1287.261719	494.977386
1286.192383	645.987549
1285.123047	556.882751
1284.052734	350.269958
1282.983398	488.997772
1281.913086	534.647217
1280.841797	494.620667
1279.771484	430.149017
1278.700195	368.155212
1277.628906	526.316467
1276.557617	586.598572
1275.486328	558.844299
1274.414063	521.324280
1273.341797	515.587769
1272.269531	512.295410
1271.197266	560.296875
1270.124023	640.019470
1269.050781	639.131165
1267.977539	543.038696
1266.904297	556.803223
1265.830078	568.113281
1264.756836	452.562592
1263.681641	646.787048
1262.607422	655.604065
1261.533203	552.267639
1260.458008	658.567932
1259.382813	594.237854
1258.307617	717.509094
1257.231445	650.729248
1256.155273	423.246216
1255.079102	731.454163
1254.002930	637.892273
1252.926758	597.891235
1251.849609	674.669922
1250.772461	556.800842
1249.695313	487.601013
1248.617188	535.114441
1247.540039	687.111755
1246.461914	518.220093
1245.382813	565.625793
1244.304688	474.522858
1243.225586	555.869019
1242.146484	676.004700
1241.067383	516.885620
1239.988281	624.787537
1238.908203	601.579529
1237.828125	505.572723
1236.748047	314.986694
1235.667969	512.442871
1234.586914	595.833252
1233.505859	465.856323
1232.424805	483.727814
1231.343750	472.485229
1230.261719	509.657135
1229.179688	474.128326
1228.097656	465.213654
1227.015625	516.784180
1225.932617	391.627197
1224.850586	426.183075
1223.767578	342.153015
1222.683594	185.566193
1221.600586	353.018921
1220.516602	259.277222
1219.432617	339.553345
1218.347656	284.437714
1217.263672	-19.517944
1216.178711	403.614258
1215.093750	333.913513
1214.008789	283.517090
1212.922852	353.782471
1211.836914	223.686401
1210.750977	378.291077
1209.665039	448.363281
1208.579102	289.269440
1207.492188	325.489380
1206.405273	320.673065
1205.318359	221.829941
1204.230469	178.399338
1203.142578	371.009308
1202.054688	120.365234
1200.966797	132.233032
1199.877930	79.053375
1198.790039	146.190002
1197.701172	-20.146473
1196.611328	-63.771236
1195.522461	0.809609
1194.432617	43.672699
1193.342773	-24.112024
1192.252930	-7.791202
1191.162109	-29.973171
1190.072266	67.931633
1188.981445	-24.001429
1187.889648	-19.890154
1186.798828	-143.063644
1185.707031	-95.814880
1184.615234	30.556866
1183.523438	-123.874123
1182.430664	-93.591850
1181.337891	-123.320709
1180.245117	43.516548
1179.152344	181.469376
1178.059570	46.118961
1176.965820	47.347870
1175.872070	31.763531
1174.778320	-12.596771
1173.683594	-47.408638
1172.588867	11.107384
1171.494141	112.631210
1170.399414	-25.204119
1169.303711	37.915951
1168.208984	-18.613493
1167.113281	49.171822
1166.016602	-5.038958
1164.920898	160.616806
1163.824219	-87.226860
1162.727539	-48.330097
1161.630859	181.578934
1160.533203	120.020149
1159.435547	58.447453
1158.337891	49.370987
1157.240234	135.707169
1156.141602	62.117935
1155.043945	145.947144
1153.944336	141.458984
1152.845703	8.197777
1151.747070	8.436786
1150.647461	-96.219757
1149.547852	-131.775085
1148.447266	-114.953621
1147.347656	20.897589
1146.247070	20.938084
1145.146484	-26.663816
1144.044922	6.628137
1142.944336	80.322159
1141.842773	-31.595261
1140.741211	49.136162
1139.638672	-107.970352
1138.537109	53.497005
1137.434570	43.742317
1136.332031	-148.992554
1135.228516	109.664467
1134.125977	49.937901
1133.022461	99.425720
1131.917969	160.726166
1130.814453	141.282669
1129.709961	318.756104
1128.605469	391.743042
1127.500977	481.272522
1126.396484	385.784637
1125.291016	532.113708
1124.185547	410.531342
1123.080078	108.895554
1121.973633	240.897156
1120.868164	197.554230
1119.761719	123.421379
1118.654297	281.301056
1117.547852	76.964363
1116.440430	211.079636
1115.333008	44.661251
1114.225586	230.720688
1113.117188	199.120987
1112.008789	84.773071
1110.900391	187.915009
1109.791992	198.834183
1108.682617	176.653885
1107.573242	307.999908
1106.463867	47.270042
1105.354492	249.388855
1104.244141	137.467422
1103.133789	337.086670
1102.023438	144.959335
1100.913086	394.001709
1099.801758	282.106567
1098.690430	149.036530
1097.579102	329.522369
1096.467773	191.776825
1095.355469	315.608673
1094.243164	281.557861
1093.130859	193.355194
1092.017578	178.173248
1090.905273	313.652161
1089.791992	211.372162
1088.677734	207.952667
1087.564453	319.802887
1086.450195	97.648544
1085.335938	232.983673
1084.221680	224.869141
1083.106445	353.064453
1081.991211	344.928375
1080.875977	137.130661
1079.760742	232.395721
1078.644531	240.742371
1077.528320	176.322327
1076.412109	306.734009
1075.295898	214.190094
1074.178711	210.834442
1073.061523	118.370468
1071.944336	16.582613
1070.826172	78.943375
1069.708984	138.949982
1068.590820	30.232214
1067.471680	289.361664
1066.353516	161.952637
1065.234375	287.497803
1064.115234	267.861511
1062.996094	42.294521
1061.875977	104.650749
1060.755859	106.175377
1059.635742	112.395462
1058.515625	-45.044743
1057.394531	185.667740
1056.273438	-81.527214
1055.152344	100.062981
1054.031250	-15.095693
1052.909180	-127.845467
1051.787109	212.479996
1050.665039	153.472626
1049.541992	117.854233
1048.418945	56.610863
1047.295898	77.075165
1046.172852	25.254566
1045.048828	-33.514320
1043.925781	-1.301338
1042.801758	30.921600
1041.676758	-44.033329
1040.552734	100.068520
1039.427734	29.853035
1038.302734	45.859661
1037.176758	-31.234035
1036.050781	75.612274
1034.924805	121.942070
1033.798828	28.701162
1032.672852	7.640026
1031.545898	319.141418
1030.418945	100.481789
1029.291992	98.116669
1028.164063	-71.523262
1027.036133	-45.900955
1025.908203	-161.932495
1024.780273	-191.954865
1023.651367	-87.278046
1022.522461	-193.824112
1021.393555	-38.066849
1020.264648	-98.096214
1019.134766	-95.437874
1018.004883	-106.652809
1016.875000	-208.236313
1015.744141	-210.070892
1014.613281	10.592852
1013.482422	99.143890
1012.351563	25.564421
1011.219727	-27.101210
1010.088867	96.250526
1008.956055	55.248322
1007.824219	215.631119
1006.691406	274.186737
1005.558594	527.044006
1004.425781	860.762756
1003.292969	1007.109741
1002.159180	873.760315
1001.025391	645.775879
999.891602	397.150574
998.756836	146.373505
997.622070	29.690315
996.487305	-93.818810
995.352539	-60.275864
994.216797	-33.628262
993.081055	-36.938145
991.945313	-81.718163
990.808594	-20.360960
989.672852	-65.030334
988.536133	3.300892
987.398438	-13.616178
986.261719	-39.690746
985.124023	-1.220615
983.986328	-121.607216
982.847656	-53.117012
981.709961	-19.135178
980.571289	17.176514
979.432617	58.116608
978.292969	172.682434
977.153320	29.699760
976.013672	-30.407705
974.874023	111.815948
973.734375	60.999481
972.593750	145.790741
971.453125	118.046501
970.311523	173.022095
969.170898	42.067646
968.029297	-38.288387
966.886719	131.548615
965.745117	81.120895
964.602539	97.272530
963.459961	81.357986
962.317383	113.636765
961.173828	15.302902
960.030273	93.494888
958.886719	240.419449
957.743164	55.221802
956.598633	71.652733
955.454102	-10.319383
954.309570	-21.260315
953.165039	75.388184
952.019531	-13.265545
950.874023	-14.927160
949.727539	-37.127926
948.582031	114.460213
947.435547	83.178429
946.289063	49.665615
945.141602	196.674805
943.995117	-60.588345
942.847656	49.921692
941.699219	169.547363
940.551758	26.698215
939.403320	57.362331
938.254883	-76.195709
937.105469	-20.362354
935.957031	106.165199
934.807617	50.303017
933.658203	169.987381
932.507813	209.902283
931.357422	-25.799280
930.207031	27.875368
929.056641	63.343704
927.906250	-58.239502
926.754883	-9.047585
925.603516	-48.582973
924.451172	128.031830
923.298828	-2.423459
922.146484	46.833851
920.994141	36.995613
919.841797	138.549576
918.688477	-139.349304
917.535156	-51.373611
916.380859	-26.999197
915.227539	-41.206600
914.073242	98.973907
912.918945	-58.173321
911.763672	-94.972702
910.608398	-163.484665
909.453125	-127.621880
908.297852	-89.485466
907.141602	-110.276726
905.985352	-135.566910
904.829102	-9.025540
903.672852	-167.922684
902.515625	-45.918541
901.358398	39.825699
900.201172	-84.955170
899.042969	52.846302
897.884766	27.707531
896.726563	-72.041954
895.568359	-79.010132
894.409180	36.127316
893.250000	110.542084
892.090820	33.536354
890.930664	-52.454174
889.771484	6.168205
888.611328	33.164104
887.450195	139.178543
886.289063	98.447586
885.128906	48.723854
883.966797	93.789368
882.805664	-50.613556
881.643555	71.146980
880.481445	30.545273
879.319336	-14.534418
878.156250	8.019547
876.993164	199.533020
875.830078	-120.300171
874.666016	64.417801
873.502930	134.246277
872.338867	48.752895
871.173828	75.815125
870.009766	12.888767
868.844727	100.687019
867.679688	174.959534
866.513672	85.097374
865.348633	42.481121
864.182617	76.287903
863.015625	312.259491
861.849609	20.342873
860.682617	128.239624
859.515625	-24.308405
858.347656	146.395584
857.180664	121.815178
856.012695	254.275055
854.843750	384.432068
853.675781	175.961716
852.506836	189.513916
851.337891	203.061020
850.167969	234.526443
848.999023	73.334709
847.829102	98.097717
846.658203	440.783875
845.488281	176.687836
844.317383	69.370743
843.146484	69.497353
841.975586	58.438442
840.803711	215.107742
839.631836	87.754013
838.459961	159.397476
837.287109	128.205795
836.114258	21.062504
834.941406	72.559151
833.768555	121.794106
832.594727	200.026825
831.420898	142.059875
830.247070	260.410553
829.072266	220.296387
827.898438	35.215313
826.722656	146.802643
825.547852	111.189240
824.372070	24.321047
823.196289	73.421570
822.020508	77.935944
820.844727	62.396206
819.667969	55.764973
818.491211	-68.862129
817.313477	-30.957054
816.136719	-6.426969
814.958984	111.522675
813.781250	-204.305435
812.602539	111.525932
811.423828	-41.878735
810.245117	-288.566467
809.066406	-64.066643
807.886719	133.661438
806.707031	-110.693726
805.527344	69.171486
804.346680	93.547806
803.166992	11.370995
801.985352	-81.870308
800.804688	-46.408104
799.623047	-183.964539
798.441406	-93.078575
797.259766	-95.349922
796.078125	-64.385117
794.895508	-9.069234
793.712891	50.641800
792.529297	-9.279685
791.346680	-122.320610
790.163086	54.671787
788.978516	-109.251816
787.794922	14.533026
786.610352	-96.231125
785.425781	153.533051
784.241211	-54.517296
783.055664	104.469017
781.870117	18.059559
780.684570	66.459328
779.498047	-97.232475
778.311523	-42.222664
777.125000	118.731819
775.938477	-139.804657
774.750977	14.455533
773.563477	-23.320379
772.375977	-125.056335
771.187500	40.085079
769.999023	-2.110748
768.810547	15.217396
767.622070	21.508839
766.432617	78.458359
765.243164	-269.925018
764.053711	0.655475
762.863281	183.031265
761.672852	114.378387
760.482422	177.784592
759.291992	82.740906
758.100586	58.116810
756.909180	224.809052
755.717773	74.821365
754.525391	-112.474899
753.333008	-49.181015
752.140625	-86.991539
750.948242	-65.492630
749.754883	89.935066
748.561523	21.341623
747.368164	112.995354
746.173828	79.509689
744.979492	-50.504738
743.785156	102.470352
742.590820	-97.689339
741.395508	156.040649
740.200195	104.973122
739.003906	167.861023
737.808594	37.914314
736.612305	37.237782
735.416016	-18.200480
734.218750	147.482269
733.021484	111.707237
731.824219	64.989700
730.626953	-38.604324
729.428711	45.927940
728.230469	-35.786217
727.032227	-82.502068
725.833984	207.369812
724.634766	86.282318
723.435547	203.352982
722.235352	215.509262
721.036133	334.634247
719.835938	198.260941
718.635742	157.961029
717.434570	274.763458
716.233398	280.229187
715.032227	185.341171
713.831055	129.722031
712.628906	-32.717602
711.426758	90.406601
710.224609	50.023876
709.021484	129.447159
707.818359	-76.504593
706.615234	120.438683
705.412109	95.215042
704.208008	48.208641
703.003906	64.298111
701.799805	123.858047
700.594727	61.565540
699.389648	-85.528801
698.184570	71.758247
696.979492	-55.770920
695.773438	16.630083
694.567383	97.655586
693.361328	-51.603882
692.154297	-94.432213
690.947266	-56.952312
689.740234	34.736000
688.533203	-58.085220
687.325195	55.185883
686.117188	1.373906
684.909180	77.651634
683.700195	-32.571419
682.491211	-6.237054
681.282227	-1.615715
680.072266	-68.518524
678.863281	3.186912
677.653320	-18.280867
676.442383	-33.279064
675.232422	-39.642731
674.021484	85.951210
672.810547	-15.686399
671.598633	189.801575
670.386719	75.151932
669.174805	81.583206
667.962891	-106.527802
666.750000	23.046415
665.537109	-65.650215
664.324219	53.004528
663.110352	98.163208
661.897461	-145.990143
660.683594	69.649368
659.468750	73.709274
658.254883	-207.002884
657.040039	-194.288147
655.824219	-226.876953
654.609375	66.055359
653.393555	76.504028
652.177734	121.415993
650.960938	250.316254
649.745117	56.096577
648.528320	85.901329
647.311523	221.182114
646.093750	149.790863
644.875977	-20.537207
643.658203	134.068954
642.440430	58.491360
641.221680	2.323139
640.002930	79.493759
638.784180	92.184807
637.564453	-92.780235
636.344727	27.438011
635.125000	106.843254
633.905273	-112.206024
632.684570	-92.800026
631.463867	-28.262373
630.243164	-109.592987
629.021484	12.998986
627.799805	-1.643175
626.578125	138.211166
625.356445	65.869179
624.133789	-115.637177
622.911133	105.923347
621.688477	207.543716
620.464844	110.067062
619.241211	109.153389
618.017578	99.842918
616.793945	0.817951
615.569336	-166.449966
614.344727	13.149843
613.120117	-123.680229
611.894531	88.349899
610.668945	9.764180
609.443359	-151.888580
608.216797	101.383316
606.991211	111.267990
605.764648	-96.417259
604.537109	1.698971
