# Supplementary material for: Raman spectroscopy accurately differentiates mucosal healing from non-healing and biochemical changes following biological therapy in inflammatory bowel disease
Source: PLoS One. 2021 Jun 2;16(6):e0252210. doi: 10.1371/journal.pone.0252210 (PMC8172032; doi:10.1371/journal.pone.0252210)
Supplement: S4 Dataset — (ZIP) [file pone.0252210.s006.zip › CD Mucosal healing/EC040-1_base sub CR removed_63__X_-10550.3__Y_37151.1__Z_-59.1694__Time_713.txt]

1714.640625	180.765701
1713.664063	-62.221992
1712.687500	-0.386207
1711.709961	-43.022465
1710.733398	-80.093361
1709.755859	-55.347622
1708.778320	68.714661
1707.799805	13.389360
1706.821289	-119.392639
1705.843750	-163.526321
1704.864258	57.577003
1703.885742	-15.621550
1702.907227	26.499598
1701.927734	17.971275
1700.948242	-49.172565
1699.968750	14.981344
1698.988281	68.629105
1698.007813	106.452927
1697.028320	107.104446
1696.046875	-38.982918
1695.066406	-35.152668
1694.084961	49.028358
1693.104492	154.799286
1692.123047	-0.840327
1691.140625	180.099625
1690.159180	273.180145
1689.176758	137.050064
1688.194336	270.607117
1687.211914	236.382156
1686.228516	183.759201
1685.246094	262.030334
1684.262695	263.240509
1683.279297	270.040405
1682.295898	378.307953
1681.311523	225.820145
1680.327148	220.083206
1679.342773	339.704071
1678.358398	510.090210
1677.374023	164.534729
1676.388672	420.500580
1675.403320	362.817078
1674.417969	443.662109
1673.432617	617.754456
1672.446289	632.561340
1671.459961	451.001923
1670.473633	726.647461
1669.487305	593.439453
1668.500977	675.593567
1667.513672	710.159668
1666.526367	612.251282
1665.539063	604.832886
1664.550781	687.832153
1663.563477	564.164551
1662.575195	642.285828
1661.586914	739.150574
1660.598633	616.210571
1659.609375	628.671570
1658.620117	771.149963
1657.631836	715.135132
1656.641602	728.185547
1655.652344	646.130981
1654.662109	638.415894
1653.672852	652.075256
1652.681641	737.340942
1651.691406	624.380005
1650.701172	466.695953
1649.709961	526.056885
1648.718750	456.044495
1647.727539	396.805542
1646.735352	195.078934
1645.744141	284.184479
1644.751953	127.792534
1643.759766	338.644318
1642.766602	182.614014
1641.774414	161.405823
1640.781250	219.507675
1639.788086	108.886215
1638.794922	59.111462
1637.801758	157.158722
1636.807617	160.378479
1635.813477	-28.690924
1634.819336	82.854530
1633.825195	-68.995697
1632.830078	-62.627945
1631.834961	-53.522892
1630.839844	21.504263
1629.844727	9.731112
1628.849609	-136.160431
1627.853516	-71.406754
1626.857422	3.928025
1625.861328	0.412586
1624.865234	-29.316008
1623.868164	46.194752
1622.871094	-12.297745
1621.874023	-112.741318
1620.876953	68.025627
1619.879883	-45.401211
1618.881836	51.353485
1617.883789	40.476616
1616.885742	-1.845197
1615.887695	-23.110357
1614.888672	44.878067
1613.889648	-5.166231
1612.890625	-13.194176
1611.891602	81.067474
1610.892578	4.923748
1609.892578	54.634418
1608.892578	120.064095
1607.892578	78.073593
1606.892578	153.974472
1605.891602	130.345581
1604.890625	59.608757
1603.889648	4.609884
1602.888672	-58.215763
1601.887695	-34.681393
1600.885742	161.471298
1599.883789	-152.422546
1598.881836	-152.445023
1597.879883	-110.659592
1596.876953	38.238544
1595.874023	-202.266266
1594.871094	-6.437557
1593.868164	-1.377658
1592.864258	134.207626
1591.861328	-22.684820
1590.857422	-4.672845
1589.853516	-12.801424
1588.848633	2.511805
1587.844727	98.636292
1586.839844	-13.949689
1585.834961	100.292755
1584.830078	190.977112
1583.824219	-2.494848
1582.819336	4.689918
1581.813477	-9.025650
1580.807617	29.294336
1579.800781	-101.713501
1578.794922	191.608307
1577.788086	169.809891
1576.781250	67.288536
1575.773438	16.773613
1574.766602	96.264626
1573.758789	165.246475
1572.750977	161.328857
1571.743164	81.958023
1570.735352	-2.651138
1569.726563	-24.946573
1568.718750	124.137833
1567.708984	28.944901
1566.700195	214.142059
1565.691406	105.831284
1564.681641	122.061104
1563.671875	-12.302277
1562.662109	11.559002
1561.652344	56.073708
1560.641602	14.903525
1559.630859	-57.448578
1558.620117	98.243195
1557.609375	43.865822
1556.597656	139.693176
1555.586914	46.292221
1554.575195	71.968674
1553.563477	175.220474
1552.550781	66.054710
1551.539063	42.256069
1550.526367	-46.320915
1549.513672	180.667435
1548.500977	122.947929
1547.487305	-17.596550
1546.473633	82.265793
1545.459961	-128.191238
1544.446289	-33.707436
1543.432617	11.548697
1542.417969	54.101936
1541.404297	65.555122
1540.389648	-5.723886
1539.374023	-105.470062
1538.359375	-163.968079
1537.343750	56.141693
1536.328125	85.153442
1535.312500	49.574802
1534.296875	-19.606552
1533.280273	-19.247141
1532.263672	9.372043
1531.247070	97.158218
1530.230469	138.436111
1529.212891	27.614660
1528.196289	-8.557913
1527.178711	45.308414
1526.160156	114.500183
1525.142578	116.659798
1524.124023	90.416634
1523.106445	-33.659264
1522.087891	71.142258
1521.068359	-60.780754
1520.049805	33.523689
1519.030273	181.674515
1518.010742	44.414879
1516.991211	74.139259
1515.971680	203.952164
1514.951172	33.130951
1513.930664	185.835205
1512.910156	2.093332
1511.889648	-43.051113
1510.868164	-60.035778
1509.846680	-205.366714
1508.826172	36.608055
1507.803711	-62.680904
1506.782227	7.222987
1505.759766	-10.137130
1504.737305	-145.450439
1503.714844	-98.856781
1502.692383	34.745712
1501.668945	-49.482876
1500.646484	22.462423
1499.623047	53.342857
1498.599609	-153.888184
1497.575195	155.807663
1496.550781	-100.099449
1495.527344	-66.909653
1494.502930	-28.686892
1493.477539	-126.055870
1492.453125	-108.399773
1491.427734	62.525772
1490.402344	95.348053
1489.376953	140.877640
1488.350586	181.220398
1487.325195	139.793488
1486.298828	57.481503
1485.272461	304.418823
1484.245117	216.903152
1483.218750	1.825104
1482.191406	95.431778
1481.164063	250.163925
1480.136719	244.161255
1479.108398	444.595825
1478.080078	308.493927
1477.052734	276.896149
1476.023438	255.450592
1474.995117	386.810638
1473.965820	500.250702
1472.937500	409.953613
1471.908203	474.925171
1470.877930	552.558044
1469.848633	574.170837
1468.818359	633.899109
1467.788086	785.134705
1466.757813	654.057434
1465.727539	820.440735
1464.696289	765.615112
1463.665039	827.684326
1462.633789	816.041504
1461.602539	837.411255
1460.570313	1160.936646
1459.539063	819.155579
1458.506836	886.166382
1457.473633	991.200073
1456.441406	1096.194580
1455.408203	1043.860840
1454.375000	902.784729
1453.341797	875.870422
1452.308594	1153.172607
1451.274414	1189.574829
1450.241211	1068.872070
1449.207031	1231.958740
1448.171875	1085.965698
1447.137695	1205.947510
1446.102539	1034.724609
1445.067383	1000.274597
1444.032227	1024.058228
1442.997070	977.003235
1441.960938	1081.751465
1440.924805	1060.019287
1439.888672	896.718079
1438.852539	993.889709
1437.816406	785.220459
1436.779297	834.398743
1435.742188	769.893555
1434.705078	791.319458
1433.666992	593.054260
1432.629883	528.722412
1431.591797	472.010529
1430.553711	218.507507
1429.514648	358.744110
1428.476563	198.773651
1427.437500	18.720428
1426.398438	164.054504
1425.359375	135.415619
1424.320313	232.847839
1423.280273	237.031418
1422.240234	59.860027
1421.200195	152.317581
1420.159180	88.635704
1419.119141	90.492828
1418.078125	11.834601
1417.037109	-23.962709
1415.996094	28.364988
1414.954102	35.427872
1413.912109	2.294384
1412.870117	-28.262651
1411.828125	-41.159393
1410.786133	41.509754
1409.743164	66.389290
1408.700195	149.094193
1407.657227	53.476757
1406.614258	151.321899
1405.570313	-64.671051
1404.527344	-77.182785
1403.483398	20.783281
1402.438477	-21.755436
1401.394531	-124.417023
1400.349609	-26.341839
1399.304688	-91.238823
1398.259766	11.917955
1397.214844	125.114876
1396.168945	12.785464
1395.123047	203.712158
1394.077148	-108.850693
1393.031250	129.723831
1391.984375	82.823532
1390.937500	73.553734
1389.890625	-108.333717
1388.843750	97.749916
1387.796875	96.176544
1386.749023	-37.895828
1385.701172	105.711464
1384.653320	34.322903
1383.604492	-64.470764
1382.556641	-43.202801
1381.507813	18.088837
1380.458984	-110.416161
1379.410156	-1.556993
1378.360352	44.895981
1377.310547	128.838501
1376.260742	60.574383
1375.210938	67.259941
1374.161133	-105.602829
1373.110352	10.982060
1372.059570	-9.561280
1371.008789	-35.015087
1369.957031	56.748581
1368.906250	-85.696129
1367.854492	123.268044
1366.802734	73.159515
1365.750000	-4.259803
1364.698242	62.833149
1363.645508	-59.224205
1362.592773	-4.464077
1361.540039	-76.558533
1360.486328	65.375153
1359.433594	174.986938
1358.379883	137.904358
1357.326172	53.668499
1356.271484	-65.267410
1355.216797	-39.960098
1354.163086	47.516361
1353.107422	82.848221
1352.052734	294.551147
1350.998047	188.427063
1349.942383	348.009979
1348.886719	232.114792
1347.830078	386.778564
1346.774414	288.414185
1345.717773	363.758850
1344.661133	392.019714
1343.604492	474.869080
1342.546875	421.419464
1341.490234	477.088470
1340.432617	379.187469
1339.375000	370.556580
1338.316406	406.558441
1337.258789	452.509979
1336.200195	404.433044
1335.141602	519.768921
1334.082031	370.364349
1333.023438	470.926880
1331.963867	378.591003
1330.904297	555.865662
1329.844727	461.187134
1328.784180	571.738281
1327.723633	499.438019
1326.663086	461.808075
1325.602539	416.834961
1324.541992	421.320740
1323.480469	675.206665
1322.418945	467.452393
1321.357422	558.439880
1320.295898	511.269012
1319.233398	708.367493
1318.170898	562.625366
1317.108398	527.947144
1316.045898	663.420837
1314.982422	636.213562
1313.918945	520.355835
1312.855469	606.597717
1311.791992	648.509644
1310.728516	466.360352
1309.664063	626.532898
1308.599609	528.230347
1307.535156	609.648132
1306.469727	570.511292
1305.404297	669.173096
1304.338867	605.518372
1303.273438	537.007141
1302.208008	579.177612
1301.141602	577.121033
1300.075195	572.639893
1299.008789	609.952820
1297.942383	443.430054
1296.875000	596.217773
1295.807617	537.841736
1294.740234	491.790253
1293.672852	504.676697
1292.604492	453.794708
1291.537109	633.523804
1290.468750	487.043091
1289.399414	485.299042
1288.331055	287.484406
1287.261719	398.555847
1286.192383	394.443268
1285.123047	348.707214
1284.052734	503.828064
1282.983398	296.519897
1281.913086	461.408539
1280.841797	376.598511
1279.771484	416.632874
1278.700195	349.019440
1277.628906	315.689850
1276.557617	367.970276
1275.486328	361.563873
1274.414063	433.381836
1273.341797	463.633118
1272.269531	349.731842
1271.197266	343.361572
1270.124023	737.499023
1269.050781	501.548370
1267.977539	734.377930
1266.904297	491.215179
1265.830078	516.550537
1264.756836	619.938538
1263.681641	581.822876
1262.607422	675.393738
1261.533203	564.145508
1260.458008	499.249084
1259.382813	585.453552
1258.307617	515.699463
1257.231445	402.125580
1256.155273	668.472168
1255.079102	550.030396
1254.002930	509.521942
1252.926758	527.424561
1251.849609	598.833008
1250.772461	475.603943
1249.695313	556.695435
1248.617188	547.776611
1247.540039	589.896362
1246.461914	549.350830
1245.382813	506.376434
1244.304688	417.250763
1243.225586	522.439697
1242.146484	292.480682
1241.067383	579.684326
1239.988281	519.671143
1238.908203	646.504517
1237.828125	501.548157
1236.748047	570.075745
1235.667969	393.632477
1234.586914	476.651978
1233.505859	520.828064
1232.424805	337.168823
1231.343750	400.688263
1230.261719	519.863892
1229.179688	372.571320
1228.097656	433.537476
1227.015625	305.638641
1225.932617	279.409912
1224.850586	376.562469
1223.767578	224.481552
1222.683594	406.185089
1221.600586	256.520142
1220.516602	176.992920
1219.432617	215.895416
1218.347656	266.827087
1217.263672	167.924286
1216.178711	90.767845
1215.093750	165.738235
1214.008789	20.948730
1212.922852	-3.131622
1211.836914	344.383118
1210.750977	160.938843
1209.665039	298.340759
1208.579102	346.418579
1207.492188	203.967850
1206.405273	304.995880
1205.318359	324.004272
1204.230469	203.220184
1203.142578	142.669586
1202.054688	43.574837
1200.966797	26.347235
1199.877930	6.676777
1198.790039	-15.428747
1197.701172	265.604309
1196.611328	-16.442709
1195.522461	52.737106
1194.432617	20.850515
1193.342773	-20.679594
1192.252930	-107.898819
1191.162109	88.419296
1190.072266	-138.207993
1188.981445	-124.596680
1187.889648	69.059669
1186.798828	-140.738052
1185.707031	-151.270340
1184.615234	32.533562
1183.523438	-95.677483
1182.430664	-219.081497
1181.337891	-83.482086
1180.245117	-77.453979
1179.152344	91.523315
1178.059570	44.699810
1176.965820	-26.109468
1175.872070	42.001125
1174.778320	-50.417099
1173.683594	96.589508
1172.588867	54.377419
1171.494141	170.095154
1170.399414	56.017258
1169.303711	-0.644444
1168.208984	145.966949
1167.113281	62.921528
1166.016602	-65.555099
1164.920898	-5.201462
1163.824219	-2.269940
1162.727539	67.507538
1161.630859	3.460280
1160.533203	89.831230
1159.435547	259.675690
1158.337891	135.828918
1157.240234	71.651489
1156.141602	155.370651
1155.043945	193.696854
1153.944336	55.493721
1152.845703	-54.074398
1151.747070	167.680664
1150.647461	34.221397
1149.547852	-11.066393
1148.447266	110.357864
1147.347656	5.461019
1146.247070	29.133385
1145.146484	76.560768
1144.044922	-9.345251
1142.944336	-100.002289
1141.842773	42.452427
1140.741211	-174.298065
1139.638672	-143.717239
1138.537109	67.476776
1137.434570	12.361409
1136.332031	-9.500248
1135.228516	-26.640116
1134.125977	-160.172516
1133.022461	133.707321
1131.917969	140.179550
1130.814453	122.888832
1129.709961	212.342941
1128.605469	109.574959
1127.500977	222.646011
1126.396484	411.513733
1125.291016	474.617737
1124.185547	227.182632
1123.080078	285.502045
1121.973633	282.168854
1120.868164	314.340881
1119.761719	145.192642
1118.654297	94.460007
1117.547852	72.132065
1116.440430	326.643890
1115.333008	55.812138
1114.225586	-16.239458
1113.117188	126.901253
1112.008789	267.591034
1110.900391	155.287628
1109.791992	33.562057
1108.682617	89.056900
1107.573242	234.262802
1106.463867	143.238113
1105.354492	361.518738
1104.244141	202.013794
1103.133789	200.675949
1102.023438	314.928802
1100.913086	146.062164
1099.801758	378.152161
1098.690430	242.322372
1097.579102	259.756226
1096.467773	340.799164
1095.355469	216.809570
1094.243164	302.509705
1093.130859	397.580017
1092.017578	285.399414
1090.905273	232.116745
1089.791992	211.791718
1088.677734	87.938759
1087.564453	175.850388
1086.450195	355.429016
1085.335938	273.935059
1084.221680	401.685730
1083.106445	245.003250
1081.991211	469.024963
1080.875977	253.668671
1079.760742	369.552368
1078.644531	257.623230
1077.528320	213.822403
1076.412109	163.004150
1075.295898	138.020828
1074.178711	141.197647
1073.061523	52.911171
1071.944336	95.975685
1070.826172	174.184158
1069.708984	170.341690
1068.590820	269.599823
1067.471680	122.843185
1066.353516	-44.910328
1065.234375	37.960644
1064.115234	219.124603
1062.996094	440.004211
1061.875977	-52.878986
1060.755859	34.637623
1059.635742	309.233490
1058.515625	181.533432
1057.394531	39.875416
1056.273438	45.543095
1055.152344	107.304771
1054.031250	-59.884712
1052.909180	92.991425
1051.787109	238.810471
1050.665039	97.437386
1049.541992	70.510109
1048.418945	143.953690
1047.295898	86.743439
1046.172852	90.223801
1045.048828	-48.518997
1043.925781	-82.261787
1042.801758	177.701401
1041.676758	153.283417
1040.552734	82.313705
1039.427734	95.247375
1038.302734	-24.525930
1037.176758	-18.506767
1036.050781	145.807709
1034.924805	275.171051
1033.798828	34.606319
1032.672852	-3.466931
1031.545898	-90.326485
1030.418945	25.142607
1029.291992	124.320816
1028.164063	158.417709
1027.036133	-7.260435
1025.908203	-140.309769
1024.780273	-36.409458
1023.651367	-143.787292
1022.522461	-93.250488
1021.393555	-91.430374
1020.264648	-57.094036
1019.134766	-92.323677
1018.004883	-141.411057
1016.875000	-123.205307
1015.744141	-58.618660
1014.613281	-107.566040
1013.482422	-54.515781
1012.351563	-221.486008
1011.219727	158.147324
1010.088867	232.057312
1008.956055	12.019621
1007.824219	197.081619
1006.691406	162.317291
1005.558594	456.047607
1004.425781	862.992676
1003.292969	1163.445801
1002.159180	918.329895
1001.025391	557.834167
999.891602	354.647186
998.756836	225.506699
997.622070	75.690292
996.487305	62.197273
995.352539	76.454636
994.216797	-24.629950
993.081055	19.721930
991.945313	71.018288
990.808594	60.075100
989.672852	33.050098
988.536133	-42.319485
987.398438	-149.869308
986.261719	-24.637239
985.124023	153.555573
983.986328	27.758591
982.847656	-146.280380
981.709961	-20.975569
980.571289	-56.758186
979.432617	174.386810
978.292969	88.069679
977.153320	162.804367
976.013672	95.019623
974.874023	-9.457398
973.734375	-17.326891
972.593750	121.881905
971.453125	178.390671
970.311523	60.405586
969.170898	-94.201614
968.029297	68.041061
966.886719	159.120972
965.745117	-57.195915
964.602539	33.969849
963.459961	1.319995
962.317383	30.630774
961.173828	73.725800
960.030273	61.857430
958.886719	1.934678
957.743164	150.508148
956.598633	109.006096
955.454102	53.836880
954.309570	94.867485
953.165039	106.180702
952.019531	-17.434771
950.874023	126.644081
949.727539	128.934540
948.582031	10.115169
947.435547	10.241312
946.289063	179.500214
945.141602	35.760853
943.995117	211.878143
942.847656	59.157757
941.699219	77.762543
940.551758	187.695602
939.403320	115.084068
938.254883	204.514252
937.105469	163.949051
935.957031	29.964470
934.807617	-5.893147
933.658203	15.285541
932.507813	107.128609
931.357422	78.239632
930.207031	19.800787
929.056641	-6.693254
927.906250	-30.856230
926.754883	-18.555042
925.603516	39.285328
924.451172	-214.499817
923.298828	193.665405
922.146484	-23.579821
920.994141	-74.744820
919.841797	58.232403
918.688477	-15.573474
917.535156	103.771645
916.380859	136.799515
915.227539	54.055367
914.073242	128.009537
912.918945	-124.824944
911.763672	-41.718948
910.608398	-144.618515
909.453125	42.838093
908.297852	-82.637810
907.141602	-167.223267
905.985352	36.067200
904.829102	-105.083427
903.672852	-123.820290
902.515625	-40.614288
901.358398	22.205458
900.201172	-64.364609
899.042969	-19.615635
897.884766	102.063591
896.726563	-2.476984
895.568359	73.967064
894.409180	50.924988
893.250000	131.891663
892.090820	11.727767
890.930664	149.194031
889.771484	15.577574
888.611328	-50.207867
887.450195	-75.303528
886.289063	-80.052551
885.128906	134.106125
883.966797	72.951431
882.805664	-33.264694
881.643555	-78.528679
880.481445	119.723450
879.319336	-11.166225
878.156250	108.143280
876.993164	139.552811
875.830078	49.340958
874.666016	229.395630
873.502930	-40.862793
872.338867	150.408600
871.173828	71.586090
870.009766	13.058762
868.844727	109.757462
867.679688	-34.173908
866.513672	118.711205
865.348633	44.538124
864.182617	53.546379
863.015625	170.385696
861.849609	116.490913
860.682617	85.081108
859.515625	105.323547
858.347656	298.371887
857.180664	320.808380
856.012695	246.778931
854.843750	188.487915
853.675781	134.710983
852.506836	343.232666
851.337891	403.744659
850.167969	269.299072
848.999023	264.839508
847.829102	220.069473
846.658203	139.497116
845.488281	217.890244
844.317383	47.835201
843.146484	74.748299
841.975586	47.958973
840.803711	121.814278
839.631836	195.627991
838.459961	186.697342
837.287109	153.181870
836.114258	108.504761
834.941406	130.851929
833.768555	37.055748
832.594727	195.582428
831.420898	126.350296
830.247070	193.266953
829.072266	199.903091
827.898438	253.365570
826.722656	126.163467
825.547852	197.430115
824.372070	41.299610
823.196289	166.007751
822.020508	159.198532
820.844727	-112.675499
819.667969	94.328369
818.491211	109.757538
817.313477	-39.541992
816.136719	67.114090
814.958984	-71.015259
813.781250	-42.283943
812.602539	90.926476
811.423828	-113.858940
810.245117	65.941330
809.066406	-87.673203
807.886719	-76.841949
806.707031	51.677998
805.527344	-166.280823
804.346680	44.293510
803.166992	-20.463120
801.985352	-45.272854
800.804688	54.136337
799.623047	-132.629288
798.441406	-168.552216
797.259766	-13.837001
796.078125	-145.121735
794.895508	-119.049889
793.712891	-30.990566
792.529297	37.068985
791.346680	80.713356
790.163086	-161.253204
788.978516	194.413971
787.794922	129.489059
786.610352	148.625839
785.425781	147.819595
784.241211	219.949905
783.055664	285.384857
781.870117	-11.680904
780.684570	104.535492
779.498047	145.561295
778.311523	142.368561
777.125000	22.125954
775.938477	43.182766
774.750977	88.472420
773.563477	230.787430
772.375977	163.448822
771.187500	155.652618
769.999023	-154.228455
768.810547	-100.292313
767.622070	24.103371
766.432617	137.389923
765.243164	39.129616
764.053711	280.016571
762.863281	232.337555
761.672852	303.507477
760.482422	251.373764
759.291992	245.432358
758.100586	26.096855
756.909180	152.082138
755.717773	130.670273
754.525391	265.290436
753.333008	160.282593
752.140625	145.365387
750.948242	-69.460350
749.754883	108.851677
748.561523	203.617203
747.368164	142.461105
746.173828	107.628853
744.979492	265.836670
743.785156	154.149948
742.590820	320.969971
741.395508	237.746216
740.200195	119.454865
739.003906	12.137144
737.808594	42.853085
736.612305	-60.090218
735.416016	55.951553
734.218750	106.221710
733.021484	-42.741798
731.824219	-53.815849
730.626953	180.098251
729.428711	122.969376
728.230469	52.709656
727.032227	214.177628
725.833984	161.340240
724.634766	5.788369
723.435547	195.440201
722.235352	155.634659
721.036133	244.643768
719.835938	250.617767
718.635742	51.392086
717.434570	131.523361
716.233398	139.591248
715.032227	394.074615
713.831055	234.108551
712.628906	19.680426
711.426758	114.805618
710.224609	399.423065
709.021484	102.222252
707.818359	49.059566
706.615234	213.632843
705.412109	49.381126
704.208008	-1.652540
703.003906	-33.110535
701.799805	18.083042
700.594727	243.211502
699.389648	165.967621
698.184570	19.169611
696.979492	44.108402
695.773438	-4.869129
694.567383	-32.124607
693.361328	40.512917
692.154297	63.151173
690.947266	-137.837845
689.740234	-76.144348
688.533203	35.407722
687.325195	5.881365
686.117188	104.312943
684.909180	-16.314644
683.700195	92.883064
682.491211	9.130175
681.282227	-29.091158
680.072266	-54.307400
678.863281	-94.677086
677.653320	-236.801605
676.442383	97.381607
675.232422	-98.831612
674.021484	27.444933
672.810547	181.789612
671.598633	70.047714
670.386719	49.181606
669.174805	-53.809994
667.962891	-113.513222
666.750000	25.613020
665.537109	-53.488972
664.324219	-13.745780
663.110352	4.411482
661.897461	31.227934
660.683594	-2.368596
659.468750	50.396145
658.254883	-65.084999
657.040039	-113.611084
655.824219	-43.474754
654.609375	-59.543636
653.393555	6.348795
652.177734	61.500698
650.960938	-19.024839
649.745117	75.015236
648.528320	104.491753
647.311523	-20.960627
646.093750	200.244736
644.875977	70.708611
643.658203	-88.784576
642.440430	173.453110
641.221680	-149.188660
640.002930	46.534092
638.784180	104.741722
637.564453	49.171635
636.344727	75.407219
635.125000	-50.710651
633.905273	-17.710915
632.684570	21.881817
631.463867	-90.752655
630.243164	56.494354
629.021484	-2.080025
627.799805	96.150856
626.578125	74.471519
625.356445	-116.334160
624.133789	147.576050
622.911133	92.330566
621.688477	15.947814
620.464844	171.197617
619.241211	172.484406
618.017578	11.362042
616.793945	4.735391
615.569336	-221.969681
614.344727	84.488052
613.120117	106.683823
611.894531	-35.416134
610.668945	43.147892
609.443359	-42.505383
608.216797	9.074294
606.991211	-118.400047
605.764648	77.184395
604.537109	-17.271032
