# Supplementary material for: Raman spectroscopy accurately differentiates mucosal healing from non-healing and biochemical changes following biological therapy in inflammatory bowel disease
Source: PLoS One. 2021 Jun 2;16(6):e0252210. doi: 10.1371/journal.pone.0252210 (PMC8172032; doi:10.1371/journal.pone.0252210)
Supplement: S4 Dataset — (ZIP) [file pone.0252210.s006.zip › CD Mucosal healing/OC030-1 post_base sub cr removed_18__X_-19541.5__Y_47767.5__Time_200.txt]

1714.774414	-103.251747
1713.797852	-164.700821
1712.820313	-215.278320
1711.843750	-4.086650
1710.866211	90.855194
1709.888672	8.116150
1708.911133	-93.926231
1707.933594	23.331202
1706.955078	83.982895
1705.976563	101.594963
1704.998047	266.422272
1704.019531	131.480743
1703.040039	101.181076
1702.061523	103.366821
1701.082031	135.426529
1700.101563	178.730652
1699.122070	327.010345
1698.141602	385.120819
1697.161133	334.547729
1696.180664	314.408173
1695.200195	573.212646
1694.218750	501.923157
1693.238281	645.620728
1692.256836	510.333008
1691.274414	640.786255
1690.292969	511.310669
1689.310547	634.287842
1688.328125	508.255829
1687.345703	589.430420
1686.363281	461.873901
1685.379883	653.484985
1684.396484	612.572998
1683.413086	733.650391
1682.429688	907.472351
1681.445313	617.426697
1680.461914	665.324463
1679.477539	659.643799
1678.493164	917.195007
1677.507813	833.879639
1676.523438	936.731506
1675.538086	927.748047
1674.552734	990.550903
1673.566406	920.421875
1672.581055	1052.433960
1671.594727	987.868408
1670.608398	1019.143616
1669.622070	907.219360
1668.634766	978.772461
1667.648438	1148.859619
1666.661133	1159.930176
1665.673828	1144.836182
1664.685547	1021.352783
1663.698242	1084.061401
1662.709961	1038.456055
1661.721680	1359.213745
1660.733398	1160.870605
1659.744141	1132.721069
1658.755859	1166.134766
1657.766602	1327.234619
1656.777344	1364.426270
1655.787109	1256.597412
1654.797852	1109.812988
1653.807617	1011.374878
1652.817383	826.370605
1651.827148	753.259644
1650.835938	572.450256
1649.844727	403.041107
1648.853516	527.881897
1647.862305	153.940338
1646.871094	-84.304176
1645.878906	322.880280
1644.886719	17.589214
1643.894531	-46.479271
1642.902344	-9.392666
1641.910156	33.769878
1640.916992	230.755295
1639.923828	-85.966660
1638.930664	1.829931
1637.936523	209.058960
1636.943359	-44.326599
1635.949219	101.222519
1634.955078	-42.342690
1633.960938	-208.726883
1632.965820	-105.547974
1631.970703	-222.805786
1630.975586	-86.423775
1629.980469	-170.402222
1628.985352	4.388897
1627.989258	-83.223061
1626.993164	-4.259680
1625.997070	59.689575
1625.000977	208.549377
1624.003906	313.426453
1623.007813	524.183899
1622.010742	583.198608
1621.012695	698.115479
1620.015625	685.040649
1619.017578	670.084778
1618.020508	603.368896
1617.021484	301.154480
1616.023438	191.372665
1615.025391	90.214920
1614.026367	84.227707
1613.027344	29.097555
1612.028320	11.373910
1611.028320	-73.841988
1610.029297	-150.507065
1609.029297	46.011597
1608.029297	151.376373
1607.028320	21.580582
1606.028320	31.225948
1605.027344	222.099731
1604.026367	348.025146
1603.025391	340.991058
1602.023438	146.131363
1601.022461	192.534515
1600.020508	359.738586
1599.018555	82.881660
1598.016602	18.374863
1597.013672	-126.644142
1596.010742	-116.976524
1595.007813	36.812012
1594.004883	76.045334
1593.001953	32.117603
1591.998047	38.219006
1590.994141	141.279373
1589.990234	51.558945
1588.986328	223.132462
1587.981445	92.406250
1586.976563	415.830109
1585.971680	478.697540
1584.966797	356.757080
1583.961914	498.373627
1582.956055	582.884705
1581.950195	727.526855
1580.944336	648.361328
1579.938477	671.005188
1578.931641	782.373169
1577.924805	672.652344
1576.917969	487.693298
1575.911133	513.714966
1574.904297	334.389465
1573.896484	446.551788
1572.888672	439.189301
1571.880859	294.170776
1570.873047	494.956879
1569.864258	438.520172
1568.855469	657.536499
1567.846680	783.013855
1566.837891	698.152710
1565.829102	878.153687
1564.819336	850.464783
1563.809570	994.055359
1562.799805	1059.742676
1561.790039	819.307251
1560.779297	910.889832
1559.768555	792.374634
1558.757813	808.643127
1557.747070	863.705811
1556.736328	866.840088
1555.724609	945.012573
1554.712891	1059.303955
1553.701172	958.511536
1552.689453	953.417480
1551.676758	642.784546
1550.664063	810.857605
1549.651367	937.302185
1548.638672	815.208679
1547.625977	1114.508545
1546.612305	1242.858398
1545.598633	954.780273
1544.584961	751.897705
1543.571289	794.345215
1542.556641	800.389587
1541.541992	855.263611
1540.527344	620.667908
1539.512695	584.700623
1538.498047	646.564758
1537.482422	434.609039
1536.466797	532.055786
1535.451172	381.554016
1534.434570	442.294922
1533.418945	399.569946
1532.402344	392.650726
1531.385742	277.179138
1530.369141	328.914581
1529.351563	297.874146
1528.334961	150.608231
1527.317383	376.442200
1526.299805	207.950226
1525.281250	273.405792
1524.263672	196.940994
1523.245117	313.109802
1522.226563	153.638138
1521.208008	253.601852
1520.188477	201.457291
1519.168945	290.336365
1518.150391	168.053253
1517.129883	148.220749
1516.110352	156.262619
1515.089844	-3.032392
1514.070313	-8.587213
1513.049805	195.978088
1512.028320	71.518005
1511.007813	-9.667691
1509.986328	-104.052330
1508.964844	129.524292
1507.943359	-29.778605
1506.921875	-117.632622
1505.899414	12.028033
1504.876953	-50.994915
1503.854492	-52.909592
1502.832031	-55.237888
1501.808594	-227.024658
1500.786133	-155.885635
1499.762695	-149.199860
1498.739258	-76.383270
1497.714844	-70.553818
1496.691406	-254.464905
1495.666992	83.103073
1494.642578	-9.530109
1493.617188	-28.394855
1492.592773	62.264656
1491.567383	-16.212812
1490.541992	30.139805
1489.516602	24.971445
1488.491211	52.603573
1487.464844	74.703232
1486.438477	121.922791
1485.412109	283.583252
1484.385742	416.707855
1483.358398	345.258698
1482.331055	337.218445
1481.303711	295.639099
1480.276367	590.260376
1479.249023	705.928650
1478.220703	561.190735
1477.192383	828.936157
1476.164063	884.745117
1475.135742	983.461365
1474.106445	956.979736
1473.077148	1172.013916
1472.047852	1259.328979
1471.018555	1282.632813
1469.989258	1491.313721
1468.958984	1559.640503
1467.928711	1556.388672
1466.898438	1794.359131
1465.868164	1914.961304
1464.836914	2086.002197
1463.805664	2383.704346
1462.774414	2348.158203
1461.743164	2294.536865
1460.710938	2169.514404
1459.679688	2072.192871
1458.647461	2482.272949
1457.615234	2518.833740
1456.582031	2392.693604
1455.549805	2717.888184
1454.516602	2553.171875
1453.483398	2707.754150
1452.449219	2829.036377
1451.416016	2957.638916
1450.381836	3002.299561
1449.347656	2869.358887
1448.313477	2860.355957
1447.279297	2851.132324
1446.244141	2760.651855
1445.208984	2864.908691
1444.173828	2703.182129
1443.138672	2599.521973
1442.102539	2629.763916
1441.066406	2245.025879
1440.030273	2234.506104
1438.994141	2355.278320
1437.958008	2139.671387
1436.920898	1863.327148
1435.883789	1907.807129
1434.846680	1666.695557
1433.808594	1566.946167
1432.771484	1552.974121
1431.733398	1235.947632
1430.695313	1138.504150
1429.657227	1040.991577
1428.618164	862.669189
1427.579102	870.963623
1426.540039	732.913391
1425.500977	557.024597
1424.461914	534.886414
1423.421875	558.025330
1422.381836	361.903595
1421.341797	515.936584
1420.301758	322.324768
1419.260742	103.554352
1418.219727	295.160034
1417.178711	134.315918
1416.137695	66.619820
1415.096680	-21.183937
1414.054688	210.441544
1413.012695	-33.284492
1411.970703	-5.381477
1410.928711	110.497322
1409.885742	-65.176643
1408.842773	-130.199936
1407.799805	-177.574554
1406.756836	-182.193146
1405.712891	-51.199482
1404.668945	-126.047646
1403.625000	188.209412
1402.581055	121.003052
1401.537109	33.833939
1400.492188	383.174683
1399.447266	230.938797
1398.402344	214.244904
1397.357422	227.737976
1396.311523	351.575409
1395.265625	137.240417
1394.219727	191.143356
1393.173828	287.723907
1392.126953	38.847744
1391.081055	45.574955
1390.034180	267.658264
1388.986328	184.507233
1387.939453	186.627151
1386.891602	21.312468
1385.843750	63.787701
1384.795898	206.420639
1383.748047	94.220604
1382.699219	137.171265
1381.651367	40.401402
1380.602539	248.594772
1379.552734	-17.621874
1378.503906	103.512650
1377.454102	199.823654
1376.404297	201.471771
1375.354492	135.968597
1374.303711	155.521423
1373.253906	177.809799
1372.203125	55.676357
1371.152344	-18.795946
1370.100586	-13.247859
1369.049805	191.925674
1367.998047	68.372498
1366.946289	9.894990
1365.894531	-162.852554
1364.841797	68.078728
1363.789063	-206.150421
1362.736328	-144.001251
1361.683594	-342.867706
1360.630859	-46.312759
1359.577148	-55.539051
1358.523438	-273.349579
1357.469727	-43.277359
1356.415039	-180.887756
1355.361328	-59.682430
1354.306641	-25.200314
1353.251953	31.927525
1352.197266	-2.549243
1351.141602	35.288349
1350.085938	132.998489
1349.030273	355.072723
1347.974609	215.101135
1346.918945	353.353363
1345.862305	382.726929
1344.805664	380.176392
1343.749023	380.432098
1342.691406	517.327637
1341.634766	547.947998
1340.577148	633.381775
1339.519531	862.776794
1338.460938	708.548584
1337.403320	408.653229
1336.344727	433.490997
1335.286133	523.002991
1334.226563	743.946350
1333.167969	495.125824
1332.108398	422.347046
1331.048828	270.816040
1329.989258	359.494171
1328.928711	401.509827
1327.869141	421.618042
1326.808594	610.053955
1325.748047	445.539978
1324.686523	308.601929
1323.625977	527.602173
1322.564453	379.054443
1321.502930	349.373749
1320.440430	505.097504
1319.378906	456.357605
1318.316406	521.426758
1317.253906	416.676270
1316.190430	391.198242
1315.127930	316.782654
1314.064453	299.413361
1313.000977	449.916168
1311.937500	492.319031
1310.873047	571.977722
1309.809570	518.993164
1308.745117	424.521667
1307.679688	431.322327
1306.615234	327.737030
1305.549805	490.191315
1304.484375	480.752869
1303.418945	488.858124
1302.353516	303.085968
1301.287109	466.712067
1300.220703	252.186325
1299.154297	293.563965
1298.087891	192.787781
1297.020508	234.795380
1295.954102	92.968750
1294.886719	79.150581
1293.818359	68.104538
1292.750977	57.364960
1291.682617	66.559189
1290.614258	-75.995110
1289.545898	66.218483
1288.476563	-107.543510
1287.407227	69.516022
1286.338867	-91.346046
1285.268555	98.459190
1284.199219	90.078125
1283.128906	148.096832
1282.058594	103.548065
1280.988281	88.659554
1279.917969	147.454895
1278.846680	179.585831
1277.775391	400.297699
1276.704102	420.649994
1275.632813	142.975677
1274.560547	330.098022
1273.488281	263.232849
1272.416016	455.620178
1271.343750	714.113159
1270.270508	579.547424
1269.197266	633.275452
1268.124023	733.585754
1267.050781	1168.427124
1265.977539	1142.132935
1264.903320	1081.918335
1263.829102	1153.640625
1262.753906	1081.679199
1261.679688	1092.826660
1260.604492	1284.535400
1259.529297	1108.394043
1258.454102	1436.820435
1257.378906	1195.323730
1256.302734	1109.971558
1255.226563	1134.387939
1254.150391	1275.797485
1253.073242	1300.505615
1251.997070	1342.379761
1250.919922	1262.773193
1249.841797	1270.911011
1248.764648	1155.173340
1247.686523	1136.871216
1246.608398	1254.809692
1245.530273	1312.076538
1244.452148	1301.421509
1243.373047	1358.904907
1242.293945	1360.626343
1241.214844	1408.579346
1240.135742	1111.959351
1239.055664	1055.812866
1237.975586	1111.382935
1236.895508	1494.461792
1235.815430	1339.103149
1234.734375	1484.535645
1233.654297	1484.526367
1232.573242	1499.135864
1231.491211	1465.356079
1230.410156	1349.275024
1229.328125	1196.981812
1228.246094	1427.357300
1227.163086	1614.111816
1226.081055	1507.964111
1224.998047	1534.985962
1223.915039	1474.934082
1222.832031	1240.790405
1221.748047	1197.802856
1220.664063	968.696838
1219.580078	928.218933
1218.496094	754.854431
1217.412109	719.266235
1216.327148	739.248962
1215.242188	771.280029
1214.157227	559.434448
1213.071289	494.907440
1211.985352	456.923431
1210.899414	513.013672
1209.813477	508.733734
1208.727539	709.394226
1207.640625	796.608154
1206.553711	606.519287
1205.466797	539.363159
1204.378906	790.228149
1203.291016	371.238953
1202.203125	356.965027
1201.115234	258.344147
1200.027344	128.388321
1198.938477	236.681946
1197.849609	92.181198
1196.760742	-30.702368
1195.670898	-18.933323
1194.582031	-65.000122
1193.492188	-27.003281
1192.401367	-39.600716
1191.311523	-331.072083
1190.220703	-286.182495
1189.129883	-198.207993
1188.039063	-242.480789
1186.947266	-29.970827
1185.856445	-12.132107
1184.764648	29.561325
1183.671875	35.111084
1182.580078	174.819046
1181.487305	254.365799
1180.394531	336.112457
1179.301758	396.084778
1178.208984	156.295807
1177.115234	247.099991
1176.021484	617.955994
1174.927734	461.585114
1173.833008	513.422546
1172.738281	529.142517
1171.643555	580.567078
1170.548828	655.702881
1169.454102	388.520599
1168.358398	460.890442
1167.262695	623.889221
1166.166992	581.016052
1165.070313	227.254150
1163.973633	339.401703
1162.876953	608.959106
1161.780273	462.586945
1160.683594	628.880493
1159.585938	689.840881
1158.488281	781.580078
1157.389648	741.811951
1156.291992	871.215576
1155.193359	699.798706
1154.094727	661.769287
1152.996094	792.798218
1151.896484	775.752991
1150.796875	713.198792
1149.697266	726.674072
1148.597656	566.014160
1147.498047	662.382629
1146.397461	717.990967
1145.296875	687.633423
1144.195313	635.627563
1143.094727	607.185059
1141.993164	723.613098
1140.891602	692.286255
1139.789063	827.163208
1138.687500	895.160828
1137.584961	767.992065
1136.482422	992.286743
1135.379883	1054.685791
1134.276367	1197.551514
1133.172852	1337.719604
1132.069336	1444.331421
1130.964844	1655.067017
1129.861328	1839.343750
1128.756836	1845.354980
1127.652344	1948.347290
1126.546875	2008.351685
1125.442383	2072.808350
1124.336914	1899.961548
1123.230469	1985.221558
1122.125000	1942.253418
1121.018555	1664.559448
1119.912109	1829.549438
1118.805664	1873.466431
1117.699219	1767.988770
1116.591797	1565.279297
1115.484375	1878.161011
1114.376953	1627.700439
1113.268555	1592.292358
1112.160156	1573.196045
1111.051758	1393.124023
1109.943359	1529.547363
1108.833984	1573.512451
1107.725586	1466.038940
1106.616211	1407.956665
1105.505859	1668.385620
1104.396484	1498.852173
1103.286133	1418.826416
1102.175781	1612.284424
1101.064453	1371.383179
1099.954102	1609.095093
1098.842773	1407.914429
1097.731445	1423.456177
1096.619141	1667.354004
1095.507813	1390.206665
1094.395508	1332.026245
1093.282227	1363.135376
1092.169922	1321.022217
1091.056641	1448.190552
1089.943359	1370.332520
1088.830078	1339.354248
1087.716797	1458.730225
1086.602539	1319.134155
1085.488281	1405.119629
1084.373047	1340.406128
1083.258789	1174.469971
1082.143555	1273.918823
1081.028320	1589.248535
1079.913086	1378.154907
1078.796875	1274.973999
1077.680664	1181.045044
1076.564453	1359.228027
1075.448242	1304.852539
1074.331055	1107.218506
1073.213867	1282.416748
1072.096680	1218.195190
1070.979492	1193.692383
1069.861328	1143.249634
1068.743164	1083.299561
1067.625000	1048.994629
1066.505859	1159.758789
1065.386719	1005.726563
1064.267578	963.993652
1063.148438	835.544739
1062.029297	938.678772
1060.909180	1001.854675
1059.789063	943.254578
1058.667969	966.391907
1057.547852	1033.830444
1056.426758	904.784424
1055.305664	932.249878
1054.183594	772.692139
1053.062500	753.259033
1051.940430	801.446289
1050.818359	851.854919
1049.695313	839.123047
1048.572266	833.315796
1047.449219	799.438782
1046.326172	725.851929
1045.203125	789.811829
1044.079102	671.821716
1042.955078	532.850342
1041.830078	650.204590
1040.706055	674.276978
1039.581055	553.872681
1038.456055	419.510712
1037.331055	578.515137
1036.205078	648.955261
1035.079102	649.526062
1033.953125	489.545624
1032.826172	620.353943
1031.700195	655.759033
1030.573242	737.625366
1029.445313	589.329834
1028.318359	271.480194
1027.190430	262.764282
1026.062500	351.617218
1024.934570	119.985184
1023.805664	99.737442
1022.676758	79.524910
1021.547852	124.325920
1020.418945	108.820938
1019.289063	149.018982
1018.159180	40.829617
1017.029297	41.704723
1015.898438	100.566528
1014.767578	465.345886
1013.636719	350.443817
1012.505859	451.073883
1011.375000	609.620483
1010.243164	631.563721
1009.111328	750.792908
1007.978516	995.000122
1006.846680	1380.320557
1005.713867	1973.715820
1004.581055	2777.366943
1003.447266	3245.506104
1002.313477	2687.280273
1001.179688	1965.356323
1000.045898	1333.986694
998.912109	1081.833740
997.777344	901.499146
996.642578	834.502808
995.506836	795.359863
994.372070	652.538513
993.236328	473.002441
992.100586	801.132141
990.963867	624.235962
989.828125	553.635437
988.691406	619.205261
987.553711	505.155487
986.416992	776.072327
985.279297	498.836975
984.141602	484.416443
983.003906	705.005554
981.865234	660.968079
980.726563	566.508667
979.587891	706.940125
978.448242	624.380371
977.309570	705.325684
976.169922	680.667053
975.030273	814.812195
973.889648	962.875427
972.749023	945.663452
971.608398	834.495300
970.467773	944.034790
969.326172	812.674072
968.184570	764.218750
967.042969	881.222046
965.901367	739.151062
964.758789	650.118164
963.616211	476.508942
962.473633	750.252197
961.330078	540.482178
960.186523	390.619751
959.042969	433.498657
957.899414	488.046478
956.754883	423.729950
955.610352	423.784119
954.465820	430.944885
953.321289	246.134460
952.175781	370.490997
951.030273	211.427094
949.884766	253.908691
948.738281	488.646545
947.591797	227.560150
946.445313	245.618118
945.298828	289.048706
944.151367	287.030884
943.003906	246.448761
941.856445	276.909241
940.708008	369.231293
939.559570	441.228790
938.411133	431.322723
937.262695	421.677246
936.113281	510.339325
934.964844	300.583069
933.814453	371.511017
932.665039	292.275879
931.514648	199.665771
930.364258	91.412903
929.213867	31.281284
928.062500	30.620512
926.912109	-113.168236
925.759766	123.349609
924.608398	39.258961
923.456055	-8.150672
922.303711	-116.677620
921.151367	34.239258
919.999023	58.064342
918.845703	-117.818657
917.692383	-170.708344
916.539063	-193.805664
915.384766	-184.859406
914.230469	-216.535309
913.076172	-157.180115
911.920898	-301.814758
910.766602	-312.315796
909.611328	-306.700500
908.455078	-269.109344
907.299805	-120.241631
906.143555	-136.648895
904.987305	-10.085164
903.830078	98.524040
902.673828	-32.757797
901.516602	-7.532853
900.359375	20.155664
899.201172	-62.841061
898.042969	159.843384
896.884766	-38.097057
895.726563	6.227757
894.567383	28.126373
893.408203	75.072571
892.249023	135.745316
891.088867	2.284421
889.929688	58.796589
888.769531	101.919662
887.608398	30.064180
886.448242	107.377716
885.287109	-45.344997
884.125977	81.921692
882.963867	121.329765
881.801758	63.909344
880.639648	150.953873
879.477539	55.533096
878.315430	145.079041
877.152344	99.557396
875.989258	-4.370806
874.825195	137.336411
873.661133	80.987160
872.497070	63.046349
871.333008	45.228836
870.168945	113.016029
869.003906	61.682507
867.838867	-83.970200
866.672852	-141.772919
865.506836	-12.911672
864.340820	203.607391
863.174805	101.101357
862.008789	-48.445732
860.841797	53.644192
859.674805	-97.921867
858.506836	60.374039
857.339844	155.811142
856.171875	329.777313
855.003906	57.393311
853.834961	448.888062
852.666016	163.234756
851.497070	435.796112
850.328125	123.441666
849.158203	194.321274
847.988281	153.197998
846.818359	264.354492
845.647461	84.461029
844.477539	88.151817
843.306641	246.224106
842.134766	227.498566
840.963867	195.329193
839.791992	254.829590
838.619141	204.747177
837.447266	326.719360
836.274414	214.001221
835.101563	295.622681
833.928711	435.215149
832.754883	233.089325
831.581055	289.924835
830.407227	377.904938
829.232422	461.314880
828.058594	499.983612
826.883789	246.420425
825.708008	211.389603
824.533203	176.267578
823.357422	216.838715
822.181641	341.945648
821.004883	34.774712
819.828125	88.386635
818.651367	242.038452
817.474609	175.134720
816.296875	150.421234
815.119141	-92.442955
813.941406	118.414726
812.763672	113.326889
811.584961	-14.172749
810.406250	-83.976089
809.226563	-91.674515
808.047852	-210.619858
806.868164	23.487736
805.688477	66.347107
804.507813	-130.741684
803.327148	-143.694534
802.146484	65.075951
800.965820	18.443447
799.784180	-110.411301
798.603516	-6.573229
797.420898	181.277512
796.239258	0.921758
795.056641	-179.541748
793.874023	-52.192703
792.691406	-4.841158
791.507813	-125.996094
790.324219	-76.844696
789.140625	-34.567684
787.956055	-112.003242
786.772461	44.866089
785.586914	168.280182
784.402344	-24.777231
783.216797	-16.795441
782.032227	39.579075
780.845703	75.827759
779.660156	87.531914
778.473633	-71.044678
777.287109	35.186916
776.100586	-17.794083
774.913086	94.547867
773.725586	206.611374
772.538086	5.158391
771.349609	273.322083
770.161133	199.382980
768.972656	164.930740
767.784180	119.252419
766.594727	300.313202
765.405273	485.472198
764.215820	408.255402
763.026367	381.496429
761.835938	438.179077
760.645508	562.841675
759.454102	856.644714
758.262695	960.928101
757.072266	939.601929
755.879883	836.731689
754.688477	935.930542
753.496094	1103.007202
752.303711	845.776001
751.110352	953.096863
749.917969	761.517517
748.724609	875.017090
747.530273	992.668579
746.336914	763.361938
745.142578	630.521362
743.948242	813.426392
742.752930	706.615967
741.558594	547.077637
740.363281	584.727356
739.166992	547.701843
737.971680	497.405121
736.775391	552.126892
735.579102	431.504364
734.381836	341.458679
733.185547	246.958786
731.988281	423.732666
730.790039	455.919434
729.592773	358.944122
728.394531	506.830536
727.196289	449.054688
725.997070	448.049927
724.797852	315.860992
723.598633	364.994324
722.399414	422.781616
721.199219	528.527649
719.999023	374.386383
718.798828	412.351929
717.598633	432.815063
716.397461	490.331909
715.196289	425.669189
713.994141	323.959320
712.792969	313.867523
711.590820	360.459167
710.388672	317.709320
709.185547	235.791779
707.982422	267.209015
706.779297	274.705963
705.576172	208.236511
704.372070	220.213074
703.167969	156.098022
701.963867	20.304300
700.759766	206.558289
699.554688	-46.416840
698.349609	109.535339
697.143555	19.930124
695.938477	50.004665
694.732422	-134.872314
693.525391	-137.082794
692.319336	-102.226486
691.112305	-30.324867
689.905273	-8.209146
688.697266	-66.216393
687.490234	-32.899055
686.282227	76.502144
685.073242	14.747905
683.865234	-92.296768
682.656250	-123.223816
681.447266	-123.581604
680.237305	110.250542
679.028320	2.003408
677.818359	-64.814964
676.607422	165.223373
675.397461	-50.448788
674.186523	149.687531
672.975586	31.981815
671.763672	65.991325
670.551758	85.115112
669.339844	20.190338
668.127930	152.246078
666.915039	81.403091
665.703125	365.157654
664.489258	212.784256
663.276367	26.209387
662.062500	219.952545
660.848633	31.865803
659.634766	-17.755199
658.419922	-121.005165
657.205078	-62.173374
655.990234	5.527845
654.775391	71.310204
653.559570	23.097389
652.343750	63.512150
651.126953	-85.414711
649.911133	69.652763
648.694336	-128.254044
647.477539	-73.963097
646.259766	38.637344
645.041992	26.586054
643.824219	169.628418
642.606445	112.756752
641.387695	118.443306
640.168945	-26.211878
638.950195	-46.006134
637.730469	-20.543852
636.511719	-87.385323
635.291016	-113.298782
634.071289	-55.407967
632.850586	-44.740582
631.629883	-98.467407
630.409180	-27.731432
629.188477	92.263214
627.966797	16.941521
626.745117	-0.561148
625.522461	41.832790
624.300781	124.742226
623.078125	284.546234
621.854492	420.456421
620.631836	298.966034
619.408203	172.910004
618.184570	106.471107
616.960938	56.750999
615.736328	6.574071
614.511719	-127.557259
613.287109	-54.733532
612.061523	25.967794
610.835938	24.682039
609.610352	-103.485405
608.384766	133.011734
607.158203	30.928164
605.931641	-54.986633
604.705078	-41.527355
