# Supplementary material for: Raman spectroscopy accurately differentiates mucosal healing from non-healing and biochemical changes following biological therapy in inflammatory bowel disease
Source: PLoS One. 2021 Jun 2;16(6):e0252210. doi: 10.1371/journal.pone.0252210 (PMC8172032; doi:10.1371/journal.pone.0252210)
Supplement: S4 Dataset — (ZIP) [file pone.0252210.s006.zip › CD Mucosal healing/EC042-1_base sub CR removed_21__X_-26576.8__Y_40167.2__Time_234.txt]

1714.793945	175.599258
1713.817383	-172.827026
1712.840820	167.232620
1711.864258	0.499541
1710.886719	110.144768
1709.909180	-112.388519
1708.931641	-219.329025
1707.953125	158.941605
1706.975586	-137.596542
1705.997070	-115.050781
1705.018555	-151.069702
1704.040039	64.908539
1703.060547	-149.736404
1702.081055	64.202698
1701.101563	101.922005
1700.122070	174.825851
1699.142578	-83.395081
1698.162109	313.828705
1697.181641	281.081238
1696.201172	32.416283
1695.220703	241.158340
1694.239258	121.782394
1693.257813	440.881409
1692.276367	437.367737
1691.294922	407.715546
1690.313477	464.019470
1689.331055	723.562744
1688.348633	623.506592
1687.366211	809.393066
1686.383789	993.115234
1685.400391	750.862610
1684.416992	869.053589
1683.433594	1038.413452
1682.450195	1016.536194
1681.465820	904.705505
1680.482422	1006.566223
1679.498047	989.187500
1678.512695	1100.135986
1677.528320	1238.305054
1676.542969	1321.143433
1675.558594	1300.898438
1674.572266	1730.545288
1673.586914	1594.485962
1672.601563	1570.734619
1671.615234	1802.656616
1670.628906	1769.471558
1669.642578	1973.291016
1668.655273	2105.928711
1667.668945	1909.995850
1666.681641	2134.072754
1665.694336	2279.069092
1664.706055	1949.737427
1663.718750	2284.252686
1662.730469	2510.486084
1661.742188	2485.377197
1660.753906	2619.911133
1659.764648	2542.971191
1658.775391	2413.673340
1657.787109	2751.221436
1656.796875	2548.939697
1655.807617	2400.304932
1654.818359	1942.617432
1653.828125	2451.594238
1652.837891	2595.793701
1651.846680	2182.332031
1650.856445	1822.517944
1649.865234	1894.357666
1648.874023	1554.328613
1647.882813	1133.052246
1646.891602	1293.778687
1645.899414	839.420959
1644.907227	826.832581
1643.915039	761.940918
1642.922852	782.046265
1641.930664	414.642212
1640.937500	789.350525
1639.944336	404.568390
1638.951172	371.212830
1637.957031	348.857758
1636.963867	369.151367
1635.969727	113.088470
1634.975586	110.551781
1633.981445	-62.823418
1632.986328	-32.902901
1631.991211	-44.731327
1630.996094	-48.269299
1630.000977	43.340889
1629.005859	45.800632
1628.009766	-104.004265
1627.013672	-135.011292
1626.017578	86.826515
1625.021484	-19.787619
1624.024414	-186.507736
1623.028320	-3.259678
1622.031250	22.537371
1621.033203	240.396027
1620.036133	74.962807
1619.038086	251.261673
1618.041016	91.691948
1617.041992	226.425354
1616.043945	169.778488
1615.045898	307.554077
1614.046875	353.678833
1613.047852	158.720795
1612.048828	270.836304
1611.048828	47.548462
1610.049805	128.579285
1609.049805	-130.894028
1608.049805	84.097992
1607.048828	-64.916771
1606.048828	14.112503
1605.047852	127.282532
1604.046875	379.263458
1603.045898	183.768707
1602.044922	404.474640
1601.042969	-13.064397
1600.041016	-51.117950
1599.039063	-217.181351
1598.037109	-22.347466
1597.034180	-297.965637
1596.031250	69.387848
1595.028320	136.210144
1594.025391	-89.472153
1593.022461	-179.233963
1592.018555	-412.519623
1591.014648	-285.487427
1590.010742	-341.165039
1589.006836	-203.748154
1588.001953	-48.139709
1586.997070	16.115646
1585.992188	69.894852
1584.987305	102.770241
1583.982422	391.001801
1582.976563	413.290405
1581.970703	362.578400
1580.964844	35.756855
1579.958984	237.607681
1578.952148	176.357391
1577.945313	182.726227
1576.938477	134.361618
1575.931641	288.856476
1574.924805	14.002965
1573.916992	241.062927
1572.909180	696.712646
1571.901367	380.018127
1570.893555	351.809204
1569.884766	126.007797
1568.876953	219.693375
1567.868164	513.174988
1566.858398	385.721893
1565.849609	219.235107
1564.839844	-118.648705
1563.830078	192.184494
1562.820313	12.374093
1561.810547	125.571335
1560.799805	230.750671
1559.790039	343.485626
1558.779297	-65.049248
1557.767578	132.824585
1556.756836	156.822769
1555.745117	400.789032
1554.733398	266.312744
1553.721680	43.643845
1552.709961	191.055801
1551.697266	472.766632
1550.685547	386.684540
1549.672852	447.872375
1548.659180	239.788971
1547.646484	316.031769
1546.632813	363.555237
1545.619141	423.742767
1544.605469	615.462585
1543.591797	313.344910
1542.577148	238.423157
1541.562500	375.064606
1540.547852	-90.250626
1539.533203	79.449875
1538.518555	204.941391
1537.502930	185.598633
1536.487305	-107.474922
1535.471680	192.570572
1534.456055	-13.229336
1533.439453	162.360901
1532.422852	154.586823
1531.406250	-26.126974
1530.389648	-109.123383
1529.373047	186.321243
1528.355469	125.928101
1527.337891	276.432892
1526.320313	-129.479446
1525.302734	-113.381683
1524.284180	72.253441
1523.265625	31.127979
1522.247070	77.192947
1521.228516	71.526428
1520.208984	55.282032
1519.190430	-10.060287
1518.170898	-39.693424
1517.151367	256.729492
1516.130859	-158.859283
1515.111328	-276.604187
1514.090820	-250.797440
1513.070313	10.909265
1512.049805	-120.483139
1511.028320	-187.959152
1510.006836	152.250565
1508.986328	-67.126526
1507.963867	8.196974
1506.942383	-39.835083
1505.919922	16.962265
1504.898438	-167.426315
1503.875977	-77.853798
1502.852539	-121.821091
1501.830078	59.373089
1500.806641	-18.422319
1499.783203	13.637722
1498.759766	101.735031
1497.736328	-161.050034
1496.711914	3.264601
1495.687500	95.634659
1494.663086	-68.027245
1493.638672	200.240402
1492.613281	312.188660
1491.587891	283.278351
1490.563477	249.049454
1489.537109	600.307312
1488.511719	573.187866
1487.485352	627.538940
1486.458984	548.877686
1485.432617	485.335999
1484.406250	837.565552
1483.379883	1036.337158
1482.352539	673.591797
1481.325195	889.707275
1480.297852	638.909607
1479.269531	1119.610229
1478.241211	1028.998047
1477.213867	950.985596
1476.184570	1104.588257
1475.156250	1135.696411
1474.127930	1454.356079
1473.098633	1563.895874
1472.069336	1663.019897
1471.040039	1428.544556
1470.009766	1906.378174
1468.979492	2053.139648
1467.950195	2082.709717
1466.918945	2333.260254
1465.888672	2520.014404
1464.857422	2381.178955
1463.827148	2605.649414
1462.795898	3007.682617
1461.763672	3041.073486
1460.732422	3343.517578
1459.700195	2889.073486
1458.667969	3264.733154
1457.635742	3571.584961
1456.603516	3127.146484
1455.570313	3202.778076
1454.537109	3450.722168
1453.503906	3406.849854
1452.470703	3484.574219
1451.436523	3562.132080
1450.403320	3839.775635
1449.369141	3767.556152
1448.333984	3946.009277
1447.299805	4291.468262
1446.264648	4008.768311
1445.230469	3483.134277
1444.194336	3691.520264
1443.159180	3689.767822
1442.124023	3627.242432
1441.087891	3686.053467
1440.051758	3489.393799
1439.015625	3302.882813
1437.978516	3250.333252
1436.941406	2715.111328
1435.904297	3001.178711
1434.867188	2365.133545
1433.830078	2186.425781
1432.791992	1876.449829
1431.754883	1846.815186
1430.715820	1574.836426
1429.677734	1487.192139
1428.639648	1323.897949
1427.600586	1246.396729
1426.561523	1057.983032
1425.522461	1126.803589
1424.482422	777.172729
1423.443359	765.416443
1422.403320	907.340637
1421.363281	893.059509
1420.322266	712.571106
1419.282227	738.687317
1418.241211	722.005188
1417.200195	612.255981
1416.159180	467.371674
1415.117188	674.766296
1414.076172	301.161285
1413.034180	460.839691
1411.992188	266.032318
1410.949219	129.157349
1409.907227	158.296829
1408.864258	406.054565
1407.821289	-21.915241
1406.777344	163.126129
1405.734375	383.353638
1404.690430	41.248569
1403.646484	113.492027
1402.602539	163.220535
1401.557617	-193.401108
1400.513672	37.167988
1399.468750	513.462708
1398.423828	287.694733
1397.377930	52.085678
1396.333008	-47.951588
1395.287109	55.093254
1394.241211	200.804153
1393.195313	26.026218
1392.148438	267.065613
1391.101563	285.347504
1390.054688	23.455200
1389.007813	59.583168
1387.960938	140.873154
1386.913086	314.795837
1385.865234	-56.331932
1384.817383	242.871613
1383.769531	-155.260605
1382.720703	-180.734009
1381.671875	-176.049042
1380.623047	-221.158112
1379.574219	-106.242210
1378.524414	58.711288
1377.475586	4.118534
1376.425781	176.820618
1375.375977	10.278614
1374.325195	26.079845
1373.274414	-97.610016
1372.224609	-143.731567
1371.172852	87.041840
1370.122070	-95.829025
1369.070313	-193.719635
1368.019531	92.338913
1366.967773	-64.934448
1365.915039	99.300591
1364.863281	144.177582
1363.810547	-22.372604
1362.757813	229.471375
1361.705078	-63.509624
1360.651367	183.658279
1359.598633	144.930466
1358.544922	-55.221378
1357.491211	25.860632
1356.436523	-161.339294
1355.382813	412.202606
1354.328125	93.762177
1353.273438	637.613403
1352.217773	265.049683
1351.163086	233.045914
1350.107422	608.365784
1349.051758	378.186371
1347.996094	552.781860
1346.939453	605.954285
1345.883789	1103.308838
1344.827148	901.388367
1343.769531	1262.531982
1342.712891	1452.745483
1341.655273	1360.588745
1340.598633	1684.945679
1339.540039	1427.263306
1338.482422	1680.094971
1337.423828	1544.312256
1336.366211	1218.230591
1335.307617	1568.142456
1334.248047	1366.345337
1333.189453	1506.266235
1332.129883	1374.286743
1331.070313	1455.251099
1330.010742	1244.695801
1328.950195	1180.275269
1327.890625	1363.238403
1326.830078	1178.224487
1325.768555	1030.559570
1324.708008	1300.547729
1323.646484	1247.200439
1322.585938	1448.367554
1321.523438	1432.475464
1320.461914	1466.179932
1319.400391	1603.700684
1318.337891	1341.839844
1317.275391	1321.959595
1316.211914	1630.175049
1315.149414	1598.365845
1314.085938	1394.292847
1313.022461	1518.187988
1311.958984	1647.175049
1310.894531	1623.639404
1309.831055	1336.907593
1308.766602	1697.869141
1307.701172	1529.781128
1306.636719	1630.171509
1305.571289	1376.501465
1304.505859	1587.961792
1303.440430	1563.497925
1302.375000	1686.744751
1301.308594	1760.981567
1300.242188	1729.730469
1299.175781	1396.528198
1298.109375	1461.560425
1297.041992	1342.585571
1295.975586	1253.326538
1294.908203	1191.292847
1293.839844	1261.982666
1292.772461	1548.740967
1291.704102	1004.027100
1290.635742	1033.585571
1289.567383	1026.536865
1288.498047	1063.787231
1287.428711	968.861328
1286.360352	773.701477
1285.290039	796.806885
1284.220703	1011.112610
1283.150391	963.488708
1282.080078	1158.408447
1281.009766	1123.339600
1279.939453	931.842102
1278.868164	743.024109
1277.796875	1072.981079
1276.725586	1038.585083
1275.654297	1031.247437
1274.582031	1168.268066
1273.509766	1104.985962
1272.437500	1320.401978
1271.365234	932.515076
1270.291992	1577.965576
1269.218750	1092.790894
1268.145508	1262.173584
1267.072266	1312.020508
1265.999023	1386.371582
1264.924805	1253.449707
1263.850586	1569.469238
1262.776367	1200.272705
1261.701172	1526.139771
1260.625977	1340.132202
1259.550781	1380.934204
1258.475586	1239.101074
1257.400391	1314.207642
1256.324219	1206.735229
1255.248047	2017.268311
1254.171875	1870.924561
1253.094727	1693.092041
1252.018555	1639.508423
1250.941406	1554.401855
1249.864258	1593.440430
1248.786133	1676.295532
1247.708008	1542.835815
1246.630859	1404.641113
1245.551758	1742.814331
1244.473633	1490.579590
1243.394531	1318.658447
1242.316406	1341.126953
1241.236328	1137.854736
1240.157227	1172.582520
1239.077148	1449.995239
1237.998047	1329.451904
1236.917969	1177.461670
1235.836914	1384.470337
1234.756836	1525.956177
1233.675781	1000.824707
1232.594727	1130.262695
1231.512695	1111.865723
1230.431641	967.533813
1229.349609	1385.129883
1228.267578	1262.611816
1227.185547	1176.462769
1226.102539	1194.421021
1225.019531	1108.325562
1223.936523	913.403442
1222.853516	970.090820
1221.769531	920.346924
1220.686523	677.212219
1219.602539	692.782288
1218.517578	759.063538
1217.433594	709.332947
1216.348633	727.225098
1215.263672	450.471619
1214.178711	509.391571
1213.092773	425.834839
1212.007813	757.346252
1210.921875	775.021179
1209.834961	647.911072
1208.749023	906.662720
1207.662109	986.828369
1206.575195	924.682983
1205.488281	1057.713867
1204.400391	723.188660
1203.313477	937.983276
1202.225586	589.053833
1201.136719	553.223511
1200.048828	396.974060
1198.959961	38.550472
1197.871094	-124.890686
1196.782227	-26.119690
1195.692383	53.277348
1194.603516	74.845512
1193.513672	98.716019
1192.423828	-96.239212
1191.333008	-82.143562
1190.242188	-70.554565
1189.151367	-123.921898
1188.060547	62.769615
1186.969727	-422.960876
1185.877930	-68.481102
1184.786133	-167.824554
1183.694336	18.274141
1182.601563	-23.705273
1181.509766	37.343441
1180.416992	124.616295
1179.323242	12.765249
1178.230469	174.053543
1177.136719	-14.676822
1176.042969	254.084824
1174.949219	127.434303
1173.854492	345.497345
1172.760742	261.710419
1171.666016	354.926392
1170.570313	447.959717
1169.475586	466.657776
1168.379883	-19.445429
1167.284180	27.759729
1166.188477	86.754242
1165.091797	28.456285
1163.996094	292.634705
1162.899414	62.017803
1161.801758	488.178253
1160.705078	49.573284
1159.607422	83.711899
1158.509766	158.259811
1157.412109	158.645721
1156.313477	602.627075
1155.215820	42.070904
1154.117188	80.166809
1153.017578	-84.574631
1151.918945	367.970428
1150.819336	26.574961
1149.719727	-47.980522
1148.620117	79.809311
1147.519531	85.918091
1146.418945	-31.945368
1145.318359	-180.863434
1144.217773	-53.811024
1143.116211	-205.367538
1142.014648	-47.776512
1140.913086	-64.032188
1139.811523	269.080231
1138.708984	185.863815
1137.606445	71.626617
1136.503906	-45.099983
1135.401367	58.992802
1134.297852	338.613983
1133.194336	591.826294
1132.090820	315.374329
1130.987305	746.158813
1129.882813	559.628662
1128.778320	968.476440
1127.673828	1163.517212
1126.569336	1384.390137
1125.463867	1420.079224
1124.358398	1197.242432
1123.252930	1351.118896
1122.146484	924.328857
1121.041016	836.290771
1119.934570	793.117310
1118.828125	948.674438
1117.720703	682.681885
1116.613281	752.683777
1115.505859	801.210693
1114.398438	596.472900
1113.291016	852.813599
1112.182617	718.774353
1111.074219	804.474426
1109.964844	693.834167
1108.856445	748.496033
1107.747070	876.203369
1106.637695	998.986389
1105.528320	998.801941
1104.417969	1494.165771
1103.307617	889.440491
1102.197266	818.077393
1101.086914	1008.449463
1099.975586	1264.621094
1098.864258	1065.496582
1097.752930	1321.283203
1096.641602	1147.911011
1095.529297	1386.807129
1094.416992	1168.486206
1093.304688	1343.442505
1092.191406	1221.519653
1091.079102	904.168701
1089.965820	1321.119019
1088.852539	1081.305420
1087.738281	1130.823120
1086.624023	1316.619263
1085.509766	1067.241089
1084.395508	987.133057
1083.280273	1372.294189
1082.166016	1186.228394
1081.050781	1051.822021
1079.934570	1060.642334
1078.819336	940.242249
1077.703125	1141.414307
1076.586914	1189.858643
1075.469727	860.411987
1074.353516	967.399719
1073.236328	757.625671
1072.119141	615.882080
1071.000977	823.423706
1069.882813	634.714905
1068.765625	1179.475952
1067.646484	864.140869
1066.528320	806.549683
1065.409180	912.832031
1064.290039	794.280640
1063.170898	982.349976
1062.050781	653.144592
1060.930664	960.383179
1059.810547	430.123779
1058.690430	776.965637
1057.569336	728.515137
1056.449219	609.964355
1055.327148	594.237183
1054.206055	634.586609
1053.083984	609.493835
1051.961914	789.896423
1050.839844	594.346802
1049.717773	508.586914
1048.594727	364.516357
1047.471680	453.816956
1046.348633	468.451355
1045.224609	527.385742
1044.101563	607.308044
1042.976563	416.810791
1041.852539	368.590088
1040.728516	432.248871
1039.603516	123.226143
1038.478516	804.059082
1037.352539	-5.385529
1036.227539	-171.988434
1035.101563	406.171814
1033.974609	544.392029
1032.848633	356.988312
1031.721680	630.146118
1030.594727	491.738281
1029.467773	660.274231
1028.340820	87.513489
1027.212891	167.913269
1026.084961	-183.671555
1024.956055	-133.289490
1023.828125	77.362686
1022.699219	-36.962082
1021.570313	-243.963974
1020.440430	-158.462677
1019.311523	-5.622553
1018.181641	-198.285690
1017.050781	121.600502
1015.920898	-68.466835
1014.790039	-181.872238
1013.659180	244.702820
1012.528320	156.996124
1011.396484	433.006989
1010.265625	415.004730
1009.132813	723.479004
1008.000977	587.653748
1006.868164	861.516968
1005.736328	1107.649292
1004.602539	2216.338867
1003.469727	3063.424805
1002.335938	3773.882568
1001.202148	2984.421631
1000.068359	2036.074097
998.933594	1037.504761
997.799805	831.643372
996.665039	316.669617
995.529297	309.889587
994.394531	238.685349
993.258789	8.491204
992.123047	304.475983
990.986328	157.738586
989.849609	426.240387
988.712891	238.429214
987.576172	27.852535
986.439453	276.032288
985.301758	88.956635
984.164063	61.058487
983.025391	44.875076
981.887695	-113.793930
980.749023	40.764339
979.610352	-66.811104
978.470703	-3.929810
977.332031	-5.244992
976.192383	35.029716
975.051758	509.900635
973.912109	118.459305
972.771484	111.077026
971.630859	416.291443
970.490234	122.250618
969.348633	209.663208
968.207031	322.509430
967.065430	334.564056
965.923828	505.140869
964.781250	253.835831
963.638672	225.311600
962.496094	825.192322
961.352539	466.962921
960.208984	324.535339
959.065430	393.179901
957.921875	189.473541
956.777344	499.022858
955.632813	412.617523
954.488281	287.584198
953.343750	343.622528
952.198242	319.802582
951.052734	65.235046
949.907227	407.840088
948.760742	110.418549
947.614258	-35.773201
946.467773	243.362427
945.321289	346.704224
944.173828	297.217621
943.026367	494.605103
941.878906	422.766602
940.730469	289.580078
939.582031	47.174854
938.433594	395.970154
937.285156	621.687927
936.135742	510.071869
934.987305	407.870575
933.836914	495.121857
932.687500	461.809296
931.537109	528.984253
930.386719	386.836151
929.236328	265.484711
928.084961	237.760422
926.934570	112.420105
925.783203	46.530426
924.630859	30.951628
923.478516	213.470978
922.327148	-58.613407
921.173828	-25.732626
920.021484	-63.096245
918.868164	406.469696
917.714844	-32.604420
916.561523	-178.285690
915.407227	25.982124
914.252930	-366.637024
913.098633	-100.717926
911.944336	24.613775
910.789063	57.092457
909.633789	-130.218613
908.478516	-185.736328
907.322266	-420.099091
906.166016	-73.996361
905.009766	-15.606993
903.853516	95.046333
902.696289	205.837265
901.539063	74.503113
900.381836	-67.904808
899.223633	-142.170822
898.065430	467.047150
896.907227	-34.475166
895.749023	310.182343
894.589844	85.102875
893.430664	405.035828
892.271484	126.121826
891.112305	279.019104
889.952148	140.619598
888.791992	67.918053
887.630859	164.726501
886.470703	360.935883
885.309570	112.639221
884.148438	-24.862850
882.986328	388.185242
881.825195	264.458527
880.663086	21.427608
879.500000	247.451508
878.337891	550.085388
877.174805	219.624435
876.011719	252.049881
874.847656	343.105865
873.684570	407.188446
872.520508	547.856995
871.355469	407.267059
870.191406	172.327835
869.026367	452.632202
867.861328	40.293346
866.695313	95.823166
865.530273	176.095139
864.364258	510.303986
863.197266	574.827637
862.031250	558.498169
860.864258	562.430420
859.697266	570.881653
858.530273	696.059570
857.362305	525.023132
856.194336	540.275391
855.026367	658.698059
853.857422	1093.234741
852.688477	962.653992
851.519531	1004.700928
850.350586	905.557739
849.180664	1095.427856
848.010742	590.917908
846.840820	836.702454
845.670898	457.793976
844.500000	461.731720
843.329102	159.095123
842.157227	113.810081
840.986328	395.003845
839.814453	490.439423
838.642578	418.116516
837.469727	316.716766
836.296875	738.116882
835.124023	547.191040
833.951172	496.969452
832.777344	455.623932
831.603516	648.586365
830.429688	915.004456
829.255859	748.361877
828.081055	452.328217
826.906250	981.443420
825.731445	627.304565
824.555664	600.882019
823.379883	404.987549
822.204102	398.433411
821.027344	331.617523
819.851563	137.758820
818.674805	295.624237
817.497070	350.889221
816.320313	-10.156086
815.142578	358.549774
813.963867	-98.266792
812.786133	105.417900
811.607422	30.947954
810.428711	-201.460251
809.250000	170.494766
808.070313	206.640259
806.890625	-303.792999
805.710938	-34.745346
804.531250	67.491356
803.350586	82.939560
802.169922	60.469791
800.988281	-274.979553
799.807617	74.879417
798.625977	60.724812
797.444336	-226.294357
796.261719	-176.487839
795.079102	-397.235321
793.896484	-64.253189
792.713867	-247.677658
791.530273	-43.720921
790.346680	82.451508
789.163086	-108.132042
787.979492	615.008118
786.794922	56.753399
785.610352	462.828339
784.425781	284.765808
783.240234	597.331970
782.054688	750.412598
780.869141	454.671783
779.682617	633.801636
778.496094	624.913330
777.309570	410.476471
776.123047	440.960571
774.935547	588.190552
773.748047	346.814178
772.560547	167.110275
771.373047	38.012081
770.184570	-53.747288
768.996094	48.317360
767.806641	372.718475
766.618164	342.041199
765.428711	623.976501
764.239258	601.676941
763.048828	438.284058
761.858398	351.826172
760.667969	661.349487
759.477539	871.541199
758.286133	689.916016
757.094727	822.679382
755.903320	396.765015
754.710938	619.322632
753.518555	641.634888
752.326172	169.444626
751.133789	474.901276
749.940430	687.830505
748.747070	169.416626
747.553711	562.032166
746.359375	508.850769
745.166016	383.172852
743.970703	237.687805
742.776367	493.466309
741.581055	178.990845
740.385742	552.814880
739.190430	602.046509
737.994141	443.031921
736.797852	130.690445
735.601563	221.349533
734.405273	143.323029
733.208008	334.492584
732.010742	227.917099
730.813477	250.424576
729.615234	244.447754
728.416992	419.944519
727.218750	761.493225
726.020508	291.973053
724.821289	209.442261
723.622070	509.277191
722.422852	326.283142
721.222656	567.020569
720.022461	429.995056
718.822266	279.975006
717.621094	498.847382
716.420898	610.780579
715.218750	419.547180
714.017578	152.161789
712.815430	166.212341
711.614258	352.536743
710.411133	386.334320
709.208984	670.763367
708.005859	-46.716503
706.802734	133.405777
705.599609	217.793289
704.395508	289.224548
703.191406	-126.643402
701.987305	82.211655
700.782227	147.587952
699.577148	-4.328860
698.372070	37.496750
697.166992	3.430259
695.960938	78.228958
694.754883	-103.137596
693.548828	-103.929482
692.341797	-141.407028
691.135742	-467.359833
689.927734	183.758423
688.720703	8.096343
687.512695	-119.501045
686.304688	-10.368072
685.096680	-41.962093
683.888672	-86.274033
682.679688	153.638092
681.470703	-193.496002
680.260742	263.534821
679.050781	70.892509
677.840820	-223.136734
676.630859	-107.575851
675.419922	-61.027256
674.209961	-154.849060
672.998047	136.750717
671.787109	-36.491714
670.575195	119.325027
669.363281	143.500809
668.151367	135.547318
666.938477	281.312317
665.725586	-97.647537
664.512695	-9.623755
663.299805	5.228090
662.085938	76.485703
660.872070	-80.798767
659.658203	8.247524
658.443359	-204.510971
657.228516	-140.853912
656.013672	147.268021
654.797852	-73.287338
653.583008	90.109192
652.366211	-43.727486
651.150391	-181.635223
649.934570	156.676453
648.717773	66.469826
647.500000	56.090340
646.283203	7.071563
645.065430	246.505310
643.847656	-125.093864
642.629883	363.841522
641.411133	551.510071
640.192383	-19.830851
638.973633	96.822472
637.753906	157.465775
636.534180	310.329468
635.314453	46.272858
634.094727	175.100433
632.874023	5.211413
631.653320	137.748337
630.432617	327.827606
629.211914	450.928619
627.990234	298.993042
626.768555	103.750816
625.545898	-145.541946
624.324219	84.800842
623.101563	295.090973
621.877930	403.863159
620.655273	661.728149
619.431641	584.542542
618.208008	262.383545
616.983398	354.613922
615.759766	287.351898
614.535156	-108.400528
613.310547	85.139160
612.084961	-321.552521
610.859375	-152.229340
609.633789	73.193283
608.408203	-8.723124
607.181641	14.474393
605.955078	157.568634
604.728516	-2.484298
