# Supplementary material for: Raman spectroscopy accurately differentiates mucosal healing from non-healing and biochemical changes following biological therapy in inflammatory bowel disease
Source: PLoS One. 2021 Jun 2;16(6):e0252210. doi: 10.1371/journal.pone.0252210 (PMC8172032; doi:10.1371/journal.pone.0252210)
Supplement: S4 Dataset — (ZIP) [file pone.0252210.s006.zip › CD Mucosal healing/OC004-1a post treatment_BL sub CR removed_92__X_-21967.4__Y_3646.7__Time_1026.txt]

1714.780273	-0.785548
1713.803711	137.520096
1712.827148	-62.409199
1711.849609	53.909771
1710.873047	-250.920639
1709.895508	-35.835243
1708.917969	-158.660995
1707.939453	-161.035965
1706.961914	-152.776947
1705.983398	163.320374
1705.004883	37.445858
1704.025391	37.357407
1703.046875	-96.531013
1702.067383	-139.428711
1701.087891	98.572052
1700.108398	143.946777
1699.127930	95.740845
1698.148438	55.673904
1697.167969	154.646820
1696.187500	120.079285
1695.206055	0.129703
1694.225586	118.085533
1693.244141	342.902649
1692.262695	1.845461
1691.281250	355.018341
1690.298828	430.682953
1689.317383	581.230530
1688.334961	299.818878
1687.352539	312.060303
1686.369141	297.831329
1685.386719	526.412781
1684.403320	432.679138
1683.419922	264.644867
1682.435547	166.167053
1681.452148	342.305725
1680.467773	334.913971
1679.483398	381.039612
1678.499023	451.380920
1677.514648	474.094849
1676.529297	550.268005
1675.543945	666.599548
1674.558594	695.449219
1673.573242	751.178467
1672.586914	921.446838
1671.600586	935.199768
1670.614258	880.203674
1669.627930	724.637878
1668.641602	1158.914673
1667.654297	1096.899536
1666.666992	1077.706543
1665.679688	1032.321167
1664.692383	995.248352
1663.704102	1353.682739
1662.715820	985.750488
1661.727539	1119.361694
1660.739258	1316.861084
1659.750977	1125.078979
1658.761719	1397.318115
1657.772461	1373.118652
1656.783203	1320.134399
1655.793945	1373.407104
1654.803711	1228.448730
1653.813477	885.408325
1652.823242	1056.123779
1651.833008	951.991333
1650.841797	864.078125
1649.851563	845.287354
1648.860352	721.069397
1647.869141	658.006836
1646.876953	563.561096
1645.885742	136.635101
1644.893555	293.866608
1643.901367	182.000443
1642.908203	44.069874
1641.916016	-9.029072
1640.922852	85.941925
1639.929688	62.443691
1638.936523	65.615562
1637.943359	-176.174728
1636.949219	20.051487
1635.955078	-126.196762
1634.960938	-135.078369
1633.966797	-314.947693
1632.971680	-117.813591
1631.977539	-146.982971
1630.982422	-73.217812
1629.986328	274.515717
1628.991211	11.770397
1627.995117	-192.748688
1627.000000	-289.080627
1626.003906	-187.901306
1625.006836	-383.689941
1624.010742	-90.187317
1623.013672	100.880104
1622.016602	71.336365
1621.019531	183.872360
1620.021484	81.161102
1619.024414	-79.080421
1618.026367	-113.054329
1617.028320	-26.090050
1616.029297	139.730240
1615.031250	103.624939
1614.032227	23.094490
1613.033203	-222.468613
1612.034180	122.186989
1611.035156	-62.699081
1610.035156	127.416908
1609.035156	71.273552
1608.035156	182.950363
1607.035156	95.645027
1606.034180	178.698730
1605.033203	68.095657
1604.032227	190.604889
1603.031250	242.508179
1602.030273	-19.474167
1601.028320	43.100243
1600.026367	-35.486935
1599.024414	121.361649
1598.022461	236.394730
1597.019531	-137.281723
1596.016602	-118.787613
1595.013672	-144.648499
1594.010742	-183.500198
1593.007813	-211.835953
1592.003906	73.162659
1591.000000	-184.821640
1589.996094	-262.597321
1588.992188	45.824017
1587.987305	129.810974
1586.983398	15.595920
1585.978516	159.566284
1584.972656	212.246933
1583.967773	288.379089
1582.961914	-5.515759
1581.956055	164.414322
1580.950195	271.762756
1579.944336	-89.644562
1578.937500	-36.980415
1577.931641	70.312202
1576.924805	281.623352
1575.916992	165.005737
1574.910156	194.080154
1573.902344	-73.354088
1572.894531	153.289017
1571.886719	164.045883
1570.878906	133.176682
1569.870117	195.808792
1568.862305	-48.158825
1567.853516	63.733353
1566.843750	-198.394989
1565.834961	-3.555560
1564.825195	9.449400
1563.815430	37.953949
1562.805664	-55.555576
1561.795898	182.915054
1560.785156	71.114525
1559.775391	169.302811
1558.764648	-204.405609
1557.752930	-41.582825
1556.742188	4.499584
1555.730469	97.097466
1554.718750	-12.445035
1553.707031	72.171616
1552.695313	71.230431
1551.682617	-33.343166
1550.670898	-143.134720
1549.658203	197.176498
1548.644531	-212.874496
1547.631836	8.147051
1546.618164	-16.658175
1545.604492	154.895279
1544.590820	135.026596
1543.577148	-148.490295
1542.562500	-31.601213
1541.547852	38.638748
1540.533203	-48.775524
1539.518555	147.709503
1538.503906	-148.982422
1537.488281	124.613808
1536.472656	-92.211243
1535.457031	-17.591244
1534.441406	131.662476
1533.424805	177.593033
1532.408203	50.676247
1531.391602	537.057068
1530.375000	239.818985
1529.358398	262.016266
1528.340820	394.817749
1527.323242	213.294937
1526.305664	284.017914
1525.287109	362.297943
1524.269531	152.220932
1523.250977	361.457489
1522.232422	493.314362
1521.213867	493.836548
1520.194336	540.502136
1519.175781	358.256836
1518.156250	332.724518
1517.136719	566.593689
1516.116211	294.154694
1515.096680	168.116119
1514.076172	314.185150
1513.055664	264.957245
1512.034180	141.183426
1511.013672	286.799011
1509.992188	285.981262
1508.970703	436.381897
1507.949219	107.035973
1506.927734	123.847717
1505.905273	340.469208
1504.882813	-204.289902
1503.860352	-10.984260
1502.837891	-248.252396
1501.815430	-167.940811
1500.791992	-36.575432
1499.768555	-87.146652
1498.745117	-322.095581
1497.720703	-193.683609
1496.697266	-262.424042
1495.672852	-118.945511
1494.648438	-269.732880
1493.623047	-75.399284
1492.598633	-131.753998
1491.573242	-4.185061
1490.547852	-150.175781
1489.522461	66.559677
1488.497070	188.605972
1487.470703	108.757828
1486.444336	87.572456
1485.417969	127.563347
1484.391602	310.358276
1483.364258	498.075012
1482.336914	524.922607
1481.309570	546.574768
1480.282227	527.340149
1479.254883	737.462769
1478.226563	679.791687
1477.198242	642.455322
1476.169922	819.056335
1475.141602	1201.821411
1474.112305	1092.861938
1473.083008	1365.773682
1472.053711	1249.056641
1471.024414	1430.074341
1469.995117	1575.332764
1468.964844	1206.609375
1467.934570	1435.646606
1466.904297	1677.241577
1465.874023	1468.722656
1464.842773	1755.835693
1463.811523	1943.677002
1462.780273	2149.174805
1461.749023	2014.182495
1460.717773	1848.733887
1459.685547	2023.508301
1458.653320	2129.635498
1457.621094	2096.102051
1456.587891	2019.399902
1455.555664	2003.594849
1454.522461	2099.344482
1453.489258	2377.590820
1452.455078	2351.466553
1451.421875	2256.914795
1450.387695	2613.420654
1449.353516	2422.526367
1448.319336	2403.937012
1447.285156	2403.069092
1446.250000	2364.195801
1445.214844	2234.204834
1444.179688	2238.391113
1443.144531	2131.241699
1442.108398	2218.906250
1441.072266	2212.954346
1440.036133	2113.448730
1439.000000	1953.317261
1437.963867	1694.687256
1436.926758	1840.478394
1435.889648	1546.617188
1434.852539	1310.990601
1433.814453	1386.082764
1432.777344	999.135254
1431.739258	892.551392
1430.701172	647.230408
1429.663086	818.367676
1428.624023	694.289307
1427.584961	272.681244
1426.545898	418.641388
1425.506836	146.078018
1424.467773	294.590790
1423.427734	569.058472
1422.387695	389.952148
1421.347656	180.734665
1420.307617	54.755669
1419.266602	105.106911
1418.226563	374.501312
1417.184570	359.405731
1416.143555	57.538723
1415.102539	-276.850769
1414.060547	-92.945259
1413.018555	0.413186
1411.976563	164.183350
1410.934570	-157.162308
1409.891602	-113.945763
1408.848633	72.524704
1407.805664	-14.815639
1406.762695	-232.641907
1405.718750	-209.283722
1404.674805	57.630939
1403.630859	20.825319
1402.586914	-106.223473
1401.542969	113.052467
1400.498047	106.565964
1399.453125	105.172890
1398.408203	88.819969
1397.363281	232.969528
1396.317383	239.298248
1395.271484	383.505341
1394.225586	257.207306
1393.179688	-1.680518
1392.132813	270.425049
1391.086914	247.128937
1390.040039	6.182271
1388.992188	-157.017075
1387.945313	12.682099
1386.897461	-7.697180
1385.849609	42.043198
1384.801758	-173.146561
1383.753906	26.771641
1382.705078	-163.151688
1381.657227	119.323158
1380.608398	-27.875544
1379.558594	-172.426346
1378.509766	-34.658619
1377.459961	95.651352
1376.410156	-178.305374
1375.360352	56.985588
1374.309570	-39.524315
1373.259766	28.736700
1372.208984	-42.579060
1371.158203	-71.374969
1370.106445	139.220657
1369.055664	8.442663
1368.003906	159.352280
1366.952148	118.502594
1365.900391	-29.305210
1364.847656	169.138779
1363.794922	180.910690
1362.742188	252.516663
1361.689453	107.726463
1360.636719	221.831329
1359.583008	216.604065
1358.529297	15.045855
1357.475586	164.227112
1356.420898	94.715797
1355.367188	283.800140
1354.312500	261.725403
1353.257813	314.288879
1352.203125	513.465149
1351.147461	499.129242
1350.091797	447.677582
1349.036133	441.033875
1347.980469	575.938171
1346.923828	872.132996
1345.868164	575.554626
1344.811523	666.035889
1343.754883	838.400269
1342.697266	931.476501
1341.640625	1098.975220
1340.583008	780.907837
1339.524414	601.793762
1338.466797	843.870361
1337.409180	608.101074
1336.350586	850.281982
1335.291992	854.883789
1334.232422	881.850952
1333.173828	753.074036
1332.114258	607.141968
1331.054688	654.247559
1329.995117	837.409668
1328.934570	768.483337
1327.875000	768.889160
1326.814453	752.097717
1325.753906	918.199768
1324.692383	1010.238098
1323.630859	855.445740
1322.570313	853.867615
1321.507813	911.607300
1320.446289	994.100403
1319.383789	829.969177
1318.322266	986.628357
1317.259766	830.161438
1316.196289	1152.098877
1315.133789	1158.520752
1314.070313	953.112488
1313.006836	1090.322876
1311.943359	1077.320435
1310.878906	992.996826
1309.814453	1184.538452
1308.750977	1415.473145
1307.685547	1095.142090
1306.621094	1124.412720
1305.555664	1266.901489
1304.490234	1183.157593
1303.424805	1293.773560
1302.359375	1333.132813
1301.292969	1188.223022
1300.226563	1387.456299
1299.160156	1115.009155
1298.093750	1171.872192
1297.026367	1464.511841
1295.958984	1288.189697
1294.891602	1006.472473
1293.824219	1296.718262
1292.756836	1211.534790
1291.688477	1190.224854
1290.620117	1249.918335
1289.551758	1066.920654
1288.482422	1192.923096
1287.413086	1203.744995
1286.343750	1246.476685
1285.274414	1269.651611
1284.205078	1238.991089
1283.134766	1232.883911
1282.064453	967.338623
1280.994141	1069.087891
1279.923828	1435.118530
1278.852539	1025.512817
1277.781250	1198.259644
1276.709961	1077.533081
1275.637695	1252.724243
1274.566406	1119.905518
1273.494141	1204.677124
1272.421875	1321.213013
1271.349609	1188.582031
1270.276367	1263.626587
1269.203125	1341.114258
1268.129883	1474.746582
1267.056641	1544.896851
1265.982422	1322.243652
1264.909180	1548.581177
1263.834961	1318.764404
1262.759766	1437.760376
1261.685547	1405.583984
1260.610352	1400.252441
1259.535156	1431.495728
1258.459961	1396.964722
1257.383789	1472.068604
1256.308594	1461.929321
1255.232422	1359.288818
1254.155273	1456.297974
1253.079102	1414.567017
1252.001953	1440.984253
1250.924805	1406.586670
1249.847656	1469.487671
1248.770508	1549.385132
1247.692383	1476.102295
1246.614258	1385.839966
1245.536133	1283.467651
1244.458008	1151.987671
1243.378906	1363.014648
1242.299805	1151.432861
1241.220703	1141.436157
1240.141602	1153.278687
1239.061523	1560.641602
1237.981445	1152.653320
1236.901367	1423.982300
1235.821289	1261.103638
1234.740234	998.875916
1233.659180	935.508057
1232.578125	884.267944
1231.497070	816.070313
1230.415039	1009.488586
1229.333984	955.781738
1228.251953	718.055176
1227.168945	1020.223511
1226.086914	915.645508
1225.003906	818.342468
1223.920898	762.177795
1222.837891	522.196899
1221.753906	509.580841
1220.669922	400.237854
1219.585938	351.332733
1218.501953	476.395477
1217.416992	461.241730
1216.333008	190.033539
1215.248047	360.811523
1214.162109	389.027557
1213.077148	390.640808
1211.991211	476.670288
1210.905273	577.093140
1209.819336	450.687592
1208.732422	466.569916
1207.646484	308.809143
1206.559570	435.504059
1205.471680	518.712219
1204.384766	541.598633
1203.296875	309.078339
1202.208984	293.361359
1201.121094	280.007416
1200.032227	-123.379128
1198.944336	-35.661987
1197.855469	85.643898
1196.765625	-168.448715
1195.676758	-102.598129
1194.586914	-113.786293
1193.497070	-57.716679
1192.407227	-61.817696
1191.316406	-10.713633
1190.226563	-142.275070
1189.135742	81.638741
1188.044922	-38.005379
1186.953125	-64.031052
1185.861328	-238.926361
1184.769531	-195.430084
1183.677734	-250.384491
1182.585938	-149.465775
1181.493164	-46.263329
1180.400391	-194.923035
1179.307617	-106.271416
1178.213867	-29.714336
1177.120117	123.411140
1176.026367	226.098892
1174.932617	180.186584
1173.838867	122.256012
1172.744141	473.623840
1171.649414	283.881195
1170.554688	249.682190
1169.458984	325.468445
1168.364258	104.586937
1167.268555	36.764679
1166.171875	389.645996
1165.076172	166.297104
1163.979492	177.147827
1162.882813	357.545807
1161.786133	174.745102
1160.688477	734.597168
1159.590820	924.082703
1158.493164	896.211670
1157.395508	997.144470
1156.297852	1012.076599
1155.199219	936.287231
1154.100586	853.312134
1153.000977	848.975342
1151.902344	699.180542
1150.802734	723.343079
1149.703125	394.813385
1148.603516	571.349854
1147.502930	481.010620
1146.402344	535.882874
1145.301758	224.084351
1144.201172	483.527710
1143.099609	119.403862
1141.999023	93.172531
1140.896484	273.784119
1139.794922	321.105927
1138.692383	116.360840
1137.590820	234.874344
1136.487305	393.653015
1135.384766	435.906586
1134.281250	603.949524
1133.178711	389.576569
1132.074219	820.936340
1130.970703	767.881836
1129.866211	683.940125
1128.761719	799.256348
1127.657227	812.479736
1126.552734	811.416077
1125.447266	653.828125
1124.341797	835.195251
1123.236328	781.834778
1122.130859	882.441284
1121.024414	682.142700
1119.917969	623.965454
1118.811523	752.801270
1117.704102	561.989197
1116.596680	428.014679
1115.489258	409.986420
1114.381836	460.516876
1113.274414	442.406189
1112.166016	490.456085
1111.057617	276.078186
1109.949219	468.223022
1108.839844	364.909119
1107.730469	346.643951
1106.621094	656.608582
1105.511719	444.620728
1104.401367	452.214600
1103.291016	688.686829
1102.180664	531.009583
1101.070313	672.949951
1099.958984	527.081055
1098.847656	461.420502
1097.736328	473.557648
1096.625000	528.089661
1095.512695	401.144470
1094.400391	648.784668
1093.288086	514.775391
1092.174805	522.074768
1091.062500	597.634583
1089.949219	383.666260
1088.835938	322.726593
1087.721680	242.978729
1086.607422	476.055664
1085.493164	191.736389
1084.378906	302.473663
1083.263672	530.659180
1082.149414	352.256622
1081.034180	244.403244
1079.917969	333.878052
1078.802734	449.152527
1077.686523	364.834717
1076.570313	289.954132
1075.453125	449.752197
1074.336914	60.557743
1073.219727	103.094162
1072.101563	180.788971
1070.984375	352.246277
1069.866211	158.013809
1068.748047	395.037048
1067.629883	418.794250
1066.511719	327.800781
1065.392578	471.022858
1064.273438	316.896149
1063.154297	29.461376
1062.034180	142.313797
1060.914063	290.240509
1059.793945	545.721680
1058.673828	188.473892
1057.552734	231.188187
1056.431641	40.192524
1055.310547	54.961243
1054.189453	221.617081
1053.067383	131.312241
1051.945313	283.946747
1050.823242	-9.344944
1049.701172	117.677071
1048.578125	76.671021
1047.455078	217.706635
1046.332031	-152.066040
1045.208008	152.294540
1044.083984	-33.009258
1042.959961	143.106186
1041.835938	118.800629
1040.710938	10.691594
1039.585938	-87.987564
1038.460938	-14.233378
1037.335938	-194.208389
1036.209961	10.009810
1035.083984	165.335907
1033.958008	1.935431
1032.832031	106.167259
1031.705078	154.610260
1030.578125	156.610428
1029.451172	-13.311295
1028.323242	-69.214546
1027.195313	-173.800461
1026.067383	-194.636063
1024.939453	-377.929016
1023.810547	-296.393005
1022.682617	-231.049774
1021.552734	-383.790894
1020.423828	-367.003571
1019.293945	-373.334869
1018.164063	-307.684052
1017.034180	-119.096802
1015.904297	-273.542664
1014.773438	-249.393036
1013.642578	-127.854187
1012.511719	-24.802004
1011.379883	115.347389
1010.248047	179.131516
1009.116211	155.033813
1007.984375	325.430237
1006.851563	509.729156
1005.718750	1117.325073
1004.585938	1625.308594
1003.452148	2029.121704
1002.319336	1561.467285
1001.185547	930.064148
1000.050781	391.473846
998.916992	333.682037
997.782227	188.271088
996.647461	163.093506
995.512695	-118.164520
994.376953	258.488159
993.241211	5.247340
992.105469	-30.944992
990.969727	117.474182
989.833008	318.961121
988.696289	110.197449
987.559570	-29.220722
986.421875	75.749039
985.284180	42.588699
984.146484	46.407967
983.008789	-209.808487
981.870117	-0.846112
980.731445	141.405441
979.592773	-6.166923
978.454102	-45.447826
977.314453	-144.376709
976.174805	225.853455
975.035156	382.275940
973.894531	299.762024
972.754883	428.766449
971.613281	380.973694
970.472656	432.066315
969.331055	-24.107231
968.190430	187.963425
967.047852	283.026398
965.906250	251.987411
964.763672	166.037445
963.621094	451.724152
962.478516	134.463165
961.334961	454.644165
960.192383	185.890976
959.048828	407.639618
957.904297	352.264893
956.759766	68.053810
955.616211	109.173820
954.470703	67.995232
953.326172	152.808563
952.180664	47.818390
951.035156	39.055187
949.889648	124.160767
948.743164	40.171974
947.596680	-313.355743
946.450195	48.602135
945.303711	97.529068
944.156250	128.272690
943.008789	108.880096
941.861328	158.090500
940.713867	264.445831
939.565430	30.872070
938.416992	107.765404
937.267578	205.257019
936.119141	211.598709
934.969727	-0.803431
933.820313	119.745140
932.669922	5.649244
931.520508	203.792633
930.370117	30.714827
929.218750	103.727158
928.068359	65.253807
926.916992	-43.655571
925.765625	43.259121
924.613281	-88.155525
923.461914	-92.060104
922.309570	-214.105606
921.156250	-13.211390
920.003906	-55.501472
918.850586	-34.065945
917.697266	-53.448200
916.543945	188.432068
915.389648	-17.011812
914.235352	9.258504
913.081055	-202.700195
911.926758	-105.915131
910.771484	-147.468918
909.616211	-118.632172
908.460938	-53.461479
907.304688	-119.724899
906.148438	-20.455019
904.992188	92.422371
903.835938	12.770504
902.678711	-103.016441
901.521484	-143.975266
900.364258	66.393959
899.206055	16.473745
898.047852	-51.472111
896.889648	-117.074615
895.731445	11.882869
894.572266	-130.476807
893.413086	21.117735
892.253906	-75.898163
891.094727	-55.346977
889.934570	28.480152
888.774414	-0.608468
887.613281	-90.605110
886.453125	72.266998
885.291992	90.672020
884.130859	-35.296745
882.968750	98.210289
881.807617	254.219696
880.645508	150.915298
879.482422	313.644531
878.320313	460.533417
877.157227	244.656525
875.994141	191.062088
874.830078	-157.484253
873.666016	318.108704
872.501953	138.512512
871.337891	276.281616
870.173828	144.023132
869.008789	234.494919
867.843750	-21.368057
866.677734	491.727203
865.512695	501.117737
864.346680	407.131989
863.179688	353.617401
862.013672	387.698181
860.846680	720.390259
859.679688	608.415894
858.511719	745.599243
857.344727	640.355774
856.176758	595.707214
855.008789	795.512634
853.839844	598.318909
852.670898	715.024292
851.501953	547.011414
850.333008	847.333069
849.163086	621.051697
847.993164	504.575500
846.823242	737.400574
845.652344	502.226135
844.482422	477.482208
843.311523	376.631470
842.139648	327.228638
840.968750	418.688507
839.796875	147.842728
838.624023	181.078156
837.452148	314.802155
836.279297	294.242645
835.106445	291.502045
833.933594	480.756531
832.759766	437.660187
831.585938	412.376190
830.412109	380.342621
829.238281	462.040527
828.063477	242.506714
826.888672	303.990723
825.712891	378.752045
824.538086	217.129395
823.362305	318.469116
822.186523	132.282867
821.009766	171.076202
819.833008	71.706711
818.656250	105.886360
817.479492	55.389694
816.301758	-1.840338
815.124023	81.036781
813.946289	203.828964
812.768555	-200.540619
811.589844	-11.209096
810.411133	-153.229996
809.232422	298.042725
808.052734	211.387863
806.873047	-212.915649
805.693359	-4.246954
804.512695	-6.663222
803.332031	179.491837
802.151367	25.968153
800.970703	-262.894409
799.789063	-48.237045
798.608398	-314.945190
797.425781	-167.055771
796.244141	-17.107576
795.061523	-37.933815
793.878906	-34.468891
792.696289	-57.667397
791.512695	-116.367752
790.329102	-68.865265
789.145508	98.043884
787.960938	176.283020
786.777344	53.097664
785.591797	22.777634
784.407227	-149.119263
783.221680	-168.483566
782.037109	-132.666565
780.850586	-172.068390
779.665039	225.860077
778.478516	296.665558
777.291992	-58.773811
776.105469	-14.567868
774.917969	78.097427
773.730469	-125.006836
772.542969	55.740196
771.354492	-28.306364
770.166016	-227.029343
768.977539	-293.461945
767.789063	78.634125
766.599609	-49.647644
765.410156	7.105339
764.220703	118.836685
763.030273	34.507126
761.840820	117.461792
760.650391	-123.171028
759.458984	340.318054
758.267578	458.199677
757.076172	208.734299
755.884766	304.531982
754.693359	376.070007
753.500977	188.231262
752.308594	283.870880
751.115234	30.190105
749.922852	141.144669
748.729492	122.493744
747.535156	176.267654
746.341797	166.365707
745.147461	147.679947
743.953125	102.675331
742.757813	57.686241
741.563477	-140.749130
740.368164	64.216476
739.171875	38.996536
737.976563	167.160583
736.780273	-57.369778
735.583984	-185.426224
734.386719	-111.986595
733.189453	193.451447
731.992188	6.412840
730.794922	-62.370411
729.596680	111.696266
728.399414	102.033821
727.200195	-45.317215
726.001953	109.072502
724.802734	101.734512
723.603516	175.282303
722.404297	-0.141972
721.204102	156.486176
720.003906	195.215607
718.803711	140.137604
717.603516	443.019196
716.402344	228.793198
715.201172	317.914368
713.999023	444.141754
712.797852	191.060730
711.595703	-9.505312
710.393555	-35.566944
709.190430	95.328270
707.987305	30.235891
706.784180	259.234924
705.581055	207.394501
704.376953	168.739304
703.172852	-211.419922
701.968750	33.067680
700.763672	-96.542809
699.559570	-4.186281
698.353516	103.462341
697.148438	-36.595791
695.942383	45.170536
694.736328	148.744354
693.530273	163.341965
692.324219	-19.539255
691.117188	-197.867325
689.910156	-221.890778
688.702148	-185.015305
687.494141	-50.409958
686.286133	-65.388893
685.078125	-151.789948
683.870117	-105.785172
682.661133	-230.890259
681.452148	-76.287659
680.242188	-162.093018
679.032227	-310.542267
677.822266	-181.634995
676.612305	-173.896439
675.401367	-187.681290
674.191406	-121.284805
672.979492	-7.204731
671.768555	65.837868
670.556641	102.199249
669.344727	-84.016220
668.132813	121.150108
666.919922	73.509544
665.707031	54.063457
664.494141	239.894226
663.281250	-94.672035
662.067383	15.707682
660.853516	208.116653
659.639648	135.086578
658.424805	94.508003
657.209961	138.105072
655.995117	80.370842
654.779297	-1.020541
653.563477	143.946289
652.347656	36.739231
651.131836	-184.602142
649.915039	-188.322098
648.698242	-34.878429
647.481445	-32.247166
646.264648	80.091110
645.046875	388.125641
643.829102	285.028778
642.610352	162.522522
641.392578	143.163132
640.173828	-166.548187
638.955078	174.976181
637.735352	251.862778
636.515625	-178.491684
635.295898	301.825653
634.076172	156.802917
632.855469	22.320261
631.634766	-52.285164
630.414063	-9.141263
629.192383	31.501522
627.971680	-39.769165
626.749023	137.354813
625.527344	63.140381
624.304688	166.416809
623.082031	301.310852
621.859375	289.947052
620.636719	299.464478
619.413086	220.597076
618.189453	139.009521
616.964844	185.234985
615.741211	-81.685226
614.516602	48.729412
613.291016	-206.711639
612.066406	120.971924
610.840820	17.899359
609.615234	-77.477127
608.388672	-120.339622
607.163086	-162.034073
605.936523	-123.593506
604.708984	97.382278
