# Supplementary material for: Raman spectroscopy accurately differentiates mucosal healing from non-healing and biochemical changes following biological therapy in inflammatory bowel disease
Source: PLoS One. 2021 Jun 2;16(6):e0252210. doi: 10.1371/journal.pone.0252210 (PMC8172032; doi:10.1371/journal.pone.0252210)
Supplement: S4 Dataset — (ZIP) [file pone.0252210.s006.zip › CD Mucosal healing/OC011 post treatment-2_base sub CR removed_73__X_-11932.7__Y_293.434__Z_-7194.96__Time_834.txt]

1714.705078	200.238251
1713.728516	533.050537
1712.751953	211.724945
1711.774414	302.022522
1710.797852	82.587753
1709.820313	38.640385
1708.842773	22.715612
1707.864258	-37.610699
1706.886719	-158.290604
1705.908203	-127.850113
1704.929688	-214.085800
1703.950195	-135.932449
1702.971680	-166.380417
1701.992188	23.614380
1701.012695	-36.841686
1700.033203	21.451672
1699.052734	142.207123
1698.073242	108.936615
1697.092773	-24.909098
1696.112305	184.291977
1695.130859	-89.162041
1694.150391	84.500664
1693.168945	34.706020
1692.187500	-88.884621
1691.206055	84.730705
1690.223633	-53.055813
1689.241211	-64.521896
1688.258789	-0.441621
1687.276367	88.455971
1686.293945	460.724213
1685.310547	111.333282
1684.327148	56.012421
1683.343750	68.105286
1682.360352	272.733032
1681.375977	121.177101
1680.392578	369.797913
1679.408203	147.897400
1678.423828	296.698761
1677.438477	265.195740
1676.453125	404.623962
1675.468750	451.612885
1674.482422	608.195740
1673.497070	467.671570
1672.511719	622.821228
1671.525391	698.791565
1670.539063	831.111816
1669.552734	706.357849
1668.565430	677.801636
1667.578125	809.093933
1666.591797	800.234985
1665.603516	778.617188
1664.616211	1113.018555
1663.627930	869.593323
1662.640625	1244.609131
1661.652344	1118.892456
1660.663086	998.990479
1659.674805	1298.289551
1658.685547	1449.533325
1657.696289	1174.718140
1656.707031	1149.364990
1655.717773	1082.078979
1654.727539	1152.849487
1653.737305	964.642456
1652.747070	1038.823120
1651.756836	1131.854492
1650.765625	950.157776
1649.775391	729.239441
1648.784180	424.155090
1647.792969	404.951233
1646.800781	547.232544
1645.809570	695.046387
1644.817383	470.691650
1643.825195	613.741516
1642.832031	321.413513
1641.839844	140.333435
1640.846680	199.699371
1639.853516	16.574097
1638.860352	137.080536
1637.867188	141.730438
1636.873047	241.493637
1635.878906	-109.305840
1634.884766	-69.741783
1633.890625	-145.934708
1632.895508	196.895065
1631.900391	20.944324
1630.905273	-170.567215
1629.910156	-272.345490
1628.915039	44.515034
1627.918945	-14.894026
1626.922852	-195.159225
1625.926758	-272.655884
1624.930664	-44.989712
1623.933594	56.486610
1622.937500	315.716827
1621.940430	-110.924034
1620.942383	53.808754
1619.945313	50.444729
1618.947266	367.518005
1617.949219	133.166824
1616.951172	232.329514
1615.953125	-25.412886
1614.954102	372.922607
1613.956055	60.246471
1612.957031	180.451614
1611.957031	211.469238
1610.958008	276.569427
1609.958008	299.710022
1608.958984	42.471825
1607.958008	-112.499985
1606.958008	46.887825
1605.958008	300.459259
1604.957031	-32.543606
1603.956055	189.469986
1602.955078	236.020142
1601.953125	162.159729
1600.951172	-50.348179
1599.950195	218.384766
1598.947266	-75.203033
1597.945313	127.950317
1596.942383	148.004684
1595.940430	-250.075897
1594.937500	88.618423
1593.933594	-22.139444
1592.930664	2.857460
1591.926758	-37.512356
1590.922852	-77.952881
1589.918945	19.836782
1588.915039	-104.274002
1587.910156	241.072876
1586.906250	307.136841
1585.901367	96.690491
1584.895508	225.089661
1583.890625	366.356415
1582.884766	64.493492
1581.878906	320.111237
1580.873047	184.829803
1579.867188	72.917961
1578.860352	156.167328
1577.854492	327.750366
1576.847656	251.911285
1575.839844	38.076977
1574.833008	-102.965714
1573.825195	161.581573
1572.817383	-96.715797
1571.809570	177.825760
1570.801758	62.280548
1569.792969	-32.585564
1568.784180	-101.585175
1567.775391	229.252747
1566.766602	144.340759
1565.757813	77.484085
1564.748047	233.698303
1563.738281	280.701263
1562.728516	291.204651
1561.718750	-40.837486
1560.708008	-147.296570
1559.697266	259.473907
1558.686523	264.129333
1557.675781	284.167053
1556.665039	120.068741
1555.653320	-20.820538
1554.641602	382.058990
1553.629883	318.517426
1552.617188	267.770630
1551.605469	289.354431
1550.592773	212.421600
1549.580078	293.162018
1548.567383	280.585327
1547.553711	273.002747
1546.541016	270.436310
1545.527344	482.234894
1544.513672	158.818008
1543.499023	184.166336
1542.485352	310.090668
1541.470703	159.436874
1540.456055	91.305023
1539.441406	-7.946926
1538.425781	-112.496956
1537.410156	262.792786
1536.394531	212.071457
1535.378906	119.935471
1534.363281	205.608322
1533.346680	221.454529
1532.331055	92.792458
1531.314453	286.149078
1530.296875	280.851166
1529.280273	288.286499
1528.262695	323.873871
1527.245117	284.614563
1526.227539	103.621117
1525.209961	136.176086
1524.191406	-6.436957
1523.172852	249.627777
1522.154297	96.453743
1521.135742	-79.951736
1520.116211	54.649624
1519.097656	-19.151808
1518.078125	223.021317
1517.058594	187.445572
1516.038086	2.731910
1515.018555	-74.162811
1513.998047	203.169098
1512.977539	-20.366205
1511.956055	2.439551
1510.935547	-231.494690
1509.914063	-31.900772
1508.892578	-394.266418
1507.871094	-107.796677
1506.849609	42.533859
1505.827148	120.880203
1504.804688	-123.848274
1503.782227	-79.057686
1502.759766	-36.972496
1501.736328	-123.100128
1500.713867	-247.700668
1499.690430	-34.449356
1498.666016	124.829544
1497.642578	161.112961
1496.618164	43.748550
1495.594727	184.692215
1494.569336	425.171631
1493.544922	156.659058
1492.520508	38.980625
1491.495117	-191.217514
1490.469727	342.585144
1489.444336	-10.390255
1488.417969	114.289345
1487.392578	402.270813
1486.366211	470.466644
1485.339844	421.136139
1484.312500	374.278503
1483.286133	521.283447
1482.258789	323.769989
1481.231445	628.667664
1480.204102	471.863708
1479.175781	694.864929
1478.148438	968.696411
1477.120117	740.351685
1476.091797	593.565308
1475.062500	963.802795
1474.034180	964.607300
1473.004883	1110.452393
1471.975586	1190.004517
1470.946289	1030.260376
1469.916016	1427.712646
1468.885742	1359.445923
1467.855469	1550.573975
1466.825195	1716.152222
1465.794922	1594.362671
1464.763672	1533.569336
1463.732422	1599.819458
1462.701172	1810.818848
1461.669922	1798.187256
1460.638672	1843.940796
1459.606445	1925.175537
1458.574219	1788.062256
1457.541992	1742.349243
1456.508789	1848.853516
1455.476563	1798.044678
1454.443359	2071.854492
1453.410156	2079.301270
1452.375977	2053.764160
1451.342773	2165.117188
1450.308594	2017.938354
1449.274414	2222.970703
1448.240234	2270.880859
1447.206055	2189.626221
1446.170898	2143.843506
1445.135742	2214.527588
1444.100586	2105.515137
1443.064453	1973.772949
1442.029297	2082.442139
1440.993164	1874.927490
1439.957031	1887.510498
1438.920898	1925.392700
1437.883789	1761.070679
1436.847656	1642.351074
1435.810547	1536.328125
1434.773438	1400.072388
1433.735352	1102.273804
1432.698242	1100.061035
1431.660156	610.690552
1430.622070	843.351929
1429.583008	1186.959717
1428.544922	930.103027
1427.505859	456.486115
1426.466797	376.485535
1425.427734	505.816162
1424.387695	299.906586
1423.348633	114.321724
1422.308594	432.733093
1421.268555	337.979767
1420.227539	180.355621
1419.187500	332.567657
1418.146484	69.420555
1417.105469	153.758911
1416.064453	51.938015
1415.022461	101.150482
1413.980469	7.060882
1412.939453	-225.195847
1411.896484	-80.211029
1410.854492	12.029934
1409.811523	18.854286
1408.768555	40.832317
1407.725586	15.162868
1406.682617	37.306477
1405.638672	190.069565
1404.595703	-68.800636
1403.551758	-237.140015
1402.506836	23.736748
1401.462891	201.828186
1400.417969	76.445366
1399.373047	18.915312
1398.328125	-51.024334
1397.283203	119.785912
1396.237305	82.615990
1395.191406	148.286530
1394.145508	-101.578209
1393.099609	-73.252472
1392.052734	-155.014847
1391.006836	196.443375
1389.959961	12.263135
1388.912109	133.521973
1387.865234	-132.895981
1386.817383	116.121506
1385.769531	-164.973373
1384.721680	-68.330101
1383.673828	-24.102077
1382.625000	110.169167
1381.576172	284.476257
1380.527344	-193.119431
1379.478516	-18.585943
1378.429688	146.003250
1377.379883	-6.394907
1376.330078	-118.677185
1375.280273	160.955872
1374.229492	13.992726
1373.178711	61.756859
1372.128906	-92.340889
1371.077148	207.455368
1370.026367	83.537201
1368.974609	44.512505
1367.923828	-196.163528
1366.871094	36.635471
1365.819336	-14.427097
1364.767578	36.741199
1363.714844	-36.460075
1362.662109	-89.591827
1361.609375	-20.649927
1360.555664	-6.351726
1359.501953	149.837112
1358.448242	27.588581
1357.394531	-94.476135
1356.340820	188.779739
1355.286133	337.844391
1354.231445	74.554153
1353.176758	-146.266830
1352.122070	241.566925
1351.066406	120.368256
1350.011719	197.946869
1348.956055	131.670746
1347.899414	405.467834
1346.843750	468.430176
1345.787109	541.404968
1344.730469	770.693848
1343.673828	593.441101
1342.616211	651.846985
1341.559570	596.377197
1340.501953	347.805817
1339.444336	540.367310
1338.385742	564.568970
1337.328125	715.164490
1336.269531	749.473694
1335.210938	620.554688
1334.152344	796.154968
1333.092773	726.895691
1332.033203	791.344177
1330.973633	625.931458
1329.914063	814.229126
1328.853516	483.526672
1327.793945	647.309631
1326.733398	405.970123
1325.672852	695.902832
1324.611328	598.118225
1323.549805	660.977539
1322.489258	805.392212
1321.426758	821.520935
1320.365234	418.326294
1319.302734	767.780029
1318.241211	917.439636
1317.177734	1035.082275
1316.115234	1096.098633
1315.052734	898.414001
1313.989258	935.010376
1312.925781	703.175232
1311.862305	951.841125
1310.797852	986.263977
1309.733398	1124.183960
1308.668945	1077.547119
1307.604492	1060.565430
1306.540039	1016.634094
1305.474609	1095.810181
1304.409180	1064.389771
1303.343750	1212.571167
1302.277344	1028.927124
1301.211914	1029.794434
1300.145508	819.441528
1299.079102	990.048645
1298.011719	1047.692993
1296.945313	872.140381
1295.877930	947.161560
1294.810547	813.614258
1293.743164	1239.706177
1292.674805	1059.715942
1291.606445	870.080994
1290.538086	560.454285
1289.469727	795.340271
1288.400391	674.775574
1287.332031	772.463989
1286.262695	970.644287
1285.193359	676.443054
1284.123047	610.211548
1283.052734	526.945251
1281.982422	862.404297
1280.912109	727.874390
1279.841797	943.389160
1278.770508	733.204529
1277.699219	897.399536
1276.627930	667.892517
1275.556641	741.709290
1274.484375	644.457581
1273.412109	755.030640
1272.339844	819.196289
1271.267578	1037.283081
1270.194336	840.170593
1269.121094	821.439026
1268.047852	883.327087
1266.974609	828.098755
1265.900391	1046.221680
1264.827148	756.902344
1263.752930	848.224060
1262.677734	756.675659
1261.603516	1028.455566
1260.528320	934.563293
1259.453125	994.273987
1258.377930	824.994324
1257.301758	1235.522217
1256.226563	1105.307617
1255.150391	1169.954102
1254.073242	696.677002
1252.997070	1089.984497
1251.919922	1115.765503
1250.842773	1333.732422
1249.765625	1074.975342
1248.688477	1112.988892
1247.610352	985.713806
1246.532227	1106.411133
1245.454102	981.671143
1244.375000	650.520691
1243.296875	1062.725342
1242.217773	770.592590
1241.138672	556.289551
1240.058594	776.548340
1238.979492	863.263306
1237.899414	828.650330
1236.819336	786.786560
1235.738281	824.972595
1234.658203	671.622192
1233.577148	654.082214
1232.496094	508.117340
1231.415039	611.769043
1230.333008	640.285217
1229.250977	814.092712
1228.168945	745.701721
1227.086914	648.292419
1226.003906	594.481873
1224.920898	245.497711
1223.837891	92.606079
1222.754883	696.770386
1221.670898	248.832336
1220.587891	448.959717
1219.503906	516.052185
1218.418945	8.004908
1217.334961	290.145813
1216.250000	383.749634
1215.165039	303.430908
1214.080078	256.926544
1212.994141	171.802902
1211.908203	16.711693
1210.822266	298.350861
1209.736328	336.219086
1208.649414	282.402283
1207.563477	428.699554
1206.476563	524.281921
1205.388672	766.792664
1204.301758	469.464661
1203.213867	174.642670
1202.125977	311.008057
1201.038086	151.122177
1199.949219	-35.212399
1198.861328	84.155586
1197.772461	97.557022
1196.682617	-52.671341
1195.593750	52.069229
1194.503906	-16.408064
1193.414063	76.172241
1192.324219	60.510345
1191.233398	-183.470184
1190.143555	101.144279
1189.052734	234.266312
1187.960938	-153.810181
1186.870117	-160.032593
1185.778320	-135.099884
1184.686523	-136.624771
1183.594727	-135.801453
1182.501953	-159.018982
1181.410156	-55.175419
1180.317383	82.131554
1179.223633	56.321018
1178.130859	119.141724
1177.037109	-0.217094
1175.943359	2.589375
1174.849609	91.552689
1173.754883	-116.483978
1172.661133	68.103699
1171.566406	3.647196
1170.470703	54.007168
1169.375977	89.935265
1168.280273	106.649445
1167.184570	214.159164
1166.088867	63.376072
1164.992188	-70.675201
1163.895508	191.931000
1162.798828	-214.553696
1161.702148	-97.854271
1160.605469	-62.457340
1159.507813	-8.045456
1158.410156	136.977356
1157.311523	241.299576
1156.213867	130.797409
1155.115234	-56.050358
1154.016602	117.206062
1152.917969	292.703247
1151.818359	425.147156
1150.718750	366.821777
1149.619141	-103.716270
1148.519531	33.294682
1147.418945	-17.959080
1146.319336	-90.678268
1145.217773	43.650932
1144.117188	-12.526184
1143.015625	100.178406
1141.915039	-32.236256
1140.813477	6.566901
1139.710938	347.246094
1138.609375	262.207031
1137.506836	519.362671
1136.404297	455.572357
1135.300781	325.227081
1134.197266	323.123810
1133.094727	553.657349
1131.990234	615.464905
1130.886719	608.361145
1129.782227	750.676575
1128.677734	491.952606
1127.573242	655.451416
1126.468750	626.747681
1125.363281	728.376770
1124.257813	678.210571
1123.152344	457.397980
1122.045898	440.355225
1120.940430	484.851318
1119.833984	792.104675
1118.726563	571.217407
1117.620117	381.150238
1116.512695	441.937866
1115.405273	438.765167
1114.297852	423.712982
1113.189453	569.408203
1112.082031	355.632507
1110.972656	824.983765
1109.864258	554.420410
1108.755859	413.870239
1107.646484	748.096741
1106.537109	605.095947
1105.426758	809.168457
1104.317383	859.678650
1103.207031	737.840088
1102.096680	490.965515
1100.985352	447.007721
1099.875000	848.747559
1098.763672	927.242126
1097.652344	781.728149
1096.540039	803.553040
1095.427734	870.094116
1094.315430	898.875977
1093.203125	524.897766
1092.090820	807.957581
1090.977539	688.316833
1089.864258	785.212524
1088.750977	543.216125
1087.636719	397.737488
1086.522461	873.168091
1085.408203	887.505249
1084.293945	546.847900
1083.179688	570.599670
1082.064453	577.857910
1080.949219	935.104004
1079.833008	526.527161
1078.717773	895.317627
1077.601563	559.664673
1076.485352	578.536316
1075.368164	541.061157
1074.251953	686.570068
1073.134766	508.336548
1072.016602	714.707642
1070.899414	332.574982
1069.781250	407.622131
1068.663086	597.440125
1067.544922	557.587158
1066.426758	681.691589
1065.307617	562.204346
1064.188477	1056.114990
1063.068359	707.218323
1061.949219	765.638367
1060.829102	538.621277
1059.708984	510.512146
1058.588867	688.193298
1057.467773	365.506439
1056.346680	470.691162
1055.225586	370.206055
1054.104492	449.662018
1052.982422	498.725037
1051.860352	400.667877
1050.738281	319.013611
1049.615234	155.717270
1048.492188	197.860229
1047.369141	302.990936
1046.246094	340.456665
1045.123047	261.337128
1043.999023	240.554337
1042.875000	392.285217
1041.750000	429.785828
1040.625977	360.140656
1039.500977	339.463745
1038.375977	230.344009
1037.250000	328.498596
1036.125000	145.021454
1034.999023	280.458557
1033.873047	-109.904037
1032.746094	288.430206
1031.619141	207.596878
1030.492188	326.781097
1029.365234	92.664101
1028.237305	158.461395
1027.110352	-19.653711
1025.982422	-83.829887
1024.853516	-150.252960
1023.725586	-9.964762
1022.596680	-71.621506
1021.467773	117.421654
1020.337891	-92.605827
1019.208008	-5.586583
1018.078125	-115.651947
1016.948242	-123.597343
1015.818359	-117.565857
1014.687500	-67.446922
1013.556641	-24.236792
1012.425781	-138.477036
1011.293945	71.593468
1010.162109	251.540726
1009.030273	209.280167
1007.898438	386.945953
1006.765625	323.996704
1005.632813	578.031250
1004.500000	1063.267700
1003.366211	1714.811401
1002.233398	1802.168579
1001.099609	1385.806274
999.964844	803.380310
998.831055	447.669861
997.696289	424.730316
996.561523	228.741837
995.425781	390.685150
994.291016	160.364075
993.155273	193.238907
992.019531	203.126114
990.882813	494.426544
989.747070	181.669861
988.610352	122.689987
987.472656	370.308472
986.335938	297.685272
985.198242	-108.778854
984.060547	182.770859
982.921875	69.098991
981.784180	75.272903
980.645508	330.063080
979.506836	-98.430031
978.367188	71.388489
977.228516	34.284325
976.088867	227.194672
974.948242	293.708405
973.808594	56.983158
972.667969	116.833542
971.527344	252.560287
970.385742	236.778336
969.245117	296.876831
968.103516	524.606628
966.961914	-18.657848
965.819336	62.440811
964.677734	368.388489
963.534180	156.077057
962.391602	537.740417
961.249023	421.986023
960.105469	253.697006
958.961914	232.219528
957.817383	657.485718
956.673828	146.139984
955.529297	56.376423
954.383789	106.384964
953.239258	357.850281
952.093750	108.316635
950.948242	39.703457
949.802734	261.637695
948.656250	5.800136
947.509766	307.867554
946.363281	280.875061
945.216797	-109.208725
944.069336	188.461273
942.921875	266.907013
941.774414	439.032593
940.625977	216.359070
939.478516	324.761566
938.330078	326.014923
937.180664	254.406189
936.032227	294.673065
934.882813	341.879944
933.732422	188.622391
932.583008	-57.864616
931.432617	185.649872
930.282227	408.666748
929.131836	180.865128
927.980469	162.714020
926.830078	35.443363
925.677734	49.416912
924.526367	-175.353622
923.374023	-122.446709
922.221680	-69.456146
921.069336	-202.777328
919.916992	-83.663101
918.763672	-7.665427
917.610352	27.517874
916.456055	-12.151370
915.302734	-17.638844
914.148438	17.843416
912.994141	-141.756424
911.838867	30.082254
910.683594	-83.870354
909.528320	-272.504150
908.373047	31.046820
907.216797	-105.188805
906.061523	-232.199860
904.904297	-148.341003
903.748047	-55.371628
902.590820	-9.904757
901.433594	266.567139
900.276367	158.202698
899.118164	-185.369431
897.960938	-297.924622
896.802734	23.952074
895.643555	60.831562
894.484375	194.994141
893.325195	19.512344
892.166016	115.366928
891.006836	53.108906
889.846680	9.031243
888.686523	91.507507
887.526367	210.141357
886.365234	130.169250
885.204102	163.134369
884.042969	178.105164
882.880859	278.847443
881.719727	138.321960
880.556641	297.773438
879.394531	141.660217
878.232422	132.150482
877.069336	442.607788
875.905273	453.422882
874.742188	-19.848616
873.578125	225.303909
872.414063	225.061493
871.250000	249.619293
870.084961	267.466034
868.920898	343.820984
867.754883	118.879333
866.589844	107.642708
865.423828	305.471680
864.257813	204.392670
863.091797	44.985428
861.924805	213.592346
860.758789	397.861847
859.590820	371.061829
858.423828	548.527344
857.255859	467.896454
856.087891	367.136780
854.919922	566.964783
853.751953	863.126160
852.583008	596.508301
851.414063	607.926270
850.244141	803.079895
849.075195	509.806793
847.905273	530.213928
846.734375	532.707275
845.564453	454.606720
844.393555	414.589661
843.222656	531.203613
842.051758	419.590759
840.879883	207.390411
839.708008	393.253571
838.536133	406.894806
837.363281	554.603699
836.190430	548.058655
835.017578	403.005585
833.844727	474.615967
832.670898	224.665756
831.497070	318.554199
830.323242	432.450989
829.149414	461.478943
827.974609	358.861145
826.799805	138.061539
825.624023	198.248505
824.449219	-49.237610
823.273438	182.465607
822.097656	438.521454
820.920898	255.617844
819.744141	121.742416
818.567383	45.760361
817.390625	-3.529504
816.212891	2.783273
815.035156	22.381956
813.857422	108.637718
812.679688	-52.039181
811.500977	-65.970795
810.322266	91.178825
809.142578	190.417648
807.963867	-119.234505
806.784180	-44.566559
805.603516	-132.101807
804.423828	-62.052368
803.243164	41.181252
802.062500	279.644653
800.881836	103.070778
799.700195	15.221306
798.518555	-28.322653
797.336914	-138.435455
796.154297	-9.216814
794.972656	-137.178162
793.789063	-189.842743
792.606445	-397.603668
791.422852	41.196270
790.240234	-109.146965
789.055664	143.291946
787.872070	-64.714912
786.687500	39.194328
785.502930	25.746685
784.317383	85.176239
783.132813	352.272430
781.947266	477.705383
780.761719	366.563965
779.575195	306.187653
778.388672	-8.234716
777.202148	28.458595
776.015625	217.345459
774.828125	30.872732
773.640625	239.331360
772.453125	65.977127
771.264648	106.524437
770.076172	-77.938431
768.887695	-143.382019
767.699219	196.600128
766.509766	56.015343
765.320313	322.901733
764.130859	173.345718
762.940430	287.965881
761.750977	215.335159
760.559570	367.109039
759.369141	355.902985
758.177734	320.412628
756.986328	432.183014
755.794922	480.047180
754.603516	6.857744
753.411133	19.455963
752.218750	295.598480
751.025391	-181.877319
749.832031	289.445648
748.638672	130.363785
747.445313	131.501663
746.250977	275.192780
745.057617	344.142120
743.862305	90.548164
742.667969	-101.604248
741.472656	-111.778618
740.277344	-21.197306
739.082031	312.507019
737.885742	47.888645
736.689453	293.667084
735.493164	103.496956
734.296875	108.195099
733.099609	134.716324
731.902344	-151.750641
730.705078	128.480392
729.506836	205.114319
728.308594	242.299210
727.110352	281.604279
725.911133	143.806778
724.712891	132.769058
723.513672	195.974472
722.313477	215.429871
721.113281	228.291809
719.914063	297.877106
718.712891	378.314453
717.512695	332.130127
716.311523	375.389587
715.110352	244.128601
713.909180	112.913177
712.707031	304.393982
711.504883	138.335526
710.302734	133.598831
709.099609	235.610077
707.896484	296.194489
706.693359	112.883095
705.490234	143.009674
704.286133	336.371704
703.082031	294.659668
701.877930	31.094215
700.672852	217.888885
699.468750	163.266602
698.262695	-39.121788
697.057617	-43.599194
695.851563	-39.341667
694.645508	-139.313065
693.439453	62.701347
692.232422	-171.770142
691.026367	-117.348915
689.818359	-86.768105
688.611328	-292.648468
687.403320	-303.124512
686.195313	-157.367676
684.987305	-271.802063
683.778320	60.467957
682.569336	30.723789
681.360352	-102.923721
680.151367	-15.457575
678.941406	37.408489
677.731445	-26.579828
676.521484	-64.460464
675.310547	144.509842
674.099609	22.427813
672.888672	28.147772
671.677734	-78.489769
670.465820	158.840363
669.253906	56.776993
668.041016	0.268260
666.829102	71.393219
665.616211	-105.823471
664.403320	-32.298676
663.189453	-32.096298
661.975586	89.125984
660.761719	100.349739
659.547852	-112.709290
658.333008	28.255648
657.118164	39.880493
655.903320	71.038460
654.688477	-61.522495
653.472656	-8.537236
652.256836	-267.885010
651.040039	71.904060
649.824219	-90.161644
648.607422	122.645103
647.389648	105.135162
646.172852	-67.208099
644.955078	72.660423
643.737305	259.911133
642.519531	100.913643
641.300781	-6.290096
640.082031	161.837936
638.863281	89.271553
637.643555	375.688324
636.423828	198.028915
635.204102	89.269638
633.984375	-128.873489
632.763672	108.287056
631.542969	115.746246
630.322266	13.820041
629.100586	-75.135689
627.878906	-166.155212
626.657227	-89.846283
625.435547	-0.688349
624.212891	86.293098
622.990234	331.803253
621.767578	56.579330
620.543945	224.830017
619.320313	279.461456
618.096680	-36.373428
616.873047	195.811569
615.648438	100.387726
614.423828	-74.263351
613.199219	84.715019
611.973633	3.964632
610.748047	-115.400963
609.522461	-33.977047
608.296875	-142.996597
607.070313	68.279274
605.843750	22.874781
604.617188	17.780458
