# Supplementary material for: Raman spectroscopy accurately differentiates mucosal healing from non-healing and biochemical changes following biological therapy in inflammatory bowel disease
Source: PLoS One. 2021 Jun 2;16(6):e0252210. doi: 10.1371/journal.pone.0252210 (PMC8172032; doi:10.1371/journal.pone.0252210)
Supplement: S4 Dataset — (ZIP) [file pone.0252210.s006.zip › CD Mucosal healing/EC042-1_base sub CR removed_22__X_-26575.8__Y_40167.2__Time_245.txt]

1714.793945	-62.592484
1713.817383	34.783783
1712.840820	-17.191429
1711.864258	58.991714
1710.886719	-112.084503
1709.909180	145.303757
1708.931641	53.783970
1707.953125	55.660477
1706.975586	-31.128582
1705.997070	-399.383118
1705.018555	-296.483398
1704.040039	119.367264
1703.060547	-64.612129
1702.081055	32.326878
1701.101563	-12.605655
1700.122070	94.900375
1699.142578	98.100861
1698.162109	168.135117
1697.181641	-10.316018
1696.201172	303.065582
1695.220703	100.899361
1694.239258	451.794556
1693.257813	434.271912
1692.276367	633.228333
1691.294922	223.858276
1690.313477	455.354950
1689.331055	593.649109
1688.348633	702.885010
1687.366211	815.100220
1686.383789	911.657166
1685.400391	656.712219
1684.416992	1031.171631
1683.433594	1184.785156
1682.450195	880.667297
1681.465820	1037.800171
1680.482422	1040.980347
1679.498047	741.186829
1678.512695	1203.080322
1677.528320	1236.994507
1676.542969	1476.209595
1675.558594	1242.549438
1674.572266	1323.204956
1673.586914	1601.138062
1672.601563	1751.963135
1671.615234	1512.698608
1670.628906	1837.281982
1669.642578	2069.369385
1668.655273	2216.955322
1667.668945	1866.061157
1666.681641	1786.610229
1665.694336	2132.353760
1664.706055	2152.235596
1663.718750	2106.458984
1662.730469	2281.379395
1661.742188	2557.587402
1660.753906	2526.845947
1659.764648	2547.062744
1658.775391	2403.638672
1657.787109	2388.069580
1656.796875	2330.705078
1655.807617	2721.442871
1654.818359	2249.727783
1653.828125	2371.591064
1652.837891	2041.587524
1651.846680	2008.572632
1650.856445	1619.183960
1649.865234	1635.074341
1648.874023	1677.985962
1647.882813	1295.973755
1646.891602	1009.836060
1645.899414	1009.680115
1644.907227	830.502136
1643.915039	770.793213
1642.922852	814.626038
1641.930664	695.350586
1640.937500	544.989197
1639.944336	540.330933
1638.951172	449.162323
1637.957031	305.797699
1636.963867	379.214081
1635.969727	26.075991
1634.975586	129.492889
1633.981445	-138.142197
1632.986328	-57.493958
1631.991211	-65.952988
1630.996094	-52.882599
1630.000977	8.011965
1629.005859	71.951111
1628.009766	75.761864
1627.013672	-88.371178
1626.017578	-209.940842
1625.021484	-165.399033
1624.024414	92.445755
1623.028320	127.157608
1622.031250	41.335403
1621.033203	300.063171
1620.036133	272.730774
1619.038086	-45.754345
1618.041016	40.562630
1617.041992	255.759735
1616.043945	303.219391
1615.045898	-13.753861
1614.046875	273.026428
1613.047852	148.199997
1612.048828	123.328072
1611.048828	35.797157
1610.049805	105.805466
1609.049805	-78.167480
1608.049805	2.757028
1607.048828	65.515251
1606.048828	-60.092728
1605.047852	167.973038
1604.046875	110.811249
1603.045898	174.215881
1602.044922	-212.263184
1601.042969	243.848740
1600.041016	-280.809082
1599.039063	-287.415100
1598.037109	48.539879
1597.034180	191.048843
1596.031250	-173.323395
1595.028320	-142.983429
1594.025391	-271.904205
1593.022461	-272.755737
1592.018555	-631.220093
1591.014648	-488.341644
1590.010742	-389.852783
1589.006836	-220.938751
1588.001953	0.082304
1586.997070	200.150528
1585.992188	301.051666
1584.987305	104.731750
1583.982422	67.451439
1582.976563	394.938019
1581.970703	328.882263
1580.964844	70.078369
1579.958984	58.703491
1578.952148	-62.075275
1577.945313	225.763565
1576.938477	287.005035
1575.931641	215.447891
1574.924805	375.322754
1573.916992	241.162262
1572.909180	104.346367
1571.901367	328.793610
1570.893555	394.487152
1569.884766	202.781937
1568.876953	265.605408
1567.868164	169.823105
1566.858398	315.408539
1565.849609	86.946709
1564.839844	99.792915
1563.830078	-66.590279
1562.820313	36.738510
1561.810547	4.959123
1560.799805	35.237041
1559.790039	-74.693352
1558.779297	-184.782516
1557.767578	140.350586
1556.756836	180.127533
1555.745117	51.280716
1554.733398	336.660492
1553.721680	380.879547
1552.709961	-17.837833
1551.697266	23.378450
1550.685547	364.521790
1549.672852	265.451904
1548.659180	238.596054
1547.646484	74.451454
1546.632813	181.587799
1545.619141	223.800217
1544.605469	188.202881
1543.591797	260.878815
1542.577148	144.670090
1541.562500	307.174164
1540.547852	4.548790
1539.533203	76.112015
1538.518555	5.410564
1537.502930	-44.905491
1536.487305	7.716502
1535.471680	219.954575
1534.456055	-71.054131
1533.439453	52.867336
1532.422852	24.361164
1531.406250	206.906738
1530.389648	12.899607
1529.373047	130.387802
1528.355469	0.270259
1527.337891	-6.484538
1526.320313	81.722633
1525.302734	64.071213
1524.284180	15.236949
1523.265625	-28.724121
1522.247070	81.371750
1521.228516	-102.041550
1520.208984	-128.851364
1519.190430	-1.692086
1518.170898	104.542046
1517.151367	112.798164
1516.130859	123.311386
1515.111328	200.321091
1514.090820	-103.045219
1513.070313	14.459991
1512.049805	39.224823
1511.028320	-110.824951
1510.006836	80.129669
1508.986328	65.531883
1507.963867	-290.462402
1506.942383	-46.597126
1505.919922	-369.650452
1504.898438	-541.614929
1503.875977	159.955124
1502.852539	-235.513000
1501.830078	-113.693535
1500.806641	-220.114761
1499.783203	-232.034149
1498.759766	-244.210693
1497.736328	14.616240
1496.711914	-256.557434
1495.687500	-75.114777
1494.663086	52.291004
1493.638672	-211.805664
1492.613281	-64.493423
1491.587891	269.084198
1490.563477	55.483795
1489.537109	10.299151
1488.511719	371.029449
1487.485352	373.848511
1486.458984	455.583008
1485.432617	166.949585
1484.406250	625.938354
1483.379883	681.393066
1482.352539	859.028381
1481.325195	493.162537
1480.297852	917.676575
1479.269531	895.667542
1478.241211	1023.841187
1477.213867	1037.128540
1476.184570	1019.598999
1475.156250	1236.244507
1474.127930	1228.527222
1473.098633	1757.805298
1472.069336	1591.787842
1471.040039	1835.397095
1470.009766	1699.608154
1468.979492	1889.319946
1467.950195	2061.021973
1466.918945	2209.563232
1465.888672	2472.316650
1464.857422	2300.174316
1463.827148	2656.541016
1462.795898	2672.162109
1461.763672	2639.363770
1460.732422	3104.213867
1459.700195	3289.440918
1458.667969	3035.338623
1457.635742	3174.596680
1456.603516	3153.845215
1455.570313	3236.979980
1454.537109	3094.262939
1453.503906	3374.970703
1452.470703	3399.426514
1451.436523	3380.675781
1450.403320	3336.548096
1449.369141	3555.819336
1448.333984	3949.675781
1447.299805	3928.017578
1446.264648	3936.666992
1445.230469	3492.182373
1444.194336	3953.802246
1443.159180	3296.846436
1442.124023	3239.672852
1441.087891	3162.229736
1440.051758	3132.834229
1439.015625	3052.866455
1437.978516	2960.248779
1436.941406	2620.011475
1435.904297	2603.295898
1434.867188	2399.667725
1433.830078	2302.191650
1432.791992	1884.079590
1431.754883	1519.195679
1430.715820	1333.610474
1429.677734	1112.827026
1428.639648	970.365601
1427.600586	638.804565
1426.561523	786.519775
1425.522461	649.332031
1424.482422	779.388367
1423.443359	773.384583
1422.403320	666.629822
1421.363281	610.351013
1420.322266	632.197205
1419.282227	500.539246
1418.241211	386.596893
1417.200195	632.670837
1416.159180	227.017136
1415.117188	490.755768
1414.076172	462.738953
1413.034180	417.192932
1411.992188	396.898224
1410.949219	349.031677
1409.907227	203.307816
1408.864258	123.045265
1407.821289	218.758347
1406.777344	-157.621964
1405.734375	154.266235
1404.690430	-101.210854
1403.646484	213.253357
1402.602539	73.545113
1401.557617	87.027443
1400.513672	-37.285049
1399.468750	274.886993
1398.423828	138.300385
1397.377930	-18.161974
1396.333008	103.778786
1395.287109	411.191986
1394.241211	162.536789
1393.195313	-115.908539
1392.148438	-196.299698
1391.101563	131.540573
1390.054688	88.995827
1389.007813	109.193718
1387.960938	-88.095604
1386.913086	262.597687
1385.865234	-99.358894
1384.817383	-15.968832
1383.769531	-24.919264
1382.720703	-88.685211
1381.671875	-354.613037
1380.623047	-130.649826
1379.574219	-23.971277
1378.524414	-204.305847
1377.475586	119.905136
1376.425781	112.212608
1375.375977	-124.842636
1374.325195	35.036861
1373.274414	10.483161
1372.224609	-91.140106
1371.172852	-157.655899
1370.122070	-101.781311
1369.070313	58.921677
1368.019531	20.464560
1366.967773	-12.803821
1365.915039	-192.801620
1364.863281	-46.315647
1363.810547	135.150452
1362.757813	-41.631397
1361.705078	115.302567
1360.651367	332.073853
1359.598633	51.551380
1358.544922	-44.639767
1357.491211	83.181099
1356.436523	270.802063
1355.382813	23.699448
1354.328125	154.550552
1353.273438	379.956818
1352.217773	456.466675
1351.163086	431.384552
1350.107422	332.047363
1349.051758	419.112061
1347.996094	806.600159
1346.939453	819.533447
1345.883789	820.299744
1344.827148	1160.987915
1343.769531	1080.283936
1342.712891	1339.421631
1341.655273	1157.559326
1340.598633	1426.924194
1339.540039	1327.290405
1338.482422	1435.962769
1337.423828	1373.952393
1336.366211	1497.861694
1335.307617	1485.803955
1334.248047	1399.728271
1333.189453	1499.456177
1332.129883	1695.801270
1331.070313	1575.773438
1330.010742	1465.900635
1328.950195	1225.283569
1327.890625	1224.692383
1326.830078	1021.716248
1325.768555	1327.854248
1324.708008	1068.568726
1323.646484	1372.516113
1322.585938	1617.308105
1321.523438	1642.536987
1320.461914	1482.921753
1319.400391	1486.387817
1318.337891	1729.273560
1317.275391	1661.569702
1316.211914	1687.763062
1315.149414	1332.128418
1314.085938	1518.944336
1313.022461	1533.421265
1311.958984	1745.129272
1310.894531	1732.835693
1309.831055	1654.271729
1308.766602	1443.000854
1307.701172	1682.343872
1306.636719	1747.087646
1305.571289	1848.872559
1304.505859	1650.755127
1303.440430	1467.652588
1302.375000	1535.545166
1301.308594	1301.271362
1300.242188	1258.929443
1299.175781	1658.966064
1298.109375	1408.126831
1297.041992	1307.340576
1295.975586	1543.103271
1294.908203	1486.827881
1293.839844	1364.467407
1292.772461	1112.288330
1291.704102	1395.089111
1290.635742	1047.661865
1289.567383	1521.884521
1288.498047	1067.001343
1287.428711	1492.272461
1286.360352	1177.537476
1285.290039	1122.722656
1284.220703	1325.230103
1283.150391	1375.953735
1282.080078	1086.500854
1281.009766	1188.899536
1279.939453	1425.957275
1278.868164	904.618347
1277.796875	1190.774536
1276.725586	1247.047485
1275.654297	1457.428467
1274.582031	1313.389282
1273.509766	1418.778198
1272.437500	1516.890747
1271.365234	1353.682739
1270.291992	1806.060181
1269.218750	1843.247681
1268.145508	1153.060303
1267.072266	1439.479248
1265.999023	1720.970215
1264.924805	1536.468384
1263.850586	1744.788086
1262.776367	1701.929932
1261.701172	1637.212158
1260.625977	1550.648193
1259.550781	1749.287231
1258.475586	1801.719849
1257.400391	1793.288574
1256.324219	1724.026978
1255.248047	1774.141113
1254.171875	1877.826904
1253.094727	1760.047852
1252.018555	1982.986572
1250.941406	1668.272339
1249.864258	1489.917847
1248.786133	1639.909790
1247.708008	1797.153564
1246.630859	1618.962280
1245.551758	1686.270020
1244.473633	1802.154053
1243.394531	1648.403931
1242.316406	1686.561401
1241.236328	1576.611816
1240.157227	1495.840942
1239.077148	1779.093506
1237.998047	1613.397461
1236.917969	1649.083740
1235.836914	1277.337036
1234.756836	1446.403931
1233.675781	1734.146729
1232.594727	1301.996216
1231.512695	1475.724609
1230.431641	1256.938354
1229.349609	1132.665771
1228.267578	1139.165649
1227.185547	1164.993530
1226.102539	1372.281494
1225.019531	1114.868408
1223.936523	1222.810059
1222.853516	885.642639
1221.769531	1228.037109
1220.686523	818.395508
1219.602539	1167.798584
1218.517578	937.048035
1217.433594	590.380493
1216.348633	801.745544
1215.263672	996.049194
1214.178711	806.331970
1213.092773	664.897278
1212.007813	535.525208
1210.921875	1045.485352
1209.834961	1026.882690
1208.749023	841.813965
1207.662109	1006.341614
1206.575195	813.958374
1205.488281	932.458801
1204.400391	1207.427490
1203.313477	793.241455
1202.225586	516.417664
1201.136719	400.942108
1200.048828	384.124084
1198.959961	160.230179
1197.871094	314.107513
1196.782227	236.869431
1195.692383	-88.175316
1194.603516	-54.892014
1193.513672	-84.243355
1192.423828	-154.551422
1191.333008	-87.978386
1190.242188	117.792641
1189.151367	-296.337585
1188.060547	-38.015152
1186.969727	-168.862610
1185.877930	149.076736
1184.786133	-207.584579
1183.694336	133.966553
1182.601563	208.979645
1181.509766	274.244690
1180.416992	416.068665
1179.323242	119.028229
1178.230469	385.183685
1177.136719	339.601288
1176.042969	164.552994
1174.949219	-51.266846
1173.854492	393.720886
1172.760742	354.822083
1171.666016	191.342270
1170.570313	381.922974
1169.475586	280.435333
1168.379883	212.328934
1167.284180	-116.523323
1166.188477	-24.618059
1165.091797	33.633080
1163.996094	10.483562
1162.899414	-96.422661
1161.801758	-181.937820
1160.705078	-23.977501
1159.607422	171.959122
1158.509766	198.195541
1157.412109	164.618378
1156.313477	252.577164
1155.215820	44.593349
1154.117188	-87.141800
1153.017578	9.910535
1151.918945	66.260971
1150.819336	112.900986
1149.719727	23.571497
1148.620117	-142.086548
1147.519531	-167.315948
1146.418945	-342.676056
1145.318359	91.280846
1144.217773	217.899094
1143.116211	-136.316376
1142.014648	-12.377341
1140.913086	-83.650291
1139.811523	-112.234108
1138.708984	-233.665070
1137.606445	98.758568
1136.503906	-89.472038
1135.401367	-44.949696
1134.297852	-24.345734
1133.194336	145.704391
1132.090820	327.414673
1130.987305	418.719879
1129.882813	412.549957
1128.778320	467.934174
1127.673828	1037.838745
1126.569336	976.604675
1125.463867	626.032959
1124.358398	1048.169067
1123.252930	711.705933
1122.146484	1062.297729
1121.041016	666.525269
1119.934570	552.593933
1118.828125	412.553864
1117.720703	636.953552
1116.613281	352.361084
1115.505859	602.467651
1114.398438	393.476288
1113.291016	437.502136
1112.182617	353.716522
1111.074219	768.602234
1109.964844	490.773865
1108.856445	468.146790
1107.747070	773.745178
1106.637695	710.704529
1105.528320	607.456726
1104.417969	980.963867
1103.307617	898.740784
1102.197266	953.309265
1101.086914	873.310303
1099.975586	1217.742920
1098.864258	986.638062
1097.752930	1061.998047
1096.641602	991.130127
1095.529297	1155.818237
1094.416992	1230.843872
1093.304688	966.633118
1092.191406	1269.901855
1091.079102	744.372803
1089.965820	887.386902
1088.852539	1067.923096
1087.738281	759.005493
1086.624023	944.058655
1085.509766	1126.624390
1084.395508	702.558716
1083.280273	882.630188
1082.166016	876.964661
1081.050781	972.258118
1079.934570	776.224243
1078.819336	819.760742
1077.703125	1015.819275
1076.586914	735.315002
1075.469727	891.336670
1074.353516	693.045654
1073.236328	708.233582
1072.119141	568.638000
1071.000977	897.931519
1069.882813	413.779480
1068.765625	623.444824
1067.646484	369.125183
1066.528320	564.623108
1065.409180	781.089539
1064.290039	468.377380
1063.170898	410.931091
1062.050781	863.616760
1060.930664	504.320465
1059.810547	460.953461
1058.690430	473.745331
1057.569336	49.363155
1056.449219	-66.266052
1055.327148	512.165344
1054.206055	272.705414
1053.083984	383.720551
1051.961914	258.873932
1050.839844	407.266296
1049.717773	-4.536877
1048.594727	111.250946
1047.471680	402.005676
1046.348633	571.388489
1045.224609	386.285736
1044.101563	189.683899
1042.976563	170.343338
1041.852539	148.759720
1040.728516	-138.336960
1039.603516	378.322632
1038.478516	245.123642
1037.352539	177.232025
1036.227539	151.359879
1035.101563	383.867462
1033.974609	411.603607
1032.848633	383.608032
1031.721680	483.596863
1030.594727	527.833496
1029.467773	469.877441
1028.340820	511.967712
1027.212891	135.940826
1026.084961	52.852684
1024.956055	-44.034286
1023.828125	-157.006256
1022.699219	-483.367249
1021.570313	-354.632111
1020.440430	-193.372162
1019.311523	-544.657715
1018.181641	-464.348602
1017.050781	-103.436165
1015.920898	-53.143871
1014.790039	-310.959900
1013.659180	110.295181
1012.528320	341.557312
1011.396484	336.634888
1010.265625	343.445557
1009.132813	540.169861
1008.000977	683.737305
1006.868164	589.079102
1005.736328	1165.398804
1004.602539	1512.644165
1003.469727	3034.354248
1002.335938	3258.810547
1001.202148	3192.153809
1000.068359	2046.770630
998.933594	950.581787
997.799805	665.618713
996.665039	235.500443
995.529297	265.063141
994.394531	384.790283
993.258789	400.805573
992.123047	216.320175
990.986328	-103.968956
989.849609	154.742676
988.712891	-58.996624
987.576172	347.425903
986.439453	212.435440
985.301758	-125.008789
984.164063	155.035309
983.025391	158.857269
981.887695	-55.786232
980.749023	40.508907
979.610352	150.752274
978.470703	350.831482
977.332031	15.226309
976.192383	254.713043
975.051758	278.220764
973.912109	-31.275944
972.771484	305.125153
971.630859	133.963272
970.490234	100.860100
969.348633	93.217903
968.207031	-51.932602
967.065430	211.639465
965.923828	505.112183
964.781250	46.337536
963.638672	447.886292
962.496094	338.209808
961.352539	377.763885
960.208984	314.388153
959.065430	356.625580
957.921875	229.558136
956.777344	372.952637
955.632813	395.149719
954.488281	200.106125
953.343750	225.026657
952.198242	192.944244
951.052734	280.011017
949.907227	650.781189
948.760742	191.727493
947.614258	231.339264
946.467773	309.981018
945.321289	532.706787
944.173828	259.911499
943.026367	297.985992
941.878906	473.214478
940.730469	306.207184
939.582031	440.670532
938.433594	529.644470
937.285156	445.434418
936.135742	500.549561
934.987305	537.594971
933.836914	412.997406
932.687500	582.585205
931.537109	597.376465
930.386719	286.665710
929.236328	58.259869
928.084961	69.168831
926.934570	148.536072
925.783203	205.293106
924.630859	-31.246916
923.478516	-162.878769
922.327148	135.465439
921.173828	-107.177567
920.021484	343.631958
918.868164	-30.383892
917.714844	291.055298
916.561523	131.046921
915.407227	-137.704727
914.252930	-181.437454
913.098633	-66.126213
911.944336	-420.376923
910.789063	-352.381439
909.633789	-284.263062
908.478516	-150.272385
907.322266	-290.472107
906.166016	-85.989998
905.009766	-336.865784
903.853516	-75.553375
902.696289	-210.533127
901.539063	107.509888
900.381836	-88.294327
899.223633	-157.138840
898.065430	18.525200
896.907227	-77.201637
895.749023	-107.177780
894.589844	100.376617
893.430664	-385.978455
892.271484	90.695366
891.112305	377.475006
889.952148	52.109344
888.791992	-15.558950
887.630859	-42.452782
886.470703	267.078583
885.309570	364.442535
884.148438	292.645355
882.986328	29.256573
881.825195	275.707397
880.663086	141.120590
879.500000	166.713745
878.337891	176.593384
877.174805	-74.789253
876.011719	119.983574
874.847656	179.626205
873.684570	694.059082
872.520508	395.792480
871.355469	90.977356
870.191406	-6.675144
869.026367	275.882599
867.861328	232.300293
866.695313	256.231934
865.530273	55.429379
864.364258	122.159256
863.197266	233.824402
862.031250	235.408905
860.864258	585.066284
859.697266	314.987000
858.530273	92.187119
857.362305	542.664612
856.194336	741.688049
855.026367	525.714966
853.857422	435.420990
852.688477	598.482971
851.519531	615.788208
850.350586	729.428894
849.180664	675.004700
848.010742	961.010803
846.840820	449.764282
845.670898	428.976624
844.500000	356.708405
843.329102	358.287048
842.157227	127.198944
840.986328	5.768311
839.814453	81.123505
838.642578	212.289398
837.469727	502.027771
836.296875	577.094116
835.124023	-11.346672
833.951172	403.159546
832.777344	212.360840
831.603516	586.335266
830.429688	364.224548
829.255859	421.047363
828.081055	562.547913
826.906250	514.357300
825.731445	323.432007
824.555664	527.061035
823.379883	264.768402
822.204102	165.163086
821.027344	210.311417
819.851563	306.571472
818.674805	286.933960
817.497070	-6.554727
816.320313	198.469955
815.142578	-63.890205
813.963867	-28.168713
812.786133	-243.842148
811.607422	-134.920319
810.428711	-263.975311
809.250000	-279.741302
808.070313	-342.253540
806.890625	-360.415680
805.710938	-109.989006
804.531250	-261.615540
803.350586	-35.957577
802.169922	-181.088013
800.988281	-168.747284
799.807617	91.881813
798.625977	-37.988949
797.444336	-573.601685
796.261719	-328.915619
795.079102	-215.195923
793.896484	-194.691315
792.713867	-10.417973
791.530273	-92.061699
790.346680	60.870876
789.163086	-76.317795
787.979492	191.360382
786.794922	202.182465
785.610352	144.320328
784.425781	130.586578
783.240234	267.062958
782.054688	295.060608
780.869141	510.738068
779.682617	458.901764
778.496094	9.441508
777.309570	81.160721
776.123047	126.239876
774.935547	272.700195
773.748047	238.051422
772.560547	373.157928
771.373047	73.626411
770.184570	146.747589
768.996094	-49.206264
767.806641	193.381821
766.618164	-86.432465
765.428711	47.899826
764.239258	384.673218
763.048828	399.729309
761.858398	300.216492
760.667969	231.459106
759.477539	684.080444
758.286133	632.670166
757.094727	383.270020
755.903320	450.499634
754.710938	576.956543
753.518555	569.218201
752.326172	475.714996
751.133789	399.748535
749.940430	209.545502
748.747070	263.060760
747.553711	112.346237
746.359375	457.585632
745.166016	530.547913
743.970703	759.145142
742.776367	415.225830
741.581055	347.656342
740.385742	238.421768
739.190430	89.746422
737.994141	190.853333
736.797852	-6.014253
735.601563	116.889656
734.405273	110.531784
733.208008	-99.409653
732.010742	91.178108
730.813477	342.914307
729.615234	237.990921
728.416992	297.108826
727.218750	638.211609
726.020508	332.182251
724.821289	166.146545
723.622070	266.725403
722.422852	683.967957
721.222656	574.765686
720.022461	408.868439
718.822266	221.245346
717.621094	483.248840
716.420898	114.679039
715.218750	95.285995
714.017578	420.474640
712.815430	-4.392219
711.614258	48.311420
710.411133	423.539093
709.208984	713.683411
708.005859	-41.703072
706.802734	329.105560
705.599609	-29.490204
704.395508	336.924713
703.191406	331.150146
701.987305	123.139091
700.782227	335.078094
699.577148	-7.483424
698.372070	-149.791977
697.166992	147.097229
695.960938	-114.500427
694.754883	-202.081223
693.548828	-91.872574
692.341797	-20.696011
691.135742	-149.163574
689.927734	65.463387
688.720703	-255.859329
687.512695	-359.975098
686.304688	-368.491241
685.096680	-183.898071
683.888672	44.089237
682.679688	211.408249
681.470703	19.079325
680.260742	-95.044228
679.050781	-271.794312
677.840820	-49.912689
676.630859	-174.379608
675.419922	-140.660812
674.209961	295.641418
672.998047	-46.926762
671.787109	227.196106
670.575195	-166.838058
669.363281	254.440277
668.151367	-210.494385
666.938477	31.494097
665.725586	236.764450
664.512695	172.075150
663.299805	90.254562
662.085938	-243.999939
660.872070	-38.421555
659.658203	134.791351
658.443359	-168.745087
657.228516	200.869034
656.013672	9.752180
654.797852	269.362915
653.583008	-197.424881
652.366211	-222.195190
651.150391	-160.736328
649.934570	157.036926
648.717773	-14.107097
647.500000	25.826950
646.283203	-87.068390
645.065430	271.337372
643.847656	143.360931
642.629883	208.988983
641.411133	40.159515
640.192383	75.583504
638.973633	177.548187
637.753906	25.813221
636.534180	226.370560
635.314453	-90.924713
634.094727	10.518022
632.874023	208.362793
631.653320	137.633591
630.432617	-143.568008
629.211914	-4.369907
627.990234	53.004688
626.768555	-308.081665
625.545898	171.110138
624.324219	38.874039
623.101563	75.635063
621.877930	208.402786
620.655273	122.213730
619.431641	260.470123
618.208008	149.829468
616.983398	6.618282
615.759766	31.984606
614.535156	61.031658
613.310547	53.081505
612.084961	-363.989746
610.859375	-58.914482
609.633789	-32.602859
608.408203	-81.886284
607.181641	-18.744301
605.955078	-116.713493
604.728516	-31.901136
