# Supplementary material for: Raman spectroscopy accurately differentiates mucosal healing from non-healing and biochemical changes following biological therapy in inflammatory bowel disease
Source: PLoS One. 2021 Jun 2;16(6):e0252210. doi: 10.1371/journal.pone.0252210 (PMC8172032; doi:10.1371/journal.pone.0252210)
Supplement: S4 Dataset — (ZIP) [file pone.0252210.s006.zip › CD Mucosal healing/EC040-1_base sub CR removed_79__X_-10553.3__Y_37152.1__Z_-59.6628__Time_896.txt]

1714.640625	31.724165
1713.664063	-44.492435
1712.687500	14.827249
1711.709961	-54.848595
1710.733398	89.763771
1709.755859	14.306854
1708.778320	-10.392642
1707.799805	-56.698341
1706.821289	105.780167
1705.843750	-10.445101
1704.864258	-22.353100
1703.885742	-77.183823
1702.907227	-67.863045
1701.927734	-15.835015
1700.948242	-52.171730
1699.968750	-43.089012
1698.988281	67.529266
1698.007813	167.370117
1697.028320	-90.950081
1696.046875	179.829117
1695.066406	55.155891
1694.084961	200.265533
1693.104492	46.298088
1692.123047	76.602791
1691.140625	202.993576
1690.159180	153.280487
1689.176758	111.632111
1688.194336	171.406525
1687.211914	364.539093
1686.228516	259.076904
1685.246094	271.020447
1684.262695	157.796448
1683.279297	207.217911
1682.295898	200.781952
1681.311523	271.660980
1680.327148	475.724884
1679.342773	291.212524
1678.358398	319.779419
1677.374023	292.583282
1676.388672	499.577423
1675.403320	549.710266
1674.417969	283.571838
1673.432617	464.236725
1672.446289	599.769531
1671.459961	464.379883
1670.473633	637.317444
1669.487305	512.883911
1668.500977	664.778198
1667.513672	684.016663
1666.526367	735.239685
1665.539063	555.749146
1664.550781	647.057251
1663.563477	727.872925
1662.575195	692.127319
1661.586914	863.322083
1660.598633	671.491882
1659.609375	607.079163
1658.620117	704.446228
1657.631836	733.064148
1656.641602	687.660889
1655.652344	806.574646
1654.662109	787.942444
1653.672852	705.962708
1652.681641	523.618042
1651.691406	452.600342
1650.701172	482.249573
1649.709961	398.335327
1648.718750	348.963806
1647.727539	490.032806
1646.735352	382.809570
1645.744141	288.984467
1644.751953	242.869095
1643.759766	233.873596
1642.766602	246.128235
1641.774414	250.593903
1640.781250	73.112717
1639.788086	117.434845
1638.794922	40.534973
1637.801758	16.528355
1636.807617	26.919580
1635.813477	98.045464
1634.819336	11.141704
1633.825195	45.580166
1632.830078	56.401329
1631.834961	-77.516167
1630.839844	-100.690704
1629.844727	-121.122658
1628.849609	-136.183990
1627.853516	-69.580986
1626.857422	10.237658
1625.861328	-78.209496
1624.865234	-50.836521
1623.868164	-78.600899
1622.871094	72.450554
1621.874023	-12.979579
1620.876953	-32.618908
1619.879883	-44.298565
1618.881836	-63.784321
1617.883789	76.954216
1616.885742	91.702103
1615.887695	-22.084688
1614.888672	-49.185371
1613.889648	-26.381334
1612.890625	48.915230
1611.891602	3.616365
1610.892578	13.431973
1609.892578	-60.582897
1608.892578	25.309683
1607.892578	82.384598
1606.892578	254.709717
1605.891602	63.010208
1604.890625	-18.623062
1603.889648	59.466709
1602.888672	106.142395
1601.887695	61.247364
1600.885742	-35.927074
1599.883789	-219.345245
1598.881836	78.407608
1597.879883	70.202301
1596.876953	33.256069
1595.874023	-27.186354
1594.871094	-113.725243
1593.868164	-140.159073
1592.864258	57.972675
1591.861328	-114.692245
1590.857422	-26.290224
1589.853516	-29.270178
1588.848633	-40.091881
1587.844727	32.542801
1586.839844	-40.910187
1585.834961	156.797226
1584.830078	96.336632
1583.824219	41.086735
1582.819336	90.055542
1581.813477	76.451439
1580.807617	-70.002586
1579.800781	2.291467
1578.794922	-0.974880
1577.788086	110.238708
1576.781250	0.181903
1575.773438	-13.613202
1574.766602	-9.237310
1573.758789	67.901543
1572.750977	-39.633167
1571.743164	8.789234
1570.735352	-0.033053
1569.726563	159.977478
1568.718750	13.343754
1567.708984	79.674881
1566.700195	21.288563
1565.691406	87.476303
1564.681641	-95.587250
1563.671875	-26.931982
1562.662109	52.008747
1561.652344	-32.554321
1560.641602	-70.471504
1559.630859	-7.325967
1558.620117	9.068260
1557.609375	-26.443127
1556.597656	64.945251
1555.586914	26.707697
1554.575195	-24.537235
1553.563477	-70.653297
1552.550781	38.497814
1551.539063	-51.757320
1550.526367	28.731733
1549.513672	-12.480846
1548.500977	13.497930
1547.487305	109.206146
1546.473633	-20.132730
1545.459961	101.236244
1544.446289	-33.368473
1543.432617	-126.654251
1542.417969	-67.574371
1541.404297	58.553165
1540.389648	24.455414
1539.374023	119.364410
1538.359375	59.300114
1537.343750	45.625008
1536.328125	132.490005
1535.312500	-25.795336
1534.296875	-19.052752
1533.280273	62.369659
1532.263672	94.702354
1531.247070	41.897644
1530.230469	12.224762
1529.212891	196.287125
1528.196289	71.144661
1527.178711	0.044015
1526.160156	16.416956
1525.142578	40.430885
1524.124023	30.899511
1523.106445	144.788452
1522.087891	-19.243607
1521.068359	-34.136784
1520.049805	17.752800
1519.030273	61.826675
1518.010742	-38.108952
1516.991211	-19.885481
1515.971680	83.027550
1514.951172	160.134399
1513.930664	-35.043961
1512.910156	170.269089
1511.889648	-119.936890
1510.868164	126.215759
1509.846680	-22.899099
1508.826172	28.056070
1507.803711	-44.184181
1506.782227	21.995054
1505.759766	-81.107597
1504.737305	-99.659332
1503.714844	-77.271950
1502.692383	-67.765739
1501.668945	-130.046082
1500.646484	-112.975418
1499.623047	8.982090
1498.599609	-27.861263
1497.575195	60.634903
1496.550781	41.581856
1495.527344	-87.500717
1494.502930	85.173584
1493.477539	-66.997734
1492.453125	13.467127
1491.427734	-5.833186
1490.402344	-32.841209
1489.376953	-19.014194
1488.350586	45.832394
1487.325195	102.951378
1486.298828	200.839951
1485.272461	97.001671
1484.245117	3.364621
1483.218750	167.415863
1482.191406	170.650391
1481.164063	237.599777
1480.136719	289.183807
1479.108398	305.013580
1478.080078	282.572418
1477.052734	257.566498
1476.023438	270.734863
1474.995117	423.957428
1473.965820	345.351746
1472.937500	297.309906
1471.908203	475.787292
1470.877930	532.004944
1469.848633	450.792572
1468.818359	601.060059
1467.788086	591.022888
1466.757813	766.580078
1465.727539	601.405273
1464.696289	634.514648
1463.665039	726.035889
1462.633789	687.940186
1461.602539	964.795349
1460.570313	779.347839
1459.539063	842.781128
1458.506836	771.641113
1457.473633	807.099548
1456.441406	857.767639
1455.408203	943.913330
1454.375000	733.293457
1453.341797	859.991272
1452.308594	799.041504
1451.274414	930.729980
1450.241211	1016.761292
1449.207031	1021.680664
1448.171875	963.272705
1447.137695	935.291077
1446.102539	1046.567261
1445.067383	980.617065
1444.032227	937.480469
1442.997070	899.433105
1441.960938	793.106262
1440.924805	879.046997
1439.888672	873.937744
1438.852539	714.639526
1437.816406	793.005615
1436.779297	805.648865
1435.742188	697.039856
1434.705078	497.568115
1433.666992	464.863892
1432.629883	351.412231
1431.591797	462.680145
1430.553711	286.226654
1429.514648	362.180145
1428.476563	188.399887
1427.437500	191.257385
1426.398438	143.713760
1425.359375	237.395081
1424.320313	126.912720
1423.280273	119.818077
1422.240234	145.512024
1421.200195	254.350555
1420.159180	28.239590
1419.119141	177.412643
1418.078125	125.176254
1417.037109	55.384163
1415.996094	43.531902
1414.954102	56.873669
1413.912109	-17.775530
1412.870117	179.216003
1411.828125	11.641072
1410.786133	93.011238
1409.743164	23.610609
1408.700195	-138.671417
1407.657227	-155.152924
1406.614258	-38.482635
1405.570313	-105.105293
1404.527344	132.089539
1403.483398	37.950371
1402.438477	6.622552
1401.394531	-142.537262
1400.349609	46.996960
1399.304688	18.348362
1398.259766	90.043884
1397.214844	36.440037
1396.168945	35.529823
1395.123047	-98.109787
1394.077148	-51.289818
1393.031250	88.223091
1391.984375	-30.159937
1390.937500	119.407303
1389.890625	158.849533
1388.843750	3.165664
1387.796875	62.743267
1386.749023	64.822739
1385.701172	-38.062595
1384.653320	-70.845055
1383.604492	-56.071243
1382.556641	71.211800
1381.507813	56.087376
1380.458984	-46.395477
1379.410156	21.042250
1378.360352	91.002579
1377.310547	103.579742
1376.260742	-43.511787
1375.210938	54.045986
1374.161133	-37.968525
1373.110352	-47.582985
1372.059570	162.299362
1371.008789	-181.293625
1369.957031	-66.069168
1368.906250	-145.198181
1367.854492	-102.158104
1366.802734	-4.276900
1365.750000	-63.271400
1364.698242	-94.786217
1363.645508	-26.661676
1362.592773	158.464386
1361.540039	74.849129
1360.486328	95.807198
1359.433594	94.437897
1358.379883	100.584526
1357.326172	22.264603
1356.271484	155.301208
1355.216797	193.912384
1354.163086	-43.199181
1353.107422	60.134735
1352.052734	71.603706
1350.998047	80.644119
1349.942383	87.253113
1348.886719	59.174168
1347.830078	229.657455
1346.774414	348.035065
1345.717773	295.286194
1344.661133	364.117462
1343.604492	281.753510
1342.546875	343.231781
1341.490234	355.183563
1340.432617	347.362457
1339.375000	267.769623
1338.316406	381.419708
1337.258789	472.795563
1336.200195	306.750763
1335.141602	356.135345
1334.082031	390.702820
1333.023438	472.311096
1331.963867	455.005493
1330.904297	469.902863
1329.844727	368.655396
1328.784180	366.361084
1327.723633	411.066254
1326.663086	460.741913
1325.602539	465.984558
1324.541992	463.863861
1323.480469	496.351929
1322.418945	242.545166
1321.357422	726.766541
1320.295898	618.678406
1319.233398	456.409851
1318.170898	476.754211
1317.108398	492.200012
1316.045898	492.890503
1314.982422	646.423645
1313.918945	600.342102
1312.855469	376.946808
1311.791992	439.393250
1310.728516	420.589325
1309.664063	470.762451
1308.599609	641.557190
1307.535156	605.602539
1306.469727	599.219788
1305.404297	376.414673
1304.338867	586.563782
1303.273438	511.445557
1302.208008	637.960022
1301.141602	526.058899
1300.075195	701.715088
1299.008789	641.494995
1297.942383	456.072174
1296.875000	626.800232
1295.807617	547.075806
1294.740234	717.761169
1293.672852	466.330536
1292.604492	384.311584
1291.537109	483.860718
1290.468750	328.351013
1289.399414	273.449097
1288.331055	449.005096
1287.261719	536.278442
1286.192383	341.768463
1285.123047	397.218323
1284.052734	254.286240
1282.983398	380.769867
1281.913086	406.844818
1280.841797	332.575165
1279.771484	500.596405
1278.700195	600.056396
1277.628906	464.683380
1276.557617	444.309357
1275.486328	438.622437
1274.414063	225.185654
1273.341797	285.543060
1272.269531	626.843689
1271.197266	486.804382
1270.124023	373.692810
1269.050781	473.049622
1267.977539	440.551605
1266.904297	371.462585
1265.830078	597.636658
1264.756836	472.439606
1263.681641	430.215363
1262.607422	566.007935
1261.533203	560.347168
1260.458008	435.258209
1259.382813	463.734253
1258.307617	621.311096
1257.231445	423.206726
1256.155273	609.930969
1255.079102	521.458557
1254.002930	457.357574
1252.926758	371.374725
1251.849609	326.778778
1250.772461	296.787170
1249.695313	585.375671
1248.617188	394.845184
1247.540039	476.639893
1246.461914	536.511353
1245.382813	338.786407
1244.304688	371.910736
1243.225586	388.002106
1242.146484	472.057892
1241.067383	415.258057
1239.988281	307.496368
1238.908203	408.444397
1237.828125	421.992188
1236.748047	457.343109
1235.667969	492.657196
1234.586914	472.171814
1233.505859	267.460236
1232.424805	370.577972
1231.343750	335.527344
1230.261719	436.112579
1229.179688	248.445160
1228.097656	385.272064
1227.015625	187.965240
1225.932617	312.590149
1224.850586	88.718285
1223.767578	290.663208
1222.683594	221.618698
1221.600586	220.280396
1220.516602	260.006714
1219.432617	215.095490
1218.347656	170.171616
1217.263672	2.032615
1216.178711	145.504013
1215.093750	107.775391
1214.008789	74.859489
1212.922852	239.843063
1211.836914	300.955872
1210.750977	279.980194
1209.665039	12.951310
1208.579102	252.422577
1207.492188	134.926941
1206.405273	227.156281
1205.318359	251.831451
1204.230469	86.118675
1203.142578	235.998505
1202.054688	-4.367222
1200.966797	80.383514
1199.877930	131.355347
1198.790039	131.729813
1197.701172	-17.116564
1196.611328	43.349586
1195.522461	101.348122
1194.432617	-23.463831
1193.342773	27.232096
1192.252930	-208.143845
1191.162109	-10.932009
1190.072266	-179.005875
1188.981445	-68.433670
1187.889648	-78.018349
1186.798828	-30.016941
1185.707031	-42.085732
1184.615234	-147.776093
1183.523438	-30.338560
1182.430664	-44.920269
1181.337891	-47.545105
1180.245117	43.295223
1179.152344	-98.453957
1178.059570	-79.617340
1176.965820	63.755981
1175.872070	87.255165
1174.778320	86.755753
1173.683594	-38.291397
1172.588867	76.055046
1171.494141	-149.529022
1170.399414	-13.754440
1169.303711	-14.437021
1168.208984	-72.554604
1167.113281	-11.134484
1166.016602	-11.939294
1164.920898	51.750641
1163.824219	93.864403
1162.727539	42.751465
1161.630859	-39.425838
1160.533203	-73.851173
1159.435547	23.002808
1158.337891	165.124161
1157.240234	187.831512
1156.141602	177.087616
1155.043945	23.204620
1153.944336	126.886551
1152.845703	-3.152002
1151.747070	-35.442909
1150.647461	77.604416
1149.547852	-42.916855
1148.447266	-161.041672
1147.347656	-93.395348
1146.247070	76.558311
1145.146484	-143.971161
1144.044922	-69.346397
1142.944336	2.836339
1141.842773	-129.619827
1140.741211	6.683746
1139.638672	73.938080
1138.537109	105.477829
1137.434570	132.214828
1136.332031	-109.581017
1135.228516	24.022924
1134.125977	64.917717
1133.022461	172.243546
1131.917969	96.700096
1130.814453	177.805527
1129.709961	429.682343
1128.605469	190.362900
1127.500977	152.719803
1126.396484	254.966507
1125.291016	286.017487
1124.185547	283.847565
1123.080078	193.980286
1121.973633	144.398453
1120.868164	241.665604
1119.761719	121.010864
1118.654297	220.551514
1117.547852	-77.601425
1116.440430	78.687363
1115.333008	109.498871
1114.225586	277.460205
1113.117188	14.945207
1112.008789	144.982193
1110.900391	149.669952
1109.791992	-15.803818
1108.682617	52.668076
1107.573242	274.622833
1106.463867	130.434143
1105.354492	73.650581
1104.244141	118.370514
1103.133789	160.697113
1102.023438	202.991913
1100.913086	106.087654
1099.801758	322.856110
1098.690430	233.014801
1097.579102	190.348099
1096.467773	67.566681
1095.355469	262.897797
1094.243164	389.821686
1093.130859	337.700348
1092.017578	269.110687
1090.905273	264.107147
1089.791992	162.607391
1088.677734	159.964722
1087.564453	159.676437
1086.450195	173.491287
1085.335938	189.649261
1084.221680	92.965538
1083.106445	181.981842
1081.991211	263.908386
1080.875977	254.184860
1079.760742	244.467728
1078.644531	208.924225
1077.528320	239.128311
1076.412109	67.488434
1075.295898	301.853424
1074.178711	235.844650
1073.061523	216.778229
1071.944336	54.697334
1070.826172	66.164757
1069.708984	218.260178
1068.590820	135.976135
1067.471680	245.827499
1066.353516	184.673203
1065.234375	86.088821
1064.115234	-47.553455
1062.996094	130.155731
1061.875977	249.294357
1060.755859	80.650574
1059.635742	223.161072
1058.515625	120.101898
1057.394531	56.842590
1056.273438	87.117004
1055.152344	65.987305
1054.031250	-29.870571
1052.909180	70.518417
1051.787109	19.101902
1050.665039	103.129532
1049.541992	142.789276
1048.418945	72.780174
1047.295898	177.790802
1046.172852	-22.761749
1045.048828	44.954124
1043.925781	26.409323
1042.801758	89.467628
1041.676758	82.611618
1040.552734	22.206057
1039.427734	-28.833870
1038.302734	80.846840
1037.176758	57.802063
1036.050781	-67.614723
1034.924805	216.597473
1033.798828	102.890335
1032.672852	140.445999
1031.545898	154.755920
1030.418945	71.448311
1029.291992	90.476265
1028.164063	81.637962
1027.036133	56.572220
1025.908203	-82.258614
1024.780273	-214.026947
1023.651367	-199.447235
1022.522461	-268.397919
1021.393555	-167.887833
1020.264648	-125.388794
1019.134766	-50.407639
1018.004883	-163.254089
1016.875000	-32.589439
1015.744141	-272.798859
1014.613281	8.519210
1013.482422	-115.680817
1012.351563	-52.176956
1011.219727	20.593462
1010.088867	19.287775
1008.956055	1.811213
1007.824219	-10.987494
1006.691406	233.049515
1005.558594	372.929382
1004.425781	612.215332
1003.292969	862.988159
1002.159180	679.153015
1001.025391	606.359863
999.891602	207.897049
998.756836	179.208298
997.622070	-13.376783
996.487305	-53.463039
995.352539	35.762165
994.216797	214.977097
993.081055	-28.031841
991.945313	47.405376
990.808594	58.279587
989.672852	-23.022427
988.536133	57.090801
987.398438	-65.573441
986.261719	-54.517788
985.124023	57.913383
983.986328	-36.908474
982.847656	-196.107086
981.709961	29.182739
980.571289	125.545563
979.432617	7.955204
978.292969	-121.041077
977.153320	106.481613
976.013672	117.840584
974.874023	193.590454
973.734375	90.114418
972.593750	154.429626
971.453125	32.717548
970.311523	60.357166
969.170898	-26.757982
968.029297	-24.281395
966.886719	115.909447
965.745117	-49.034870
964.602539	72.829529
963.459961	162.575851
962.317383	68.923157
961.173828	147.247208
960.030273	127.044937
958.886719	157.290710
957.743164	-23.146584
956.598633	-56.915455
955.454102	19.253763
954.309570	-7.564493
953.165039	75.500099
952.019531	-51.899124
950.874023	22.063963
949.727539	-34.304432
948.582031	-24.312933
947.435547	77.129227
946.289063	-70.497215
945.141602	99.512482
943.995117	198.680450
942.847656	14.704619
941.699219	56.845936
940.551758	73.899750
939.403320	40.781433
938.254883	121.772720
937.105469	120.656143
935.957031	60.292690
934.807617	-9.127636
933.658203	106.119125
932.507813	166.659348
931.357422	85.970818
930.207031	32.681519
929.056641	-22.827669
927.906250	156.184494
926.754883	-13.057344
925.603516	93.119232
924.451172	10.471618
923.298828	-110.768738
922.146484	-56.850368
920.994141	122.092934
919.841797	114.627556
918.688477	-8.682374
917.535156	-27.417080
916.380859	15.200002
915.227539	-10.289586
914.073242	-53.901527
912.918945	-179.165375
911.763672	-175.021774
910.608398	-111.880226
909.453125	-16.995657
908.297852	21.186569
907.141602	161.373825
905.985352	-52.004135
904.829102	-13.774992
903.672852	44.843410
902.515625	-154.706146
901.358398	-43.969551
900.201172	37.308971
899.042969	134.407715
897.884766	104.784111
896.726563	-94.449097
895.568359	106.687988
894.409180	20.623127
893.250000	29.547096
892.090820	-11.232071
890.930664	11.281290
889.771484	-24.927305
888.611328	126.321548
887.450195	103.675758
886.289063	101.368027
885.128906	31.377083
883.966797	-2.472832
882.805664	11.070081
881.643555	-20.481628
880.481445	281.643738
879.319336	69.753273
878.156250	164.426239
876.993164	56.309803
875.830078	103.660263
874.666016	11.387508
873.502930	72.248268
872.338867	27.304571
871.173828	205.152084
870.009766	126.465981
868.844727	50.070526
867.679688	92.889229
866.513672	-55.390141
865.348633	-192.358063
864.182617	129.118866
863.015625	50.584095
861.849609	91.120468
860.682617	313.512787
859.515625	241.729004
858.347656	214.865112
857.180664	84.801346
856.012695	116.310822
854.843750	224.055649
853.675781	230.851608
852.506836	230.916656
851.337891	246.667480
850.167969	190.709915
848.999023	228.856323
847.829102	253.544418
846.658203	76.708794
845.488281	-3.794664
844.317383	38.820847
843.146484	-119.954674
841.975586	110.552666
840.803711	61.403290
839.631836	186.662903
838.459961	74.917549
837.287109	226.917084
836.114258	202.333710
834.941406	148.716339
833.768555	159.877136
832.594727	235.768570
831.420898	16.979414
830.247070	61.608906
829.072266	144.133957
827.898438	175.308701
826.722656	146.247147
825.547852	199.679337
824.372070	128.253769
823.196289	141.529968
822.020508	1.064770
820.844727	54.432568
819.667969	87.720604
818.491211	-130.590118
817.313477	-226.394302
816.136719	-90.742775
814.958984	-53.055988
813.781250	-39.867535
812.602539	53.351212
811.423828	202.088654
810.245117	8.462236
809.066406	-40.653301
807.886719	7.985970
806.707031	72.133675
805.527344	-116.900360
804.346680	-8.386381
803.166992	-4.253318
801.985352	-53.394028
800.804688	121.529243
799.623047	-54.069248
798.441406	-147.560760
797.259766	-105.799469
796.078125	-6.452585
794.895508	-168.631241
793.712891	-78.213440
792.529297	-131.814270
791.346680	-68.055199
790.163086	53.209778
788.978516	-7.079113
787.794922	-5.405065
786.610352	-21.448318
785.425781	57.594875
784.241211	52.560791
783.055664	-34.279984
781.870117	20.340214
780.684570	74.914902
779.498047	1.323025
778.311523	53.627228
777.125000	-46.460220
775.938477	91.877937
774.750977	13.855552
773.563477	66.024109
772.375977	49.766304
771.187500	22.468306
769.999023	-112.873032
768.810547	14.135743
767.622070	-46.255009
766.432617	-7.494620
765.243164	-39.260475
764.053711	105.141167
762.863281	97.536789
761.672852	8.471731
760.482422	104.278893
759.291992	125.215012
758.100586	157.115784
756.909180	136.201920
755.717773	36.127121
754.525391	61.363274
753.333008	42.614536
752.140625	21.654741
750.948242	141.255280
749.754883	146.585724
748.561523	70.660370
747.368164	-22.812868
746.173828	52.701752
744.979492	77.698563
743.785156	21.505123
742.590820	-78.542709
741.395508	227.012604
740.200195	126.914528
739.003906	-87.109428
737.808594	-29.398323
736.612305	65.494171
735.416016	116.522522
734.218750	-97.395363
733.021484	8.315645
731.824219	118.328842
730.626953	-32.069675
729.428711	-86.187645
728.230469	108.973991
727.032227	181.596375
725.833984	125.206841
724.634766	123.445358
723.435547	174.089905
722.235352	185.372223
721.036133	144.219528
719.835938	-75.951614
718.635742	46.616409
717.434570	147.281296
716.233398	3.542885
715.032227	189.180573
713.831055	272.223785
712.628906	28.203075
711.426758	-6.497806
710.224609	272.566650
709.021484	276.988495
707.818359	9.140893
706.615234	111.560234
705.412109	181.254593
704.208008	235.656876
703.003906	165.984192
701.799805	109.374580
700.594727	15.794213
699.389648	24.432976
698.184570	100.436836
696.979492	130.744781
695.773438	-17.158405
694.567383	-49.877026
693.361328	-134.722961
692.154297	-30.642946
690.947266	90.736900
689.740234	-72.267693
688.533203	12.146828
687.325195	-129.102829
686.117188	5.136800
684.909180	-64.518036
683.700195	-153.665131
682.491211	-262.286011
681.282227	-61.016716
680.072266	55.663868
678.863281	25.012945
677.653320	132.945557
676.442383	43.829426
675.232422	151.701859
674.021484	99.403923
672.810547	-30.745895
671.598633	92.208183
670.386719	14.021386
669.174805	106.656792
667.962891	41.487770
666.750000	58.467659
665.537109	-56.319736
664.324219	1.742484
663.110352	90.024132
661.897461	-72.121925
660.683594	20.502403
659.468750	-68.137680
658.254883	-33.739746
657.040039	102.043350
655.824219	54.522072
654.609375	28.627106
653.393555	-206.267776
652.177734	-42.374603
650.960938	74.104744
649.745117	80.753258
648.528320	-63.262611
647.311523	96.397049
646.093750	73.117889
644.875977	39.174759
643.658203	-33.386452
642.440430	61.941330
641.221680	4.656408
640.002930	39.946507
638.784180	-47.172657
637.564453	80.748550
636.344727	-117.796829
635.125000	-66.969887
633.905273	-104.057404
632.684570	-5.725170
631.463867	-162.683350
630.243164	47.538185
629.021484	6.844480
627.799805	120.790749
626.578125	-9.564810
625.356445	79.025856
624.133789	234.248383
622.911133	297.493988
621.688477	95.308876
620.464844	64.829872
619.241211	41.067173
618.017578	-121.552666
616.793945	86.496048
615.569336	-36.915489
614.344727	-52.963417
613.120117	-21.597973
611.894531	93.523293
610.668945	-92.475998
609.443359	2.020127
608.216797	-31.321808
606.991211	-44.984165
605.764648	129.791229
604.537109	87.148468
