# Supplementary material for: Raman spectroscopy accurately differentiates mucosal healing from non-healing and biochemical changes following biological therapy in inflammatory bowel disease
Source: PLoS One. 2021 Jun 2;16(6):e0252210. doi: 10.1371/journal.pone.0252210 (PMC8172032; doi:10.1371/journal.pone.0252210)
Supplement: S4 Dataset — (ZIP) [file pone.0252210.s006.zip › CD Mucosal healing/OC030-1 post_base sub cr removed_15__X_-19538.5__Y_47767.5__Time_167.txt]

1714.774414	200.713120
1713.797852	49.173431
1712.820313	-53.463364
1711.843750	111.443306
1710.866211	85.236038
1709.888672	-113.098633
1708.911133	9.688559
1707.933594	-36.857708
1706.955078	-110.651886
1705.976563	-8.060965
1704.998047	-18.310555
1704.019531	78.214142
1703.040039	-181.529510
1702.061523	-152.367004
1701.082031	-118.082802
1700.101563	-14.456860
1699.122070	40.949493
1698.141602	29.406021
1697.161133	-187.929443
1696.180664	8.996517
1695.200195	-61.239990
1694.218750	-35.255871
1693.238281	84.334747
1692.256836	57.158031
1691.274414	118.205101
1690.292969	136.788681
1689.310547	-4.500759
1688.328125	118.581383
1687.345703	311.230438
1686.363281	168.210556
1685.379883	177.476273
1684.396484	205.756821
1683.413086	117.193802
1682.429688	188.889297
1681.445313	332.840210
1680.461914	179.040314
1679.477539	355.787720
1678.493164	234.899872
1677.507813	274.160797
1676.523438	412.379608
1675.538086	572.307739
1674.552734	586.485413
1673.566406	481.568146
1672.581055	674.954651
1671.594727	565.917786
1670.608398	670.037842
1669.622070	519.771057
1668.634766	747.192627
1667.648438	707.065125
1666.661133	749.837891
1665.673828	1021.430298
1664.685547	776.232117
1663.698242	929.667419
1662.709961	1041.248169
1661.721680	1004.997314
1660.733398	1009.198425
1659.744141	1029.953491
1658.755859	916.301941
1657.766602	943.745972
1656.777344	749.432922
1655.787109	990.069885
1654.797852	850.165955
1653.807617	652.781616
1652.817383	604.347595
1651.827148	564.570435
1650.835938	570.449341
1649.844727	362.863525
1648.853516	134.920700
1647.862305	63.704212
1646.871094	59.270649
1645.878906	63.439281
1644.886719	-103.371819
1643.894531	7.830721
1642.902344	114.388542
1641.910156	31.548204
1640.916992	-92.814812
1639.923828	57.919365
1638.930664	14.072925
1637.936523	76.375854
1636.943359	-137.505707
1635.949219	136.978500
1634.955078	-25.468639
1633.960938	-92.356499
1632.965820	-82.203842
1631.970703	-34.561985
1630.975586	-23.183762
1629.980469	49.344746
1628.985352	30.329805
1627.989258	-3.876420
1626.993164	-21.696642
1625.997070	11.040974
1625.000977	257.322510
1624.003906	401.526031
1623.007813	538.335999
1622.010742	638.837158
1621.012695	703.044800
1620.015625	741.485535
1619.017578	1106.052368
1618.020508	748.958923
1617.021484	586.758484
1616.023438	330.637817
1615.025391	347.975830
1614.026367	192.640320
1613.027344	250.260574
1612.028320	247.991776
1611.028320	214.701813
1610.029297	236.886215
1609.029297	262.096558
1608.029297	295.556244
1607.028320	376.541626
1606.028320	444.774323
1605.027344	625.925964
1604.026367	430.439819
1603.025391	358.379730
1602.023438	545.710083
1601.022461	359.221130
1600.020508	620.334778
1599.018555	324.717102
1598.016602	207.274643
1597.013672	354.136230
1596.010742	417.587189
1595.007813	444.695129
1594.004883	250.032623
1593.001953	60.912495
1591.998047	436.012695
1590.994141	354.392761
1589.990234	440.019836
1588.986328	484.057495
1587.981445	663.901306
1586.976563	473.519348
1585.971680	786.585022
1584.966797	729.505249
1583.961914	964.476013
1582.956055	845.117493
1581.950195	1004.662964
1580.944336	830.869080
1579.938477	823.893127
1578.931641	1171.067871
1577.924805	919.522766
1576.917969	839.892944
1575.911133	827.991150
1574.904297	920.178223
1573.896484	762.714294
1572.888672	737.936096
1571.880859	687.184204
1570.873047	841.764160
1569.864258	868.959900
1568.855469	971.460144
1567.846680	1006.358826
1566.837891	1119.102539
1565.829102	915.029480
1564.819336	1217.120361
1563.809570	994.836060
1562.799805	1208.427368
1561.790039	1024.987061
1560.779297	1139.767212
1559.768555	1277.730591
1558.757813	1107.057129
1557.747070	1221.413452
1556.736328	1112.763916
1555.724609	1224.225098
1554.712891	1009.165222
1553.701172	1182.449463
1552.689453	1086.264648
1551.676758	958.903992
1550.664063	1002.211304
1549.651367	1185.022339
1548.638672	1103.735229
1547.625977	1097.280518
1546.612305	1294.886963
1545.598633	1083.780884
1544.584961	965.585754
1543.571289	924.732727
1542.556641	992.171814
1541.541992	808.824280
1540.527344	919.678467
1539.512695	694.629944
1538.498047	843.675293
1537.482422	837.575500
1536.466797	748.656128
1535.451172	574.384766
1534.434570	650.065125
1533.418945	660.972534
1532.402344	692.216370
1531.385742	527.293152
1530.369141	447.174774
1529.351563	423.470001
1528.334961	456.131439
1527.317383	452.426270
1526.299805	291.373657
1525.281250	508.435852
1524.263672	344.236023
1523.245117	326.434509
1522.226563	272.305786
1521.208008	199.871918
1520.188477	142.566071
1519.168945	133.792542
1518.150391	129.826721
1517.129883	156.358109
1516.110352	167.124100
1515.089844	210.931610
1514.070313	51.519585
1513.049805	-133.843658
1512.028320	-42.273842
1511.007813	-76.832787
1509.986328	-29.630674
1508.964844	76.195198
1507.943359	-49.184120
1506.921875	-26.154566
1505.899414	-59.888523
1504.876953	80.310196
1503.854492	97.101006
1502.832031	36.674252
1501.808594	-80.435722
1500.786133	9.567076
1499.762695	-62.119366
1498.739258	-116.215889
1497.714844	-193.684067
1496.691406	61.135227
1495.666992	59.687828
1494.642578	39.984276
1493.617188	76.177940
1492.592773	37.876942
1491.567383	132.131912
1490.541992	-72.964653
1489.516602	0.134794
1488.491211	44.760178
1487.464844	106.884941
1486.438477	199.274780
1485.412109	117.713097
1484.385742	321.662140
1483.358398	236.867004
1482.331055	381.347626
1481.303711	336.709167
1480.276367	533.985596
1479.249023	554.952209
1478.220703	534.791687
1477.192383	501.575836
1476.164063	735.549011
1475.135742	780.623718
1474.106445	850.815796
1473.077148	1126.887085
1472.047852	1097.083496
1471.018555	1428.358887
1469.989258	1390.264771
1468.958984	1491.781982
1467.928711	1684.518066
1466.898438	1650.581665
1465.868164	1756.192627
1464.836914	2102.911133
1463.805664	2251.000488
1462.774414	2332.699707
1461.743164	2266.774658
1460.710938	2576.431396
1459.679688	2350.004883
1458.647461	2514.307617
1457.615234	2564.086670
1456.582031	2489.251953
1455.549805	2695.802246
1454.516602	2770.125488
1453.483398	2790.935059
1452.449219	2816.559326
1451.416016	2829.295410
1450.381836	2824.050049
1449.347656	2765.390869
1448.313477	2904.118408
1447.279297	3017.259277
1446.244141	2960.499756
1445.208984	2739.038330
1444.173828	2547.853271
1443.138672	2581.759521
1442.102539	2466.202881
1441.066406	2353.054199
1440.030273	2247.375244
1438.994141	2503.095215
1437.958008	2159.530762
1436.920898	1942.291870
1435.883789	1962.489868
1434.846680	1689.538818
1433.808594	1414.027100
1432.771484	1383.438110
1431.733398	1405.731934
1430.695313	1114.958984
1429.657227	1028.583130
1428.618164	929.508118
1427.579102	832.902710
1426.540039	743.815063
1425.500977	568.966980
1424.461914	741.946716
1423.421875	488.884979
1422.381836	298.851563
1421.341797	368.287170
1420.301758	369.645142
1419.260742	179.579620
1418.219727	236.248444
1417.178711	146.887238
1416.137695	205.991348
1415.096680	164.422363
1414.054688	70.014961
1413.012695	78.735687
1411.970703	-18.140823
1410.928711	126.322144
1409.885742	16.899719
1408.842773	-92.462128
1407.799805	-28.436089
1406.756836	-77.422424
1405.712891	64.443901
1404.668945	118.428017
1403.625000	-58.462193
1402.581055	-72.128059
1401.537109	215.306396
1400.492188	344.645844
1399.447266	303.481171
1398.402344	254.887497
1397.357422	426.966278
1396.311523	378.509644
1395.265625	352.713593
1394.219727	344.559326
1393.173828	401.623688
1392.126953	173.315338
1391.081055	107.952835
1390.034180	7.678025
1388.986328	305.399994
1387.939453	225.394485
1386.891602	12.976766
1385.843750	-31.668329
1384.795898	181.357956
1383.748047	219.476807
1382.699219	-17.170908
1381.651367	166.203125
1380.602539	67.381516
1379.552734	118.597214
1378.503906	142.523117
1377.454102	338.845978
1376.404297	300.668640
1375.354492	85.539726
1374.303711	92.708504
1373.253906	287.155273
1372.203125	187.459000
1371.152344	142.864777
1370.100586	63.591187
1369.049805	-47.807175
1367.998047	-59.291996
1366.946289	81.403229
1365.894531	-24.278959
1364.841797	89.412010
1363.789063	-58.083435
1362.736328	-103.230194
1361.683594	-16.230545
1360.630859	-26.036856
1359.577148	-53.008083
1358.523438	-184.146759
1357.469727	-232.922089
1356.415039	69.040909
1355.361328	8.346358
1354.306641	-66.970032
1353.251953	59.225250
1352.197266	1.874706
1351.141602	252.697968
1350.085938	161.136093
1349.030273	184.068848
1347.974609	435.562408
1346.918945	506.149689
1345.862305	539.790527
1344.805664	442.297272
1343.749023	672.395874
1342.691406	798.589783
1341.634766	687.157532
1340.577148	524.046143
1339.519531	732.867859
1338.460938	644.731445
1337.403320	717.896057
1336.344727	486.869354
1335.286133	793.305969
1334.226563	543.206177
1333.167969	417.239380
1332.108398	276.806976
1331.048828	480.470215
1329.989258	355.578918
1328.928711	263.196899
1327.869141	270.040863
1326.808594	173.445511
1325.748047	405.741547
1324.686523	386.380402
1323.625977	569.824890
1322.564453	252.436356
1321.502930	350.127777
1320.440430	295.136688
1319.378906	551.334167
1318.316406	398.356049
1317.253906	253.183182
1316.190430	527.495300
1315.127930	245.021973
1314.064453	322.772308
1313.000977	381.122925
1311.937500	484.125214
1310.873047	296.846802
1309.809570	432.512665
1308.745117	499.539886
1307.679688	303.559631
1306.615234	395.871735
1305.549805	380.249481
1304.484375	495.318176
1303.418945	293.493713
1302.353516	274.004486
1301.287109	134.433807
1300.220703	272.920013
1299.154297	215.150208
1298.087891	233.878708
1297.020508	24.566736
1295.954102	36.626259
1294.886719	80.920807
1293.818359	-92.873779
1292.750977	-109.250908
1291.682617	-95.859161
1290.614258	-62.530491
1289.545898	-122.063927
1288.476563	0.145018
1287.407227	58.899017
1286.338867	46.883282
1285.268555	167.475861
1284.199219	26.264385
1283.128906	135.185333
1282.058594	63.207508
1280.988281	82.124031
1279.917969	-38.146065
1278.846680	79.245728
1277.775391	240.908401
1276.704102	82.449272
1275.632813	281.294861
1274.560547	446.127472
1273.488281	459.657288
1272.416016	505.224731
1271.343750	485.095947
1270.270508	506.776154
1269.197266	670.330750
1268.124023	660.764954
1267.050781	827.186340
1265.977539	852.273865
1264.903320	1043.502441
1263.829102	961.737671
1262.753906	1072.903931
1261.679688	1169.628174
1260.604492	1115.448730
1259.529297	1088.336670
1258.454102	1024.926392
1257.378906	1100.610352
1256.302734	1088.832397
1255.226563	1262.315308
1254.150391	1163.318359
1253.073242	1234.941284
1251.997070	1323.762817
1250.919922	1191.403809
1249.841797	1312.241943
1248.764648	1209.518921
1247.686523	1483.835815
1246.608398	1362.069946
1245.530273	1328.015259
1244.452148	1401.043213
1243.373047	1158.487793
1242.293945	1193.026245
1241.214844	1290.834351
1240.135742	1116.919067
1239.055664	1113.111938
1237.975586	1223.483032
1236.895508	1246.632690
1235.815430	1366.911743
1234.734375	1526.080566
1233.654297	1452.598267
1232.573242	1216.921753
1231.491211	1395.794434
1230.410156	1356.680298
1229.328125	1569.576050
1228.246094	1496.776001
1227.163086	1445.911499
1226.081055	1520.999390
1224.998047	1392.911133
1223.915039	1598.801025
1222.832031	1352.410767
1221.748047	1333.514648
1220.664063	998.006958
1219.580078	947.913696
1218.496094	728.754028
1217.412109	867.297119
1216.327148	585.575317
1215.242188	815.961914
1214.157227	573.089478
1213.071289	716.572327
1211.985352	758.666565
1210.899414	786.289856
1209.813477	777.738647
1208.727539	892.195313
1207.640625	883.661987
1206.553711	501.508026
1205.466797	671.404968
1204.378906	593.063904
1203.291016	372.621887
1202.203125	332.887146
1201.115234	201.649551
1200.027344	22.298510
1198.938477	-17.397255
1197.849609	60.790180
1196.760742	8.993484
1195.670898	-38.000160
1194.582031	85.683693
1193.492188	-105.660728
1192.401367	-80.650848
1191.311523	4.340163
1190.220703	21.967564
1189.129883	-30.146557
1188.039063	-10.278488
1186.947266	-24.102310
1185.856445	-2.023481
1184.764648	111.154633
1183.671875	-73.307297
1182.580078	149.968170
1181.487305	90.065872
1180.394531	289.016083
1179.301758	447.006714
1178.208984	329.201263
1177.115234	436.555939
1176.021484	550.916077
1174.927734	528.575195
1173.833008	673.723633
1172.738281	708.542236
1171.643555	731.226990
1170.548828	935.596069
1169.454102	618.207947
1168.358398	602.165527
1167.262695	495.097870
1166.166992	701.077271
1165.070313	691.693604
1163.973633	634.343262
1162.876953	715.396423
1161.780273	765.175720
1160.683594	845.784912
1159.585938	651.624023
1158.488281	980.072754
1157.389648	997.962524
1156.291992	1065.726807
1155.193359	1014.001282
1154.094727	823.773254
1152.996094	857.526917
1151.896484	845.767761
1150.796875	926.730896
1149.697266	716.762085
1148.597656	730.567383
1147.498047	839.394104
1146.397461	938.423767
1145.296875	789.609680
1144.195313	723.927124
1143.094727	836.470520
1141.993164	913.045471
1140.891602	1143.922729
1139.789063	1060.597412
1138.687500	1183.861572
1137.584961	1081.042603
1136.482422	1334.427124
1135.379883	1466.283813
1134.276367	1631.075928
1133.172852	1733.792969
1132.069336	1869.433594
1130.964844	1933.550049
1129.861328	2068.547363
1128.756836	2205.590088
1127.652344	2048.198730
1126.546875	2390.941162
1125.442383	2228.288086
1124.336914	2347.486816
1123.230469	2426.073975
1122.125000	2312.445313
1121.018555	2335.968506
1119.912109	2259.743408
1118.805664	2197.475586
1117.699219	1831.985718
1116.591797	2072.177734
1115.484375	2170.025391
1114.376953	1974.244751
1113.268555	2076.230957
1112.160156	1986.383057
1111.051758	1960.108398
1109.943359	1815.402100
1108.833984	2005.967651
1107.725586	2033.175659
1106.616211	1911.309937
1105.505859	2115.031250
1104.396484	2037.477295
1103.286133	2056.430908
1102.175781	2042.058960
1101.064453	1867.006592
1099.954102	1974.746826
1098.842773	1801.579102
1097.731445	1951.148560
1096.619141	1669.091553
1095.507813	1737.950073
1094.395508	1818.272827
1093.282227	1808.785156
1092.169922	1834.344238
1091.056641	1892.568970
1089.943359	1816.344116
1088.830078	1991.641846
1087.716797	1837.255127
1086.602539	1807.312134
1085.488281	1981.676147
1084.373047	2075.763184
1083.258789	2052.035400
1082.143555	1922.314941
1081.028320	1717.220215
1079.913086	1854.856079
1078.796875	1747.968018
1077.680664	2011.781860
1076.564453	1862.154663
1075.448242	1874.249512
1074.331055	1834.475830
1073.213867	1773.367676
1072.096680	1803.492310
1070.979492	1838.052979
1069.861328	1504.386597
1068.743164	1622.877808
1067.625000	1570.069702
1066.505859	1484.260864
1065.386719	1416.999878
1064.267578	1494.692383
1063.148438	1338.081177
1062.029297	1230.465698
1060.909180	1475.934692
1059.789063	1517.598755
1058.667969	1418.730103
1057.547852	1366.469849
1056.426758	1276.632568
1055.305664	1471.723877
1054.183594	1337.124146
1053.062500	1438.310059
1051.940430	1464.534546
1050.818359	1196.412598
1049.695313	1301.676636
1048.572266	1276.046753
1047.449219	1418.235229
1046.326172	1534.540405
1045.203125	1223.901245
1044.079102	1209.322144
1042.955078	1129.339844
1041.830078	1277.603882
1040.706055	1225.315430
1039.581055	1177.563843
1038.456055	1001.628113
1037.331055	1135.285645
1036.205078	1094.181885
1035.079102	1129.771484
1033.953125	1086.133545
1032.826172	1302.902710
1031.700195	1221.827881
1030.573242	1203.453979
1029.445313	1068.767334
1028.318359	806.259460
1027.190430	808.629211
1026.062500	769.111450
1024.934570	683.095825
1023.805664	803.665222
1022.676758	617.732239
1021.547852	633.715088
1020.418945	612.518372
1019.289063	649.258850
1018.159180	486.512634
1017.029297	578.826843
1015.898438	909.793823
1014.767578	802.606934
1013.636719	964.194275
1012.505859	1023.775940
1011.375000	1148.157715
1010.243164	1256.256470
1009.111328	1257.832764
1007.978516	1456.096313
1006.846680	1975.871948
1005.713867	2430.643311
1004.581055	3424.026123
1003.447266	3859.786133
1002.313477	3363.884033
1001.179688	2424.565186
1000.045898	1929.305664
998.912109	1473.587891
997.777344	1496.132568
996.642578	1334.027100
995.506836	1248.215820
994.372070	1169.445557
993.236328	1245.344971
992.100586	1309.754150
990.963867	1164.356689
989.828125	954.571899
988.691406	986.981689
987.553711	871.981812
986.416992	1049.735962
985.279297	1034.023682
984.141602	951.650513
983.003906	878.640564
981.865234	858.713013
980.726563	1124.261719
979.587891	835.370239
978.448242	1050.453491
977.309570	1260.986206
976.169922	1131.303589
975.030273	1300.627319
973.889648	1187.371826
972.749023	1239.737061
971.608398	1308.317993
970.467773	1377.030884
969.326172	1335.676025
968.184570	1120.077515
967.042969	971.303955
965.901367	1141.668579
964.758789	1183.687988
963.616211	934.658020
962.473633	965.627441
961.330078	976.143127
960.186523	1028.100952
959.042969	926.748596
957.899414	821.069824
956.754883	839.297485
955.610352	935.567749
954.465820	654.364136
953.321289	783.106689
952.175781	692.389099
951.030273	663.693970
949.884766	793.020264
948.738281	664.184570
947.591797	791.627747
946.445313	359.422577
945.298828	533.046936
944.151367	519.545532
943.003906	732.353149
941.856445	525.262878
940.708008	644.888062
939.559570	468.078491
938.411133	654.325256
937.262695	384.598724
936.113281	644.253967
934.964844	682.926392
933.814453	598.763672
932.665039	535.414612
931.514648	531.585632
930.364258	471.087830
929.213867	517.901611
928.062500	337.317474
926.912109	339.160187
925.759766	243.428162
924.608398	82.044868
923.456055	159.806183
922.303711	230.980698
921.151367	-18.126789
919.999023	183.142899
918.845703	-38.027122
917.692383	111.450653
916.539063	74.903038
915.384766	27.292774
914.230469	-142.602249
913.076172	-3.501494
911.920898	-231.757294
910.766602	-278.165314
909.611328	-63.480270
908.455078	-79.891075
907.299805	-107.361168
906.143555	5.955411
904.987305	10.731235
903.830078	165.270966
902.673828	224.883331
901.516602	330.012299
900.359375	206.732376
899.201172	-18.066395
898.042969	114.970123
896.884766	297.960693
895.726563	216.528854
894.567383	78.865784
893.408203	140.424896
892.249023	46.270798
891.088867	350.041229
889.929688	254.102493
888.769531	65.862839
887.608398	87.914352
886.448242	24.406979
885.287109	22.089653
884.125977	211.762909
882.963867	-76.603882
881.801758	172.073410
880.639648	136.782135
879.477539	291.045654
878.315430	105.176346
877.152344	124.613640
875.989258	29.369005
874.825195	184.319504
873.661133	66.979973
872.497070	111.932777
871.333008	91.787560
870.168945	-2.413523
869.003906	101.533051
867.838867	-100.215538
866.672852	4.038469
865.506836	40.972317
864.340820	143.202942
863.174805	173.643097
862.008789	195.225006
860.841797	57.514805
859.674805	61.428963
858.506836	258.488739
857.339844	150.404724
856.171875	152.415298
855.003906	244.243927
853.834961	190.395325
852.666016	174.778198
851.497070	383.375946
850.328125	582.997131
849.158203	132.980621
847.988281	285.697388
846.818359	304.066315
845.647461	468.001343
844.477539	182.068420
843.306641	28.339891
842.134766	221.461090
840.963867	184.168503
839.791992	-67.708572
838.619141	94.105949
837.447266	340.774139
836.274414	451.057007
835.101563	188.256577
833.928711	332.027740
832.754883	285.954376
831.581055	422.927368
830.407227	256.314484
829.232422	480.208374
828.058594	384.982208
826.883789	555.148804
825.708008	437.592407
824.533203	293.284180
823.357422	300.532654
822.181641	44.818882
821.004883	27.499029
819.828125	47.970371
818.651367	-27.381458
817.474609	32.990353
816.296875	142.206497
815.119141	79.964531
813.941406	-193.655365
812.763672	-44.748692
811.584961	39.507252
810.406250	-29.762600
809.226563	-1.344001
808.047852	-124.148636
806.868164	-135.971985
805.688477	9.727645
804.507813	-29.044607
803.327148	-25.782743
802.146484	-58.184040
800.965820	9.096327
799.784180	-74.635857
798.603516	-40.985683
797.420898	65.642273
796.239258	-18.576857
795.056641	10.071530
793.874023	-247.258987
792.691406	75.611275
791.507813	-0.431039
790.324219	78.321281
789.140625	-188.431137
787.956055	-48.125931
786.772461	-69.595009
785.586914	-49.237720
784.402344	107.974243
783.216797	17.309246
782.032227	140.832062
780.845703	129.298050
779.660156	51.263836
778.473633	114.382751
777.287109	58.007465
776.100586	102.965523
774.913086	48.357224
773.725586	161.223907
772.538086	-52.674625
771.349609	260.373260
770.161133	57.097614
768.972656	184.325272
767.784180	331.084442
766.594727	321.100494
765.405273	335.110016
764.215820	346.667297
763.026367	474.670563
761.835938	569.356079
760.645508	652.753052
759.454102	896.486572
758.262695	930.901245
757.072266	1075.019409
755.879883	992.381531
754.688477	1204.095337
753.496094	1063.869141
752.303711	1081.670898
751.110352	899.357117
749.917969	738.869446
748.724609	832.918579
747.530273	917.930725
746.336914	890.776917
745.142578	955.576599
743.948242	673.583008
742.752930	665.640686
741.558594	736.438293
740.363281	754.410645
739.166992	686.730652
737.971680	529.083984
736.775391	548.759521
735.579102	673.373535
734.381836	515.352295
733.185547	519.227112
731.988281	608.298523
730.790039	511.231628
729.592773	370.339294
728.394531	533.344910
727.196289	427.256805
725.997070	364.825378
724.797852	606.067322
723.598633	602.423645
722.399414	557.202881
721.199219	559.969299
719.999023	455.698700
718.798828	515.120972
717.598633	631.205322
716.397461	371.963928
715.196289	304.754242
713.994141	414.184418
712.792969	336.076263
711.590820	212.235229
710.388672	485.052490
709.185547	267.594666
707.982422	366.086182
706.779297	161.904526
705.576172	160.335495
704.372070	115.300682
703.167969	172.635864
701.963867	29.887676
700.759766	250.523636
699.554688	112.378784
698.349609	91.810104
697.143555	156.143005
695.938477	-114.040855
694.732422	104.843239
693.525391	41.435715
692.319336	-19.596853
691.112305	-82.591194
689.905273	-214.817764
688.697266	-114.605270
687.490234	74.716797
686.282227	-124.057892
685.073242	-29.782192
683.865234	-45.871391
682.656250	-42.201447
681.447266	13.725746
680.237305	82.888519
679.028320	-14.480035
677.818359	48.709171
676.607422	164.108734
675.397461	169.365112
674.186523	138.129822
672.975586	16.352442
671.763672	130.685410
670.551758	78.777802
669.339844	202.313385
668.127930	-6.732801
666.915039	136.849655
665.703125	153.224625
664.489258	120.241768
663.276367	152.369232
662.062500	-24.599903
660.848633	83.724213
659.634766	71.473869
658.419922	-31.063896
657.205078	15.568254
655.990234	6.411521
654.775391	40.665134
653.559570	-142.496857
652.343750	-103.359138
651.126953	7.117341
649.911133	-43.751827
648.694336	-51.292618
647.477539	74.861031
646.259766	61.261593
645.041992	41.393650
643.824219	172.288239
642.606445	96.780319
641.387695	23.577118
640.168945	165.479813
638.950195	-45.114883
637.730469	-100.858963
636.511719	-147.994751
635.291016	88.386086
634.071289	208.619781
632.850586	41.013199
631.629883	102.990822
630.409180	-19.802580
629.188477	-108.457176
627.966797	-53.649708
626.745117	-57.112003
625.522461	170.575516
624.300781	211.218689
623.078125	384.191132
621.854492	357.259125
620.631836	145.479553
619.408203	294.987030
618.184570	143.896729
616.960938	-10.136711
615.736328	42.528675
614.511719	64.178696
613.287109	-148.458160
612.061523	14.159849
610.835938	109.107895
609.610352	78.616959
608.384766	-36.726845
607.158203	51.452953
605.931641	11.815075
604.705078	-80.926384
