# Supplementary material for: Raman spectroscopy accurately differentiates mucosal healing from non-healing and biochemical changes following biological therapy in inflammatory bowel disease
Source: PLoS One. 2021 Jun 2;16(6):e0252210. doi: 10.1371/journal.pone.0252210 (PMC8172032; doi:10.1371/journal.pone.0252210)
Supplement: S4 Dataset — (ZIP) [file pone.0252210.s006.zip › CD Mucosal healing/OC005 post treatment_BL sub CR removed_74__X_-13147.6__Y_1412.83__Z_-2779.09__Time_840.txt]

1714.780273	277.595184
1713.803711	-38.967770
1712.827148	0.745564
1711.849609	82.044472
1710.873047	-47.026596
1709.895508	85.288345
1708.917969	-11.556581
1707.939453	-2.585139
1706.961914	18.458914
1705.983398	-154.756790
1705.004883	-64.251190
1704.025391	-2.033837
1703.046875	-174.081268
1702.067383	96.561890
1701.087891	17.842514
1700.108398	-121.199188
1699.127930	216.829132
1698.148438	-66.979393
1697.167969	-50.293953
1696.187500	-251.645721
1695.206055	-83.260948
1694.225586	-119.535515
1693.244141	149.563416
1692.262695	-159.752457
1691.281250	25.775438
1690.298828	73.383186
1689.317383	-16.795574
1688.334961	8.625838
1687.352539	112.249100
1686.369141	27.390125
1685.386719	42.059162
1684.403320	113.485947
1683.419922	193.685608
1682.435547	136.120895
1681.452148	257.795471
1680.467773	92.627190
1679.483398	452.629852
1678.499023	347.506714
1677.514648	203.232727
1676.529297	315.048981
1675.543945	600.348083
1674.558594	575.112549
1673.573242	523.953003
1672.586914	632.882568
1671.600586	665.328186
1670.614258	746.173645
1669.627930	763.830322
1668.641602	760.808350
1667.654297	1018.478394
1666.666992	873.171692
1665.679688	975.222351
1664.692383	1077.741943
1663.704102	1188.661621
1662.715820	1212.516479
1661.727539	1146.698853
1660.739258	1195.339722
1659.750977	1194.059692
1658.761719	1585.297119
1657.772461	1290.775879
1656.783203	1147.737061
1655.793945	1232.844116
1654.803711	1056.246582
1653.813477	1046.820923
1652.823242	979.555969
1651.833008	1050.218384
1650.841797	769.455933
1649.851563	822.294128
1648.860352	510.629822
1647.869141	624.905701
1646.876953	604.667114
1645.885742	368.111572
1644.893555	303.601837
1643.901367	408.377045
1642.908203	228.246902
1641.916016	151.378143
1640.922852	135.467407
1639.929688	214.764114
1638.936523	194.013611
1637.943359	152.383255
1636.949219	139.968262
1635.955078	43.401585
1634.960938	55.103031
1633.966797	19.548206
1632.971680	86.900993
1631.977539	-87.904762
1630.982422	69.264626
1629.986328	-278.913025
1628.991211	-126.764076
1627.995117	35.966541
1627.000000	-40.648304
1626.003906	-180.242447
1625.006836	-22.541735
1624.010742	-175.029205
1623.013672	-30.360125
1622.016602	101.186401
1621.019531	-74.633820
1620.021484	117.416626
1619.024414	101.984505
1618.026367	15.725512
1617.028320	173.666489
1616.029297	111.135406
1615.031250	9.309427
1614.032227	-18.993767
1613.033203	-70.864182
1612.034180	-59.766506
1611.035156	-48.662388
1610.035156	-11.347028
1609.035156	80.979614
1608.035156	243.995895
1607.035156	53.340290
1606.034180	129.852768
1605.033203	41.375851
1604.032227	18.350075
1603.031250	8.389944
1602.030273	1.017299
1601.028320	129.630157
1600.026367	69.850029
1599.024414	-76.233559
1598.022461	-300.726257
1597.019531	-78.266891
1596.016602	-91.127930
1595.013672	-33.510414
1594.010742	-208.435593
1593.007813	-260.625793
1592.003906	-171.891556
1591.000000	-67.610939
1589.996094	-159.172012
1588.992188	15.340025
1587.987305	80.135216
1586.983398	254.343842
1585.978516	287.589325
1584.972656	286.837372
1583.967773	46.222004
1582.961914	76.590973
1581.956055	-26.014235
1580.950195	301.056274
1579.944336	213.856827
1578.937500	66.704788
1577.931641	-31.042387
1576.924805	66.303169
1575.916992	-10.824349
1574.910156	172.073074
1573.902344	-97.724365
1572.894531	51.066776
1571.886719	334.838379
1570.878906	72.601494
1569.870117	-33.755482
1568.862305	-5.111539
1567.853516	-23.363230
1566.843750	-7.987815
1565.834961	-62.842789
1564.825195	-8.802778
1563.815430	65.837341
1562.805664	-121.725197
1561.795898	131.603409
1560.785156	-4.308551
1559.775391	-5.479647
1558.764648	8.757290
1557.752930	113.547668
1556.742188	150.786041
1555.730469	3.937759
1554.718750	74.560364
1553.707031	217.509872
1552.695313	230.812317
1551.682617	18.780653
1550.670898	70.643478
1549.658203	135.268204
1548.644531	179.020523
1547.631836	289.848755
1546.618164	95.392159
1545.604492	174.872086
1544.590820	223.157822
1543.577148	111.080574
1542.562500	-169.012283
1541.547852	8.003782
1540.533203	102.169113
1539.518555	56.741901
1538.503906	18.931553
1537.488281	-0.952100
1536.472656	-124.170326
1535.457031	82.679794
1534.441406	-58.844501
1533.424805	145.029160
1532.408203	93.477753
1531.391602	126.851616
1530.375000	-20.293770
1529.358398	43.720161
1528.340820	48.320602
1527.323242	34.754730
1526.305664	87.989319
1525.287109	-72.574104
1524.269531	44.718391
1523.250977	15.168815
1522.232422	-40.224804
1521.213867	76.570892
1520.194336	36.336887
1519.175781	55.120125
1518.156250	68.615112
1517.136719	210.446655
1516.116211	90.051613
1515.096680	-156.258270
1514.076172	-148.387009
1513.055664	-186.854675
1512.034180	-66.304840
1511.013672	-40.865147
1509.992188	-15.568313
1508.970703	-85.307899
1507.949219	24.379551
1506.927734	-171.208511
1505.905273	-136.131165
1504.882813	39.775234
1503.860352	18.195892
1502.837891	27.256495
1501.815430	-96.978783
1500.791992	-90.685616
1499.768555	97.268021
1498.745117	203.130936
1497.720703	-72.461235
1496.697266	30.631676
1495.672852	105.432068
1494.648438	-1.471415
1493.623047	16.848566
1492.598633	-182.206284
1491.573242	-64.366173
1490.547852	81.440384
1489.522461	-46.253468
1488.497070	250.005325
1487.470703	219.182800
1486.444336	364.449432
1485.417969	175.197800
1484.391602	223.278458
1483.364258	465.154266
1482.336914	252.800751
1481.309570	394.956207
1480.282227	447.737854
1479.254883	214.916229
1478.226563	328.732269
1477.198242	465.366913
1476.169922	466.857300
1475.141602	575.261169
1474.112305	630.069153
1473.083008	807.001648
1472.053711	719.081055
1471.024414	1061.225464
1469.995117	1158.917480
1468.964844	1078.440430
1467.934570	1313.309937
1466.904297	1395.472168
1465.874023	1256.389282
1464.842773	1450.259644
1463.811523	1623.678833
1462.780273	1512.448730
1461.749023	1606.968018
1460.717773	1574.441528
1459.685547	1795.771973
1458.653320	1902.752197
1457.621094	1834.551270
1456.587891	1746.040283
1455.555664	2040.603271
1454.522461	2213.267334
1453.489258	1817.854980
1452.455078	1967.625854
1451.421875	2079.311768
1450.387695	2036.348022
1449.353516	2076.994385
1448.319336	2218.930908
1447.285156	2226.582031
1446.250000	2201.296387
1445.214844	2115.265625
1444.179688	2019.145752
1443.144531	2120.424316
1442.108398	1829.547241
1441.072266	1847.352661
1440.036133	1946.070801
1439.000000	1918.351196
1437.963867	1948.786499
1436.926758	1529.401978
1435.889648	1542.232544
1434.852539	1277.221680
1433.814453	1002.226624
1432.777344	1154.075439
1431.739258	823.728699
1430.701172	786.298706
1429.663086	832.174927
1428.624023	618.208801
1427.584961	376.618835
1426.545898	331.844177
1425.506836	360.229340
1424.467773	386.114868
1423.427734	263.332825
1422.387695	427.853363
1421.347656	398.386108
1420.307617	298.458099
1419.266602	276.651428
1418.226563	68.631874
1417.184570	243.262863
1416.143555	47.997505
1415.102539	361.024384
1414.060547	263.990204
1413.018555	297.805054
1411.976563	135.562149
1410.934570	134.305923
1409.891602	110.475266
1408.848633	56.562912
1407.805664	-70.114319
1406.762695	84.592384
1405.718750	18.330080
1404.674805	-108.089470
1403.630859	6.543043
1402.586914	-179.911743
1401.542969	80.318893
1400.498047	109.745514
1399.453125	-33.794174
1398.408203	103.584793
1397.363281	-19.700415
1396.317383	115.241814
1395.271484	237.671661
1394.225586	152.217163
1393.179688	104.439919
1392.132813	-58.427414
1391.086914	-40.899704
1390.040039	-48.339825
1388.992188	-28.185043
1387.945313	154.662506
1386.897461	14.855019
1385.849609	-157.316986
1384.801758	-84.327248
1383.753906	-221.243286
1382.705078	-178.099533
1381.657227	-107.394951
1380.608398	-14.163023
1379.558594	114.068924
1378.509766	-119.695740
1377.459961	68.591972
1376.410156	-107.491287
1375.360352	-6.438044
1374.309570	-84.964828
1373.259766	-218.227509
1372.208984	-54.609898
1371.158203	-112.853317
1370.106445	115.655067
1369.055664	55.096458
1368.003906	-75.111565
1366.952148	126.125168
1365.900391	21.053141
1364.847656	-11.680281
1363.794922	-39.325047
1362.742188	-121.612282
1361.689453	57.498367
1360.636719	124.682945
1359.583008	-94.096375
1358.529297	-54.073559
1357.475586	48.184219
1356.420898	93.320969
1355.367188	260.311951
1354.312500	14.897209
1353.257813	-4.272069
1352.203125	120.704575
1351.147461	186.130692
1350.091797	144.887573
1349.036133	297.343353
1347.980469	501.941406
1346.923828	711.504089
1345.868164	524.252747
1344.811523	652.092041
1343.754883	705.603638
1342.697266	850.891602
1341.640625	778.155762
1340.583008	878.970459
1339.524414	727.182373
1338.466797	867.787781
1337.409180	914.346619
1336.350586	772.849121
1335.291992	780.002869
1334.232422	609.095154
1333.173828	663.480286
1332.114258	623.949768
1331.054688	742.788025
1329.995117	780.090271
1328.934570	565.361755
1327.875000	812.923706
1326.814453	699.766663
1325.753906	584.285645
1324.692383	688.727478
1323.630859	783.343506
1322.570313	789.156189
1321.507813	1002.349609
1320.446289	1119.324463
1319.383789	767.642456
1318.322266	825.611389
1317.259766	836.792542
1316.196289	1003.362183
1315.133789	992.498413
1314.070313	1067.969116
1313.006836	1010.462036
1311.943359	1216.614990
1310.878906	866.232300
1309.814453	892.771851
1308.750977	670.783997
1307.685547	894.393616
1306.621094	1095.850952
1305.555664	923.404724
1304.490234	969.994568
1303.424805	1019.104065
1302.359375	1161.686279
1301.292969	1019.189575
1300.226563	943.177490
1299.160156	1176.810181
1298.093750	978.148071
1297.026367	998.188660
1295.958984	1001.111267
1294.891602	849.473389
1293.824219	815.765198
1292.756836	811.584229
1291.688477	827.096191
1290.620117	445.392975
1289.551758	713.653259
1288.482422	641.134521
1287.413086	894.661133
1286.343750	694.857727
1285.274414	776.916565
1284.205078	638.581543
1283.134766	750.122314
1282.064453	685.416321
1280.994141	628.141052
1279.923828	580.737671
1278.852539	687.535461
1277.781250	657.371765
1276.709961	749.545959
1275.637695	1083.768433
1274.566406	682.167542
1273.494141	674.236389
1272.421875	808.065857
1271.349609	741.585327
1270.276367	760.654663
1269.203125	823.711304
1268.129883	935.606323
1267.056641	905.944885
1265.982422	771.416199
1264.909180	737.007996
1263.834961	827.038452
1262.759766	1021.917542
1261.685547	880.325134
1260.610352	1009.371582
1259.535156	1028.740967
1258.459961	804.507935
1257.383789	977.427429
1256.308594	877.560852
1255.232422	780.201538
1254.155273	916.585449
1253.079102	665.998413
1252.001953	885.122620
1250.924805	946.060730
1249.847656	783.252686
1248.770508	836.935486
1247.692383	980.555542
1246.614258	936.992798
1245.536133	750.106140
1244.458008	866.978210
1243.378906	638.929626
1242.299805	653.814697
1241.220703	855.636108
1240.141602	724.860168
1239.061523	759.158081
1237.981445	543.563965
1236.901367	655.516907
1235.821289	677.700012
1234.740234	411.364716
1233.659180	722.043091
1232.578125	656.959412
1231.497070	577.366211
1230.415039	543.829285
1229.333984	677.406433
1228.251953	411.415161
1227.168945	440.859009
1226.086914	509.006775
1225.003906	414.999176
1223.920898	577.447510
1222.837891	181.125854
1221.753906	457.174286
1220.669922	208.494141
1219.585938	327.284393
1218.501953	93.209778
1217.416992	236.096878
1216.333008	248.473480
1215.248047	231.846420
1214.162109	-6.907594
1213.077148	328.889740
1211.991211	343.558716
1210.905273	536.731323
1209.819336	413.806885
1208.732422	317.434113
1207.646484	532.102173
1206.559570	418.815643
1205.471680	373.026581
1204.384766	348.911804
1203.296875	168.196564
1202.208984	-38.965313
1201.121094	40.461285
1200.032227	146.294907
1198.944336	49.879749
1197.855469	28.059996
1196.765625	-53.932022
1195.676758	-277.829041
1194.586914	109.097786
1193.497070	296.274109
1192.407227	144.426590
1191.316406	-108.323647
1190.226563	-144.783081
1189.135742	58.916473
1188.044922	82.375763
1186.953125	-57.481400
1185.861328	-60.507263
1184.769531	-104.377411
1183.677734	5.272638
1182.585938	-189.808823
1181.493164	-8.348518
1180.400391	60.290886
1179.307617	76.111633
1178.213867	-114.232193
1177.120117	258.512146
1176.026367	101.639938
1174.932617	74.108597
1173.838867	242.871643
1172.744141	291.807648
1171.649414	201.853271
1170.554688	52.061729
1169.458984	98.439415
1168.364258	116.039429
1167.268555	-26.637646
1166.171875	31.498446
1165.076172	-34.733212
1163.979492	78.216568
1162.882813	-45.456184
1161.786133	41.048988
1160.688477	122.674782
1159.590820	-39.311253
1158.493164	99.454887
1157.395508	137.871399
1156.297852	178.592377
1155.199219	140.516403
1154.100586	176.319641
1153.000977	-23.992933
1151.902344	-12.132919
1150.802734	-205.290405
1149.703125	-291.211792
1148.603516	-38.912743
1147.502930	113.181885
1146.402344	-87.233650
1145.301758	-80.529434
1144.201172	-197.644867
1143.099609	44.500935
1141.999023	-75.097343
1140.896484	-166.174850
1139.794922	-14.746160
1138.692383	176.956696
1137.590820	4.890837
1136.487305	22.916283
1135.384766	257.049469
1134.281250	225.008209
1133.178711	359.134949
1132.074219	350.693420
1130.970703	482.227203
1129.866211	409.570007
1128.761719	588.347961
1127.657227	408.845734
1126.552734	544.738525
1125.447266	516.925171
1124.341797	522.245972
1123.236328	342.675049
1122.130859	414.248138
1121.024414	428.880554
1119.917969	235.063309
1118.811523	505.298920
1117.704102	143.380615
1116.596680	463.088654
1115.489258	205.328964
1114.381836	42.243881
1113.274414	281.189575
1112.166016	281.178864
1111.057617	252.751129
1109.949219	214.831009
1108.839844	245.387268
1107.730469	297.136292
1106.621094	452.719574
1105.511719	357.917267
1104.401367	624.253723
1103.291016	467.995453
1102.180664	552.418701
1101.070313	443.332062
1099.958984	551.209106
1098.847656	602.406311
1097.736328	358.883636
1096.625000	610.334595
1095.512695	774.446472
1094.400391	540.346497
1093.288086	475.878571
1092.174805	496.159698
1091.062500	685.888855
1089.949219	473.048950
1088.835938	594.385681
1087.721680	445.104767
1086.607422	613.358276
1085.493164	656.884766
1084.378906	611.033020
1083.263672	442.956146
1082.149414	460.560791
1081.034180	276.099060
1079.917969	580.198242
1078.802734	473.231842
1077.686523	361.591614
1076.570313	458.862488
1075.453125	422.315735
1074.336914	458.497894
1073.219727	557.964722
1072.101563	413.502777
1070.984375	362.871582
1069.866211	80.213829
1068.748047	343.641937
1067.629883	332.847839
1066.511719	535.183472
1065.392578	461.105774
1064.273438	447.924438
1063.154297	273.251343
1062.034180	391.144897
1060.914063	361.599457
1059.793945	381.185913
1058.673828	14.937945
1057.552734	172.525406
1056.431641	136.053024
1055.310547	337.950073
1054.189453	287.454407
1053.067383	176.258362
1051.945313	144.519424
1050.823242	110.473503
1049.701172	144.145584
1048.578125	215.148056
1047.455078	297.799408
1046.332031	74.887398
1045.208008	255.506836
1044.083984	160.967438
1042.959961	99.128181
1041.835938	-32.565010
1040.710938	187.612701
1039.585938	181.786346
1038.460938	8.331525
1037.335938	-48.605671
1036.209961	10.890156
1035.083984	114.606026
1033.958008	155.496613
1032.832031	494.127930
1031.705078	135.016113
1030.578125	510.768311
1029.451172	142.606781
1028.323242	320.745026
1027.195313	-77.317368
1026.067383	-17.574940
1024.939453	-152.870911
1023.810547	-100.007263
1022.682617	-402.235840
1021.552734	-210.004486
1020.423828	-184.840912
1019.293945	-187.471420
1018.164063	-71.775757
1017.034180	-25.624542
1015.904297	-65.193100
1014.773438	-88.464684
1013.642578	-37.523407
1012.511719	-95.402039
1011.379883	6.592084
1010.248047	-92.809929
1009.116211	118.062218
1007.984375	419.159088
1006.851563	650.777100
1005.718750	1102.097168
1004.585938	1673.531738
1003.452148	1761.580566
1002.319336	1713.300781
1001.185547	1165.976685
1000.050781	716.018921
998.916992	113.912964
997.782227	170.296921
996.647461	14.341302
995.512695	8.574599
994.376953	60.584820
993.241211	-191.873840
992.105469	-3.576675
990.969727	150.133606
989.833008	292.333527
988.696289	95.737839
987.559570	-142.149582
986.421875	-54.992260
985.284180	131.262100
984.146484	-133.813339
983.008789	-175.351486
981.870117	-71.766609
980.731445	36.471657
979.592773	84.945152
978.454102	-172.410782
977.314453	-73.118568
976.174805	37.725716
975.035156	295.723328
973.894531	234.293472
972.754883	140.837067
971.613281	-76.501709
970.472656	158.741531
969.331055	88.644127
968.190430	96.728195
967.047852	-28.177462
965.906250	71.912720
964.763672	-174.269958
963.621094	123.230736
962.478516	104.334099
961.334961	-47.378849
960.192383	48.570442
959.048828	259.130859
957.904297	155.922043
956.759766	236.061569
955.616211	153.736893
954.470703	305.017914
953.326172	158.871017
952.180664	-76.313499
951.035156	217.058777
949.889648	121.682159
948.743164	1.317069
947.596680	-75.452217
946.450195	-10.402234
945.303711	61.584991
944.156250	135.936157
943.008789	242.332642
941.861328	214.104218
940.713867	313.812073
939.565430	-29.080748
938.416992	159.831238
937.267578	22.625465
936.119141	293.746338
934.969727	628.680237
933.820313	236.536194
932.669922	193.306931
931.520508	95.534576
930.370117	173.285233
929.218750	191.908066
928.068359	-73.922676
926.916992	-7.241983
925.765625	-129.339203
924.613281	290.132263
923.461914	-20.531183
922.309570	-8.072919
921.156250	-136.452667
920.003906	-87.404900
918.850586	-192.781021
917.697266	-129.909363
916.543945	10.248034
915.389648	27.831118
914.235352	-63.455585
913.081055	-9.358432
911.926758	-288.721466
910.771484	-57.472881
909.616211	35.420452
908.460938	-62.091656
907.304688	-46.126751
906.148438	-57.276035
904.992188	-27.550753
903.835938	-231.064713
902.678711	7.206310
901.521484	-30.771711
900.364258	169.023056
899.206055	36.142300
898.047852	-331.895569
896.889648	80.688965
895.731445	2.426460
894.572266	213.670456
893.413086	2.201669
892.253906	48.520267
891.094727	11.292382
889.934570	-84.575584
888.774414	79.359848
887.613281	-27.636467
886.453125	23.474276
885.291992	-24.667906
884.130859	263.425079
882.968750	140.932236
881.807617	196.691711
880.645508	-42.855431
879.482422	173.058411
878.320313	57.662674
877.157227	129.358566
875.994141	115.474533
874.830078	119.656532
873.666016	231.937012
872.501953	213.656570
871.337891	118.912621
870.173828	105.233261
869.008789	253.533020
867.843750	116.217209
866.677734	129.617371
865.512695	192.475815
864.346680	109.274292
863.179688	136.213715
862.013672	107.003082
860.846680	109.260925
859.679688	338.263428
858.511719	428.021881
857.344727	389.842834
856.176758	98.200348
855.008789	427.942841
853.839844	427.927307
852.670898	562.412292
851.501953	190.325256
850.333008	385.289886
849.163086	282.223694
847.993164	53.779831
846.823242	114.268555
845.652344	266.497040
844.482422	118.741676
843.311523	147.799713
842.139648	-109.499054
840.968750	53.738136
839.796875	-49.192528
838.624023	71.436218
837.452148	91.406021
836.279297	118.041290
835.106445	128.992569
833.933594	1.443352
832.759766	193.192871
831.585938	219.632095
830.412109	308.501221
829.238281	435.211334
828.063477	138.010925
826.888672	112.966911
825.712891	321.986908
824.538086	125.175919
823.362305	133.426163
822.186523	72.550072
821.009766	11.648517
819.833008	-205.165131
818.656250	-18.968704
817.479492	-242.474747
816.301758	-18.652746
815.124023	-35.277634
813.946289	83.716499
812.768555	-17.563396
811.589844	-61.059494
810.411133	-100.162529
809.232422	-330.423584
808.052734	-7.467531
806.873047	-113.409340
805.693359	22.662945
804.512695	-194.390213
803.332031	-218.323090
802.151367	-242.325134
800.970703	15.344955
799.789063	-177.425034
798.608398	-294.797974
797.425781	-119.565910
796.244141	-179.439117
795.061523	-460.948883
793.878906	-270.551636
792.696289	-122.412788
791.512695	-173.711044
790.329102	73.781227
789.145508	46.631176
787.960938	99.063454
786.777344	-25.591469
785.591797	73.103302
784.407227	-45.027378
783.221680	159.556702
782.037109	105.376335
780.850586	139.519211
779.665039	-36.299953
778.478516	26.395281
777.291992	-21.424618
776.105469	118.324921
774.917969	-57.667553
773.730469	-21.846165
772.542969	0.638547
771.354492	69.343323
770.166016	62.968040
768.977539	78.556740
767.789063	274.769745
766.599609	-53.570534
765.410156	199.696350
764.220703	261.170410
763.030273	170.622360
761.840820	269.346222
760.650391	134.678940
759.458984	354.231415
758.267578	413.036987
757.076172	302.413971
755.884766	273.126923
754.693359	274.562683
753.500977	168.256760
752.308594	163.004883
751.115234	124.750877
749.922852	-98.005302
748.729492	131.563232
747.535156	90.991020
746.341797	206.197433
745.147461	145.788620
743.953125	146.780853
742.757813	185.012665
741.563477	-77.169266
740.368164	68.428085
739.171875	93.399315
737.976563	46.032845
736.780273	38.089088
735.583984	-11.480494
734.386719	-152.997299
733.189453	-134.682602
731.992188	41.165024
730.794922	135.973572
729.596680	9.818233
728.399414	128.633514
727.200195	212.411102
726.001953	241.511612
724.802734	200.677032
723.603516	221.042862
722.404297	357.172974
721.204102	100.198441
720.003906	251.610153
718.803711	239.277679
717.603516	128.782486
716.402344	42.366993
715.201172	531.830627
713.999023	441.069092
712.797852	66.982346
711.595703	218.384979
710.393555	293.497040
709.190430	-49.653946
707.987305	10.341373
706.784180	113.913689
705.581055	156.540512
704.376953	79.502228
703.172852	170.113922
701.968750	202.012985
700.763672	18.645708
699.559570	109.416046
698.353516	104.565979
697.148438	95.447784
695.942383	16.879040
694.736328	-87.641884
693.530273	27.331028
692.324219	-298.459534
691.117188	-218.056229
689.910156	-72.491974
688.702148	-78.797981
687.494141	-132.740143
686.286133	-184.399048
685.078125	106.656151
683.870117	22.624607
682.661133	-113.293365
681.452148	-155.884827
680.242188	-9.897193
679.032227	-67.478630
677.822266	-127.115082
676.612305	-143.343628
675.401367	-12.308276
674.191406	-84.656868
672.979492	115.685486
671.768555	-79.790352
670.556641	94.649071
669.344727	-31.419518
668.132813	186.276428
666.919922	32.268948
665.707031	157.059937
664.494141	-11.896977
663.281250	-122.440666
662.067383	2.406162
660.853516	-2.283737
659.639648	-17.748468
658.424805	-43.989101
657.209961	22.516333
655.995117	80.347107
654.779297	127.344795
653.563477	44.960899
652.347656	70.299873
651.131836	-5.692820
649.915039	-75.270683
648.698242	229.761871
647.481445	261.132965
646.264648	186.894104
645.046875	471.896271
643.829102	281.157928
642.610352	182.806229
641.392578	226.212204
640.173828	73.734444
638.955078	159.648666
637.735352	-173.776581
636.515625	-75.535042
635.295898	28.776741
634.076172	-67.021957
632.855469	-45.084454
631.634766	-135.185760
630.414063	55.417328
629.192383	-42.032219
627.971680	-19.835657
626.749023	-36.804588
625.527344	157.895050
624.304688	124.673157
623.082031	202.229736
621.859375	204.055527
620.636719	153.720673
619.413086	128.301270
618.189453	159.853241
616.964844	113.431099
615.741211	-156.467819
614.516602	-1.490407
613.291016	-16.630550
612.066406	-17.895819
610.840820	3.177999
609.615234	-188.606628
608.388672	-3.352993
607.163086	20.227444
605.936523	-128.530991
604.708984	41.602127
