# Supplementary material for: Raman spectroscopy accurately differentiates mucosal healing from non-healing and biochemical changes following biological therapy in inflammatory bowel disease
Source: PLoS One. 2021 Jun 2;16(6):e0252210. doi: 10.1371/journal.pone.0252210 (PMC8172032; doi:10.1371/journal.pone.0252210)
Supplement: S4 Dataset — (ZIP) [file pone.0252210.s006.zip › CD Mucosal healing/EC040-1_base sub CR removed_1__X_-10552.3__Y_37145.1__Z_-57.8__Time_11.txt]

1714.640625	256.580200
1713.664063	181.006638
1712.687500	-118.899879
1711.709961	34.978191
1710.733398	68.737076
1709.755859	-210.626282
1708.778320	70.747452
1707.799805	-60.083004
1706.821289	-198.323151
1705.843750	-19.886486
1704.864258	-234.619476
1703.885742	-237.164886
1702.907227	-83.912834
1701.927734	-29.185165
1700.948242	130.428894
1699.968750	-94.523643
1698.988281	50.133842
1698.007813	-184.243896
1697.028320	-51.748344
1696.046875	225.471664
1695.066406	206.711578
1694.084961	105.725510
1693.104492	82.860130
1692.123047	164.666168
1691.140625	70.850769
1690.159180	396.624939
1689.176758	346.674805
1688.194336	486.696594
1687.211914	717.902039
1686.228516	738.955078
1685.246094	891.215210
1684.262695	636.267517
1683.279297	501.889679
1682.295898	1018.016479
1681.311523	863.414978
1680.327148	776.002686
1679.342773	848.885681
1678.358398	999.460571
1677.374023	940.342834
1676.388672	956.236450
1675.403320	1384.840210
1674.417969	1601.094971
1673.432617	1025.679688
1672.446289	1413.006836
1671.459961	1394.174561
1670.473633	961.478394
1669.487305	1565.186523
1668.500977	1417.730835
1667.513672	1807.002197
1666.526367	1596.796509
1665.539063	1832.910645
1664.550781	1483.103638
1663.563477	1807.576050
1662.575195	1718.682251
1661.586914	2062.373291
1660.598633	2000.836304
1659.609375	1945.023438
1658.620117	1831.370361
1657.631836	1749.979492
1656.641602	1933.775269
1655.652344	1890.225708
1654.662109	1780.882935
1653.672852	1555.547607
1652.681641	1476.142700
1651.691406	1521.469482
1650.701172	1186.313965
1649.709961	1147.742920
1648.718750	956.203552
1647.727539	1150.911255
1646.735352	1012.910339
1645.744141	1004.731995
1644.751953	619.165344
1643.759766	614.276917
1642.766602	527.811279
1641.774414	404.721161
1640.781250	683.003052
1639.788086	507.661957
1638.794922	438.138000
1637.801758	437.437866
1636.807617	328.850677
1635.813477	-21.963295
1634.819336	-135.249252
1633.825195	65.232040
1632.830078	278.965942
1631.834961	495.418732
1630.839844	51.097294
1629.844727	162.547714
1628.849609	-78.545212
1627.853516	146.310867
1626.857422	-249.609848
1625.861328	-258.618469
1624.865234	303.085327
1623.868164	-289.425293
1622.871094	-111.485756
1621.874023	-12.356112
1620.876953	-83.944740
1619.879883	180.777557
1618.881836	-127.021431
1617.883789	177.102051
1616.885742	100.548531
1615.887695	100.185455
1614.888672	170.689011
1613.889648	-99.807518
1612.890625	233.030350
1611.891602	-39.931503
1610.892578	20.157251
1609.892578	51.383583
1608.892578	203.131058
1607.892578	116.412422
1606.892578	-156.236023
1605.891602	249.401978
1604.890625	-2.272026
1603.889648	303.637939
1602.888672	331.990845
1601.887695	119.591156
1600.885742	40.618351
1599.883789	-69.757767
1598.881836	-154.003937
1597.879883	-18.703989
1596.876953	-356.582458
1595.874023	-182.273621
1594.871094	-107.392189
1593.868164	-244.183624
1592.864258	-109.466103
1591.861328	-144.579514
1590.857422	-177.188141
1589.853516	-230.768875
1588.848633	-156.622208
1587.844727	63.458115
1586.839844	113.795746
1585.834961	-2.876332
1584.830078	114.967018
1583.824219	-46.246227
1582.819336	-113.714264
1581.813477	373.540192
1580.807617	-53.707623
1579.800781	386.138153
1578.794922	195.662079
1577.788086	236.731491
1576.781250	295.837433
1575.773438	-108.350143
1574.766602	166.354645
1573.758789	185.902298
1572.750977	-137.918167
1571.743164	224.447220
1570.735352	152.480316
1569.726563	254.423050
1568.718750	96.389709
1567.708984	364.120392
1566.700195	-48.726952
1565.691406	132.888718
1564.681641	142.916046
1563.671875	246.156311
1562.662109	159.770004
1561.652344	-269.152649
1560.641602	201.721481
1559.630859	363.667480
1558.620117	1.740794
1557.609375	31.082872
1556.597656	130.139771
1555.586914	-265.798157
1554.575195	117.744202
1553.563477	-35.069546
1552.550781	-221.703873
1551.539063	-374.800110
1550.526367	191.291565
1549.513672	379.218262
1548.500977	65.067719
1547.487305	123.191345
1546.473633	199.176636
1545.459961	285.254120
1544.446289	76.472832
1543.432617	43.260719
1542.417969	-181.328156
1541.404297	-28.947823
1540.389648	138.622711
1539.374023	-21.968067
1538.359375	59.933838
1537.343750	-209.371368
1536.328125	-166.607849
1535.312500	206.074966
1534.296875	359.197601
1533.280273	197.481140
1532.263672	-10.772123
1531.247070	82.378525
1530.230469	-61.757008
1529.212891	25.778227
1528.196289	-13.097452
1527.178711	179.555740
1526.160156	86.149025
1525.142578	-184.978058
1524.124023	398.097778
1523.106445	311.859497
1522.087891	127.698547
1521.068359	347.133942
1520.049805	165.231873
1519.030273	-124.765457
1518.010742	415.260223
1516.991211	171.211502
1515.971680	117.178467
1514.951172	62.960312
1513.930664	167.787537
1512.910156	-133.218338
1511.889648	-185.306839
1510.868164	29.299330
1509.846680	176.940872
1508.826172	39.672016
1507.803711	48.410748
1506.782227	-171.171661
1505.759766	-172.963333
1504.737305	-256.919495
1503.714844	-159.074463
1502.692383	79.473015
1501.668945	-394.258423
1500.646484	-332.737030
1499.623047	-33.328842
1498.599609	-69.484161
1497.575195	-174.881958
1496.550781	-528.534729
1495.527344	-401.257324
1494.502930	30.130196
1493.477539	-47.623341
1492.453125	-133.099350
1491.427734	54.766235
1490.402344	150.451935
1489.376953	202.558609
1488.350586	336.228851
1487.325195	48.442867
1486.298828	324.845917
1485.272461	141.598709
1484.245117	399.773315
1483.218750	346.514679
1482.191406	678.322937
1481.164063	540.661987
1480.136719	451.419861
1479.108398	673.098022
1478.080078	581.127380
1477.052734	611.460510
1476.023438	738.450195
1474.995117	1086.937866
1473.965820	1063.401245
1472.937500	848.906555
1471.908203	995.851196
1470.877930	1636.334106
1469.848633	1426.747925
1468.818359	1415.579712
1467.788086	1554.419067
1466.757813	1515.173584
1465.727539	1554.713745
1464.696289	2021.144165
1463.665039	2040.130493
1462.633789	2168.322510
1461.602539	2293.893799
1460.570313	1997.823242
1459.539063	2367.064453
1458.506836	2489.887451
1457.473633	2396.906738
1456.441406	2159.370361
1455.408203	2299.857178
1454.375000	2313.476074
1453.341797	2758.138672
1452.308594	2652.513916
1451.274414	2584.926758
1450.241211	2613.701660
1449.207031	2672.844727
1448.171875	2420.406006
1447.137695	2821.465332
1446.102539	2584.335938
1445.067383	2694.112549
1444.032227	2821.585693
1442.997070	2501.199219
1441.960938	2732.407471
1440.924805	2220.008301
1439.888672	2175.645264
1438.852539	1977.139648
1437.816406	1912.718628
1436.779297	2449.746582
1435.742188	1379.826050
1434.705078	1681.941772
1433.666992	1834.962402
1432.629883	1369.446167
1431.591797	969.789429
1430.553711	613.271484
1429.514648	605.134033
1428.476563	190.965866
1427.437500	384.829834
1426.398438	341.663055
1425.359375	127.169098
1424.320313	358.963593
1423.280273	366.438934
1422.240234	43.961380
1421.200195	306.074249
1420.159180	77.068466
1419.119141	220.911743
1418.078125	168.414307
1417.037109	236.834381
1415.996094	509.129089
1414.954102	127.327995
1413.912109	155.743591
1412.870117	-9.364407
1411.828125	-13.402332
1410.786133	-50.003128
1409.743164	-207.127090
1408.700195	148.447647
1407.657227	149.818481
1406.614258	8.160881
1405.570313	14.786364
1404.527344	-191.807968
1403.483398	18.378239
1402.438477	-14.815252
1401.394531	172.914398
1400.349609	-58.185726
1399.304688	-3.203864
1398.259766	-161.209045
1397.214844	139.659348
1396.168945	164.854248
1395.123047	257.813995
1394.077148	22.735043
1393.031250	176.055939
1391.984375	304.380341
1390.937500	-85.375542
1389.890625	-79.406151
1388.843750	-110.831688
1387.796875	-202.143509
1386.749023	-38.194477
1385.701172	-59.211964
1384.653320	-20.080042
1383.604492	-5.842670
1382.556641	121.010017
1381.507813	-139.323380
1380.458984	0.254989
1379.410156	94.968231
1378.360352	152.308060
1377.310547	64.990868
1376.260742	254.878311
1375.210938	135.431595
1374.161133	-160.931076
1373.110352	149.014954
1372.059570	15.125744
1371.008789	108.307617
1369.957031	66.978928
1368.906250	-370.374481
1367.854492	-471.076080
1366.802734	-150.632126
1365.750000	-487.645355
1364.698242	-281.568756
1363.645508	56.474407
1362.592773	48.590401
1361.540039	187.661743
1360.486328	135.248352
1359.433594	-429.313507
1358.379883	-58.557884
1357.326172	68.552170
1356.271484	88.858261
1355.216797	193.787552
1354.163086	-232.823288
1353.107422	170.468384
1352.052734	461.999908
1350.998047	515.202759
1349.942383	434.460327
1348.886719	314.188812
1347.830078	427.324463
1346.774414	709.258057
1345.717773	515.003601
1344.661133	732.587952
1343.604492	984.922180
1342.546875	1110.861084
1341.490234	946.979431
1340.432617	1055.804077
1339.375000	1256.362915
1338.316406	914.622559
1337.258789	1536.287231
1336.200195	1454.806763
1335.141602	1279.450562
1334.082031	1129.025391
1333.023438	1171.761719
1331.963867	769.418701
1330.904297	1094.323853
1329.844727	927.272705
1328.784180	866.669922
1327.723633	1018.729248
1326.663086	1037.433472
1325.602539	1461.320313
1324.541992	739.337219
1323.480469	1427.491211
1322.418945	1320.659058
1321.357422	1194.241699
1320.295898	1287.577148
1319.233398	1314.364136
1318.170898	1582.936035
1317.108398	1175.908203
1316.045898	1252.325928
1314.982422	1415.056030
1313.918945	1439.829834
1312.855469	1390.790039
1311.791992	1713.778564
1310.728516	1566.399048
1309.664063	1276.370483
1308.599609	1139.165527
1307.535156	1134.997314
1306.469727	1182.569214
1305.404297	1508.162354
1304.338867	1661.552124
1303.273438	1529.752197
1302.208008	1833.186279
1301.141602	1522.144287
1300.075195	1221.145020
1299.008789	1622.928711
1297.942383	1192.020508
1296.875000	1323.659790
1295.807617	1568.239990
1294.740234	1309.630127
1293.672852	1272.046875
1292.604492	1494.581299
1291.537109	1236.345947
1290.468750	1233.306030
1289.399414	1218.049805
1288.331055	1068.056274
1287.261719	1288.213257
1286.192383	1351.522949
1285.123047	883.291626
1284.052734	1225.931274
1282.983398	1184.068848
1281.913086	951.307495
1280.841797	1222.848267
1279.771484	1357.298462
1278.700195	1159.003662
1277.628906	951.047546
1276.557617	990.189636
1275.486328	1403.392700
1274.414063	1112.494751
1273.341797	1110.102539
1272.269531	1005.124390
1271.197266	1154.245361
1270.124023	1313.073242
1269.050781	1254.554688
1267.977539	949.535278
1266.904297	1176.684692
1265.830078	1450.087158
1264.756836	1318.458496
1263.681641	1425.868286
1262.607422	1191.887207
1261.533203	1477.263550
1260.458008	1019.132568
1259.382813	1348.265137
1258.307617	1236.299561
1257.231445	1085.394775
1256.155273	1126.919189
1255.079102	1470.304321
1254.002930	1236.661255
1252.926758	1752.625000
1251.849609	1229.451660
1250.772461	1290.279419
1249.695313	1236.758667
1248.617188	1377.731689
1247.540039	1314.445435
1246.461914	1200.113770
1245.382813	1501.273926
1244.304688	1143.969971
1243.225586	1172.938965
1242.146484	1192.147583
1241.067383	1106.925903
1239.988281	1215.873657
1238.908203	807.864380
1237.828125	1035.606812
1236.748047	1105.548462
1235.667969	1051.745972
1234.586914	927.600464
1233.505859	1038.574585
1232.424805	1033.127686
1231.343750	887.113464
1230.261719	804.077332
1229.179688	1016.466736
1228.097656	1047.119873
1227.015625	864.683533
1225.932617	723.398438
1224.850586	736.981812
1223.767578	508.576569
1222.683594	575.247437
1221.600586	871.548035
1220.516602	483.503845
1219.432617	726.367554
1218.347656	1012.531982
1217.263672	684.902710
1216.178711	427.368286
1215.093750	802.537109
1214.008789	170.743881
1212.922852	185.998398
1211.836914	669.315674
1210.750977	652.928955
1209.665039	790.844849
1208.579102	706.757568
1207.492188	784.141541
1206.405273	933.723267
1205.318359	603.583618
1204.230469	627.661926
1203.142578	242.145752
1202.054688	201.096649
1200.966797	41.998104
1199.877930	174.132919
1198.790039	19.745358
1197.701172	-96.187973
1196.611328	-41.379005
1195.522461	-234.395432
1194.432617	-285.565704
1193.342773	50.228443
1192.252930	-279.974609
1191.162109	-103.130653
1190.072266	-53.771355
1188.981445	12.266484
1187.889648	-327.666321
1186.798828	95.918671
1185.707031	233.567093
1184.615234	-358.449615
1183.523438	-26.627928
1182.430664	156.212692
1181.337891	408.410431
1180.245117	8.269675
1179.152344	49.247227
1178.059570	207.534286
1176.965820	114.061157
1175.872070	30.104088
1174.778320	-120.973763
1173.683594	10.425771
1172.588867	-11.541846
1171.494141	69.306976
1170.399414	-46.183987
1169.303711	-288.530060
1168.208984	-157.755127
1167.113281	-196.932922
1166.016602	-11.504884
1164.920898	42.310310
1163.824219	-85.623886
1162.727539	80.235748
1161.630859	28.573099
1160.533203	55.610764
1159.435547	-32.056919
1158.337891	443.492310
1157.240234	565.563599
1156.141602	413.105865
1155.043945	-73.293106
1153.944336	427.626587
1152.845703	-175.593079
1151.747070	-37.358578
1150.647461	91.165581
1149.547852	152.824722
1148.447266	133.348755
1147.347656	-62.415451
1146.247070	-48.692352
1145.146484	-211.218231
1144.044922	-35.853149
1142.944336	-307.941010
1141.842773	88.398811
1140.741211	199.082748
1139.638672	2.891212
1138.537109	-67.292450
1137.434570	309.232239
1136.332031	8.335276
1135.228516	187.312500
1134.125977	306.766693
1133.022461	181.499466
1131.917969	443.117218
1130.814453	393.652863
1129.709961	635.958557
1128.605469	1032.268066
1127.500977	704.946106
1126.396484	716.771118
1125.291016	427.417633
1124.185547	453.342560
1123.080078	742.203491
1121.973633	95.073242
1120.868164	412.157837
1119.761719	821.351563
1118.654297	356.698761
1117.547852	550.194763
1116.440430	159.034531
1115.333008	212.753662
1114.225586	233.267731
1113.117188	135.454071
1112.008789	326.051666
1110.900391	124.140190
1109.791992	28.600153
1108.682617	436.246338
1107.573242	437.388214
1106.463867	573.078247
1105.354492	498.529053
1104.244141	563.207703
1103.133789	682.080078
1102.023438	656.937073
1100.913086	676.577271
1099.801758	462.674652
1098.690430	517.605591
1097.579102	530.043762
1096.467773	799.307312
1095.355469	851.628845
1094.243164	875.627136
1093.130859	996.131958
1092.017578	723.337036
1090.905273	700.177124
1089.791992	855.830505
1088.677734	686.673950
1087.564453	397.626892
1086.450195	503.762024
1085.335938	668.612244
1084.221680	706.429504
1083.106445	887.547974
1081.991211	819.512329
1080.875977	657.535461
1079.760742	1082.752075
1078.644531	754.035645
1077.528320	406.688477
1076.412109	294.185303
1075.295898	456.258514
1074.178711	313.273682
1073.061523	505.732544
1071.944336	104.887009
1070.826172	358.239502
1069.708984	255.271683
1068.590820	367.904327
1067.471680	473.448059
1066.353516	375.220367
1065.234375	745.329712
1064.115234	806.281433
1062.996094	483.393982
1061.875977	991.314453
1060.755859	556.263000
1059.635742	362.339325
1058.515625	292.459381
1057.394531	671.465759
1056.273438	440.316772
1055.152344	309.787811
1054.031250	448.005768
1052.909180	502.094666
1051.787109	152.239182
1050.665039	334.851349
1049.541992	230.320923
1048.418945	398.898804
1047.295898	91.532188
1046.172852	5.933904
1045.048828	384.435272
1043.925781	254.617584
1042.801758	38.657265
1041.676758	121.095406
1040.552734	443.528503
1039.427734	4.234937
1038.302734	103.105568
1037.176758	439.433044
1036.050781	333.447906
1034.924805	478.890259
1033.798828	307.941437
1032.672852	246.462601
1031.545898	405.969269
1030.418945	584.074402
1029.291992	222.951569
1028.164063	96.745384
1027.036133	-136.189270
1025.908203	-213.315643
1024.780273	-399.460266
1023.651367	-613.310303
1022.522461	-279.218262
1021.393555	-499.784271
1020.264648	-550.799744
1019.134766	-277.010162
1018.004883	-351.077118
1016.875000	-241.870316
1015.744141	-535.935730
1014.613281	-343.138428
1013.482422	-11.332596
1012.351563	146.705765
1011.219727	-0.908865
1010.088867	219.766495
1008.956055	30.733065
1007.824219	-14.621192
1006.691406	692.013794
1005.558594	1280.467163
1004.425781	2178.615234
1003.292969	2630.271484
1002.159180	2672.707031
1001.025391	1763.196167
999.891602	801.087402
998.756836	354.589905
997.622070	326.371704
996.487305	178.238373
995.352539	-115.113846
994.216797	284.032257
993.081055	11.773873
991.945313	21.154764
990.808594	102.118965
989.672852	173.968262
988.536133	6.183785
987.398438	-11.635809
986.261719	127.353424
985.124023	169.652756
983.986328	32.451916
982.847656	-111.484138
981.709961	32.496017
980.571289	254.757767
979.432617	141.166000
978.292969	57.642262
977.153320	96.156609
976.013672	75.017944
974.874023	203.410126
973.734375	-215.010345
972.593750	338.643341
971.453125	90.594383
970.311523	302.026642
969.170898	201.295441
968.029297	-339.938507
966.886719	-336.979523
965.745117	-297.168396
964.602539	231.269409
963.459961	-148.436234
962.317383	432.710632
961.173828	172.570358
960.030273	157.860596
958.886719	358.631866
957.743164	-84.135651
956.598633	316.063293
955.454102	141.605865
954.309570	198.526794
953.165039	202.919403
952.019531	216.582260
950.874023	278.399658
949.727539	491.217194
948.582031	240.017914
947.435547	304.450623
946.289063	124.492767
945.141602	-39.271484
943.995117	107.788261
942.847656	298.274750
941.699219	468.246094
940.551758	337.015472
939.403320	587.006531
938.254883	424.113525
937.105469	113.171288
935.957031	281.327789
934.807617	310.464508
933.658203	100.408691
932.507813	113.854820
931.357422	95.524414
930.207031	138.810822
929.056641	-195.767593
927.906250	107.303535
926.754883	87.172142
925.603516	-442.495636
924.451172	-339.438477
923.298828	-54.377239
922.146484	82.870262
920.994141	263.349487
919.841797	109.781586
918.688477	204.037643
917.535156	-146.861679
916.380859	-211.361649
915.227539	139.775146
914.073242	64.089554
912.918945	-270.167847
911.763672	22.022821
910.608398	-223.420120
909.453125	-273.623413
908.297852	-58.444298
907.141602	177.117798
905.985352	-104.030998
904.829102	-221.833939
903.672852	-196.792908
902.515625	47.971794
901.358398	-130.669296
900.201172	-200.495483
899.042969	-5.458966
897.884766	146.580032
896.726563	217.193710
895.568359	36.833122
894.409180	-98.160767
893.250000	69.855339
892.090820	217.519958
890.930664	-64.079758
889.771484	413.438019
888.611328	132.050552
887.450195	160.134689
886.289063	-145.783905
885.128906	132.949036
883.966797	183.724991
882.805664	155.597198
881.643555	44.086437
880.481445	313.671082
879.319336	53.509018
878.156250	90.941643
876.993164	437.033142
875.830078	431.636627
874.666016	149.308426
873.502930	-27.039892
872.338867	523.683289
871.173828	-44.153313
870.009766	0.201567
868.844727	314.441193
867.679688	459.910675
866.513672	-39.860939
865.348633	152.850021
864.182617	42.139355
863.015625	594.176514
861.849609	182.481979
860.682617	529.909363
859.515625	762.690308
858.347656	375.928192
857.180664	471.764465
856.012695	897.298950
854.843750	649.806580
853.675781	785.842773
852.506836	867.991760
851.337891	804.418823
850.167969	615.379639
848.999023	415.218750
847.829102	705.579041
846.658203	451.696289
845.488281	408.329285
844.317383	116.538704
843.146484	8.321911
841.975586	508.547638
840.803711	438.233307
839.631836	649.622437
838.459961	449.579926
837.287109	513.287170
836.114258	371.366699
834.941406	439.433533
833.768555	453.825195
832.594727	863.324646
831.420898	696.695190
830.247070	429.673035
829.072266	428.201141
827.898438	482.437775
826.722656	576.716187
825.547852	579.480164
824.372070	151.988907
823.196289	172.541321
822.020508	25.920601
820.844727	-60.566654
819.667969	-22.391710
818.491211	169.299438
817.313477	98.176079
816.136719	131.600967
814.958984	-420.179169
813.781250	-84.337311
812.602539	-124.544144
811.423828	73.051003
810.245117	-205.166855
809.066406	72.167839
807.886719	42.700665
806.707031	37.583481
805.527344	-178.575867
804.346680	15.954040
803.166992	110.428497
801.985352	-216.857727
800.804688	-75.999062
799.623047	-132.711060
798.441406	-200.587143
797.259766	-443.663696
796.078125	-106.070831
794.895508	-524.327393
793.712891	-182.670822
792.529297	-91.557556
791.346680	404.605713
790.163086	-73.600655
788.978516	87.892509
787.794922	393.026855
786.610352	476.675323
785.425781	409.785065
784.241211	413.562439
783.055664	304.472534
781.870117	526.814575
780.684570	470.537140
779.498047	224.187408
778.311523	503.439911
777.125000	228.251343
775.938477	50.199585
774.750977	-176.449692
773.563477	-231.021286
772.375977	-82.753578
771.187500	235.119034
769.999023	416.026123
768.810547	318.983398
767.622070	274.756714
766.432617	338.377106
765.243164	291.708435
764.053711	363.860443
762.863281	528.313354
761.672852	463.650208
760.482422	86.410683
759.291992	725.677429
758.100586	662.840820
756.909180	520.754028
755.717773	383.011688
754.525391	440.828339
753.333008	404.010742
752.140625	446.188934
750.948242	354.246918
749.754883	306.145203
748.561523	356.746002
747.368164	435.749878
746.173828	490.457275
744.979492	503.348022
743.785156	277.048706
742.590820	-133.442795
741.395508	225.650421
740.200195	58.437756
739.003906	243.989151
737.808594	-56.977818
736.612305	-410.477478
735.416016	-295.298279
734.218750	-5.139710
733.021484	170.983505
731.824219	55.909801
730.626953	28.313574
729.428711	243.413376
728.230469	195.937302
727.032227	205.243637
725.833984	172.952454
724.634766	258.587128
723.435547	127.841179
722.235352	237.331818
721.036133	490.841949
719.835938	484.376465
718.635742	255.238739
717.434570	562.932983
716.233398	626.102661
715.032227	351.142242
713.831055	540.723389
712.628906	379.186493
711.426758	296.159973
710.224609	287.226044
709.021484	162.807343
707.818359	171.278748
706.615234	125.300858
705.412109	138.112518
704.208008	-31.917891
703.003906	26.600496
701.799805	165.590424
700.594727	552.444031
699.389648	295.517303
698.184570	243.073166
696.979492	-91.851974
695.773438	66.630615
694.567383	-5.193019
693.361328	25.135727
692.154297	118.451355
690.947266	-474.202087
689.740234	-445.810944
688.533203	-2.931862
687.325195	-111.202301
686.117188	-228.023285
684.909180	41.252048
683.700195	56.846142
682.491211	-207.048141
681.282227	-171.697662
680.072266	-30.125435
678.863281	-226.343277
677.653320	-270.790314
676.442383	7.450999
675.232422	-58.400978
674.021484	239.422714
672.810547	-74.939598
671.598633	-298.169403
670.386719	-108.140060
669.174805	90.628845
667.962891	-6.596986
666.750000	-21.494011
665.537109	54.552612
664.324219	5.512109
663.110352	-190.126999
661.897461	41.992405
660.683594	92.937065
659.468750	-73.834366
658.254883	290.417267
657.040039	-78.536499
655.824219	7.911908
654.609375	-185.632050
653.393555	-150.344238
652.177734	221.366150
650.960938	270.077271
649.745117	189.873718
648.528320	-68.683372
647.311523	239.390976
646.093750	483.110260
644.875977	384.951477
643.658203	-102.156578
642.440430	153.363480
641.221680	26.409950
640.002930	-95.771187
638.784180	-142.246521
637.564453	192.067398
636.344727	155.025543
635.125000	60.468117
633.905273	93.126175
632.684570	-97.020004
631.463867	-69.795822
630.243164	286.237427
629.021484	123.464218
627.799805	-169.523407
626.578125	361.604523
625.356445	54.814884
624.133789	226.721481
622.911133	544.856934
621.688477	107.212219
620.464844	353.653412
619.241211	-69.623558
618.017578	139.521576
616.793945	-14.622234
615.569336	22.450903
614.344727	186.447693
613.120117	-247.803055
611.894531	-20.327948
610.668945	-53.022682
609.443359	-52.858315
608.216797	381.918640
606.991211	193.452377
605.764648	151.163315
604.537109	-413.447540
