# Supplementary material for: Raman spectroscopy accurately differentiates mucosal healing from non-healing and biochemical changes following biological therapy in inflammatory bowel disease
Source: PLoS One. 2021 Jun 2;16(6):e0252210. doi: 10.1371/journal.pone.0252210 (PMC8172032; doi:10.1371/journal.pone.0252210)
Supplement: S4 Dataset — (ZIP) [file pone.0252210.s006.zip › CD Mucosal healing/OC005 post treatment_BL sub CR removed_76__X_-13149.6__Y_1412.83__Z_-2779.39__Time_863.txt]

1714.780273	194.167587
1713.803711	242.681030
1712.827148	62.444035
1711.849609	-143.244049
1710.873047	127.058411
1709.895508	12.496714
1708.917969	108.269798
1707.939453	55.154499
1706.961914	-20.783482
1705.983398	-68.764061
1705.004883	-126.265694
1704.025391	-91.631241
1703.046875	-10.352856
1702.067383	-37.750919
1701.087891	-77.431168
1700.108398	-346.027161
1699.127930	-161.647964
1698.148438	-43.126953
1697.167969	-35.944866
1696.187500	-70.541214
1695.206055	-58.788353
1694.225586	2.002021
1693.244141	127.730324
1692.262695	32.735630
1691.281250	133.490845
1690.298828	133.639420
1689.317383	302.723480
1688.334961	256.497559
1687.352539	211.100479
1686.369141	241.135208
1685.386719	93.383484
1684.403320	156.941452
1683.419922	175.923279
1682.435547	126.350067
1681.452148	53.566936
1680.467773	308.949463
1679.483398	466.415497
1678.499023	350.382965
1677.514648	423.946747
1676.529297	561.931335
1675.543945	913.219604
1674.558594	727.897400
1673.573242	766.531311
1672.586914	771.162903
1671.600586	866.694092
1670.614258	755.538696
1669.627930	852.120667
1668.641602	824.393250
1667.654297	868.849243
1666.666992	1070.371216
1665.679688	1097.167847
1664.692383	890.982544
1663.704102	1213.129028
1662.715820	1432.172241
1661.727539	1269.811157
1660.739258	1256.374512
1659.750977	1383.805054
1658.761719	1318.178345
1657.772461	1467.519775
1656.783203	1172.301636
1655.793945	1197.936035
1654.803711	1168.328735
1653.813477	1096.747681
1652.823242	993.793640
1651.833008	1026.121460
1650.841797	873.632202
1649.851563	724.174683
1648.860352	849.995300
1647.869141	542.633240
1646.876953	489.342957
1645.885742	291.067108
1644.893555	386.300201
1643.901367	431.582794
1642.908203	144.461945
1641.916016	198.188416
1640.922852	341.837402
1639.929688	132.135529
1638.936523	-82.532913
1637.943359	74.921555
1636.949219	90.137962
1635.955078	-20.979660
1634.960938	-31.721327
1633.966797	-60.722607
1632.971680	-165.931137
1631.977539	116.202850
1630.982422	-122.958969
1629.986328	19.828657
1628.991211	-182.067673
1627.995117	-83.782143
1627.000000	-69.588097
1626.003906	52.554882
1625.006836	-77.673866
1624.010742	-39.481689
1623.013672	25.079103
1622.016602	31.899336
1621.019531	65.080307
1620.021484	40.545578
1619.024414	218.309067
1618.026367	96.763275
1617.028320	111.834236
1616.029297	35.110271
1615.031250	89.665680
1614.032227	-94.461586
1613.033203	-194.537735
1612.034180	-124.094353
1611.035156	108.885933
1610.035156	37.770588
1609.035156	137.035782
1608.035156	110.531181
1607.035156	86.673935
1606.034180	117.830963
1605.033203	78.295113
1604.032227	41.397846
1603.031250	-8.568336
1602.030273	-126.542290
1601.028320	-100.607826
1600.026367	-221.149429
1599.024414	-82.805916
1598.022461	-104.003098
1597.019531	-130.442703
1596.016602	-70.673874
1595.013672	-170.317505
1594.010742	-220.331345
1593.007813	-205.081223
1592.003906	-88.065521
1591.000000	-49.451008
1589.996094	106.525597
1588.992188	-35.042255
1587.987305	-160.956558
1586.983398	80.832275
1585.978516	192.087784
1584.972656	60.802921
1583.967773	36.359905
1582.961914	-63.707409
1581.956055	-23.134953
1580.950195	30.364655
1579.944336	-38.622307
1578.937500	126.638313
1577.931641	117.357178
1576.924805	61.150673
1575.916992	-13.335346
1574.910156	185.236465
1573.902344	58.558346
1572.894531	152.836090
1571.886719	49.419212
1570.878906	78.487366
1569.870117	55.471741
1568.862305	76.525635
1567.853516	139.015335
1566.843750	58.553024
1565.834961	-14.194474
1564.825195	-79.238289
1563.815430	-56.140717
1562.805664	101.739334
1561.795898	10.427774
1560.785156	-73.186638
1559.775391	190.541138
1558.764648	34.102894
1557.752930	-65.379868
1556.742188	122.665504
1555.730469	178.386536
1554.718750	120.000771
1553.707031	108.121498
1552.695313	-98.041275
1551.682617	127.988533
1550.670898	38.096878
1549.658203	100.749474
1548.644531	13.216722
1547.631836	-30.443628
1546.618164	-14.758639
1545.604492	-63.837296
1544.590820	101.472229
1543.577148	204.564987
1542.562500	204.140976
1541.547852	69.280418
1540.533203	42.791565
1539.518555	21.340176
1538.503906	-155.102295
1537.488281	91.586601
1536.472656	144.535812
1535.457031	-73.508667
1534.441406	-31.138662
1533.424805	18.803101
1532.408203	-6.168006
1531.391602	35.738152
1530.375000	177.975815
1529.358398	41.799076
1528.340820	78.094269
1527.323242	-102.060852
1526.305664	193.988327
1525.287109	-45.596714
1524.269531	-97.357697
1523.250977	-23.178131
1522.232422	-5.754793
1521.213867	181.253647
1520.194336	-107.616791
1519.175781	117.620049
1518.156250	172.995575
1517.136719	22.657587
1516.116211	-163.723465
1515.096680	-67.630997
1514.076172	100.176506
1513.055664	-132.711121
1512.034180	27.065697
1511.013672	130.198471
1509.992188	-90.119949
1508.970703	-125.788368
1507.949219	100.010612
1506.927734	-41.060879
1505.905273	-71.982658
1504.882813	-67.135323
1503.860352	63.138489
1502.837891	-27.078072
1501.815430	41.417339
1500.791992	99.508751
1499.768555	-193.282349
1498.745117	-184.036743
1497.720703	-59.767128
1496.697266	-50.788086
1495.672852	42.472282
1494.648438	-117.602516
1493.623047	26.531153
1492.598633	-28.887627
1491.573242	-86.960518
1490.547852	151.287323
1489.522461	-39.857460
1488.497070	129.103714
1487.470703	218.715988
1486.444336	213.725220
1485.417969	116.745293
1484.391602	382.082489
1483.364258	358.887146
1482.336914	450.393860
1481.309570	531.564270
1480.282227	429.024017
1479.254883	173.482880
1478.226563	414.938538
1477.198242	740.289185
1476.169922	550.803101
1475.141602	674.598389
1474.112305	844.080627
1473.083008	575.504883
1472.053711	854.226440
1471.024414	1028.410278
1469.995117	1075.228149
1468.964844	1236.406738
1467.934570	1509.346069
1466.904297	1354.925781
1465.874023	1614.872681
1464.842773	1889.875854
1463.811523	1722.551636
1462.780273	1725.449707
1461.749023	1733.365112
1460.717773	1751.373779
1459.685547	1908.942383
1458.653320	2147.615234
1457.621094	1784.671387
1456.587891	1733.899658
1455.555664	1878.440552
1454.522461	2096.406494
1453.489258	2134.202148
1452.455078	2161.783447
1451.421875	2166.513428
1450.387695	2313.091553
1449.353516	2383.565186
1448.319336	2074.031982
1447.285156	2230.555664
1446.250000	2204.673584
1445.214844	2102.832764
1444.179688	2218.652588
1443.144531	2154.750244
1442.108398	2141.430664
1441.072266	1837.242676
1440.036133	1993.369873
1439.000000	1843.517578
1437.963867	1845.363403
1436.926758	1819.383423
1435.889648	1533.178955
1434.852539	1363.278442
1433.814453	1261.612793
1432.777344	1038.807861
1431.739258	1149.284790
1430.701172	1032.574707
1429.663086	716.583191
1428.624023	705.955872
1427.584961	670.116394
1426.545898	500.653839
1425.506836	384.214600
1424.467773	469.475586
1423.427734	320.341278
1422.387695	377.876953
1421.347656	390.065094
1420.307617	241.091187
1419.266602	369.146027
1418.226563	343.629333
1417.184570	192.282425
1416.143555	297.692047
1415.102539	121.330185
1414.060547	136.209030
1413.018555	198.890549
1411.976563	125.820000
1410.934570	90.518753
1409.891602	211.060608
1408.848633	72.809105
1407.805664	-2.544466
1406.762695	100.483131
1405.718750	37.783203
1404.674805	-338.625641
1403.630859	90.797386
1402.586914	-94.664703
1401.542969	164.035706
1400.498047	106.642647
1399.453125	-101.124451
1398.408203	-140.774658
1397.363281	-12.412776
1396.317383	110.929039
1395.271484	139.073425
1394.225586	16.977070
1393.179688	-67.437576
1392.132813	-61.623360
1391.086914	162.053772
1390.040039	-39.772392
1388.992188	-73.806213
1387.945313	-40.194378
1386.897461	40.986313
1385.849609	-7.822181
1384.801758	-89.032516
1383.753906	-115.139397
1382.705078	-98.685051
1381.657227	140.218903
1380.608398	-187.934174
1379.558594	-188.716980
1378.509766	60.280762
1377.459961	-90.160049
1376.410156	-100.685318
1375.360352	33.607533
1374.309570	-46.621059
1373.259766	62.843811
1372.208984	5.272109
1371.158203	-134.452362
1370.106445	0.147531
1369.055664	-154.273727
1368.003906	102.549576
1366.952148	97.814262
1365.900391	-6.434760
1364.847656	-65.730759
1363.794922	-97.515968
1362.742188	-37.099079
1361.689453	23.394781
1360.636719	54.115852
1359.583008	92.380867
1358.529297	-145.280411
1357.475586	84.655228
1356.420898	172.912949
1355.367188	82.329781
1354.312500	41.575130
1353.257813	-56.181274
1352.203125	59.789677
1351.147461	86.429375
1350.091797	120.617088
1349.036133	415.493958
1347.980469	390.272400
1346.923828	404.859924
1345.868164	513.812073
1344.811523	543.473694
1343.754883	412.095428
1342.697266	613.013794
1341.640625	298.534241
1340.583008	586.337524
1339.524414	455.513947
1338.466797	649.289246
1337.409180	692.066467
1336.350586	569.085938
1335.291992	466.076569
1334.232422	521.577759
1333.173828	681.079407
1332.114258	531.470886
1331.054688	540.297852
1329.995117	465.186218
1328.934570	578.063477
1327.875000	478.505310
1326.814453	804.036682
1325.753906	536.742615
1324.692383	736.408386
1323.630859	886.728088
1322.570313	787.799561
1321.507813	750.715942
1320.446289	753.250793
1319.383789	805.233276
1318.322266	660.015930
1317.259766	768.944031
1316.196289	690.581848
1315.133789	782.437561
1314.070313	822.619568
1313.006836	880.144714
1311.943359	634.805603
1310.878906	734.436279
1309.814453	649.490784
1308.750977	842.844543
1307.685547	930.400208
1306.621094	912.239136
1305.555664	894.194946
1304.490234	905.783508
1303.424805	730.611511
1302.359375	1106.270874
1301.292969	874.823181
1300.226563	980.215271
1299.160156	1007.059631
1298.093750	938.213745
1297.026367	781.100769
1295.958984	805.834106
1294.891602	685.848328
1293.824219	588.106384
1292.756836	596.006653
1291.688477	469.095703
1290.620117	693.026306
1289.551758	539.383362
1288.482422	479.052490
1287.413086	399.241760
1286.343750	562.132690
1285.274414	587.869629
1284.205078	550.013977
1283.134766	656.733826
1282.064453	565.208435
1280.994141	400.391602
1279.923828	514.692261
1278.852539	758.693909
1277.781250	640.682739
1276.709961	478.795166
1275.637695	632.445801
1274.566406	583.240845
1273.494141	639.221008
1272.421875	573.097778
1271.349609	802.651001
1270.276367	731.796692
1269.203125	809.990112
1268.129883	724.675171
1267.056641	732.214661
1265.982422	637.342102
1264.909180	693.834045
1263.834961	779.638672
1262.759766	775.253662
1261.685547	805.070190
1260.610352	635.078918
1259.535156	711.344666
1258.459961	907.016296
1257.383789	805.506470
1256.308594	969.538757
1255.232422	821.921692
1254.155273	706.070679
1253.079102	553.823242
1252.001953	771.519470
1250.924805	755.653259
1249.847656	812.803101
1248.770508	566.050232
1247.692383	757.013916
1246.614258	522.627319
1245.536133	645.572266
1244.458008	559.588379
1243.378906	590.263611
1242.299805	931.776062
1241.220703	765.791077
1240.141602	514.967102
1239.061523	465.695862
1237.981445	469.852661
1236.901367	605.017822
1235.821289	548.578186
1234.740234	640.083008
1233.659180	501.300903
1232.578125	478.927368
1231.497070	420.243866
1230.415039	659.550598
1229.333984	610.579834
1228.251953	648.812622
1227.168945	401.401520
1226.086914	422.752533
1225.003906	289.250153
1223.920898	392.888458
1222.837891	298.167664
1221.753906	29.398804
1220.669922	244.250763
1219.585938	130.305771
1218.501953	241.139252
1217.416992	45.109158
1216.333008	238.032486
1215.248047	300.467712
1214.162109	290.442383
1213.077148	401.100708
1211.991211	111.112495
1210.905273	159.013809
1209.819336	332.311768
1208.732422	254.714905
1207.646484	249.469116
1206.559570	239.387695
1205.471680	422.089050
1204.384766	117.985207
1203.296875	233.141342
1202.208984	121.836899
1201.121094	198.367142
1200.032227	-134.400238
1198.944336	153.891342
1197.855469	57.031544
1196.765625	-37.410938
1195.676758	-131.843979
1194.586914	47.854027
1193.497070	-123.555779
1192.407227	-179.558258
1191.316406	59.992458
1190.226563	-125.837463
1189.135742	7.827230
1188.044922	-91.544052
1186.953125	-58.869953
1185.861328	-52.660439
1184.769531	-164.089706
1183.677734	-54.788982
1182.585938	-84.711708
1181.493164	-217.793243
1180.400391	3.977241
1179.307617	141.697144
1178.213867	-113.732063
1177.120117	167.598129
1176.026367	94.217781
1174.932617	128.581802
1173.838867	-179.526764
1172.744141	77.388145
1171.649414	-46.411083
1170.554688	-29.045633
1169.458984	402.102539
1168.364258	86.783478
1167.268555	-65.862396
1166.171875	73.145233
1165.076172	-3.084753
1163.979492	-208.385849
1162.882813	-17.092672
1161.786133	185.986313
1160.688477	283.829224
1159.590820	257.411255
1158.493164	164.098877
1157.395508	240.181351
1156.297852	151.534927
1155.199219	60.464699
1154.100586	36.128948
1153.000977	30.798508
1151.902344	92.133934
1150.802734	201.022202
1149.703125	50.082943
1148.603516	-153.271255
1147.502930	60.138424
1146.402344	51.943638
1145.301758	84.137138
1144.201172	209.047653
1143.099609	91.126297
1141.999023	-50.611301
1140.896484	-104.378609
1139.794922	-79.738091
1138.692383	-21.917253
1137.590820	187.900009
1136.487305	342.881348
1135.384766	243.527802
1134.281250	236.754959
1133.178711	367.622803
1132.074219	322.667358
1130.970703	382.080139
1129.866211	491.205994
1128.761719	744.908630
1127.657227	815.783020
1126.552734	485.801788
1125.447266	468.812012
1124.341797	612.916199
1123.236328	503.319580
1122.130859	412.641632
1121.024414	430.867859
1119.917969	231.146057
1118.811523	426.796936
1117.704102	444.752136
1116.596680	266.204742
1115.489258	494.581024
1114.381836	341.956665
1113.274414	399.784363
1112.166016	117.049324
1111.057617	304.738098
1109.949219	478.080780
1108.839844	393.735382
1107.730469	458.159393
1106.621094	501.220795
1105.511719	777.924255
1104.401367	549.281067
1103.291016	528.339050
1102.180664	599.346191
1101.070313	573.533752
1099.958984	811.783142
1098.847656	700.902283
1097.736328	547.569885
1096.625000	625.191284
1095.512695	827.577393
1094.400391	796.596008
1093.288086	782.047180
1092.174805	934.603088
1091.062500	573.860168
1089.949219	653.306274
1088.835938	763.240234
1087.721680	649.580383
1086.607422	540.614990
1085.493164	464.557281
1084.378906	677.619629
1083.263672	740.106750
1082.149414	600.442444
1081.034180	585.286743
1079.917969	429.162415
1078.802734	672.234802
1077.686523	635.783936
1076.570313	465.522552
1075.453125	492.387268
1074.336914	547.351440
1073.219727	515.460449
1072.101563	539.811462
1070.984375	489.099823
1069.866211	555.552429
1068.748047	387.616943
1067.629883	348.568512
1066.511719	424.268219
1065.392578	389.840057
1064.273438	488.835419
1063.154297	423.921112
1062.034180	403.462311
1060.914063	244.961685
1059.793945	509.847870
1058.673828	393.440094
1057.552734	361.220734
1056.431641	497.281494
1055.310547	518.763916
1054.189453	220.163055
1053.067383	458.881287
1051.945313	398.584625
1050.823242	275.274017
1049.701172	208.030548
1048.578125	287.817169
1047.455078	269.581177
1046.332031	514.914429
1045.208008	67.563080
1044.083984	103.008682
1042.959961	-64.334625
1041.835938	-33.522419
1040.710938	260.537262
1039.585938	153.854233
1038.460938	-71.526443
1037.335938	59.412918
1036.209961	234.527054
1035.083984	146.626541
1033.958008	305.396088
1032.832031	545.524292
1031.705078	515.814209
1030.578125	267.610626
1029.451172	131.119614
1028.323242	187.592651
1027.195313	-64.916687
1026.067383	28.810469
1024.939453	43.580883
1023.810547	-104.135124
1022.682617	-277.264130
1021.552734	-308.726379
1020.423828	-298.360199
1019.293945	-153.426056
1018.164063	49.466187
1017.034180	164.218948
1015.904297	-43.206764
1014.773438	50.766148
1013.642578	-383.467529
1012.511719	118.320755
1011.379883	186.898682
1010.248047	54.093422
1009.116211	20.946011
1007.984375	395.161499
1006.851563	584.187439
1005.718750	967.490356
1004.585938	1565.749878
1003.452148	1833.197998
1002.319336	1746.967163
1001.185547	1166.331055
1000.050781	606.837524
998.916992	382.611877
997.782227	40.802055
996.647461	110.187332
995.512695	248.876846
994.376953	92.215240
993.241211	263.325256
992.105469	74.633316
990.969727	234.331467
989.833008	288.000946
988.696289	120.473984
987.559570	56.825336
986.421875	193.740936
985.284180	-26.311625
984.146484	-188.585770
983.008789	-90.522507
981.870117	-123.594826
980.731445	32.154610
979.592773	-124.937943
978.454102	30.967657
977.314453	140.922104
976.174805	200.365585
975.035156	-34.302292
973.894531	172.456680
972.754883	124.233551
971.613281	-13.426418
970.472656	195.846634
969.331055	308.720184
968.190430	311.499146
967.047852	140.002319
965.906250	124.718262
964.763672	77.456749
963.621094	252.774536
962.478516	194.303177
961.334961	200.163666
960.192383	249.692230
959.048828	24.418325
957.904297	394.880890
956.759766	53.162090
955.616211	284.065247
954.470703	2.309015
953.326172	251.691071
952.180664	61.853329
951.035156	208.452316
949.889648	32.705990
948.743164	14.918733
947.596680	4.132320
946.450195	-237.296768
945.303711	275.398041
944.156250	141.637619
943.008789	320.901550
941.861328	144.092957
940.713867	122.701866
939.565430	210.984360
938.416992	226.361710
937.267578	209.939743
936.119141	300.828003
934.969727	150.170135
933.820313	118.230530
932.669922	163.914063
931.520508	186.928741
930.370117	178.182632
929.218750	128.590363
928.068359	170.208679
926.916992	-124.887794
925.765625	55.830685
924.613281	31.864166
923.461914	-114.773682
922.309570	-170.262482
921.156250	47.187004
920.003906	53.300518
918.850586	-174.488770
917.697266	-86.296753
916.543945	-206.959747
915.389648	-52.709721
914.235352	-2.831017
913.081055	-0.515574
911.926758	-206.823532
910.771484	-54.512077
909.616211	-40.497009
908.460938	-128.403091
907.304688	-377.094788
906.148438	22.582930
904.992188	64.200470
903.835938	24.357485
902.678711	82.019753
901.521484	-45.898491
900.364258	-123.857315
899.206055	-140.575394
898.047852	-80.265869
896.889648	-31.200455
895.731445	-58.953644
894.572266	-145.383652
893.413086	68.941414
892.253906	-8.265966
891.094727	-83.094139
889.934570	-26.794762
888.774414	131.174927
887.613281	223.677582
886.453125	81.462776
885.291992	144.741699
884.130859	68.182701
882.968750	36.839897
881.807617	-14.724250
880.645508	195.319916
879.482422	8.633851
878.320313	157.843094
877.157227	311.544098
875.994141	122.866486
874.830078	290.114532
873.666016	52.098354
872.501953	109.081657
871.337891	109.821243
870.173828	83.598312
869.008789	120.401680
867.843750	231.419189
866.677734	-15.028333
865.512695	138.721817
864.346680	182.320190
863.179688	282.082123
862.013672	159.455338
860.846680	124.474197
859.679688	282.577301
858.511719	317.176331
857.344727	410.092926
856.176758	379.588989
855.008789	230.227158
853.839844	195.288162
852.670898	364.348267
851.501953	461.595764
850.333008	489.320496
849.163086	400.531677
847.993164	428.218750
846.823242	437.952850
845.652344	342.448212
844.482422	204.428253
843.311523	133.566742
842.139648	100.732605
840.968750	36.556744
839.796875	191.486206
838.624023	433.476898
837.452148	-24.197401
836.279297	-19.208960
835.106445	222.497650
833.933594	129.046555
832.759766	332.529724
831.585938	252.367126
830.412109	361.862640
829.238281	290.515594
828.063477	252.591660
826.888672	33.976055
825.712891	156.504776
824.538086	243.225723
823.362305	254.058578
822.186523	44.234703
821.009766	79.439629
819.833008	-10.168291
818.656250	-64.206490
817.479492	-2.571639
816.301758	27.785988
815.124023	-35.411209
813.946289	36.997917
812.768555	9.200966
811.589844	-278.797333
810.411133	0.012199
809.232422	83.031242
808.052734	-34.041180
806.873047	-88.980530
805.693359	-175.095825
804.512695	-307.902893
803.332031	-136.692307
802.151367	-105.476906
800.970703	-89.924698
799.789063	-356.173615
798.608398	-234.375381
797.425781	-90.582703
796.244141	-255.056717
795.061523	-140.379120
793.878906	-158.798904
792.696289	-0.151298
791.512695	-45.413139
790.329102	-126.197968
789.145508	-140.672760
787.960938	-22.503763
786.777344	-108.035835
785.591797	129.249542
784.407227	112.019257
783.221680	220.677948
782.037109	141.305862
780.850586	218.727448
779.665039	167.868103
778.478516	72.742500
777.291992	193.923126
776.105469	-0.737123
774.917969	221.688507
773.730469	53.359108
772.542969	30.584009
771.354492	-3.319304
770.166016	57.491554
768.977539	-144.149292
767.789063	128.016235
766.599609	124.539192
765.410156	-160.991058
764.220703	159.131210
763.030273	390.936676
761.840820	149.281448
760.650391	297.169617
759.458984	319.490845
758.267578	429.701935
757.076172	253.895111
755.884766	348.521179
754.693359	308.945099
753.500977	71.535896
752.308594	7.738671
751.115234	66.913834
749.922852	134.787155
748.729492	279.415527
747.535156	333.931061
746.341797	362.041565
745.147461	236.520844
743.953125	290.884430
742.757813	86.424911
741.563477	134.162277
740.368164	234.457413
739.171875	154.996948
737.976563	-5.498526
736.780273	29.012699
735.583984	129.200302
734.386719	67.335945
733.189453	90.872681
731.992188	-1.564849
730.794922	76.706673
729.596680	-61.570053
728.399414	141.379684
727.200195	103.787575
726.001953	217.070129
724.802734	26.606863
723.603516	153.065872
722.404297	139.741058
721.204102	32.591457
720.003906	115.496964
718.803711	318.486847
717.603516	355.626434
716.402344	371.022491
715.201172	185.848526
713.999023	57.557003
712.797852	10.096972
711.595703	193.804230
710.393555	218.475739
709.190430	123.441055
707.987305	-34.581345
706.784180	-13.839198
705.581055	-93.107712
704.376953	49.808849
703.172852	-68.307541
701.968750	-20.878061
700.763672	2.765572
699.559570	100.493370
698.353516	350.521027
697.148438	139.836975
695.942383	7.653001
694.736328	-137.322586
693.530273	102.379059
692.324219	-76.924919
691.117188	-199.511444
689.910156	-102.641800
688.702148	-27.321802
687.494141	11.279013
686.286133	-84.413612
685.078125	-43.257553
683.870117	-69.129684
682.661133	-23.267605
681.452148	-118.076248
680.242188	-242.971634
679.032227	106.700493
677.822266	-28.633642
676.612305	-126.915565
675.401367	-266.085449
674.191406	-192.960983
672.979492	-184.587692
671.768555	-87.377968
670.556641	83.473030
669.344727	98.750801
668.132813	-58.734257
666.919922	-15.047646
665.707031	95.717293
664.494141	-145.495865
663.281250	-56.116573
662.067383	-171.762436
660.853516	62.371365
659.639648	-50.940571
658.424805	10.599127
657.209961	93.714691
655.995117	129.371704
654.779297	16.267395
653.563477	-36.457779
652.347656	-78.425941
651.131836	-150.600388
649.915039	192.857178
648.698242	19.248875
647.481445	155.581757
646.264648	259.396515
645.046875	358.662659
643.829102	304.904999
642.610352	160.575607
641.392578	125.671890
640.173828	45.302429
638.955078	267.647003
637.735352	66.150146
636.515625	141.418976
635.295898	-28.709393
634.076172	-29.674269
632.855469	99.716789
631.634766	125.364746
630.414063	90.206474
629.192383	-48.680595
627.971680	229.924622
626.749023	239.462219
625.527344	95.828438
624.304688	84.132172
623.082031	178.500488
621.859375	213.821243
620.636719	196.485352
619.413086	-173.358276
618.189453	-144.066147
616.964844	142.723816
615.741211	209.548920
614.516602	92.820854
613.291016	-121.873535
612.066406	63.738220
610.840820	54.879257
609.615234	61.070770
608.388672	150.558258
607.163086	-204.517548
605.936523	-23.553659
604.708984	-195.447968
