# Supplementary material for: Raman spectroscopy accurately differentiates mucosal healing from non-healing and biochemical changes following biological therapy in inflammatory bowel disease
Source: PLoS One. 2021 Jun 2;16(6):e0252210. doi: 10.1371/journal.pone.0252210 (PMC8172032; doi:10.1371/journal.pone.0252210)
Supplement: S4 Dataset — (ZIP) [file pone.0252210.s006.zip › CD Mucosal healing/OC005 post treatment_BL sub CR removed_69__X_-13143.6__Y_1411.83__Z_-2778.84__Time_782.txt]

1714.780273	46.841160
1713.803711	33.364014
1712.827148	53.323044
1711.849609	23.175825
1710.873047	63.686855
1709.895508	96.974419
1708.917969	96.286110
1707.939453	64.270195
1706.961914	-274.864258
1705.983398	-42.635738
1705.004883	24.331259
1704.025391	-65.866592
1703.046875	-149.811569
1702.067383	74.740189
1701.087891	-101.243782
1700.108398	-139.963959
1699.127930	65.389099
1698.148438	-177.621063
1697.167969	-21.589447
1696.187500	20.237228
1695.206055	-102.860947
1694.225586	-88.929291
1693.244141	64.534943
1692.262695	127.886330
1691.281250	125.194565
1690.298828	53.798893
1689.317383	185.893677
1688.334961	206.563950
1687.352539	201.227966
1686.369141	460.449310
1685.386719	45.913902
1684.403320	90.503159
1683.419922	255.584763
1682.435547	375.910400
1681.452148	329.052460
1680.467773	352.011719
1679.483398	535.252930
1678.499023	591.259827
1677.514648	509.464508
1676.529297	529.323364
1675.543945	637.480530
1674.558594	692.955994
1673.573242	932.348816
1672.586914	600.768188
1671.600586	822.490845
1670.614258	789.607178
1669.627930	982.968445
1668.641602	1192.657349
1667.654297	1139.907593
1666.666992	949.638245
1665.679688	1370.186035
1664.692383	1164.931641
1663.704102	1360.672363
1662.715820	1540.841309
1661.727539	1366.109131
1660.739258	1334.984863
1659.750977	1540.108154
1658.761719	1597.158691
1657.772461	1299.640625
1656.783203	1529.593506
1655.793945	1349.442505
1654.803711	1455.579590
1653.813477	1363.538330
1652.823242	1420.033936
1651.833008	1085.344604
1650.841797	1200.690063
1649.851563	858.890198
1648.860352	945.763062
1647.869141	953.604309
1646.876953	541.600098
1645.885742	827.456726
1644.893555	463.740173
1643.901367	454.267639
1642.908203	402.802704
1641.916016	177.411316
1640.922852	226.776062
1639.929688	213.027817
1638.936523	307.642883
1637.943359	120.265556
1636.949219	391.904480
1635.955078	-37.517086
1634.960938	-29.110373
1633.966797	45.338627
1632.971680	114.653038
1631.977539	-23.944229
1630.982422	95.700966
1629.986328	-145.196533
1628.991211	8.927287
1627.995117	-157.894318
1627.000000	-158.780304
1626.003906	-4.373457
1625.006836	-31.358021
1624.010742	57.452286
1623.013672	20.161707
1622.016602	216.853790
1621.019531	24.723219
1620.021484	168.964035
1619.024414	113.639954
1618.026367	121.419090
1617.028320	-20.361101
1616.029297	349.721588
1615.031250	92.617416
1614.032227	210.785431
1613.033203	87.662819
1612.034180	205.855301
1611.035156	174.603470
1610.035156	-105.600388
1609.035156	177.709503
1608.035156	117.720291
1607.035156	233.251053
1606.034180	60.685162
1605.033203	-33.266224
1604.032227	-19.866734
1603.031250	-92.841820
1602.030273	22.576324
1601.028320	43.752918
1600.026367	-21.406038
1599.024414	25.863638
1598.022461	-102.064392
1597.019531	-54.871548
1596.016602	-125.323227
1595.013672	-323.796478
1594.010742	-41.661411
1593.007813	-67.829048
1592.003906	31.267450
1591.000000	-31.567301
1589.996094	-133.582932
1588.992188	218.339203
1587.987305	69.220131
1586.983398	0.936458
1585.978516	-223.836380
1584.972656	18.006714
1583.967773	165.842041
1582.961914	120.709129
1581.956055	104.160065
1580.950195	165.659897
1579.944336	146.315369
1578.937500	-18.910034
1577.931641	177.625229
1576.924805	142.371246
1575.916992	60.192600
1574.910156	-40.262436
1573.902344	7.441211
1572.894531	260.408997
1571.886719	240.216125
1570.878906	321.268890
1569.870117	116.352867
1568.862305	207.549713
1567.853516	179.111053
1566.843750	137.573074
1565.834961	36.222507
1564.825195	173.569290
1563.815430	118.703018
1562.805664	133.779678
1561.795898	44.965069
1560.785156	-23.202730
1559.775391	-83.691902
1558.764648	-206.505264
1557.752930	30.821739
1556.742188	-37.824585
1555.730469	54.025051
1554.718750	277.781372
1553.707031	118.077560
1552.695313	165.408203
1551.682617	297.982697
1550.670898	130.195206
1549.658203	169.301926
1548.644531	3.902772
1547.631836	311.682922
1546.618164	197.749573
1545.604492	-104.975052
1544.590820	-32.981194
1543.577148	-2.501228
1542.562500	20.065218
1541.547852	125.125565
1540.533203	31.173197
1539.518555	104.922249
1538.503906	-51.213860
1537.488281	-111.956421
1536.472656	-136.695877
1535.457031	153.118042
1534.441406	-31.836357
1533.424805	97.688065
1532.408203	152.263504
1531.391602	116.475639
1530.375000	253.197266
1529.358398	222.278809
1528.340820	8.365464
1527.323242	-138.644501
1526.305664	-48.880981
1525.287109	-149.766418
1524.269531	106.957062
1523.250977	-19.912840
1522.232422	-103.132263
1521.213867	88.718887
1520.194336	20.667011
1519.175781	-8.915297
1518.156250	164.406342
1517.136719	-135.251343
1516.116211	-5.910119
1515.096680	82.168938
1514.076172	16.009260
1513.055664	-93.887032
1512.034180	63.069321
1511.013672	-111.181549
1509.992188	-57.147221
1508.970703	135.260941
1507.949219	-41.815815
1506.927734	-134.318207
1505.905273	-29.521677
1504.882813	-58.147606
1503.860352	-243.169846
1502.837891	-64.447975
1501.815430	-154.833725
1500.791992	-50.685871
1499.768555	132.681061
1498.745117	-14.315068
1497.720703	48.482407
1496.697266	-55.130753
1495.672852	-0.213267
1494.648438	-86.068375
1493.623047	203.867569
1492.598633	92.265068
1491.573242	126.289459
1490.547852	-49.312302
1489.522461	119.959854
1488.497070	107.735901
1487.470703	332.908234
1486.444336	187.719269
1485.417969	162.485565
1484.391602	119.326385
1483.364258	211.325333
1482.336914	507.284729
1481.309570	364.400024
1480.282227	484.138245
1479.254883	404.924316
1478.226563	700.324036
1477.198242	666.832520
1476.169922	602.729187
1475.141602	599.729065
1474.112305	609.395874
1473.083008	807.410461
1472.053711	987.475037
1471.024414	1141.968872
1469.995117	978.315002
1468.964844	1147.909912
1467.934570	1121.565552
1466.904297	1575.763428
1465.874023	1676.375854
1464.842773	1476.988892
1463.811523	1580.043213
1462.780273	1810.050903
1461.749023	1874.837158
1460.717773	2079.240234
1459.685547	1834.136841
1458.653320	1878.490479
1457.621094	1971.025879
1456.587891	2007.671509
1455.555664	2130.552246
1454.522461	2118.937256
1453.489258	2038.856323
1452.455078	2293.421387
1451.421875	2208.256348
1450.387695	2275.151611
1449.353516	2020.267090
1448.319336	2350.598633
1447.285156	2381.971924
1446.250000	2319.644287
1445.214844	2244.694092
1444.179688	2258.361816
1443.144531	2105.041016
1442.108398	2176.926025
1441.072266	1973.119385
1440.036133	2004.578125
1439.000000	1884.359009
1437.963867	1961.358521
1436.926758	1750.258911
1435.889648	1498.851318
1434.852539	1272.837036
1433.814453	1102.492065
1432.777344	1048.407349
1431.739258	805.042603
1430.701172	915.140869
1429.663086	596.283020
1428.624023	676.167297
1427.584961	556.808960
1426.545898	379.546631
1425.506836	267.950378
1424.467773	393.375397
1423.427734	508.698761
1422.387695	432.544769
1421.347656	253.199234
1420.307617	308.189117
1419.266602	88.752945
1418.226563	219.380264
1417.184570	156.191910
1416.143555	319.559296
1415.102539	135.757034
1414.060547	193.530716
1413.018555	35.088909
1411.976563	140.753311
1410.934570	-67.750107
1409.891602	58.112476
1408.848633	121.178185
1407.805664	-66.901299
1406.762695	164.565704
1405.718750	6.816321
1404.674805	162.991989
1403.630859	108.357574
1402.586914	114.042130
1401.542969	129.836838
1400.498047	-14.829514
1399.453125	28.713289
1398.408203	177.613754
1397.363281	201.205902
1396.317383	24.381634
1395.271484	-224.941208
1394.225586	119.586922
1393.179688	-34.314308
1392.132813	24.749191
1391.086914	53.848373
1390.040039	-12.093685
1388.992188	249.858643
1387.945313	116.536453
1386.897461	13.364233
1385.849609	-122.178711
1384.801758	-55.068264
1383.753906	-115.368225
1382.705078	-150.569687
1381.657227	111.663994
1380.608398	64.128380
1379.558594	-30.752853
1378.509766	-127.981606
1377.459961	101.930542
1376.410156	-212.232529
1375.360352	0.327451
1374.309570	73.182434
1373.259766	-225.512390
1372.208984	-212.289246
1371.158203	-11.991842
1370.106445	71.160057
1369.055664	-20.053268
1368.003906	-11.477831
1366.952148	-109.915855
1365.900391	123.011742
1364.847656	-117.141022
1363.794922	36.222668
1362.742188	-74.188110
1361.689453	183.810272
1360.636719	33.815533
1359.583008	127.720909
1358.529297	181.901871
1357.475586	211.300766
1356.420898	12.107926
1355.367188	424.428833
1354.312500	183.243896
1353.257813	81.367432
1352.203125	203.143982
1351.147461	411.861908
1350.091797	218.451340
1349.036133	548.887573
1347.980469	628.673340
1346.923828	584.481934
1345.868164	542.897400
1344.811523	769.227783
1343.754883	829.458252
1342.697266	845.140320
1341.640625	863.401062
1340.583008	946.161621
1339.524414	979.437317
1338.466797	802.305786
1337.409180	994.260071
1336.350586	926.306396
1335.291992	858.479614
1334.232422	921.909119
1333.173828	720.721069
1332.114258	858.541138
1331.054688	801.053162
1329.995117	746.156738
1328.934570	923.703369
1327.875000	713.311401
1326.814453	853.914856
1325.753906	903.157898
1324.692383	1024.078735
1323.630859	1006.776428
1322.570313	989.577209
1321.507813	1019.350586
1320.446289	1105.953857
1319.383789	1056.926514
1318.322266	1234.908691
1317.259766	1035.635620
1316.196289	848.854675
1315.133789	1118.204346
1314.070313	1037.609741
1313.006836	898.004822
1311.943359	1012.235291
1310.878906	1020.602783
1309.814453	1152.144531
1308.750977	1133.562500
1307.685547	1159.352051
1306.621094	1126.162231
1305.555664	1220.967773
1304.490234	1180.544922
1303.424805	1076.282959
1302.359375	1183.546143
1301.292969	1285.912964
1300.226563	1371.102539
1299.160156	1124.680908
1298.093750	1015.974182
1297.026367	1108.731079
1295.958984	1014.930969
1294.891602	1002.232788
1293.824219	1131.931274
1292.756836	1202.752563
1291.688477	844.346191
1290.620117	777.982239
1289.551758	883.331177
1288.482422	689.632446
1287.413086	1040.134521
1286.343750	819.642578
1285.274414	807.519775
1284.205078	633.811462
1283.134766	773.645020
1282.064453	886.536194
1280.994141	872.155396
1279.923828	777.076538
1278.852539	902.260071
1277.781250	748.599365
1276.709961	998.533569
1275.637695	585.846313
1274.566406	789.345093
1273.494141	1061.214966
1272.421875	976.291565
1271.349609	1001.361511
1270.276367	970.282043
1269.203125	1041.796753
1268.129883	817.940552
1267.056641	916.364258
1265.982422	1029.411621
1264.909180	1142.437988
1263.834961	962.766968
1262.759766	949.006531
1261.685547	1044.982788
1260.610352	875.267395
1259.535156	888.405457
1258.459961	1074.532227
1257.383789	1034.069824
1256.308594	1003.385071
1255.232422	1213.755859
1254.155273	1110.045044
1253.079102	1101.305054
1252.001953	1039.050293
1250.924805	1025.482788
1249.847656	1157.847534
1248.770508	1110.234863
1247.692383	936.240601
1246.614258	854.680481
1245.536133	722.133179
1244.458008	898.165710
1243.378906	947.824219
1242.299805	1026.598145
1241.220703	833.435303
1240.141602	875.786621
1239.061523	869.580139
1237.981445	773.606934
1236.901367	762.562073
1235.821289	800.013672
1234.740234	818.041077
1233.659180	920.886719
1232.578125	885.542480
1231.497070	583.686890
1230.415039	790.632751
1229.333984	648.739136
1228.251953	511.731537
1227.168945	597.468079
1226.086914	317.705475
1225.003906	355.015808
1223.920898	576.138672
1222.837891	492.403076
1221.753906	638.390320
1220.669922	636.821594
1219.585938	345.193817
1218.501953	457.209167
1217.416992	523.242798
1216.333008	405.655426
1215.248047	288.087219
1214.162109	257.451202
1213.077148	699.888550
1211.991211	611.193542
1210.905273	273.999878
1209.819336	940.361267
1208.732422	516.354065
1207.646484	540.955750
1206.559570	553.452576
1205.471680	402.025299
1204.384766	383.147736
1203.296875	258.243713
1202.208984	270.630890
1201.121094	444.293793
1200.032227	186.930695
1198.944336	167.909378
1197.855469	-36.428562
1196.765625	21.493223
1195.676758	168.337708
1194.586914	57.775436
1193.497070	134.730881
1192.407227	74.603806
1191.316406	-112.905746
1190.226563	158.489731
1189.135742	11.778836
1188.044922	-194.951553
1186.953125	-207.176254
1185.861328	-219.445984
1184.769531	-42.182140
1183.677734	197.328705
1182.585938	-148.597504
1181.493164	117.100426
1180.400391	-94.498985
1179.307617	48.709358
1178.213867	-23.894100
1177.120117	-43.807785
1176.026367	5.700412
1174.932617	45.551094
1173.838867	106.876801
1172.744141	105.875244
1171.649414	284.314941
1170.554688	94.131218
1169.458984	104.918213
1168.364258	-90.037315
1167.268555	-17.158274
1166.171875	-18.483011
1165.076172	75.741425
1163.979492	205.705170
1162.882813	39.315990
1161.786133	-19.575575
1160.688477	-6.866819
1159.590820	-77.779671
1158.493164	249.884155
1157.395508	119.170624
1156.297852	203.177460
1155.199219	55.716232
1154.100586	170.579041
1153.000977	151.814682
1151.902344	-62.451378
1150.802734	137.972092
1149.703125	38.048355
1148.603516	64.357742
1147.502930	21.529976
1146.402344	81.045158
1145.301758	-80.899147
1144.201172	23.715950
1143.099609	-102.570740
1141.999023	-207.442261
1140.896484	115.750237
1139.794922	-89.102234
1138.692383	-72.846352
1137.590820	-32.880550
1136.487305	49.771713
1135.384766	132.338974
1134.281250	69.934258
1133.178711	135.732788
1132.074219	168.202881
1130.970703	392.857849
1129.866211	389.559479
1128.761719	402.818176
1127.657227	603.392456
1126.552734	697.120850
1125.447266	326.094543
1124.341797	545.358459
1123.236328	413.772614
1122.130859	320.105408
1121.024414	591.184265
1119.917969	580.303284
1118.811523	143.238708
1117.704102	236.514206
1116.596680	173.523697
1115.489258	285.593201
1114.381836	203.615219
1113.274414	128.728302
1112.166016	245.333084
1111.057617	269.662537
1109.949219	293.943237
1108.839844	325.257324
1107.730469	354.160248
1106.621094	555.407898
1105.511719	456.681885
1104.401367	539.716797
1103.291016	554.246826
1102.180664	585.253601
1101.070313	609.140503
1099.958984	609.397827
1098.847656	465.804932
1097.736328	466.040741
1096.625000	954.086792
1095.512695	949.443237
1094.400391	591.436340
1093.288086	676.325134
1092.174805	556.305115
1091.062500	504.592346
1089.949219	474.057037
1088.835938	784.693604
1087.721680	507.070618
1086.607422	485.909058
1085.493164	582.309814
1084.378906	556.414734
1083.263672	643.321655
1082.149414	579.809448
1081.034180	347.172089
1079.917969	835.647095
1078.802734	497.382690
1077.686523	274.289948
1076.570313	323.547089
1075.453125	215.559586
1074.336914	497.048828
1073.219727	365.618347
1072.101563	234.243149
1070.984375	517.877991
1069.866211	353.723175
1068.748047	587.995972
1067.629883	297.412659
1066.511719	344.236267
1065.392578	306.746399
1064.273438	241.191635
1063.154297	362.920990
1062.034180	421.421143
1060.914063	339.546112
1059.793945	543.070679
1058.673828	38.000134
1057.552734	374.786133
1056.431641	452.003265
1055.310547	176.359970
1054.189453	48.049007
1053.067383	-234.337234
1051.945313	158.281586
1050.823242	272.932281
1049.701172	84.137672
1048.578125	247.810577
1047.455078	203.808578
1046.332031	134.205307
1045.208008	118.296486
1044.083984	58.134888
1042.959961	221.796097
1041.835938	3.260973
1040.710938	-114.961777
1039.585938	-67.715012
1038.460938	203.103180
1037.335938	-1.091815
1036.209961	239.412994
1035.083984	30.738398
1033.958008	106.041962
1032.832031	230.203873
1031.705078	282.268341
1030.578125	434.332520
1029.451172	353.946472
1028.323242	196.963165
1027.195313	-11.000954
1026.067383	-225.777618
1024.939453	-64.204491
1023.810547	-162.672592
1022.682617	-54.450844
1021.552734	-36.727345
1020.423828	-225.421967
1019.293945	-130.993561
1018.164063	-55.093727
1017.034180	-97.397125
1015.904297	-241.596970
1014.773438	43.039154
1013.642578	68.136642
1012.511719	53.919224
1011.379883	468.179993
1010.248047	356.786346
1009.116211	382.081055
1007.984375	206.117905
1006.851563	731.313232
1005.718750	1055.112183
1004.585938	1697.961060
1003.452148	1899.010742
1002.319336	1843.489624
1001.185547	1349.015015
1000.050781	556.822388
998.916992	294.024475
997.782227	347.795593
996.647461	126.896553
995.512695	-188.445313
994.376953	-69.723137
993.241211	81.333313
992.105469	273.925964
990.969727	51.444172
989.833008	55.088409
988.696289	51.909756
987.559570	143.307297
986.421875	73.483604
985.284180	-67.612106
984.146484	288.848846
983.008789	-114.490364
981.870117	-169.995316
980.731445	43.860897
979.592773	43.756500
978.454102	117.355995
977.314453	-167.709808
976.174805	32.546486
975.035156	32.843990
973.894531	288.309784
972.754883	125.636154
971.613281	195.117905
970.472656	209.558411
969.331055	272.305634
968.190430	181.349762
967.047852	124.955414
965.906250	210.928665
964.763672	173.110229
963.621094	185.863159
962.478516	233.099655
961.334961	207.074448
960.192383	167.418915
959.048828	356.976471
957.904297	399.964142
956.759766	111.009926
955.616211	113.038254
954.470703	241.050766
953.326172	183.764297
952.180664	254.716568
951.035156	206.810349
949.889648	76.711395
948.743164	134.235687
947.596680	187.266083
946.450195	180.966324
945.303711	37.705185
944.156250	-116.806595
943.008789	48.534084
941.861328	124.867393
940.713867	331.358887
939.565430	33.582798
938.416992	-120.235191
937.267578	216.475372
936.119141	313.706726
934.969727	226.344482
933.820313	95.818962
932.669922	67.991844
931.520508	245.294006
930.370117	133.373367
929.218750	-69.475632
928.068359	463.146027
926.916992	60.230415
925.765625	-85.289032
924.613281	-50.933067
923.461914	-0.582716
922.309570	-109.323471
921.156250	-117.898239
920.003906	-192.288223
918.850586	210.593353
917.697266	50.020947
916.543945	105.362610
915.389648	-209.327774
914.235352	-8.498716
913.081055	-148.094727
911.926758	-51.577904
910.771484	-23.069979
909.616211	-116.959312
908.460938	16.006767
907.304688	187.526962
906.148438	7.777104
904.992188	161.246094
903.835938	-45.442402
902.678711	35.650738
901.521484	46.591587
900.364258	145.876785
899.206055	-46.739971
898.047852	45.875488
896.889648	-71.848602
895.731445	-24.366867
894.572266	276.379211
893.413086	-159.828064
892.253906	84.437508
891.094727	127.570854
889.934570	-59.646751
888.774414	67.172203
887.613281	108.199692
886.453125	219.227585
885.291992	-48.849743
884.130859	89.341316
882.968750	-117.576012
881.807617	124.392883
880.645508	208.484467
879.482422	346.679535
878.320313	313.587677
877.157227	228.738495
875.994141	466.054016
874.830078	144.851028
873.666016	-2.817677
872.501953	293.014862
871.337891	35.186741
870.173828	90.215660
869.008789	5.805182
867.843750	180.050919
866.677734	115.945534
865.512695	108.080307
864.346680	41.819328
863.179688	18.297533
862.013672	1.539701
860.846680	139.742020
859.679688	360.955017
858.511719	389.064026
857.344727	174.831955
856.176758	478.916046
855.008789	262.542572
853.839844	483.514832
852.670898	421.932098
851.501953	523.984009
850.333008	271.967529
849.163086	360.566833
847.993164	171.414474
846.823242	259.987152
845.652344	348.511993
844.482422	342.988403
843.311523	10.792301
842.139648	47.835999
840.968750	113.915817
839.796875	18.972158
838.624023	58.177082
837.452148	-12.165143
836.279297	-28.869053
835.106445	19.190308
833.933594	446.849182
832.759766	7.998696
831.585938	410.852814
830.412109	371.622833
829.238281	165.047363
828.063477	375.658203
826.888672	242.707535
825.712891	107.557182
824.538086	14.780711
823.362305	180.514420
822.186523	272.607422
821.009766	-40.770935
819.833008	6.711030
818.656250	54.125191
817.479492	88.115723
816.301758	86.441818
815.124023	73.594574
813.946289	-68.301285
812.768555	185.638794
811.589844	-76.370003
810.411133	-100.483742
809.232422	-93.531647
808.052734	-171.056381
806.873047	-28.714733
805.693359	-73.025291
804.512695	-210.611786
803.332031	-146.218658
802.151367	-266.092896
800.970703	-53.204063
799.789063	-224.177917
798.608398	-222.179413
797.425781	12.530940
796.244141	52.022816
795.061523	-156.738770
793.878906	-274.641052
792.696289	-197.654297
791.512695	-60.984398
790.329102	-108.186272
789.145508	-13.789600
787.960938	76.070961
786.777344	66.270103
785.591797	34.292202
784.407227	44.267662
783.221680	-34.252243
782.037109	61.787521
780.850586	9.676498
779.665039	187.254974
778.478516	64.325920
777.291992	124.646156
776.105469	12.686533
774.917969	-180.945496
773.730469	4.946696
772.542969	95.828247
771.354492	146.903290
770.166016	50.158791
768.977539	19.521996
767.789063	17.480732
766.599609	281.972504
765.410156	121.137085
764.220703	277.436096
763.030273	279.474030
761.840820	78.935738
760.650391	391.187714
759.458984	309.400604
758.267578	337.572296
757.076172	288.699860
755.884766	321.137909
754.693359	184.248825
753.500977	108.897911
752.308594	125.802261
751.115234	195.360352
749.922852	73.777084
748.729492	314.455627
747.535156	254.256622
746.341797	213.784836
745.147461	140.374924
743.953125	235.846237
742.757813	109.742813
741.563477	12.155223
740.368164	225.818436
739.171875	158.845398
737.976563	87.483315
736.780273	263.625244
735.583984	-153.792694
734.386719	144.854660
733.189453	38.403931
731.992188	133.294586
730.794922	394.382172
729.596680	408.163940
728.399414	240.415161
727.200195	175.477097
726.001953	320.375946
724.802734	286.005676
723.603516	336.837097
722.404297	448.790375
721.204102	322.660736
720.003906	462.924957
718.803711	389.218079
717.603516	466.108765
716.402344	278.989960
715.201172	364.592407
713.999023	229.921326
712.797852	282.802185
711.595703	233.227570
710.393555	133.568848
709.190430	308.462097
707.987305	-122.200768
706.784180	2.617603
705.581055	288.495605
704.376953	-61.274422
703.172852	-8.301717
701.968750	240.462723
700.763672	215.094437
699.559570	-27.678312
698.353516	297.093414
697.148438	169.672684
695.942383	-38.050373
694.736328	60.670975
693.530273	-55.634113
692.324219	129.981415
691.117188	-3.567270
689.910156	10.576550
688.702148	37.779140
687.494141	119.251472
686.286133	59.757568
685.078125	-40.856594
683.870117	-28.644579
682.661133	-168.099777
681.452148	-14.912319
680.242188	97.098068
679.032227	-174.240524
677.822266	-111.937332
676.612305	-82.079880
675.401367	-54.342754
674.191406	-171.539276
672.979492	38.037575
671.768555	16.151129
670.556641	113.259140
669.344727	253.612854
668.132813	223.212433
666.919922	188.560043
665.707031	233.907196
664.494141	58.983864
663.281250	-102.852280
662.067383	100.271309
660.853516	37.875511
659.639648	-33.079216
658.424805	1.747729
657.209961	-73.400047
655.995117	-139.854919
654.779297	-111.391335
653.563477	87.354424
652.347656	-24.260529
651.131836	-101.337402
649.915039	-133.133331
648.698242	104.255943
647.481445	-0.758172
646.264648	126.721664
645.046875	264.893860
643.829102	217.971634
642.610352	205.462112
641.392578	81.107422
640.173828	42.765903
638.955078	81.770241
637.735352	-6.081460
636.515625	-33.805084
635.295898	13.581575
634.076172	-22.888012
632.855469	163.835861
631.634766	-5.933495
630.414063	30.257612
629.192383	-128.932739
627.971680	-75.854591
626.749023	49.947102
625.527344	143.355103
624.304688	30.760504
623.082031	404.451599
621.859375	353.544678
620.636719	266.006927
619.413086	270.330719
618.189453	51.712307
616.964844	100.453575
615.741211	84.653290
614.516602	160.516754
613.291016	370.739105
612.066406	176.300156
610.840820	-46.254353
609.615234	53.625362
608.388672	-30.789358
607.163086	-72.918015
605.936523	-107.000595
604.708984	7.876931
