# Supplementary material for: Raman spectroscopy accurately differentiates mucosal healing from non-healing and biochemical changes following biological therapy in inflammatory bowel disease
Source: PLoS One. 2021 Jun 2;16(6):e0252210. doi: 10.1371/journal.pone.0252210 (PMC8172032; doi:10.1371/journal.pone.0252210)
Supplement: S4 Dataset — (ZIP) [file pone.0252210.s006.zip › CD Mucosal healing/OC005 post treatment_BL sub CR removed_16__X_-13149.6__Y_1406.83__Z_-2778.6__Time_179.txt]

1714.780273	16.104502
1713.803711	100.125938
1712.827148	14.321261
1711.849609	-84.309143
1710.873047	67.086304
1709.895508	-43.709618
1708.917969	-234.241882
1707.939453	-19.571934
1706.961914	-18.622602
1705.983398	100.726151
1705.004883	-116.705742
1704.025391	303.597321
1703.046875	36.613972
1702.067383	-2.252913
1701.087891	69.195297
1700.108398	47.634132
1699.127930	13.293409
1698.148438	35.772484
1697.167969	227.185883
1696.187500	296.231262
1695.206055	18.555662
1694.225586	379.959137
1693.244141	-56.576664
1692.262695	33.585514
1691.281250	-22.469515
1690.298828	130.198059
1689.317383	464.843475
1688.334961	426.513855
1687.352539	300.806854
1686.369141	490.290741
1685.386719	517.734375
1684.403320	367.184967
1683.419922	465.047394
1682.435547	462.198029
1681.452148	420.013458
1680.467773	346.435425
1679.483398	656.738708
1678.499023	709.335388
1677.514648	379.348267
1676.529297	467.630646
1675.543945	798.411438
1674.558594	704.184021
1673.573242	974.689880
1672.586914	995.762329
1671.600586	908.406921
1670.614258	1209.427002
1669.627930	971.696289
1668.641602	1100.979004
1667.654297	1164.302002
1666.666992	1103.343262
1665.679688	1493.962402
1664.692383	1303.911499
1663.704102	1554.646729
1662.715820	1153.427856
1661.727539	1404.983276
1660.739258	1648.914429
1659.750977	1426.791504
1658.761719	1766.812500
1657.772461	1431.685913
1656.783203	1610.843140
1655.793945	1364.070801
1654.803711	1483.054810
1653.813477	1536.210938
1652.823242	1079.089233
1651.833008	1119.827881
1650.841797	1129.153442
1649.851563	993.424500
1648.860352	929.453857
1647.869141	953.059082
1646.876953	752.374146
1645.885742	499.278290
1644.893555	685.007080
1643.901367	641.235962
1642.908203	529.125610
1641.916016	520.299011
1640.922852	458.964752
1639.929688	574.685913
1638.936523	271.241455
1637.943359	274.080139
1636.949219	203.327118
1635.955078	422.790649
1634.960938	2.015359
1633.966797	69.065437
1632.971680	131.022186
1631.977539	-75.451172
1630.982422	52.740093
1629.986328	102.082825
1628.991211	-256.329163
1627.995117	-217.104919
1627.000000	11.688622
1626.003906	-114.527489
1625.006836	-216.879501
1624.010742	-135.005463
1623.013672	257.106659
1622.016602	-204.846375
1621.019531	126.940628
1620.021484	17.415085
1619.024414	-26.288620
1618.026367	58.766991
1617.028320	41.510853
1616.029297	-12.398000
1615.031250	309.006348
1614.032227	208.004257
1613.033203	356.262848
1612.034180	158.410263
1611.035156	165.174332
1610.035156	407.857574
1609.035156	66.144745
1608.035156	214.511993
1607.035156	260.699188
1606.034180	283.312103
1605.033203	99.109894
1604.032227	69.432312
1603.031250	215.107513
1602.030273	253.450104
1601.028320	61.574104
1600.026367	133.908981
1599.024414	-18.662041
1598.022461	121.588097
1597.019531	-159.030930
1596.016602	-29.329479
1595.013672	63.706898
1594.010742	-161.977539
1593.007813	-105.596634
1592.003906	44.683018
1591.000000	-68.778389
1589.996094	-23.069407
1588.992188	116.479324
1587.987305	138.508011
1586.983398	230.877472
1585.978516	286.616760
1584.972656	13.793859
1583.967773	131.936310
1582.961914	163.942169
1581.956055	182.815659
1580.950195	58.338238
1579.944336	334.814972
1578.937500	246.589294
1577.931641	-73.344696
1576.924805	-96.609001
1575.916992	-88.769600
1574.910156	-49.825661
1573.902344	-37.038185
1572.894531	71.819504
1571.886719	-84.636238
1570.878906	-209.968613
1569.870117	-192.484695
1568.862305	-27.060543
1567.853516	83.602539
1566.843750	225.224533
1565.834961	-61.692638
1564.825195	71.826965
1563.815430	355.648712
1562.805664	-66.471512
1561.795898	102.829727
1560.785156	-137.840927
1559.775391	44.061691
1558.764648	116.844437
1557.752930	-28.266058
1556.742188	85.643692
1555.730469	-171.108337
1554.718750	224.747635
1553.707031	301.778900
1552.695313	168.919983
1551.682617	134.290665
1550.670898	-115.251808
1549.658203	59.421722
1548.644531	-94.658615
1547.631836	211.486679
1546.618164	294.964630
1545.604492	60.293221
1544.590820	112.417458
1543.577148	120.421074
1542.562500	190.235672
1541.547852	-168.879532
1540.533203	145.927002
1539.518555	-12.004819
1538.503906	-53.891670
1537.488281	-44.341404
1536.472656	60.492290
1535.457031	-69.612892
1534.441406	21.946983
1533.424805	102.964119
1532.408203	152.846268
1531.391602	53.060879
1530.375000	156.700424
1529.358398	169.966858
1528.340820	-257.371521
1527.323242	105.818817
1526.305664	329.669647
1525.287109	-59.336140
1524.269531	-103.499245
1523.250977	117.168526
1522.232422	-35.391651
1521.213867	308.282410
1520.194336	134.839218
1519.175781	-38.668667
1518.156250	70.419609
1517.136719	-23.680313
1516.116211	141.542969
1515.096680	39.453945
1514.076172	324.976196
1513.055664	-157.384766
1512.034180	-57.065189
1511.013672	-54.429760
1509.992188	-39.131927
1508.970703	-183.019028
1507.949219	-37.198528
1506.927734	-24.904812
1505.905273	-99.931999
1504.882813	273.439667
1503.860352	64.868523
1502.837891	12.524617
1501.815430	-167.990295
1500.791992	-212.861359
1499.768555	-93.991051
1498.745117	-154.466995
1497.720703	-51.281193
1496.697266	-99.188980
1495.672852	88.114342
1494.648438	170.369553
1493.623047	50.463276
1492.598633	508.244598
1491.573242	446.880859
1490.547852	-41.283203
1489.522461	114.434639
1488.497070	-217.853745
1487.470703	379.380463
1486.444336	149.082153
1485.417969	209.771439
1484.391602	283.103302
1483.364258	573.160950
1482.336914	416.610413
1481.309570	481.917206
1480.282227	396.681641
1479.254883	459.257935
1478.226563	743.443970
1477.198242	660.503784
1476.169922	809.359985
1475.141602	769.601257
1474.112305	1025.165894
1473.083008	1038.695068
1472.053711	1110.701416
1471.024414	1345.490356
1469.995117	1254.453369
1468.964844	1356.704224
1467.934570	1598.741943
1466.904297	1560.934570
1465.874023	1543.437134
1464.842773	1665.668091
1463.811523	1853.878540
1462.780273	1871.756714
1461.749023	2250.272217
1460.717773	2044.525391
1459.685547	2176.489258
1458.653320	2183.991455
1457.621094	2272.678711
1456.587891	2122.782227
1455.555664	2411.809326
1454.522461	2687.994385
1453.489258	2642.023926
1452.455078	2499.708984
1451.421875	2593.183838
1450.387695	2537.085205
1449.353516	2369.539063
1448.319336	2219.796143
1447.285156	2533.548584
1446.250000	2404.075928
1445.214844	2494.892822
1444.179688	2499.638428
1443.144531	2322.219971
1442.108398	2344.715820
1441.072266	2104.191162
1440.036133	2200.097656
1439.000000	2397.108154
1437.963867	2427.247803
1436.926758	2020.213013
1435.889648	1580.539307
1434.852539	1514.922363
1433.814453	1613.497559
1432.777344	1494.958374
1431.739258	1108.913086
1430.701172	854.313049
1429.663086	826.957336
1428.624023	590.258728
1427.584961	396.588409
1426.545898	223.225876
1425.506836	216.384262
1424.467773	310.421204
1423.427734	321.298462
1422.387695	60.134796
1421.347656	189.574814
1420.307617	245.995575
1419.266602	184.099274
1418.226563	366.497284
1417.184570	85.769043
1416.143555	444.368286
1415.102539	116.118271
1414.060547	97.424606
1413.018555	164.313263
1411.976563	316.733276
1410.934570	162.526291
1409.891602	302.465271
1408.848633	55.519073
1407.805664	115.216721
1406.762695	109.686760
1405.718750	-159.406906
1404.674805	-86.892807
1403.630859	-72.037018
1402.586914	-47.054840
1401.542969	25.680155
1400.498047	494.746246
1399.453125	163.796692
1398.408203	71.258568
1397.363281	216.984756
1396.317383	275.024536
1395.271484	255.479752
1394.225586	-14.439385
1393.179688	124.078804
1392.132813	39.787037
1391.086914	8.234101
1390.040039	309.652863
1388.992188	93.079811
1387.945313	26.836390
1386.897461	-39.283413
1385.849609	-2.731817
1384.801758	-233.582184
1383.753906	-44.296585
1382.705078	-102.389160
1381.657227	-332.710052
1380.608398	-15.786359
1379.558594	-173.394333
1378.509766	11.271225
1377.459961	-163.501633
1376.410156	53.759220
1375.360352	138.806259
1374.309570	24.348690
1373.259766	142.039917
1372.208984	-293.789917
1371.158203	28.590242
1370.106445	-12.969382
1369.055664	-29.445480
1368.003906	26.449987
1366.952148	97.396660
1365.900391	-73.126778
1364.847656	493.533081
1363.794922	34.479233
1362.742188	-98.214066
1361.689453	67.867294
1360.636719	-89.393875
1359.583008	-79.833939
1358.529297	76.565269
1357.475586	305.123932
1356.420898	111.154442
1355.367188	461.633270
1354.312500	44.368961
1353.257813	283.179596
1352.203125	296.023926
1351.147461	390.913940
1350.091797	237.657532
1349.036133	573.512146
1347.980469	765.438232
1346.923828	701.877930
1345.868164	722.814941
1344.811523	694.262878
1343.754883	762.536499
1342.697266	1172.939453
1341.640625	750.677124
1340.583008	1104.174072
1339.524414	977.094055
1338.466797	835.348450
1337.409180	1015.657227
1336.350586	822.217285
1335.291992	1235.316650
1334.232422	950.593994
1333.173828	923.400635
1332.114258	1015.039917
1331.054688	1138.906738
1329.995117	1067.535278
1328.934570	754.082092
1327.875000	589.159058
1326.814453	1039.580322
1325.753906	832.894287
1324.692383	732.589905
1323.630859	1136.105957
1322.570313	828.668030
1321.507813	1219.860718
1320.446289	1120.005127
1319.383789	1027.688477
1318.322266	1248.748657
1317.259766	1376.109009
1316.196289	1094.286377
1315.133789	1155.289795
1314.070313	947.767761
1313.006836	994.189209
1311.943359	1279.605347
1310.878906	1158.670288
1309.814453	1535.205933
1308.750977	1320.938110
1307.685547	1552.261963
1306.621094	1446.519531
1305.555664	1478.655884
1304.490234	1304.287109
1303.424805	1164.505493
1302.359375	1366.569336
1301.292969	1364.631348
1300.226563	1625.695923
1299.160156	1641.068359
1298.093750	1300.383667
1297.026367	1355.261841
1295.958984	1280.081665
1294.891602	952.197205
1293.824219	1157.040405
1292.756836	1141.060791
1291.688477	1365.532837
1290.620117	1109.321411
1289.551758	1255.385864
1288.482422	1090.135620
1287.413086	1177.447021
1286.343750	490.527405
1285.274414	727.490295
1284.205078	746.439392
1283.134766	870.719971
1282.064453	887.292114
1280.994141	845.171570
1279.923828	644.071472
1278.852539	927.497437
1277.781250	1007.842834
1276.709961	980.605835
1275.637695	1002.315674
1274.566406	823.639282
1273.494141	1045.855469
1272.421875	906.417908
1271.349609	947.842407
1270.276367	1140.693481
1269.203125	1318.846558
1268.129883	1328.524292
1267.056641	1247.930298
1265.982422	1140.556763
1264.909180	1179.636230
1263.834961	1282.134033
1262.759766	1282.190918
1261.685547	1221.336182
1260.610352	1201.957031
1259.535156	1362.932495
1258.459961	1236.377930
1257.383789	1061.174683
1256.308594	1270.832275
1255.232422	1185.814331
1254.155273	988.869141
1253.079102	1266.576416
1252.001953	1303.292603
1250.924805	1196.484375
1249.847656	1242.942993
1248.770508	1170.244873
1247.692383	946.859436
1246.614258	942.308105
1245.536133	1287.649780
1244.458008	1285.451050
1243.378906	999.078064
1242.299805	676.403687
1241.220703	1123.439941
1240.141602	919.794739
1239.061523	747.767517
1237.981445	862.082886
1236.901367	1046.672974
1235.821289	673.418945
1234.740234	1056.737671
1233.659180	896.910400
1232.578125	1093.371216
1231.497070	560.446655
1230.415039	962.743103
1229.333984	616.514282
1228.251953	439.894135
1227.168945	824.920227
1226.086914	936.276184
1225.003906	677.341980
1223.920898	614.440125
1222.837891	822.411194
1221.753906	674.798889
1220.669922	527.218811
1219.585938	643.115051
1218.501953	729.923889
1217.416992	570.229919
1216.333008	355.020172
1215.248047	644.551270
1214.162109	282.052429
1213.077148	776.549866
1211.991211	469.597015
1210.905273	712.819763
1209.819336	644.722839
1208.732422	714.060791
1207.646484	780.915100
1206.559570	575.293945
1205.471680	789.039856
1204.384766	590.633179
1203.296875	259.763458
1202.208984	533.482910
1201.121094	298.976196
1200.032227	298.015259
1198.944336	357.174561
1197.855469	96.215782
1196.765625	-22.760502
1195.676758	65.107674
1194.586914	97.560242
1193.497070	221.290558
1192.407227	-32.448181
1191.316406	-53.056053
1190.226563	-61.697823
1189.135742	337.914886
1188.044922	74.507103
1186.953125	-44.807724
1185.861328	354.326416
1184.769531	249.266449
1183.677734	-179.706879
1182.585938	3.107167
1181.493164	-56.451515
1180.400391	269.963745
1179.307617	430.764648
1178.213867	241.521515
1177.120117	430.858582
1176.026367	208.023621
1174.932617	366.008545
1173.838867	102.442032
1172.744141	66.327843
1171.649414	228.800400
1170.554688	29.822449
1169.458984	297.337128
1168.364258	112.639420
1167.268555	145.535645
1166.171875	190.291214
1165.076172	24.635162
1163.979492	315.373535
1162.882813	30.158989
1161.786133	-25.705624
1160.688477	257.456970
1159.590820	-61.202267
1158.493164	-26.534691
1157.395508	413.715729
1156.297852	448.115662
1155.199219	155.641052
1154.100586	-19.921926
1153.000977	54.847961
1151.902344	494.216614
1150.802734	-58.053940
1149.703125	-171.759186
1148.603516	-9.170184
1147.502930	-242.057266
1146.402344	-24.912937
1145.301758	42.099236
1144.201172	4.300102
1143.099609	73.509094
1141.999023	-202.291840
1140.896484	-26.192516
1139.794922	45.154011
1138.692383	-209.280136
1137.590820	-73.885529
1136.487305	49.481892
1135.384766	153.736176
1134.281250	172.368698
1133.178711	283.546021
1132.074219	292.509399
1130.970703	256.327820
1129.866211	535.679932
1128.761719	461.371277
1127.657227	612.357849
1126.552734	665.998108
1125.447266	508.554413
1124.341797	901.004517
1123.236328	587.074097
1122.130859	595.430176
1121.024414	423.708160
1119.917969	642.735657
1118.811523	544.371216
1117.704102	611.678040
1116.596680	799.589233
1115.489258	507.104095
1114.381836	323.509003
1113.274414	366.973083
1112.166016	367.805573
1111.057617	389.869629
1109.949219	199.197800
1108.839844	412.569946
1107.730469	434.478302
1106.621094	624.010132
1105.511719	393.161011
1104.401367	617.941162
1103.291016	594.794250
1102.180664	540.953979
1101.070313	753.658264
1099.958984	621.913452
1098.847656	688.253052
1097.736328	608.389587
1096.625000	570.959229
1095.512695	908.136475
1094.400391	809.353333
1093.288086	581.066467
1092.174805	708.387756
1091.062500	710.885254
1089.949219	675.699097
1088.835938	438.165894
1087.721680	508.878052
1086.607422	1167.506104
1085.493164	621.961853
1084.378906	271.774231
1083.263672	586.838501
1082.149414	948.761780
1081.034180	819.535950
1079.917969	424.965393
1078.802734	509.592834
1077.686523	366.462952
1076.570313	772.597961
1075.453125	678.748596
1074.336914	622.496582
1073.219727	158.177750
1072.101563	460.827057
1070.984375	765.707703
1069.866211	383.733856
1068.748047	440.132660
1067.629883	426.245667
1066.511719	754.334473
1065.392578	447.712524
1064.273438	646.923340
1063.154297	586.271484
1062.034180	378.244324
1060.914063	525.936157
1059.793945	388.249023
1058.673828	42.544090
1057.552734	302.512115
1056.431641	242.192444
1055.310547	333.827087
1054.189453	275.943115
1053.067383	-111.209923
1051.945313	139.342697
1050.823242	130.688644
1049.701172	-27.291456
1048.578125	157.863007
1047.455078	219.335571
1046.332031	136.221680
1045.208008	251.400070
1044.083984	210.380264
1042.959961	-54.318497
1041.835938	226.446106
1040.710938	635.263916
1039.585938	291.630585
1038.460938	132.184433
1037.335938	154.470047
1036.209961	72.061913
1035.083984	26.996344
1033.958008	189.077667
1032.832031	425.586761
1031.705078	224.875687
1030.578125	-47.736374
1029.451172	156.341965
1028.323242	18.798882
1027.195313	-260.318176
1026.067383	-9.644452
1024.939453	-46.951878
1023.810547	-14.518824
1022.682617	-197.862228
1021.552734	-155.958572
1020.423828	-274.055084
1019.293945	-197.180328
1018.164063	-470.404816
1017.034180	-295.957672
1015.904297	101.017929
1014.773438	222.136749
1013.642578	162.591492
1012.511719	422.813110
1011.379883	233.762329
1010.248047	385.231079
1009.116211	309.900330
1007.984375	320.331726
1006.851563	509.000000
1005.718750	1361.516968
1004.585938	2107.375977
1003.452148	2238.016602
1002.319336	1915.685791
1001.185547	1210.010132
1000.050781	532.492859
998.916992	194.952499
997.782227	148.639084
996.647461	197.120453
995.512695	310.325256
994.376953	1.297376
993.241211	354.664795
992.105469	285.891205
990.969727	196.518448
989.833008	-77.131920
988.696289	322.505005
987.559570	99.898689
986.421875	-147.828262
985.284180	-114.310585
984.146484	-198.121887
983.008789	88.892723
981.870117	32.944073
980.731445	-48.161747
979.592773	-43.976978
978.454102	96.039848
977.314453	134.935852
976.174805	295.793854
975.035156	282.024414
973.894531	-179.704056
972.754883	112.462067
971.613281	427.580536
970.472656	377.580383
969.331055	362.167847
968.190430	69.179787
967.047852	189.497528
965.906250	282.368835
964.763672	233.123840
963.621094	151.933502
962.478516	300.168915
961.334961	150.507294
960.192383	175.205460
959.048828	252.715622
957.904297	112.733307
956.759766	103.475441
955.616211	224.849869
954.470703	-38.217464
953.326172	-74.489006
952.180664	333.201569
951.035156	331.433746
949.889648	156.017609
948.743164	65.400871
947.596680	228.654694
946.450195	174.889923
945.303711	340.592316
944.156250	232.276276
943.008789	197.209656
941.861328	116.635933
940.713867	95.570038
939.565430	-73.674461
938.416992	138.259506
937.267578	231.623138
936.119141	311.392181
934.969727	559.942932
933.820313	325.335022
932.669922	36.276993
931.520508	262.313843
930.370117	297.058960
929.218750	13.136662
928.068359	471.583374
926.916992	201.653687
925.765625	-93.058693
924.613281	142.518600
923.461914	-51.735218
922.309570	-122.998474
921.156250	-98.637367
920.003906	184.910217
918.850586	157.155914
917.697266	-270.270386
916.543945	13.454148
915.389648	138.218796
914.235352	-91.083252
913.081055	-188.543335
911.926758	113.477684
910.771484	-276.392426
909.616211	-3.768748
908.460938	-66.732979
907.304688	242.184647
906.148438	-81.225067
904.992188	-30.545856
903.835938	-61.341923
902.678711	23.468048
901.521484	22.295490
900.364258	75.537048
899.206055	-88.405495
898.047852	-202.410080
896.889648	-60.673882
895.731445	49.416431
894.572266	150.495270
893.413086	235.783905
892.253906	-17.862209
891.094727	101.467072
889.934570	-52.492119
888.774414	123.391289
887.613281	107.363274
886.453125	-107.222633
885.291992	-114.028664
884.130859	-12.478760
882.968750	-21.432261
881.807617	-152.094742
880.645508	161.494980
879.482422	292.426666
878.320313	380.531555
877.157227	349.245605
875.994141	88.287064
874.830078	196.796753
873.666016	129.699768
872.501953	62.679436
871.337891	78.987411
870.173828	369.787445
869.008789	183.669785
867.843750	325.969421
866.677734	573.897705
865.512695	405.939178
864.346680	47.095009
863.179688	160.208679
862.013672	336.174774
860.846680	619.861694
859.679688	313.026215
858.511719	616.821045
857.344727	384.207153
856.176758	68.715141
855.008789	742.441467
853.839844	819.423828
852.670898	468.209747
851.501953	646.080261
850.333008	626.691162
849.163086	475.144623
847.993164	677.517578
846.823242	617.821411
845.652344	464.126953
844.482422	-58.774773
843.311523	-33.263248
842.139648	133.149506
840.968750	35.568966
839.796875	114.648880
838.624023	365.793243
837.452148	292.744415
836.279297	447.601379
835.106445	401.320160
833.933594	484.556885
832.759766	366.780762
831.585938	347.238983
830.412109	441.484222
829.238281	169.742889
828.063477	23.003742
826.888672	409.272003
825.712891	124.229713
824.538086	287.297821
823.362305	289.793640
822.186523	58.304611
821.009766	94.161194
819.833008	-261.984528
818.656250	-103.732056
817.479492	-168.194473
816.301758	-310.570740
815.124023	-99.204552
813.946289	76.408249
812.768555	-68.341415
811.589844	47.025158
810.411133	-71.112732
809.232422	-29.272263
808.052734	232.417786
806.873047	-52.475529
805.693359	-315.104034
804.512695	-189.178589
803.332031	-54.514656
802.151367	-346.035431
800.970703	-45.175793
799.789063	84.683365
798.608398	-222.434250
797.425781	-270.112366
796.244141	30.109390
795.061523	174.997620
793.878906	-43.582539
792.696289	12.485128
791.512695	-79.918755
790.329102	277.018585
789.145508	140.147842
787.960938	355.068359
786.777344	151.692490
785.591797	47.844910
784.407227	96.516045
783.221680	253.387512
782.037109	268.645905
780.850586	67.263641
779.665039	263.503784
778.478516	161.404938
777.291992	297.716797
776.105469	374.267273
774.917969	161.571381
773.730469	189.377274
772.542969	322.954407
771.354492	379.179077
770.166016	362.518616
768.977539	319.314850
767.789063	249.587524
766.599609	263.515533
765.410156	389.682007
764.220703	269.036438
763.030273	502.828033
761.840820	553.709961
760.650391	153.330551
759.458984	483.496796
758.267578	353.683289
757.076172	652.666016
755.884766	335.801239
754.693359	260.781097
753.500977	-71.412979
752.308594	314.889557
751.115234	505.425964
749.922852	309.285126
748.729492	422.708191
747.535156	154.061325
746.341797	82.957428
745.147461	321.141296
743.953125	594.223877
742.757813	360.530121
741.563477	398.720673
740.368164	92.684532
739.171875	281.958130
737.976563	-32.828701
736.780273	-56.234406
735.583984	163.366409
734.386719	290.835785
733.189453	284.656799
731.992188	468.790192
730.794922	335.542511
729.596680	123.547234
728.399414	471.392548
727.200195	171.885391
726.001953	486.642670
724.802734	174.040863
723.603516	379.296173
722.404297	289.537628
721.204102	378.824524
720.003906	452.736603
718.803711	358.502625
717.603516	462.839661
716.402344	639.072571
715.201172	671.228638
713.999023	452.560455
712.797852	48.655720
711.595703	305.306335
710.393555	380.942169
709.190430	332.333313
707.987305	35.425323
706.784180	200.263596
705.581055	240.911087
704.376953	240.161316
703.172852	161.059555
701.968750	395.246887
700.763672	283.487549
699.559570	245.705627
698.353516	449.231873
697.148438	-147.161972
695.942383	236.704285
694.736328	431.387665
693.530273	141.648300
692.324219	-50.241978
691.117188	-61.855022
689.910156	19.871893
688.702148	-243.445648
687.494141	-126.987167
686.286133	30.642023
685.078125	190.379562
683.870117	-92.178772
682.661133	227.932053
681.452148	-69.631897
680.242188	-55.083401
679.032227	-137.979446
677.822266	2.220755
676.612305	-102.240959
675.401367	-87.587334
674.191406	-38.282360
672.979492	-75.507248
671.768555	-101.861366
670.556641	144.280258
669.344727	-87.411758
668.132813	163.010757
666.919922	39.537457
665.707031	-44.954494
664.494141	222.681946
663.281250	-138.121155
662.067383	202.891037
660.853516	-88.592476
659.639648	-142.542450
658.424805	-66.989548
657.209961	-10.843039
655.995117	-185.402283
654.779297	-129.174957
653.563477	-19.051449
652.347656	278.527679
651.131836	24.506447
649.915039	151.856964
648.698242	119.840210
647.481445	49.118290
646.264648	120.513222
645.046875	84.306847
643.829102	480.559875
642.610352	381.959961
641.392578	139.355103
640.173828	4.365191
638.955078	153.163055
637.735352	50.482121
636.515625	141.203552
635.295898	109.453537
634.076172	144.281738
632.855469	-142.950790
631.634766	295.403412
630.414063	117.668381
629.192383	-105.071327
627.971680	71.206589
626.749023	206.611450
625.527344	219.702866
624.304688	309.888977
623.082031	144.959259
621.859375	243.547531
620.636719	114.961037
619.413086	3.464238
618.189453	-195.863907
616.964844	191.267334
615.741211	-179.454910
614.516602	-55.926067
613.291016	-37.420212
612.066406	-222.241257
610.840820	257.767761
609.615234	-8.633427
608.388672	94.587440
607.163086	101.400818
605.936523	54.571548
604.708984	-73.647293
