# Supplementary material for: Raman spectroscopy accurately differentiates mucosal healing from non-healing and biochemical changes following biological therapy in inflammatory bowel disease
Source: PLoS One. 2021 Jun 2;16(6):e0252210. doi: 10.1371/journal.pone.0252210 (PMC8172032; doi:10.1371/journal.pone.0252210)
Supplement: S4 Dataset — (ZIP) [file pone.0252210.s006.zip › CD Mucosal healing/OC030-1 post_base sub cr removed_30__X_-19533.5__Y_47769.5__Time_334.txt]

1714.774414	190.019943
1713.797852	-72.434258
1712.820313	81.624199
1711.843750	-62.613758
1710.866211	44.629757
1709.888672	60.192017
1708.911133	-10.451187
1707.933594	-6.439433
1706.955078	-32.282135
1705.976563	-184.270874
1704.998047	-76.735779
1704.019531	-105.963104
1703.040039	-178.197418
1702.061523	46.517273
1701.082031	-58.001343
1700.101563	96.858559
1699.122070	67.218651
1698.141602	-98.735420
1697.161133	48.151600
1696.180664	-29.347118
1695.200195	16.221945
1694.218750	56.569778
1693.238281	-103.092430
1692.256836	-22.226313
1691.274414	112.214874
1690.292969	-22.548134
1689.310547	29.776287
1688.328125	-13.576757
1687.345703	108.797432
1686.363281	116.893799
1685.379883	40.087322
1684.396484	104.999481
1683.413086	250.280838
1682.429688	209.549728
1681.445313	238.546402
1680.461914	252.130753
1679.477539	420.598267
1678.493164	201.037750
1677.507813	325.325348
1676.523438	338.477386
1675.538086	607.492126
1674.552734	401.100616
1673.566406	328.309021
1672.581055	285.467621
1671.594727	631.183044
1670.608398	658.651855
1669.622070	636.328430
1668.634766	537.669312
1667.648438	580.473572
1666.661133	735.396606
1665.673828	967.908203
1664.685547	673.093384
1663.698242	795.555481
1662.709961	976.994873
1661.721680	1082.201172
1660.733398	737.516907
1659.744141	923.664307
1658.755859	993.922974
1657.766602	1091.349243
1656.777344	903.478210
1655.787109	893.788818
1654.797852	871.631531
1653.807617	826.383118
1652.817383	858.620422
1651.827148	732.869751
1650.835938	507.395416
1649.844727	396.444580
1648.853516	405.226715
1647.862305	285.233063
1646.871094	253.208450
1645.878906	-79.249786
1644.886719	22.290825
1643.894531	-2.247887
1642.902344	-118.468842
1641.910156	16.796667
1640.916992	23.384554
1639.923828	-59.042168
1638.930664	54.429359
1637.936523	28.753311
1636.943359	1.128523
1635.949219	-57.464752
1634.955078	24.288900
1633.960938	-193.705399
1632.965820	-65.906158
1631.970703	28.228354
1630.975586	-111.392586
1629.980469	226.118134
1628.985352	114.042923
1627.989258	71.015503
1626.993164	123.292740
1625.997070	236.611557
1625.000977	303.111053
1624.003906	349.101257
1623.007813	705.761108
1622.010742	831.550598
1621.012695	589.998291
1620.015625	958.440857
1619.017578	820.394592
1618.020508	837.800171
1617.021484	503.941132
1616.023438	393.763092
1615.025391	420.524414
1614.026367	269.345337
1613.027344	341.588043
1612.028320	165.127472
1611.028320	282.763641
1610.029297	248.731522
1609.029297	293.717499
1608.029297	598.416321
1607.028320	536.664429
1606.028320	433.390015
1605.027344	668.236328
1604.026367	560.418945
1603.025391	680.637817
1602.023438	505.470184
1601.022461	579.165161
1600.020508	404.671814
1599.018555	478.916199
1598.016602	485.421448
1597.013672	481.725220
1596.010742	480.878754
1595.007813	302.614288
1594.004883	226.500092
1593.001953	330.794861
1591.998047	228.999329
1590.994141	367.555511
1589.990234	571.455688
1588.986328	590.184326
1587.981445	648.183533
1586.976563	959.251282
1585.971680	965.252258
1584.966797	1080.842163
1583.961914	865.498108
1582.956055	1030.761597
1581.950195	1094.433472
1580.944336	962.807495
1579.938477	974.508667
1578.931641	1027.912109
1577.924805	1008.448547
1576.917969	994.220886
1575.911133	951.393555
1574.904297	820.149597
1573.896484	964.621643
1572.888672	1031.015259
1571.880859	990.775818
1570.873047	971.306519
1569.864258	1125.895508
1568.855469	1028.380981
1567.846680	1115.241821
1566.837891	1163.040161
1565.829102	1174.387817
1564.819336	1201.220703
1563.809570	1352.496338
1562.799805	1283.073975
1561.790039	1304.343628
1560.779297	1229.536255
1559.768555	1247.960571
1558.757813	1297.338135
1557.747070	1185.863159
1556.736328	1012.089294
1555.724609	1260.478882
1554.712891	1177.075806
1553.701172	1023.610840
1552.689453	1317.884644
1551.676758	1205.487183
1550.664063	1429.332764
1549.651367	1301.018188
1548.638672	1250.138550
1547.625977	1380.076172
1546.612305	1204.648315
1545.598633	938.585632
1544.584961	1197.017944
1543.571289	1080.437622
1542.556641	1144.485840
1541.541992	1151.425171
1540.527344	1023.822510
1539.512695	756.597656
1538.498047	938.310303
1537.482422	794.526794
1536.466797	689.217834
1535.451172	699.733521
1534.434570	715.110657
1533.418945	792.054810
1532.402344	716.580444
1531.385742	553.205322
1530.369141	562.221741
1529.351563	527.128296
1528.334961	543.237427
1527.317383	499.795685
1526.299805	522.981384
1525.281250	383.675842
1524.263672	576.054321
1523.245117	477.294342
1522.226563	535.144836
1521.208008	484.621338
1520.188477	397.782501
1519.168945	284.931000
1518.150391	341.403229
1517.129883	281.876648
1516.110352	376.161774
1515.089844	7.750865
1514.070313	127.030563
1513.049805	-21.089912
1512.028320	143.633850
1511.007813	97.510826
1509.986328	158.804169
1508.964844	29.900991
1507.943359	95.599052
1506.921875	-5.744656
1505.899414	84.849808
1504.876953	-19.729467
1503.854492	41.930103
1502.832031	-91.487267
1501.808594	-38.240196
1500.786133	-113.398705
1499.762695	-316.891998
1498.739258	121.803169
1497.714844	53.261852
1496.691406	25.342058
1495.666992	2.191530
1494.642578	68.211365
1493.617188	11.117900
1492.592773	-15.611991
1491.567383	-180.694489
1490.541992	83.226913
1489.516602	-56.941662
1488.491211	75.903290
1487.464844	11.720082
1486.438477	271.465607
1485.412109	290.836029
1484.385742	350.701874
1483.358398	361.727692
1482.331055	349.467834
1481.303711	469.510437
1480.276367	489.743591
1479.249023	458.671661
1478.220703	572.562744
1477.192383	810.957092
1476.164063	817.116150
1475.135742	797.502747
1474.106445	902.364746
1473.077148	1052.716431
1472.047852	1240.895996
1471.018555	1365.089111
1469.989258	1539.835205
1468.958984	1602.288452
1467.928711	1776.343994
1466.898438	1822.922241
1465.868164	1904.807129
1464.836914	1968.589600
1463.805664	2242.997070
1462.774414	2227.418213
1461.743164	2524.017822
1460.710938	2332.658936
1459.679688	2219.870605
1458.647461	2558.705566
1457.615234	2450.516113
1456.582031	2654.215088
1455.549805	2713.037109
1454.516602	2604.214600
1453.483398	2731.047607
1452.449219	2920.982422
1451.416016	2877.480713
1450.381836	2732.426514
1449.347656	3017.938721
1448.313477	2920.677246
1447.279297	2772.634766
1446.244141	3128.303467
1445.208984	2941.957031
1444.173828	2783.370850
1443.138672	2609.519287
1442.102539	2589.884277
1441.066406	2572.646729
1440.030273	2456.665039
1438.994141	2224.312012
1437.958008	2120.838623
1436.920898	1949.041016
1435.883789	1852.998901
1434.846680	1832.668579
1433.808594	1701.107178
1432.771484	1632.651733
1431.733398	1233.432007
1430.695313	970.583435
1429.657227	1101.390381
1428.618164	1118.527832
1427.579102	800.150085
1426.540039	688.619385
1425.500977	652.715210
1424.461914	684.832214
1423.421875	371.636658
1422.381836	519.595276
1421.341797	478.544067
1420.301758	193.207840
1419.260742	205.054398
1418.219727	126.263489
1417.178711	9.749262
1416.137695	298.392609
1415.096680	252.336105
1414.054688	-105.586166
1413.012695	47.122807
1411.970703	-86.810448
1410.928711	3.044669
1409.885742	-128.266800
1408.842773	-25.824203
1407.799805	-6.272226
1406.756836	-69.550499
1405.712891	-37.354092
1404.668945	19.995132
1403.625000	-17.980644
1402.581055	84.649895
1401.537109	194.842453
1400.492188	172.122864
1399.447266	214.700974
1398.402344	254.851639
1397.357422	470.543121
1396.311523	377.993896
1395.265625	325.685669
1394.219727	248.468353
1393.173828	306.643951
1392.126953	217.177399
1391.081055	248.061417
1390.034180	178.941452
1388.986328	160.018204
1387.939453	233.835159
1386.891602	190.201584
1385.843750	184.254745
1384.795898	-1.529958
1383.748047	-4.601007
1382.699219	-109.975052
1381.651367	142.171371
1380.602539	-12.786454
1379.552734	187.118301
1378.503906	100.010582
1377.454102	222.807587
1376.404297	253.409164
1375.354492	196.869217
1374.303711	207.900604
1373.253906	191.723648
1372.203125	88.475922
1371.152344	75.244408
1370.100586	77.182961
1369.049805	69.397591
1367.998047	59.340794
1366.946289	218.907959
1365.894531	171.943359
1364.841797	122.737358
1363.789063	-13.326295
1362.736328	27.623783
1361.683594	-3.349710
1360.630859	-56.441967
1359.577148	-42.111797
1358.523438	-122.016106
1357.469727	-82.286850
1356.415039	156.525894
1355.361328	-84.088516
1354.306641	-56.011189
1353.251953	359.827820
1352.197266	234.383026
1351.141602	275.615997
1350.085938	245.128845
1349.030273	408.524292
1347.974609	522.513367
1346.918945	639.226868
1345.862305	647.043457
1344.805664	657.633667
1343.749023	762.724792
1342.691406	798.659790
1341.634766	1095.087891
1340.577148	963.070435
1339.519531	613.441284
1338.460938	719.927063
1337.403320	752.407593
1336.344727	666.356445
1335.286133	922.183105
1334.226563	703.135437
1333.167969	501.821136
1332.108398	602.634705
1331.048828	419.360077
1329.989258	641.916687
1328.928711	501.357239
1327.869141	558.870056
1326.808594	619.140137
1325.748047	620.422119
1324.686523	436.806702
1323.625977	480.738190
1322.564453	756.996460
1321.502930	594.172485
1320.440430	643.926086
1319.378906	592.842529
1318.316406	768.993652
1317.253906	597.719910
1316.190430	540.235718
1315.127930	682.735840
1314.064453	564.292236
1313.000977	663.013428
1311.937500	624.078125
1310.873047	555.924500
1309.809570	618.603271
1308.745117	634.799316
1307.679688	582.397034
1306.615234	569.697205
1305.549805	608.970154
1304.484375	382.931671
1303.418945	491.693542
1302.353516	551.550964
1301.287109	373.293518
1300.220703	396.905060
1299.154297	300.435425
1298.087891	302.552673
1297.020508	236.215057
1295.954102	231.577286
1294.886719	195.332489
1293.818359	294.366943
1292.750977	96.783669
1291.682617	110.528198
1290.614258	38.721901
1289.545898	-67.091858
1288.476563	92.162964
1287.407227	-30.203812
1286.338867	276.540375
1285.268555	157.193665
1284.199219	212.055740
1283.128906	196.160660
1282.058594	366.591064
1280.988281	385.465942
1279.917969	340.972595
1278.846680	206.244354
1277.775391	228.370453
1276.704102	539.292847
1275.632813	461.599060
1274.560547	518.629089
1273.488281	446.358704
1272.416016	816.583191
1271.343750	656.817505
1270.270508	729.367188
1269.197266	882.688293
1268.124023	1028.844604
1267.050781	1228.850708
1265.977539	1150.825806
1264.903320	1173.077271
1263.829102	1278.453369
1262.753906	1208.436523
1261.679688	1228.844238
1260.604492	1312.822754
1259.529297	1470.063477
1258.454102	1478.815186
1257.378906	1219.819702
1256.302734	1377.550293
1255.226563	1523.217041
1254.150391	1537.552856
1253.073242	1391.447266
1251.997070	1294.222412
1250.919922	1455.060547
1249.841797	1445.759399
1248.764648	1419.584106
1247.686523	1439.767700
1246.608398	1336.140625
1245.530273	1487.830200
1244.452148	1433.100220
1243.373047	1480.544556
1242.293945	1520.811401
1241.214844	1420.377686
1240.135742	1337.095947
1239.055664	1404.426636
1237.975586	1428.166870
1236.895508	1340.427002
1235.815430	1553.523804
1234.734375	1514.491943
1233.654297	1708.249634
1232.573242	1439.153564
1231.491211	1582.156006
1230.410156	1591.929810
1229.328125	1437.104248
1228.246094	1677.075317
1227.163086	1752.407471
1226.081055	1573.632202
1224.998047	1636.965332
1223.915039	1724.508545
1222.832031	1323.507080
1221.748047	1316.873169
1220.664063	1179.731812
1219.580078	1129.688599
1218.496094	966.121704
1217.412109	976.588684
1216.327148	805.928711
1215.242188	888.908386
1214.157227	708.700745
1213.071289	642.032532
1211.985352	710.527893
1210.899414	643.875366
1209.813477	871.516663
1208.727539	732.477295
1207.640625	709.220459
1206.553711	779.956299
1205.466797	689.158691
1204.378906	535.734131
1203.291016	483.509064
1202.203125	380.685059
1201.115234	299.526123
1200.027344	324.269012
1198.938477	93.838615
1197.849609	157.004166
1196.760742	-15.683064
1195.670898	-51.261189
1194.582031	-9.966882
1193.492188	-9.628871
1192.401367	-103.101257
1191.311523	-126.950226
1190.220703	67.752945
1189.129883	-73.998039
1188.039063	-71.706284
1186.947266	-16.692545
1185.856445	-57.839249
1184.764648	-70.273140
1183.671875	53.945881
1182.580078	58.039673
1181.487305	33.237415
1180.394531	161.762512
1179.301758	105.519447
1178.208984	322.367828
1177.115234	265.843628
1176.021484	455.929779
1174.927734	530.824890
1173.833008	528.923096
1172.738281	431.110199
1171.643555	524.644592
1170.548828	567.725098
1169.454102	546.028137
1168.358398	373.503082
1167.262695	483.036743
1166.166992	604.297974
1165.070313	593.878296
1163.973633	652.576355
1162.876953	390.934235
1161.780273	506.597534
1160.683594	688.877930
1159.585938	613.051086
1158.488281	866.445129
1157.389648	749.653748
1156.291992	849.808899
1155.193359	785.138611
1154.094727	846.678040
1152.996094	567.042114
1151.896484	690.158997
1150.796875	603.291992
1149.697266	604.401123
1148.597656	636.253845
1147.498047	551.178345
1146.397461	570.684143
1145.296875	468.553589
1144.195313	604.232483
1143.094727	692.027161
1141.993164	646.344543
1140.891602	716.981689
1139.789063	979.950317
1138.687500	978.692566
1137.584961	989.085571
1136.482422	1110.909058
1135.379883	1344.087769
1134.276367	1249.170654
1133.172852	1436.615234
1132.069336	1386.336548
1130.964844	1703.714355
1129.861328	1531.891113
1128.756836	1763.194336
1127.652344	1875.555542
1126.546875	2042.157349
1125.442383	2025.888794
1124.336914	2097.074707
1123.230469	1980.780518
1122.125000	1966.156372
1121.018555	1996.291992
1119.912109	1964.593506
1118.805664	1913.719116
1117.699219	1786.874390
1116.591797	1763.958374
1115.484375	1885.117920
1114.376953	1778.901245
1113.268555	1717.412476
1112.160156	1719.536499
1111.051758	1645.770020
1109.943359	1853.003418
1108.833984	1651.160522
1107.725586	1749.146118
1106.616211	1742.929932
1105.505859	1663.278931
1104.396484	1604.662964
1103.286133	1607.185425
1102.175781	1600.025879
1101.064453	1675.184204
1099.954102	1641.587524
1098.842773	1546.461670
1097.731445	1547.786377
1096.619141	1654.921387
1095.507813	1429.558228
1094.395508	1524.423584
1093.282227	1614.299927
1092.169922	1416.654785
1091.056641	1543.718628
1089.943359	1373.962280
1088.830078	1606.407471
1087.716797	1502.134521
1086.602539	1632.866455
1085.488281	1603.432495
1084.373047	1564.387451
1083.258789	1541.602661
1082.143555	1485.717407
1081.028320	1530.660522
1079.913086	1627.046143
1078.796875	1662.128784
1077.680664	1704.037109
1076.564453	1604.907959
1075.448242	1195.899536
1074.331055	1528.184814
1073.213867	1280.822388
1072.096680	1312.421875
1070.979492	1378.988281
1069.861328	1159.398438
1068.743164	1174.053467
1067.625000	1256.464722
1066.505859	1158.317017
1065.386719	1149.026855
1064.267578	1134.894775
1063.148438	942.730957
1062.029297	1230.192505
1060.909180	1208.555664
1059.789063	1023.056335
1058.667969	1083.015503
1057.547852	995.532043
1056.426758	1073.887695
1055.305664	1095.990967
1054.183594	1026.832397
1053.062500	1013.644836
1051.940430	937.283630
1050.818359	975.232849
1049.695313	940.686279
1048.572266	920.045349
1047.449219	964.630615
1046.326172	848.156433
1045.203125	813.255005
1044.079102	696.668518
1042.955078	645.308838
1041.830078	575.236511
1040.706055	756.735229
1039.581055	751.729248
1038.456055	716.381714
1037.331055	555.266541
1036.205078	643.200928
1035.079102	814.809143
1033.953125	746.656433
1032.826172	718.015930
1031.700195	752.141052
1030.573242	830.371460
1029.445313	511.059418
1028.318359	545.091370
1027.190430	369.977722
1026.062500	106.660667
1024.934570	275.372406
1023.805664	216.462219
1022.676758	236.489517
1021.547852	101.027351
1020.418945	227.790314
1019.289063	291.864075
1018.159180	346.643982
1017.029297	373.592682
1015.898438	451.530304
1014.767578	545.679260
1013.636719	672.247253
1012.505859	618.124756
1011.375000	700.692200
1010.243164	905.957397
1009.111328	1034.791992
1007.978516	1302.453735
1006.846680	1287.806885
1005.713867	2020.317627
1004.581055	3171.108398
1003.447266	3484.507324
1002.313477	3048.945068
1001.179688	2611.356201
1000.045898	1871.403687
998.912109	1346.694824
997.777344	1219.500244
996.642578	1196.353882
995.506836	776.307983
994.372070	991.168213
993.236328	1157.579834
992.100586	906.544861
990.963867	957.822754
989.828125	1039.179321
988.691406	687.291626
987.553711	729.739197
986.416992	818.388428
985.279297	778.140625
984.141602	664.366943
983.003906	516.260437
981.865234	467.337158
980.726563	848.907104
979.587891	880.762817
978.448242	820.756592
977.309570	977.106689
976.169922	1020.893982
975.030273	1069.431152
973.889648	938.875671
972.749023	1265.739990
971.608398	1126.375977
970.467773	1102.076538
969.326172	1071.084473
968.184570	962.261902
967.042969	1064.796387
965.901367	669.649536
964.758789	919.388672
963.616211	861.943359
962.473633	887.262451
961.330078	715.660583
960.186523	874.322388
959.042969	815.486633
957.899414	841.638794
956.754883	797.007996
955.610352	461.877563
954.465820	658.122437
953.321289	632.542297
952.175781	563.731934
951.030273	534.064331
949.884766	575.527405
948.738281	409.167358
947.591797	622.520386
946.445313	598.368103
945.298828	476.233215
944.151367	404.637909
943.003906	522.839905
941.856445	650.357666
940.708008	572.647400
939.559570	508.908264
938.411133	461.412323
937.262695	571.552673
936.113281	595.239136
934.964844	443.629181
933.814453	558.990662
932.665039	223.391037
931.514648	118.276016
930.364258	396.077576
929.213867	280.081665
928.062500	389.754486
926.912109	285.690247
925.759766	156.893982
924.608398	187.641830
923.456055	114.005730
922.303711	140.694763
921.151367	117.606461
919.999023	56.137280
918.845703	-18.690123
917.692383	102.117249
916.539063	-115.277870
915.384766	-189.284164
914.230469	-13.319716
913.076172	-200.311966
911.920898	-185.042328
910.766602	-269.359314
909.611328	-208.256714
908.455078	-248.978149
907.299805	-69.578697
906.143555	51.045422
904.987305	-161.219666
903.830078	-1.671390
902.673828	112.724098
901.516602	150.308975
900.359375	192.618607
899.201172	307.543396
898.042969	13.112282
896.884766	92.249962
895.726563	53.960125
894.567383	15.896166
893.408203	258.331085
892.249023	112.156929
891.088867	305.142578
889.929688	197.804306
888.769531	86.191116
887.608398	56.095554
886.448242	-50.559029
885.287109	186.022095
884.125977	43.639217
882.963867	127.051842
881.801758	122.639893
880.639648	-219.783524
879.477539	105.275299
878.315430	198.227951
877.152344	214.690582
875.989258	240.296036
874.825195	178.211304
873.661133	114.035660
872.497070	146.799454
871.333008	177.418747
870.168945	88.907219
869.003906	7.305091
867.838867	-164.095856
866.672852	85.087418
865.506836	62.295818
864.340820	80.053459
863.174805	70.931297
862.008789	192.160400
860.841797	93.367065
859.674805	369.587311
858.506836	439.271667
857.339844	399.026337
856.171875	379.053680
855.003906	518.376648
853.834961	437.948761
852.666016	292.587738
851.497070	236.975479
850.328125	284.486328
849.158203	233.441971
847.988281	151.083771
846.818359	55.341637
845.647461	-38.102409
844.477539	34.098305
843.306641	32.433506
842.134766	243.275467
840.963867	266.132050
839.791992	165.992950
838.619141	302.828033
837.447266	271.943237
836.274414	131.563446
835.101563	216.813950
833.928711	293.039886
832.754883	172.706207
831.581055	230.940430
830.407227	503.316223
829.232422	320.354248
828.058594	496.514709
826.883789	384.840302
825.708008	206.254318
824.533203	295.128723
823.357422	245.706116
822.181641	234.076797
821.004883	104.300217
819.828125	94.721901
818.651367	31.595791
817.474609	126.409332
816.296875	5.203303
815.119141	32.980179
813.941406	-130.678604
812.763672	-18.663181
811.584961	-58.015900
810.406250	-55.271538
809.226563	-6.012542
808.047852	-205.764084
806.868164	-132.385101
805.688477	-83.634048
804.507813	-63.932327
803.327148	195.291245
802.146484	-62.809517
800.965820	45.075619
799.784180	-46.885036
798.603516	29.525951
797.420898	-40.592518
796.239258	-62.119316
795.056641	-48.374096
793.874023	75.928589
792.691406	-37.010372
791.507813	55.829739
790.324219	-13.184567
789.140625	-195.248413
787.956055	-14.551054
786.772461	37.538074
785.586914	67.280365
784.402344	-95.577141
783.216797	225.549362
782.032227	-37.154644
780.845703	73.468239
779.660156	26.975580
778.473633	33.294254
777.287109	34.974396
776.100586	-14.336273
774.913086	26.644732
773.725586	-69.408264
772.538086	74.807358
771.349609	-28.259817
770.161133	221.281509
768.972656	155.271698
767.784180	71.449760
766.594727	183.550537
765.405273	268.956177
764.215820	105.259796
763.026367	278.301880
761.835938	543.511841
760.645508	544.314331
759.454102	813.340942
758.262695	756.500671
757.072266	855.634827
755.879883	1029.289795
754.688477	936.712341
753.496094	863.778809
752.303711	918.135193
751.110352	833.914673
749.917969	804.471863
748.724609	814.402405
747.530273	767.104980
746.336914	816.238281
745.142578	751.119690
743.948242	771.439636
742.752930	537.240234
741.558594	734.930908
740.363281	548.830872
739.166992	441.594299
737.971680	443.849426
736.775391	485.431305
735.579102	432.741516
734.381836	292.421539
733.185547	375.351074
731.988281	283.112274
730.790039	573.715149
729.592773	262.640747
728.394531	373.708801
727.196289	388.497375
725.997070	519.095093
724.797852	413.616394
723.598633	450.184601
722.399414	508.580322
721.199219	409.736389
719.999023	391.735596
718.798828	471.992645
717.598633	534.795349
716.397461	549.621033
715.196289	477.256805
713.994141	468.230957
712.792969	234.743607
711.590820	295.692383
710.388672	317.489349
709.185547	241.349747
707.982422	339.606384
706.779297	320.359833
705.576172	170.640274
704.372070	206.140793
703.167969	202.613541
701.963867	-35.693726
700.759766	87.329918
699.554688	88.713669
698.349609	105.509476
697.143555	52.952621
695.938477	-49.343040
694.732422	-77.505928
693.525391	77.015808
692.319336	-67.947945
691.112305	-247.330887
689.905273	22.895666
688.697266	65.422707
687.490234	51.795044
686.282227	-130.720459
685.073242	-89.524223
683.865234	42.990490
682.656250	13.188321
681.447266	102.876907
680.237305	82.346512
679.028320	31.809402
677.818359	-46.538887
676.607422	152.565720
675.397461	18.585102
674.186523	64.585518
672.975586	54.638199
671.763672	-199.378418
670.551758	-16.171490
669.339844	39.721096
668.127930	98.064316
666.915039	-7.523551
665.703125	127.032990
664.489258	274.800659
663.276367	213.337616
662.062500	29.146746
660.848633	7.194830
659.634766	86.940857
658.419922	5.120268
657.205078	-82.884537
655.990234	-153.362488
654.775391	-33.876301
653.559570	-60.793804
652.343750	-40.106106
651.126953	-301.466949
649.911133	-77.960182
648.694336	-37.455254
647.477539	44.035069
646.259766	170.769608
645.041992	230.786499
643.824219	88.568756
642.606445	118.468559
641.387695	128.962616
640.168945	72.723564
638.950195	-24.448586
637.730469	-95.942368
636.511719	-21.529169
635.291016	-5.374913
634.071289	57.709541
632.850586	66.753754
631.629883	-16.899925
630.409180	-85.948174
629.188477	61.206478
627.966797	8.249962
626.745117	117.653328
625.522461	-103.855835
624.300781	190.518600
623.078125	250.334427
621.854492	296.342255
620.631836	403.435791
619.408203	153.908142
618.184570	40.337238
616.960938	-46.628281
615.736328	23.436853
614.511719	96.281494
613.287109	28.486782
612.061523	-75.177689
610.835938	31.077614
609.610352	26.361032
608.384766	11.070436
607.158203	-76.887634
605.931641	-117.962738
604.705078	73.472862
