# Supplementary material for: Raman spectroscopy accurately differentiates mucosal healing from non-healing and biochemical changes following biological therapy in inflammatory bowel disease
Source: PLoS One. 2021 Jun 2;16(6):e0252210. doi: 10.1371/journal.pone.0252210 (PMC8172032; doi:10.1371/journal.pone.0252210)
Supplement: S4 Dataset — (ZIP) [file pone.0252210.s006.zip › CD Mucosal healing/EC034-1_base sub CR removed_25__X_24007.1__Y_21258.8__Z_371.683__Time_281.txt]

1714.671875	-34.093647
1713.695313	105.799423
1712.718750	2.685613
1711.742188	4.069475
1710.764648	-96.554688
1709.787109	-12.293266
1708.809570	-5.870592
1707.831055	-152.251907
1706.853516	-36.120953
1705.875000	-62.038342
1704.896484	-29.083359
1703.916992	-60.427616
1702.938477	-32.885086
1701.958984	-53.536243
1700.979492	62.242779
1700.000000	-129.554764
1699.019531	-48.548134
1698.040039	45.836395
1697.059570	9.253522
1696.079102	58.234921
1695.097656	-58.380337
1694.117188	166.978699
1693.135742	85.240311
1692.154297	62.346245
1691.172852	-0.482809
1690.190430	102.223885
1689.208008	63.600792
1688.225586	49.104027
1687.243164	104.052208
1686.260742	92.447266
1685.277344	174.237152
1684.293945	117.557816
1683.310547	-34.868923
1682.327148	97.895325
1681.343750	110.913208
1680.359375	100.095490
1679.375000	12.243180
1678.390625	129.481201
1677.405273	169.655655
1676.419922	321.683105
1675.435547	298.306915
1674.449219	291.029236
1673.463867	257.353607
1672.478516	194.628815
1671.492188	248.991272
1670.505859	287.563843
1669.519531	541.403687
1668.532227	216.480667
1667.544922	390.926819
1666.557617	366.429169
1665.570313	525.200439
1664.583008	323.307617
1663.594727	546.016602
1662.607422	514.268311
1661.619141	456.193970
1660.629883	403.615448
1659.641602	332.704132
1658.652344	354.716339
1657.663086	379.548462
1656.673828	404.549530
1655.684570	241.750183
1654.694336	566.214600
1653.704102	255.608261
1652.713867	307.776489
1651.723633	198.746933
1650.732422	256.536682
1649.742188	288.045166
1648.750977	137.312958
1647.758789	111.020790
1646.767578	-158.161270
1645.775391	-38.748970
1644.784180	112.478683
1643.791992	-34.572170
1642.798828	-23.010366
1641.806641	102.204681
1640.813477	-68.016243
1639.820313	-66.526360
1638.827148	-35.867901
1637.833008	-28.808886
1636.839844	2.133700
1635.845703	-69.590508
1634.851563	-96.336800
1633.856445	-133.471466
1632.862305	-99.321487
1631.867188	-157.223862
1630.872070	-70.153297
1629.876953	-130.395660
1628.881836	-161.529816
1627.885742	-155.690018
1626.889648	47.569672
1625.893555	-38.436630
1624.897461	-142.689285
1623.900391	-70.648369
1622.903320	-171.989655
1621.906250	-44.561230
1620.909180	75.041206
1619.912109	89.636513
1618.914063	-5.965915
1617.916016	-41.039173
1616.917969	28.996283
1615.919922	20.369890
1614.920898	51.191689
1613.921875	-20.210800
1612.922852	0.295645
1611.923828	-94.489731
1610.924805	-21.381464
1609.924805	-66.167549
1608.924805	-74.173759
1607.924805	41.022209
1606.924805	229.574570
1605.923828	17.468086
1604.922852	35.902100
1603.921875	85.798431
1602.920898	-63.149590
1601.919922	31.337799
1600.917969	-156.664474
1599.916016	-33.331814
1598.914063	123.984215
1597.912109	48.628387
1596.909180	33.452728
1595.906250	5.257758
1594.903320	0.621696
1593.900391	3.855689
1592.896484	-120.832550
1591.893555	-78.357002
1590.889648	-64.588440
1589.885742	-9.052111
1588.880859	-5.702212
1587.876953	44.616512
1586.872070	58.415401
1585.867188	-73.784866
1584.862305	44.320263
1583.856445	50.315834
1582.851563	103.215042
1581.845703	205.584183
1580.839844	99.554840
1579.833008	48.245922
1578.827148	194.805496
1577.820313	68.005028
1576.813477	27.119358
1575.806641	82.497757
1574.798828	57.202084
1573.791992	109.916832
1572.784180	58.589813
1571.775391	113.833580
1570.767578	65.080872
1569.759766	13.724770
1568.750977	48.083096
1567.742188	178.489731
1566.732422	137.431931
1565.723633	52.229156
1564.713867	156.491226
1563.704102	177.634323
1562.694336	198.728424
1561.684570	147.147308
1560.673828	129.253235
1559.664063	-52.011597
1558.652344	-2.555002
1557.641602	54.609657
1556.630859	-35.985775
1555.619141	-72.197769
1554.607422	93.561974
1553.595703	-85.181122
1552.583984	-20.560740
1551.571289	69.853218
1550.558594	134.292969
1549.545898	-54.887753
1548.533203	136.170685
1547.519531	76.242081
1546.506836	171.404739
1545.493164	214.760651
1544.479492	71.963028
1543.464844	63.510685
1542.451172	60.164715
1541.436523	12.842699
1540.421875	190.112808
1539.407227	176.203217
1538.391602	-85.549477
1537.375977	1.094580
1536.361328	90.213478
1535.344727	1.238175
1534.329102	-74.874420
1533.312500	-1.497985
1532.296875	94.975037
1531.280273	83.087746
1530.262695	-13.902711
1529.246094	64.245064
1528.228516	101.068993
1527.210938	-70.767609
1526.193359	37.994732
1525.175781	-20.664284
1524.157227	-115.408516
1523.138672	124.258827
1522.120117	101.385918
1521.101563	-116.998558
1520.082031	-21.707521
1519.063477	14.346995
1518.043945	135.109039
1517.024414	-29.463989
1516.003906	83.382698
1514.983398	-212.258026
1513.963867	113.548347
1512.943359	28.378109
1511.921875	45.824013
1510.901367	-16.359961
1509.879883	70.198524
1508.858398	-61.384071
1507.836914	-82.717766
1506.815430	-124.632774
1505.792969	-153.797562
1504.770508	-190.716339
1503.748047	13.155275
1502.725586	-267.301361
1501.702148	-25.243664
1500.678711	-264.762360
1499.655273	-33.201084
1498.631836	-78.242882
1497.608398	-131.016998
1496.583984	-132.681046
1495.559570	-19.313530
1494.535156	47.900200
1493.510742	15.298762
1492.485352	-14.811738
1491.460938	47.032421
1490.435547	-3.654481
1489.409180	37.569107
1488.383789	-61.758915
1487.357422	78.910103
1486.331055	17.767471
1485.304688	94.415672
1484.278320	45.923988
1483.250977	58.612835
1482.224609	155.416946
1481.197266	167.950790
1480.168945	246.701553
1479.141602	182.614105
1478.113281	276.499908
1477.084961	370.286835
1476.056641	201.580963
1475.028320	129.676300
1473.999023	312.381775
1472.969727	431.307587
1471.940430	445.770355
1470.911133	442.360077
1469.881836	517.773193
1468.851563	534.590027
1467.821289	536.091858
1466.791016	646.877747
1465.759766	666.046204
1464.729492	608.924072
1463.698242	640.708435
1462.666992	776.595093
1461.635742	716.807983
1460.603516	857.607666
1459.571289	708.881592
1458.539063	788.627014
1457.506836	860.689087
1456.474609	757.616882
1455.441406	740.792114
1454.408203	749.302368
1453.375000	841.452820
1452.341797	872.691956
1451.307617	1050.879883
1450.274414	770.328735
1449.240234	874.939941
1448.205078	797.104431
1447.170898	790.194031
1446.135742	988.329773
1445.100586	804.140686
1444.065430	923.695435
1443.030273	936.914368
1441.994141	894.448425
1440.958984	768.534851
1439.921875	455.529114
1438.885742	754.431946
1437.849609	701.876770
1436.812500	404.211700
1435.775391	445.201630
1434.738281	478.588135
1433.701172	592.764099
1432.663086	259.992798
1431.625000	268.129822
1430.586914	420.112091
1429.548828	501.379395
1428.509766	289.981049
1427.470703	189.644760
1426.431641	268.382599
1425.392578	-18.451628
1424.353516	244.299637
1423.313477	234.785355
1422.273438	28.772213
1421.233398	26.881605
1420.193359	-45.509235
1419.152344	-29.746431
1418.111328	104.332138
1417.070313	47.100750
1416.029297	72.941490
1414.987305	66.075661
1413.946289	174.932465
1412.904297	42.359550
1411.862305	2.880195
1410.819336	-8.921943
1409.776367	-63.416225
1408.734375	-208.298309
1407.691406	-132.062164
1406.647461	-80.954605
1405.604492	-4.724677
1404.560547	-136.856430
1403.516602	-22.952873
1402.472656	-117.326401
1401.427734	-20.984024
1400.382813	-4.906798
1399.337891	18.718801
1398.292969	-82.979256
1397.248047	-101.885712
1396.202148	97.259148
1395.156250	153.549210
1394.110352	14.477601
1393.064453	25.763048
1392.018555	-17.997828
1390.971680	95.995834
1389.924805	124.892326
1388.877930	83.758926
1387.830078	-39.872944
1386.782227	-5.839554
1385.734375	130.748596
1384.686523	149.823944
1383.638672	-13.520919
1382.589844	8.165515
1381.541016	197.283951
1380.492188	-10.786937
1379.443359	16.029737
1378.394531	-129.390320
1377.344727	137.176041
1376.294922	-280.141327
1375.245117	-103.375931
1374.194336	58.392738
1373.143555	-71.662697
1372.092773	17.827496
1371.041992	-12.329472
1369.991211	-27.461168
1368.939453	149.343353
1367.887695	7.229982
1366.835938	-17.692400
1365.784180	-40.054169
1364.731445	-17.537960
1363.679688	-89.555412
1362.626953	-198.818909
1361.573242	-59.161850
1360.520508	0.898235
1359.466797	115.703957
1358.413086	-18.134672
1357.359375	-22.579247
1356.305664	52.578548
1355.250977	-51.157997
1354.196289	-157.270020
1353.141602	49.698784
1352.086914	177.176376
1351.031250	-35.491016
1349.975586	106.966133
1348.919922	18.624163
1347.864258	-10.065613
1346.808594	323.502411
1345.751953	366.808472
1344.695313	110.129486
1343.638672	203.176468
1342.581055	184.710083
1341.523438	275.348785
1340.466797	259.490021
1339.408203	211.492233
1338.350586	210.639542
1337.291992	63.771935
1336.234375	124.967178
1335.174805	309.930054
1334.116211	358.801270
1333.057617	274.136688
1331.998047	110.428810
1330.938477	159.504272
1329.878906	418.753540
1328.818359	280.027679
1327.757813	304.517334
1326.697266	279.651001
1325.636719	131.362976
1324.576172	123.961601
1323.514648	180.813843
1322.453125	227.833527
1321.391602	171.248871
1320.330078	240.583969
1319.267578	226.077988
1318.205078	251.102509
1317.142578	192.345596
1316.080078	311.168182
1315.016602	331.412231
1313.953125	307.356140
1312.889648	192.222137
1311.826172	82.125008
1310.761719	415.375580
1309.698242	430.957275
1308.633789	244.754913
1307.569336	29.161785
1306.503906	436.178314
1305.438477	353.580444
1304.373047	332.557068
1303.307617	237.839020
1302.242188	96.513618
1301.175781	277.254364
1300.109375	273.688416
1299.042969	218.591507
1297.976563	183.221756
1296.909180	290.336823
1295.841797	296.804810
1294.774414	190.419922
1293.707031	211.735199
1292.638672	90.795547
1291.571289	131.847931
1290.502930	131.240723
1289.433594	297.399109
1288.365234	230.672272
1287.295898	124.808243
1286.226563	244.449951
1285.157227	241.606354
1284.086914	-6.099194
1283.017578	79.350906
1281.947266	118.292992
1280.876953	230.685135
1279.805664	213.382248
1278.734375	196.128418
1277.663086	355.024384
1276.591797	301.148346
1275.520508	369.574707
1274.448242	203.359650
1273.375977	460.015625
1272.303711	183.986038
1271.231445	360.000519
1270.158203	350.371246
1269.085938	540.990723
1268.011719	367.842285
1266.938477	404.686890
1265.865234	612.344482
1264.791016	763.832581
1263.716797	559.206116
1262.641602	571.710083
1261.567383	593.990417
1260.492188	448.113281
1259.416992	604.482178
1258.341797	429.483856
1257.265625	498.151489
1256.190430	488.890503
1255.114258	511.304382
1254.037109	370.645172
1252.960938	342.013397
1251.883789	383.967804
1250.806641	455.111877
1249.729492	414.375336
1248.652344	507.397797
1247.574219	374.326904
1246.496094	360.413513
1245.417969	368.388184
1244.338867	381.229523
1243.260742	216.783981
1242.181641	387.505981
1241.102539	436.782104
1240.022461	381.679962
1238.943359	382.421814
1237.863281	373.466125
1236.783203	279.628174
1235.702148	343.457001
1234.622070	351.501984
1233.541016	335.307617
1232.459961	234.306290
1231.377930	252.066666
1230.296875	325.532593
1229.214844	377.169525
1228.132813	305.302429
1227.050781	354.497772
1225.967773	323.801788
1224.884766	179.396881
1223.801758	107.622002
1222.718750	103.591484
1221.634766	193.855484
1220.550781	160.782944
1219.466797	91.463844
1218.382813	82.575027
1217.298828	351.499420
1216.213867	207.278381
1215.128906	2.740915
1214.042969	22.802376
1212.958008	79.047470
1211.872070	137.664246
1210.786133	78.023735
1209.700195	61.810696
1208.613281	154.104538
1207.526367	284.916016
1206.439453	309.590088
1205.352539	187.230438
1204.265625	144.415421
1203.177734	-54.978710
1202.089844	176.781601
1201.001953	30.396788
1199.913086	-46.137775
1198.824219	144.479904
1197.735352	-69.244049
1196.646484	-97.665771
1195.557617	-263.189270
1194.467773	-236.305557
1193.377930	-82.047432
1192.288086	-57.673359
1191.197266	-194.337448
1190.106445	19.780102
1189.015625	-97.683601
1187.924805	-337.592438
1186.833984	-106.871773
1185.742188	32.501926
1184.650391	-195.372040
1183.557617	-140.078537
1182.465820	-207.170135
1181.373047	-226.306320
1180.280273	39.840927
1179.187500	-27.350973
1178.093750	-84.964035
1177.000977	-63.519234
1175.907227	-20.563936
1174.812500	-56.697296
1173.718750	-6.653924
1172.624023	-88.330940
1171.529297	-217.874634
1170.434570	18.686323
1169.338867	102.001205
1168.244141	99.142433
1167.148438	220.579834
1166.051758	-167.269058
1164.956055	44.914551
1163.859375	63.411831
1162.762695	84.247780
1161.666016	-164.856171
1160.568359	-55.711807
1159.470703	132.123978
1158.373047	31.030857
1157.275391	-24.719854
1156.176758	96.053123
1155.079102	95.087273
1153.979492	27.302694
1152.880859	57.257545
1151.782227	108.608727
1150.682617	121.761055
1149.583008	65.773346
1148.482422	50.256428
1147.382813	-31.973471
1146.282227	-109.450493
1145.181641	27.294540
1144.080078	47.320621
1142.979492	-115.906258
1141.877930	-81.671432
1140.776367	-40.361973
1139.673828	84.099594
1138.572266	61.084892
1137.469727	225.781982
1136.367188	52.965141
1135.263672	53.590672
1134.161133	142.049088
1133.057617	230.421799
1131.954102	406.543823
1130.849609	269.260071
1129.745117	385.884186
1128.641602	241.469223
1127.536133	227.514160
1126.431641	204.042969
1125.326172	336.998993
1124.220703	284.985199
1123.115234	353.802673
1122.009766	135.894089
1120.903320	237.786819
1119.796875	254.346695
1118.690430	277.960815
1117.583008	183.176987
1116.475586	348.694183
1115.368164	78.791130
1114.260742	194.508301
1113.152344	45.283089
1112.044922	63.948055
1110.936523	153.473236
1109.827148	120.033806
1108.718750	188.169617
1107.609375	194.820297
1106.500000	243.939117
1105.389648	222.168472
1104.280273	247.585556
1103.169922	150.240173
1102.059570	208.620941
1100.948242	424.976624
1099.837891	270.960876
1098.726563	227.792282
1097.615234	326.041656
1096.502930	214.471329
1095.390625	166.537003
1094.278320	219.883835
1093.166016	322.632599
1092.053711	359.381653
1090.940430	158.333725
1089.827148	296.241516
1088.713867	182.303955
1087.599609	61.331188
1086.485352	493.057465
1085.371094	277.971771
1084.256836	201.653000
1083.141602	287.503052
1082.027344	190.026031
1080.912109	308.684174
1079.795898	84.375687
1078.680664	249.924118
1077.564453	241.660767
1076.448242	390.626770
1075.331055	316.597015
1074.213867	338.764038
1073.096680	182.662842
1071.979492	113.375282
1070.862305	-28.565559
1069.744141	242.030273
1068.625977	184.449097
1067.507813	133.910538
1066.388672	160.668976
1065.270508	84.383247
1064.151367	120.486099
1063.031250	179.964722
1061.912109	225.374451
1060.791992	284.788635
1059.671875	136.014252
1058.550781	204.759781
1057.430664	149.575714
1056.309570	47.664330
1055.188477	6.552299
1054.066406	166.361237
1052.945313	52.837925
1051.823242	149.517670
1050.700195	129.423843
1049.578125	41.662575
1048.455078	166.282883
1047.332031	141.545807
1046.208984	114.493263
1045.084961	162.072113
1043.960938	67.430099
1042.836914	82.384529
1041.712891	-144.999252
1040.587891	-8.845613
1039.462891	-159.225616
1038.337891	-11.464550
1037.212891	43.119152
1036.086914	-204.889847
1034.960938	-57.183792
1033.834961	130.018494
1032.708984	110.147568
1031.582031	4.259824
1030.455078	-17.867313
1029.328125	59.978931
1028.200195	-110.834450
1027.072266	-406.999847
1025.944336	-57.308376
1024.816406	-67.683052
1023.687500	-6.066366
1022.558594	-123.173279
1021.429688	-163.623093
1020.300781	-125.149353
1019.170898	29.298658
1018.041016	-180.359375
1016.911133	-160.376556
1015.780273	102.990280
1014.649414	20.994692
1013.518555	-95.682869
1012.387695	0.814804
1011.255859	37.088387
1010.124023	66.434250
1008.992188	5.531838
1007.860352	319.565460
1006.727539	108.323364
1005.594727	195.585175
1004.461914	490.960938
1003.329102	598.975708
1002.195313	445.793884
1001.061523	454.478058
999.927734	354.616730
998.792969	40.035492
997.658203	169.002823
996.523438	279.483215
995.388672	112.984047
994.252930	18.134714
993.117188	-81.239845
991.981445	-30.602955
990.844727	-19.149397
989.708984	56.899658
988.572266	174.442245
987.434570	165.235794
986.297852	13.248289
985.160156	64.062538
984.022461	2.068475
982.884766	103.605370
981.746094	-87.166840
980.607422	2.932607
979.468750	93.039810
978.329102	203.850937
977.190430	241.082123
976.050781	110.519913
974.910156	163.939117
973.770508	153.047760
972.629883	121.534935
971.489258	129.133621
970.348633	240.111618
969.207031	-0.155025
968.065430	60.410255
966.923828	77.402336
965.781250	193.083115
964.639648	308.766144
963.496094	52.973286
962.353516	93.087158
961.210938	71.353996
960.067383	-30.517868
958.923828	115.126678
957.779297	148.527267
956.635742	-65.328568
955.491211	-93.602150
954.345703	-121.810982
953.201172	209.293839
952.055664	133.094193
950.910156	198.784714
949.764648	104.439491
948.618164	14.761271
947.471680	167.441574
946.325195	34.484108
945.178711	25.000940
944.031250	157.173447
942.883789	47.302246
941.736328	72.221039
940.587891	10.453066
939.439453	167.811447
938.291016	-19.312567
937.142578	19.488850
935.993164	28.679468
934.843750	215.723511
933.694336	67.710381
932.544922	-36.891628
931.394531	-54.832512
930.244141	-2.116092
929.093750	48.346962
927.942383	-21.814383
926.791016	-50.929325
925.639648	-48.129299
924.488281	38.880989
923.335938	16.733526
922.183594	15.104727
921.031250	-125.140831
919.877930	66.523422
918.724609	58.199501
917.571289	-70.469749
916.417969	-90.028023
915.263672	-132.240677
914.109375	77.568291
912.955078	112.575844
911.800781	-24.827230
910.645508	-148.517532
909.490234	-124.706985
908.334961	-168.887634
907.178711	-185.811035
906.022461	-150.569153
904.866211	-131.169708
903.709961	-157.048203
902.552734	7.341704
901.395508	6.409849
900.238281	-152.934586
899.080078	-165.082718
897.921875	-161.359222
896.763672	32.390148
895.605469	40.641930
894.446289	28.568499
893.287109	-125.872742
892.127930	-81.359612
890.967773	-82.029266
889.807617	-116.557228
888.647461	20.572006
887.487305	80.895416
886.326172	35.126457
885.165039	-175.333359
884.003906	47.478691
882.842773	107.805603
881.680664	-154.341309
880.518555	-42.117245
879.356445	173.744171
878.193359	53.763081
877.030273	179.405289
875.867188	-3.566742
874.703125	9.456969
873.540039	-90.081085
872.375977	-0.510569
871.210938	136.274734
870.046875	84.028809
868.881836	52.049934
867.716797	208.964966
866.550781	114.024483
865.385742	131.501984
864.219727	133.236755
863.052734	103.515633
861.886719	156.900238
860.719727	187.798187
859.552734	205.203537
858.384766	-39.993530
857.217773	188.350693
856.049805	243.843964
854.880859	256.685242
853.712891	303.138428
852.543945	118.662781
851.375000	70.965347
850.205078	204.759506
849.036133	165.986038
847.866211	140.646118
846.696289	77.234001
845.525391	105.604630
844.354492	169.744476
843.183594	74.972740
842.012695	152.457230
840.840820	153.841934
839.668945	296.052917
838.497070	42.520725
837.324219	110.881493
836.151367	36.187370
834.978516	-7.232594
833.805664	159.250473
832.631836	35.376163
831.458008	161.520050
830.284180	124.661629
829.110352	67.703293
827.935547	240.474442
826.760742	241.414291
825.584961	240.082703
824.410156	107.203072
823.234375	-54.626514
822.058594	155.632050
820.881836	78.417435
819.705078	3.421199
818.528320	4.108429
817.351563	29.231354
816.173828	125.502052
814.996094	217.228531
813.818359	30.839874
812.639648	4.592057
811.461914	-39.477894
810.283203	-110.248978
809.103516	-12.162254
807.923828	-11.921006
806.745117	19.362490
805.564453	-62.669018
804.384766	-115.854355
803.204102	-135.777893
802.023438	130.496109
800.842773	-24.905649
799.661133	-64.961639
798.479492	-171.572784
797.297852	3.348651
796.115234	-176.478546
794.932617	-234.407227
793.750000	46.569450
792.567383	119.174126
791.383789	-9.806085
790.200195	-8.172887
789.016602	132.833618
787.832031	32.539581
786.648438	-58.911869
785.463867	28.762308
784.278320	-3.058815
783.092773	-163.130524
781.908203	-199.417847
780.721680	-45.728210
779.536133	52.613895
778.349609	-81.032570
777.163086	-79.984955
775.975586	132.919815
774.789063	-62.597675
773.601563	117.005951
772.413086	64.860214
771.225586	63.414597
770.037109	-180.607941
768.848633	0.863538
767.660156	-40.377075
766.470703	90.207382
765.281250	59.886330
764.091797	0.908882
762.901367	146.669647
761.710938	263.705872
760.520508	37.347862
759.330078	160.876129
758.138672	-36.834183
756.947266	99.771080
755.755859	-14.357506
754.563477	225.414047
753.371094	146.401825
752.178711	67.395386
750.986328	67.470497
749.792969	69.711395
748.599609	177.306503
747.405273	-59.780006
746.211914	54.332188
745.017578	-51.023899
743.823242	111.242722
742.627930	113.333626
741.433594	-81.898941
740.238281	102.129066
739.041992	-55.789478
737.846680	-12.086346
736.650391	57.868443
735.454102	24.864418
734.256836	18.140444
733.059570	70.514435
731.862305	-128.782043
730.665039	98.619278
729.466797	87.512077
728.268555	-102.891113
727.070313	154.967499
725.872070	41.155514
724.672852	58.514534
723.473633	104.280563
722.273438	193.722031
721.074219	178.332108
719.874023	239.375961
718.673828	-68.438766
717.472656	-142.606247
716.271484	79.979584
715.070313	-46.472069
713.869141	189.133759
712.666992	71.501244
711.464844	62.935486
710.262695	102.350754
709.059570	45.934658
707.856445	17.901346
706.653320	-66.685585
705.450195	90.456192
704.246094	77.810226
703.041992	-39.222103
701.837891	-29.971874
700.632813	-31.546335
699.428711	-143.952866
698.222656	58.961567
697.017578	81.454674
695.811523	180.048370
694.605469	26.667763
693.399414	-137.433685
692.192383	-153.740219
690.986328	-159.112991
689.778320	-60.241062
688.571289	-156.625259
687.363281	-16.435822
686.155273	-62.756458
684.947266	136.039688
683.738281	-38.044590
682.529297	32.934784
681.320313	12.952949
680.111328	-37.268993
678.901367	-63.567379
677.691406	-256.499908
676.481445	-161.349792
675.270508	-102.958549
674.059570	65.835213
672.848633	55.078804
671.636719	31.426512
670.425781	18.673948
669.213867	79.502151
668.000977	27.990072
666.789063	134.310287
665.576172	98.075195
664.362305	-56.860554
663.149414	90.638451
661.935547	-12.281594
660.721680	-84.876389
659.507813	-168.166458
658.292969	35.551319
657.078125	-34.678936
655.863281	-238.515335
654.647461	51.452507
653.431641	99.939522
652.215820	122.583534
651.000000	201.258362
649.783203	92.544067
648.566406	225.065231
647.349609	28.167255
646.132813	27.222500
644.915039	17.669910
643.697266	-71.480835
642.478516	91.033554
641.259766	-79.843529
640.041992	177.133667
638.822266	154.543442
637.603516	138.360153
636.383789	-28.257444
635.164063	247.577133
633.943359	74.414574
632.723633	-135.257202
631.502930	97.202354
630.281250	114.852585
629.060547	181.705627
627.838867	134.704422
626.617188	27.522106
625.394531	-79.788620
624.172852	112.830780
622.950195	-54.851223
621.726563	6.551135
620.503906	67.683250
619.280273	173.493057
618.056641	-72.137131
616.832031	-106.058311
615.608398	-7.606761
614.383789	7.013127
613.158203	98.257729
611.933594	189.074188
610.708008	72.046814
609.482422	-111.629532
608.255859	46.227142
607.030273	-219.505157
605.803711	54.771942
604.576172	-21.861916
