# Supplementary material for: Raman spectroscopy accurately differentiates mucosal healing from non-healing and biochemical changes following biological therapy in inflammatory bowel disease
Source: PLoS One. 2021 Jun 2;16(6):e0252210. doi: 10.1371/journal.pone.0252210 (PMC8172032; doi:10.1371/journal.pone.0252210)
Supplement: S4 Dataset — (ZIP) [file pone.0252210.s006.zip › CD Mucosal healing/EC042-1_base sub CR removed_41__X_-26576.8__Y_40169.2__Time_457.txt]

1714.793945	2.224935
1713.817383	24.256451
1712.840820	-85.474174
1711.864258	-31.563366
1710.886719	-68.836739
1709.909180	-84.583084
1708.931641	-3.756984
1707.953125	119.971870
1706.975586	40.264160
1705.997070	-242.813354
1705.018555	-110.583611
1704.040039	-71.888252
1703.060547	-91.900032
1702.081055	-28.709518
1701.101563	152.422287
1700.122070	82.376167
1699.142578	52.776310
1698.162109	23.470169
1697.181641	133.490921
1696.201172	3.349261
1695.220703	301.047333
1694.239258	104.877693
1693.257813	181.547974
1692.276367	207.879639
1691.294922	408.104614
1690.313477	627.356567
1689.331055	513.459167
1688.348633	317.396118
1687.366211	495.201538
1686.383789	569.439270
1685.400391	835.995178
1684.416992	1014.996094
1683.433594	813.460266
1682.450195	884.205200
1681.465820	1258.972046
1680.482422	1144.274170
1679.498047	944.949463
1678.512695	1174.656738
1677.528320	1282.456421
1676.542969	1167.289673
1675.558594	1345.285034
1674.572266	1616.746948
1673.586914	1628.181152
1672.601563	1568.418823
1671.615234	1875.874023
1670.628906	1827.806763
1669.642578	1958.262939
1668.655273	1518.338623
1667.668945	2000.348999
1666.681641	1967.808228
1665.694336	1925.239014
1664.706055	2233.400635
1663.718750	2205.187988
1662.730469	2331.323242
1661.742188	2187.560303
1660.753906	2073.580322
1659.764648	2286.122314
1658.775391	2231.550293
1657.787109	2498.075439
1656.796875	2441.920166
1655.807617	2428.722412
1654.818359	2365.786865
1653.828125	2067.873779
1652.837891	2103.998291
1651.846680	1870.814087
1650.856445	1699.105957
1649.865234	1736.859131
1648.874023	1352.167847
1647.882813	1367.227783
1646.891602	1018.161987
1645.899414	1018.437988
1644.907227	739.255676
1643.915039	751.144836
1642.922852	760.875244
1641.930664	530.901123
1640.937500	304.125061
1639.944336	608.190002
1638.951172	350.772400
1637.957031	333.877350
1636.963867	433.451355
1635.969727	90.582527
1634.975586	-72.504211
1633.981445	49.451836
1632.986328	-2.092479
1631.991211	-240.186340
1630.996094	-56.501003
1630.000977	-114.682404
1629.005859	-140.872665
1628.009766	-264.039246
1627.013672	-218.420303
1626.017578	-127.749985
1625.021484	-152.465607
1624.024414	67.656906
1623.028320	80.384850
1622.031250	-37.962410
1621.033203	85.756676
1620.036133	-16.152651
1619.038086	265.682495
1618.041016	240.511459
1617.041992	359.992889
1616.043945	125.416969
1615.045898	179.823761
1614.046875	-69.832527
1613.047852	100.490059
1612.048828	132.009064
1611.048828	-268.804016
1610.049805	-29.713869
1609.049805	44.400627
1608.049805	157.983597
1607.048828	30.742708
1606.048828	176.085526
1605.047852	256.087952
1604.046875	197.498077
1603.045898	254.239639
1602.044922	-128.440338
1601.042969	156.213837
1600.041016	174.125504
1599.039063	-77.153503
1598.037109	-223.642593
1597.034180	-90.313950
1596.031250	-103.268021
1595.028320	-176.210571
1594.025391	-160.235016
1593.022461	-183.359482
1592.018555	-156.806473
1591.014648	-140.645325
1590.010742	-108.783630
1589.006836	-345.619141
1588.001953	-91.935440
1586.997070	182.529266
1585.992188	-7.205580
1584.987305	128.994812
1583.982422	189.560242
1582.976563	286.572815
1581.970703	-22.854809
1580.964844	131.429108
1579.958984	87.721886
1578.952148	184.579529
1577.945313	-62.214951
1576.938477	362.424133
1575.931641	295.109924
1574.924805	290.188080
1573.916992	326.807587
1572.909180	17.536329
1571.901367	56.639252
1570.893555	150.212418
1569.884766	-8.387115
1568.876953	308.368225
1567.868164	123.620911
1566.858398	195.901703
1565.849609	68.137550
1564.839844	295.882690
1563.830078	90.042763
1562.820313	179.913925
1561.810547	106.191902
1560.799805	221.658463
1559.790039	-49.390034
1558.779297	286.079254
1557.767578	289.513031
1556.756836	134.725525
1555.745117	111.940369
1554.733398	99.345787
1553.721680	241.935287
1552.709961	130.570709
1551.697266	283.058746
1550.685547	132.527969
1549.672852	103.451607
1548.659180	244.892548
1547.646484	166.254303
1546.632813	152.068878
1545.619141	42.029129
1544.605469	216.097458
1543.591797	103.062576
1542.577148	80.257774
1541.562500	-56.407890
1540.547852	-105.456886
1539.533203	-128.904724
1538.518555	-180.973816
1537.502930	-55.217094
1536.487305	209.557434
1535.471680	58.689232
1534.456055	21.103851
1533.439453	-96.652519
1532.422852	-75.416740
1531.406250	102.761513
1530.389648	48.707649
1529.373047	-237.429535
1528.355469	-134.812485
1527.337891	-27.353403
1526.320313	5.135928
1525.302734	111.987373
1524.284180	79.554558
1523.265625	-128.081070
1522.247070	-22.088253
1521.228516	-204.438385
1520.208984	-243.010818
1519.190430	111.467941
1518.170898	10.617635
1517.151367	-13.379456
1516.130859	49.691452
1515.111328	-95.565514
1514.090820	-187.122086
1513.070313	-232.703705
1512.049805	252.770035
1511.028320	-162.977066
1510.006836	-247.854904
1508.986328	121.060760
1507.963867	-15.691582
1506.942383	-39.831474
1505.919922	-159.091721
1504.898438	21.298119
1503.875977	-241.956131
1502.852539	-192.846191
1501.830078	-54.365448
1500.806641	129.864548
1499.783203	-62.590908
1498.759766	-88.853249
1497.736328	7.467879
1496.711914	21.597080
1495.687500	211.957458
1494.663086	-91.597488
1493.638672	-14.307893
1492.613281	300.411591
1491.587891	300.387665
1490.563477	85.493019
1489.537109	524.402100
1488.511719	301.376923
1487.485352	295.239136
1486.458984	357.795532
1485.432617	371.589813
1484.406250	517.843506
1483.379883	643.389465
1482.352539	480.385803
1481.325195	518.697449
1480.297852	674.057922
1479.269531	1183.449097
1478.241211	950.738708
1477.213867	901.400696
1476.184570	1030.156982
1475.156250	1377.718018
1474.127930	1592.503296
1473.098633	1290.144409
1472.069336	1280.436157
1471.040039	1664.991577
1470.009766	2003.369629
1468.979492	2079.403076
1467.950195	2228.993652
1466.918945	2149.449219
1465.888672	2265.530029
1464.857422	2541.484619
1463.827148	2275.926025
1462.795898	2861.365967
1461.763672	2902.811523
1460.732422	3048.221191
1459.700195	2723.691406
1458.667969	2878.898682
1457.635742	3244.531006
1456.603516	3305.391113
1455.570313	3130.144043
1454.537109	3195.773682
1453.503906	3469.168945
1452.470703	3666.266113
1451.436523	3543.774414
1450.403320	3482.059326
1449.369141	3726.783691
1448.333984	3740.767578
1447.299805	3481.168457
1446.264648	3776.029297
1445.230469	3716.308105
1444.194336	3264.197754
1443.159180	3444.778076
1442.124023	3559.424072
1441.087891	3046.685059
1440.051758	3206.702148
1439.015625	3098.605225
1437.978516	2939.911621
1436.941406	2920.208496
1435.904297	2407.797607
1434.867188	2216.345215
1433.830078	2226.955811
1432.791992	1838.570190
1431.754883	1856.747681
1430.715820	1286.796387
1429.677734	1582.546265
1428.639648	1174.319092
1427.600586	1089.051880
1426.561523	870.160461
1425.522461	840.430481
1424.482422	687.174072
1423.443359	607.085327
1422.403320	713.443909
1421.363281	837.395935
1420.322266	598.636292
1419.282227	455.696808
1418.241211	587.193237
1417.200195	456.917969
1416.159180	404.727020
1415.117188	314.830902
1414.076172	71.614517
1413.034180	195.645035
1411.992188	269.388458
1410.949219	285.311340
1409.907227	82.680794
1408.864258	128.898392
1407.821289	210.326248
1406.777344	63.226013
1405.734375	267.799713
1404.690430	-27.208918
1403.646484	6.761116
1402.602539	35.782135
1401.557617	122.553535
1400.513672	56.405209
1399.468750	-44.750404
1398.423828	84.885307
1397.377930	84.205360
1396.333008	-247.133224
1395.287109	48.116673
1394.241211	205.583160
1393.195313	152.732727
1392.148438	-0.150611
1391.101563	-267.993927
1390.054688	-255.285904
1389.007813	-232.441132
1387.960938	190.795731
1386.913086	273.812653
1385.865234	176.892624
1384.817383	-199.847885
1383.769531	-196.349045
1382.720703	-82.765465
1381.671875	-74.012222
1380.623047	-152.529678
1379.574219	-18.574627
1378.524414	65.526863
1377.475586	47.435696
1376.425781	119.346542
1375.375977	1.762947
1374.325195	24.087841
1373.274414	161.314545
1372.224609	9.423903
1371.172852	-35.055511
1370.122070	92.676857
1369.070313	-23.693958
1368.019531	-84.989311
1366.967773	60.663960
1365.915039	-251.801712
1364.863281	78.468735
1363.810547	-31.830269
1362.757813	12.424957
1361.705078	-122.287094
1360.651367	298.008514
1359.598633	295.531677
1358.544922	382.767609
1357.491211	378.192200
1356.436523	468.267212
1355.382813	295.124786
1354.328125	206.731964
1353.273438	347.120148
1352.217773	428.050568
1351.163086	678.022522
1350.107422	506.094269
1349.051758	431.257141
1347.996094	622.176208
1346.939453	847.955261
1345.883789	798.577454
1344.827148	985.005188
1343.769531	1060.007568
1342.712891	1058.388428
1341.655273	1143.720825
1340.598633	1137.596558
1339.540039	1228.281616
1338.482422	1497.483643
1337.423828	1291.412109
1336.366211	1229.254150
1335.307617	1204.468140
1334.248047	1162.597778
1333.189453	1083.887695
1332.129883	1232.976685
1331.070313	1226.456665
1330.010742	921.046143
1328.950195	1211.658447
1327.890625	1074.894531
1326.830078	1289.235474
1325.768555	908.433350
1324.708008	1251.607422
1323.646484	1007.247437
1322.585938	1094.010620
1321.523438	1116.784790
1320.461914	1208.883911
1319.400391	1387.514893
1318.337891	1208.684204
1317.275391	1207.700562
1316.211914	1327.734985
1315.149414	1445.495605
1314.085938	1142.059692
1313.022461	1107.519897
1311.958984	1326.921875
1310.894531	1462.722656
1309.831055	1332.805542
1308.766602	1518.230347
1307.701172	1472.464722
1306.636719	1362.982788
1305.571289	1534.185059
1304.505859	1319.425415
1303.440430	1252.503174
1302.375000	1387.406982
1301.308594	1365.168945
1300.242188	1367.726318
1299.175781	1318.907349
1298.109375	1068.922852
1297.041992	1136.018799
1295.975586	1441.437866
1294.908203	1162.755859
1293.839844	1301.565063
1292.772461	1116.673096
1291.704102	1025.264404
1290.635742	1081.236572
1289.567383	1056.470093
1288.498047	870.120117
1287.428711	1183.993896
1286.360352	1017.684814
1285.290039	758.541138
1284.220703	886.660706
1283.150391	674.546753
1282.080078	952.319763
1281.009766	510.574615
1279.939453	597.748108
1278.868164	863.643005
1277.796875	591.490234
1276.725586	918.740112
1275.654297	1084.649536
1274.582031	1267.757935
1273.509766	1116.145264
1272.437500	1008.734192
1271.365234	1160.447510
1270.291992	1339.104492
1269.218750	1232.161133
1268.145508	1298.725586
1267.072266	1380.044800
1265.999023	1415.103882
1264.924805	1269.757446
1263.850586	1278.261841
1262.776367	1311.273804
1261.701172	1368.773438
1260.625977	1372.748901
1259.550781	1471.874390
1258.475586	1393.224731
1257.400391	1275.747559
1256.324219	1287.495972
1255.248047	1204.392578
1254.171875	1403.785645
1253.094727	1386.601318
1252.018555	1617.687622
1250.941406	1442.533447
1249.864258	1532.631226
1248.786133	1277.507080
1247.708008	1557.377930
1246.630859	1365.708618
1245.551758	1422.041748
1244.473633	1281.645752
1243.394531	1529.980957
1242.316406	1438.318115
1241.236328	1099.132080
1240.157227	1177.620239
1239.077148	1081.411499
1237.998047	1101.744751
1236.917969	1192.453857
1235.836914	1416.543091
1234.756836	1129.005127
1233.675781	1496.092041
1232.594727	1186.920410
1231.512695	1214.690674
1230.431641	1022.037903
1229.349609	1103.155762
1228.267578	1213.307251
1227.185547	1015.992615
1226.102539	1208.422241
1225.019531	895.067932
1223.936523	995.521912
1222.853516	926.630127
1221.769531	707.845276
1220.686523	844.520813
1219.602539	877.192688
1218.517578	665.779114
1217.433594	565.569397
1216.348633	496.780884
1215.263672	650.159058
1214.178711	622.368347
1213.092773	630.763794
1212.007813	629.463074
1210.921875	596.761536
1209.834961	486.843231
1208.749023	704.900269
1207.662109	799.849060
1206.575195	923.626831
1205.488281	873.773254
1204.400391	766.057190
1203.313477	614.962524
1202.225586	536.121887
1201.136719	137.004745
1200.048828	339.813995
1198.959961	145.344284
1197.871094	169.846024
1196.782227	276.048615
1195.692383	-98.910217
1194.603516	28.771063
1193.513672	170.728317
1192.423828	-185.002350
1191.333008	-124.955254
1190.242188	-144.314728
1189.151367	-207.003464
1188.060547	-116.082726
1186.969727	-130.947769
1185.877930	-88.310883
1184.786133	-228.189743
1183.694336	-281.748993
1182.601563	-100.333931
1181.509766	-130.157928
1180.416992	89.256897
1179.323242	-53.512028
1178.230469	-35.776913
1177.136719	51.300945
1176.042969	56.759769
1174.949219	330.314209
1173.854492	306.698578
1172.760742	366.742645
1171.666016	141.809631
1170.570313	-4.208255
1169.475586	146.332245
1168.379883	210.555420
1167.284180	-366.233490
1166.188477	-34.479542
1165.091797	215.707169
1163.996094	143.039841
1162.899414	101.299927
1161.801758	-188.983200
1160.705078	84.260109
1159.607422	190.095825
1158.509766	426.998688
1157.412109	298.522125
1156.313477	413.283936
1155.215820	165.271530
1154.117188	293.983307
1153.017578	174.507660
1151.918945	171.719803
1150.819336	163.988556
1149.719727	-20.221434
1148.620117	83.702377
1147.519531	196.925919
1146.418945	-132.931244
1145.318359	72.772957
1144.217773	-128.747147
1143.116211	-59.117016
1142.014648	-130.046249
1140.913086	-108.367172
1139.811523	105.714905
1138.708984	19.992140
1137.606445	-70.623116
1136.503906	228.300751
1135.401367	184.832123
1134.297852	255.194458
1133.194336	351.466980
1132.090820	480.749573
1130.987305	721.345215
1129.882813	520.291504
1128.778320	976.283752
1127.673828	1106.955322
1126.569336	1218.419922
1125.463867	1113.912231
1124.358398	1260.513062
1123.252930	812.094421
1122.146484	934.646240
1121.041016	749.061890
1119.934570	892.533630
1118.828125	858.205994
1117.720703	1005.967102
1116.613281	836.389832
1115.505859	794.475281
1114.398438	816.275513
1113.291016	532.840759
1112.182617	956.265747
1111.074219	618.218079
1109.964844	847.311951
1108.856445	877.686768
1107.747070	1132.272461
1106.637695	772.583008
1105.528320	1092.866455
1104.417969	1337.302856
1103.307617	1085.887573
1102.197266	1325.186646
1101.086914	1090.096924
1099.975586	1218.134277
1098.864258	1289.378418
1097.752930	1303.870605
1096.641602	1172.099487
1095.529297	1259.358154
1094.416992	1120.299316
1093.304688	1296.745605
1092.191406	1324.630737
1091.079102	1246.454224
1089.965820	963.420532
1088.852539	1068.622803
1087.738281	1074.838013
1086.624023	1003.319702
1085.509766	1270.303101
1084.395508	1214.992188
1083.280273	1260.640381
1082.166016	1404.856934
1081.050781	1532.444580
1079.934570	995.197083
1078.819336	1183.661743
1077.703125	883.643066
1076.586914	778.466125
1075.469727	811.671143
1074.353516	905.780884
1073.236328	833.224365
1072.119141	617.584900
1071.000977	589.492615
1069.882813	465.243958
1068.765625	626.866211
1067.646484	858.598022
1066.528320	706.059265
1065.409180	736.158813
1064.290039	576.560791
1063.170898	438.044250
1062.050781	1048.319214
1060.930664	731.846802
1059.810547	724.208984
1058.690430	672.106689
1057.569336	734.529175
1056.449219	659.005188
1055.327148	590.467834
1054.206055	865.370422
1053.083984	476.783600
1051.961914	658.126099
1050.839844	258.059967
1049.717773	257.290253
1048.594727	431.511414
1047.471680	507.665741
1046.348633	511.479767
1045.224609	282.095367
1044.101563	372.232849
1042.976563	357.429077
1041.852539	414.901245
1040.728516	297.636902
1039.603516	411.030029
1038.478516	426.593079
1037.352539	158.142044
1036.227539	69.086304
1035.101563	182.551849
1033.974609	649.622864
1032.848633	507.140137
1031.721680	478.710419
1030.594727	520.093933
1029.467773	466.224335
1028.340820	189.359467
1027.212891	-78.028000
1026.084961	-13.068736
1024.956055	-131.528244
1023.828125	-384.494537
1022.699219	-342.490814
1021.570313	-404.841400
1020.440430	-413.723633
1019.311523	-206.779022
1018.181641	-138.981293
1017.050781	-85.031441
1015.920898	-179.327469
1014.790039	55.577362
1013.659180	-131.163589
1012.528320	143.236557
1011.396484	287.938995
1010.265625	527.636292
1009.132813	510.406555
1008.000977	451.676880
1006.868164	802.600403
1005.736328	1067.933105
1004.602539	1696.322754
1003.469727	3057.462402
1002.335938	3456.570557
1001.202148	2954.414063
1000.068359	2002.142700
998.933594	1128.998779
997.799805	667.484070
996.665039	324.087769
995.529297	322.620117
994.394531	143.655945
993.258789	144.894302
992.123047	-19.754957
990.986328	-29.648371
989.849609	41.342236
988.712891	-81.122185
987.576172	-124.986191
986.439453	-78.782318
985.301758	135.733078
984.164063	71.714386
983.025391	113.827347
981.887695	-113.162270
980.749023	-33.788605
979.610352	-25.560387
978.470703	-219.534027
977.332031	104.206818
976.192383	205.002289
975.051758	43.942810
973.912109	133.662094
972.771484	32.878193
971.630859	139.084427
970.490234	89.321541
969.348633	198.215744
968.207031	-92.076385
967.065430	184.792267
965.923828	122.231262
964.781250	199.843887
963.638672	117.144958
962.496094	323.586731
961.352539	161.155685
960.208984	246.522018
959.065430	478.713898
957.921875	159.056290
956.777344	96.256935
955.632813	111.570717
954.488281	353.712982
953.343750	403.779816
952.198242	161.241180
951.052734	166.083176
949.907227	-20.906961
948.760742	-47.532349
947.614258	168.371887
946.467773	-125.131912
945.321289	109.467743
944.173828	72.417053
943.026367	120.119888
941.878906	184.028854
940.730469	115.783073
939.582031	264.590179
938.433594	299.511902
937.285156	336.945709
936.135742	347.248077
934.987305	246.088043
933.836914	279.689636
932.687500	288.457245
931.537109	213.175629
930.386719	183.721878
929.236328	15.627583
928.084961	89.154259
926.934570	197.022079
925.783203	-400.283356
924.630859	44.795223
923.478516	-40.009563
922.327148	-235.960083
921.173828	-20.133312
920.021484	-270.081818
918.868164	-206.130722
917.714844	110.160179
916.561523	106.301949
915.407227	-187.962357
914.252930	-2.902367
913.098633	-296.573700
911.944336	-222.332825
910.789063	-45.838684
909.633789	19.651688
908.478516	-166.361038
907.322266	-159.406631
906.166016	-111.467545
905.009766	-86.017960
903.853516	-243.871964
902.696289	-14.209439
901.539063	-230.502090
900.381836	-45.865040
899.223633	7.607979
898.065430	-391.272217
896.907227	56.173897
895.749023	-107.014763
894.589844	-132.046951
893.430664	51.039654
892.271484	26.285635
891.112305	304.432709
889.952148	-29.528387
888.791992	-26.718203
887.630859	120.723206
886.470703	229.841614
885.309570	56.962978
884.148438	37.696587
882.986328	-40.081848
881.825195	110.033745
880.663086	46.014431
879.500000	173.718796
878.337891	247.366684
877.174805	25.951021
876.011719	176.361328
874.847656	320.032104
873.684570	249.828979
872.520508	382.305786
871.355469	-27.511288
870.191406	-38.889893
869.026367	170.218155
867.861328	210.627533
866.695313	28.509150
865.530273	262.303955
864.364258	340.984192
863.197266	48.991787
862.031250	105.275299
860.864258	498.371490
859.697266	348.026306
858.530273	511.970673
857.362305	462.680267
856.194336	857.582642
855.026367	673.652832
853.857422	467.380188
852.688477	545.881775
851.519531	745.341614
850.350586	630.984924
849.180664	754.105530
848.010742	572.541443
846.840820	455.947571
845.670898	211.760010
844.500000	339.145721
843.329102	218.048370
842.157227	137.211029
840.986328	156.968140
839.814453	183.353928
838.642578	149.287094
837.469727	92.807472
836.296875	210.533264
835.124023	377.248718
833.951172	295.890533
832.777344	549.377319
831.603516	175.388397
830.429688	274.567719
829.255859	489.596405
828.081055	673.174255
826.906250	800.782043
825.731445	299.466431
824.555664	480.329498
823.379883	464.858490
822.204102	108.369911
821.027344	435.721558
819.851563	90.237236
818.674805	-12.562743
817.497070	-44.246666
816.320313	-167.323578
815.142578	-132.547058
813.963867	44.395813
812.786133	-41.325043
811.607422	-224.998840
810.428711	-210.949921
809.250000	-319.309723
808.070313	-305.611206
806.890625	-45.568474
805.710938	-303.230469
804.531250	-390.022919
803.350586	-92.988594
802.169922	-153.549332
800.988281	-198.747894
799.807617	-233.038147
798.625977	-302.990387
797.444336	-204.626663
796.261719	2.090335
795.079102	-168.188858
793.896484	-232.253693
792.713867	-509.116058
791.530273	-294.482727
790.346680	32.745502
789.163086	111.731140
787.979492	95.330238
786.794922	145.099792
785.610352	88.484230
784.425781	111.291374
783.240234	456.636932
782.054688	191.638306
780.869141	459.068817
779.682617	509.692688
778.496094	184.650009
777.309570	162.064255
776.123047	68.662697
774.935547	105.325081
773.748047	230.044479
772.560547	-179.302750
771.373047	66.363037
770.184570	-69.703117
768.996094	168.862473
767.806641	186.768127
766.618164	312.465240
765.428711	204.450546
764.239258	52.288410
763.048828	373.423828
761.858398	152.763596
760.667969	508.653046
759.477539	527.617371
758.286133	781.807007
757.094727	411.202454
755.903320	570.524780
754.710938	674.710022
753.518555	451.305908
752.326172	583.836853
751.133789	246.159637
749.940430	211.609161
748.747070	328.494019
747.553711	146.739853
746.359375	353.432007
745.166016	450.284729
743.970703	139.066040
742.776367	323.563507
741.581055	104.544098
740.385742	267.001495
739.190430	205.856628
737.994141	201.703690
736.797852	101.187241
735.601563	164.976654
734.405273	-31.762482
733.208008	180.933762
732.010742	338.872437
730.813477	144.565170
729.615234	147.267334
728.416992	45.083012
727.218750	120.121681
726.020508	206.149109
724.821289	119.614594
723.622070	238.598694
722.422852	93.371193
721.222656	249.694260
720.022461	539.263428
718.822266	335.580841
717.621094	241.270386
716.420898	190.815369
715.218750	430.655731
714.017578	103.634712
712.815430	256.590210
711.614258	291.996124
710.411133	79.202141
709.208984	-63.540855
708.005859	414.767975
706.802734	187.592834
705.599609	-10.909204
704.395508	-132.867691
703.191406	-182.677155
701.987305	115.900711
700.782227	64.470619
699.577148	119.917702
698.372070	51.735126
697.166992	-20.441725
695.960938	18.563681
694.754883	-281.016510
693.548828	-197.862640
692.341797	-266.400330
691.135742	-160.891586
689.927734	-144.058304
688.720703	-354.722748
687.512695	-217.825623
686.304688	-152.206970
685.096680	-266.232910
683.888672	-141.379684
682.679688	-267.632324
681.470703	-107.442390
680.260742	-176.594803
679.050781	-160.891083
677.840820	-136.182709
676.630859	-247.521347
675.419922	-27.315657
674.209961	-42.741077
672.998047	-16.712521
671.787109	-48.781265
670.575195	-89.168213
669.363281	149.638596
668.151367	-71.740761
666.938477	98.370270
665.725586	264.340271
664.512695	214.492157
663.299805	192.959915
662.085938	290.383728
660.872070	70.672119
659.658203	67.001137
658.443359	201.543381
657.228516	-13.272834
656.013672	136.506348
654.797852	6.016873
653.583008	48.018532
652.366211	146.026749
651.150391	-81.377052
649.934570	27.225756
648.717773	-55.992897
647.500000	166.356781
646.283203	321.647003
645.065430	280.786041
643.847656	517.141113
642.629883	438.984833
641.411133	506.663788
640.192383	550.166565
638.973633	298.632324
637.753906	538.684570
636.534180	335.374451
635.314453	-1.771757
634.094727	-73.328453
632.874023	292.197052
631.653320	77.034233
630.432617	11.096273
629.211914	-8.785391
627.990234	171.695786
626.768555	151.300644
625.545898	350.268768
624.324219	112.459793
623.101563	445.240295
621.877930	315.438660
620.655273	462.243469
619.431641	480.587311
618.208008	152.058838
616.983398	123.177765
615.759766	-51.497795
614.535156	-102.455727
613.310547	-29.921162
612.084961	-114.298096
610.859375	69.845551
609.633789	265.659332
608.408203	137.443451
607.181641	5.694082
605.955078	-123.328461
604.728516	-283.990631
