# Supplementary material for: Raman spectroscopy accurately differentiates mucosal healing from non-healing and biochemical changes following biological therapy in inflammatory bowel disease
Source: PLoS One. 2021 Jun 2;16(6):e0252210. doi: 10.1371/journal.pone.0252210 (PMC8172032; doi:10.1371/journal.pone.0252210)
Supplement: S4 Dataset — (ZIP) [file pone.0252210.s006.zip › CD Mucosal healing/OC011 post treatment-2_base sub CR removed_53__X_-11932.7__Y_291.434__Z_-7194.69__Time_606.txt]

1714.705078	93.206696
1713.728516	100.777908
1712.751953	45.415943
1711.774414	425.320007
1710.797852	425.297241
1709.820313	270.637543
1708.842773	331.307312
1707.864258	-54.646301
1706.886719	-158.252823
1705.908203	-9.276994
1704.929688	-164.716263
1703.950195	84.902695
1702.971680	-106.237228
1701.992188	70.046585
1701.012695	78.580154
1700.033203	55.859180
1699.052734	28.582624
1698.073242	-192.935867
1697.092773	-140.990677
1696.112305	-136.349182
1695.130859	-162.999420
1694.150391	14.177234
1693.168945	63.860905
1692.187500	-11.153460
1691.206055	-2.620107
1690.223633	-137.443954
1689.241211	147.375992
1688.258789	256.799835
1687.276367	332.260162
1686.293945	328.451172
1685.310547	82.801056
1684.327148	192.382401
1683.343750	188.074554
1682.360352	283.020386
1681.375977	80.349716
1680.392578	429.575684
1679.408203	236.311630
1678.423828	30.500200
1677.438477	157.964905
1676.453125	610.527649
1675.468750	630.099426
1674.482422	597.059082
1673.497070	461.021088
1672.511719	732.251343
1671.525391	964.080566
1670.539063	760.765991
1669.552734	834.316650
1668.565430	1152.652954
1667.578125	1065.268188
1666.591797	946.653748
1665.603516	868.383606
1664.616211	1183.313843
1663.627930	1045.082275
1662.640625	1000.253418
1661.652344	1274.041504
1660.663086	901.480469
1659.674805	1345.731201
1658.685547	1247.143921
1657.696289	1313.276733
1656.707031	1332.168091
1655.717773	1325.016479
1654.727539	1185.936401
1653.737305	1023.523621
1652.747070	1017.687561
1651.756836	1033.417725
1650.765625	808.859985
1649.775391	693.203735
1648.784180	580.593140
1647.792969	423.467224
1646.800781	491.330811
1645.809570	630.847168
1644.817383	556.690857
1643.825195	237.328979
1642.832031	185.029510
1641.839844	75.008118
1640.846680	126.272125
1639.853516	-54.356899
1638.860352	184.736313
1637.867188	-8.475469
1636.873047	-61.632351
1635.878906	-230.495651
1634.884766	1.505293
1633.890625	-11.390847
1632.895508	136.602844
1631.900391	-141.884964
1630.905273	1.214720
1629.910156	118.119453
1628.915039	-267.511719
1627.918945	-92.368996
1626.922852	11.835832
1625.926758	-115.292603
1624.930664	2.323100
1623.933594	-140.242645
1622.937500	332.420197
1621.940430	158.564972
1620.942383	-167.484116
1619.945313	-220.108475
1618.947266	50.379787
1617.949219	79.299759
1616.951172	-38.700043
1615.953125	-20.107723
1614.954102	-187.751328
1613.956055	258.567322
1612.957031	112.033913
1611.957031	20.664824
1610.958008	31.621149
1609.958008	45.216114
1608.958984	45.739777
1607.958008	-152.836014
1606.958008	143.718369
1605.958008	-149.031311
1604.957031	239.019958
1603.956055	-27.464237
1602.955078	-97.579933
1601.953125	-120.600716
1600.951172	44.699818
1599.950195	34.688900
1598.947266	-155.779846
1597.945313	-82.178780
1596.942383	101.097832
1595.940430	135.316330
1594.937500	-290.317932
1593.933594	315.807007
1592.930664	-54.979416
1591.926758	52.059475
1590.922852	-175.115982
1589.918945	-123.057297
1588.915039	142.824707
1587.910156	-47.979034
1586.906250	160.212173
1585.901367	-33.314487
1584.895508	-49.620033
1583.890625	59.078709
1582.884766	-100.767265
1581.878906	161.349106
1580.873047	58.613640
1579.867188	-140.547470
1578.860352	149.661438
1577.854492	166.338058
1576.847656	-64.346619
1575.839844	-157.194855
1574.833008	-3.029758
1573.825195	104.102432
1572.817383	213.644440
1571.809570	86.445198
1570.801758	-64.239990
1569.792969	-170.855911
1568.784180	91.289169
1567.775391	147.987976
1566.766602	222.679840
1565.757813	219.292450
1564.748047	384.435486
1563.738281	139.344894
1562.728516	249.614716
1561.718750	219.600815
1560.708008	427.992676
1559.697266	-66.492210
1558.686523	113.006195
1557.675781	351.857819
1556.665039	48.911156
1555.653320	87.837837
1554.641602	364.835144
1553.629883	209.117081
1552.617188	42.913666
1551.605469	70.729538
1550.592773	54.343716
1549.580078	143.851273
1548.567383	297.800659
1547.553711	174.780869
1546.541016	144.722488
1545.527344	155.831039
1544.513672	107.310265
1543.499023	99.946037
1542.485352	4.588669
1541.470703	138.925018
1540.456055	30.300508
1539.441406	146.131546
1538.425781	132.660568
1537.410156	-15.170550
1536.394531	105.183731
1535.378906	-71.320793
1534.363281	7.367445
1533.346680	114.179863
1532.331055	246.562714
1531.314453	409.612366
1530.296875	144.684814
1529.280273	127.006859
1528.262695	-84.021278
1527.245117	52.480186
1526.227539	446.182495
1525.209961	242.417145
1524.191406	90.011154
1523.172852	215.353012
1522.154297	8.659137
1521.135742	89.907715
1520.116211	-83.601921
1519.097656	-69.535751
1518.078125	29.148470
1517.058594	-144.727859
1516.038086	-126.049393
1515.018555	-269.318604
1513.998047	-37.812546
1512.977539	-60.712971
1511.956055	-155.647064
1510.935547	-35.115997
1509.914063	-71.305954
1508.892578	-28.112782
1507.871094	-336.415070
1506.849609	62.914459
1505.827148	-168.679596
1504.804688	-51.768215
1503.782227	290.436218
1502.759766	-28.563890
1501.736328	233.806595
1500.713867	-264.550232
1499.690430	-161.223022
1498.666016	-329.398987
1497.642578	-65.130333
1496.618164	17.233959
1495.594727	25.290575
1494.569336	-230.224258
1493.544922	107.460617
1492.520508	-43.351570
1491.495117	-22.996588
1490.469727	22.798363
1489.444336	185.987259
1488.417969	111.452911
1487.392578	386.715485
1486.366211	393.680298
1485.339844	267.825714
1484.312500	614.014771
1483.286133	324.711761
1482.258789	808.319397
1481.231445	643.877014
1480.204102	285.651215
1479.175781	327.702087
1478.148438	892.158569
1477.120117	882.965881
1476.091797	815.118774
1475.062500	945.880188
1474.034180	997.614014
1473.004883	1100.163452
1471.975586	861.539063
1470.946289	966.519287
1469.916016	1409.773193
1468.885742	1585.702148
1467.855469	1425.814941
1466.825195	1326.983643
1465.794922	1612.018066
1464.763672	1792.669067
1463.732422	2057.070557
1462.701172	1668.430542
1461.669922	1927.617310
1460.638672	1569.602539
1459.606445	1887.031738
1458.574219	2105.319824
1457.541992	2133.171143
1456.508789	1805.766235
1455.476563	2155.816895
1454.443359	2033.968872
1453.410156	2193.625244
1452.375977	2457.128906
1451.342773	2130.010010
1450.308594	2819.140381
1449.274414	2509.815918
1448.240234	2269.025879
1447.206055	2273.995850
1446.170898	2286.554443
1445.135742	2190.288574
1444.100586	2425.613037
1443.064453	2471.079834
1442.029297	2197.847168
1440.993164	2253.523926
1439.957031	1914.758789
1438.920898	2157.624756
1437.883789	2038.974731
1436.847656	1950.766968
1435.810547	1678.194946
1434.773438	1413.365845
1433.735352	1373.431396
1432.698242	879.134949
1431.660156	882.357361
1430.622070	792.262451
1429.583008	858.681702
1428.544922	291.980682
1427.505859	610.820190
1426.466797	379.894745
1425.427734	310.485962
1424.387695	399.945190
1423.348633	675.941650
1422.308594	379.974731
1421.268555	585.466919
1420.227539	282.232666
1419.187500	122.749069
1418.146484	152.191742
1417.105469	-17.109024
1416.064453	-78.049706
1415.022461	147.885620
1413.980469	388.911591
1412.939453	235.172150
1411.896484	255.016373
1410.854492	222.196411
1409.811523	66.336502
1408.768555	169.424026
1407.725586	239.919647
1406.682617	-101.360542
1405.638672	39.662514
1404.595703	112.982033
1403.551758	-107.272751
1402.506836	21.433201
1401.462891	34.824703
1400.417969	-24.427395
1399.373047	337.733246
1398.328125	78.122444
1397.283203	232.311752
1396.237305	123.416153
1395.191406	257.714020
1394.145508	53.927208
1393.099609	243.531464
1392.052734	30.054213
1391.006836	94.678314
1389.959961	-35.825600
1388.912109	61.536037
1387.865234	-71.140800
1386.817383	174.016785
1385.769531	-58.399925
1384.721680	-90.579582
1383.673828	122.339905
1382.625000	32.914177
1381.576172	-326.162659
1380.527344	-20.513044
1379.478516	192.744522
1378.429688	-333.000763
1377.379883	70.211594
1376.330078	-5.786586
1375.280273	75.585228
1374.229492	34.811226
1373.178711	76.502022
1372.128906	58.492218
1371.077148	349.734314
1370.026367	157.469727
1368.974609	359.143768
1367.923828	-171.583359
1366.871094	167.347900
1365.819336	204.964157
1364.767578	135.646591
1363.714844	-219.777756
1362.662109	-497.752869
1361.609375	-257.915466
1360.555664	213.301971
1359.501953	221.857315
1358.448242	183.308990
1357.394531	72.826691
1356.340820	-161.738281
1355.286133	-204.727951
1354.231445	30.705257
1353.176758	7.855877
1352.122070	-66.989372
1351.066406	79.298615
1350.011719	61.851055
1348.956055	240.598541
1347.899414	168.794861
1346.843750	99.660126
1345.787109	541.596375
1344.730469	460.283539
1343.673828	579.953369
1342.616211	650.126404
1341.559570	646.081848
1340.501953	875.049011
1339.444336	467.482422
1338.385742	827.903076
1337.328125	1012.530212
1336.269531	882.834534
1335.210938	849.845947
1334.152344	463.188477
1333.092773	796.674744
1332.033203	761.642700
1330.973633	734.177307
1329.914063	835.404480
1328.853516	825.486633
1327.793945	709.456970
1326.733398	850.528320
1325.672852	850.875732
1324.611328	757.500061
1323.549805	1256.826050
1322.489258	941.508240
1321.426758	1055.831543
1320.365234	1009.862061
1319.302734	756.814270
1318.241211	1194.548828
1317.177734	1062.613770
1316.115234	802.676941
1315.052734	782.034790
1313.989258	798.466248
1312.925781	1041.648682
1311.862305	1417.840210
1310.797852	1306.394531
1309.733398	1094.167969
1308.668945	1037.208008
1307.604492	1359.350830
1306.540039	1258.280518
1305.474609	1236.057983
1304.409180	1125.414307
1303.343750	1093.597534
1302.277344	1167.583252
1301.211914	1317.827881
1300.145508	1293.639404
1299.079102	1050.915894
1298.011719	1633.611816
1296.945313	1391.100708
1295.877930	1288.708618
1294.810547	980.273071
1293.743164	1273.262817
1292.674805	825.282898
1291.606445	1103.615601
1290.538086	923.327454
1289.469727	848.621765
1288.400391	1063.260010
1287.332031	1143.098755
1286.262695	838.291443
1285.193359	803.147461
1284.123047	956.656921
1283.052734	973.048767
1281.982422	930.746826
1280.912109	810.206421
1279.841797	743.613098
1278.770508	765.170349
1277.699219	789.223755
1276.627930	850.002075
1275.556641	1150.397949
1274.484375	842.085510
1273.412109	1135.115601
1272.339844	949.199036
1271.267578	878.218811
1270.194336	714.505676
1269.121094	958.650940
1268.047852	1000.123535
1266.974609	848.818054
1265.900391	1041.645508
1264.827148	870.955994
1263.752930	1041.813721
1262.677734	1344.293091
1261.603516	876.324280
1260.528320	1088.584839
1259.453125	1198.437256
1258.377930	818.586853
1257.301758	804.270996
1256.226563	1221.011353
1255.150391	1306.472168
1254.073242	861.280579
1252.997070	1073.362427
1251.919922	1000.696594
1250.842773	1091.049805
1249.765625	955.205383
1248.688477	1018.804199
1247.610352	688.578064
1246.532227	1111.901123
1245.454102	1075.810669
1244.375000	896.407837
1243.296875	1224.692383
1242.217773	982.202148
1241.138672	846.631592
1240.058594	888.290771
1238.979492	633.888550
1237.899414	954.554626
1236.819336	1124.688599
1235.738281	756.389587
1234.658203	742.212341
1233.577148	999.495483
1232.496094	834.986328
1231.415039	823.171631
1230.333008	731.400696
1229.250977	889.088806
1228.168945	799.724731
1227.086914	790.258240
1226.003906	797.704651
1224.920898	834.157043
1223.837891	991.518433
1222.754883	423.226898
1221.670898	529.766479
1220.587891	392.073303
1219.503906	380.081635
1218.418945	295.561615
1217.334961	283.525787
1216.250000	196.578217
1215.165039	-13.519517
1214.080078	232.723602
1212.994141	461.914612
1211.908203	196.266418
1210.822266	205.731018
1209.736328	326.104218
1208.649414	533.188354
1207.563477	344.736938
1206.476563	546.810730
1205.388672	558.354065
1204.301758	473.476135
1203.213867	610.194641
1202.125977	260.320648
1201.038086	158.550568
1199.949219	126.579231
1198.861328	130.674606
1197.772461	26.430336
1196.682617	-198.111511
1195.593750	80.063477
1194.503906	-137.289139
1193.414063	22.829763
1192.324219	-156.072662
1191.233398	294.610382
1190.143555	271.766998
1189.052734	-60.974590
1187.960938	28.998278
1186.870117	-17.967005
1185.778320	-187.392731
1184.686523	-124.033089
1183.594727	-228.706863
1182.501953	-196.680420
1181.410156	-368.564728
1180.317383	-132.855057
1179.223633	-242.495224
1178.130859	134.343689
1177.037109	-222.220535
1175.943359	-87.627029
1174.849609	130.659225
1173.754883	303.281799
1172.661133	92.763649
1171.566406	80.905769
1170.470703	403.959900
1169.375977	135.941589
1168.280273	432.399658
1167.184570	4.151483
1166.088867	295.591705
1164.992188	192.473145
1163.895508	-65.984238
1162.798828	72.176773
1161.702148	341.575500
1160.605469	245.438782
1159.507813	170.759491
1158.410156	327.568634
1157.311523	305.265289
1156.213867	373.571716
1155.115234	281.969421
1154.016602	78.263130
1152.917969	391.941589
1151.818359	250.142090
1150.718750	260.859039
1149.619141	145.235580
1148.519531	-34.708263
1147.418945	159.240982
1146.319336	-149.314499
1145.217773	30.162802
1144.117188	423.693329
1143.015625	74.644684
1141.915039	341.797241
1140.813477	-35.729542
1139.710938	205.041519
1138.609375	550.250549
1137.506836	296.339081
1136.404297	448.794647
1135.300781	477.590240
1134.197266	380.446014
1133.094727	-27.743990
1131.990234	60.324181
1130.886719	824.717712
1129.782227	473.483185
1128.677734	613.423035
1127.573242	577.743469
1126.468750	838.433838
1125.363281	553.701416
1124.257813	676.714172
1123.152344	913.369751
1122.045898	841.891052
1120.940430	564.355225
1119.833984	814.953186
1118.726563	717.375549
1117.620117	742.896912
1116.512695	214.635818
1115.405273	181.035904
1114.297852	379.215729
1113.189453	515.781006
1112.082031	382.747040
1110.972656	483.727081
1109.864258	104.930931
1108.755859	508.296448
1107.646484	566.583679
1106.537109	502.025696
1105.426758	706.614990
1104.317383	712.826050
1103.207031	605.732361
1102.096680	512.826782
1100.985352	606.281616
1099.875000	395.477661
1098.763672	630.355591
1097.652344	586.968872
1096.540039	553.009460
1095.427734	950.226196
1094.315430	680.630493
1093.203125	420.573578
1092.090820	683.330566
1090.977539	764.702698
1089.864258	963.708496
1088.750977	612.054749
1087.636719	589.882568
1086.522461	732.351135
1085.408203	653.747253
1084.293945	495.262238
1083.179688	588.333191
1082.064453	653.166016
1080.949219	814.298645
1079.833008	397.618500
1078.717773	1164.561035
1077.601563	365.389832
1076.485352	258.957062
1075.368164	727.455139
1074.251953	524.856323
1073.134766	561.592346
1072.016602	253.647476
1070.899414	482.716522
1069.781250	460.928589
1068.663086	537.596863
1067.544922	370.635162
1066.426758	819.756287
1065.307617	599.019958
1064.188477	685.098572
1063.068359	342.864563
1061.949219	152.941711
1060.829102	503.541870
1059.708984	493.846954
1058.588867	311.173187
1057.467773	95.899063
1056.346680	544.552002
1055.225586	544.409241
1054.104492	357.433350
1052.982422	411.163208
1051.860352	331.831146
1050.738281	289.952515
1049.615234	616.919861
1048.492188	169.098114
1047.369141	115.813126
1046.246094	407.816589
1045.123047	182.090637
1043.999023	-22.485561
1042.875000	190.315765
1041.750000	58.215710
1040.625977	-97.033524
1039.500977	248.629776
1038.375977	321.766998
1037.250000	36.425709
1036.125000	195.869095
1034.999023	401.856750
1033.873047	303.072693
1032.746094	204.418274
1031.619141	243.100815
1030.492188	-45.942703
1029.365234	306.746216
1028.237305	347.979309
1027.110352	-103.219978
1025.982422	45.129837
1024.853516	-17.807484
1023.725586	-178.112656
1022.596680	-352.170868
1021.467773	-347.363678
1020.337891	-101.181564
1019.208008	-209.879379
1018.078125	-200.151215
1016.948242	-25.714621
1015.818359	-286.994202
1014.687500	33.590305
1013.556641	-222.728333
1012.425781	-68.841599
1011.293945	-65.434616
1010.162109	-330.464447
1009.030273	34.315990
1007.898438	61.196774
1006.765625	442.147400
1005.632813	522.356689
1004.500000	1122.952515
1003.366211	1862.096069
1002.233398	1914.557617
1001.099609	1447.185913
999.964844	635.923462
998.831055	592.004578
997.696289	176.452606
996.561523	86.742271
995.425781	45.672077
994.291016	97.061188
993.155273	28.586012
992.019531	170.169983
990.882813	129.645111
989.747070	133.081451
988.610352	-144.546936
987.472656	-50.916965
986.335938	45.114761
985.198242	297.856964
984.060547	99.282768
982.921875	-402.952942
981.784180	8.942541
980.645508	82.517029
979.506836	174.600449
978.367188	255.277710
977.228516	218.783752
976.088867	495.100800
974.948242	405.977325
973.808594	546.825073
972.667969	184.628967
971.527344	295.881775
970.385742	67.374161
969.245117	250.048004
968.103516	132.105774
966.961914	-10.882180
965.819336	57.390694
964.677734	109.718689
963.534180	272.223541
962.391602	118.429192
961.249023	301.759399
960.105469	372.866821
958.961914	327.236664
957.817383	389.414368
956.673828	328.049683
955.529297	509.515289
954.383789	-27.636415
953.239258	275.370453
952.093750	38.481419
950.948242	32.836872
949.802734	68.484795
948.656250	-26.054150
947.509766	-218.692810
946.363281	-63.797348
945.216797	11.201537
944.069336	-386.472046
942.921875	106.678566
941.774414	191.101547
940.625977	-137.482742
939.478516	145.719864
938.330078	330.823181
937.180664	358.595856
936.032227	299.831238
934.882813	170.546082
933.732422	289.864288
932.583008	427.469208
931.432617	314.549896
930.282227	340.720612
929.131836	310.073639
927.980469	413.859406
926.830078	185.435791
925.677734	-167.909454
924.526367	-147.920395
923.374023	19.993530
922.221680	58.332417
921.069336	130.854294
919.916992	35.268349
918.763672	357.895782
917.610352	292.035004
916.456055	292.161621
915.302734	-139.009186
914.148438	-61.413017
912.994141	-108.580032
911.838867	193.774155
910.683594	-50.595669
909.528320	-154.160278
908.373047	-112.488106
907.216797	28.986664
906.061523	329.102783
904.904297	241.735886
903.748047	326.629120
902.590820	74.137192
901.433594	118.428139
900.276367	-56.795143
899.118164	-46.300537
897.960938	-35.748367
896.802734	271.175507
895.643555	-127.531044
894.484375	186.174591
893.325195	25.124077
892.166016	408.809235
891.006836	263.702301
889.846680	17.074757
888.686523	129.660263
887.526367	-64.801376
886.365234	47.842205
885.204102	101.801109
884.042969	-78.854813
882.880859	-0.004397
881.719727	241.196533
880.556641	279.423004
879.394531	763.926758
878.232422	256.744965
877.069336	520.301575
875.905273	432.398926
874.742188	290.509766
873.578125	403.097870
872.414063	265.816284
871.250000	664.154785
870.084961	238.947571
868.920898	418.952454
867.754883	-28.465584
866.589844	356.098969
865.423828	416.844360
864.257813	324.763489
863.091797	75.469208
861.924805	558.455872
860.758789	780.735291
859.590820	601.076660
858.423828	560.629883
857.255859	618.919250
856.087891	630.049194
854.919922	793.656006
853.751953	573.745178
852.583008	811.217407
851.414063	571.182983
850.244141	633.718262
849.075195	709.624756
847.905273	805.619873
846.734375	764.955261
845.564453	565.334900
844.393555	616.417664
843.222656	582.411865
842.051758	83.100624
840.879883	219.107086
839.708008	142.592987
838.536133	361.122711
837.363281	706.877991
836.190430	578.755188
835.017578	327.777710
833.844727	655.252319
832.670898	663.243530
831.497070	715.808105
830.323242	413.458008
829.149414	233.892670
827.974609	344.313232
826.799805	626.321838
825.624023	368.592194
824.449219	266.932251
823.273438	568.593445
822.097656	112.547417
820.920898	335.989349
819.744141	91.607964
818.567383	227.958588
817.390625	188.325150
816.212891	-136.204697
815.035156	10.976199
813.857422	264.761292
812.679688	122.524582
811.500977	-41.964729
810.322266	2.461572
809.142578	97.887131
807.963867	11.001485
806.784180	-102.583839
805.603516	-278.381470
804.423828	5.345667
803.243164	9.193185
802.062500	-64.718575
800.881836	-25.554081
799.700195	-159.495453
798.518555	-240.255905
797.336914	-232.400101
796.154297	-42.905109
794.972656	-192.616089
793.789063	-377.794128
792.606445	209.960587
791.422852	175.147049
790.240234	58.342930
789.055664	41.093067
787.872070	216.253601
786.687500	50.569290
785.502930	437.766052
784.317383	-106.178200
783.132813	280.682770
781.947266	278.302338
780.761719	333.274200
779.575195	105.379066
778.388672	-111.459015
777.202148	-54.500751
776.015625	322.417023
774.828125	467.342560
773.640625	-23.324858
772.453125	165.556686
771.264648	8.025662
770.076172	-149.514282
768.887695	241.803619
767.699219	273.643036
766.509766	80.655746
765.320313	145.402237
764.130859	289.319855
762.940430	212.927551
761.750977	512.898132
760.559570	260.292511
759.369141	592.973755
758.177734	-7.203631
756.986328	433.007233
755.794922	266.141846
754.603516	310.309998
753.411133	-157.625427
752.218750	180.909119
751.025391	347.903534
749.832031	277.605438
748.638672	145.818298
747.445313	527.667847
746.250977	529.657776
745.057617	184.970810
743.862305	406.305664
742.667969	195.506592
741.472656	228.128922
740.277344	142.348740
739.082031	472.936737
737.885742	209.636978
736.689453	-174.020737
735.493164	-239.996063
734.296875	-196.484970
733.099609	166.551666
731.902344	174.919235
730.705078	43.269539
729.506836	51.663280
728.308594	9.765315
727.110352	109.997055
725.911133	162.108749
724.712891	-39.262775
723.513672	364.623749
722.313477	324.965179
721.113281	307.188171
719.914063	426.984833
718.712891	132.068176
717.512695	230.101303
716.311523	382.667572
715.110352	552.654358
713.909180	334.475281
712.707031	-29.613279
711.504883	-70.907684
710.302734	-85.976837
709.099609	55.875164
707.896484	128.029434
706.693359	178.444290
705.490234	-14.912245
704.286133	68.306160
703.082031	103.693077
701.877930	-113.205551
700.672852	542.224182
699.468750	-13.711392
698.262695	-123.649017
697.057617	-42.182903
695.851563	171.888412
694.645508	-133.241013
693.439453	211.261200
692.232422	71.491219
691.026367	-165.797256
689.818359	-68.632637
688.611328	-53.859737
687.403320	-114.907692
686.195313	73.599602
684.987305	-106.483025
683.778320	58.319065
682.569336	-65.093437
681.360352	-53.987350
680.151367	-62.266411
678.941406	40.031891
677.731445	-19.993742
676.521484	-27.919588
675.310547	-94.156593
674.099609	121.047241
672.888672	9.610981
671.677734	99.482719
670.465820	111.586746
669.253906	24.357178
668.041016	-97.299690
666.829102	-13.519098
665.616211	-57.123722
664.403320	-29.333443
663.189453	292.206268
661.975586	52.417191
660.761719	-10.191048
659.547852	104.255989
658.333008	67.726807
657.118164	-139.089142
655.903320	-56.799126
654.688477	-403.475677
653.472656	-252.062012
652.256836	28.619539
651.040039	287.679596
649.824219	264.508545
648.607422	-32.081833
647.389648	58.985344
646.172852	190.913208
644.955078	312.023682
643.737305	241.603760
642.519531	620.710449
641.300781	444.836548
640.082031	303.394226
638.863281	127.567482
637.643555	91.425171
636.423828	323.748596
635.204102	46.831051
633.984375	-189.281052
632.763672	332.411530
631.542969	280.640625
630.322266	125.717972
629.100586	210.956406
627.878906	263.771240
626.657227	-35.346584
625.435547	340.737488
624.212891	334.849670
622.990234	532.240356
621.767578	127.197655
620.543945	56.128170
619.320313	55.379723
618.096680	-22.846498
616.873047	311.630157
615.648438	76.265579
614.423828	37.342148
613.199219	102.718941
611.973633	79.825737
610.748047	293.665375
609.522461	288.751678
608.296875	180.595322
607.070313	-265.790894
605.843750	-202.202057
604.617188	-47.599953
