# Supplementary material for: Raman spectroscopy accurately differentiates mucosal healing from non-healing and biochemical changes following biological therapy in inflammatory bowel disease
Source: PLoS One. 2021 Jun 2;16(6):e0252210. doi: 10.1371/journal.pone.0252210 (PMC8172032; doi:10.1371/journal.pone.0252210)
Supplement: S4 Dataset — (ZIP) [file pone.0252210.s006.zip › CD Mucosal healing/EC034-1_base sub CR removed_5__X_24007.1__Y_21256.8__Z_372__Time_55.txt]

1714.671875	42.513084
1713.695313	-165.885315
1712.718750	-162.030701
1711.742188	8.390470
1710.764648	-27.286573
1709.787109	194.840439
1708.809570	130.695221
1707.831055	372.641907
1706.853516	205.373672
1705.875000	178.226440
1704.896484	427.710083
1703.916992	131.972702
1702.938477	212.018707
1701.958984	269.016968
1700.979492	67.662994
1700.000000	60.145218
1699.019531	246.387482
1698.040039	367.050323
1697.059570	558.516785
1696.079102	369.265686
1695.097656	566.241821
1694.117188	388.134735
1693.135742	425.301941
1692.154297	578.895874
1691.172852	453.902344
1690.190430	674.905945
1689.208008	649.526794
1688.225586	473.991486
1687.243164	641.732361
1686.260742	654.056396
1685.277344	671.004456
1684.293945	562.067078
1683.310547	737.630371
1682.327148	598.272522
1681.343750	623.551880
1680.359375	531.175354
1679.375000	627.368713
1678.390625	725.767822
1677.405273	637.490112
1676.419922	804.249451
1675.435547	725.995483
1674.449219	756.447266
1673.463867	669.702454
1672.478516	864.463318
1671.492188	995.149963
1670.505859	995.449585
1669.519531	886.721008
1668.532227	793.826599
1667.544922	910.583923
1666.557617	902.481995
1665.570313	958.014832
1664.583008	750.871948
1663.594727	931.000793
1662.607422	1089.875000
1661.619141	853.688599
1660.629883	1028.439575
1659.641602	959.424133
1658.652344	779.229797
1657.663086	1285.207275
1656.673828	1144.954834
1655.684570	880.464417
1654.694336	920.596680
1653.704102	794.152954
1652.713867	903.399780
1651.723633	526.081360
1650.732422	609.242981
1649.742188	356.815552
1648.750977	395.457581
1647.758789	616.632202
1646.767578	594.884583
1645.775391	332.977325
1644.784180	383.097992
1643.791992	285.564728
1642.798828	204.153610
1641.806641	128.348969
1640.813477	176.849899
1639.820313	6.646232
1638.827148	-150.008209
1637.833008	78.670555
1636.839844	109.836525
1635.845703	20.020525
1634.851563	109.739990
1633.856445	139.108551
1632.862305	-84.077377
1631.867188	-198.903259
1630.872070	-234.379807
1629.876953	-140.542877
1628.881836	-28.011705
1627.885742	79.504807
1626.889648	68.913284
1625.893555	111.242950
1624.897461	174.904572
1623.900391	-210.698395
1622.903320	63.883129
1621.906250	173.111816
1620.909180	22.518406
1619.912109	250.527939
1618.914063	42.816597
1617.916016	195.186096
1616.917969	-87.930450
1615.919922	133.240692
1614.920898	-46.825138
1613.921875	22.683409
1612.922852	-9.823824
1611.923828	-86.600258
1610.924805	-29.361399
1609.924805	-37.397995
1608.924805	93.724937
1607.924805	180.532608
1606.924805	102.570618
1605.923828	168.920761
1604.922852	104.607162
1603.921875	-22.237112
1602.920898	-295.314056
1601.919922	-10.751572
1600.917969	1.888300
1599.916016	-152.605591
1598.914063	-19.190525
1597.912109	-16.303389
1596.909180	-190.915817
1595.906250	-7.264669
1594.903320	-170.915955
1593.900391	-26.098810
1592.896484	129.296722
1591.893555	-54.547913
1590.889648	-65.862175
1589.885742	173.527573
1588.880859	58.175236
1587.876953	-23.032406
1586.872070	143.698990
1585.867188	0.263851
1584.862305	-252.427658
1583.856445	94.540382
1582.851563	-22.272188
1581.845703	257.059387
1580.839844	83.239227
1579.833008	164.797073
1578.827148	379.218384
1577.820313	119.966133
1576.813477	66.510506
1575.806641	28.795845
1574.798828	116.043892
1573.791992	44.727360
1572.784180	48.925591
1571.775391	14.211212
1570.767578	10.783019
1569.759766	7.430469
1568.750977	-175.096680
1567.742188	60.652573
1566.732422	21.118618
1565.723633	23.194099
1564.713867	25.310404
1563.704102	53.415550
1562.694336	29.658445
1561.684570	96.723221
1560.673828	-28.118168
1559.664063	103.792404
1558.652344	64.572556
1557.641602	79.806335
1556.630859	-0.826801
1555.619141	-86.612144
1554.607422	226.472824
1553.595703	-40.590393
1552.583984	47.105568
1551.571289	0.152602
1550.558594	160.207306
1549.545898	43.346226
1548.533203	-55.391167
1547.519531	6.201478
1546.506836	80.657402
1545.493164	139.521698
1544.479492	35.499451
1543.464844	96.821548
1542.451172	96.067810
1541.436523	-33.884697
1540.421875	176.987991
1539.407227	222.481979
1538.391602	156.894669
1537.375977	-153.881393
1536.361328	-10.541154
1535.344727	-19.538851
1534.329102	177.687378
1533.312500	-4.265104
1532.296875	74.116440
1531.280273	-35.767082
1530.262695	57.837002
1529.246094	-13.558728
1528.228516	33.433643
1527.210938	260.541382
1526.193359	-48.024162
1525.175781	-217.585800
1524.157227	-42.383259
1523.138672	83.745087
1522.120117	50.224789
1521.101563	227.466827
1520.082031	113.973557
1519.063477	123.791847
1518.043945	233.697006
1517.024414	-6.013329
1516.003906	72.775345
1514.983398	15.276107
1513.963867	16.731915
1512.943359	30.877256
1511.921875	65.402832
1510.901367	-146.564636
1509.879883	-84.076347
1508.858398	96.231491
1507.836914	-33.979980
1506.815430	186.974899
1505.792969	-143.442123
1504.770508	-240.647659
1503.748047	-25.363998
1502.725586	18.046007
1501.702148	-100.074272
1500.678711	-3.202105
1499.655273	32.038200
1498.631836	-17.350634
1497.608398	-184.580658
1496.583984	121.409950
1495.559570	104.825676
1494.535156	72.753525
1493.510742	-179.338547
1492.485352	-63.384090
1491.460938	-6.400082
1490.435547	203.709030
1489.409180	-46.261795
1488.383789	204.331680
1487.357422	421.463318
1486.331055	314.126556
1485.304688	334.310455
1484.278320	316.059753
1483.250977	216.016495
1482.224609	123.535896
1481.197266	451.729248
1480.168945	578.199768
1479.141602	492.907227
1478.113281	476.308929
1477.084961	622.654053
1476.056641	575.187134
1475.028320	553.071533
1473.999023	609.755432
1472.969727	668.826477
1471.940430	717.556824
1470.911133	921.367981
1469.881836	875.623779
1468.851563	799.231934
1467.821289	1007.580017
1466.791016	1108.923584
1465.759766	706.752258
1464.729492	1252.640259
1463.698242	1203.566528
1462.666992	1144.233154
1461.635742	1140.685791
1460.603516	1088.763428
1459.571289	1145.920166
1458.539063	1162.328003
1457.506836	1493.301758
1456.474609	1128.832642
1455.441406	1226.071777
1454.408203	1302.879272
1453.375000	1318.698853
1452.341797	1164.566895
1451.307617	1246.097290
1450.274414	1314.844849
1449.240234	1373.323730
1448.205078	1345.554688
1447.170898	1424.085449
1446.135742	1130.308594
1445.100586	1160.576416
1444.065430	1281.858276
1443.030273	1210.718262
1441.994141	1129.399536
1440.958984	1392.017090
1439.921875	1270.080444
1438.885742	1105.170166
1437.849609	1023.673157
1436.812500	1071.006226
1435.775391	900.991028
1434.738281	862.337341
1433.701172	846.372986
1432.663086	681.387756
1431.625000	624.966370
1430.586914	525.620239
1429.548828	469.168488
1428.509766	624.581421
1427.470703	318.353119
1426.431641	433.315369
1425.392578	417.105652
1424.353516	521.854614
1423.313477	210.729767
1422.273438	335.565063
1421.233398	215.998978
1420.193359	383.550842
1419.152344	-68.368782
1418.111328	270.295837
1417.070313	-25.395914
1416.029297	119.353523
1414.987305	7.428348
1413.946289	-3.832189
1412.904297	256.463593
1411.862305	373.352814
1410.819336	160.919891
1409.776367	169.721451
1408.734375	15.242767
1407.691406	24.096277
1406.647461	218.778763
1405.604492	-10.903082
1404.560547	186.254089
1403.516602	220.220779
1402.472656	-59.443878
1401.427734	37.313358
1400.382813	-156.874069
1399.337891	-40.013496
1398.292969	84.354553
1397.248047	120.982468
1396.202148	32.323006
1395.156250	387.194855
1394.110352	53.131561
1393.064453	92.399139
1392.018555	84.127777
1390.971680	100.929558
1389.924805	250.419647
1388.877930	-7.946623
1387.830078	-68.531693
1386.782227	-141.534103
1385.734375	8.105849
1384.686523	145.246719
1383.638672	304.891510
1382.589844	87.183853
1381.541016	-57.904381
1380.492188	-170.384918
1379.443359	-35.506817
1378.394531	-90.363884
1377.344727	-105.193130
1376.294922	97.191612
1375.245117	-124.605339
1374.194336	135.227020
1373.143555	-51.407730
1372.092773	218.447174
1371.041992	-95.089439
1369.991211	50.217434
1368.939453	16.120493
1367.887695	29.471899
1366.835938	-131.447556
1365.784180	-162.700851
1364.731445	-76.834869
1363.679688	-120.331635
1362.626953	-81.591927
1361.573242	121.441528
1360.520508	-43.666172
1359.466797	89.845825
1358.413086	-144.606140
1357.359375	-65.604897
1356.305664	-73.520424
1355.250977	127.404716
1354.196289	50.098984
1353.141602	-136.350693
1352.086914	347.903320
1351.031250	52.443928
1349.975586	37.728310
1348.919922	261.386169
1347.864258	408.146851
1346.808594	120.846977
1345.751953	267.803314
1344.695313	184.214355
1343.638672	46.244831
1342.581055	389.280029
1341.523438	281.297333
1340.466797	550.068481
1339.408203	358.118073
1338.350586	458.602051
1337.291992	323.949371
1336.234375	226.622162
1335.174805	324.949036
1334.116211	396.156647
1333.057617	64.241966
1331.998047	303.893890
1330.938477	-121.571991
1329.878906	194.906891
1328.818359	96.142700
1327.757813	64.266945
1326.697266	380.873352
1325.636719	287.455963
1324.576172	401.641632
1323.514648	340.602325
1322.453125	163.706985
1321.391602	256.008148
1320.330078	284.245789
1319.267578	374.260132
1318.205078	395.310120
1317.142578	337.573181
1316.080078	294.781219
1315.016602	237.337402
1313.953125	249.039078
1312.889648	369.256805
1311.826172	282.656067
1310.761719	228.220322
1309.698242	245.336334
1308.633789	378.247162
1307.569336	223.301971
1306.503906	395.761963
1305.438477	388.704468
1304.373047	507.191223
1303.307617	99.584656
1302.242188	464.141693
1301.175781	56.952072
1300.109375	392.102173
1299.042969	140.104706
1297.976563	391.819977
1296.909180	272.754089
1295.841797	244.686172
1294.774414	508.822174
1293.707031	260.090698
1292.638672	335.416046
1291.571289	307.807465
1290.502930	498.566071
1289.433594	476.040527
1288.365234	284.504974
1287.295898	127.460289
1286.226563	222.953918
1285.157227	254.820480
1284.086914	232.887238
1283.017578	269.835480
1281.947266	113.469566
1280.876953	199.568832
1279.805664	151.140503
1278.734375	486.910889
1277.663086	277.202759
1276.591797	544.514526
1275.520508	283.727509
1274.448242	431.329681
1273.375977	393.230469
1272.303711	384.553223
1271.231445	268.489746
1270.158203	137.901291
1269.085938	473.794769
1268.011719	477.632599
1266.938477	613.337646
1265.865234	619.742004
1264.791016	574.986511
1263.716797	742.505066
1262.641602	685.690674
1261.567383	853.254150
1260.492188	869.696045
1259.416992	698.569214
1258.341797	478.858063
1257.265625	532.098389
1256.190430	539.109802
1255.114258	575.391418
1254.037109	606.842041
1252.960938	652.938904
1251.883789	467.931671
1250.806641	470.356781
1249.729492	570.108887
1248.652344	815.746582
1247.574219	485.212433
1246.496094	499.970428
1245.417969	240.200272
1244.338867	512.584778
1243.260742	551.737122
1242.181641	440.360779
1241.102539	489.292511
1240.022461	450.857849
1238.943359	521.667725
1237.863281	269.814545
1236.783203	612.343933
1235.702148	610.401855
1234.622070	543.030640
1233.541016	490.250580
1232.459961	643.495972
1231.377930	382.393341
1230.296875	383.029724
1229.214844	521.716675
1228.132813	502.976227
1227.050781	305.128815
1225.967773	235.640900
1224.884766	117.800117
1223.801758	387.061676
1222.718750	293.435425
1221.634766	373.940613
1220.550781	239.261383
1219.466797	-149.135300
1218.382813	131.967468
1217.298828	253.495667
1216.213867	278.351349
1215.128906	23.074205
1214.042969	-14.822359
1212.958008	273.131531
1211.872070	392.023041
1210.786133	206.858765
1209.700195	238.843994
1208.613281	282.851532
1207.526367	-10.721357
1206.439453	33.277954
1205.352539	120.611504
1204.265625	17.539394
1203.177734	121.643379
1202.089844	187.139236
1201.001953	74.400414
1199.913086	-50.360504
1198.824219	-160.658081
1197.735352	-191.538727
1196.646484	61.417912
1195.557617	-109.068916
1194.467773	-248.263245
1193.377930	-84.534828
1192.288086	-21.865576
1191.197266	64.757813
1190.106445	-96.151482
1189.015625	62.411072
1187.924805	-204.176941
1186.833984	-192.205887
1185.742188	-26.680124
1184.650391	-139.644760
1183.557617	198.425064
1182.465820	-10.594356
1181.373047	-85.284889
1180.280273	-1.763608
1179.187500	2.562121
1178.093750	-74.657951
1177.000977	281.765564
1175.907227	197.207474
1174.812500	-172.366577
1173.718750	-96.489487
1172.624023	-61.411663
1171.529297	90.855904
1170.434570	97.031067
1169.338867	62.464523
1168.244141	-19.983318
1167.148438	-49.862133
1166.051758	209.454071
1164.956055	55.113243
1163.859375	29.795908
1162.762695	166.866776
1161.666016	5.252894
1160.568359	111.072319
1159.470703	35.332588
1158.373047	346.212830
1157.275391	282.233948
1156.176758	356.572479
1155.079102	135.045685
1153.979492	180.609772
1152.880859	218.926819
1151.782227	264.298370
1150.682617	76.029686
1149.583008	114.101799
1148.482422	287.843292
1147.382813	70.879303
1146.282227	-74.646416
1145.181641	198.753464
1144.080078	212.544113
1142.979492	323.800507
1141.877930	313.607452
1140.776367	317.604950
1139.673828	490.324493
1138.572266	132.796738
1137.469727	333.836578
1136.367188	104.641083
1135.263672	419.450500
1134.161133	251.925171
1133.057617	559.270081
1131.954102	524.555847
1130.849609	382.969788
1129.745117	416.951782
1128.641602	396.283813
1127.536133	546.292908
1126.431641	470.898773
1125.326172	625.403381
1124.220703	481.125916
1123.115234	808.375488
1122.009766	737.400513
1120.903320	614.267029
1119.796875	540.835632
1118.690430	666.222168
1117.583008	670.757996
1116.475586	528.499512
1115.368164	532.910156
1114.260742	239.219131
1113.152344	366.499908
1112.044922	306.884827
1110.936523	412.670624
1109.827148	334.004395
1108.718750	286.022705
1107.609375	547.406860
1106.500000	430.764771
1105.389648	521.861023
1104.280273	294.198181
1103.169922	340.308624
1102.059570	362.736115
1100.948242	418.100739
1099.837891	529.981628
1098.726563	427.186310
1097.615234	336.159241
1096.502930	457.198090
1095.390625	594.614685
1094.278320	479.861206
1093.166016	256.770935
1092.053711	575.253174
1090.940430	545.142639
1089.827148	430.265137
1088.713867	496.555450
1087.599609	522.762268
1086.485352	530.092468
1085.371094	530.310974
1084.256836	325.969910
1083.141602	525.892090
1082.027344	659.894775
1080.912109	382.690613
1079.795898	493.070007
1078.680664	596.317261
1077.564453	443.594147
1076.448242	558.449829
1075.331055	548.845642
1074.213867	487.598450
1073.096680	320.805450
1071.979492	236.118484
1070.862305	355.384766
1069.744141	397.214050
1068.625977	492.884338
1067.507813	286.285797
1066.388672	288.190338
1065.270508	217.486526
1064.151367	345.767365
1063.031250	462.255096
1061.912109	618.455627
1060.791992	479.791992
1059.671875	303.753296
1058.550781	361.599670
1057.430664	400.710236
1056.309570	383.685608
1055.188477	200.755310
1054.066406	239.821976
1052.945313	306.897644
1051.823242	203.465729
1050.700195	128.082626
1049.578125	328.148956
1048.455078	497.777161
1047.332031	238.071686
1046.208984	307.350616
1045.084961	143.409241
1043.960938	233.656769
1042.836914	211.995224
1041.712891	108.791489
1040.587891	147.747192
1039.462891	244.923798
1038.337891	260.567078
1037.212891	257.592743
1036.086914	-294.662720
1034.960938	160.930359
1033.834961	483.725220
1032.708984	278.414856
1031.582031	26.706938
1030.455078	158.733002
1029.328125	406.936066
1028.200195	-148.966415
1027.072266	357.116028
1025.944336	-21.936132
1024.816406	63.642330
1023.687500	-94.557983
1022.558594	-113.388176
1021.429688	-264.440491
1020.300781	-239.068848
1019.170898	-202.079056
1018.041016	-42.164219
1016.911133	29.622459
1015.780273	-2.887989
1014.649414	50.400219
1013.518555	-63.093517
1012.387695	55.134167
1011.255859	131.668335
1010.124023	97.092812
1008.992188	210.719498
1007.860352	333.602448
1006.727539	285.280029
1005.594727	500.712738
1004.461914	857.161560
1003.329102	875.969604
1002.195313	1026.569946
1001.061523	615.641357
999.927734	590.778870
998.792969	210.290619
997.658203	65.581863
996.523438	105.698639
995.388672	141.249481
994.252930	24.548504
993.117188	83.305328
991.981445	70.606918
990.844727	283.962860
989.708984	310.562073
988.572266	-24.645571
987.434570	-76.196091
986.297852	-7.840462
985.160156	95.101929
984.022461	36.886806
982.884766	342.522797
981.746094	229.191666
980.607422	67.672302
979.468750	175.477127
978.329102	87.805672
977.190430	361.284424
976.050781	234.698471
974.910156	418.534973
973.770508	351.910095
972.629883	193.505783
971.489258	232.785599
970.348633	448.945282
969.207031	327.616394
968.065430	357.916443
966.923828	259.791077
965.781250	423.323151
964.639648	-121.835602
963.496094	211.566818
962.353516	265.228149
961.210938	131.014359
960.067383	102.354263
958.923828	307.467957
957.779297	166.733505
956.635742	106.303253
955.491211	-141.728790
954.345703	136.846603
953.201172	60.720181
952.055664	-67.898399
950.910156	-198.651199
949.764648	38.887405
948.618164	34.082214
947.471680	-9.482622
946.325195	324.081299
945.178711	104.752205
944.031250	91.160690
942.883789	321.986145
941.736328	310.816040
940.587891	206.163940
939.439453	87.960823
938.291016	26.932751
937.142578	0.231501
935.993164	80.794632
934.843750	234.353455
933.694336	223.835037
932.544922	106.320717
931.394531	171.179855
930.244141	-69.081284
929.093750	123.466179
927.942383	347.873352
926.791016	-117.316704
925.639648	61.701717
924.488281	-120.970734
923.335938	-105.620689
922.183594	48.497589
921.031250	70.777596
919.877930	40.852741
918.724609	-229.818665
917.571289	-48.253368
916.417969	262.748627
915.263672	-175.577545
914.109375	-216.387283
912.955078	-98.250175
911.800781	58.473122
910.645508	119.918228
909.490234	-79.390907
908.334961	-165.180252
907.178711	93.676132
906.022461	-78.100792
904.866211	-222.545685
903.709961	-253.607285
902.552734	84.529907
901.395508	26.358015
900.238281	-83.790535
899.080078	-24.109922
897.921875	96.678841
896.763672	16.156166
895.605469	-57.495995
894.446289	183.188416
893.287109	66.681465
892.127930	40.663109
890.967773	25.997885
889.807617	-27.018085
888.647461	51.004055
887.487305	63.558624
886.326172	24.228987
885.165039	12.029797
884.003906	164.560791
882.842773	12.560355
881.680664	-49.141987
880.518555	141.706528
879.356445	50.756340
878.193359	-76.182510
877.030273	195.710968
875.867188	-102.332695
874.703125	191.992615
873.540039	335.363831
872.375977	-16.470104
871.210938	39.152977
870.046875	182.497787
868.881836	67.135597
867.716797	104.736839
866.550781	270.461212
865.385742	188.887787
864.219727	134.316422
863.052734	10.129925
861.886719	-24.164873
860.719727	237.940842
859.552734	468.488617
858.384766	243.323624
857.217773	231.411774
856.049805	300.252075
854.880859	142.530106
853.712891	271.864166
852.543945	264.380188
851.375000	281.529938
850.205078	459.971161
849.036133	286.617188
847.866211	601.535339
846.696289	258.011505
845.525391	174.283432
844.354492	41.328468
843.183594	181.367523
842.012695	149.064896
840.840820	416.412201
839.668945	91.101814
838.497070	333.669220
837.324219	301.205597
836.151367	485.432831
834.978516	104.402061
833.805664	156.740616
832.631836	251.426392
831.458008	290.214722
830.284180	112.469376
829.110352	224.794357
827.935547	345.931213
826.760742	179.285965
825.584961	384.984863
824.410156	343.115082
823.234375	-28.598715
822.058594	-101.662346
820.881836	-23.293301
819.705078	-89.768684
818.528320	237.779556
817.351563	13.114042
816.173828	39.941055
814.996094	-246.998535
813.818359	-71.236908
812.639648	-162.470139
811.461914	177.558533
810.283203	-93.862488
809.103516	281.396790
807.923828	-85.594048
806.745117	2.830618
805.564453	91.132515
804.384766	-100.393356
803.204102	-23.353476
802.023438	51.355518
800.842773	-122.508896
799.661133	-136.679993
798.479492	-239.614578
797.297852	-72.125336
796.115234	-55.502171
794.932617	-94.359741
793.750000	-7.004690
792.567383	195.397049
791.383789	109.776268
790.200195	128.163315
789.016602	2.609243
787.832031	-21.181728
786.648438	98.752060
785.463867	99.123497
784.278320	92.784477
783.092773	-119.204582
781.908203	0.336156
780.721680	-45.970043
779.536133	-37.100422
778.349609	132.905640
777.163086	-26.218943
775.975586	55.265278
774.789063	127.817863
773.601563	-60.087063
772.413086	-97.975838
771.225586	-67.542671
770.037109	306.754791
768.848633	90.066307
767.660156	62.942154
766.470703	145.928543
765.281250	-17.886930
764.091797	316.013000
762.901367	147.713684
761.710938	155.533539
760.520508	57.667706
759.330078	-66.604568
758.138672	114.872467
756.947266	45.525043
755.755859	116.872810
754.563477	221.110641
753.371094	417.553741
752.178711	108.557884
750.986328	-90.503586
749.792969	-100.656349
748.599609	18.696373
747.405273	-35.439796
746.211914	59.650017
745.017578	319.207092
743.823242	374.637146
742.627930	-1.974064
741.433594	209.127747
740.238281	143.943695
739.041992	214.636658
737.846680	-8.273314
736.650391	156.591934
735.454102	87.073944
734.256836	175.211929
733.059570	184.517426
731.862305	397.331268
730.665039	115.632950
729.466797	-216.229568
728.268555	-163.065018
727.070313	209.274139
725.872070	6.634692
724.672852	0.774824
723.473633	75.774467
722.273438	-50.168652
721.074219	-36.265079
719.874023	278.930359
718.673828	369.212280
717.472656	308.932831
716.271484	-102.502129
715.070313	210.408417
713.869141	130.731827
712.666992	86.023422
711.464844	15.243484
710.262695	92.726860
709.059570	91.810143
707.856445	112.740440
706.653320	153.327042
705.450195	220.092087
704.246094	75.782318
703.041992	44.765446
701.837891	135.666885
700.632813	11.290007
699.428711	-54.232685
698.222656	-56.601089
697.017578	134.554794
695.811523	167.089355
694.605469	177.976593
693.399414	230.220078
692.192383	19.800648
690.986328	-62.342461
689.778320	-16.302942
688.571289	-85.184059
687.363281	-45.467201
686.155273	100.603210
684.947266	-4.814075
683.738281	76.349121
682.529297	-275.880951
681.320313	-226.986740
680.111328	-128.187256
678.901367	-217.756638
677.691406	39.261803
676.481445	-80.406319
675.270508	-236.715302
674.059570	-1.209460
672.848633	-126.980392
671.636719	-19.022039
670.425781	-62.376266
669.213867	50.025246
668.000977	125.720779
666.789063	259.805756
665.576172	188.685806
664.362305	-100.461189
663.149414	387.929413
661.935547	-108.225693
660.721680	-8.412809
659.507813	37.468052
658.292969	-91.357605
657.078125	68.927231
655.863281	106.268898
654.647461	-108.596611
653.431641	68.915749
652.215820	188.184494
651.000000	126.449005
649.783203	303.804626
648.566406	134.394852
647.349609	399.896912
646.132813	4.499194
644.915039	132.118958
643.697266	223.051758
642.478516	328.928375
641.259766	494.883057
640.041992	131.819199
638.822266	280.339478
637.603516	93.455925
636.383789	228.759140
635.164063	108.251404
633.943359	-66.059212
632.723633	167.410431
631.502930	-48.022667
630.281250	-91.927597
629.060547	-93.156181
627.838867	-13.160623
626.617188	199.451385
625.394531	197.252975
624.172852	233.295013
622.950195	144.658813
621.726563	325.602783
620.503906	454.637634
619.280273	-12.154248
618.056641	34.604946
616.832031	162.160797
615.608398	55.866657
614.383789	124.475327
613.158203	119.710106
611.933594	-35.382885
610.708008	-22.193884
609.482422	-20.414360
608.255859	19.064644
607.030273	-85.408340
605.803711	-26.205774
604.576172	-168.660355
