# Supplementary material for: Raman spectroscopy accurately differentiates mucosal healing from non-healing and biochemical changes following biological therapy in inflammatory bowel disease
Source: PLoS One. 2021 Jun 2;16(6):e0252210. doi: 10.1371/journal.pone.0252210 (PMC8172032; doi:10.1371/journal.pone.0252210)
Supplement: S4 Dataset — (ZIP) [file pone.0252210.s006.zip › CD Mucosal healing/OC011 post treatment-2_base sub CR removed_91__X_-11930.7__Y_295.434__Z_-7195__Time_1036.txt]

1714.705078	36.321651
1713.728516	151.952560
1712.751953	-2.852435
1711.774414	-158.145523
1710.797852	-104.725273
1709.820313	-16.972755
1708.842773	193.581314
1707.864258	-11.641162
1706.886719	-80.496590
1705.908203	-10.424522
1704.929688	40.582546
1703.950195	85.917564
1702.971680	-211.512115
1701.992188	63.507774
1701.012695	-191.399109
1700.033203	-200.313873
1699.052734	39.267857
1698.073242	-95.562279
1697.092773	-5.955619
1696.112305	185.080643
1695.130859	90.142754
1694.150391	374.491180
1693.168945	370.322388
1692.187500	179.319321
1691.206055	330.053131
1690.223633	363.346649
1689.241211	-16.779724
1688.258789	606.160828
1687.276367	263.679718
1686.293945	262.701843
1685.310547	312.470734
1684.327148	253.119980
1683.343750	297.853546
1682.360352	334.753723
1681.375977	70.894234
1680.392578	177.428696
1679.408203	398.546997
1678.423828	494.713745
1677.438477	463.335236
1676.453125	418.907745
1675.468750	483.797119
1674.482422	493.024506
1673.497070	704.545715
1672.511719	719.583252
1671.525391	790.651184
1670.539063	957.592773
1669.552734	548.447998
1668.565430	715.910156
1667.578125	588.933594
1666.591797	568.488586
1665.603516	1036.517700
1664.616211	907.791382
1663.627930	840.400635
1662.640625	810.490356
1661.652344	1244.798828
1660.663086	1021.902222
1659.674805	1202.208252
1658.685547	813.137634
1657.696289	1205.897583
1656.707031	1018.870789
1655.717773	792.525757
1654.727539	923.898621
1653.737305	999.952148
1652.747070	922.827698
1651.756836	491.599915
1650.765625	642.647034
1649.775391	717.273865
1648.784180	591.255920
1647.792969	381.023315
1646.800781	461.808075
1645.809570	529.657776
1644.817383	460.419861
1643.825195	132.737198
1642.832031	531.432068
1641.839844	48.728600
1640.846680	54.659462
1639.853516	16.014116
1638.860352	-156.856079
1637.867188	-97.332352
1636.873047	-201.040939
1635.878906	106.739510
1634.884766	-80.782745
1633.890625	42.914860
1632.895508	-133.496552
1631.900391	-167.379105
1630.905273	-93.064087
1629.910156	252.580063
1628.915039	293.014862
1627.918945	12.632848
1626.922852	-9.611398
1625.926758	-92.127655
1624.930664	-174.403900
1623.933594	16.949043
1622.937500	237.331497
1621.940430	268.597809
1620.942383	-125.577568
1619.945313	205.544327
1618.947266	61.371506
1617.949219	11.944224
1616.951172	-34.676983
1615.953125	-44.384716
1614.954102	205.797348
1613.956055	44.188087
1612.957031	270.916077
1611.957031	133.208237
1610.958008	-88.191612
1609.958008	217.408386
1608.958984	402.464508
1607.958008	-62.164242
1606.958008	-5.268548
1605.958008	180.009567
1604.957031	161.083206
1603.956055	181.510254
1602.955078	280.513458
1601.953125	188.547287
1600.951172	10.368634
1599.950195	177.540878
1598.947266	-57.970905
1597.945313	-63.285568
1596.942383	135.289429
1595.940430	211.019226
1594.937500	237.108322
1593.933594	-44.983677
1592.930664	80.426247
1591.926758	226.677734
1590.922852	-214.386337
1589.918945	28.437885
1588.915039	106.797661
1587.910156	59.908363
1586.906250	-78.230354
1585.901367	-117.254906
1584.895508	299.882629
1583.890625	138.266113
1582.884766	351.886261
1581.878906	-203.089279
1580.873047	18.258821
1579.867188	59.805065
1578.860352	312.148071
1577.854492	194.751450
1576.847656	236.078629
1575.839844	222.689789
1574.833008	55.789333
1573.825195	146.338654
1572.817383	20.984989
1571.809570	-26.408213
1570.801758	-123.231346
1569.792969	44.917149
1568.784180	57.048412
1567.775391	82.073097
1566.766602	-61.779690
1565.757813	-73.269043
1564.748047	-147.149612
1563.738281	-197.745377
1562.728516	241.907516
1561.718750	201.415573
1560.708008	-121.837242
1559.697266	78.652016
1558.686523	45.652245
1557.675781	51.424606
1556.665039	-264.211029
1555.653320	91.080368
1554.641602	-9.722657
1553.629883	-84.717941
1552.617188	96.468544
1551.605469	31.576704
1550.592773	-43.781960
1549.580078	61.852585
1548.567383	-52.548687
1547.553711	112.233780
1546.541016	284.574402
1545.527344	-150.757919
1544.513672	315.881500
1543.499023	87.131981
1542.485352	230.328323
1541.470703	-205.210510
1540.456055	43.547764
1539.441406	-12.573506
1538.425781	-215.948959
1537.410156	60.573528
1536.394531	-127.555519
1535.378906	156.262955
1534.363281	-65.633621
1533.346680	88.819275
1532.331055	181.202271
1531.314453	105.863625
1530.296875	172.101578
1529.280273	-176.568573
1528.262695	100.579720
1527.245117	259.007416
1526.227539	154.628754
1525.209961	1.236918
1524.191406	-221.736923
1523.172852	20.891703
1522.154297	-78.833755
1521.135742	106.776672
1520.116211	73.599174
1519.097656	215.094040
1518.078125	119.925156
1517.058594	129.991165
1516.038086	-16.814428
1515.018555	80.298149
1513.998047	136.120850
1512.977539	-123.995667
1511.956055	-186.531265
1510.935547	-61.845215
1509.914063	47.236435
1508.892578	53.524082
1507.871094	67.360893
1506.849609	-47.144295
1505.827148	-10.520569
1504.804688	28.513920
1503.782227	-94.029480
1502.759766	-134.680374
1501.736328	-111.434944
1500.713867	14.110400
1499.690430	113.854195
1498.666016	159.657303
1497.642578	149.033524
1496.618164	-253.171890
1495.594727	-276.739532
1494.569336	-83.080971
1493.544922	-344.718048
1492.520508	40.372292
1491.495117	108.257713
1490.469727	-107.625336
1489.444336	92.877708
1488.417969	96.502274
1487.392578	181.749008
1486.366211	95.787682
1485.339844	242.031982
1484.312500	523.344116
1483.286133	444.717651
1482.258789	480.796509
1481.231445	646.828796
1480.204102	473.588440
1479.175781	404.828064
1478.148438	611.284363
1477.120117	679.952148
1476.091797	646.607300
1475.062500	1109.844116
1474.034180	938.759277
1473.004883	490.151825
1471.975586	945.268738
1470.946289	954.778809
1469.916016	1228.805176
1468.885742	1105.827515
1467.855469	1153.237305
1466.825195	1459.920044
1465.794922	1491.868774
1464.763672	1546.604858
1463.732422	1852.829102
1462.701172	1556.782593
1461.669922	1286.218018
1460.638672	1533.765015
1459.606445	1367.312378
1458.574219	1406.500244
1457.541992	1661.347168
1456.508789	1388.292480
1455.476563	1508.532227
1454.443359	1735.192139
1453.410156	1497.721436
1452.375977	1800.276123
1451.342773	2216.761230
1450.308594	1933.656372
1449.274414	1957.207153
1448.240234	1988.336426
1447.206055	2070.095703
1446.170898	1630.242554
1445.135742	1582.925415
1444.100586	1755.802979
1443.064453	1829.914429
1442.029297	1901.492676
1440.993164	1522.850952
1439.957031	1389.653320
1438.920898	1521.972412
1437.883789	1366.099365
1436.847656	1157.268921
1435.810547	1047.061890
1434.773438	1300.651855
1433.735352	1011.196899
1432.698242	989.544617
1431.660156	768.502991
1430.622070	562.731384
1429.583008	649.757141
1428.544922	550.130737
1427.505859	738.089966
1426.466797	474.659149
1425.427734	322.313416
1424.387695	381.785370
1423.348633	285.068054
1422.308594	291.725922
1421.268555	159.900131
1420.227539	247.266846
1419.187500	143.328262
1418.146484	19.342604
1417.105469	121.978012
1416.064453	68.638992
1415.022461	-4.748135
1413.980469	279.109497
1412.939453	469.904816
1411.896484	190.539902
1410.854492	114.983856
1409.811523	-236.896713
1408.768555	79.751015
1407.725586	-88.436272
1406.682617	180.504196
1405.638672	-246.080811
1404.595703	-87.488670
1403.551758	-169.820633
1402.506836	-292.186005
1401.462891	-58.158245
1400.417969	-49.879120
1399.373047	-329.868042
1398.328125	-63.107792
1397.283203	288.862122
1396.237305	84.453522
1395.191406	301.144470
1394.145508	-95.837006
1393.099609	55.906929
1392.052734	17.391901
1391.006836	229.348587
1389.959961	-56.724312
1388.912109	80.288048
1387.865234	97.299133
1386.817383	124.407837
1385.769531	556.715881
1384.721680	-106.049133
1383.673828	-68.554100
1382.625000	-205.894028
1381.576172	-98.208046
1380.527344	99.481308
1379.478516	64.960075
1378.429688	172.897034
1377.379883	18.793367
1376.330078	-117.645218
1375.280273	20.574194
1374.229492	86.505745
1373.178711	-7.082829
1372.128906	-125.422409
1371.077148	205.140961
1370.026367	-72.461609
1368.974609	111.186806
1367.923828	180.300766
1366.871094	-84.288544
1365.819336	-114.520927
1364.767578	19.722658
1363.714844	76.862526
1362.662109	238.643204
1361.609375	-7.577690
1360.555664	54.903656
1359.501953	80.188675
1358.448242	-51.056545
1357.394531	-97.579994
1356.340820	-22.157064
1355.286133	93.119652
1354.231445	27.120268
1353.176758	-46.167057
1352.122070	183.689178
1351.066406	351.499115
1350.011719	186.759216
1348.956055	-7.568213
1347.899414	6.739609
1346.843750	150.186035
1345.787109	363.140320
1344.730469	519.107727
1343.673828	375.173828
1342.616211	496.631897
1341.559570	348.079529
1340.501953	972.689819
1339.444336	693.080566
1338.385742	606.875549
1337.328125	716.444519
1336.269531	640.440125
1335.210938	705.663025
1334.152344	441.913239
1333.092773	391.137329
1332.033203	904.404968
1330.973633	396.371674
1329.914063	625.378296
1328.853516	473.779938
1327.793945	517.598206
1326.733398	499.751373
1325.672852	598.128418
1324.611328	753.374023
1323.549805	730.914001
1322.489258	649.355469
1321.426758	493.902252
1320.365234	550.832642
1319.302734	699.121094
1318.241211	706.896057
1317.177734	778.878357
1316.115234	850.952209
1315.052734	1083.311523
1313.989258	889.388733
1312.925781	855.795898
1311.862305	945.477051
1310.797852	870.237976
1309.733398	428.311432
1308.668945	830.947876
1307.604492	911.140198
1306.540039	789.656372
1305.474609	938.900452
1304.409180	842.256714
1303.343750	878.526489
1302.277344	1064.822998
1301.211914	1101.227783
1300.145508	1086.105713
1299.079102	1098.108032
1298.011719	1043.881470
1296.945313	945.577209
1295.877930	601.902405
1294.810547	933.439575
1293.743164	987.626648
1292.674805	705.760925
1291.606445	733.159119
1290.538086	998.501282
1289.469727	704.807129
1288.400391	869.696716
1287.332031	718.458252
1286.262695	880.976074
1285.193359	612.367004
1284.123047	429.659454
1283.052734	646.218201
1281.982422	703.631409
1280.912109	761.086792
1279.841797	544.527893
1278.770508	435.766571
1277.699219	874.989563
1276.627930	758.989990
1275.556641	731.115723
1274.484375	832.852661
1273.412109	709.779907
1272.339844	672.325256
1271.267578	744.861938
1270.194336	976.149658
1269.121094	848.472107
1268.047852	1033.354980
1266.974609	759.384216
1265.900391	1015.050232
1264.827148	885.218750
1263.752930	843.282288
1262.677734	577.069153
1261.603516	964.353210
1260.528320	539.878662
1259.453125	571.300049
1258.377930	741.602051
1257.301758	872.886414
1256.226563	1011.452026
1255.150391	923.559143
1254.073242	1018.284180
1252.997070	869.638794
1251.919922	949.779846
1250.842773	657.738647
1249.765625	1090.560303
1248.688477	895.909241
1247.610352	1117.030151
1246.532227	781.524536
1245.454102	895.689636
1244.375000	1235.731201
1243.296875	791.158508
1242.217773	754.720764
1241.138672	655.187378
1240.058594	941.606079
1238.979492	594.570068
1237.899414	456.322845
1236.819336	626.172913
1235.738281	623.771484
1234.658203	745.014648
1233.577148	769.241577
1232.496094	575.346802
1231.415039	631.080872
1230.333008	546.284424
1229.250977	480.889252
1228.168945	338.030609
1227.086914	543.794983
1226.003906	550.999695
1224.920898	248.476959
1223.837891	560.510559
1222.754883	652.298462
1221.670898	647.304382
1220.587891	37.930737
1219.503906	325.471771
1218.418945	228.654709
1217.334961	416.926971
1216.250000	216.221436
1215.165039	39.724136
1214.080078	271.277679
1212.994141	203.396652
1211.908203	46.228207
1210.822266	366.792694
1209.736328	470.092957
1208.649414	365.915070
1207.563477	-80.611252
1206.476563	188.929077
1205.388672	289.609161
1204.301758	313.109802
1203.213867	93.259949
1202.125977	297.332214
1201.038086	75.091316
1199.949219	26.225651
1198.861328	-229.636337
1197.772461	185.886917
1196.682617	62.314022
1195.593750	-145.425461
1194.503906	-434.877899
1193.414063	-91.992844
1192.324219	-162.708511
1191.233398	105.368469
1190.143555	164.269714
1189.052734	38.145905
1187.960938	128.140869
1186.870117	-110.859924
1185.778320	-107.385666
1184.686523	-22.375647
1183.594727	4.960680
1182.501953	228.916946
1181.410156	-221.148148
1180.317383	-83.664490
1179.223633	-217.167709
1178.130859	-386.611267
1177.037109	-134.351013
1175.943359	-21.194799
1174.849609	-32.679977
1173.754883	379.576782
1172.661133	109.360909
1171.566406	279.566254
1170.470703	179.251099
1169.375977	-4.796771
1168.280273	-21.408337
1167.184570	-33.291264
1166.088867	119.724365
1164.992188	-18.976322
1163.895508	-52.536304
1162.798828	-107.641060
1161.702148	95.172394
1160.605469	159.337784
1159.507813	-122.753983
1158.410156	327.975189
1157.311523	286.863403
1156.213867	-243.356766
1155.115234	99.582520
1154.016602	-6.007915
1152.917969	269.852692
1151.818359	64.043442
1150.718750	-184.624695
1149.619141	119.504967
1148.519531	51.854694
1147.418945	134.203888
1146.319336	306.940430
1145.217773	110.579185
1144.117188	2.311407
1143.015625	162.890579
1141.915039	294.806610
1140.813477	10.420309
1139.710938	382.337646
1138.609375	40.906242
1137.506836	163.006287
1136.404297	163.822739
1135.300781	328.494171
1134.197266	338.668549
1133.094727	144.597534
1131.990234	601.000000
1130.886719	423.471130
1129.782227	646.974792
1128.677734	412.485443
1127.573242	505.357422
1126.468750	617.115112
1125.363281	520.154785
1124.257813	655.468689
1123.152344	596.376099
1122.045898	496.992096
1120.940430	397.620819
1119.833984	302.985504
1118.726563	388.276489
1117.620117	404.858795
1116.512695	433.225006
1115.405273	508.861877
1114.297852	260.391632
1113.189453	350.151886
1112.082031	513.138794
1110.972656	163.097275
1109.864258	110.946846
1108.755859	325.763458
1107.646484	559.349609
1106.537109	554.291870
1105.426758	473.656525
1104.317383	716.422363
1103.207031	661.704773
1102.096680	92.655106
1100.985352	299.888275
1099.875000	558.900879
1098.763672	379.236053
1097.652344	400.000214
1096.540039	368.888428
1095.427734	573.391968
1094.315430	518.678101
1093.203125	772.492493
1092.090820	863.723145
1090.977539	637.115967
1089.864258	516.513916
1088.750977	643.013916
1087.636719	433.065216
1086.522461	684.164917
1085.408203	434.333893
1084.293945	556.034668
1083.179688	381.561523
1082.064453	324.648895
1080.949219	547.313354
1079.833008	593.736572
1078.717773	400.657349
1077.601563	632.564453
1076.485352	632.033142
1075.368164	643.243103
1074.251953	501.987732
1073.134766	506.220825
1072.016602	320.535675
1070.899414	191.227554
1069.781250	619.795227
1068.663086	481.143890
1067.544922	269.962524
1066.426758	342.295532
1065.307617	786.924561
1064.188477	486.938141
1063.068359	526.483215
1061.949219	470.112274
1060.829102	381.043365
1059.708984	58.167740
1058.588867	331.748566
1057.467773	446.266846
1056.346680	313.025818
1055.225586	278.030792
1054.104492	147.312531
1052.982422	413.746674
1051.860352	528.325745
1050.738281	28.916374
1049.615234	117.949043
1048.492188	1.646542
1047.369141	293.711426
1046.246094	266.158752
1045.123047	474.191040
1043.999023	241.561279
1042.875000	393.673553
1041.750000	42.439140
1040.625977	-42.979973
1039.500977	-165.571167
1038.375977	259.180756
1037.250000	-37.904568
1036.125000	-1.944981
1034.999023	-161.407898
1033.873047	72.442284
1032.746094	366.722290
1031.619141	128.429245
1030.492188	306.462799
1029.365234	84.710823
1028.237305	-16.033955
1027.110352	-177.054642
1025.982422	-156.759094
1024.853516	139.934067
1023.725586	39.583042
1022.596680	-248.651276
1021.467773	-337.104553
1020.337891	-170.243454
1019.208008	-112.386253
1018.078125	-84.617905
1016.948242	-33.591751
1015.818359	-436.793182
1014.687500	-179.297928
1013.556641	10.979540
1012.425781	157.251022
1011.293945	0.190954
1010.162109	95.646286
1009.030273	-37.995468
1007.898438	203.395386
1006.765625	419.315796
1005.632813	739.313477
1004.500000	932.076538
1003.366211	1092.477295
1002.233398	1211.300659
1001.099609	805.608948
999.964844	552.682129
998.831055	461.658325
997.696289	63.650780
996.561523	-82.424568
995.425781	-73.689270
994.291016	-237.922104
993.155273	-0.552163
992.019531	119.179749
990.882813	102.904312
989.747070	-12.388573
988.610352	-39.937904
987.472656	84.713951
986.335938	-129.240616
985.198242	225.912979
984.060547	58.290524
982.921875	107.255577
981.784180	-218.861664
980.645508	120.302475
979.506836	84.419922
978.367188	57.862324
977.228516	-334.191406
976.088867	120.058624
974.948242	201.860764
973.808594	-51.755184
972.667969	326.624451
971.527344	468.364075
970.385742	268.001801
969.245117	187.218933
968.103516	136.421967
966.961914	-134.529114
965.819336	-47.365433
964.677734	406.837555
963.534180	193.664474
962.391602	166.389481
961.249023	212.578293
960.105469	256.562622
958.961914	190.670349
957.817383	24.139530
956.673828	-66.641953
955.529297	37.314228
954.383789	-149.341751
953.239258	192.765579
952.093750	68.138733
950.948242	78.614487
949.802734	150.924637
948.656250	113.577316
947.509766	-28.784418
946.363281	66.661003
945.216797	38.801525
944.069336	-372.635742
942.921875	175.232025
941.774414	74.618896
940.625977	145.324402
939.478516	218.375885
938.330078	191.117477
937.180664	154.849289
936.032227	-102.483955
934.882813	315.163452
933.732422	356.663849
932.583008	256.969177
931.432617	205.250580
930.282227	105.821335
929.131836	56.621761
927.980469	41.682503
926.830078	-0.475055
925.677734	-1.565195
924.526367	54.297867
923.374023	-51.248989
922.221680	91.171280
921.069336	-155.104675
919.916992	-205.738266
918.763672	-4.061738
917.610352	149.895325
916.456055	-18.623039
915.302734	133.147064
914.148438	69.280968
912.994141	143.949921
911.838867	-278.221039
910.683594	-135.306870
909.528320	-108.047302
908.373047	-30.853935
907.216797	55.441425
906.061523	26.181656
904.904297	-25.649048
903.748047	33.594948
902.590820	-106.408463
901.433594	134.077637
900.276367	-57.827187
899.118164	-374.042389
897.960938	-74.671204
896.802734	-302.410309
895.643555	-27.958406
894.484375	83.633934
893.325195	-220.673965
892.166016	87.608498
891.006836	-234.537888
889.846680	179.856354
888.686523	-47.224400
887.526367	1.276790
886.365234	-148.826752
885.204102	188.599594
884.042969	31.827608
882.880859	46.590603
881.719727	-157.358398
880.556641	270.072632
879.394531	100.042206
878.232422	290.660645
877.069336	487.979736
875.905273	95.128746
874.742188	254.168961
873.578125	172.276001
872.414063	207.480667
871.250000	177.429718
870.084961	-30.305418
868.920898	124.176270
867.754883	458.492828
866.589844	212.661560
865.423828	243.407135
864.257813	150.563034
863.091797	300.387360
861.924805	425.445770
860.758789	431.438019
859.590820	336.421814
858.423828	214.513977
857.255859	254.220551
856.087891	511.501953
854.919922	468.134003
853.751953	400.115082
852.583008	311.952362
851.414063	391.907104
850.244141	350.826263
849.075195	558.398071
847.905273	286.599335
846.734375	536.610107
845.564453	334.308197
844.393555	279.795319
843.222656	312.547760
842.051758	143.944992
840.879883	398.078125
839.708008	164.656006
838.536133	-95.504364
837.363281	375.207672
836.190430	624.479553
835.017578	219.128357
833.844727	231.545425
832.670898	297.513245
831.497070	466.094482
830.323242	348.920746
829.149414	256.307281
827.974609	259.620544
826.799805	447.987854
825.624023	312.955353
824.449219	269.331757
823.273438	207.864777
822.097656	81.777657
820.920898	109.401649
819.744141	179.278488
818.567383	66.520523
817.390625	-130.808701
816.212891	226.002930
815.035156	88.708321
813.857422	-215.382782
812.679688	54.330391
811.500977	-149.662750
810.322266	253.170288
809.142578	75.795441
807.963867	-85.998566
806.784180	-116.720573
805.603516	19.060354
804.423828	-344.778839
803.243164	-75.946320
802.062500	-33.627861
800.881836	-239.847336
799.700195	-237.539307
798.518555	24.143959
797.336914	-286.295959
796.154297	-75.809258
794.972656	145.597260
793.789063	-122.725311
792.606445	107.334366
791.422852	-17.041889
790.240234	-152.491211
789.055664	-133.004715
787.872070	-9.593435
786.687500	-169.448822
785.502930	263.424225
784.317383	251.608566
783.132813	-63.106369
781.947266	115.107246
780.761719	207.010452
779.575195	150.811081
778.388672	10.659014
777.202148	-25.711136
776.015625	70.325912
774.828125	141.985718
773.640625	-33.560005
772.453125	90.919586
771.264648	12.393934
770.076172	66.140450
768.887695	368.890076
767.699219	60.998829
766.509766	255.539566
765.320313	238.475586
764.130859	111.254761
762.940430	144.768326
761.750977	156.198608
760.559570	213.792175
759.369141	359.309753
758.177734	64.788956
756.986328	157.398636
755.794922	425.803680
754.603516	280.797913
753.411133	452.262695
752.218750	254.501953
751.025391	331.354065
749.832031	100.689529
748.638672	-90.393059
747.445313	93.910065
746.250977	34.505589
745.057617	58.456238
743.862305	464.009308
742.667969	327.693115
741.472656	322.946930
740.277344	175.696365
739.082031	-333.086761
737.885742	-287.386353
736.689453	224.791626
735.493164	-60.379696
734.296875	-54.276051
733.099609	-13.182225
731.902344	51.937069
730.705078	-36.141502
729.506836	136.076538
728.308594	319.122711
727.110352	115.107658
725.911133	142.850082
724.712891	218.630630
723.513672	75.897842
722.313477	269.569031
721.113281	109.388733
719.914063	95.539047
718.712891	38.031826
717.512695	48.184093
716.311523	302.655212
715.110352	432.682007
713.909180	366.390778
712.707031	219.465408
711.504883	153.244263
710.302734	246.121262
709.099609	-77.139702
707.896484	150.780228
706.693359	75.927269
705.490234	240.574234
704.286133	252.799454
703.082031	286.783020
701.877930	246.791885
700.672852	174.203125
699.468750	101.656898
698.262695	-46.928875
697.057617	282.709991
695.851563	121.137054
694.645508	-190.241196
693.439453	-23.648207
692.232422	-204.533081
691.026367	-168.232544
689.818359	-125.416473
688.611328	-267.039795
687.403320	-18.095678
686.195313	61.585865
684.987305	271.351471
683.778320	-73.915993
682.569336	-273.790894
681.360352	293.505005
680.151367	-164.101715
678.941406	54.263935
677.731445	-13.263627
676.521484	-295.045013
675.310547	-204.408401
674.099609	13.880056
672.888672	28.746737
671.677734	192.871887
670.465820	-8.471191
669.253906	192.400314
668.041016	21.474520
666.829102	73.217880
665.616211	38.561192
664.403320	-11.162610
663.189453	79.524734
661.975586	124.870071
660.761719	-65.022926
659.547852	-23.911968
658.333008	-256.756378
657.118164	-62.417019
655.903320	-16.917379
654.688477	88.959259
653.472656	171.112854
652.256836	337.301361
651.040039	-2.805730
649.824219	-13.194572
648.607422	-139.821014
647.389648	35.035355
646.172852	-20.449783
644.955078	169.425934
643.737305	144.119156
642.519531	54.330509
641.300781	125.889404
640.082031	111.455414
638.863281	311.986847
637.643555	316.914581
636.423828	-84.160561
635.204102	17.565273
633.984375	-235.037689
632.763672	29.889118
631.542969	-18.645535
630.322266	18.701126
629.100586	302.770050
627.878906	26.923363
626.657227	-154.423981
625.435547	-138.431274
624.212891	-8.825973
622.990234	150.738266
621.767578	177.418518
620.543945	137.704102
619.320313	477.054535
618.096680	133.306580
616.873047	142.900436
615.648438	298.020752
614.423828	-130.994019
613.199219	-307.404846
611.973633	123.603828
610.748047	-74.147125
609.522461	-17.438112
608.296875	26.425098
607.070313	-62.189091
605.843750	-125.129631
604.617188	130.159149
