# Supplementary material for: Raman spectroscopy accurately differentiates mucosal healing from non-healing and biochemical changes following biological therapy in inflammatory bowel disease
Source: PLoS One. 2021 Jun 2;16(6):e0252210. doi: 10.1371/journal.pone.0252210 (PMC8172032; doi:10.1371/journal.pone.0252210)
Supplement: S4 Dataset — (ZIP) [file pone.0252210.s006.zip › CD Mucosal healing/OC004-1a post treatment_BL sub CR removed_75__X_-21970.1__Y_3644.9__Time_836.txt]

1714.780273	-25.679176
1713.803711	-7.999687
1712.827148	119.106796
1711.849609	77.018593
1710.873047	-45.586552
1709.895508	-128.082214
1708.917969	-55.213158
1707.939453	33.585445
1706.961914	-129.467468
1705.983398	-105.064995
1705.004883	90.651436
1704.025391	-125.977486
1703.046875	-157.811218
1702.067383	2.998714
1701.087891	35.382858
1700.108398	-164.854675
1699.127930	62.827454
1698.148438	164.891632
1697.167969	5.071075
1696.187500	-26.314087
1695.206055	172.137238
1694.225586	84.906937
1693.244141	91.283920
1692.262695	15.064386
1691.281250	216.612381
1690.298828	271.464233
1689.317383	161.117294
1688.334961	464.384460
1687.352539	378.420074
1686.369141	252.691299
1685.386719	391.139282
1684.403320	124.695251
1683.419922	300.849915
1682.435547	423.872498
1681.452148	573.753418
1680.467773	268.546448
1679.483398	456.155762
1678.499023	316.638458
1677.514648	661.671265
1676.529297	634.415588
1675.543945	618.097351
1674.558594	671.202942
1673.573242	626.228210
1672.586914	674.557922
1671.600586	805.532898
1670.614258	857.063110
1669.627930	924.811951
1668.641602	737.943787
1667.654297	782.392395
1666.666992	1182.768066
1665.679688	1230.379639
1664.692383	1031.575928
1663.704102	941.893555
1662.715820	1125.686646
1661.727539	1081.728760
1660.739258	1369.413696
1659.750977	1153.819458
1658.761719	1309.513550
1657.772461	1176.752319
1656.783203	1121.162964
1655.793945	1206.233032
1654.803711	1145.981323
1653.813477	1133.705566
1652.823242	849.238953
1651.833008	893.210693
1650.841797	831.671753
1649.851563	598.631104
1648.860352	696.407166
1647.869141	416.522034
1646.876953	409.195129
1645.885742	436.533875
1644.893555	44.210251
1643.901367	146.127258
1642.908203	103.080200
1641.916016	194.966568
1640.922852	78.620277
1639.929688	118.262039
1638.936523	57.939087
1637.943359	-223.588531
1636.949219	-148.816467
1635.955078	36.898190
1634.960938	1.436302
1633.966797	-418.412201
1632.971680	28.790287
1631.977539	-29.571146
1630.982422	-53.443207
1629.986328	-400.854889
1628.991211	-268.869141
1627.995117	-178.815170
1627.000000	-128.012924
1626.003906	-169.070068
1625.006836	-328.223969
1624.010742	-324.080261
1623.013672	106.056313
1622.016602	-28.753885
1621.019531	94.166916
1620.021484	143.678482
1619.024414	35.815414
1618.026367	182.852020
1617.028320	225.016388
1616.029297	75.757759
1615.031250	34.327843
1614.032227	121.615654
1613.033203	219.523209
1612.034180	191.694870
1611.035156	150.929276
1610.035156	97.220543
1609.035156	12.239516
1608.035156	76.766266
1607.035156	416.419739
1606.034180	161.621353
1605.033203	98.181015
1604.032227	186.706909
1603.031250	34.557293
1602.030273	-44.154739
1601.028320	18.519257
1600.026367	-31.183668
1599.024414	-31.086874
1598.022461	42.298809
1597.019531	-17.556240
1596.016602	24.604223
1595.013672	-142.164154
1594.010742	-5.814501
1593.007813	13.040933
1592.003906	-163.856445
1591.000000	-217.940125
1589.996094	-26.647449
1588.992188	68.081322
1587.987305	345.397156
1586.983398	116.720543
1585.978516	112.398247
1584.972656	350.529327
1583.967773	228.943420
1582.961914	354.957275
1581.956055	371.527008
1580.950195	356.850372
1579.944336	404.686798
1578.937500	280.678070
1577.931641	292.080597
1576.924805	121.313232
1575.916992	15.647300
1574.910156	336.604980
1573.902344	12.471472
1572.894531	-132.142456
1571.886719	172.982971
1570.878906	-23.624813
1569.870117	120.189125
1568.862305	-60.798580
1567.853516	-85.921722
1566.843750	16.151018
1565.834961	253.139023
1564.825195	25.377415
1563.815430	93.486511
1562.805664	-139.435425
1561.795898	278.733368
1560.785156	-242.104904
1559.775391	-148.303177
1558.764648	-5.366324
1557.752930	18.218128
1556.742188	-67.094551
1555.730469	233.526505
1554.718750	-126.488724
1553.707031	0.369767
1552.695313	-7.527596
1551.682617	-59.516914
1550.670898	90.276337
1549.658203	273.538025
1548.644531	172.095642
1547.631836	124.915230
1546.618164	80.233139
1545.604492	107.847847
1544.590820	207.710434
1543.577148	129.143143
1542.562500	156.407349
1541.547852	59.579506
1540.533203	257.048492
1539.518555	95.480591
1538.503906	-63.551624
1537.488281	30.244308
1536.472656	-30.911690
1535.457031	-35.413609
1534.441406	210.112213
1533.424805	223.356491
1532.408203	221.004715
1531.391602	174.719803
1530.375000	321.572968
1529.358398	463.086670
1528.340820	308.216980
1527.323242	446.832001
1526.305664	281.477753
1525.287109	347.698120
1524.269531	511.557465
1523.250977	453.947021
1522.232422	373.077454
1521.213867	405.264801
1520.194336	378.156128
1519.175781	343.225525
1518.156250	218.214874
1517.136719	360.345642
1516.116211	736.038147
1515.096680	400.013794
1514.076172	531.326233
1513.055664	557.189819
1512.034180	146.554001
1511.013672	477.590576
1509.992188	279.823212
1508.970703	300.037292
1507.949219	171.364075
1506.927734	45.176991
1505.905273	154.729736
1504.882813	-35.752071
1503.860352	-59.734657
1502.837891	54.495525
1501.815430	-361.627228
1500.791992	-86.335892
1499.768555	-177.392258
1498.745117	-74.008354
1497.720703	67.570946
1496.697266	-195.263489
1495.672852	-235.586334
1494.648438	-4.935863
1493.623047	-301.233002
1492.598633	-42.796692
1491.573242	-81.075363
1490.547852	-142.456284
1489.522461	102.626335
1488.497070	178.914047
1487.470703	313.766846
1486.444336	152.296143
1485.417969	235.815887
1484.391602	342.153809
1483.364258	295.232117
1482.336914	169.145248
1481.309570	468.902649
1480.282227	569.543091
1479.254883	489.040985
1478.226563	943.671814
1477.198242	783.907593
1476.169922	835.558716
1475.141602	958.406372
1474.112305	1254.247314
1473.083008	1203.618652
1472.053711	1463.457642
1471.024414	1081.787964
1469.995117	1539.814575
1468.964844	1587.994385
1467.934570	1572.485962
1466.904297	1350.943604
1465.874023	1348.037598
1464.842773	1589.028931
1463.811523	1931.481201
1462.780273	2060.308594
1461.749023	1851.190918
1460.717773	2076.335693
1459.685547	2088.029297
1458.653320	2122.495605
1457.621094	2347.219482
1456.587891	2092.223389
1455.555664	2321.806885
1454.522461	2472.596924
1453.489258	2280.954590
1452.455078	2332.691406
1451.421875	2267.785156
1450.387695	2438.505127
1449.353516	2320.288330
1448.319336	2288.197998
1447.285156	2676.457520
1446.250000	2423.936523
1445.214844	2558.776123
1444.179688	2382.240234
1443.144531	2327.200439
1442.108398	2269.606934
1441.072266	2007.149536
1440.036133	1934.426147
1439.000000	1985.587891
1437.963867	1854.729126
1436.926758	1615.227417
1435.889648	1633.513062
1434.852539	1477.492554
1433.814453	1230.598511
1432.777344	877.780151
1431.739258	825.478027
1430.701172	997.811646
1429.663086	695.709167
1428.624023	580.398132
1427.584961	555.939270
1426.545898	130.569473
1425.506836	517.168152
1424.467773	457.483948
1423.427734	67.709137
1422.387695	141.695450
1421.347656	51.941399
1420.307617	178.828354
1419.266602	131.939377
1418.226563	283.980835
1417.184570	20.691393
1416.143555	89.704376
1415.102539	53.065754
1414.060547	144.733749
1413.018555	75.469772
1411.976563	-74.171097
1410.934570	-276.485382
1409.891602	-172.104553
1408.848633	-248.611221
1407.805664	-199.438629
1406.762695	-19.643169
1405.718750	-118.584648
1404.674805	-174.750259
1403.630859	-70.208130
1402.586914	4.241166
1401.542969	83.744293
1400.498047	-215.464584
1399.453125	77.314407
1398.408203	-68.692062
1397.363281	58.645020
1396.317383	201.024857
1395.271484	70.328583
1394.225586	115.112846
1393.179688	222.567093
1392.132813	259.937653
1391.086914	-150.694000
1390.040039	227.287964
1388.992188	59.698109
1387.945313	-42.665882
1386.897461	95.200912
1385.849609	-44.463982
1384.801758	156.036453
1383.753906	-60.868362
1382.705078	194.711090
1381.657227	-21.905472
1380.608398	-158.407394
1379.558594	-174.888519
1378.509766	-163.772018
1377.459961	-157.561188
1376.410156	-26.453268
1375.360352	19.873447
1374.309570	28.857937
1373.259766	-114.174271
1372.208984	34.710068
1371.158203	-50.702694
1370.106445	95.833389
1369.055664	-101.454872
1368.003906	-134.113922
1366.952148	-17.180258
1365.900391	-49.594185
1364.847656	162.119202
1363.794922	149.833054
1362.742188	224.784714
1361.689453	73.404823
1360.636719	16.752918
1359.583008	144.292618
1358.529297	-58.814655
1357.475586	180.826447
1356.420898	268.863403
1355.367188	108.509552
1354.312500	142.137253
1353.257813	312.502808
1352.203125	30.950583
1351.147461	55.038731
1350.091797	466.501526
1349.036133	86.228172
1347.980469	460.564819
1346.923828	457.796600
1345.868164	581.673035
1344.811523	623.795227
1343.754883	430.523407
1342.697266	757.969177
1341.640625	614.597656
1340.583008	818.270630
1339.524414	739.613708
1338.466797	648.760986
1337.409180	671.982422
1336.350586	650.771118
1335.291992	810.374512
1334.232422	623.641418
1333.173828	392.614532
1332.114258	369.573578
1331.054688	534.609009
1329.995117	348.671844
1328.934570	555.937561
1327.875000	397.546844
1326.814453	496.294312
1325.753906	449.410187
1324.692383	839.781311
1323.630859	711.645325
1322.570313	709.604675
1321.507813	759.516479
1320.446289	520.876099
1319.383789	874.507141
1318.322266	789.137390
1317.259766	674.346741
1316.196289	759.420105
1315.133789	642.500366
1314.070313	688.394653
1313.006836	658.036255
1311.943359	457.877533
1310.878906	826.775330
1309.814453	932.219055
1308.750977	725.154541
1307.685547	958.801147
1306.621094	968.593933
1305.555664	892.414185
1304.490234	1131.189941
1303.424805	1306.064575
1302.359375	1124.548950
1301.292969	778.570862
1300.226563	914.471924
1299.160156	1124.141602
1298.093750	1048.937866
1297.026367	846.197571
1295.958984	1112.575806
1294.891602	1077.061768
1293.824219	1090.761353
1292.756836	1089.853027
1291.688477	912.453003
1290.620117	862.768677
1289.551758	948.070129
1288.482422	719.682861
1287.413086	1106.641968
1286.343750	596.774048
1285.274414	905.423218
1284.205078	917.703247
1283.134766	900.697876
1282.064453	1057.617310
1280.994141	1106.881714
1279.923828	1058.346924
1278.852539	938.985718
1277.781250	858.910034
1276.709961	999.051819
1275.637695	1109.885986
1274.566406	1037.447754
1273.494141	901.593201
1272.421875	1017.541016
1271.349609	1126.201660
1270.276367	1251.993530
1269.203125	1307.008423
1268.129883	1083.801025
1267.056641	1138.996460
1265.982422	1347.964722
1264.909180	1200.762939
1263.834961	1402.465210
1262.759766	1211.569702
1261.685547	1171.982666
1260.610352	1227.536499
1259.535156	1302.632202
1258.459961	1394.814941
1257.383789	1248.318237
1256.308594	1260.241211
1255.232422	1342.822754
1254.155273	1376.744629
1253.079102	1194.121094
1252.001953	1028.665894
1250.924805	1447.135376
1249.847656	1252.619385
1248.770508	1291.656738
1247.692383	1561.655396
1246.614258	1343.080444
1245.536133	1340.900391
1244.458008	1202.722656
1243.378906	1275.945557
1242.299805	1351.602173
1241.220703	1366.569458
1240.141602	1206.810059
1239.061523	1076.269409
1237.981445	931.261597
1236.901367	927.024902
1235.821289	1051.340454
1234.740234	1105.313843
1233.659180	941.132202
1232.578125	973.338379
1231.497070	1056.424561
1230.415039	965.084167
1229.333984	718.804810
1228.251953	794.667114
1227.168945	773.676880
1226.086914	728.503296
1225.003906	455.908661
1223.920898	585.007751
1222.837891	656.003662
1221.753906	572.213135
1220.669922	377.252869
1219.585938	586.005737
1218.501953	458.776245
1217.416992	454.803162
1216.333008	86.107147
1215.248047	144.979980
1214.162109	271.409912
1213.077148	518.454895
1211.991211	261.014008
1210.905273	580.290161
1209.819336	450.750214
1208.732422	528.634766
1207.646484	290.617096
1206.559570	491.385437
1205.471680	472.726929
1204.384766	63.717468
1203.296875	293.213074
1202.208984	296.186371
1201.121094	87.231323
1200.032227	-37.413506
1198.944336	-22.453079
1197.855469	-130.258163
1196.765625	-45.607883
1195.676758	-1.925671
1194.586914	-100.184013
1193.497070	-78.243835
1192.407227	-41.942642
1191.316406	-140.280304
1190.226563	4.021418
1189.135742	35.312016
1188.044922	-192.814026
1186.953125	32.856213
1185.861328	-180.887314
1184.769531	1.362167
1183.677734	209.861099
1182.585938	51.201897
1181.493164	-162.609711
1180.400391	33.597492
1179.307617	33.089794
1178.213867	-164.006027
1177.120117	48.629887
1176.026367	122.162384
1174.932617	138.111786
1173.838867	374.260162
1172.744141	279.876709
1171.649414	405.641113
1170.554688	81.431236
1169.458984	96.981010
1168.364258	334.876190
1167.268555	-8.471016
1166.171875	243.512466
1165.076172	182.205887
1163.979492	469.710571
1162.882813	487.042938
1161.786133	251.106506
1160.688477	700.519653
1159.590820	679.328430
1158.493164	846.619995
1157.395508	1004.202393
1156.297852	896.803406
1155.199219	961.096008
1154.100586	777.259521
1153.000977	755.533142
1151.902344	831.458435
1150.802734	811.930298
1149.703125	935.269165
1148.603516	848.841858
1147.502930	612.324829
1146.402344	506.771362
1145.301758	563.036621
1144.201172	328.841064
1143.099609	358.755554
1141.999023	252.975739
1140.896484	403.987701
1139.794922	512.041504
1138.692383	734.050171
1137.590820	594.622253
1136.487305	562.073181
1135.384766	721.868835
1134.281250	575.113220
1133.178711	544.685303
1132.074219	701.702209
1130.970703	936.881104
1129.866211	917.956360
1128.761719	884.711548
1127.657227	732.799316
1126.552734	1358.626221
1125.447266	1182.772339
1124.341797	928.689575
1123.236328	904.479980
1122.130859	910.987793
1121.024414	1071.349365
1119.917969	760.312256
1118.811523	1128.787109
1117.704102	642.537109
1116.596680	868.700623
1115.489258	477.184753
1114.381836	743.312439
1113.274414	637.963318
1112.166016	764.261841
1111.057617	658.774658
1109.949219	522.527954
1108.839844	728.829651
1107.730469	623.158813
1106.621094	848.067200
1105.511719	865.024597
1104.401367	650.559387
1103.291016	955.293640
1102.180664	898.824280
1101.070313	641.800781
1099.958984	712.614807
1098.847656	908.281311
1097.736328	769.057495
1096.625000	820.716003
1095.512695	681.421875
1094.400391	572.745056
1093.288086	657.161621
1092.174805	602.547302
1091.062500	799.775940
1089.949219	813.271362
1088.835938	777.283875
1087.721680	703.605042
1086.607422	488.790039
1085.493164	638.463379
1084.378906	823.271301
1083.263672	591.940857
1082.149414	668.477783
1081.034180	622.764404
1079.917969	788.382385
1078.802734	634.550598
1077.686523	452.561371
1076.570313	822.148193
1075.453125	670.602478
1074.336914	770.104492
1073.219727	367.602631
1072.101563	429.512726
1070.984375	503.087463
1069.866211	473.460724
1068.748047	493.018616
1067.629883	348.552185
1066.511719	590.571167
1065.392578	675.556519
1064.273438	673.857361
1063.154297	711.925049
1062.034180	719.523621
1060.914063	481.459412
1059.793945	500.763824
1058.673828	190.339249
1057.552734	235.379608
1056.431641	350.507690
1055.310547	446.877930
1054.189453	360.974915
1053.067383	352.172241
1051.945313	467.133728
1050.823242	591.377258
1049.701172	258.096283
1048.578125	447.666473
1047.455078	233.552521
1046.332031	28.875744
1045.208008	491.211029
1044.083984	295.907806
1042.959961	103.040565
1041.835938	140.974762
1040.710938	274.418213
1039.585938	-9.100021
1038.460938	250.109772
1037.335938	4.026358
1036.209961	56.004150
1035.083984	-19.996248
1033.958008	143.695343
1032.832031	156.161179
1031.705078	22.150366
1030.578125	160.248352
1029.451172	158.863586
1028.323242	-58.596550
1027.195313	-227.122879
1026.067383	-295.644897
1024.939453	-294.420166
1023.810547	-502.099762
1022.682617	-407.877075
1021.552734	-234.760101
1020.423828	-428.215088
1019.293945	-37.024563
1018.164063	-109.736435
1017.034180	-89.614265
1015.904297	14.010026
1014.773438	96.792442
1013.642578	-33.535973
1012.511719	53.995541
1011.379883	74.400566
1010.248047	122.655991
1009.116211	291.328217
1007.984375	584.964111
1006.851563	843.839294
1005.718750	1253.021851
1004.585938	1812.414307
1003.452148	2013.278564
1002.319336	1754.186035
1001.185547	1148.672729
1000.050781	799.974976
998.916992	252.903809
997.782227	211.901917
996.647461	311.849243
995.512695	88.714218
994.376953	274.226227
993.241211	127.542198
992.105469	77.907845
990.969727	-10.794410
989.833008	331.770538
988.696289	98.059860
987.559570	39.703945
986.421875	133.540054
985.284180	-88.100037
984.146484	134.913940
983.008789	-155.451828
981.870117	93.030815
980.731445	196.546600
979.592773	203.514740
978.454102	86.403175
977.314453	300.598602
976.174805	314.812469
975.035156	453.264648
973.894531	343.603699
972.754883	530.492554
971.613281	584.201477
970.472656	484.171051
969.331055	574.867798
968.190430	151.531586
967.047852	295.311005
965.906250	186.807037
964.763672	220.694077
963.621094	289.099823
962.478516	385.124451
961.334961	552.292419
960.192383	265.818207
959.048828	165.183838
957.904297	206.737732
956.759766	-95.061417
955.616211	13.215238
954.470703	71.225639
953.326172	172.831818
952.180664	-73.197815
951.035156	-10.200353
949.889648	25.472677
948.743164	223.584885
947.596680	241.191223
946.450195	172.102112
945.303711	171.727570
944.156250	11.620568
943.008789	112.040405
941.861328	294.740692
940.713867	253.832352
939.565430	281.538635
938.416992	236.377838
937.267578	93.311630
936.119141	265.118408
934.969727	95.042213
933.820313	134.864426
932.669922	56.324242
931.520508	171.595383
930.370117	150.301605
929.218750	133.713867
928.068359	76.294029
926.916992	151.043381
925.765625	205.413895
924.613281	14.217555
923.461914	148.465866
922.309570	64.506516
921.156250	-5.637948
920.003906	-161.982254
918.850586	-2.295364
917.697266	27.965336
916.543945	-202.830521
915.389648	-106.436867
914.235352	-100.762772
913.081055	18.504625
911.926758	-100.396095
910.771484	82.574303
909.616211	-251.489944
908.460938	-227.045700
907.304688	-227.430542
906.148438	-23.740116
904.992188	-17.148249
903.835938	-137.299500
902.678711	-171.228485
901.521484	139.107208
900.364258	-148.179276
899.206055	230.104095
898.047852	-90.799446
896.889648	126.891052
895.731445	-119.016144
894.572266	-172.535858
893.413086	-81.276917
892.253906	-283.749542
891.094727	257.264496
889.934570	-17.296299
888.774414	-108.730713
887.613281	43.788437
886.453125	-81.318771
885.291992	35.169003
884.130859	-155.152863
882.968750	-43.070362
881.807617	-36.964821
880.645508	-10.501251
879.482422	-65.129524
878.320313	-76.862228
877.157227	98.458122
875.994141	-12.296365
874.830078	176.543549
873.666016	261.783447
872.501953	-114.374496
871.337891	182.498428
870.173828	-49.403439
869.008789	274.384125
867.843750	377.685974
866.677734	22.364750
865.512695	319.022125
864.346680	341.431335
863.179688	460.456665
862.013672	588.420227
860.846680	622.034912
859.679688	419.933807
858.511719	348.114502
857.344727	603.926392
856.176758	675.676025
855.008789	783.275940
853.839844	617.274414
852.670898	729.314270
851.501953	576.835938
850.333008	641.758179
849.163086	603.592285
847.993164	513.918640
846.823242	332.462769
845.652344	551.769043
844.482422	312.151978
843.311523	282.943481
842.139648	215.691299
840.968750	327.343079
839.796875	92.349640
838.624023	-12.922771
837.452148	402.516663
836.279297	272.552338
835.106445	44.314018
833.933594	222.576385
832.759766	52.405102
831.585938	306.363831
830.412109	158.448029
829.238281	523.692261
828.063477	547.423828
826.888672	493.025116
825.712891	367.237549
824.538086	11.848385
823.362305	64.362396
822.186523	58.845989
821.009766	253.722137
819.833008	112.164894
818.656250	-44.995808
817.479492	91.640335
816.301758	45.650528
815.124023	15.164441
813.946289	80.242722
812.768555	25.114056
811.589844	16.603649
810.411133	-132.027390
809.232422	159.293610
808.052734	90.475777
806.873047	-31.717335
805.693359	181.345749
804.512695	172.203064
803.332031	-138.896973
802.151367	7.150022
800.970703	110.870377
799.789063	-65.027969
798.608398	-165.565201
797.425781	-243.992722
796.244141	-357.960907
795.061523	-62.060860
793.878906	-43.325928
792.696289	-195.252548
791.512695	-37.226551
790.329102	-71.985756
789.145508	121.118217
787.960938	-48.864880
786.777344	33.301544
785.591797	-101.424828
784.407227	-103.536209
783.221680	-225.132401
782.037109	-105.889702
780.850586	161.223114
779.665039	282.303284
778.478516	-67.198540
777.291992	371.603149
776.105469	-6.671348
774.917969	67.543518
773.730469	-81.229424
772.542969	164.814056
771.354492	42.341175
770.166016	-208.060165
768.977539	-48.438911
767.789063	111.007683
766.599609	217.402069
765.410156	215.715744
764.220703	-219.906403
763.030273	313.345734
761.840820	218.913971
760.650391	106.836143
759.458984	311.548431
758.267578	183.939499
757.076172	342.199860
755.884766	155.129517
754.693359	214.262955
753.500977	367.793488
752.308594	325.649750
751.115234	382.308350
749.922852	113.875618
748.729492	192.401062
747.535156	284.009521
746.341797	-28.250669
745.147461	107.158302
743.953125	371.877075
742.757813	0.494085
741.563477	120.353195
740.368164	187.527573
739.171875	-3.935302
737.976563	115.781456
736.780273	215.716034
735.583984	282.750061
734.386719	69.521347
733.189453	35.876556
731.992188	-164.050385
730.794922	60.554203
729.596680	16.041338
728.399414	170.568253
727.200195	390.634888
726.001953	121.040916
724.802734	-32.575054
723.603516	261.786255
722.404297	363.856842
721.204102	396.056549
720.003906	371.542877
718.803711	436.596619
717.603516	346.764252
716.402344	185.059677
715.201172	97.673347
713.999023	180.500137
712.797852	104.241135
711.595703	381.206116
710.393555	235.413269
709.190430	-8.232618
707.987305	14.069561
706.784180	-229.171188
705.581055	102.557968
704.376953	40.318211
703.172852	100.101295
701.968750	-61.898613
700.763672	169.991013
699.559570	130.118530
698.353516	116.508080
697.148438	-7.779861
695.942383	209.304184
694.736328	91.904381
693.530273	-142.551849
692.324219	-237.752579
691.117188	-265.431854
689.910156	-277.722382
688.702148	-259.442383
687.494141	-251.830826
686.286133	-66.184479
685.078125	-136.298447
683.870117	101.647064
682.661133	-139.303711
681.452148	-96.091324
680.242188	98.943291
679.032227	-251.705963
677.822266	17.288582
676.612305	-397.730225
675.401367	-57.012615
674.191406	-58.144550
672.979492	81.533676
671.768555	119.681381
670.556641	127.727867
669.344727	8.404043
668.132813	263.217072
666.919922	412.208832
665.707031	263.174377
664.494141	362.747803
663.281250	-10.460841
662.067383	-126.449059
660.853516	299.485016
659.639648	-103.244263
658.424805	-121.667633
657.209961	112.369057
655.995117	186.824554
654.779297	80.245773
653.563477	-237.436798
652.347656	-55.003536
651.131836	-49.270954
649.915039	307.554047
648.698242	37.604733
647.481445	293.049652
646.264648	-15.566776
645.046875	157.915024
643.829102	124.709618
642.610352	127.985687
641.392578	152.628311
640.173828	88.966461
638.955078	-50.077362
637.735352	223.313782
636.515625	-92.311363
635.295898	126.747520
634.076172	-19.654552
632.855469	22.593050
631.634766	203.953491
630.414063	168.075684
629.192383	-5.551128
627.971680	157.145309
626.749023	186.266968
625.527344	431.313446
624.304688	369.098450
623.082031	79.064926
621.859375	246.901245
620.636719	-20.956293
619.413086	125.890961
618.189453	-15.134028
616.964844	106.201118
615.741211	-357.773041
614.516602	-37.454674
613.291016	-146.268005
612.066406	224.892731
610.840820	166.946136
609.615234	302.141327
608.388672	31.880976
607.163086	-141.526230
605.936523	-90.090187
604.708984	-38.294697
