# Supplementary material for: Raman spectroscopy accurately differentiates mucosal healing from non-healing and biochemical changes following biological therapy in inflammatory bowel disease
Source: PLoS One. 2021 Jun 2;16(6):e0252210. doi: 10.1371/journal.pone.0252210 (PMC8172032; doi:10.1371/journal.pone.0252210)
Supplement: S4 Dataset — (ZIP) [file pone.0252210.s006.zip › CD Mucosal healing/EC034-1_base sub CR removed_88__X_24010.1__Y_21264.8__Z_370.797__Time_997.txt]

1714.671875	41.529251
1713.695313	-136.062012
1712.718750	-140.976013
1711.742188	33.288258
1710.764648	-61.092873
1709.787109	-8.462487
1708.809570	-42.036751
1707.831055	57.941532
1706.853516	63.738880
1705.875000	-56.709854
1704.896484	133.101334
1703.916992	65.515823
1702.938477	67.219330
1701.958984	108.735977
1700.979492	-176.393784
1700.000000	70.501160
1699.019531	60.340340
1698.040039	-83.709648
1697.059570	239.735336
1696.079102	202.113647
1695.097656	212.371246
1694.117188	225.107666
1693.135742	109.482712
1692.154297	71.150459
1691.172852	171.453522
1690.190430	199.510101
1689.208008	-34.009609
1688.225586	105.830254
1687.243164	162.832382
1686.260742	241.029633
1685.277344	172.497513
1684.293945	277.110352
1683.310547	197.781952
1682.327148	299.534149
1681.343750	198.807434
1680.359375	252.472961
1679.375000	295.425934
1678.390625	96.170967
1677.405273	293.373199
1676.419922	365.455963
1675.435547	275.291626
1674.449219	344.659546
1673.463867	211.997177
1672.478516	353.122192
1671.492188	390.568817
1670.505859	433.332703
1669.519531	407.055786
1668.532227	425.948517
1667.544922	227.200104
1666.557617	482.403534
1665.570313	533.234070
1664.583008	324.126587
1663.594727	454.632446
1662.607422	288.178253
1661.619141	357.788269
1660.629883	424.775116
1659.641602	454.719208
1658.652344	452.924927
1657.663086	334.672668
1656.673828	380.733612
1655.684570	273.307953
1654.694336	356.582916
1653.704102	175.285080
1652.713867	224.336349
1651.723633	188.819077
1650.732422	354.390411
1649.742188	255.605225
1648.750977	180.747147
1647.758789	230.226868
1646.767578	242.810104
1645.775391	118.122505
1644.784180	46.429085
1643.791992	69.923515
1642.798828	-4.164334
1641.806641	64.422653
1640.813477	56.561573
1639.820313	85.751488
1638.827148	215.269791
1637.833008	75.868561
1636.839844	10.470674
1635.845703	-52.154587
1634.851563	-106.730957
1633.856445	-103.213341
1632.862305	-62.695831
1631.867188	-72.123940
1630.872070	-192.014252
1629.876953	-45.871532
1628.881836	-70.741180
1627.885742	78.164757
1626.889648	19.302986
1625.893555	-102.539589
1624.897461	-161.109360
1623.900391	98.544342
1622.903320	-22.905718
1621.906250	37.120029
1620.909180	-52.518150
1619.912109	-31.692488
1618.914063	-26.531179
1617.916016	-131.533737
1616.917969	54.973331
1615.919922	-2.555274
1614.920898	-209.513199
1613.921875	-119.865913
1612.922852	-177.021194
1611.923828	-63.624641
1610.924805	34.091183
1609.924805	40.124012
1608.924805	33.146305
1607.924805	31.503511
1606.924805	3.759780
1605.923828	-13.414579
1604.922852	134.439484
1603.921875	72.919731
1602.920898	66.463707
1601.919922	-52.408035
1600.917969	-90.066917
1599.916016	24.047121
1598.914063	138.187454
1597.912109	92.896500
1596.909180	26.784498
1595.906250	-65.357437
1594.903320	-65.961067
1593.900391	43.194675
1592.896484	-77.421371
1591.893555	99.690758
1590.889648	-31.204441
1589.885742	51.992260
1588.880859	-26.548943
1587.876953	-68.481911
1586.872070	113.921181
1585.867188	17.320328
1584.862305	66.781754
1583.856445	230.930954
1582.851563	-99.995811
1581.845703	100.671646
1580.839844	66.893867
1579.833008	-39.744003
1578.827148	194.732254
1577.820313	88.179688
1576.813477	67.573830
1575.806641	73.021454
1574.798828	138.312958
1573.791992	-27.838903
1572.784180	8.892934
1571.775391	35.227665
1570.767578	56.374989
1569.759766	-36.794014
1568.750977	-23.407715
1567.742188	-43.777794
1566.732422	91.660797
1565.723633	-9.184069
1564.713867	14.598071
1563.704102	-31.687756
1562.694336	-59.792011
1561.684570	106.648628
1560.673828	-113.375359
1559.664063	89.295929
1558.652344	-71.023911
1557.641602	46.014355
1556.630859	77.490639
1555.619141	23.455564
1554.607422	-46.107929
1553.595703	-159.674713
1552.583984	58.150982
1551.571289	1.513060
1550.558594	188.117767
1549.545898	139.196869
1548.533203	116.139389
1547.519531	93.063400
1546.506836	-121.345169
1545.493164	54.620148
1544.479492	93.513039
1543.464844	62.593658
1542.451172	26.493086
1541.436523	-35.455849
1540.421875	-4.458028
1539.407227	34.234722
1538.391602	204.499725
1537.375977	13.393044
1536.361328	72.579765
1535.344727	67.209015
1534.329102	33.434937
1533.312500	-62.249317
1532.296875	159.118408
1531.280273	114.898857
1530.262695	137.637711
1529.246094	103.650009
1528.228516	182.943787
1527.210938	110.233505
1526.193359	-21.706371
1525.175781	52.260944
1524.157227	-28.255453
1523.138672	30.134024
1522.120117	-4.153464
1521.101563	36.093716
1520.082031	14.557815
1519.063477	-50.720695
1518.043945	-33.795006
1517.024414	3.619500
1516.003906	-138.865326
1514.983398	65.370285
1513.963867	-87.454079
1512.943359	39.545521
1511.921875	12.425061
1510.901367	-58.364674
1509.879883	45.265076
1508.858398	23.102547
1507.836914	11.143476
1506.815430	-52.152500
1505.792969	51.126995
1504.770508	-71.229439
1503.748047	-6.553577
1502.725586	-100.797287
1501.702148	-41.401333
1500.678711	40.949127
1499.655273	0.314521
1498.631836	-63.403866
1497.608398	0.787566
1496.583984	-213.989609
1495.559570	-80.868813
1494.535156	-111.540955
1493.510742	54.606339
1492.485352	64.679878
1491.460938	-14.760761
1490.435547	15.632212
1489.409180	-12.816013
1488.383789	14.877432
1487.357422	73.128914
1486.331055	-19.334841
1485.304688	281.249146
1484.278320	117.197578
1483.250977	101.121864
1482.224609	166.620483
1481.197266	30.551619
1480.168945	180.036133
1479.141602	242.729065
1478.113281	152.408752
1477.084961	329.611755
1476.056641	272.304413
1475.028320	169.114197
1473.999023	317.997437
1472.969727	431.113525
1471.940430	340.493378
1470.911133	257.486725
1469.881836	556.096130
1468.851563	317.787567
1467.821289	364.358978
1466.791016	398.139709
1465.759766	574.199585
1464.729492	656.098816
1463.698242	676.916260
1462.666992	644.320435
1461.635742	576.126587
1460.603516	647.566956
1459.571289	581.827820
1458.539063	617.597046
1457.506836	465.507294
1456.474609	559.542419
1455.441406	656.016541
1454.408203	531.759766
1453.375000	595.141724
1452.341797	666.055359
1451.307617	757.161560
1450.274414	597.331421
1449.240234	726.327026
1448.205078	715.908997
1447.170898	685.203735
1446.135742	662.058411
1445.100586	649.008240
1444.065430	635.925415
1443.030273	612.690247
1441.994141	614.716370
1440.958984	563.604126
1439.921875	547.862000
1438.885742	532.101868
1437.849609	493.569275
1436.812500	487.863251
1435.775391	469.497803
1434.738281	284.406189
1433.701172	281.187164
1432.663086	550.609070
1431.625000	317.569427
1430.586914	188.076157
1429.548828	278.128967
1428.509766	287.388733
1427.470703	162.953705
1426.431641	217.580887
1425.392578	188.973114
1424.353516	69.623756
1423.313477	28.417747
1422.273438	158.531555
1421.233398	124.851120
1420.193359	30.733099
1419.152344	-20.563084
1418.111328	-39.124096
1417.070313	5.230447
1416.029297	52.073990
1414.987305	13.351012
1413.946289	27.463699
1412.904297	8.868671
1411.862305	-115.309784
1410.819336	-71.045151
1409.776367	-87.110603
1408.734375	173.200150
1407.691406	-3.666009
1406.647461	-27.274799
1405.604492	26.972681
1404.560547	18.436903
1403.516602	-100.514725
1402.472656	136.889450
1401.427734	-9.624806
1400.382813	47.085758
1399.337891	-159.507019
1398.292969	-62.654461
1397.248047	94.323769
1396.202148	70.814613
1395.156250	67.373329
1394.110352	-26.224577
1393.064453	-82.200661
1392.018555	197.369507
1390.971680	148.908096
1389.924805	225.622574
1388.877930	27.089178
1387.830078	58.802902
1386.782227	198.073166
1385.734375	62.249615
1384.686523	-90.989944
1383.638672	-151.656723
1382.589844	-149.804962
1381.541016	-25.504332
1380.492188	48.815968
1379.443359	30.734545
1378.394531	15.189857
1377.344727	-2.820477
1376.294922	-3.318981
1375.245117	-68.656784
1374.194336	-186.326431
1373.143555	15.334969
1372.092773	77.308273
1371.041992	-20.260145
1369.991211	-100.299591
1368.939453	-115.481682
1367.887695	-155.530502
1366.835938	-38.595158
1365.784180	-41.203636
1364.731445	-26.346769
1363.679688	-36.336418
1362.626953	127.926056
1361.573242	-153.229355
1360.520508	-180.468857
1359.466797	-28.584663
1358.413086	-45.804348
1357.359375	-107.717064
1356.305664	-204.350479
1355.250977	24.632046
1354.196289	-131.520752
1353.141602	97.450050
1352.086914	83.004532
1351.031250	61.163040
1349.975586	81.583244
1348.919922	79.712959
1347.864258	40.680164
1346.808594	130.714371
1345.751953	-57.016880
1344.695313	-66.079437
1343.638672	26.561338
1342.581055	86.991554
1341.523438	90.459602
1340.466797	-2.630110
1339.408203	30.689566
1338.350586	26.914658
1337.291992	211.360291
1336.234375	86.376488
1335.174805	196.599487
1334.116211	37.149048
1333.057617	-5.907088
1331.998047	52.510750
1330.938477	41.731258
1329.878906	107.654083
1328.818359	40.139305
1327.757813	98.739502
1326.697266	142.554459
1325.636719	-11.183697
1324.576172	99.436783
1323.514648	106.373848
1322.453125	177.547852
1321.391602	34.055584
1320.330078	186.762329
1319.267578	-3.416241
1318.205078	45.775337
1317.142578	23.504084
1316.080078	8.702624
1315.016602	21.077795
1313.953125	85.256828
1312.889648	238.159607
1311.826172	194.020432
1310.761719	7.137147
1309.698242	133.068176
1308.633789	-26.516479
1307.569336	92.108566
1306.503906	70.503044
1305.438477	277.730072
1304.373047	22.593187
1303.307617	133.978897
1302.242188	68.390907
1301.175781	204.416489
1300.109375	138.963135
1299.042969	24.470966
1297.976563	234.286407
1296.909180	73.289886
1295.841797	133.370987
1294.774414	56.041084
1293.707031	-23.648407
1292.638672	61.129414
1291.571289	126.312477
1290.502930	228.307907
1289.433594	99.850792
1288.365234	84.270302
1287.295898	164.327362
1286.226563	139.053436
1285.157227	59.957851
1284.086914	-134.154633
1283.017578	154.239792
1281.947266	139.009964
1280.876953	84.685089
1279.805664	74.481209
1278.734375	8.070926
1277.663086	88.496651
1276.591797	296.097626
1275.520508	70.936775
1274.448242	31.687359
1273.375977	68.262863
1272.303711	-24.612732
1271.231445	-12.362920
1270.158203	-17.163874
1269.085938	300.376831
1268.011719	305.370758
1266.938477	261.605347
1265.865234	266.707184
1264.791016	296.246338
1263.716797	425.814514
1262.641602	316.411499
1261.567383	526.458313
1260.492188	344.054016
1259.416992	378.645538
1258.341797	347.487000
1257.265625	233.571533
1256.190430	54.001343
1255.114258	1.148319
1254.037109	296.428772
1252.960938	80.580353
1251.883789	166.555252
1250.806641	194.152512
1249.729492	212.047073
1248.652344	225.107239
1247.574219	294.105743
1246.496094	197.848267
1245.417969	271.751953
1244.338867	85.726288
1243.260742	220.404724
1242.181641	165.657990
1241.102539	59.985935
1240.022461	153.410477
1238.943359	215.279617
1237.863281	19.989717
1236.783203	176.509216
1235.702148	95.339622
1234.622070	91.814072
1233.541016	127.094719
1232.459961	-12.095229
1231.377930	74.116920
1230.296875	177.271118
1229.214844	137.517014
1228.132813	49.377495
1227.050781	142.844803
1225.967773	52.360077
1224.884766	-18.711069
1223.801758	55.407768
1222.718750	-27.692549
1221.634766	102.038536
1220.550781	147.115021
1219.466797	1.249813
1218.382813	-35.802151
1217.298828	-36.588688
1216.213867	-170.207611
1215.128906	22.232916
1214.042969	69.742538
1212.958008	61.724979
1211.872070	-54.875732
1210.786133	-7.361134
1209.700195	-12.929419
1208.613281	82.791382
1207.526367	4.881560
1206.439453	1.731796
1205.352539	63.651718
1204.265625	-23.837122
1203.177734	-99.244568
1202.089844	37.310459
1201.001953	-23.635836
1199.913086	-154.368668
1198.824219	-258.574341
1197.735352	-119.717613
1196.646484	14.259253
1195.557617	-171.706161
1194.467773	-13.748663
1193.377930	-149.158035
1192.288086	-181.168518
1191.197266	15.101651
1190.106445	-153.891159
1189.015625	-61.017891
1187.924805	-184.318436
1186.833984	35.732746
1185.742188	-185.973785
1184.650391	-78.838043
1183.557617	11.437751
1182.465820	-200.569504
1181.373047	-83.962715
1180.280273	-96.895691
1179.187500	-157.782288
1178.093750	-129.993698
1177.000977	-47.130569
1175.907227	11.717752
1174.812500	5.854208
1173.718750	98.139252
1172.624023	25.184614
1171.529297	-81.265823
1170.434570	-1.063334
1169.338867	-33.356548
1168.244141	-44.136322
1167.148438	-16.681688
1166.051758	-120.751160
1164.956055	-9.698702
1163.859375	5.693621
1162.762695	37.772480
1161.666016	-66.334778
1160.568359	27.766083
1159.470703	90.757782
1158.373047	-65.897324
1157.275391	-26.841368
1156.176758	86.119629
1155.079102	-15.669472
1153.979492	70.935753
1152.880859	197.998917
1151.782227	-61.168800
1150.682617	92.006386
1149.583008	66.389214
1148.482422	83.619835
1147.382813	26.983093
1146.282227	98.899345
1145.181641	75.532341
1144.080078	33.096378
1142.979492	59.641266
1141.877930	-58.969475
1140.776367	10.309925
1139.673828	-17.967438
1138.572266	29.798372
1137.469727	-46.083042
1136.367188	163.152069
1135.263672	241.597717
1134.161133	213.096375
1133.057617	303.283600
1131.954102	30.185074
1130.849609	110.793159
1129.745117	75.055504
1128.641602	250.424789
1127.536133	186.123474
1126.431641	285.422028
1125.326172	313.510315
1124.220703	173.265915
1123.115234	123.085251
1122.009766	293.204590
1120.903320	302.142548
1119.796875	195.003418
1118.690430	175.464020
1117.583008	260.029175
1116.475586	375.275055
1115.368164	206.529861
1114.260742	269.612000
1113.152344	136.348541
1112.044922	199.332672
1110.936523	248.059204
1109.827148	400.694214
1108.718750	253.173904
1107.609375	63.158966
1106.500000	251.024872
1105.389648	79.896378
1104.280273	236.902466
1103.169922	292.316864
1102.059570	246.213486
1100.948242	365.200409
1099.837891	168.089584
1098.726563	449.639862
1097.615234	318.514221
1096.502930	119.062866
1095.390625	230.666656
1094.278320	361.022217
1093.166016	345.268616
1092.053711	167.024353
1090.940430	68.851463
1089.827148	309.574402
1088.713867	192.513885
1087.599609	190.728973
1086.485352	325.310852
1085.371094	203.509003
1084.256836	236.871765
1083.141602	307.781342
1082.027344	232.951309
1080.912109	329.597748
1079.795898	188.959427
1078.680664	175.147568
1077.564453	189.472855
1076.448242	363.350128
1075.331055	309.511078
1074.213867	344.806183
1073.096680	154.904984
1071.979492	281.603027
1070.862305	213.641144
1069.744141	164.426804
1068.625977	108.176849
1067.507813	220.591156
1066.388672	368.053680
1065.270508	278.930328
1064.151367	327.935669
1063.031250	161.566376
1061.912109	60.770557
1060.791992	210.305634
1059.671875	167.963898
1058.550781	247.205444
1057.430664	190.802719
1056.309570	211.527695
1055.188477	213.529236
1054.066406	159.437286
1052.945313	191.773544
1051.823242	81.633087
1050.700195	272.673920
1049.578125	220.880692
1048.455078	255.428543
1047.332031	336.602203
1046.208984	28.218903
1045.084961	111.707420
1043.960938	325.695313
1042.836914	75.754692
1041.712891	103.212585
1040.587891	207.521210
1039.462891	204.632355
1038.337891	129.550827
1037.212891	52.167107
1036.086914	116.786919
1034.960938	92.945129
1033.834961	-68.150345
1032.708984	84.819702
1031.582031	109.816292
1030.455078	167.345978
1029.328125	-44.768089
1028.200195	15.087439
1027.072266	-108.616020
1025.944336	146.329437
1024.816406	-118.993256
1023.687500	-22.030325
1022.558594	-96.865044
1021.429688	-264.480896
1020.300781	-90.979576
1019.170898	-239.955673
1018.041016	-34.067684
1016.911133	-43.873356
1015.780273	-125.520973
1014.649414	8.383653
1013.518555	44.934158
1012.387695	-113.079536
1011.255859	87.912086
1010.124023	235.575623
1008.992188	-45.008995
1007.860352	218.347565
1006.727539	190.093750
1005.594727	407.041595
1004.461914	376.479065
1003.329102	632.619812
1002.195313	447.191650
1001.061523	469.841492
999.927734	284.578918
998.792969	90.181602
997.658203	242.272888
996.523438	24.934607
995.388672	80.077682
994.252930	26.759125
993.117188	128.062149
991.981445	167.069504
990.844727	111.537483
989.708984	148.278961
988.572266	159.674911
987.434570	-68.559052
986.297852	166.408325
985.160156	113.385864
984.022461	28.183060
982.884766	-45.437733
981.746094	127.278931
980.607422	28.418766
979.468750	97.580032
978.329102	148.339523
977.190430	51.947807
976.050781	233.804932
974.910156	199.559998
973.770508	96.435005
972.629883	105.961998
971.489258	267.110107
970.348633	228.448212
969.207031	215.092285
968.065430	103.090439
966.923828	165.572968
965.781250	-72.463165
964.639648	123.138863
963.496094	201.740189
962.353516	417.898407
961.210938	228.324295
960.067383	286.348877
958.923828	229.846970
957.779297	173.412308
956.635742	178.873917
955.491211	175.217865
954.345703	132.696457
953.201172	-35.607647
952.055664	57.000759
950.910156	218.224182
949.764648	50.150703
948.618164	-8.071083
947.471680	150.900818
946.325195	33.365322
945.178711	-45.233124
944.031250	49.822536
942.883789	126.612312
941.736328	155.474136
940.587891	138.720810
939.439453	-33.136177
938.291016	203.467590
937.142578	97.908020
935.993164	33.484367
934.843750	28.406082
933.694336	96.306839
932.544922	79.915985
931.394531	129.637329
930.244141	-93.909760
929.093750	106.196388
927.942383	94.550064
926.791016	78.402283
925.639648	50.931496
924.488281	50.816113
923.335938	66.662224
922.183594	-17.497173
921.031250	-181.132172
919.877930	-94.662003
918.724609	21.347502
917.571289	-23.933184
916.417969	-169.073822
915.263672	24.192900
914.109375	-54.980305
912.955078	-165.846878
911.800781	-45.197369
910.645508	-273.887451
909.490234	28.232439
908.334961	-39.313896
907.178711	133.481232
906.022461	-133.405685
904.866211	-55.751629
903.709961	-120.799477
902.552734	-61.229965
901.395508	-62.781643
900.238281	-32.609531
899.080078	-56.730282
897.921875	-33.294701
896.763672	-5.313333
895.605469	-101.689316
894.446289	-35.208797
893.287109	-206.061829
892.127930	-42.359627
890.967773	-2.964465
889.807617	-123.926888
888.647461	60.046146
887.487305	108.500603
886.326172	-59.724613
885.165039	-65.374535
884.003906	32.779369
882.842773	133.163864
881.680664	-16.777641
880.518555	92.629608
879.356445	114.104324
878.193359	25.170998
877.030273	21.903687
875.867188	-15.129322
874.703125	119.003693
873.540039	-89.098068
872.375977	101.283401
871.210938	-106.692795
870.046875	-94.094559
868.881836	73.694595
867.716797	146.973160
866.550781	141.542953
865.385742	25.995201
864.219727	72.288193
863.052734	37.691303
861.886719	-23.835184
860.719727	-38.179626
859.552734	257.271820
858.384766	222.669571
857.217773	149.937790
856.049805	272.400024
854.880859	116.703499
853.712891	91.123924
852.543945	175.389145
851.375000	423.208649
850.205078	305.687012
849.036133	212.851868
847.866211	93.175179
846.696289	123.555946
845.525391	113.616241
844.354492	-5.991959
843.183594	214.526093
842.012695	150.840164
840.840820	203.456085
839.668945	211.312042
838.497070	125.262375
837.324219	52.640068
836.151367	149.831589
834.978516	157.605392
833.805664	145.252411
832.631836	173.066513
831.458008	254.411835
830.284180	125.923088
829.110352	86.707664
827.935547	145.623856
826.760742	72.910965
825.584961	87.149910
824.410156	210.568512
823.234375	108.824722
822.058594	-10.728709
820.881836	266.206909
819.705078	75.341805
818.528320	116.064812
817.351563	-43.588760
816.173828	10.417045
814.996094	-69.126251
813.818359	-113.084625
812.639648	132.011459
811.461914	14.580155
810.283203	77.191154
809.103516	-15.817417
807.923828	6.694963
806.745117	-13.045080
805.564453	-77.234322
804.384766	-117.017853
803.204102	36.261662
802.023438	149.482376
800.842773	-123.399071
799.661133	3.016473
798.479492	178.106415
797.297852	33.842140
796.115234	-17.319576
794.932617	-79.584114
793.750000	-203.895996
792.567383	-38.067852
791.383789	1.420557
790.200195	-65.415123
789.016602	40.356728
787.832031	-42.045391
786.648438	41.451355
785.463867	142.549622
784.278320	104.252350
783.092773	6.239761
781.908203	-32.103661
780.721680	-103.623756
779.536133	70.039604
778.349609	-149.533203
777.163086	-77.603935
775.975586	-94.053642
774.789063	-57.574875
773.601563	69.298386
772.413086	-81.872818
771.225586	-41.150780
770.037109	28.166765
768.848633	81.977814
767.660156	43.163063
766.470703	90.247810
765.281250	190.134216
764.091797	5.850569
762.901367	114.434929
761.710938	150.290665
760.520508	214.701096
759.330078	235.043350
758.138672	143.158264
756.947266	165.634125
755.755859	86.934120
754.563477	71.980225
753.371094	65.793541
752.178711	81.551262
750.986328	73.113258
749.792969	36.103756
748.599609	152.767746
747.405273	67.418983
746.211914	85.229698
745.017578	221.480148
743.823242	239.206589
742.627930	70.511925
741.433594	105.775696
740.238281	-27.763777
739.041992	123.616051
737.846680	143.472610
736.650391	141.407562
735.454102	45.178165
734.256836	-0.657363
733.059570	-35.529198
731.862305	6.205332
730.665039	137.619583
729.466797	-185.959564
728.268555	-19.564747
727.070313	44.013210
725.872070	107.573318
724.672852	105.560730
723.473633	75.165497
722.273438	178.031082
721.074219	-138.376785
719.874023	106.434662
718.673828	159.091965
717.472656	135.376328
716.271484	70.252167
715.070313	18.277294
713.869141	-66.345955
712.666992	-72.416336
711.464844	-4.342703
710.262695	11.444425
709.059570	-33.732601
707.856445	99.748451
706.653320	96.035080
705.450195	70.603836
704.246094	75.701897
703.041992	-45.353535
701.837891	79.524307
700.632813	97.827667
699.428711	-66.465736
698.222656	51.977741
697.017578	-44.734940
695.811523	-93.539017
694.605469	-129.221603
693.399414	-130.071503
692.192383	-72.230453
690.986328	-122.888123
689.778320	-219.034607
688.571289	34.278965
687.363281	-128.967590
686.155273	-75.185631
684.947266	-108.088623
683.738281	-104.053177
682.529297	-115.118233
681.320313	36.402660
680.111328	-59.030785
678.901367	-30.900127
677.691406	-108.810684
676.481445	-117.341415
675.270508	-26.243834
674.059570	-23.835011
672.848633	-148.992416
671.636719	48.223312
670.425781	55.133148
669.213867	62.100471
668.000977	34.540882
666.789063	28.659008
665.576172	83.319611
664.362305	133.682510
663.149414	73.948204
661.935547	70.409470
660.721680	-69.059143
659.507813	54.813984
658.292969	100.996475
657.078125	6.990594
655.863281	72.607811
654.647461	-55.814316
653.431641	3.333575
652.215820	-60.370750
651.000000	93.523079
649.783203	38.410366
648.566406	138.330231
647.349609	81.013809
646.132813	99.007133
644.915039	159.968933
643.697266	83.154076
642.478516	178.355774
641.259766	-40.518875
640.041992	56.623451
638.822266	181.541992
637.603516	-33.235928
636.383789	-106.273621
635.164063	110.513840
633.943359	159.533463
632.723633	36.593708
631.502930	29.398777
630.281250	75.621445
629.060547	-90.812012
627.838867	152.225876
626.617188	4.591005
625.394531	21.785915
624.172852	143.668839
622.950195	82.990692
621.726563	13.385596
620.503906	181.158890
619.280273	93.590958
618.056641	-90.739563
616.832031	4.914618
615.608398	10.133916
614.383789	175.252960
613.158203	33.836487
611.933594	133.522720
610.708008	-19.775032
609.482422	-49.715710
608.255859	-73.963135
607.030273	-88.268501
605.803711	-64.929237
604.576172	68.593376
