# Supplementary material for: Raman spectroscopy accurately differentiates mucosal healing from non-healing and biochemical changes following biological therapy in inflammatory bowel disease
Source: PLoS One. 2021 Jun 2;16(6):e0252210. doi: 10.1371/journal.pone.0252210 (PMC8172032; doi:10.1371/journal.pone.0252210)
Supplement: S4 Dataset — (ZIP) [file pone.0252210.s006.zip › CD Mucosal healing/OC004-1a post treatment_BL sub CR removed_27__X_-21967.4__Y_3640.4__Time_301.txt]

1714.780273	31.329941
1713.803711	143.817398
1712.827148	-27.715784
1711.849609	92.602196
1710.873047	-144.104874
1709.895508	-13.933655
1708.917969	-299.548218
1707.939453	-223.714188
1706.961914	-24.946592
1705.983398	-217.548904
1705.004883	-249.643768
1704.025391	-164.182037
1703.046875	-14.646523
1702.067383	-106.147530
1701.087891	-82.686363
1700.108398	18.249365
1699.127930	12.103401
1698.148438	161.023178
1697.167969	235.009827
1696.187500	218.149033
1695.206055	206.648392
1694.225586	61.737122
1693.244141	-104.415092
1692.262695	20.597799
1691.281250	94.982689
1690.298828	158.773468
1689.317383	185.404572
1688.334961	70.816383
1687.352539	127.140495
1686.369141	207.611603
1685.386719	317.643646
1684.403320	180.021439
1683.419922	551.562195
1682.435547	257.303436
1681.452148	525.376709
1680.467773	197.234360
1679.483398	13.283412
1678.499023	516.297241
1677.514648	710.796692
1676.529297	631.540100
1675.543945	470.227539
1674.558594	623.071472
1673.573242	303.063019
1672.586914	810.018311
1671.600586	892.012756
1670.614258	682.153015
1669.627930	1062.348145
1668.641602	648.871704
1667.654297	1048.234741
1666.666992	834.748413
1665.679688	1099.366699
1664.692383	1165.310669
1663.704102	886.807983
1662.715820	1300.910645
1661.727539	1386.510376
1660.739258	1183.582520
1659.750977	1177.244507
1658.761719	1067.966431
1657.772461	1073.042480
1656.783203	1189.745361
1655.793945	936.154114
1654.803711	847.164795
1653.813477	888.291321
1652.823242	477.383301
1651.833008	479.706085
1650.841797	686.035156
1649.851563	615.079773
1648.860352	631.756592
1647.869141	352.825378
1646.876953	217.060272
1645.885742	131.963257
1644.893555	195.158295
1643.901367	158.369492
1642.908203	95.547455
1641.916016	183.592621
1640.922852	2.787490
1639.929688	-11.368777
1638.936523	-296.834351
1637.943359	-67.602669
1636.949219	-323.249329
1635.955078	-299.040924
1634.960938	-390.457642
1633.966797	-679.104858
1632.971680	-551.129578
1631.977539	-164.780472
1630.982422	103.209015
1629.986328	-213.017868
1628.991211	-141.907364
1627.995117	-365.249817
1627.000000	-175.170609
1626.003906	-205.835999
1625.006836	-170.489960
1624.010742	-184.818375
1623.013672	77.082367
1622.016602	18.539587
1621.019531	-202.609726
1620.021484	72.996033
1619.024414	36.238491
1618.026367	-73.800636
1617.028320	338.792450
1616.029297	189.798096
1615.031250	159.168304
1614.032227	-251.620926
1613.033203	-14.244627
1612.034180	-2.276142
1611.035156	2.008087
1610.035156	1.211867
1609.035156	-211.658997
1608.035156	364.277283
1607.035156	-81.363121
1606.034180	-2.948306
1605.033203	88.667526
1604.032227	400.251038
1603.031250	232.936127
1602.030273	91.983665
1601.028320	427.266602
1600.026367	142.711456
1599.024414	-71.016441
1598.022461	162.453339
1597.019531	124.095909
1596.016602	41.421532
1595.013672	-156.080048
1594.010742	-139.253021
1593.007813	102.201103
1592.003906	119.080368
1591.000000	-148.493744
1589.996094	108.617279
1588.992188	57.800068
1587.987305	106.150032
1586.983398	219.722534
1585.978516	56.886337
1584.972656	-87.625839
1583.967773	224.032425
1582.961914	204.642410
1581.956055	401.484039
1580.950195	184.128204
1579.944336	258.497406
1578.937500	168.801224
1577.931641	245.718521
1576.924805	111.786987
1575.916992	71.534927
1574.910156	109.317345
1573.902344	344.674042
1572.894531	122.294029
1571.886719	-9.053761
1570.878906	140.280594
1569.870117	286.886139
1568.862305	-26.414310
1567.853516	-155.254684
1566.843750	120.952667
1565.834961	181.511627
1564.825195	55.081196
1563.815430	-6.496001
1562.805664	266.544006
1561.795898	-316.575684
1560.785156	168.876801
1559.775391	60.314251
1558.764648	-14.614380
1557.752930	8.859052
1556.742188	84.056305
1555.730469	19.217922
1554.718750	-203.684937
1553.707031	-149.539719
1552.695313	-15.276757
1551.682617	-111.554688
1550.670898	-68.159355
1549.658203	16.479275
1548.644531	108.700485
1547.631836	99.920540
1546.618164	305.597809
1545.604492	-44.699089
1544.590820	28.858187
1543.577148	244.363632
1542.562500	157.384995
1541.547852	85.804337
1540.533203	285.243256
1539.518555	50.751274
1538.503906	-108.928719
1537.488281	193.208405
1536.472656	84.864113
1535.457031	69.283569
1534.441406	154.137802
1533.424805	282.625122
1532.408203	470.197876
1531.391602	126.648468
1530.375000	347.378754
1529.358398	171.153946
1528.340820	-113.333710
1527.323242	238.166092
1526.305664	313.907135
1525.287109	538.729919
1524.269531	222.935577
1523.250977	43.463081
1522.232422	226.598969
1521.213867	368.361084
1520.194336	85.663895
1519.175781	409.609100
1518.156250	103.597610
1517.136719	506.739288
1516.116211	251.901459
1515.096680	387.437225
1514.076172	378.951813
1513.055664	188.049988
1512.034180	305.069611
1511.013672	316.704926
1509.992188	-31.011911
1508.970703	82.987602
1507.949219	-18.619564
1506.927734	-161.345840
1505.905273	-60.646706
1504.882813	-447.070099
1503.860352	24.910770
1502.837891	-84.964294
1501.815430	-315.303131
1500.791992	-174.399460
1499.768555	-351.140137
1498.745117	-320.607483
1497.720703	-267.204681
1496.697266	-641.194336
1495.672852	-165.933426
1494.648438	-407.065918
1493.623047	-538.294128
1492.598633	-112.287651
1491.573242	-207.974625
1490.547852	-206.635010
1489.522461	-29.137796
1488.497070	-40.828484
1487.470703	223.139145
1486.444336	-182.002670
1485.417969	-22.976261
1484.391602	189.472626
1483.364258	218.008362
1482.336914	223.476974
1481.309570	381.869141
1480.282227	499.304504
1479.254883	698.176086
1478.226563	935.081665
1477.198242	649.436157
1476.169922	898.822205
1475.141602	1216.793091
1474.112305	1088.891724
1473.083008	1375.957153
1472.053711	1186.839722
1471.024414	1305.661255
1469.995117	1584.658691
1468.964844	1527.667847
1467.934570	1671.557251
1466.904297	1779.728271
1465.874023	1615.787109
1464.842773	1784.786011
1463.811523	1841.857666
1462.780273	1807.397461
1461.749023	2052.302734
1460.717773	1982.171875
1459.685547	2038.949585
1458.653320	1900.214233
1457.621094	2066.038818
1456.587891	2267.258789
1455.555664	2344.088623
1454.522461	2042.944336
1453.489258	1797.687378
1452.455078	2178.659180
1451.421875	2361.778809
1450.387695	2410.478516
1449.353516	2276.734863
1448.319336	2530.573975
1447.285156	2480.412598
1446.250000	2572.025635
1445.214844	2342.122070
1444.179688	2271.757568
1443.144531	1981.294189
1442.108398	1731.412964
1441.072266	2207.510254
1440.036133	1813.577271
1439.000000	1819.261108
1437.963867	2062.544922
1436.926758	1876.132935
1435.889648	1636.767700
1434.852539	1352.062744
1433.814453	1208.902588
1432.777344	1030.510742
1431.739258	864.822876
1430.701172	782.526428
1429.663086	675.068970
1428.624023	630.739380
1427.584961	445.232269
1426.545898	620.434875
1425.506836	215.771469
1424.467773	-27.359196
1423.427734	407.513428
1422.387695	-142.842072
1421.347656	75.355850
1420.307617	283.445374
1419.266602	15.615887
1418.226563	173.407333
1417.184570	-3.575277
1416.143555	-198.004974
1415.102539	-213.668961
1414.060547	178.169266
1413.018555	-93.935455
1411.976563	-56.619839
1410.934570	-320.862396
1409.891602	-109.985016
1408.848633	-39.814186
1407.805664	-243.383224
1406.762695	100.694427
1405.718750	58.024868
1404.674805	-132.644684
1403.630859	-16.953161
1402.586914	261.880402
1401.542969	254.699417
1400.498047	-80.965889
1399.453125	260.656433
1398.408203	128.399902
1397.363281	397.342194
1396.317383	139.996201
1395.271484	30.686035
1394.225586	-108.532257
1393.179688	363.479340
1392.132813	572.472351
1391.086914	-109.657814
1390.040039	417.414825
1388.992188	323.808929
1387.945313	80.274628
1386.897461	259.630615
1385.849609	171.461395
1384.801758	50.945644
1383.753906	368.015961
1382.705078	-14.667244
1381.657227	-457.009857
1380.608398	-89.738838
1379.558594	-264.454590
1378.509766	-99.384178
1377.459961	110.652328
1376.410156	126.054329
1375.360352	-75.511551
1374.309570	119.770042
1373.259766	-46.538372
1372.208984	151.398453
1371.158203	404.225189
1370.106445	4.007505
1369.055664	32.730595
1368.003906	-33.122967
1366.952148	157.747055
1365.900391	129.508896
1364.847656	253.273590
1363.794922	307.415100
1362.742188	-14.142623
1361.689453	102.500893
1360.636719	356.046875
1359.583008	176.827515
1358.529297	333.512787
1357.475586	204.358505
1356.420898	-93.644661
1355.367188	78.299004
1354.312500	108.665184
1353.257813	139.150345
1352.203125	348.556976
1351.147461	143.344940
1350.091797	484.468018
1349.036133	604.691467
1347.980469	568.671143
1346.923828	798.218811
1345.868164	968.287720
1344.811523	597.826294
1343.754883	760.666077
1342.697266	1116.877197
1341.640625	895.689026
1340.583008	907.593689
1339.524414	805.661316
1338.466797	1003.563721
1337.409180	916.775208
1336.350586	877.163330
1335.291992	1065.376831
1334.232422	1028.455078
1333.173828	583.514038
1332.114258	791.803345
1331.054688	663.834534
1329.995117	758.534363
1328.934570	853.296143
1327.875000	995.097778
1326.814453	714.477051
1325.753906	394.571686
1324.692383	902.179749
1323.630859	841.823303
1322.570313	653.260437
1321.507813	923.888123
1320.446289	780.008057
1319.383789	831.161438
1318.322266	983.528931
1317.259766	923.870911
1316.196289	1024.569092
1315.133789	1194.348267
1314.070313	873.781982
1313.006836	785.031555
1311.943359	987.060486
1310.878906	1063.497803
1309.814453	716.537964
1308.750977	1310.107178
1307.685547	1261.190063
1306.621094	1133.666016
1305.555664	1018.576904
1304.490234	1255.305664
1303.424805	1165.003174
1302.359375	1455.851318
1301.292969	1353.413574
1300.226563	1224.074585
1299.160156	1301.231201
1298.093750	1260.539917
1297.026367	1296.056641
1295.958984	1287.442993
1294.891602	1472.812378
1293.824219	1363.700439
1292.756836	1374.923584
1291.688477	1373.936523
1290.620117	1032.144653
1289.551758	1073.048096
1288.482422	1278.222656
1287.413086	1275.059937
1286.343750	1301.360840
1285.274414	1325.260254
1284.205078	852.035645
1283.134766	978.966370
1282.064453	966.357544
1280.994141	1360.093994
1279.923828	1592.207275
1278.852539	1630.990479
1277.781250	1315.146851
1276.709961	1437.207886
1275.637695	1102.064453
1274.566406	869.782837
1273.494141	1404.970947
1272.421875	1202.111084
1271.349609	1297.383301
1270.276367	1407.293701
1269.203125	1595.318848
1268.129883	1609.974487
1267.056641	1361.077148
1265.982422	1558.826782
1264.909180	1680.902100
1263.834961	1473.679321
1262.759766	1573.801392
1261.685547	1449.624756
1260.610352	1715.486572
1259.535156	1503.634644
1258.459961	1650.022217
1257.383789	1409.068115
1256.308594	1199.900024
1255.232422	1750.433838
1254.155273	1660.554443
1253.079102	1607.231445
1252.001953	1364.151978
1250.924805	1507.952271
1249.847656	1272.300659
1248.770508	1350.410400
1247.692383	1394.440674
1246.614258	1268.322510
1245.536133	1642.798706
1244.458008	1424.355835
1243.378906	1300.715698
1242.299805	1220.827026
1241.220703	1063.274292
1240.141602	1490.722046
1239.061523	1459.327637
1237.981445	1520.121826
1236.901367	1207.339722
1235.821289	1127.475708
1234.740234	1663.429688
1233.659180	1423.468750
1232.578125	1101.197021
1231.497070	1164.275269
1230.415039	1430.763306
1229.333984	1500.953369
1228.251953	1125.564209
1227.168945	835.025940
1226.086914	784.191650
1225.003906	955.944031
1223.920898	1064.687500
1222.837891	994.375854
1221.753906	846.670532
1220.669922	938.325623
1219.585938	696.361572
1218.501953	865.253662
1217.416992	364.823578
1216.333008	316.251038
1215.248047	842.367737
1214.162109	450.777985
1213.077148	-1.015835
1211.991211	454.690857
1210.905273	495.174225
1209.819336	378.800476
1208.732422	713.385254
1207.646484	208.738037
1206.559570	603.373718
1205.471680	566.385132
1204.384766	228.193420
1203.296875	333.323059
1202.208984	115.632790
1201.121094	268.785950
1200.032227	108.859749
1198.944336	33.193836
1197.855469	-121.910179
1196.765625	-173.568237
1195.676758	-280.571198
1194.586914	-442.900879
1193.497070	-194.125717
1192.407227	-169.046967
1191.316406	-180.097305
1190.226563	-80.680267
1189.135742	-279.215424
1188.044922	-355.255280
1186.953125	-395.320435
1185.861328	-269.810913
1184.769531	-46.029613
1183.677734	-357.439697
1182.585938	-349.746429
1181.493164	-128.699036
1180.400391	-173.947083
1179.307617	-195.268021
1178.213867	-15.346689
1177.120117	-10.478902
1176.026367	133.261124
1174.932617	451.699585
1173.838867	75.561134
1172.744141	84.924538
1171.649414	419.709198
1170.554688	110.624283
1169.458984	4.941812
1168.364258	-136.620056
1167.268555	37.439648
1166.171875	-42.060608
1165.076172	-202.837814
1163.979492	131.015015
1162.882813	-72.867203
1161.786133	215.301071
1160.688477	646.541748
1159.590820	685.995789
1158.493164	720.597351
1157.395508	893.528503
1156.297852	1056.778076
1155.199219	521.008545
1154.100586	905.914001
1153.000977	458.504517
1151.902344	542.798950
1150.802734	414.890961
1149.703125	215.508255
1148.603516	602.131958
1147.502930	362.188171
1146.402344	531.818665
1145.301758	258.565369
1144.201172	166.251297
1143.099609	166.708740
1141.999023	366.943817
1140.896484	305.406433
1139.794922	541.074341
1138.692383	232.202805
1137.590820	287.060089
1136.487305	253.906326
1135.384766	287.249084
1134.281250	529.519226
1133.178711	700.415039
1132.074219	780.958191
1130.970703	590.867554
1129.866211	673.689087
1128.761719	915.380127
1127.657227	834.359863
1126.552734	1040.262207
1125.447266	757.657715
1124.341797	837.781128
1123.236328	1095.555542
1122.130859	1042.833984
1121.024414	874.032410
1119.917969	738.432739
1118.811523	638.378052
1117.704102	931.239685
1116.596680	599.215454
1115.489258	442.392792
1114.381836	406.251617
1113.274414	256.596130
1112.166016	414.324921
1111.057617	155.956345
1109.949219	292.335693
1108.839844	653.072510
1107.730469	201.077774
1106.621094	368.001556
1105.511719	209.019180
1104.401367	569.388672
1103.291016	674.716553
1102.180664	834.256165
1101.070313	748.399902
1099.958984	650.774963
1098.847656	623.929138
1097.736328	587.664917
1096.625000	518.427246
1095.512695	232.448883
1094.400391	229.277756
1093.288086	322.673279
1092.174805	310.069489
1091.062500	311.620941
1089.949219	237.858063
1088.835938	98.264275
1087.721680	109.287354
1086.607422	172.064941
1085.493164	180.751068
1084.378906	497.406006
1083.263672	263.973785
1082.149414	526.467896
1081.034180	232.110748
1079.917969	480.427521
1078.802734	463.343658
1077.686523	368.818054
1076.570313	328.351318
1075.453125	6.350662
1074.336914	552.530273
1073.219727	286.991882
1072.101563	178.704117
1070.984375	302.605499
1069.866211	412.417206
1068.748047	264.473511
1067.629883	343.881622
1066.511719	132.879440
1065.392578	53.140171
1064.273438	207.593643
1063.154297	142.024673
1062.034180	193.524551
1060.914063	214.647919
1059.793945	41.691288
1058.673828	105.048836
1057.552734	444.286652
1056.431641	372.074341
1055.310547	68.624405
1054.189453	104.127808
1053.067383	-5.138171
1051.945313	371.419586
1050.823242	101.199028
1049.701172	87.920433
1048.578125	116.714783
1047.455078	-122.719673
1046.332031	-23.764309
1045.208008	-262.907074
1044.083984	76.311691
1042.959961	-11.079248
1041.835938	-84.365639
1040.710938	-64.355507
1039.585938	25.609667
1038.460938	-7.796922
1037.335938	-138.880630
1036.209961	-258.183594
1035.083984	-46.903156
1033.958008	-110.153343
1032.832031	-336.093109
1031.705078	117.175156
1030.578125	-166.651840
1029.451172	-127.168648
1028.323242	30.901421
1027.195313	-626.460083
1026.067383	-349.687653
1024.939453	-353.922791
1023.810547	-176.974503
1022.682617	-505.989319
1021.552734	-296.397858
1020.423828	-509.027374
1019.293945	-568.373352
1018.164063	-425.836151
1017.034180	-385.262482
1015.904297	-210.161346
1014.773438	-294.577393
1013.642578	-216.667358
1012.511719	-127.096474
1011.379883	-18.936556
1010.248047	117.071327
1009.116211	315.625092
1007.984375	220.317139
1006.851563	673.474426
1005.718750	906.798645
1004.585938	1991.124390
1003.452148	1805.808105
1002.319336	1632.263306
1001.185547	918.175232
1000.050781	971.556335
998.916992	489.178772
997.782227	238.060318
996.647461	123.395729
995.512695	269.728241
994.376953	229.192261
993.241211	-129.574478
992.105469	328.461334
990.969727	292.922913
989.833008	199.884415
988.696289	342.117737
987.559570	141.054535
986.421875	129.118866
985.284180	191.021576
984.146484	-25.614344
983.008789	-30.220671
981.870117	160.939468
980.731445	287.701355
979.592773	57.937794
978.454102	594.328247
977.314453	95.797340
976.174805	455.150513
975.035156	511.059265
973.894531	321.186737
972.754883	432.490662
971.613281	360.106140
970.472656	331.514252
969.331055	624.460144
968.190430	430.806732
967.047852	604.506714
965.906250	76.240860
964.763672	424.499237
963.621094	32.052399
962.478516	368.932831
961.334961	116.730286
960.192383	190.153595
959.048828	261.363556
957.904297	360.140900
956.759766	170.464310
955.616211	196.191025
954.470703	-89.260262
953.326172	7.674125
952.180664	26.890425
951.035156	-31.555178
949.889648	58.767849
948.743164	78.287918
947.596680	52.193638
946.450195	12.511145
945.303711	375.016541
944.156250	367.460785
943.008789	241.274139
941.861328	156.338104
940.713867	320.319305
939.565430	221.914185
938.416992	173.845566
937.267578	-175.162628
936.119141	383.601532
934.969727	208.149887
933.820313	73.900070
932.669922	110.697334
931.520508	366.256775
930.370117	136.676666
929.218750	424.162689
928.068359	33.226254
926.916992	-323.305420
925.765625	253.302902
924.613281	35.814819
923.461914	184.666840
922.309570	133.432770
921.156250	250.519226
920.003906	99.448189
918.850586	-108.282379
917.697266	-331.744476
916.543945	103.571747
915.389648	-353.563934
914.235352	163.403198
913.081055	-161.774887
911.926758	-253.039566
910.771484	-153.658005
909.616211	-330.942993
908.460938	-526.226563
907.304688	146.810135
906.148438	-139.038467
904.992188	-325.010712
903.835938	-374.936707
902.678711	-209.653732
901.521484	-19.498436
900.364258	86.855255
899.206055	-1.418111
898.047852	-152.961975
896.889648	-369.995178
895.731445	193.296570
894.572266	-145.738235
893.413086	-57.375999
892.253906	-140.773117
891.094727	130.601547
889.934570	133.082825
888.774414	-29.267862
887.613281	-166.683990
886.453125	210.609528
885.291992	-170.480988
884.130859	-39.247757
882.968750	130.278946
881.807617	-158.032135
880.645508	198.580887
879.482422	-49.024681
878.320313	34.740608
877.157227	170.283188
875.994141	-146.958694
874.830078	330.834351
873.666016	20.452147
872.501953	239.130920
871.337891	68.415565
870.173828	199.222046
869.008789	39.819000
867.843750	235.754135
866.677734	238.245331
865.512695	508.175201
864.346680	254.403320
863.179688	492.708984
862.013672	526.494507
860.846680	353.662445
859.679688	344.756714
858.511719	620.862427
857.344727	405.405548
856.176758	768.784607
855.008789	791.059326
853.839844	737.053162
852.670898	748.036865
851.501953	716.395569
850.333008	586.139221
849.163086	897.204468
847.993164	504.846710
846.823242	414.900421
845.652344	110.048141
844.482422	165.607559
843.311523	514.195435
842.139648	166.880600
840.968750	32.131374
839.796875	436.234344
838.624023	489.143097
837.452148	383.295197
836.279297	453.947693
835.106445	544.606873
833.933594	364.939606
832.759766	522.432983
831.585938	168.620941
830.412109	200.978973
829.238281	543.381042
828.063477	443.900238
826.888672	366.695831
825.712891	84.340866
824.538086	189.893570
823.362305	174.989243
822.186523	57.533657
821.009766	111.568527
819.833008	-8.191565
818.656250	21.194157
817.479492	-160.960434
816.301758	-31.566793
815.124023	-189.304443
813.946289	164.529282
812.768555	53.363705
811.589844	242.300980
810.411133	231.031174
809.232422	-113.633484
808.052734	208.268539
806.873047	-274.091919
805.693359	-39.064552
804.512695	-110.594139
803.332031	64.197556
802.151367	-318.138641
800.970703	-332.108429
799.789063	2.062089
798.608398	-198.397079
797.425781	-139.467331
796.244141	-253.520172
795.061523	-103.914299
793.878906	116.432587
792.696289	-197.164581
791.512695	14.087597
790.329102	-253.003647
789.145508	-161.504089
787.960938	-251.565643
786.777344	-60.712421
785.591797	-257.063843
784.407227	37.473846
783.221680	62.105728
782.037109	64.556458
780.850586	89.026405
779.665039	25.057522
778.478516	-164.836777
777.291992	-144.949600
776.105469	-193.568771
774.917969	15.979891
773.730469	207.714127
772.542969	-165.411545
771.354492	-225.263977
770.166016	-86.707916
768.977539	-237.044586
767.789063	88.657272
766.599609	-90.404724
765.410156	12.518333
764.220703	-135.714447
763.030273	209.256699
761.840820	38.940136
760.650391	603.682617
759.458984	651.067871
758.267578	474.030884
757.076172	426.780609
755.884766	142.069092
754.693359	499.292816
753.500977	469.540161
752.308594	6.953422
751.115234	14.605357
749.922852	164.970139
748.729492	-97.517807
747.535156	68.110481
746.341797	490.397736
745.147461	335.454163
743.953125	180.566986
742.757813	152.926193
741.563477	171.326691
740.368164	-130.308807
739.171875	-4.495500
737.976563	-3.623969
736.780273	137.423843
735.583984	188.622833
734.386719	130.335037
733.189453	-37.363071
731.992188	-121.820564
730.794922	-31.206856
729.596680	227.789383
728.399414	460.443604
727.200195	137.696564
726.001953	29.327316
724.802734	-96.454048
723.603516	238.815613
722.404297	174.252045
721.204102	432.924500
720.003906	38.756989
718.803711	194.822235
717.603516	614.892212
716.402344	205.794006
715.201172	409.814758
713.999023	59.914413
712.797852	200.746490
711.595703	138.857513
710.393555	94.483490
709.190430	106.822762
707.987305	110.497917
706.784180	190.444717
705.581055	35.301991
704.376953	-45.708481
703.172852	317.281647
701.968750	375.606354
700.763672	68.573372
699.559570	174.904999
698.353516	124.731651
697.148438	207.238922
695.942383	533.149841
694.736328	-183.773605
693.530273	-324.727112
692.324219	-113.765869
691.117188	-415.152496
689.910156	-408.119659
688.702148	-201.379211
687.494141	-116.130905
686.286133	133.999313
685.078125	-181.843109
683.870117	-306.674957
682.661133	-305.653442
681.452148	-159.362045
680.242188	-195.020584
679.032227	-7.492181
677.822266	206.028137
676.612305	-216.916519
675.401367	-44.382080
674.191406	32.954311
672.979492	38.959900
671.768555	-238.272202
670.556641	-87.147034
669.344727	1.308554
668.132813	383.750031
666.919922	225.902283
665.707031	407.386200
664.494141	476.567749
663.281250	198.152588
662.067383	265.361298
660.853516	19.669346
659.639648	87.055313
658.424805	193.321533
657.209961	155.110718
655.995117	-102.950676
654.779297	53.095600
653.563477	-107.686623
652.347656	-207.995651
651.131836	-191.858093
649.915039	-87.363174
648.698242	-79.756645
647.481445	-67.796204
646.264648	219.709488
645.046875	507.123657
643.829102	-55.319973
642.610352	90.151588
641.392578	-243.931931
640.173828	41.315659
638.955078	117.966873
637.735352	-61.108429
636.515625	34.896122
635.295898	163.076096
634.076172	37.811970
632.855469	-100.285164
631.634766	145.867432
630.414063	67.860435
629.192383	-80.941948
627.971680	100.604515
626.749023	211.258545
625.527344	-149.848022
624.304688	151.464508
623.082031	208.277237
621.859375	294.979828
620.636719	152.371902
619.413086	86.822922
618.189453	-184.332916
616.964844	34.687191
615.741211	60.881557
614.516602	29.164827
613.291016	-336.372406
612.066406	-17.571873
610.840820	-111.727463
609.615234	63.310181
608.388672	-26.921133
607.163086	81.385353
605.936523	-190.797043
604.708984	49.456081
