# Supplementary material for: Raman spectroscopy accurately differentiates mucosal healing from non-healing and biochemical changes following biological therapy in inflammatory bowel disease
Source: PLoS One. 2021 Jun 2;16(6):e0252210. doi: 10.1371/journal.pone.0252210 (PMC8172032; doi:10.1371/journal.pone.0252210)
Supplement: S4 Dataset — (ZIP) [file pone.0252210.s006.zip › CD Mucosal healing/OC004-1a post treatment_BL sub CR removed_66__X_-21968.3__Y_3644__Time_736.txt]

1714.780273	12.867427
1713.803711	-104.566605
1712.827148	-226.392929
1711.849609	-46.535091
1710.873047	107.809700
1709.895508	-42.069710
1708.917969	13.263446
1707.939453	37.942844
1706.961914	120.472015
1705.983398	-28.388367
1705.004883	3.899695
1704.025391	19.164139
1703.046875	-3.897028
1702.067383	-134.819641
1701.087891	-140.742310
1700.108398	162.824127
1699.127930	61.809227
1698.148438	297.030060
1697.167969	133.313828
1696.187500	35.906784
1695.206055	162.380630
1694.225586	194.867447
1693.244141	373.719452
1692.262695	68.905884
1691.281250	351.007233
1690.298828	411.144104
1689.317383	326.922363
1688.334961	538.477905
1687.352539	483.045898
1686.369141	472.713318
1685.386719	654.130676
1684.403320	510.186890
1683.419922	749.804321
1682.435547	712.176880
1681.452148	658.541138
1680.467773	724.644653
1679.483398	686.882019
1678.499023	526.715332
1677.514648	648.646667
1676.529297	735.946533
1675.543945	900.380432
1674.558594	716.521240
1673.573242	825.228027
1672.586914	920.676880
1671.600586	1103.887451
1670.614258	1303.095703
1669.627930	1098.698730
1668.641602	1197.253174
1667.654297	1229.554199
1666.666992	1108.109619
1665.679688	1379.633057
1664.692383	948.269287
1663.704102	1384.574585
1662.715820	1478.874512
1661.727539	1456.743530
1660.739258	1482.597412
1659.750977	1304.677368
1658.761719	1704.632080
1657.772461	1233.286499
1656.783203	1413.880493
1655.793945	1303.475342
1654.803711	1227.815430
1653.813477	1186.911255
1652.823242	887.067688
1651.833008	883.943909
1650.841797	859.973999
1649.851563	817.869934
1648.860352	524.979431
1647.869141	660.699951
1646.876953	593.233887
1645.885742	359.747650
1644.893555	31.614687
1643.901367	203.036041
1642.908203	430.152496
1641.916016	111.208168
1640.922852	93.557449
1639.929688	39.338989
1638.936523	35.616959
1637.943359	116.638824
1636.949219	-73.590157
1635.955078	-110.499443
1634.960938	-281.435211
1633.966797	135.593948
1632.971680	-155.802841
1631.977539	-296.589905
1630.982422	-18.346027
1629.986328	-232.151978
1628.991211	-174.426071
1627.995117	-147.977112
1627.000000	-123.816002
1626.003906	116.316750
1625.006836	-82.466400
1624.010742	34.651146
1623.013672	230.874649
1622.016602	1.631875
1621.019531	-11.764252
1620.021484	93.338058
1619.024414	159.325623
1618.026367	149.431458
1617.028320	89.965782
1616.029297	127.904282
1615.031250	-111.992203
1614.032227	285.918457
1613.033203	222.352020
1612.034180	-176.537918
1611.035156	85.622833
1610.035156	-155.296494
1609.035156	-165.267120
1608.035156	131.527283
1607.035156	82.701790
1606.034180	2.699559
1605.033203	30.303942
1604.032227	113.087837
1603.031250	122.780357
1602.030273	331.524597
1601.028320	95.691368
1600.026367	6.613400
1599.024414	-19.480333
1598.022461	-212.676331
1597.019531	153.675125
1596.016602	34.034824
1595.013672	-106.282410
1594.010742	-183.693207
1593.007813	-20.679619
1592.003906	-189.151733
1591.000000	-109.446503
1589.996094	48.647404
1588.992188	167.669418
1587.987305	161.552811
1586.983398	82.544716
1585.978516	144.468445
1584.972656	-90.702560
1583.967773	-75.473701
1582.961914	205.605011
1581.956055	43.794312
1580.950195	59.237396
1579.944336	-81.485016
1578.937500	264.739166
1577.931641	48.683098
1576.924805	241.318436
1575.916992	106.106178
1574.910156	158.282135
1573.902344	288.483490
1572.894531	-67.533089
1571.886719	151.101593
1570.878906	179.947296
1569.870117	34.703869
1568.862305	-45.515923
1567.853516	118.431694
1566.843750	-42.276066
1565.834961	54.096767
1564.825195	-77.994278
1563.815430	67.614098
1562.805664	-82.621300
1561.795898	-328.789520
1560.785156	-1.779953
1559.775391	65.789536
1558.764648	-50.760052
1557.752930	-4.042921
1556.742188	-1.437202
1555.730469	314.551941
1554.718750	76.103432
1553.707031	-32.838848
1552.695313	70.479607
1551.682617	-23.033421
1550.670898	-26.007774
1549.658203	149.443771
1548.644531	11.751647
1547.631836	-105.274788
1546.618164	-41.368622
1545.604492	66.357521
1544.590820	49.887405
1543.577148	154.759598
1542.562500	73.477600
1541.547852	211.650269
1540.533203	65.613281
1539.518555	342.902679
1538.503906	21.153164
1537.488281	32.293034
1536.472656	102.640114
1535.457031	100.605789
1534.441406	320.220703
1533.424805	276.613220
1532.408203	26.673306
1531.391602	214.817627
1530.375000	364.091858
1529.358398	489.975372
1528.340820	473.995728
1527.323242	321.404419
1526.305664	279.426178
1525.287109	523.004517
1524.269531	642.815674
1523.250977	469.119415
1522.232422	560.275818
1521.213867	586.945618
1520.194336	366.607300
1519.175781	498.380310
1518.156250	437.175903
1517.136719	424.652100
1516.116211	381.134766
1515.096680	322.071167
1514.076172	606.941956
1513.055664	467.927612
1512.034180	203.025650
1511.013672	122.845070
1509.992188	319.605835
1508.970703	56.968006
1507.949219	502.077881
1506.927734	451.984222
1505.905273	332.519958
1504.882813	287.260162
1503.860352	-32.318459
1502.837891	37.462101
1501.815430	-49.192757
1500.791992	-23.319605
1499.768555	-228.039474
1498.745117	-79.615486
1497.720703	-258.992615
1496.697266	-39.322014
1495.672852	-1.539226
1494.648438	-43.215328
1493.623047	-125.963600
1492.598633	80.037041
1491.573242	7.195821
1490.547852	-203.756668
1489.522461	-123.549698
1488.497070	163.349289
1487.470703	266.094086
1486.444336	457.994324
1485.417969	509.270172
1484.391602	534.850891
1483.364258	527.083435
1482.336914	531.924622
1481.309570	633.522644
1480.282227	694.135132
1479.254883	665.353821
1478.226563	850.511414
1477.198242	869.817810
1476.169922	990.878479
1475.141602	1167.785278
1474.112305	1021.056274
1473.083008	1324.888428
1472.053711	1488.461426
1471.024414	1483.873413
1469.995117	1624.183228
1468.964844	1743.939819
1467.934570	1876.237427
1466.904297	1568.470947
1465.874023	1835.242432
1464.842773	1834.895508
1463.811523	1803.940918
1462.780273	1879.590332
1461.749023	2102.414551
1460.717773	2177.750244
1459.685547	2339.253418
1458.653320	2381.282959
1457.621094	2192.253418
1456.587891	2340.647217
1455.555664	2313.867920
1454.522461	2256.554199
1453.489258	2531.344971
1452.455078	2496.632080
1451.421875	2636.755859
1450.387695	2247.109863
1449.353516	2485.853271
1448.319336	2450.864014
1447.285156	2393.025879
1446.250000	2621.224609
1445.214844	2416.406494
1444.179688	2330.556641
1443.144531	2249.746826
1442.108398	2194.188721
1441.072266	2363.695801
1440.036133	2131.031250
1439.000000	2060.215332
1437.963867	1814.983765
1436.926758	1941.261108
1435.889648	1761.747803
1434.852539	1281.691284
1433.814453	1390.197632
1432.777344	1448.151489
1431.739258	809.330688
1430.701172	617.463135
1429.663086	624.989502
1428.624023	725.812744
1427.584961	755.959839
1426.545898	478.449524
1425.506836	236.343399
1424.467773	395.095703
1423.427734	521.000000
1422.387695	341.997284
1421.347656	412.448090
1420.307617	462.726471
1419.266602	210.836975
1418.226563	120.191673
1417.184570	183.083298
1416.143555	-133.958542
1415.102539	27.131207
1414.060547	-121.203453
1413.018555	27.273195
1411.976563	-17.863691
1410.934570	-45.353424
1409.891602	-155.742111
1408.848633	-9.776703
1407.805664	116.072975
1406.762695	-14.244976
1405.718750	171.883606
1404.674805	16.584551
1403.630859	-116.004646
1402.586914	-12.619568
1401.542969	-12.072005
1400.498047	-13.993702
1399.453125	-8.325647
1398.408203	210.503098
1397.363281	141.061523
1396.317383	372.417236
1395.271484	513.552734
1394.225586	286.486084
1393.179688	395.178711
1392.132813	230.973877
1391.086914	297.241150
1390.040039	230.904877
1388.992188	59.575085
1387.945313	108.575783
1386.897461	77.593506
1385.849609	-43.300518
1384.801758	63.462280
1383.753906	25.305902
1382.705078	162.179626
1381.657227	-65.654488
1380.608398	-123.444458
1379.558594	-8.801258
1378.509766	-218.664780
1377.459961	60.930401
1376.410156	108.415565
1375.360352	-293.143005
1374.309570	-80.734909
1373.259766	54.399811
1372.208984	-24.868166
1371.158203	-76.553658
1370.106445	26.430271
1369.055664	239.162704
1368.003906	28.364777
1366.952148	101.755379
1365.900391	-19.003904
1364.847656	91.963371
1363.794922	83.531822
1362.742188	82.706673
1361.689453	54.647381
1360.636719	-18.037415
1359.583008	-117.923935
1358.529297	80.769745
1357.475586	-153.060760
1356.420898	-138.102692
1355.367188	351.646667
1354.312500	43.796188
1353.257813	267.792908
1352.203125	89.528275
1351.147461	147.348755
1350.091797	148.200806
1349.036133	206.284363
1347.980469	249.607910
1346.923828	446.858124
1345.868164	535.060181
1344.811523	725.032104
1343.754883	597.748535
1342.697266	336.818481
1341.640625	527.175781
1340.583008	412.858337
1339.524414	573.681396
1338.466797	803.944946
1337.409180	707.445618
1336.350586	623.511719
1335.291992	463.049896
1334.232422	718.490295
1333.173828	543.553040
1332.114258	549.385620
1331.054688	560.317566
1329.995117	615.905579
1328.934570	481.300903
1327.875000	507.544342
1326.814453	375.809906
1325.753906	637.023987
1324.692383	821.719238
1323.630859	502.827454
1322.570313	490.324768
1321.507813	830.871155
1320.446289	781.598694
1319.383789	675.757568
1318.322266	893.209412
1317.259766	787.703064
1316.196289	704.576172
1315.133789	922.337952
1314.070313	708.927368
1313.006836	665.752747
1311.943359	935.557495
1310.878906	872.949890
1309.814453	987.783142
1308.750977	987.036682
1307.685547	1067.635620
1306.621094	917.082642
1305.555664	889.726929
1304.490234	749.403137
1303.424805	1086.285889
1302.359375	1101.141846
1301.292969	1005.531128
1300.226563	836.389526
1299.160156	1222.662964
1298.093750	1149.619873
1297.026367	899.941895
1295.958984	724.163696
1294.891602	798.955811
1293.824219	947.469055
1292.756836	931.676758
1291.688477	903.751465
1290.620117	1003.494446
1289.551758	1073.902222
1288.482422	894.374390
1287.413086	1016.492798
1286.343750	790.755981
1285.274414	1082.121338
1284.205078	1096.731567
1283.134766	925.361755
1282.064453	1001.438843
1280.994141	634.601746
1279.923828	1090.225708
1278.852539	997.759766
1277.781250	1184.278809
1276.709961	955.117065
1275.637695	894.854614
1274.566406	915.393982
1273.494141	1153.520630
1272.421875	1254.828247
1271.349609	965.363708
1270.276367	1228.049438
1269.203125	963.330566
1268.129883	1008.843628
1267.056641	1027.584717
1265.982422	1358.728394
1264.909180	1238.521240
1263.834961	1252.593628
1262.759766	1347.211426
1261.685547	1234.657593
1260.610352	1295.283813
1259.535156	1268.241211
1258.459961	1380.156616
1257.383789	1175.455078
1256.308594	1289.930542
1255.232422	1207.218628
1254.155273	1268.225708
1253.079102	1244.102295
1252.001953	1288.179932
1250.924805	1108.511353
1249.847656	1240.277954
1248.770508	1182.395630
1247.692383	1107.578979
1246.614258	1394.974243
1245.536133	1004.378113
1244.458008	1197.034546
1243.378906	1115.205200
1242.299805	1174.295898
1241.220703	1114.450928
1240.141602	993.998169
1239.061523	1062.912476
1237.981445	923.193115
1236.901367	1295.361328
1235.821289	918.075256
1234.740234	1122.856567
1233.659180	1005.196655
1232.578125	1156.614868
1231.497070	915.487854
1230.415039	979.702942
1229.333984	1063.287720
1228.251953	696.503174
1227.168945	741.415649
1226.086914	660.478333
1225.003906	763.479858
1223.920898	796.292175
1222.837891	543.710144
1221.753906	489.525360
1220.669922	316.910736
1219.585938	291.809448
1218.501953	201.477249
1217.416992	270.629700
1216.333008	124.786446
1215.248047	215.648346
1214.162109	291.979004
1213.077148	218.614487
1211.991211	386.587708
1210.905273	409.716156
1209.819336	613.724426
1208.732422	458.300781
1207.646484	421.068634
1206.559570	492.301117
1205.471680	365.861481
1204.384766	145.486557
1203.296875	45.627140
1202.208984	-42.176388
1201.121094	33.759689
1200.032227	292.582642
1198.944336	-69.683258
1197.855469	-10.739707
1196.765625	-250.164703
1195.676758	-102.295052
1194.586914	47.870544
1193.497070	-95.367371
1192.407227	-113.606148
1191.316406	-45.374393
1190.226563	-193.442017
1189.135742	-29.245468
1188.044922	-66.890160
1186.953125	-176.596161
1185.861328	-111.087906
1184.769531	-122.454727
1183.677734	41.266785
1182.585938	27.356482
1181.493164	66.146896
1180.400391	109.654236
1179.307617	52.402573
1178.213867	-115.131096
1177.120117	316.343109
1176.026367	158.275131
1174.932617	191.802444
1173.838867	129.470764
1172.744141	105.395615
1171.649414	50.146610
1170.554688	155.164093
1169.458984	322.254883
1168.364258	82.612732
1167.268555	378.615997
1166.171875	193.892471
1165.076172	284.036743
1163.979492	39.522594
1162.882813	452.012207
1161.786133	587.174744
1160.688477	698.310852
1159.590820	904.811523
1158.493164	1061.010010
1157.395508	1095.354980
1156.297852	1205.941406
1155.199219	1275.841309
1154.100586	1040.381836
1153.000977	862.158142
1151.902344	786.425354
1150.802734	717.786682
1149.703125	613.350952
1148.603516	561.277954
1147.502930	259.080719
1146.402344	595.018799
1145.301758	385.607513
1144.201172	514.137634
1143.099609	416.479553
1141.999023	311.643738
1140.896484	630.081482
1139.794922	572.612732
1138.692383	474.659882
1137.590820	616.704895
1136.487305	497.213898
1135.384766	434.703156
1134.281250	635.750916
1133.178711	862.738281
1132.074219	683.579895
1130.970703	784.476624
1129.866211	1179.463257
1128.761719	864.859619
1127.657227	804.085999
1126.552734	878.410217
1125.447266	990.534058
1124.341797	984.010254
1123.236328	1048.487671
1122.130859	949.378845
1121.024414	1016.020203
1119.917969	767.595703
1118.811523	732.268066
1117.704102	774.971191
1116.596680	819.934326
1115.489258	753.595642
1114.381836	762.891418
1113.274414	672.777405
1112.166016	580.247864
1111.057617	759.501404
1109.949219	742.448914
1108.839844	567.020203
1107.730469	767.160156
1106.621094	801.818848
1105.511719	765.554016
1104.401367	712.695496
1103.291016	1018.489441
1102.180664	771.974060
1101.070313	846.296814
1099.958984	934.652771
1098.847656	567.845154
1097.736328	682.007874
1096.625000	715.917480
1095.512695	707.325623
1094.400391	595.020142
1093.288086	588.676025
1092.174805	704.695374
1091.062500	768.815125
1089.949219	693.980591
1088.835938	612.057983
1087.721680	788.865173
1086.607422	431.665192
1085.493164	558.936096
1084.378906	780.120667
1083.263672	561.649963
1082.149414	599.346130
1081.034180	636.964172
1079.917969	615.792664
1078.802734	911.573975
1077.686523	331.539551
1076.570313	697.556519
1075.453125	612.835022
1074.336914	462.432343
1073.219727	584.110901
1072.101563	471.202423
1070.984375	576.332642
1069.866211	618.088196
1068.748047	732.428345
1067.629883	708.466187
1066.511719	656.377380
1065.392578	550.416870
1064.273438	596.643799
1063.154297	663.889954
1062.034180	775.529663
1060.914063	580.629761
1059.793945	507.420685
1058.673828	534.775391
1057.552734	347.015289
1056.431641	533.285583
1055.310547	446.062836
1054.189453	456.985565
1053.067383	42.797207
1051.945313	392.375366
1050.823242	515.331360
1049.701172	302.126160
1048.578125	282.688629
1047.455078	438.230438
1046.332031	379.120758
1045.208008	268.731903
1044.083984	279.630981
1042.959961	108.730171
1041.835938	119.677864
1040.710938	310.010529
1039.585938	425.736664
1038.460938	126.926575
1037.335938	100.660370
1036.209961	160.537064
1035.083984	234.369797
1033.958008	315.172211
1032.832031	102.891556
1031.705078	402.318390
1030.578125	371.505920
1029.451172	391.874084
1028.323242	-92.003304
1027.195313	-176.024307
1026.067383	32.693840
1024.939453	-169.669220
1023.810547	113.313980
1022.682617	-151.561264
1021.552734	-119.252571
1020.423828	-228.423599
1019.293945	-89.320732
1018.164063	-219.229141
1017.034180	-177.461456
1015.904297	-154.203384
1014.773438	188.883011
1013.642578	172.766205
1012.511719	179.881546
1011.379883	256.516327
1010.248047	398.003998
1009.116211	317.287720
1007.984375	641.640686
1006.851563	739.176453
1005.718750	1664.790771
1004.585938	2331.049561
1003.452148	2583.230957
1002.319336	1950.117920
1001.185547	1206.450195
1000.050781	885.987183
998.916992	420.244171
997.782227	437.422028
996.647461	226.116913
995.512695	236.576340
994.376953	454.795349
993.241211	206.973267
992.105469	508.310699
990.969727	325.338318
989.833008	170.205582
988.696289	266.472809
987.559570	70.135376
986.421875	145.831268
985.284180	226.198532
984.146484	69.441444
983.008789	-77.932991
981.870117	605.764221
980.731445	550.576965
979.592773	299.969025
978.454102	77.181755
977.314453	521.464905
976.174805	315.031769
975.035156	311.066742
973.894531	463.466400
972.754883	664.153259
971.613281	391.698120
970.472656	571.859863
969.331055	439.819702
968.190430	294.188629
967.047852	336.895935
965.906250	579.291016
964.763672	468.469666
963.621094	456.419037
962.478516	421.563477
961.334961	538.110718
960.192383	260.593964
959.048828	588.123596
957.904297	331.569397
956.759766	203.484070
955.616211	206.074112
954.470703	314.058899
953.326172	229.905014
952.180664	237.415253
951.035156	-38.563519
949.889648	88.152374
948.743164	436.675659
947.596680	270.911407
946.450195	68.785316
945.303711	70.191795
944.156250	142.521225
943.008789	-33.954781
941.861328	239.497925
940.713867	99.841980
939.565430	247.874222
938.416992	386.834442
937.267578	261.283325
936.119141	395.854248
934.969727	81.391640
933.820313	396.226471
932.669922	578.872803
931.520508	426.683685
930.370117	169.920273
929.218750	318.689545
928.068359	487.992371
926.916992	63.328541
925.765625	-33.372326
924.613281	111.216721
923.461914	1.134592
922.309570	73.112228
921.156250	154.262222
920.003906	199.122803
918.850586	-30.853935
917.697266	-394.637817
916.543945	-65.472137
915.389648	-315.334198
914.235352	-11.098526
913.081055	-192.561264
911.926758	-62.995186
910.771484	-221.471130
909.616211	23.903446
908.460938	124.156471
907.304688	117.922310
906.148438	145.782608
904.992188	69.503456
903.835938	-199.184280
902.678711	-39.638195
901.521484	-79.314240
900.364258	-3.440610
899.206055	-24.824017
898.047852	28.551929
896.889648	-87.658249
895.731445	155.834702
894.572266	-138.793350
893.413086	-78.327202
892.253906	-130.803864
891.094727	194.120483
889.934570	159.828903
888.774414	-21.159101
887.613281	156.980972
886.453125	-44.093220
885.291992	-23.857645
884.130859	136.310379
882.968750	-192.985214
881.807617	186.006424
880.645508	256.018677
879.482422	82.629654
878.320313	312.736328
877.157227	65.179756
875.994141	-40.312466
874.830078	194.320847
873.666016	21.408751
872.501953	267.259583
871.337891	180.005920
870.173828	212.067368
869.008789	32.733715
867.843750	393.187317
866.677734	234.200363
865.512695	237.139633
864.346680	163.710037
863.179688	332.966003
862.013672	589.754578
860.846680	568.015137
859.679688	544.060730
858.511719	715.396057
857.344727	451.362213
856.176758	846.996338
855.008789	751.289063
853.839844	554.737366
852.670898	586.939392
851.501953	798.422058
850.333008	545.995605
849.163086	616.264526
847.993164	516.291626
846.823242	611.156677
845.652344	367.956390
844.482422	140.523956
843.311523	434.517761
842.139648	245.185593
840.968750	324.292419
839.796875	363.098145
838.624023	-20.608364
837.452148	60.680172
836.279297	157.547882
835.106445	381.665375
833.933594	272.899719
832.759766	240.066284
831.585938	381.326111
830.412109	593.893921
829.238281	199.465149
828.063477	304.835571
826.888672	207.181992
825.712891	113.991714
824.538086	283.819794
823.362305	88.054749
822.186523	124.039688
821.009766	21.861444
819.833008	-180.531219
818.656250	31.221386
817.479492	95.912598
816.301758	47.029610
815.124023	245.060593
813.946289	-64.189278
812.768555	-93.166725
811.589844	-157.759552
810.411133	-46.797592
809.232422	-31.504751
808.052734	-0.733709
806.873047	-14.464352
805.693359	16.151819
804.512695	-217.497650
803.332031	-113.743866
802.151367	-269.730377
800.970703	-172.813492
799.789063	14.919690
798.608398	-61.382587
797.425781	-275.167450
796.244141	-123.231316
795.061523	-42.349113
793.878906	104.877518
792.696289	127.926651
791.512695	-349.530975
790.329102	-54.252892
789.145508	79.245064
787.960938	177.196121
786.777344	75.928200
785.591797	142.713577
784.407227	-11.723965
783.221680	154.367371
782.037109	-11.209123
780.850586	229.769531
779.665039	92.813370
778.478516	2.220776
777.291992	21.991625
776.105469	65.956528
774.917969	224.585129
773.730469	166.834747
772.542969	-100.526299
771.354492	-171.555649
770.166016	-191.916687
768.977539	23.522427
767.789063	95.538155
766.599609	-114.569687
765.410156	170.971634
764.220703	-164.723328
763.030273	76.524208
761.840820	121.684998
760.650391	168.959106
759.458984	185.345993
758.267578	406.228516
757.076172	374.049866
755.884766	284.661407
754.693359	426.059143
753.500977	576.125183
752.308594	152.637573
751.115234	80.744064
749.922852	92.284241
748.729492	26.930628
747.535156	-38.437668
746.341797	269.242035
745.147461	284.942963
743.953125	315.951691
742.757813	410.506104
741.563477	112.546234
740.368164	378.010223
739.171875	242.301132
737.976563	-42.343830
736.780273	108.997887
735.583984	14.992306
734.386719	155.268143
733.189453	135.684875
731.992188	6.688863
730.794922	114.023331
729.596680	249.737076
728.399414	-202.840363
727.200195	258.632538
726.001953	-10.128729
724.802734	260.984192
723.603516	182.436508
722.404297	73.362297
721.204102	276.617188
720.003906	359.726990
718.803711	375.161682
717.603516	394.983124
716.402344	150.851730
715.201172	216.584213
713.999023	299.768799
712.797852	278.312866
711.595703	232.934555
710.393555	429.501190
709.190430	297.065887
707.987305	20.999744
706.784180	232.879959
705.581055	203.076675
704.376953	245.172333
703.172852	54.484875
701.968750	144.591293
700.763672	128.154053
699.559570	266.184418
698.353516	82.484734
697.148438	-233.629105
695.942383	35.002991
694.736328	-4.889933
693.530273	94.325089
692.324219	-6.185905
691.117188	-271.547852
689.910156	-182.921188
688.702148	38.121765
687.494141	161.535355
686.286133	-51.187000
685.078125	-25.190727
683.870117	-20.787455
682.661133	-11.950419
681.452148	-252.205093
680.242188	10.344186
679.032227	-4.354061
677.822266	-270.124268
676.612305	-148.166092
675.401367	-158.186111
674.191406	4.999880
672.979492	-91.386833
671.768555	-27.585989
670.556641	-188.598663
669.344727	-12.201814
668.132813	97.201630
666.919922	208.803864
665.707031	253.467285
664.494141	112.449997
663.281250	-30.584000
662.067383	307.933167
660.853516	234.125702
659.639648	24.474714
658.424805	220.550842
657.209961	231.101776
655.995117	-25.687664
654.779297	-66.740395
653.563477	-36.618896
652.347656	32.295628
651.131836	73.185898
649.915039	68.833946
648.698242	238.893738
647.481445	167.745453
646.264648	-196.112183
645.046875	29.756603
643.829102	31.731802
642.610352	74.511398
641.392578	194.599091
640.173828	196.302750
638.955078	111.921616
637.735352	5.968771
636.515625	-72.146629
635.295898	-51.584686
634.076172	123.399956
632.855469	145.679825
631.634766	0.317451
630.414063	-93.713982
629.192383	99.517265
627.971680	84.323166
626.749023	-34.100616
625.527344	136.622757
624.304688	251.182022
623.082031	-9.709459
621.859375	194.012177
620.636719	108.036644
619.413086	111.566208
618.189453	-16.009310
616.964844	-37.045601
615.741211	-174.200012
614.516602	-153.582092
613.291016	86.696175
612.066406	28.931574
610.840820	17.501661
609.615234	90.815804
608.388672	227.395828
607.163086	72.496666
605.936523	21.434431
604.708984	-306.046234
