# Supplementary material for: Raman spectroscopy accurately differentiates mucosal healing from non-healing and biochemical changes following biological therapy in inflammatory bowel disease
Source: PLoS One. 2021 Jun 2;16(6):e0252210. doi: 10.1371/journal.pone.0252210 (PMC8172032; doi:10.1371/journal.pone.0252210)
Supplement: S4 Dataset — (ZIP) [file pone.0252210.s006.zip › CD Mucosal healing/OC011 post treatment-2_base sub CR removed_71__X_-11930.7__Y_293.434__Z_-7194.96__Time_811.txt]

1714.705078	214.661041
1713.728516	-76.677345
1712.751953	86.200775
1711.774414	-99.423317
1710.797852	184.507553
1709.820313	-13.925083
1708.842773	-53.866253
1707.864258	166.360504
1706.886719	153.844498
1705.908203	329.101135
1704.929688	-52.221352
1703.950195	-79.697052
1702.971680	29.781586
1701.992188	-170.762924
1701.012695	-212.953384
1700.033203	-302.805603
1699.052734	-266.526855
1698.073242	-72.028458
1697.092773	-205.877411
1696.112305	125.738281
1695.130859	-167.391800
1694.150391	4.866425
1693.168945	161.519333
1692.187500	11.653105
1691.206055	70.572929
1690.223633	55.266758
1689.241211	-140.870438
1688.258789	55.694996
1687.276367	84.755875
1686.293945	87.715721
1685.310547	240.466537
1684.327148	137.918854
1683.343750	-43.925888
1682.360352	-30.676208
1681.375977	158.858917
1680.392578	117.310333
1679.408203	307.891327
1678.423828	97.148468
1677.438477	304.739960
1676.453125	190.973969
1675.468750	524.620605
1674.482422	231.185501
1673.497070	331.879639
1672.511719	427.780396
1671.525391	556.056824
1670.539063	488.271027
1669.552734	747.724976
1668.565430	864.211487
1667.578125	744.942261
1666.591797	467.056213
1665.603516	677.996826
1664.616211	1157.328247
1663.627930	1079.992798
1662.640625	852.094604
1661.652344	778.542603
1660.663086	798.272705
1659.674805	1064.947388
1658.685547	1016.718506
1657.696289	863.047729
1656.707031	1213.054077
1655.717773	864.444458
1654.727539	725.533020
1653.737305	735.331726
1652.747070	539.206970
1651.756836	885.855286
1650.765625	804.347961
1649.775391	353.160950
1648.784180	703.508301
1647.792969	512.334106
1646.800781	210.650299
1645.809570	506.507355
1644.817383	-34.614124
1643.825195	401.839325
1642.832031	64.960991
1641.839844	240.618362
1640.846680	355.831879
1639.853516	-132.803711
1638.860352	-130.319427
1637.867188	133.536835
1636.873047	-53.255146
1635.878906	10.730050
1634.884766	125.039436
1633.890625	36.706364
1632.895508	130.416794
1631.900391	18.930950
1630.905273	247.385727
1629.910156	28.480566
1628.915039	-126.938560
1627.918945	-161.047668
1626.922852	60.238522
1625.926758	-5.046396
1624.930664	-243.655899
1623.933594	-50.850964
1622.937500	-157.574677
1621.940430	-6.579714
1620.942383	-173.392242
1619.945313	-85.196358
1618.947266	-280.520935
1617.949219	162.351028
1616.951172	109.049431
1615.953125	320.936676
1614.954102	317.679474
1613.956055	-241.579147
1612.957031	159.344788
1611.957031	-108.445404
1610.958008	143.001663
1609.958008	161.136398
1608.958984	-80.083984
1607.958008	-25.142271
1606.958008	202.688446
1605.958008	-148.257782
1604.957031	147.613113
1603.956055	108.338654
1602.955078	6.284578
1601.953125	35.082443
1600.951172	22.010286
1599.950195	-208.118561
1598.947266	-4.160379
1597.945313	-48.643463
1596.942383	-100.986458
1595.940430	3.435125
1594.937500	-197.885117
1593.933594	-15.250337
1592.930664	-119.974869
1591.926758	-44.592346
1590.922852	-37.174763
1589.918945	40.619919
1588.915039	-280.866119
1587.910156	41.960789
1586.906250	95.957878
1585.901367	233.259430
1584.895508	221.811386
1583.890625	-133.738983
1582.884766	130.865463
1581.878906	363.980469
1580.873047	8.271542
1579.867188	100.457130
1578.860352	67.506172
1577.854492	-4.595977
1576.847656	102.735413
1575.839844	-39.884594
1574.833008	-8.307370
1573.825195	153.123703
1572.817383	54.338932
1571.809570	204.979691
1570.801758	256.644531
1569.792969	295.122711
1568.784180	6.111238
1567.775391	163.763748
1566.766602	116.050446
1565.757813	34.437717
1564.748047	110.995911
1563.738281	335.253571
1562.728516	349.095459
1561.718750	98.183838
1560.708008	-222.829117
1559.697266	-48.692959
1558.686523	-17.381809
1557.675781	-7.004407
1556.665039	-79.729919
1555.653320	282.562347
1554.641602	199.050064
1553.629883	185.294907
1552.617188	269.710358
1551.605469	188.264099
1550.592773	52.303375
1549.580078	242.179245
1548.567383	592.145325
1547.553711	-38.338318
1546.541016	468.854584
1545.527344	383.685242
1544.513672	42.506203
1543.499023	367.874817
1542.485352	-211.199890
1541.470703	214.414185
1540.456055	97.410507
1539.441406	-107.511024
1538.425781	-111.236809
1537.410156	-153.861588
1536.394531	32.949608
1535.378906	116.314995
1534.363281	36.991600
1533.346680	434.465637
1532.331055	45.408901
1531.314453	138.235962
1530.296875	272.043518
1529.280273	-11.686782
1528.262695	108.851456
1527.245117	5.138365
1526.227539	122.685532
1525.209961	229.709686
1524.191406	25.127905
1523.172852	108.602951
1522.154297	-265.976349
1521.135742	251.784714
1520.116211	-43.320114
1519.097656	142.241638
1518.078125	260.721130
1517.058594	-34.688255
1516.038086	8.941619
1515.018555	-91.411987
1513.998047	85.421097
1512.977539	79.756149
1511.956055	166.321762
1510.935547	-142.456223
1509.914063	131.114929
1508.892578	-203.480804
1507.871094	44.062237
1506.849609	-195.780380
1505.827148	-117.817635
1504.804688	-268.109772
1503.782227	-175.048279
1502.759766	-20.669109
1501.736328	82.279007
1500.713867	-158.040924
1499.690430	34.261124
1498.666016	24.143145
1497.642578	-126.801468
1496.618164	-382.704681
1495.594727	-86.074242
1494.569336	-60.792980
1493.544922	-40.709679
1492.520508	199.110214
1491.495117	259.817719
1490.469727	205.428619
1489.444336	-188.782196
1488.417969	-44.019302
1487.392578	470.892548
1486.366211	-33.152615
1485.339844	320.568390
1484.312500	304.026611
1483.286133	307.860657
1482.258789	405.991486
1481.231445	241.349609
1480.204102	599.416992
1479.175781	534.096130
1478.148438	300.572937
1477.120117	637.855896
1476.091797	643.774109
1475.062500	741.325623
1474.034180	849.013000
1473.004883	1038.072998
1471.975586	829.948120
1470.946289	990.891785
1469.916016	1108.474121
1468.885742	1228.534302
1467.855469	1137.446533
1466.825195	1389.650024
1465.794922	1372.276855
1464.763672	1334.553589
1463.732422	1543.328735
1462.701172	1523.379150
1461.669922	1500.905273
1460.638672	1412.428101
1459.606445	1628.644653
1458.574219	1895.553833
1457.541992	1753.791626
1456.508789	1459.857788
1455.476563	1721.633423
1454.443359	1805.776978
1453.410156	1846.812500
1452.375977	1930.943115
1451.342773	1895.978760
1450.308594	1970.010132
1449.274414	1788.179810
1448.240234	1728.055420
1447.206055	1878.196411
1446.170898	1934.626221
1445.135742	2122.717773
1444.100586	2019.757080
1443.064453	1871.338135
1442.029297	1791.370972
1440.993164	1800.005737
1439.957031	1935.136230
1438.920898	1873.096924
1437.883789	1740.370850
1436.847656	1529.468628
1435.810547	1467.773438
1434.773438	1231.904785
1433.735352	1420.459229
1432.698242	927.350830
1431.660156	611.220947
1430.622070	623.401794
1429.583008	524.634338
1428.544922	325.124756
1427.505859	433.474091
1426.466797	312.420135
1425.427734	360.429688
1424.387695	214.431595
1423.348633	260.138550
1422.308594	381.498108
1421.268555	185.544128
1420.227539	40.135422
1419.187500	33.401512
1418.146484	150.114899
1417.105469	10.195537
1416.064453	122.074654
1415.022461	-276.662018
1413.980469	89.481087
1412.939453	365.088898
1411.896484	-68.279137
1410.854492	-43.861481
1409.811523	93.737068
1408.768555	238.944809
1407.725586	-301.508606
1406.682617	283.469696
1405.638672	172.831436
1404.595703	17.211542
1403.551758	157.920624
1402.506836	-19.971678
1401.462891	-134.915359
1400.417969	-131.808151
1399.373047	-136.082794
1398.328125	-77.537476
1397.283203	23.734692
1396.237305	34.877609
1395.191406	316.740936
1394.145508	147.754837
1393.099609	21.560335
1392.052734	40.768524
1391.006836	275.410400
1389.959961	492.561310
1388.912109	-0.864066
1387.865234	154.006088
1386.817383	131.365021
1385.769531	-128.669846
1384.721680	41.555820
1383.673828	84.383774
1382.625000	274.763855
1381.576172	317.802979
1380.527344	43.743107
1379.478516	114.580162
1378.429688	-71.635368
1377.379883	31.929670
1376.330078	225.441742
1375.280273	74.681702
1374.229492	-215.579529
1373.178711	15.698973
1372.128906	-109.544083
1371.077148	261.499878
1370.026367	-182.504303
1368.974609	-70.480354
1367.923828	76.532845
1366.871094	31.802410
1365.819336	-2.791901
1364.767578	450.773254
1363.714844	80.318657
1362.662109	188.004425
1361.609375	56.915565
1360.555664	-98.869087
1359.501953	170.853058
1358.448242	80.036011
1357.394531	230.543900
1356.340820	-143.325592
1355.286133	4.936543
1354.231445	272.520325
1353.176758	-123.085243
1352.122070	723.300171
1351.066406	400.018005
1350.011719	533.758484
1348.956055	436.750793
1347.899414	436.669647
1346.843750	895.649780
1345.787109	419.524445
1344.730469	424.771332
1343.673828	514.426025
1342.616211	740.469360
1341.559570	644.397949
1340.501953	855.682861
1339.444336	960.478821
1338.385742	911.796204
1337.328125	786.501770
1336.269531	1094.544067
1335.210938	994.219543
1334.152344	530.325500
1333.092773	613.421509
1332.033203	694.108582
1330.973633	577.050964
1329.914063	1083.114014
1328.853516	662.203247
1327.793945	790.150452
1326.733398	779.778564
1325.672852	342.195709
1324.611328	751.901672
1323.549805	865.250427
1322.489258	625.665894
1321.426758	857.608643
1320.365234	899.557556
1319.302734	936.629822
1318.241211	1099.545776
1317.177734	951.776855
1316.115234	1168.996094
1315.052734	1181.627441
1313.989258	1004.583557
1312.925781	1197.217285
1311.862305	993.286560
1310.797852	1033.287842
1309.733398	1065.947266
1308.668945	1455.555542
1307.604492	1077.260986
1306.540039	841.887817
1305.474609	1302.786499
1304.409180	1657.786011
1303.343750	1260.312012
1302.277344	1558.721069
1301.211914	1608.827271
1300.145508	1251.068237
1299.079102	1706.636108
1298.011719	1390.838745
1296.945313	1448.460571
1295.877930	1280.228760
1294.810547	1607.901611
1293.743164	1557.561035
1292.674805	1448.384277
1291.606445	1322.111938
1290.538086	923.716675
1289.469727	1542.999146
1288.400391	1191.341797
1287.332031	834.962158
1286.262695	1105.988281
1285.193359	1178.492798
1284.123047	1361.182495
1283.052734	1169.174805
1281.982422	1168.206055
1280.912109	951.868225
1279.841797	1019.475647
1278.770508	957.391418
1277.699219	868.432312
1276.627930	1092.514526
1275.556641	998.673096
1274.484375	1266.615112
1273.412109	960.157288
1272.339844	763.772461
1271.267578	1441.931519
1270.194336	691.140198
1269.121094	1454.445923
1268.047852	1175.075439
1266.974609	1513.261353
1265.900391	1268.120850
1264.827148	937.694031
1263.752930	1173.210938
1262.677734	1245.224609
1261.603516	1005.148315
1260.528320	1194.106567
1259.453125	1307.416626
1258.377930	1245.239014
1257.301758	963.841492
1256.226563	1279.152954
1255.150391	1565.071655
1254.073242	1120.599854
1252.997070	1489.096558
1251.919922	1302.662964
1250.842773	1242.759155
1249.765625	1593.838867
1248.688477	1091.301270
1247.610352	1072.677612
1246.532227	1331.074829
1245.454102	1424.089233
1244.375000	1206.062622
1243.296875	1150.815918
1242.217773	978.986938
1241.138672	770.768799
1240.058594	766.460266
1238.979492	844.612915
1237.899414	859.595093
1236.819336	1039.447754
1235.738281	840.868103
1234.658203	727.181641
1233.577148	802.543518
1232.496094	916.590698
1231.415039	802.781494
1230.333008	957.830505
1229.250977	991.664124
1228.168945	923.730957
1227.086914	933.229492
1226.003906	947.493530
1224.920898	695.531799
1223.837891	654.078125
1222.754883	644.020630
1221.670898	849.095459
1220.587891	633.385681
1219.503906	507.125641
1218.418945	707.056946
1217.334961	445.419434
1216.250000	451.919800
1215.165039	728.803894
1214.080078	440.569519
1212.994141	569.956482
1211.908203	624.412048
1210.822266	1006.889160
1209.736328	815.053833
1208.649414	659.403503
1207.563477	474.827728
1206.476563	618.083374
1205.388672	332.230927
1204.301758	275.337952
1203.213867	235.256866
1202.125977	404.648590
1201.038086	147.720306
1199.949219	206.178421
1198.861328	79.235802
1197.772461	19.648754
1196.682617	109.159615
1195.593750	176.927017
1194.503906	-94.451172
1193.414063	6.846811
1192.324219	45.544075
1191.233398	331.653473
1190.143555	14.574558
1189.052734	-117.489700
1187.960938	-86.279106
1186.870117	-232.794113
1185.778320	-348.113190
1184.686523	-223.468597
1183.594727	-7.773695
1182.501953	-65.689598
1181.410156	-164.397751
1180.317383	-215.178146
1179.223633	242.165207
1178.130859	-70.017502
1177.037109	49.145889
1175.943359	65.197174
1174.849609	126.688080
1173.754883	314.988617
1172.661133	-356.214569
1171.566406	-129.703842
1170.470703	46.396702
1169.375977	-196.253296
1168.280273	-455.596558
1167.184570	31.157339
1166.088867	-108.685814
1164.992188	19.161903
1163.895508	-142.219894
1162.798828	35.658302
1161.702148	62.944199
1160.605469	-182.042572
1159.507813	-114.225098
1158.410156	87.183563
1157.311523	262.205658
1156.213867	81.650253
1155.115234	289.916016
1154.016602	207.127930
1152.917969	172.027649
1151.818359	22.490915
1150.718750	73.168236
1149.619141	-45.362747
1148.519531	186.282242
1147.418945	165.355911
1146.319336	132.523346
1145.217773	-16.973999
1144.117188	-125.958511
1143.015625	-137.371567
1141.915039	-46.499130
1140.813477	-12.770864
1139.710938	23.295275
1138.609375	356.483734
1137.506836	-49.617603
1136.404297	-25.478943
1135.300781	411.968903
1134.197266	269.720581
1133.094727	367.358582
1131.990234	346.235748
1130.886719	296.652985
1129.782227	97.594810
1128.677734	555.751160
1127.573242	667.428406
1126.468750	620.192749
1125.363281	613.275635
1124.257813	485.493896
1123.152344	248.782913
1122.045898	265.669098
1120.940430	597.583252
1119.833984	190.547287
1118.726563	856.148926
1117.620117	-64.337440
1116.512695	217.711823
1115.405273	50.152546
1114.297852	254.043076
1113.189453	126.792892
1112.082031	-12.179356
1110.972656	116.013542
1109.864258	225.284683
1108.755859	176.248627
1107.646484	136.707611
1106.537109	338.095306
1105.426758	164.028458
1104.317383	249.737656
1103.207031	613.905945
1102.096680	423.505798
1100.985352	275.689331
1099.875000	392.122314
1098.763672	211.466553
1097.652344	584.885803
1096.540039	303.028442
1095.427734	593.888123
1094.315430	201.556229
1093.203125	301.663361
1092.090820	232.259842
1090.977539	417.166138
1089.864258	380.830688
1088.750977	55.172977
1087.636719	214.300690
1086.522461	352.255798
1085.408203	654.805359
1084.293945	369.607178
1083.179688	390.135315
1082.064453	194.552429
1080.949219	727.353149
1079.833008	348.737366
1078.717773	348.413116
1077.601563	460.837341
1076.485352	376.148895
1075.368164	261.069305
1074.251953	455.788422
1073.134766	533.228516
1072.016602	52.652828
1070.899414	210.027939
1069.781250	336.944580
1068.663086	154.593613
1067.544922	-46.322639
1066.426758	240.099304
1065.307617	116.706596
1064.188477	197.132996
1063.068359	-61.756653
1061.949219	44.604206
1060.829102	214.172745
1059.708984	96.084236
1058.588867	88.050575
1057.467773	98.819763
1056.346680	-9.514316
1055.225586	295.898834
1054.104492	110.685059
1052.982422	163.887573
1051.860352	121.435684
1050.738281	380.263763
1049.615234	111.592979
1048.492188	197.838577
1047.369141	333.145782
1046.246094	-53.949577
1045.123047	2.291380
1043.999023	217.142899
1042.875000	31.117260
1041.750000	106.270103
1040.625977	-63.109745
1039.500977	161.322891
1038.375977	-89.267921
1037.250000	46.826103
1036.125000	-131.238022
1034.999023	170.250809
1033.873047	-33.120022
1032.746094	-264.196655
1031.619141	265.346344
1030.492188	108.938797
1029.365234	-230.895615
1028.237305	-219.573013
1027.110352	-419.545807
1025.982422	-164.066223
1024.853516	-347.471802
1023.725586	-249.758621
1022.596680	-300.520203
1021.467773	-320.973450
1020.337891	-285.619873
1019.208008	-124.914932
1018.078125	-274.897858
1016.948242	-255.449615
1015.818359	79.331894
1014.687500	-248.667755
1013.556641	-370.205475
1012.425781	-190.461258
1011.293945	-149.623535
1010.162109	7.067917
1009.030273	-90.797424
1007.898438	-109.821556
1006.765625	373.307404
1005.632813	703.673340
1004.500000	1043.252319
1003.366211	1445.209961
1002.233398	1567.422485
1001.099609	1047.290039
999.964844	779.331909
998.831055	248.304321
997.696289	465.817047
996.561523	-133.922073
995.425781	-144.700089
994.291016	-86.134567
993.155273	74.025475
992.019531	-116.366165
990.882813	230.728012
989.747070	379.503967
988.610352	48.904758
987.472656	2.000080
986.335938	42.768429
985.198242	-10.809517
984.060547	-154.064407
982.921875	317.535858
981.784180	130.746307
980.645508	93.720116
979.506836	261.561737
978.367188	-42.079292
977.228516	130.514145
976.088867	-4.933846
974.948242	183.855118
973.808594	322.097565
972.667969	177.799271
971.527344	300.089355
970.385742	298.418549
969.245117	-178.376251
968.103516	338.957458
966.961914	-119.086456
965.819336	-122.594055
964.677734	176.737625
963.534180	141.233307
962.391602	174.602600
961.249023	217.206741
960.105469	514.219666
958.961914	4.785093
957.817383	443.869995
956.673828	227.940323
955.529297	282.322296
954.383789	393.973633
953.239258	89.191849
952.093750	168.953903
950.948242	84.074760
949.802734	150.218933
948.656250	248.406616
947.509766	-62.492729
946.363281	300.884583
945.216797	444.847565
944.069336	70.363899
942.921875	-84.683563
941.774414	89.127457
940.625977	146.518677
939.478516	153.739319
938.330078	443.880890
937.180664	398.682220
936.032227	68.536781
934.882813	319.895721
933.732422	325.048615
932.583008	56.820324
931.432617	-245.404129
930.282227	217.781021
929.131836	453.096893
927.980469	-92.451149
926.830078	79.184074
925.677734	214.375397
924.526367	-344.266724
923.374023	59.391239
922.221680	-196.479477
921.069336	2.434067
919.916992	-219.152817
918.763672	-108.877029
917.610352	-134.919022
916.456055	-97.333595
915.302734	74.214989
914.148438	179.882294
912.994141	-166.092239
911.838867	141.553101
910.683594	77.067505
909.528320	128.287491
908.373047	-165.126205
907.216797	239.771881
906.061523	-1.377999
904.904297	-33.955502
903.748047	33.156673
902.590820	-105.826859
901.433594	-228.887360
900.276367	-16.883482
899.118164	45.675320
897.960938	146.665665
896.802734	-14.766024
895.643555	120.125206
894.484375	422.258575
893.325195	245.062653
892.166016	250.989502
891.006836	69.397438
889.846680	-112.109535
888.686523	341.012909
887.526367	100.822426
886.365234	165.450394
885.204102	-52.029469
884.042969	-25.760639
882.880859	295.960632
881.719727	304.077759
880.556641	388.836548
879.394531	-2.031917
878.232422	177.377380
877.069336	208.004593
875.905273	285.905640
874.742188	334.479248
873.578125	214.176895
872.414063	165.937881
871.250000	160.460846
870.084961	474.422363
868.920898	302.407043
867.754883	-13.446789
866.589844	340.746918
865.423828	256.492340
864.257813	408.190063
863.091797	402.548706
861.924805	387.908966
860.758789	310.381256
859.590820	369.812805
858.423828	514.478821
857.255859	196.836655
856.087891	213.570358
854.919922	517.343811
853.751953	399.420563
852.583008	449.658997
851.414063	360.901611
850.244141	518.633789
849.075195	286.495911
847.905273	177.622864
846.734375	312.834961
845.564453	584.507080
844.393555	262.973419
843.222656	178.738831
842.051758	161.629623
840.879883	102.017998
839.708008	201.158981
838.536133	280.113312
837.363281	262.919250
836.190430	24.521347
835.017578	494.302734
833.844727	150.964813
832.670898	133.739258
831.497070	-10.728039
830.323242	50.160950
829.149414	198.014008
827.974609	316.785431
826.799805	290.531433
825.624023	233.063766
824.449219	260.303223
823.273438	20.105223
822.097656	42.897259
820.920898	-473.358551
819.744141	-160.998398
818.567383	-0.191671
817.390625	15.851208
816.212891	129.785721
815.035156	61.225014
813.857422	-89.609665
812.679688	-260.399384
811.500977	6.845296
810.322266	-203.912781
809.142578	-112.371674
807.963867	-169.731232
806.784180	-375.880280
805.603516	-135.613235
804.423828	13.508817
803.243164	-319.067108
802.062500	-172.200348
800.881836	-438.034912
799.700195	-64.993484
798.518555	-324.083862
797.336914	-292.647339
796.154297	-63.975731
794.972656	-143.413391
793.789063	76.248894
792.606445	5.674045
791.422852	-441.286743
790.240234	-6.985610
789.055664	-263.397064
787.872070	-240.895294
786.687500	208.536804
785.502930	73.897179
784.317383	198.018768
783.132813	-31.606951
781.947266	183.097626
780.761719	136.979919
779.575195	-165.353775
778.388672	124.326759
777.202148	16.445560
776.015625	-301.087006
774.828125	-93.223358
773.640625	61.594707
772.453125	136.931732
771.264648	0.526621
770.076172	203.732376
768.887695	197.437637
767.699219	-2.781442
766.509766	176.059982
765.320313	-70.308327
764.130859	-76.513481
762.940430	84.616753
761.750977	87.188377
760.559570	-46.674110
759.369141	57.140465
758.177734	121.318420
756.986328	75.513023
755.794922	203.417145
754.603516	267.518494
753.411133	298.627655
752.218750	285.782410
751.025391	44.510029
749.832031	91.022041
748.638672	150.680939
747.445313	-2.600087
746.250977	50.465752
745.057617	64.007210
743.862305	224.497620
742.667969	202.895157
741.472656	8.100198
740.277344	-230.451477
739.082031	59.209599
737.885742	90.209618
736.689453	68.613129
735.493164	204.676544
734.296875	-173.818359
733.099609	62.889126
731.902344	-0.322179
730.705078	72.112556
729.506836	-260.139923
728.308594	-17.159849
727.110352	265.031525
725.911133	260.741333
724.712891	245.496445
723.513672	101.336617
722.313477	335.064606
721.113281	155.947693
719.914063	352.366608
718.712891	456.989777
717.512695	280.035431
716.311523	327.820099
715.110352	249.038864
713.909180	359.953339
712.707031	4.241081
711.504883	200.062057
710.302734	380.484497
709.099609	-182.097412
707.896484	385.898285
706.693359	400.490997
705.490234	286.571228
704.286133	174.820068
703.082031	-89.260307
701.877930	-26.972713
700.672852	200.512344
699.468750	203.850220
698.262695	257.115295
697.057617	205.955978
695.851563	263.384705
694.645508	109.988319
693.439453	-117.262169
692.232422	-55.699413
691.026367	57.850883
689.818359	-453.797516
688.611328	-370.759827
687.403320	-155.518097
686.195313	96.402435
684.987305	133.450104
683.778320	-68.070686
682.569336	-156.889618
681.360352	-185.089096
680.151367	120.242775
678.941406	91.805336
677.731445	102.262558
676.521484	-82.207405
675.310547	170.501495
674.099609	-20.574743
672.888672	32.799431
671.677734	137.967270
670.465820	264.619598
669.253906	56.053654
668.041016	31.208807
666.829102	-114.706161
665.616211	-57.566185
664.403320	146.337830
663.189453	-116.323021
661.975586	-273.149231
660.761719	148.449890
659.547852	92.932693
658.333008	-76.944084
657.118164	-74.245644
655.903320	-13.365625
654.688477	-15.060395
653.472656	-81.434433
652.256836	71.994400
651.040039	35.771297
649.824219	122.335823
648.607422	228.254990
647.389648	49.985313
646.172852	-110.943665
644.955078	177.976868
643.737305	-30.119499
642.519531	103.935867
641.300781	29.446508
640.082031	-115.842133
638.863281	-5.166947
637.643555	26.097105
636.423828	-438.747162
635.204102	-166.490311
633.984375	-250.605331
632.763672	-27.458393
631.542969	9.110662
630.322266	-11.998578
629.100586	-170.093292
627.878906	-12.490616
626.657227	192.576172
625.435547	132.097809
624.212891	59.213196
622.990234	68.246452
621.767578	11.350916
620.543945	119.938850
619.320313	280.435699
618.096680	66.798470
616.873047	211.358994
615.648438	106.171135
614.423828	59.530777
613.199219	80.001793
611.973633	-112.551590
610.748047	-39.022675
609.522461	56.781528
608.296875	151.392029
607.070313	268.381866
605.843750	-87.777008
604.617188	-273.896362
