# Supplementary material for: Raman spectroscopy accurately differentiates mucosal healing from non-healing and biochemical changes following biological therapy in inflammatory bowel disease
Source: PLoS One. 2021 Jun 2;16(6):e0252210. doi: 10.1371/journal.pone.0252210 (PMC8172032; doi:10.1371/journal.pone.0252210)
Supplement: S4 Dataset — (ZIP) [file pone.0252210.s006.zip › CD Mucosal healing/OC017 post treatment-1_BL sub CR removed_61__X_-6110.39__Y_10948.1__Z_-135.03__Time_688.txt]

1714.708984	-59.349636
1713.732422	7.468912
1712.755859	-84.655624
1711.779297	137.329788
1710.801758	48.516899
1709.824219	126.255753
1708.846680	102.462791
1707.868164	-111.234833
1706.890625	63.917931
1705.912109	255.367447
1704.933594	10.669744
1703.954102	15.328352
1702.975586	6.978331
1701.996094	-78.643974
1701.016602	66.158669
1700.037109	-53.511944
1699.056641	-9.717999
1698.077148	-61.799767
1697.096680	-185.694168
1696.116211	-199.642303
1695.134766	-66.346352
1694.154297	5.834223
1693.172852	-359.584229
1692.191406	-118.534416
1691.209961	194.808411
1690.227539	140.108231
1689.245117	176.471832
1688.263672	133.168549
1687.280273	372.816223
1686.297852	223.501755
1685.314453	279.786865
1684.332031	16.639549
1683.347656	105.548378
1682.364258	144.160126
1681.380859	81.885696
1680.396484	94.482918
1679.412109	320.323425
1678.427734	346.796692
1677.442383	394.833008
1676.458008	294.224365
1675.472656	534.332825
1674.487305	75.401031
1673.500977	377.168732
1672.515625	360.216156
1671.529297	303.690643
1670.542969	640.610657
1669.556641	637.733948
1668.569336	621.846436
1667.583008	675.278870
1666.595703	508.665588
1665.608398	501.595520
1664.620117	746.790894
1663.632813	554.546936
1662.644531	1009.615112
1661.656250	764.874146
1660.667969	464.829376
1659.678711	583.821350
1658.689453	732.141846
1657.700195	870.036499
1656.710938	796.260498
1655.721680	643.319214
1654.731445	763.286438
1653.742188	872.844849
1652.750977	519.546082
1651.760742	473.460175
1650.770508	639.165100
1649.779297	572.317810
1648.788086	228.141235
1647.796875	357.369049
1646.804688	267.414581
1645.813477	246.375015
1644.821289	127.796669
1643.829102	181.073395
1642.836914	102.503304
1641.843750	53.154945
1640.850586	35.656013
1639.857422	-190.091827
1638.864258	-62.157578
1637.871094	-184.641510
1636.876953	-9.026970
1635.882813	-133.831543
1634.888672	-216.282379
1633.894531	-106.237442
1632.899414	1.240398
1631.905273	-141.376968
1630.910156	-41.597324
1629.915039	134.590378
1628.918945	-94.489418
1627.922852	-194.437164
1626.927734	-104.826363
1625.930664	158.405762
1624.934570	32.463379
1623.938477	-103.850197
1622.941406	77.995316
1621.944336	241.449844
1620.947266	-117.898872
1619.949219	119.212212
1618.952148	67.432549
1617.954102	28.858799
1616.956055	171.479767
1615.957031	83.146797
1614.958984	152.339081
1613.959961	-14.541377
1612.960938	44.238300
1611.961914	168.582626
1610.961914	88.433273
1609.962891	-172.478867
1608.962891	98.666847
1607.962891	-88.730675
1606.961914	17.315460
1605.961914	173.098587
1604.960938	184.832367
1603.959961	115.433350
1602.958984	35.609253
1601.957031	196.521133
1600.956055	-48.064934
1599.954102	18.656927
1598.952148	-249.322327
1597.949219	-219.196899
1596.947266	-6.141922
1595.944336	86.611588
1594.941406	200.209091
1593.938477	-59.740822
1592.934570	-126.373535
1591.931641	-57.238811
1590.927734	-199.579239
1589.923828	-367.981445
1588.918945	-79.779877
1587.915039	182.188965
1586.910156	89.340729
1585.905273	160.753189
1584.900391	153.896729
1583.894531	259.058136
1582.889648	192.172974
1581.883789	268.539673
1580.877930	-248.984283
1579.871094	17.425026
1578.865234	2.518200
1577.858398	31.804474
1576.851563	167.712036
1575.844727	12.123920
1574.836914	215.485168
1573.829102	130.042648
1572.822266	283.777863
1571.813477	-33.119324
1570.805664	78.869194
1569.797852	45.241360
1568.789063	144.035934
1567.780273	333.619598
1566.770508	92.009621
1565.761719	-227.437744
1564.751953	-110.792160
1563.742188	-155.153275
1562.732422	-111.361977
1561.722656	87.961632
1560.711914	1.860110
1559.702148	-66.123604
1558.691406	-144.536224
1557.679688	-54.550625
1556.668945	-96.814690
1555.657227	73.263252
1554.645508	-254.069687
1553.633789	-262.855103
1552.622070	67.406517
1551.609375	190.378601
1550.596680	62.211094
1549.583984	-128.076843
1548.571289	157.557419
1547.558594	109.390961
1546.544922	81.835114
1545.531250	222.220123
1544.517578	168.637665
1543.503906	24.558310
1542.489258	-3.309838
1541.474609	183.110046
1540.459961	85.329727
1539.445313	142.400040
1538.429688	-94.887093
1537.415039	103.949234
1536.399414	16.236904
1535.383789	139.979263
1534.367188	217.155579
1533.351563	90.544395
1532.334961	118.551277
1531.318359	218.621429
1530.301758	174.274811
1529.284180	122.125275
1528.266602	415.026550
1527.249023	45.965546
1526.231445	119.770912
1525.213867	237.218643
1524.195313	50.875546
1523.177734	147.541534
1522.159180	269.796814
1521.139648	-40.123703
1520.121094	33.111656
1519.101563	29.108170
1518.082031	-39.220768
1517.062500	223.858124
1516.042969	60.318378
1515.022461	-108.377075
1514.001953	-92.195305
1512.981445	-119.736916
1511.960938	-42.106377
1510.939453	140.620026
1509.918945	-28.275196
1508.897461	10.587589
1507.875000	-83.999695
1506.853516	-245.263870
1505.831055	-206.593170
1504.809570	-347.391876
1503.787109	1.189888
1502.763672	-234.528519
1501.741211	36.918182
1500.717773	23.945982
1499.694336	-1.881738
1498.670898	-94.303932
1497.646484	-79.280136
1496.623047	-207.576904
1495.598633	-259.149750
1494.574219	65.176392
1493.549805	-32.560040
1492.524414	12.829738
1491.499023	114.378372
1490.473633	49.749359
1489.448242	5.537870
1488.422852	114.546097
1487.396484	371.554504
1486.370117	31.011980
1485.343750	-87.363197
1484.317383	179.608154
1483.290039	295.884125
1482.262695	151.890411
1481.235352	69.130402
1480.208008	205.648590
1479.180664	288.544128
1478.152344	238.827744
1477.124023	232.423340
1476.095703	317.705475
1475.067383	160.958847
1474.038086	452.416840
1473.008789	629.159668
1471.979492	754.899780
1470.950195	526.834045
1469.919922	614.324646
1468.890625	943.429138
1467.860352	913.772766
1466.830078	1016.334290
1465.798828	938.333252
1464.768555	1050.987427
1463.737305	1051.763794
1462.706055	925.508301
1461.674805	865.337769
1460.642578	1221.635742
1459.610352	910.058899
1458.578125	1309.341064
1457.545898	1117.149902
1456.513672	1292.941772
1455.480469	1199.756836
1454.447266	1352.622559
1453.414063	1071.841187
1452.380859	1493.396729
1451.346680	1065.704102
1450.313477	1398.410522
1449.279297	1335.756470
1448.244141	1425.102905
1447.209961	1481.516724
1446.174805	1218.902832
1445.139648	1363.950562
1444.104492	1141.999268
1443.069336	1163.062012
1442.033203	905.862549
1440.998047	1225.446045
1439.961914	1117.574829
1438.924805	1272.678223
1437.888672	957.642761
1436.851563	966.205688
1435.814453	1043.007324
1434.777344	836.912292
1433.740234	653.664063
1432.702148	722.994324
1431.664063	557.574463
1430.625977	329.169342
1429.587891	391.065491
1428.548828	460.527832
1427.509766	403.895538
1426.471680	382.644226
1425.431641	293.351837
1424.392578	211.716217
1423.352539	137.707855
1422.312500	471.917480
1421.272461	304.781799
1420.232422	162.950333
1419.191406	-89.567421
1418.150391	-29.788418
1417.109375	4.850912
1416.068359	323.853577
1415.027344	144.681534
1413.985352	98.928444
1412.943359	55.766449
1411.901367	65.473877
1410.858398	12.386693
1409.816406	-48.144596
1408.773438	-25.693115
1407.730469	-45.889854
1406.687500	-98.665565
1405.643555	97.200706
1404.599609	230.290634
1403.555664	52.187061
1402.511719	-47.990059
1401.466797	-62.777382
1400.422852	-120.116776
1399.377930	-212.478775
1398.333008	13.657187
1397.287109	96.883591
1396.242188	-20.316317
1395.196289	230.886261
1394.150391	58.734177
1393.104492	122.132370
1392.057617	30.331760
1391.010742	-191.522705
1389.963867	137.385925
1388.916992	-21.693731
1387.870117	384.740784
1386.822266	210.809799
1385.774414	-42.984772
1384.726563	205.910248
1383.677734	324.791168
1382.629883	-216.009445
1381.581055	-89.434502
1380.532227	144.574005
1379.483398	-13.520688
1378.433594	-168.980560
1377.383789	115.048981
1376.333984	-20.244282
1375.284180	-63.076862
1374.234375	-38.452423
1373.183594	-88.591629
1372.132813	-141.118927
1371.082031	-108.780197
1370.031250	50.746983
1368.979492	60.759762
1367.927734	88.291512
1366.875977	128.348190
1365.824219	-190.138474
1364.771484	31.876974
1363.718750	34.822018
1362.666016	-64.188080
1361.613281	103.166992
1360.560547	-90.179184
1359.506836	-22.217947
1358.453125	-48.692249
1357.399414	305.296265
1356.344727	226.725220
1355.291016	279.984863
1354.236328	246.341125
1353.181641	207.827866
1352.126953	161.964447
1351.071289	232.890884
1350.015625	169.824371
1348.959961	265.702148
1347.904297	413.727142
1346.847656	641.145081
1345.791992	196.432495
1344.735352	426.444458
1343.677734	440.749298
1342.621094	571.631592
1341.563477	509.243713
1340.505859	511.380066
1339.448242	508.643799
1338.390625	850.208313
1337.332031	770.800415
1336.273438	436.546204
1335.214844	533.132629
1334.156250	728.725281
1333.097656	521.095154
1332.038086	447.180359
1330.978516	608.276306
1329.917969	302.141479
1328.858398	520.200806
1327.797852	449.122192
1326.737305	405.325745
1325.676758	650.611633
1324.616211	500.754730
1323.554688	234.992294
1322.493164	554.423828
1321.431641	432.046783
1320.370117	546.655334
1319.307617	789.553528
1318.245117	867.178406
1317.182617	653.890564
1316.120117	556.626770
1315.056641	646.779175
1313.993164	682.753174
1312.929688	802.540283
1311.866211	589.834961
1310.802734	616.150269
1309.738281	457.868683
1308.673828	444.944153
1307.609375	505.914948
1306.543945	704.698975
1305.479492	893.624023
1304.414063	725.931152
1303.347656	423.137299
1302.282227	636.761292
1301.215820	722.550232
1300.150391	842.765015
1299.083008	896.648254
1298.016602	402.871643
1296.949219	734.415100
1295.882813	484.044891
1294.815430	611.817322
1293.747070	717.499329
1292.679688	779.032471
1291.611328	720.397278
1290.542969	811.431213
1289.474609	645.039673
1288.405273	559.657043
1287.335938	628.755310
1286.266602	617.015320
1285.197266	583.281738
1284.127930	454.094696
1283.057617	675.148499
1281.987305	798.229492
1280.916992	688.789795
1279.845703	366.553162
1278.775391	487.301758
1277.704102	625.155884
1276.632813	667.622375
1275.560547	421.618439
1274.489258	669.505920
1273.416992	284.393829
1272.344727	564.032898
1271.271484	543.135376
1270.199219	944.771912
1269.125977	718.776245
1268.052734	588.112000
1266.979492	901.707764
1265.905273	512.483154
1264.831055	506.450317
1263.756836	646.782166
1262.682617	616.395691
1261.607422	432.462524
1260.533203	489.931488
1259.458008	598.568665
1258.381836	580.496338
1257.306641	521.051758
1256.230469	656.464050
1255.154297	752.883972
1254.078125	508.511719
1253.001953	478.416626
1251.924805	579.733459
1250.847656	459.669403
1249.770508	388.313385
1248.692383	706.024841
1247.615234	500.980652
1246.537109	446.717010
1245.458984	438.655853
1244.379883	454.900848
1243.300781	461.434479
1242.222656	433.985291
1241.142578	316.729401
1240.063477	32.067081
1238.983398	509.478119
1237.904297	377.754425
1236.823242	539.574219
1235.743164	594.632568
1234.662109	741.796143
1233.582031	275.657623
1232.500977	236.235947
1231.418945	114.456108
1230.337891	307.629547
1229.255859	452.281158
1228.173828	306.323090
1227.090820	337.136597
1226.008789	455.060425
1224.925781	526.955444
1223.842773	318.204620
1222.759766	341.721252
1221.675781	324.113129
1220.591797	146.956619
1219.507813	533.014648
1218.423828	169.815781
1217.338867	357.581238
1216.254883	438.983887
1215.169922	278.861206
1214.083984	85.001633
1212.999023	156.724564
1211.913086	295.971069
1210.827148	353.114380
1209.741211	7.405924
1208.654297	74.207481
1207.567383	39.704891
1206.480469	200.452286
1205.393555	132.169830
1204.306641	157.870651
1203.218750	152.225189
1202.130859	86.358833
1201.042969	-46.910538
1199.954102	-151.254288
1198.865234	-101.539154
1197.776367	195.970749
1196.687500	55.505463
1195.598633	158.000092
1194.508789	-157.966721
1193.418945	-192.542816
1192.329102	99.751900
1191.238281	12.226527
1190.147461	-305.911224
1189.056641	-9.048406
1187.965820	-101.355278
1186.875000	-181.638794
1185.783203	119.730461
1184.691406	-42.205669
1183.599609	119.800591
1182.506836	46.638416
1181.414063	-100.853386
1180.321289	60.983166
1179.228516	35.757225
1178.135742	22.497892
1177.041992	-112.974030
1175.948242	-166.966049
1174.854492	-24.575989
1173.759766	-35.518208
1172.665039	37.304173
1171.570313	-205.841385
1170.475586	63.140743
1169.380859	-93.831566
1168.285156	-174.230499
1167.189453	-259.400421
1166.093750	-83.983971
1164.997070	33.964653
1163.900391	-182.695709
1162.803711	78.507629
1161.707031	179.545380
1160.609375	-161.251953
1159.512695	-325.252289
1158.415039	95.562782
1157.316406	105.718666
1156.218750	-151.353577
1155.120117	-145.965683
1154.021484	276.708313
1152.922852	7.774011
1151.823242	20.194719
1150.723633	23.052351
1149.624023	111.655685
1148.524414	102.534218
1147.423828	105.297722
1146.323242	60.416908
1145.222656	-72.539619
1144.122070	6.342455
1143.020508	-57.592731
1141.918945	-23.991528
1140.817383	-116.474731
1139.715820	204.774384
1138.613281	-256.220398
1137.510742	-232.202911
1136.408203	-236.731445
1135.305664	-27.483343
1134.202148	112.772217
1133.098633	117.602020
1131.995117	93.922485
1130.891602	290.956696
1129.787109	407.203033
1128.682617	352.574097
1127.578125	580.187561
1126.473633	290.760651
1125.368164	416.307404
1124.262695	413.795197
1123.157227	254.876892
1122.050781	771.187622
1120.944336	159.839355
1119.837891	95.754501
1118.731445	79.035172
1117.625000	315.566681
1116.517578	175.722458
1115.410156	-65.799461
1114.302734	23.915548
1113.194336	165.596420
1112.085938	179.538849
1110.977539	49.278637
1109.869141	115.208977
1108.759766	358.291229
1107.651367	284.743256
1106.541016	381.240875
1105.431641	7.861521
1104.321289	191.701172
1103.211914	252.743378
1102.100586	42.419773
1100.990234	86.942680
1099.878906	303.591644
1098.768555	458.840515
1097.656250	284.003784
1096.544922	196.446091
1095.432617	264.425598
1094.320313	365.353424
1093.208008	56.460747
1092.095703	218.609680
1090.982422	88.792976
1089.869141	420.308472
1088.755859	243.453842
1087.641602	403.065613
1086.527344	111.066612
1085.413086	345.887360
1084.298828	279.718048
1083.183594	316.989105
1082.069336	368.355804
1080.954102	368.023895
1079.837891	381.789063
1078.722656	365.041016
1077.606445	371.782349
1076.490234	106.287422
1075.373047	138.920303
1074.255859	314.648682
1073.139648	68.156960
1072.021484	133.645233
1070.904297	210.846695
1069.786133	70.061104
1068.667969	88.693550
1067.549805	203.385498
1066.430664	217.333237
1065.312500	62.707260
1064.193359	238.254807
1063.073242	25.222870
1061.954102	247.543533
1060.833984	259.237610
1059.713867	476.770569
1058.592773	392.584930
1057.472656	189.243484
1056.351563	46.788692
1055.230469	282.973022
1054.108398	213.039948
1052.987305	493.514801
1051.865234	334.893494
1050.743164	339.797455
1049.620117	200.021072
1048.497070	415.029480
1047.374023	284.702393
1046.250977	233.771072
1045.127930	124.605476
1044.003906	92.457130
1042.879883	-161.058609
1041.754883	-25.274117
1040.630859	154.755096
1039.505859	83.191620
1038.380859	158.404572
1037.254883	-71.354340
1036.129883	117.995781
1035.003906	256.104156
1033.876953	224.362274
1032.750977	-88.752777
1031.624023	388.947540
1030.497070	117.878838
1029.370117	-18.206209
1028.242188	-254.104401
1027.115234	-29.844982
1025.986328	199.000671
1024.858398	-359.406830
1023.730469	-109.590813
1022.601563	-423.855713
1021.471680	-243.653839
1020.342773	-276.917419
1019.212891	-261.404297
1018.083008	18.509567
1016.953125	-387.882263
1015.823242	33.430599
1014.692383	192.753372
1013.561523	-224.809692
1012.430664	-155.718994
1011.298828	22.235159
1010.166992	21.900934
1009.035156	-6.148873
1007.903320	319.926086
1006.770508	514.038818
1005.637695	731.252075
1004.504883	946.115051
1003.371094	1193.306641
1002.238281	1045.207031
1001.104492	765.523010
999.969727	352.036224
998.835938	86.632599
997.701172	170.104965
996.566406	78.148331
995.430664	205.568695
994.295898	141.472015
993.160156	-14.813253
992.024414	198.083374
990.887695	53.524700
989.750977	65.871307
988.614258	184.305115
987.477539	-208.812271
986.340820	-60.281391
985.203125	113.585022
984.065430	275.928406
982.926758	127.469330
981.789063	52.802475
980.650391	77.191063
979.511719	-82.407387
978.372070	-16.457651
977.233398	-221.807037
976.093750	67.288597
974.953125	39.138111
973.813477	243.159424
972.672852	171.475876
971.532227	88.413612
970.390625	88.131180
969.250000	218.774429
968.108398	78.599998
966.966797	333.242249
965.824219	112.955635
964.681641	-10.822869
963.539063	363.117584
962.396484	147.784698
961.253906	44.928360
960.110352	194.252487
958.966797	20.564713
957.822266	101.258507
956.678711	-33.256275
955.534180	-73.772575
954.388672	59.744720
953.244141	-67.584015
952.098633	4.247425
950.953125	-70.260544
949.807617	31.405466
948.661133	-15.495502
947.514648	-12.025757
946.368164	-214.132919
945.221680	271.540070
944.074219	-74.282715
942.926758	210.334122
941.779297	141.048386
940.630859	117.512001
939.483398	116.870995
938.334961	18.207041
937.185547	-82.620811
936.037109	-71.609489
934.887695	14.692092
933.737305	3.021848
932.587891	112.181274
931.437500	64.176437
930.287109	-206.931122
929.136719	-38.401783
927.985352	107.350410
926.834961	82.405617
925.682617	-17.545290
924.531250	424.004700
923.378906	-67.023659
922.226563	147.084991
921.074219	156.568207
919.921875	195.649857
918.768555	64.369278
917.615234	-21.361166
916.460938	142.820206
915.307617	266.107605
914.153320	103.383400
912.999023	20.221809
911.843750	-137.718491
910.688477	-218.406387
909.533203	-147.061539
908.377930	46.733162
907.221680	-110.851768
906.066406	-64.359283
904.909180	-24.629406
903.752930	26.451399
902.595703	-80.962250
901.438477	-95.452995
900.281250	77.982086
899.123047	-99.380821
897.965820	-165.759140
896.807617	66.511818
895.648438	-54.057140
894.489258	-115.746231
893.331055	73.523582
892.170898	-101.072983
891.011719	-33.814335
889.851563	-332.459290
888.691406	-64.126122
887.531250	-120.983932
886.370117	5.046438
885.208984	115.252815
884.047852	112.637978
882.885742	141.634644
881.724609	-86.424835
880.562500	-102.427788
879.399414	165.601257
878.237305	352.402710
877.074219	75.060066
875.911133	90.669456
874.747070	326.974274
873.583008	58.908463
872.418945	0.304872
871.254883	38.506039
870.089844	191.442856
868.925781	94.667938
867.759766	-69.494331
866.594727	141.851898
865.428711	85.663414
864.262695	218.258835
863.096680	193.549042
861.930664	348.534790
860.763672	58.871655
859.596680	294.649689
858.428711	386.688477
857.260742	238.603546
856.092773	47.967850
854.924805	297.000885
853.756836	227.523712
852.587891	581.758301
851.418945	144.702927
850.249023	288.171356
849.080078	140.354675
847.910156	294.946136
846.739258	236.755020
845.569336	243.495956
844.398438	118.190231
843.227539	324.070557
842.056641	171.940414
840.884766	151.820618
839.712891	75.799362
838.541016	393.213379
837.368164	75.790482
836.196289	138.317734
835.022461	283.453430
833.849609	214.111237
832.675781	55.480301
831.501953	66.543488
830.328125	260.569244
829.154297	304.997955
827.979492	291.391235
826.804688	246.546646
825.628906	16.652769
824.454102	92.202278
823.278320	341.507080
822.102539	-209.150818
820.925781	118.010902
819.749023	-53.829205
818.572266	188.476364
817.395508	-7.848732
816.217773	91.846954
815.040039	-249.035202
813.862305	-4.826156
812.684570	16.859949
811.505859	16.270189
810.327148	-166.611816
809.147461	-178.343719
807.968750	-65.705254
806.789063	-146.390945
805.609375	81.573250
804.428711	-125.729736
803.248047	-222.005417
802.067383	-91.947845
800.886719	11.383743
799.705078	-331.173889
798.523438	-281.142426
797.341797	-211.229462
796.160156	-427.302765
794.977539	98.972427
793.794922	-66.214386
792.611328	-40.901524
791.428711	145.984253
790.245117	27.243738
789.060547	70.073654
787.876953	-81.884048
786.692383	297.091156
785.507813	-23.029482
784.323242	220.773285
783.137695	44.404350
781.952148	-154.033951
780.766602	89.471855
779.580078	286.422333
778.393555	204.959091
777.207031	264.789063
776.020508	351.025421
774.833008	97.307396
773.645508	4.722187
772.458008	84.181938
771.270508	-63.598465
770.082031	209.760361
768.893555	64.119385
767.704102	335.008362
766.514648	57.104816
765.325195	299.125793
764.135742	419.856689
762.946289	86.930611
761.755859	57.871403
760.565430	462.302307
759.374023	206.454208
758.183594	155.235718
756.992188	101.793701
755.799805	43.931305
754.608398	293.770416
753.416016	-47.690693
752.223633	382.111267
751.030273	163.698166
749.837891	248.383728
748.644531	245.164154
747.450195	79.475655
746.256836	104.735863
745.062500	149.684982
743.868164	350.298950
742.672852	-65.419945
741.477539	16.680180
740.282227	-129.251236
739.086914	169.685318
737.890625	-151.554733
736.695313	-87.191513
735.498047	31.852068
734.301758	41.341122
733.104492	188.681610
731.907227	-16.384197
730.709961	76.145035
729.511719	37.367443
728.313477	7.326287
727.115234	141.235901
725.916992	-46.234241
724.717773	24.205456
723.518555	77.112190
722.318359	92.845932
721.119141	69.244324
719.918945	285.777710
718.718750	152.982040
717.517578	157.703705
716.316406	278.033478
715.115234	-142.604980
713.914063	167.426987
712.711914	-54.619808
711.509766	220.361191
710.307617	-53.899494
709.104492	421.372498
707.902344	145.015457
706.698242	201.948105
705.495117	62.931763
704.291016	276.573853
703.086914	-99.555901
701.882813	-51.285301
700.678711	53.522724
699.473633	-41.743816
698.268555	191.311096
697.062500	-73.428307
695.857422	131.323685
694.651367	-267.914856
693.444336	197.470001
692.238281	-10.454813
691.031250	-98.850662
689.824219	-2.686644
688.616211	-169.080063
687.409180	-109.741417
686.200195	42.876549
684.992188	-153.631226
683.784180	74.897423
682.575195	-62.900566
681.366211	143.943207
680.156250	129.790466
678.946289	-183.175568
677.736328	-97.514473
676.526367	-29.141247
675.315430	175.622574
674.104492	42.813618
672.893555	-135.281845
671.682617	91.225952
670.470703	23.644747
669.258789	-7.069026
668.046875	-147.900513
666.833984	195.442703
665.621094	214.682526
664.408203	156.261642
663.194336	-266.941315
661.981445	-214.914063
660.767578	-9.560599
659.552734	-123.533630
658.338867	79.776329
657.124023	7.051790
655.908203	-97.855934
654.693359	28.078121
653.477539	-78.681625
652.261719	178.898499
651.045898	-140.844086
649.829102	43.687351
648.612305	-38.725742
647.395508	34.049007
646.177734	270.518890
644.959961	141.234573
643.742188	233.752319
642.524414	246.813889
641.305664	236.386093
640.086914	153.042633
638.868164	-28.957130
637.648438	115.930252
636.429688	-237.478790
635.208984	159.058594
633.989258	87.482422
632.768555	-202.839981
631.547852	45.900417
630.327148	223.914215
629.106445	103.847542
627.884766	-15.950211
626.663086	209.762985
625.440430	90.432549
624.217773	170.710342
622.995117	311.176117
621.772461	126.159546
620.549805	183.494278
619.326172	-103.721054
618.102539	-35.173363
616.877930	-41.324181
615.654297	-38.671349
614.429688	-129.899063
613.204102	29.436203
611.979492	-37.730980
610.753906	38.648769
609.528320	68.232826
608.301758	175.012192
607.075195	-311.938202
605.848633	222.637009
604.622070	-43.584888
