# Supplementary material for: Raman spectroscopy accurately differentiates mucosal healing from non-healing and biochemical changes following biological therapy in inflammatory bowel disease
Source: PLoS One. 2021 Jun 2;16(6):e0252210. doi: 10.1371/journal.pone.0252210 (PMC8172032; doi:10.1371/journal.pone.0252210)
Supplement: S4 Dataset — (ZIP) [file pone.0252210.s006.zip › CD Mucosal healing/OC005 post treatment_BL sub CR removed_63__X_-13149.6__Y_1411.83__Z_-2779.33__Time_714.txt]

1714.780273	112.363197
1713.803711	338.448059
1712.827148	467.502441
1711.849609	386.363770
1710.873047	232.002762
1709.895508	167.811295
1708.917969	268.790497
1707.939453	33.734875
1706.961914	-113.831230
1705.983398	-150.012146
1705.004883	-256.918060
1704.025391	17.784985
1703.046875	63.754135
1702.067383	65.623001
1701.087891	-153.100937
1700.108398	-46.739471
1699.127930	-11.293888
1698.148438	-41.309628
1697.167969	20.819365
1696.187500	20.077103
1695.206055	-99.657753
1694.225586	-129.939392
1693.244141	59.902912
1692.262695	-58.825130
1691.281250	-90.946312
1690.298828	14.118347
1689.317383	146.943527
1688.334961	88.721382
1687.352539	183.564316
1686.369141	244.703598
1685.386719	66.972481
1684.403320	231.350372
1683.419922	223.444016
1682.435547	93.930420
1681.452148	58.611164
1680.467773	274.427826
1679.483398	123.702469
1678.499023	250.643585
1677.514648	383.674835
1676.529297	70.567352
1675.543945	495.012238
1674.558594	356.385284
1673.573242	529.564636
1672.586914	586.443909
1671.600586	553.669373
1670.614258	747.386719
1669.627930	747.817017
1668.641602	815.276611
1667.654297	734.669800
1666.666992	752.911499
1665.679688	941.561890
1664.692383	1043.166016
1663.704102	1105.495850
1662.715820	1099.403687
1661.727539	1072.639160
1660.739258	1200.128418
1659.750977	1214.116943
1658.761719	1069.619141
1657.772461	1246.145996
1656.783203	1364.791382
1655.793945	1123.765015
1654.803711	1084.428711
1653.813477	1095.803223
1652.823242	1067.884033
1651.833008	1130.296875
1650.841797	754.046692
1649.851563	938.853210
1648.860352	774.988220
1647.869141	648.526367
1646.876953	538.288269
1645.885742	491.810486
1644.893555	392.822235
1643.901367	159.496429
1642.908203	132.454666
1641.916016	316.833527
1640.922852	15.848820
1639.929688	68.747383
1638.936523	-10.028698
1637.943359	-19.992172
1636.949219	94.165817
1635.955078	21.322847
1634.960938	-14.408230
1633.966797	-20.965139
1632.971680	59.569901
1631.977539	-246.901077
1630.982422	-52.830036
1629.986328	-198.283401
1628.991211	-246.165085
1627.995117	-317.587799
1627.000000	-117.909706
1626.003906	8.143086
1625.006836	-123.455009
1624.010742	-7.789750
1623.013672	50.081783
1622.016602	-78.572594
1621.019531	-41.592503
1620.021484	100.494255
1619.024414	29.857937
1618.026367	-77.461365
1617.028320	56.792957
1616.029297	162.151505
1615.031250	41.842503
1614.032227	73.746758
1613.033203	-51.709682
1612.034180	-77.470482
1611.035156	145.817734
1610.035156	172.433594
1609.035156	-170.443375
1608.035156	31.720306
1607.035156	291.392853
1606.034180	82.188354
1605.033203	87.720505
1604.032227	22.537048
1603.031250	51.546192
1602.030273	-173.292923
1601.028320	88.444740
1600.026367	224.479248
1599.024414	-139.005264
1598.022461	-42.323582
1597.019531	-259.376587
1596.016602	-26.986427
1595.013672	-170.959717
1594.010742	-142.574615
1593.007813	-304.909912
1592.003906	-112.215912
1591.000000	-138.948593
1589.996094	-90.091698
1588.992188	-59.619087
1587.987305	-57.958744
1586.983398	157.438324
1585.978516	117.116753
1584.972656	-43.211670
1583.967773	17.937578
1582.961914	13.801171
1581.956055	171.056839
1580.950195	78.091904
1579.944336	81.385590
1578.937500	173.061569
1577.931641	51.141495
1576.924805	186.758682
1575.916992	171.284897
1574.910156	20.427464
1573.902344	-39.487495
1572.894531	-122.916046
1571.886719	178.262405
1570.878906	-40.601006
1569.870117	104.241989
1568.862305	-101.812660
1567.853516	-27.434061
1566.843750	109.078430
1565.834961	100.008591
1564.825195	57.046051
1563.815430	94.393951
1562.805664	147.140396
1561.795898	-0.014105
1560.785156	-82.430290
1559.775391	268.019592
1558.764648	154.164520
1557.752930	107.579819
1556.742188	86.774216
1555.730469	78.769356
1554.718750	163.846497
1553.707031	31.225258
1552.695313	103.018845
1551.682617	314.383392
1550.670898	277.087616
1549.658203	325.019928
1548.644531	194.294296
1547.631836	185.016479
1546.618164	214.361252
1545.604492	215.102997
1544.590820	169.167908
1543.577148	200.612106
1542.562500	17.468853
1541.547852	-28.867546
1540.533203	-3.040014
1539.518555	-36.753925
1538.503906	14.566641
1537.488281	174.085312
1536.472656	-84.566269
1535.457031	213.886185
1534.441406	107.185791
1533.424805	15.841502
1532.408203	97.094093
1531.391602	-61.513393
1530.375000	140.525986
1529.358398	79.574699
1528.340820	-17.561899
1527.323242	98.919388
1526.305664	34.999294
1525.287109	-26.470219
1524.269531	81.793129
1523.250977	-124.015915
1522.232422	-88.087440
1521.213867	-201.466904
1520.194336	104.146408
1519.175781	90.755951
1518.156250	-236.311813
1517.136719	-49.481533
1516.116211	11.252216
1515.096680	-25.754446
1514.076172	-196.409317
1513.055664	-218.215515
1512.034180	-127.211952
1511.013672	-38.925236
1509.992188	-63.693661
1508.970703	-62.921173
1507.949219	19.799288
1506.927734	-36.085148
1505.905273	-199.734940
1504.882813	-12.314279
1503.860352	-232.492157
1502.837891	-286.169037
1501.815430	74.989021
1500.791992	-273.431732
1499.768555	-76.499222
1498.745117	-179.222168
1497.720703	-238.509720
1496.697266	-203.193039
1495.672852	118.490639
1494.648438	25.645824
1493.623047	-146.525543
1492.598633	-40.062870
1491.573242	117.368225
1490.547852	154.552353
1489.522461	53.685940
1488.497070	6.417560
1487.470703	107.183151
1486.444336	82.731514
1485.417969	162.865570
1484.391602	306.691925
1483.364258	238.606262
1482.336914	336.285400
1481.309570	278.287201
1480.282227	207.501465
1479.254883	343.168640
1478.226563	414.986877
1477.198242	417.916565
1476.169922	537.977417
1475.141602	535.675476
1474.112305	655.539856
1473.083008	912.783020
1472.053711	683.697205
1471.024414	1037.436890
1469.995117	945.725891
1468.964844	1103.288452
1467.934570	1166.643921
1466.904297	1639.308960
1465.874023	1720.245850
1464.842773	1709.603394
1463.811523	1744.673584
1462.780273	1510.405640
1461.749023	1677.526489
1460.717773	1847.089966
1459.685547	1681.411743
1458.653320	1992.992798
1457.621094	1880.608765
1456.587891	1846.897583
1455.555664	1907.060303
1454.522461	1842.896973
1453.489258	1877.641235
1452.455078	2054.313721
1451.421875	2096.586914
1450.387695	2067.872803
1449.353516	2196.243164
1448.319336	2261.236084
1447.285156	2083.093262
1446.250000	2003.759033
1445.214844	2028.248901
1444.179688	2062.858643
1443.144531	2072.161865
1442.108398	2061.220947
1441.072266	1994.657837
1440.036133	2016.639526
1439.000000	2043.686401
1437.963867	1866.012451
1436.926758	1622.719360
1435.889648	1538.719727
1434.852539	1376.478516
1433.814453	1290.080688
1432.777344	1203.762817
1431.739258	1061.965088
1430.701172	698.171021
1429.663086	604.548584
1428.624023	687.575684
1427.584961	652.064941
1426.545898	604.001465
1425.506836	394.652618
1424.467773	296.339355
1423.427734	147.698868
1422.387695	130.179337
1421.347656	145.461044
1420.307617	100.344376
1419.266602	324.690369
1418.226563	282.177155
1417.184570	186.857452
1416.143555	187.262589
1415.102539	74.521133
1414.060547	90.143684
1413.018555	176.229050
1411.976563	-51.916702
1410.934570	-134.117386
1409.891602	42.602604
1408.848633	38.418896
1407.805664	225.206802
1406.762695	168.383606
1405.718750	-21.431337
1404.674805	-40.394798
1403.630859	174.126251
1402.586914	67.453285
1401.542969	-56.660587
1400.498047	-25.153364
1399.453125	174.425095
1398.408203	115.770180
1397.363281	-22.987164
1396.317383	-139.063034
1395.271484	33.116295
1394.225586	-27.649363
1393.179688	-33.210632
1392.132813	26.403139
1391.086914	33.520050
1390.040039	-44.384319
1388.992188	80.498749
1387.945313	-234.864578
1386.897461	-112.317612
1385.849609	20.269041
1384.801758	-174.617554
1383.753906	-124.376137
1382.705078	83.361023
1381.657227	-168.600342
1380.608398	-43.186592
1379.558594	-85.066780
1378.509766	-354.035400
1377.459961	-73.617973
1376.410156	-90.219360
1375.360352	65.452919
1374.309570	31.549326
1373.259766	-104.491356
1372.208984	-202.980911
1371.158203	42.715191
1370.106445	-192.665375
1369.055664	78.041862
1368.003906	-139.605087
1366.952148	108.746559
1365.900391	73.186913
1364.847656	92.511589
1363.794922	52.185314
1362.742188	31.887934
1361.689453	-0.738822
1360.636719	76.208466
1359.583008	178.087326
1358.529297	33.848164
1357.475586	26.509569
1356.420898	86.377518
1355.367188	325.252197
1354.312500	310.700745
1353.257813	261.482483
1352.203125	306.757446
1351.147461	411.697266
1350.091797	367.752289
1349.036133	465.393005
1347.980469	419.178833
1346.923828	762.555054
1345.868164	632.173340
1344.811523	692.876831
1343.754883	778.447083
1342.697266	864.072937
1341.640625	803.565369
1340.583008	926.513184
1339.524414	791.895813
1338.466797	1184.925781
1337.409180	825.208130
1336.350586	936.059875
1335.291992	1004.889648
1334.232422	957.489380
1333.173828	744.470947
1332.114258	677.556458
1331.054688	692.366882
1329.995117	749.293274
1328.934570	784.039978
1327.875000	722.500061
1326.814453	930.366150
1325.753906	671.401245
1324.692383	491.660614
1323.630859	798.472473
1322.570313	892.964417
1321.507813	955.413513
1320.446289	800.804749
1319.383789	508.206879
1318.322266	913.782715
1317.259766	934.610962
1316.196289	849.509460
1315.133789	954.314148
1314.070313	898.986145
1313.006836	1176.349609
1311.943359	926.584412
1310.878906	1174.432983
1309.814453	1082.502319
1308.750977	1059.617310
1307.685547	990.055664
1306.621094	1051.006226
1305.555664	917.677124
1304.490234	1057.465088
1303.424805	941.556580
1302.359375	1162.550049
1301.292969	1127.916016
1300.226563	1083.541138
1299.160156	1100.671265
1298.093750	1049.094360
1297.026367	1110.560547
1295.958984	1034.586792
1294.891602	1042.164185
1293.824219	831.403687
1292.756836	853.872498
1291.688477	1094.695923
1290.620117	616.942383
1289.551758	749.955444
1288.482422	713.829224
1287.413086	721.890930
1286.343750	867.215332
1285.274414	458.909454
1284.205078	792.920227
1283.134766	668.948547
1282.064453	640.556580
1280.994141	751.734985
1279.923828	728.330200
1278.852539	758.801941
1277.781250	723.267761
1276.709961	719.582764
1275.637695	564.360229
1274.566406	810.115417
1273.494141	874.962097
1272.421875	719.928650
1271.349609	880.108398
1270.276367	1074.442017
1269.203125	1178.385254
1268.129883	899.065857
1267.056641	1105.570068
1265.982422	914.290894
1264.909180	881.692078
1263.834961	941.812744
1262.759766	806.859558
1261.685547	979.163391
1260.610352	1083.166870
1259.535156	970.272949
1258.459961	928.099304
1257.383789	751.997925
1256.308594	1075.205811
1255.232422	1103.692871
1254.155273	1071.327148
1253.079102	995.187073
1252.001953	933.688171
1250.924805	1052.231445
1249.847656	912.943237
1248.770508	1077.652344
1247.692383	1030.805420
1246.614258	672.898132
1245.536133	1039.237671
1244.458008	904.985596
1243.378906	753.789063
1242.299805	796.915100
1241.220703	740.484375
1240.141602	696.210327
1239.061523	683.494873
1237.981445	733.856140
1236.901367	614.399170
1235.821289	756.884277
1234.740234	690.790588
1233.659180	828.323669
1232.578125	934.277222
1231.497070	756.695618
1230.415039	605.819885
1229.333984	602.722778
1228.251953	623.818970
1227.168945	557.737061
1226.086914	443.261993
1225.003906	599.811218
1223.920898	504.680450
1222.837891	685.282471
1221.753906	532.087524
1220.669922	391.020355
1219.585938	336.996704
1218.501953	290.215515
1217.416992	183.024017
1216.333008	244.922501
1215.248047	371.956116
1214.162109	325.069916
1213.077148	495.404114
1211.991211	503.940186
1210.905273	290.468445
1209.819336	475.051300
1208.732422	408.703766
1207.646484	568.984314
1206.559570	442.298218
1205.471680	450.578827
1204.384766	157.635925
1203.296875	361.004425
1202.208984	128.324554
1201.121094	227.977264
1200.032227	390.123871
1198.944336	138.190903
1197.855469	98.061493
1196.765625	-19.085632
1195.676758	24.913633
1194.586914	-24.942493
1193.497070	-58.003464
1192.407227	-204.068878
1191.316406	-8.906289
1190.226563	-207.885208
1189.135742	-209.879822
1188.044922	59.422832
1186.953125	-288.470459
1185.861328	26.212389
1184.769531	-180.053604
1183.677734	-69.591331
1182.585938	52.753941
1181.493164	71.856972
1180.400391	-216.003876
1179.307617	-223.342773
1178.213867	-43.816269
1177.120117	130.772171
1176.026367	-56.495819
1174.932617	-6.647995
1173.838867	148.463715
1172.744141	-29.308607
1171.649414	340.998596
1170.554688	117.667236
1169.458984	107.272942
1168.364258	29.852142
1167.268555	-90.646820
1166.171875	-184.866867
1165.076172	-99.853210
1163.979492	161.874496
1162.882813	-37.660954
1161.786133	-165.521149
1160.688477	55.239368
1159.590820	89.614388
1158.493164	37.978901
1157.395508	7.774337
1156.297852	170.761490
1155.199219	209.568298
1154.100586	233.980942
1153.000977	-34.942997
1151.902344	-24.926691
1150.802734	-25.565479
1149.703125	-103.826950
1148.603516	-299.265686
1147.502930	-237.075089
1146.402344	-123.481735
1145.301758	36.797878
1144.201172	-37.125229
1143.099609	-153.221436
1141.999023	2.029963
1140.896484	-160.969971
1139.794922	-164.964462
1138.692383	-7.734897
1137.590820	184.407623
1136.487305	546.954895
1135.384766	348.563324
1134.281250	344.039032
1133.178711	371.551392
1132.074219	168.930359
1130.970703	388.808044
1129.866211	461.402374
1128.761719	545.765076
1127.657227	409.453613
1126.552734	602.746033
1125.447266	321.748047
1124.341797	512.480530
1123.236328	321.560486
1122.130859	417.329620
1121.024414	209.821365
1119.917969	464.112427
1118.811523	270.783844
1117.704102	316.543762
1116.596680	322.003296
1115.489258	109.751411
1114.381836	283.090881
1113.274414	276.581360
1112.166016	333.854736
1111.057617	149.959015
1109.949219	98.438286
1108.839844	323.315033
1107.730469	160.666733
1106.621094	375.895935
1105.511719	392.662048
1104.401367	473.107697
1103.291016	536.957947
1102.180664	419.069611
1101.070313	310.635406
1099.958984	390.873016
1098.847656	598.360352
1097.736328	468.637787
1096.625000	449.707764
1095.512695	291.738190
1094.400391	503.643951
1093.288086	305.644348
1092.174805	444.400391
1091.062500	465.377563
1089.949219	596.928772
1088.835938	257.816833
1087.721680	516.336609
1086.607422	454.872070
1085.493164	616.791931
1084.378906	435.413239
1083.263672	423.314056
1082.149414	486.405457
1081.034180	227.620407
1079.917969	537.298401
1078.802734	400.705109
1077.686523	393.276398
1076.570313	362.378815
1075.453125	378.414795
1074.336914	455.444916
1073.219727	274.445160
1072.101563	318.627258
1070.984375	250.277344
1069.866211	116.334389
1068.748047	202.722610
1067.629883	89.956459
1066.511719	237.230026
1065.392578	328.244781
1064.273438	295.158264
1063.154297	369.769104
1062.034180	362.458527
1060.914063	277.971954
1059.793945	216.936172
1058.673828	120.879280
1057.552734	172.167984
1056.431641	125.296631
1055.310547	216.344162
1054.189453	55.074059
1053.067383	122.799431
1051.945313	17.730349
1050.823242	188.227951
1049.701172	41.257904
1048.578125	-35.604851
1047.455078	-0.406244
1046.332031	102.459984
1045.208008	182.000549
1044.083984	226.583466
1042.959961	-17.822756
1041.835938	115.437958
1040.710938	55.317825
1039.585938	13.916049
1038.460938	154.223618
1037.335938	-243.264572
1036.209961	36.806217
1035.083984	209.767380
1033.958008	175.655762
1032.832031	239.316788
1031.705078	344.867157
1030.578125	64.511971
1029.451172	-108.722694
1028.323242	-207.449493
1027.195313	-29.588537
1026.067383	-334.855011
1024.939453	-286.932861
1023.810547	-36.977528
1022.682617	-265.194916
1021.552734	-286.704498
1020.423828	-586.514648
1019.293945	-211.139511
1018.164063	-188.327042
1017.034180	-237.306274
1015.904297	-170.278854
1014.773438	-15.138009
1013.642578	-195.905518
1012.511719	-119.392502
1011.379883	154.010971
1010.248047	22.234930
1009.116211	388.261139
1007.984375	164.128998
1006.851563	465.373474
1005.718750	967.810852
1004.585938	1594.992188
1003.452148	1930.682251
1002.319336	1769.380371
1001.185547	919.628784
1000.050781	495.473633
998.916992	138.616013
997.782227	167.673569
996.647461	56.001637
995.512695	-110.898804
994.376953	-79.155060
993.241211	-104.985428
992.105469	-22.278683
990.969727	-163.173630
989.833008	159.509369
988.696289	-71.015938
987.559570	-172.267349
986.421875	88.350021
985.284180	-61.017864
984.146484	45.413807
983.008789	-13.839718
981.870117	72.064781
980.731445	61.405518
979.592773	-174.580704
978.454102	-122.822159
977.314453	108.402618
976.174805	167.221817
975.035156	-3.703111
973.894531	179.458878
972.754883	-115.188683
971.613281	-101.794632
970.472656	56.390835
969.331055	-74.634171
968.190430	-8.077742
967.047852	33.336334
965.906250	-46.728653
964.763672	180.718353
963.621094	275.190582
962.478516	264.294312
961.334961	175.604584
960.192383	77.922142
959.048828	69.762383
957.904297	210.610703
956.759766	58.424713
955.616211	126.212273
954.470703	146.035065
953.326172	42.412552
952.180664	284.409058
951.035156	183.348572
949.889648	34.444378
948.743164	52.621792
947.596680	160.053955
946.450195	91.617096
945.303711	96.441277
944.156250	217.869064
943.008789	152.126724
941.861328	145.892014
940.713867	41.643486
939.565430	188.563797
938.416992	-15.776712
937.267578	176.944412
936.119141	-31.618216
934.969727	138.455795
933.820313	194.611221
932.669922	136.930466
931.520508	227.459778
930.370117	-25.837877
929.218750	-3.391334
928.068359	80.615448
926.916992	-3.721302
925.765625	219.260956
924.613281	-3.614784
923.461914	-228.557785
922.309570	-253.200760
921.156250	6.422613
920.003906	-247.601654
918.850586	-42.435200
917.697266	-100.773796
916.543945	-236.206238
915.389648	-282.927734
914.235352	-193.337570
913.081055	82.393333
911.926758	-159.229233
910.771484	-191.958923
909.616211	4.461729
908.460938	-243.521133
907.304688	-110.486305
906.148438	135.874191
904.992188	-308.844238
903.835938	-85.057861
902.678711	20.937813
901.521484	68.084167
900.364258	-22.801819
899.206055	67.463959
898.047852	-18.725248
896.889648	6.020703
895.731445	107.699348
894.572266	270.432373
893.413086	94.088295
892.253906	152.897003
891.094727	268.206543
889.934570	10.817337
888.774414	135.228531
887.613281	119.649757
886.453125	86.051346
885.291992	66.047585
884.130859	140.839539
882.968750	-9.924651
881.807617	-68.142097
880.645508	146.488113
879.482422	27.459412
878.320313	183.413574
877.157227	80.234596
875.994141	269.921173
874.830078	353.696686
873.666016	135.768738
872.501953	43.989056
871.337891	116.518936
870.173828	40.534313
869.008789	-8.424113
867.843750	-48.372341
866.677734	224.177582
865.512695	307.785370
864.346680	216.076157
863.179688	218.750305
862.013672	160.755295
860.846680	520.416382
859.679688	451.108398
858.511719	336.920715
857.344727	224.994415
856.176758	465.287506
855.008789	487.881897
853.839844	407.287872
852.670898	470.157776
851.501953	624.839600
850.333008	402.974274
849.163086	393.977356
847.993164	440.920319
846.823242	494.502869
845.652344	281.623810
844.482422	232.151917
843.311523	238.581635
842.139648	41.387016
840.968750	72.325958
839.796875	20.456144
838.624023	308.314209
837.452148	300.962280
836.279297	67.879662
835.106445	221.264877
833.933594	593.352234
832.759766	259.653534
831.585938	367.995636
830.412109	268.656921
829.238281	506.171661
828.063477	183.613144
826.888672	387.405426
825.712891	258.811157
824.538086	272.832184
823.362305	39.394047
822.186523	240.412552
821.009766	-6.469791
819.833008	13.886754
818.656250	-99.450722
817.479492	40.903313
816.301758	283.450684
815.124023	103.070061
813.946289	-97.351852
812.768555	106.927246
811.589844	-42.485397
810.411133	-120.812996
809.232422	-72.555199
808.052734	-59.974907
806.873047	-74.167847
805.693359	-130.657822
804.512695	-120.633522
803.332031	-294.945984
802.151367	12.226956
800.970703	-31.375439
799.789063	-294.645966
798.608398	-413.776306
797.425781	-169.394348
796.244141	23.780846
795.061523	-124.485741
793.878906	-243.996735
792.696289	-215.173294
791.512695	-387.972656
790.329102	-118.055222
789.145508	162.690338
787.960938	290.519745
786.777344	-68.495979
785.591797	129.884598
784.407227	259.520447
783.221680	-42.073265
782.037109	131.535980
780.850586	13.303872
779.665039	29.778324
778.478516	183.073914
777.291992	-145.137527
776.105469	-135.545258
774.917969	-24.530916
773.730469	64.279022
772.542969	-113.952766
771.354492	36.415588
770.166016	36.702526
768.977539	-0.562742
767.789063	173.679367
766.599609	193.535767
765.410156	217.719101
764.220703	10.590100
763.030273	329.706970
761.840820	155.544449
760.650391	102.445297
759.458984	363.941376
758.267578	187.536301
757.076172	299.255463
755.884766	169.034409
754.693359	353.164337
753.500977	-12.217929
752.308594	15.814736
751.115234	-57.230576
749.922852	104.713303
748.729492	-18.850447
747.535156	83.714523
746.341797	166.476669
745.147461	64.906113
743.953125	169.568344
742.757813	346.553955
741.563477	71.837845
740.368164	99.746918
739.171875	-23.539991
737.976563	78.917923
736.780273	-114.334442
735.583984	106.416107
734.386719	81.904213
733.189453	-189.879593
731.992188	11.184110
730.794922	124.701073
729.596680	10.755779
728.399414	84.992668
727.200195	233.599350
726.001953	255.446365
724.802734	216.182159
723.603516	94.009727
722.404297	122.695831
721.204102	197.326263
720.003906	317.872223
718.803711	159.098373
717.603516	251.455795
716.402344	232.628036
715.201172	122.329781
713.999023	55.824657
712.797852	159.529633
711.595703	-41.811951
710.393555	70.865250
709.190430	-93.035530
707.987305	72.172607
706.784180	152.535339
705.581055	-154.485855
704.376953	95.979851
703.172852	50.561451
701.968750	-51.229404
700.763672	164.743439
699.559570	-267.197662
698.353516	177.339661
697.148438	63.273575
695.942383	-80.977203
694.736328	42.226185
693.530273	-71.183769
692.324219	102.267075
691.117188	110.834648
689.910156	-97.456528
688.702148	-153.573685
687.494141	-237.685822
686.286133	-208.796417
685.078125	-34.462170
683.870117	-157.029312
682.661133	82.584053
681.452148	62.235085
680.242188	-196.231461
679.032227	-166.360275
677.822266	-64.890999
676.612305	-95.372513
675.401367	36.633675
674.191406	-32.525497
672.979492	-105.839935
671.768555	19.974201
670.556641	-195.798645
669.344727	14.506159
668.132813	-235.555038
666.919922	-10.039730
665.707031	-9.233342
664.494141	261.598480
663.281250	-48.509083
662.067383	6.391675
660.853516	46.164612
659.639648	53.539131
658.424805	149.334747
657.209961	-15.938540
655.995117	-220.019531
654.779297	67.426178
653.563477	31.326979
652.347656	42.506783
651.131836	-103.750839
649.915039	25.554684
648.698242	38.296032
647.481445	-24.571630
646.264648	45.745239
645.046875	272.795166
643.829102	413.332245
642.610352	321.125763
641.392578	316.691162
640.173828	-25.732510
638.955078	261.242981
637.735352	72.637070
636.515625	72.570351
635.295898	138.436096
634.076172	-56.258144
632.855469	-103.482414
631.634766	247.734253
630.414063	261.025940
629.192383	372.076111
627.971680	61.698650
626.749023	89.227768
625.527344	349.323669
624.304688	293.036743
623.082031	244.098129
621.859375	232.425018
620.636719	328.599915
619.413086	117.017784
618.189453	148.044617
616.964844	121.749626
615.741211	142.971390
614.516602	123.838081
613.291016	96.364449
612.066406	-12.215036
610.840820	-150.668777
609.615234	114.857063
608.388672	44.535755
607.163086	-122.169373
605.936523	-282.828308
604.708984	-157.806351
