# Supplementary material for: Raman spectroscopy accurately differentiates mucosal healing from non-healing and biochemical changes following biological therapy in inflammatory bowel disease
Source: PLoS One. 2021 Jun 2;16(6):e0252210. doi: 10.1371/journal.pone.0252210 (PMC8172032; doi:10.1371/journal.pone.0252210)
Supplement: S4 Dataset — (ZIP) [file pone.0252210.s006.zip › CD Mucosal healing/EC042-1_base sub CR removed_35__X_-26573.8__Y_40168.2__Time_390.txt]

1714.793945	-0.947406
1713.817383	267.972809
1712.840820	153.308777
1711.864258	272.811371
1710.886719	-199.487442
1709.909180	154.817017
1708.931641	11.352145
1707.953125	-128.596024
1706.975586	10.994546
1705.997070	1.338454
1705.018555	-106.528473
1704.040039	206.753296
1703.060547	215.606705
1702.081055	75.482628
1701.101563	-42.321175
1700.122070	-38.869678
1699.142578	69.713165
1698.162109	18.665236
1697.181641	-95.639229
1696.201172	63.499905
1695.220703	55.134960
1694.239258	226.515640
1693.257813	537.521057
1692.276367	416.784515
1691.294922	425.061157
1690.313477	813.082214
1689.331055	484.121735
1688.348633	556.216858
1687.366211	490.465240
1686.383789	702.833313
1685.400391	396.167633
1684.416992	586.100464
1683.433594	989.904053
1682.450195	510.069244
1681.465820	465.278870
1680.482422	770.119995
1679.498047	793.452454
1678.512695	942.610291
1677.528320	895.659485
1676.542969	894.698364
1675.558594	878.603638
1674.572266	1376.357910
1673.586914	1178.263062
1672.601563	1257.405151
1671.615234	1557.762085
1670.628906	1391.218872
1669.642578	1541.525635
1668.655273	1538.472168
1667.668945	1846.763428
1666.681641	1632.772949
1665.694336	1942.307251
1664.706055	1636.930176
1663.718750	1878.769897
1662.730469	1930.242188
1661.742188	2006.232422
1660.753906	1992.742920
1659.764648	2186.586426
1658.775391	2195.545898
1657.787109	2033.005737
1656.796875	1953.216553
1655.807617	2083.263672
1654.818359	1980.938843
1653.828125	1889.831421
1652.837891	1606.220093
1651.846680	1616.917725
1650.856445	1482.755493
1649.865234	1351.845825
1648.874023	1287.639038
1647.882813	1028.439209
1646.891602	1073.749512
1645.899414	913.505188
1644.907227	529.356750
1643.915039	695.112122
1642.922852	578.821411
1641.930664	716.448730
1640.937500	310.894135
1639.944336	212.014771
1638.951172	187.491409
1637.957031	195.059494
1636.963867	79.160172
1635.969727	-107.439507
1634.975586	75.400307
1633.981445	-91.850533
1632.986328	-63.714268
1631.991211	186.014099
1630.996094	141.118896
1630.000977	72.915771
1629.005859	-92.277687
1628.009766	-122.868576
1627.013672	117.848282
1626.017578	14.243285
1625.021484	-154.736938
1624.024414	-218.189529
1623.028320	15.693562
1622.031250	152.525650
1621.033203	92.523903
1620.036133	130.006485
1619.038086	146.713516
1618.041016	221.425140
1617.041992	-21.284410
1616.043945	114.246475
1615.045898	281.420746
1614.046875	286.083649
1613.047852	94.245682
1612.048828	-212.692703
1611.048828	96.727753
1610.049805	26.149630
1609.049805	-39.000507
1608.049805	45.355606
1607.048828	93.141029
1606.048828	91.286491
1605.047852	97.407509
1604.046875	255.453171
1603.045898	178.010178
1602.044922	310.005127
1601.042969	-141.295975
1600.041016	-58.817173
1599.039063	28.925049
1598.037109	67.021744
1597.034180	-114.383537
1596.031250	-81.404213
1595.028320	-160.736069
1594.025391	-177.320862
1593.022461	-84.209648
1592.018555	-322.684021
1591.014648	-206.075836
1590.010742	-29.502243
1589.006836	8.706844
1588.001953	41.658871
1586.997070	212.788010
1585.992188	443.776367
1584.987305	62.042530
1583.982422	459.667267
1582.976563	377.633362
1581.970703	337.250702
1580.964844	330.674622
1579.958984	204.246094
1578.952148	64.770378
1577.945313	318.286530
1576.938477	157.841003
1575.931641	28.585787
1574.924805	253.026535
1573.916992	167.790817
1572.909180	-0.729680
1571.901367	140.027679
1570.893555	267.598297
1569.884766	220.889053
1568.876953	301.347168
1567.868164	67.362190
1566.858398	339.660980
1565.849609	17.190090
1564.839844	247.531860
1563.830078	373.808746
1562.820313	388.299316
1561.810547	296.258820
1560.799805	245.562531
1559.790039	254.339310
1558.779297	192.928070
1557.767578	522.671936
1556.756836	440.107422
1555.745117	290.014160
1554.733398	678.484009
1553.721680	124.044662
1552.709961	369.573578
1551.697266	511.240265
1550.685547	295.529724
1549.672852	351.331146
1548.659180	613.801147
1547.646484	216.494690
1546.632813	468.073486
1545.619141	409.116699
1544.605469	442.983215
1543.591797	373.240967
1542.577148	365.273438
1541.562500	310.573181
1540.547852	516.446899
1539.533203	265.039093
1538.518555	302.560974
1537.502930	319.160919
1536.487305	234.878265
1535.471680	147.795563
1534.456055	-16.875589
1533.439453	32.249016
1532.422852	191.932770
1531.406250	62.641491
1530.389648	-38.516308
1529.373047	171.808212
1528.355469	131.938049
1527.337891	151.042633
1526.320313	17.978985
1525.302734	33.990891
1524.284180	242.709335
1523.265625	126.902878
1522.247070	13.448432
1521.228516	-28.222273
1520.208984	-67.586281
1519.190430	291.246429
1518.170898	402.923096
1517.151367	354.974121
1516.130859	47.300812
1515.111328	245.473282
1514.090820	296.912567
1513.070313	330.091858
1512.049805	65.252350
1511.028320	133.843369
1510.006836	-98.037827
1508.986328	-24.822149
1507.963867	32.676834
1506.942383	18.117178
1505.919922	-94.126289
1504.898438	-109.172928
1503.875977	-32.246346
1502.852539	93.047043
1501.830078	118.163780
1500.806641	-266.712708
1499.783203	-431.505371
1498.759766	-419.862488
1497.736328	-83.475304
1496.711914	4.327913
1495.687500	-76.972130
1494.663086	79.357368
1493.638672	127.994614
1492.613281	-84.391174
1491.587891	50.662334
1490.563477	32.135967
1489.537109	335.232544
1488.511719	216.563278
1487.485352	120.681763
1486.458984	241.625916
1485.432617	329.117432
1484.406250	623.063599
1483.379883	674.287720
1482.352539	692.094482
1481.325195	625.526917
1480.297852	234.963272
1479.269531	604.010498
1478.241211	799.390076
1477.213867	749.894775
1476.184570	1100.152222
1475.156250	1238.692139
1474.127930	1084.138794
1473.098633	1270.604126
1472.069336	1398.268311
1471.040039	1525.701172
1470.009766	1713.948242
1468.979492	1876.510132
1467.950195	2049.034912
1466.918945	2068.715088
1465.888672	2245.867676
1464.857422	2483.764404
1463.827148	2368.229492
1462.795898	2438.028564
1461.763672	2738.770264
1460.732422	2711.684326
1459.700195	2801.238525
1458.667969	3004.849365
1457.635742	3025.526611
1456.603516	2934.430908
1455.570313	3094.367920
1454.537109	3025.864014
1453.503906	3383.269287
1452.470703	3180.158203
1451.436523	3456.037109
1450.403320	3359.225586
1449.369141	3409.275879
1448.333984	3532.645020
1447.299805	3455.842285
1446.264648	3470.113037
1445.230469	3259.038818
1444.194336	3176.997803
1443.159180	3077.239502
1442.124023	3154.538086
1441.087891	2933.274658
1440.051758	2608.379150
1439.015625	3004.069092
1437.978516	3040.605957
1436.941406	2705.617432
1435.904297	2641.062744
1434.867188	2624.493164
1433.830078	2236.670898
1432.791992	1808.562622
1431.754883	1171.128174
1430.715820	1412.158081
1429.677734	1451.243408
1428.639648	1079.104980
1427.600586	800.414673
1426.561523	723.567444
1425.522461	576.169189
1424.482422	892.587158
1423.443359	503.316071
1422.403320	474.480835
1421.363281	556.507629
1420.322266	575.539185
1419.282227	400.743805
1418.241211	520.551208
1417.200195	403.770233
1416.159180	332.369659
1415.117188	150.330276
1414.076172	235.046356
1413.034180	271.973389
1411.992188	324.025299
1410.949219	157.415314
1409.907227	28.660221
1408.864258	20.598728
1407.821289	125.648254
1406.777344	-40.526539
1405.734375	117.373528
1404.690430	-46.052536
1403.646484	-91.366272
1402.602539	109.334358
1401.557617	167.022919
1400.513672	400.378326
1399.468750	-30.802374
1398.423828	69.803391
1397.377930	270.708527
1396.333008	313.788147
1395.287109	181.560806
1394.241211	467.824982
1393.195313	413.496033
1392.148438	326.741577
1391.101563	337.779541
1390.054688	3.566131
1389.007813	115.026329
1387.960938	264.100647
1386.913086	323.187622
1385.865234	287.371460
1384.817383	56.711697
1383.769531	-11.228316
1382.720703	-156.479294
1381.671875	-66.657051
1380.623047	-34.165150
1379.574219	83.383804
1378.524414	-111.081497
1377.475586	323.796417
1376.425781	177.120468
1375.375977	195.363434
1374.325195	-103.072861
1373.274414	27.789768
1372.224609	-177.840775
1371.172852	-99.032364
1370.122070	112.052818
1369.070313	-20.685280
1368.019531	-85.887009
1366.967773	38.420460
1365.915039	68.210304
1364.863281	16.038158
1363.810547	-13.530396
1362.757813	290.609344
1361.705078	-32.220634
1360.651367	-3.962494
1359.598633	12.073867
1358.544922	351.551422
1357.491211	221.216141
1356.436523	242.747543
1355.382813	212.312408
1354.328125	28.043818
1353.273438	370.669159
1352.217773	445.132141
1351.163086	266.543030
1350.107422	423.346802
1349.051758	503.365540
1347.996094	707.633301
1346.939453	703.631653
1345.883789	729.632568
1344.827148	1117.862061
1343.769531	1012.778564
1342.712891	1046.785156
1341.655273	1021.509644
1340.598633	1174.869751
1339.540039	1107.903809
1338.482422	1098.168091
1337.423828	1442.703735
1336.366211	1361.567139
1335.307617	1424.218506
1334.248047	1306.431763
1333.189453	897.031616
1332.129883	1046.975098
1331.070313	991.849182
1330.010742	1021.026733
1328.950195	1230.837646
1327.890625	1257.936157
1326.830078	1146.888550
1325.768555	994.111206
1324.708008	1076.243042
1323.646484	1035.107544
1322.585938	1023.848328
1321.523438	1336.090332
1320.461914	1164.834351
1319.400391	976.608398
1318.337891	1321.396484
1317.275391	1148.451660
1316.211914	1488.557007
1315.149414	1350.602905
1314.085938	1148.851685
1313.022461	1279.996826
1311.958984	933.468872
1310.894531	1094.582886
1309.831055	1041.660522
1308.766602	924.969727
1307.701172	1313.025513
1306.636719	1216.440918
1305.571289	1181.600342
1304.505859	1110.095703
1303.440430	1284.710449
1302.375000	1007.140442
1301.308594	1250.926514
1300.242188	1145.893799
1299.175781	908.452759
1298.109375	1137.978516
1297.041992	932.961792
1295.975586	1194.696899
1294.908203	1127.606812
1293.839844	1011.654846
1292.772461	1185.458252
1291.704102	1118.987915
1290.635742	962.002380
1289.567383	937.669312
1288.498047	1006.675964
1287.428711	1124.852539
1286.360352	696.768494
1285.290039	984.342468
1284.220703	1002.569214
1283.150391	1104.211060
1282.080078	985.655579
1281.009766	1026.410156
1279.939453	1221.476196
1278.868164	1000.721436
1277.796875	1073.736084
1276.725586	946.357361
1275.654297	1205.479004
1274.582031	1181.098267
1273.509766	1301.064209
1272.437500	1430.899536
1271.365234	1074.728271
1270.291992	1461.272827
1269.218750	1252.031982
1268.145508	1313.985107
1267.072266	1405.332520
1265.999023	1296.692261
1264.924805	1927.390625
1263.850586	1338.464844
1262.776367	1530.216309
1261.701172	1573.290161
1260.625977	1365.420166
1259.550781	1557.392334
1258.475586	1588.597900
1257.400391	1668.615967
1256.324219	1663.470703
1255.248047	1814.248779
1254.171875	1665.663696
1253.094727	1612.150391
1252.018555	1682.841431
1250.941406	1914.136841
1249.864258	1556.878540
1248.786133	1554.851196
1247.708008	1538.320435
1246.630859	1913.166626
1245.551758	1583.268188
1244.473633	1717.582031
1243.394531	1575.026611
1242.316406	1592.860107
1241.236328	1690.861938
1240.157227	1424.804565
1239.077148	1437.982056
1237.998047	1657.419556
1236.917969	1440.212280
1235.836914	1778.469971
1234.756836	1554.143677
1233.675781	1676.576416
1232.594727	1493.642578
1231.512695	1444.076416
1230.431641	1113.572632
1229.349609	1015.730713
1228.267578	1331.987061
1227.185547	1415.730713
1226.102539	1165.470093
1225.019531	888.713501
1223.936523	1108.004639
1222.853516	1003.113586
1221.769531	1137.655884
1220.686523	953.027039
1219.602539	1097.182251
1218.517578	567.081238
1217.433594	812.703430
1216.348633	662.084229
1215.263672	709.527222
1214.178711	660.355286
1213.092773	934.621521
1212.007813	714.030334
1210.921875	621.378723
1209.834961	743.409485
1208.749023	976.282288
1207.662109	1013.715881
1206.575195	1005.287598
1205.488281	965.486511
1204.400391	1265.381226
1203.313477	842.419128
1202.225586	662.834167
1201.136719	490.490417
1200.048828	337.421509
1198.959961	88.083847
1197.871094	40.908905
1196.782227	219.819565
1195.692383	285.530670
1194.603516	105.867638
1193.513672	200.266891
1192.423828	-116.462715
1191.333008	198.848587
1190.242188	64.671951
1189.151367	293.153168
1188.060547	-141.343216
1186.969727	-186.806091
1185.877930	48.486828
1184.786133	-261.176331
1183.694336	-35.776566
1182.601563	239.787170
1181.509766	-50.846855
1180.416992	20.576603
1179.323242	79.865494
1178.230469	400.236938
1177.136719	437.613647
1176.042969	426.943054
1174.949219	408.969086
1173.854492	177.774765
1172.760742	315.211243
1171.666016	500.319580
1170.570313	118.120895
1169.475586	496.693787
1168.379883	456.410797
1167.284180	224.714691
1166.188477	81.435738
1165.091797	7.388778
1163.996094	-11.807115
1162.899414	100.254784
1161.801758	-53.007534
1160.705078	290.346222
1159.607422	592.806152
1158.509766	324.517609
1157.412109	387.895233
1156.313477	443.927124
1155.215820	301.807037
1154.117188	722.379517
1153.017578	355.824738
1151.918945	470.772919
1150.819336	268.552399
1149.719727	209.212311
1148.620117	-24.148611
1147.519531	-33.716816
1146.418945	89.887550
1145.318359	118.054367
1144.217773	329.290802
1143.116211	121.495979
1142.014648	-74.478745
1140.913086	55.288021
1139.811523	484.414978
1138.708984	297.486450
1137.606445	272.081177
1136.503906	562.538757
1135.401367	394.210571
1134.297852	527.405151
1133.194336	479.909149
1132.090820	676.779175
1130.987305	954.081665
1129.882813	834.810364
1128.778320	1154.301636
1127.673828	1416.553589
1126.569336	1327.568604
1125.463867	1354.609619
1124.358398	1203.703125
1123.252930	1299.134766
1122.146484	899.204468
1121.041016	987.216187
1119.934570	970.816040
1118.828125	973.193665
1117.720703	1138.711182
1116.613281	1121.771362
1115.505859	775.818604
1114.398438	947.861572
1113.291016	831.157104
1112.182617	931.842346
1111.074219	781.764465
1109.964844	1196.376831
1108.856445	899.498901
1107.747070	1018.313477
1106.637695	1028.281982
1105.528320	1064.059937
1104.417969	1241.281982
1103.307617	1281.390503
1102.197266	1257.625366
1101.086914	1214.845825
1099.975586	1230.881104
1098.864258	1289.202026
1097.752930	1255.413696
1096.641602	1417.102051
1095.529297	1347.656860
1094.416992	1238.055420
1093.304688	1267.315186
1092.191406	1475.353271
1091.079102	1235.913940
1089.965820	1283.557861
1088.852539	1152.227661
1087.738281	1074.918335
1086.624023	1251.516357
1085.509766	1171.615845
1084.395508	1065.770020
1083.280273	1352.325195
1082.166016	1445.971191
1081.050781	1081.360962
1079.934570	1224.090698
1078.819336	1317.348877
1077.703125	940.934692
1076.586914	1026.946777
1075.469727	885.195984
1074.353516	1006.166626
1073.236328	981.557739
1072.119141	884.177490
1071.000977	852.373657
1069.882813	794.716492
1068.765625	865.891602
1067.646484	1002.518372
1066.528320	874.354675
1065.409180	809.382202
1064.290039	791.189087
1063.170898	1011.667236
1062.050781	803.746399
1060.930664	701.132324
1059.810547	993.777466
1058.690430	722.689209
1057.569336	610.629272
1056.449219	692.578491
1055.327148	741.701965
1054.206055	884.220520
1053.083984	589.849426
1051.961914	473.048920
1050.839844	494.010040
1049.717773	540.607483
1048.594727	575.476013
1047.471680	738.618958
1046.348633	509.821228
1045.224609	455.991150
1044.101563	360.225494
1042.976563	707.321899
1041.852539	236.345703
1040.728516	1014.320435
1039.603516	478.263947
1038.478516	501.337860
1037.352539	407.993622
1036.227539	386.878815
1035.101563	756.718750
1033.974609	679.708679
1032.848633	321.337952
1031.721680	725.882751
1030.594727	809.444214
1029.467773	746.572937
1028.340820	702.364624
1027.212891	86.687119
1026.084961	393.463531
1024.956055	249.636063
1023.828125	-246.941544
1022.699219	-153.679718
1021.570313	67.233139
1020.440430	-117.903145
1019.311523	-38.442371
1018.181641	41.043434
1017.050781	-136.783508
1015.920898	-128.998184
1014.790039	214.870773
1013.659180	72.148041
1012.528320	427.581512
1011.396484	354.532135
1010.265625	476.109528
1009.132813	662.520325
1008.000977	524.996826
1006.868164	885.054626
1005.736328	1032.280884
1004.602539	2166.959717
1003.469727	3201.835449
1002.335938	3848.034180
1001.202148	3273.935791
1000.068359	2275.143066
998.933594	1306.973389
997.799805	1043.730835
996.665039	596.051758
995.529297	393.385345
994.394531	285.595306
993.258789	240.291595
992.123047	192.866531
990.986328	214.798080
989.849609	393.659851
988.712891	309.849457
987.576172	516.606323
986.439453	179.738098
985.301758	89.653053
984.164063	329.089783
983.025391	-32.289318
981.887695	235.064926
980.749023	3.126858
979.610352	296.034576
978.470703	117.480278
977.332031	272.654114
976.192383	-41.044590
975.051758	420.186066
973.912109	221.915833
972.771484	455.849670
971.630859	522.221680
970.490234	395.891571
969.348633	373.140411
968.207031	240.453568
967.065430	140.180725
965.923828	551.778931
964.781250	378.533813
963.638672	503.701050
962.496094	349.354706
961.352539	578.073730
960.208984	458.620850
959.065430	502.118713
957.921875	408.414581
956.777344	589.773438
955.632813	331.744019
954.488281	227.429169
953.343750	244.687485
952.198242	147.796295
951.052734	261.619568
949.907227	110.390663
948.760742	94.361931
947.614258	195.158173
946.467773	95.078911
945.321289	340.259552
944.173828	325.206940
943.026367	360.653992
941.878906	457.978027
940.730469	678.758545
939.582031	443.335052
938.433594	493.438080
937.285156	557.460266
936.135742	753.962158
934.987305	412.635193
933.836914	479.686890
932.687500	278.094788
931.537109	158.867416
930.386719	513.673767
929.236328	388.132385
928.084961	369.900452
926.934570	210.831726
925.783203	2.036108
924.630859	134.818024
923.478516	-57.428833
922.327148	450.983154
921.173828	243.351761
920.021484	151.974365
918.868164	199.494202
917.714844	85.959663
916.561523	-134.011688
915.407227	123.180092
914.252930	-168.839417
913.098633	-126.866989
911.944336	221.632568
910.789063	46.214710
909.633789	-226.398499
908.478516	-58.785454
907.322266	-97.290733
906.166016	27.625193
905.009766	57.555546
903.853516	-258.873322
902.696289	-81.230202
901.539063	146.361191
900.381836	-17.527752
899.223633	-108.701843
898.065430	-50.291496
896.907227	78.426773
895.749023	12.809163
894.589844	19.783659
893.430664	201.007843
892.271484	-189.390823
891.112305	12.527497
889.952148	-2.289331
888.791992	-3.362465
887.630859	343.443573
886.470703	306.547882
885.309570	414.277893
884.148438	384.511902
882.986328	-26.251015
881.825195	194.748505
880.663086	296.325104
879.500000	-113.624664
878.337891	80.682953
877.174805	423.746765
876.011719	449.215088
874.847656	64.991692
873.684570	275.419617
872.520508	123.517914
871.355469	392.618164
870.191406	259.011780
869.026367	-0.355952
867.861328	-84.091827
866.695313	275.204285
865.530273	380.453705
864.364258	350.940125
863.197266	105.881409
862.031250	537.055603
860.864258	307.965576
859.697266	523.552307
858.530273	505.697327
857.362305	317.400574
856.194336	678.866455
855.026367	869.769348
853.857422	791.578003
852.688477	962.301147
851.519531	852.839783
850.350586	922.721558
849.180664	676.755066
848.010742	592.181396
846.840820	467.368073
845.670898	479.180634
844.500000	589.478455
843.329102	323.836487
842.157227	409.528107
840.986328	521.999573
839.814453	453.311127
838.642578	534.406738
837.469727	465.717896
836.296875	338.942657
835.124023	279.206329
833.951172	661.638123
832.777344	458.888275
831.603516	149.037720
830.429688	598.038025
829.255859	667.475586
828.081055	580.680115
826.906250	732.471191
825.731445	464.962585
824.555664	436.009369
823.379883	373.554352
822.204102	413.522034
821.027344	264.050568
819.851563	334.998505
818.674805	465.924652
817.497070	178.226059
816.320313	159.801102
815.142578	34.477715
813.963867	-102.028557
812.786133	-94.070457
811.607422	-228.529510
810.428711	-100.793236
809.250000	251.168991
808.070313	34.086605
806.890625	5.744563
805.710938	106.044846
804.531250	8.549682
803.350586	128.449265
802.169922	117.199356
800.988281	-38.418163
799.807617	-107.650597
798.625977	-159.289627
797.444336	43.848087
796.261719	-32.561234
795.079102	57.058876
793.896484	113.205223
792.713867	11.872772
791.530273	364.311768
790.346680	-131.488022
789.163086	38.912106
787.979492	231.142426
786.794922	305.826050
785.610352	276.305542
784.425781	326.178406
783.240234	53.057877
782.054688	219.646866
780.869141	352.783569
779.682617	520.977600
778.496094	423.837189
777.309570	531.853333
776.123047	666.071960
774.935547	493.231049
773.748047	243.010559
772.560547	171.349487
771.373047	529.534607
770.184570	303.026489
768.996094	510.641357
767.806641	523.986267
766.618164	281.502136
765.428711	472.844269
764.239258	661.656738
763.048828	660.794495
761.858398	1084.533081
760.667969	812.416931
759.477539	978.031494
758.286133	589.022888
757.094727	857.511902
755.903320	934.363953
754.710938	997.768188
753.518555	711.500854
752.326172	745.922119
751.133789	870.165771
749.940430	855.784302
748.747070	718.250732
747.553711	541.062866
746.359375	703.894287
745.166016	557.102234
743.970703	756.741150
742.776367	635.929138
741.581055	675.027283
740.385742	453.089508
739.190430	616.757385
737.994141	420.870941
736.797852	454.891296
735.601563	267.560272
734.405273	347.254639
733.208008	558.082153
732.010742	589.226074
730.813477	456.130035
729.615234	476.068115
728.416992	672.991882
727.218750	482.742157
726.020508	283.724213
724.821289	615.690979
723.622070	846.903687
722.422852	446.692017
721.222656	666.736816
720.022461	552.577454
718.822266	870.563477
717.621094	596.979614
716.420898	720.526550
715.218750	911.573792
714.017578	858.272278
712.815430	698.138733
711.614258	599.093445
710.411133	497.892548
709.208984	549.236694
708.005859	461.166199
706.802734	497.266907
705.599609	424.524261
704.395508	480.257019
703.191406	344.517914
701.987305	-13.006327
700.782227	330.030640
699.577148	309.841614
698.372070	224.519592
697.166992	63.255207
695.960938	354.125458
694.754883	212.653351
693.548828	297.238373
692.341797	14.936100
691.135742	43.337341
689.927734	143.482254
688.720703	9.384736
687.512695	-44.229511
686.304688	-214.774490
685.096680	-211.595764
683.888672	71.415977
682.679688	159.419708
681.470703	-125.121010
680.260742	-80.043427
679.050781	-69.427795
677.840820	71.320251
676.630859	-58.379086
675.419922	117.380569
674.209961	204.579086
672.998047	86.456993
671.787109	234.666245
670.575195	160.335403
669.363281	-49.901516
668.151367	217.864960
666.938477	178.934036
665.725586	114.359413
664.512695	-19.035086
663.299805	-89.480934
662.085938	323.944550
660.872070	301.465515
659.658203	160.584763
658.443359	-89.991348
657.228516	-152.545441
656.013672	-89.746971
654.797852	-82.774231
653.583008	68.850616
652.366211	-65.939072
651.150391	38.697296
649.934570	98.284859
648.717773	95.619904
647.500000	198.657578
646.283203	-59.745949
645.065430	387.955353
643.847656	409.662811
642.629883	214.281342
641.411133	281.477753
640.192383	181.078690
638.973633	199.047424
637.753906	154.777176
636.534180	-33.349613
635.314453	150.229248
634.094727	-164.453033
632.874023	-83.974457
631.653320	-216.068802
630.432617	-71.354607
629.211914	30.278214
627.990234	-16.267767
626.768555	-13.649803
625.545898	140.971649
624.324219	404.578979
623.101563	376.330536
621.877930	307.045685
620.655273	215.978821
619.431641	109.521744
618.208008	98.963623
616.983398	47.189716
615.759766	65.451279
614.535156	177.171326
613.310547	-139.692322
612.084961	-38.062679
610.859375	-25.008244
609.633789	-4.352890
608.408203	-55.245827
607.181641	127.806030
605.955078	-6.545269
604.728516	-63.083885
