# Supplementary material for: Raman spectroscopy accurately differentiates mucosal healing from non-healing and biochemical changes following biological therapy in inflammatory bowel disease
Source: PLoS One. 2021 Jun 2;16(6):e0252210. doi: 10.1371/journal.pone.0252210 (PMC8172032; doi:10.1371/journal.pone.0252210)
Supplement: S4 Dataset — (ZIP) [file pone.0252210.s006.zip › CD Mucosal healing/EC034-1_base sub CR removed_2__X_24004.1__Y_21256.8__Z_372__Time_22.txt]

1714.671875	137.709625
1713.695313	43.497108
1712.718750	72.161659
1711.742188	-87.027657
1710.764648	-34.494621
1709.787109	-73.206451
1708.809570	-101.250732
1707.831055	1.911324
1706.853516	-160.140656
1705.875000	-8.850518
1704.896484	-42.353664
1703.916992	-140.090439
1702.938477	-146.722244
1701.958984	1.849674
1700.979492	137.053696
1700.000000	-24.556160
1699.019531	70.646469
1698.040039	203.378159
1697.059570	146.403671
1696.079102	-57.351978
1695.097656	268.009430
1694.117188	155.440323
1693.135742	-106.452614
1692.154297	-170.501968
1691.172852	13.876541
1690.190430	166.330551
1689.208008	220.231491
1688.225586	52.973724
1687.243164	128.669907
1686.260742	244.562103
1685.277344	275.335999
1684.293945	285.036377
1683.310547	47.242901
1682.327148	12.246755
1681.343750	113.346519
1680.359375	259.911804
1679.375000	284.264374
1678.390625	245.031677
1677.405273	171.500183
1676.419922	350.987701
1675.435547	317.985168
1674.449219	354.375793
1673.463867	452.222717
1672.478516	505.161865
1671.492188	319.248138
1670.505859	481.708649
1669.519531	673.628906
1668.532227	398.461334
1667.544922	604.205627
1666.557617	377.591949
1665.570313	398.163757
1664.583008	644.532593
1663.594727	530.402161
1662.607422	742.811157
1661.619141	613.452209
1660.629883	513.607788
1659.641602	483.046295
1658.652344	598.506592
1657.663086	769.857666
1656.673828	687.241455
1655.684570	419.659149
1654.694336	626.280334
1653.704102	415.014008
1652.713867	643.337219
1651.723633	305.818848
1650.732422	177.656403
1649.742188	213.797562
1648.750977	358.585419
1647.758789	191.745300
1646.767578	33.220638
1645.775391	268.641083
1644.784180	113.393921
1643.791992	132.755219
1642.798828	165.575638
1641.806641	-25.661020
1640.813477	184.527786
1639.820313	30.838717
1638.827148	-122.514626
1637.833008	-148.976120
1636.839844	-222.606171
1635.845703	136.308517
1634.851563	-158.215942
1633.856445	-291.663727
1632.862305	-332.603485
1631.867188	-94.152214
1630.872070	-26.709154
1629.876953	-140.697113
1628.881836	-262.304565
1627.885742	-199.469788
1626.889648	-115.402702
1625.893555	-20.641554
1624.897461	5.917955
1623.900391	-96.159813
1622.903320	-137.545776
1621.906250	20.983427
1620.909180	69.288780
1619.912109	115.126801
1618.914063	-54.222527
1617.916016	57.593243
1616.917969	130.151840
1615.919922	-70.085213
1614.920898	186.434174
1613.921875	-152.458801
1612.922852	-197.333878
1611.923828	-270.890686
1610.924805	-37.575882
1609.924805	12.298060
1608.924805	-160.450073
1607.924805	256.430298
1606.924805	117.985756
1605.923828	97.537132
1604.922852	32.694767
1603.921875	88.380249
1602.920898	-117.550255
1601.919922	22.046574
1600.917969	41.333996
1599.916016	126.070404
1598.914063	-76.760963
1597.912109	170.174744
1596.909180	53.789253
1595.906250	-12.841854
1594.903320	-68.942215
1593.900391	-49.228580
1592.896484	-118.266411
1591.893555	32.063828
1590.889648	-2.957602
1589.885742	-58.809856
1588.880859	-117.228981
1587.876953	113.932800
1586.872070	79.008919
1585.867188	190.116974
1584.862305	236.018173
1583.856445	229.772720
1582.851563	106.287285
1581.845703	285.018738
1580.839844	135.508743
1579.833008	186.537384
1578.827148	214.105392
1577.820313	127.111198
1576.813477	-11.914025
1575.806641	228.925278
1574.798828	196.509995
1573.791992	57.459530
1572.784180	207.011276
1571.775391	299.260132
1570.767578	110.759514
1569.759766	28.816364
1568.750977	178.037308
1567.742188	108.978821
1566.732422	68.441872
1565.723633	77.189697
1564.713867	-36.128437
1563.704102	-123.521011
1562.694336	217.112503
1561.684570	189.208633
1560.673828	78.245171
1559.664063	190.221893
1558.652344	410.915588
1557.641602	268.619354
1556.630859	-114.666359
1555.619141	-34.207043
1554.607422	-85.960060
1553.595703	-155.916046
1552.583984	105.417870
1551.571289	221.587646
1550.558594	-79.007957
1549.545898	-110.526291
1548.533203	-82.649986
1547.519531	66.632645
1546.506836	6.328616
1545.493164	261.277710
1544.479492	115.433357
1543.464844	261.485840
1542.451172	242.040985
1541.436523	356.769012
1540.421875	275.083069
1539.407227	263.011169
1538.391602	385.015778
1537.375977	-94.397583
1536.361328	29.965631
1535.344727	203.130646
1534.329102	138.853409
1533.312500	-10.621007
1532.296875	33.170757
1531.280273	161.843552
1530.262695	68.730263
1529.246094	179.035446
1528.228516	8.422210
1527.210938	56.610867
1526.193359	37.706436
1525.175781	18.673374
1524.157227	171.903061
1523.138672	70.231804
1522.120117	99.643776
1521.101563	185.478699
1520.082031	222.274155
1519.063477	-72.668358
1518.043945	-200.589996
1517.024414	-27.979485
1516.003906	-50.826843
1514.983398	54.608086
1513.963867	0.673454
1512.943359	-202.290833
1511.921875	-63.956646
1510.901367	-59.244595
1509.879883	-44.424755
1508.858398	121.585938
1507.836914	128.391602
1506.815430	22.244877
1505.792969	-148.093018
1504.770508	-377.436737
1503.748047	-181.482742
1502.725586	-216.300461
1501.702148	-100.144562
1500.678711	-322.172791
1499.655273	18.977192
1498.631836	14.314278
1497.608398	-108.187775
1496.583984	-289.627747
1495.559570	32.784725
1494.535156	-51.681549
1493.510742	-197.603409
1492.485352	-118.652184
1491.460938	123.723770
1490.435547	26.022230
1489.409180	25.299013
1488.383789	-85.350510
1487.357422	151.192017
1486.331055	-20.959427
1485.304688	67.196754
1484.278320	175.617264
1483.250977	263.450500
1482.224609	300.138947
1481.197266	344.335114
1480.168945	436.833466
1479.141602	478.221680
1478.113281	807.462341
1477.084961	591.176514
1476.056641	400.358215
1475.028320	767.310181
1473.999023	456.641083
1472.969727	443.878754
1471.940430	744.109131
1470.911133	616.591980
1469.881836	799.440613
1468.851563	783.695313
1467.821289	976.413574
1466.791016	891.820068
1465.759766	1056.286865
1464.729492	1406.156250
1463.698242	1372.090088
1462.666992	1282.073975
1461.635742	1255.522339
1460.603516	1233.971069
1459.571289	1184.435303
1458.539063	1221.153687
1457.506836	1227.341187
1456.474609	1246.150513
1455.441406	1267.408325
1454.408203	1313.962402
1453.375000	1365.511963
1452.341797	1553.879883
1451.307617	1559.613281
1450.274414	1560.245483
1449.240234	1515.212646
1448.205078	1368.819458
1447.170898	1392.132813
1446.135742	1496.395142
1445.100586	1084.200562
1444.065430	1426.299438
1443.030273	1201.459717
1441.994141	1343.462769
1440.958984	1308.361938
1439.921875	1197.354492
1438.885742	1248.181396
1437.849609	937.538147
1436.812500	1185.440552
1435.775391	1082.053101
1434.738281	655.385925
1433.701172	635.462830
1432.663086	504.430389
1431.625000	759.652344
1430.586914	545.353699
1429.548828	419.454620
1428.509766	502.964996
1427.470703	462.859863
1426.431641	125.235237
1425.392578	87.757370
1424.353516	130.957764
1423.313477	118.693954
1422.273438	232.415512
1421.233398	89.181267
1420.193359	59.348801
1419.152344	135.273758
1418.111328	113.016914
1417.070313	231.724884
1416.029297	58.536491
1414.987305	114.348434
1413.946289	-10.898001
1412.904297	-105.905571
1411.862305	143.577606
1410.819336	46.114368
1409.776367	-11.065015
1408.734375	67.509789
1407.691406	-9.662488
1406.647461	11.164357
1405.604492	298.184662
1404.560547	-44.952217
1403.516602	-204.688263
1402.472656	-115.898613
1401.427734	133.436874
1400.382813	-71.239273
1399.337891	-107.769043
1398.292969	11.210615
1397.248047	60.017811
1396.202148	-94.131813
1395.156250	155.213623
1394.110352	179.081131
1393.064453	127.876610
1392.018555	-191.140564
1390.971680	-64.395142
1389.924805	-22.724775
1388.877930	296.739197
1387.830078	163.331955
1386.782227	-67.483719
1385.734375	131.969391
1384.686523	-141.084702
1383.638672	-131.502060
1382.589844	8.085958
1381.541016	-302.014648
1380.492188	-187.261612
1379.443359	-20.028688
1378.394531	187.167725
1377.344727	-69.955757
1376.294922	-29.888655
1375.245117	179.920929
1374.194336	8.039377
1373.143555	-9.042700
1372.092773	-153.195389
1371.041992	171.496353
1369.991211	59.961224
1368.939453	28.297174
1367.887695	-95.439415
1366.835938	-64.587540
1365.784180	23.627068
1364.731445	69.562416
1363.679688	-160.711899
1362.626953	94.499901
1361.573242	-18.560980
1360.520508	42.680229
1359.466797	-239.238403
1358.413086	-229.998047
1357.359375	-422.025879
1356.305664	-328.032257
1355.250977	-67.492577
1354.196289	-110.059204
1353.141602	-30.788363
1352.086914	-227.095673
1351.031250	162.721603
1349.975586	53.541721
1348.919922	-67.890869
1347.864258	91.217064
1346.808594	126.334503
1345.751953	245.855972
1344.695313	154.672699
1343.638672	157.843430
1342.581055	314.780487
1341.523438	337.948883
1340.466797	336.459686
1339.408203	525.778687
1338.350586	450.168640
1337.291992	550.474182
1336.234375	613.733032
1335.174805	239.013916
1334.116211	381.699036
1333.057617	133.587845
1331.998047	303.650116
1330.938477	88.019379
1329.878906	391.736359
1328.818359	332.099243
1327.757813	149.047699
1326.697266	87.239624
1325.636719	344.196106
1324.576172	188.756577
1323.514648	423.567200
1322.453125	618.891235
1321.391602	505.763428
1320.330078	570.437073
1319.267578	287.369171
1318.205078	275.814728
1317.142578	296.425446
1316.080078	408.345215
1315.016602	365.041168
1313.953125	467.240295
1312.889648	143.311050
1311.826172	270.354248
1310.761719	483.620544
1309.698242	507.340759
1308.633789	511.450623
1307.569336	311.408783
1306.503906	296.067719
1305.438477	347.249207
1304.373047	295.217896
1303.307617	206.426025
1302.242188	282.468292
1301.175781	439.666290
1300.109375	444.550140
1299.042969	230.894211
1297.976563	461.963074
1296.909180	474.477020
1295.841797	251.401245
1294.774414	175.777618
1293.707031	252.417511
1292.638672	226.062958
1291.571289	484.343628
1290.502930	470.383545
1289.433594	574.189575
1288.365234	197.607529
1287.295898	451.086151
1286.226563	442.368927
1285.157227	414.140198
1284.086914	378.648315
1283.017578	580.763733
1281.947266	506.236572
1280.876953	463.634155
1279.805664	372.177734
1278.734375	307.743073
1277.663086	172.479172
1276.591797	457.937317
1275.520508	471.969666
1274.448242	341.844635
1273.375977	534.412109
1272.303711	573.039856
1271.231445	443.169739
1270.158203	584.486389
1269.085938	630.584900
1268.011719	581.508728
1266.938477	574.008240
1265.865234	769.080627
1264.791016	764.082764
1263.716797	776.213501
1262.641602	822.517151
1261.567383	727.466858
1260.492188	690.992798
1259.416992	686.260315
1258.341797	718.117554
1257.265625	659.876648
1256.190430	531.094177
1255.114258	619.079590
1254.037109	690.020996
1252.960938	439.750000
1251.883789	486.441620
1250.806641	659.637817
1249.729492	577.436707
1248.652344	777.344360
1247.574219	916.415527
1246.496094	659.315125
1245.417969	735.230957
1244.338867	811.133728
1243.260742	411.008972
1242.181641	477.282104
1241.102539	419.737091
1240.022461	340.385773
1238.943359	355.730896
1237.863281	754.387695
1236.783203	578.042358
1235.702148	367.835632
1234.622070	291.078857
1233.541016	371.912720
1232.459961	358.206909
1231.377930	397.809418
1230.296875	490.695465
1229.214844	506.042969
1228.132813	107.362274
1227.050781	667.435059
1225.967773	312.451050
1224.884766	361.688232
1223.801758	243.988831
1222.718750	29.593517
1221.634766	388.338654
1220.550781	205.412262
1219.466797	515.601990
1218.382813	441.443481
1217.298828	263.423584
1216.213867	155.505615
1215.128906	28.301529
1214.042969	355.001221
1212.958008	145.708984
1211.872070	16.116583
1210.786133	151.945404
1209.700195	244.274216
1208.613281	249.718643
1207.526367	108.062698
1206.439453	79.734772
1205.352539	220.085159
1204.265625	167.593033
1203.177734	-239.010727
1202.089844	-57.840389
1201.001953	43.761044
1199.913086	147.680649
1198.824219	-107.076569
1197.735352	-10.459037
1196.646484	-168.917130
1195.557617	-178.229309
1194.467773	-91.403084
1193.377930	-442.185181
1192.288086	-242.459457
1191.197266	31.618071
1190.106445	48.470779
1189.015625	-90.849617
1187.924805	-234.955429
1186.833984	-134.167938
1185.742188	-129.488937
1184.650391	-96.065079
1183.557617	-62.714584
1182.465820	6.553663
1181.373047	-142.491562
1180.280273	5.770885
1179.187500	-25.862928
1178.093750	-74.320702
1177.000977	-26.966251
1175.907227	-135.400269
1174.812500	196.806076
1173.718750	-62.587635
1172.624023	147.253235
1171.529297	-30.768364
1170.434570	154.921158
1169.338867	5.556021
1168.244141	85.800705
1167.148438	-101.864029
1166.051758	-179.550186
1164.956055	-44.544086
1163.859375	-237.029251
1162.762695	139.075577
1161.666016	32.488724
1160.568359	138.395370
1159.470703	48.429764
1158.373047	397.605194
1157.275391	-59.996597
1156.176758	300.834808
1155.079102	258.347504
1153.979492	146.640121
1152.880859	225.652618
1151.782227	92.423607
1150.682617	149.819641
1149.583008	-12.067269
1148.482422	23.742647
1147.382813	-2.439090
1146.282227	-31.068804
1145.181641	192.559097
1144.080078	-71.849144
1142.979492	122.998993
1141.877930	-139.034790
1140.776367	-30.023863
1139.673828	40.819912
1138.572266	247.063065
1137.469727	277.270050
1136.367188	343.033875
1135.263672	256.660156
1134.161133	376.883850
1133.057617	394.876617
1131.954102	488.757080
1130.849609	114.969444
1129.745117	545.661804
1128.641602	534.861511
1127.536133	239.370865
1126.431641	434.792603
1125.326172	492.551636
1124.220703	310.837463
1123.115234	285.531494
1122.009766	426.003296
1120.903320	440.808167
1119.796875	389.237488
1118.690430	458.364136
1117.583008	373.538177
1116.475586	428.303253
1115.368164	390.714661
1114.260742	412.212494
1113.152344	365.053070
1112.044922	152.372391
1110.936523	187.901001
1109.827148	8.301645
1108.718750	270.534912
1107.609375	364.876099
1106.500000	277.285461
1105.389648	347.849152
1104.280273	274.354370
1103.169922	309.378876
1102.059570	174.465225
1100.948242	428.748352
1099.837891	555.529541
1098.726563	260.161652
1097.615234	294.882813
1096.502930	548.695129
1095.390625	467.778107
1094.278320	302.052826
1093.166016	484.897247
1092.053711	385.078125
1090.940430	466.503632
1089.827148	164.244324
1088.713867	238.539612
1087.599609	397.434418
1086.485352	271.649750
1085.371094	369.253235
1084.256836	255.212891
1083.141602	366.794281
1082.027344	212.792160
1080.912109	366.547028
1079.795898	268.896057
1078.680664	420.155640
1077.564453	580.697449
1076.448242	281.139343
1075.331055	242.129730
1074.213867	571.409546
1073.096680	288.388367
1071.979492	392.362488
1070.862305	341.548096
1069.744141	386.818176
1068.625977	457.822021
1067.507813	364.793457
1066.388672	98.466820
1065.270508	54.705837
1064.151367	415.930847
1063.031250	388.451874
1061.912109	480.324097
1060.791992	174.438599
1059.671875	263.950653
1058.550781	213.106339
1057.430664	159.953064
1056.309570	106.811607
1055.188477	100.427116
1054.066406	243.547653
1052.945313	150.718658
1051.823242	389.503174
1050.700195	235.971069
1049.578125	231.902115
1048.455078	293.167999
1047.332031	11.476725
1046.208984	58.790749
1045.084961	-117.770653
1043.960938	239.627441
1042.836914	65.465050
1041.712891	101.116722
1040.587891	-42.622402
1039.462891	156.104004
1038.337891	-171.499420
1037.212891	287.951599
1036.086914	-32.513329
1034.960938	275.479614
1033.834961	157.619415
1032.708984	58.448524
1031.582031	101.192001
1030.455078	120.698105
1029.328125	54.230003
1028.200195	-58.657097
1027.072266	-13.478333
1025.944336	43.330219
1024.816406	-178.503464
1023.687500	-284.123260
1022.558594	-166.833557
1021.429688	-314.089996
1020.300781	-551.713501
1019.170898	-397.207153
1018.041016	-479.252533
1016.911133	-220.412720
1015.780273	-151.712250
1014.649414	-321.670746
1013.518555	152.550980
1012.387695	-179.422714
1011.255859	-163.850555
1010.124023	23.089346
1008.992188	47.980274
1007.860352	214.075394
1006.727539	243.649399
1005.594727	701.166443
1004.461914	1029.039795
1003.329102	1523.280396
1002.195313	1132.106445
1001.061523	761.979858
999.927734	623.118469
998.792969	133.305161
997.658203	94.081627
996.523438	149.601242
995.388672	57.450954
994.252930	-2.287417
993.117188	34.972427
991.981445	219.905258
990.844727	-47.143288
989.708984	73.325829
988.572266	131.577209
987.434570	358.090424
986.297852	98.487053
985.160156	-112.553864
984.022461	-129.985870
982.884766	174.976929
981.746094	-104.741302
980.607422	89.782555
979.468750	330.310883
978.329102	179.803146
977.190430	75.449799
976.050781	313.766815
974.910156	269.350739
973.770508	305.477325
972.629883	139.504776
971.489258	249.312378
970.348633	184.646652
969.207031	237.174545
968.065430	480.269104
966.923828	7.417056
965.781250	96.924118
964.639648	337.865326
963.496094	60.550095
962.353516	177.772995
961.210938	136.888565
960.067383	121.318077
958.923828	188.320404
957.779297	422.570801
956.635742	-117.134445
955.491211	-141.415573
954.345703	26.653460
953.201172	151.270615
952.055664	154.671585
950.910156	103.278442
949.764648	8.557868
948.618164	-271.199219
947.471680	18.360563
946.325195	-50.860680
945.178711	94.779350
944.031250	80.569832
942.883789	25.359770
941.736328	75.277687
940.587891	159.495728
939.439453	161.622299
938.291016	437.586609
937.142578	172.995575
935.993164	-20.699200
934.843750	16.026258
933.694336	73.337341
932.544922	294.762695
931.394531	-35.101341
930.244141	-50.432434
929.093750	166.573334
927.942383	30.725363
926.791016	11.095609
925.639648	-156.334351
924.488281	-59.727531
923.335938	-56.329063
922.183594	-225.647491
921.031250	-153.851761
919.877930	-61.557999
918.724609	108.023758
917.571289	16.378754
916.417969	-163.712875
915.263672	-64.378830
914.109375	-105.751404
912.955078	-144.757614
911.800781	-113.338150
910.645508	-256.524841
909.490234	-93.419182
908.334961	17.532215
907.178711	-2.971941
906.022461	-295.340027
904.866211	-41.483650
903.709961	-45.904232
902.552734	-68.377541
901.395508	90.345886
900.238281	-72.362450
899.080078	-47.112198
897.921875	95.832169
896.763672	48.763966
895.605469	-86.418053
894.446289	165.114044
893.287109	170.208786
892.127930	204.727722
890.967773	-70.239426
889.807617	34.432999
888.647461	5.868208
887.487305	-268.722687
886.326172	61.757893
885.165039	96.511528
884.003906	-24.377691
882.842773	154.805145
881.680664	-35.875492
880.518555	64.385254
879.356445	263.800293
878.193359	136.410690
877.030273	128.507507
875.867188	111.623917
874.703125	11.453329
873.540039	41.925278
872.375977	9.379717
871.210938	-106.392342
870.046875	106.352928
868.881836	15.381344
867.716797	34.641907
866.550781	-87.722733
865.385742	-63.935658
864.219727	397.999451
863.052734	763.121582
861.886719	135.387253
860.719727	388.128784
859.552734	48.111439
858.384766	201.993515
857.217773	337.846802
856.049805	359.218353
854.880859	627.266296
853.712891	287.542877
852.543945	302.143982
851.375000	271.897522
850.205078	763.697937
849.036133	558.589905
847.866211	212.462204
846.696289	432.937653
845.525391	243.639252
844.354492	99.160629
843.183594	297.038849
842.012695	94.389107
840.840820	90.830444
839.668945	-4.432048
838.497070	-39.337814
837.324219	15.120810
836.151367	246.010376
834.978516	248.909088
833.805664	240.592407
832.631836	-40.154716
831.458008	257.295044
830.284180	297.918365
829.110352	305.002594
827.935547	454.775940
826.760742	234.240967
825.584961	145.286026
824.410156	232.398880
823.234375	330.545410
822.058594	18.650379
820.881836	-21.431154
819.705078	-110.551590
818.528320	-97.292511
817.351563	33.856342
816.173828	-2.027414
814.996094	111.087006
813.818359	-9.469724
812.639648	23.383863
811.461914	-88.358932
810.283203	-120.117859
809.103516	-109.726311
807.923828	-57.213440
806.745117	177.317703
805.564453	-59.101475
804.384766	-206.689957
803.204102	-48.016449
802.023438	86.085785
800.842773	153.483093
799.661133	-187.335083
798.479492	-53.566895
797.297852	24.622929
796.115234	-50.243046
794.932617	-269.192627
793.750000	-392.876770
792.567383	147.823273
791.383789	-104.517303
790.200195	-398.892578
789.016602	41.544834
787.832031	-217.520508
786.648438	200.354080
785.463867	3.108335
784.278320	130.880661
783.092773	130.285202
781.908203	-18.471699
780.721680	159.741440
779.536133	233.957581
778.349609	-173.403625
777.163086	-139.082764
775.975586	-135.782120
774.789063	-2.365409
773.601563	-98.571495
772.413086	144.865646
771.225586	156.543900
770.037109	262.925323
768.848633	164.166763
767.660156	444.409821
766.470703	169.209976
765.281250	138.554657
764.091797	103.419563
762.901367	352.225494
761.710938	270.657501
760.520508	360.691528
759.330078	527.604431
758.138672	434.799347
756.947266	678.417053
755.755859	378.798950
754.563477	446.309265
753.371094	19.272659
752.178711	93.280830
750.986328	246.257523
749.792969	418.848267
748.599609	156.593048
747.405273	285.084717
746.211914	220.352921
745.017578	473.698456
743.823242	171.941101
742.627930	1.835867
741.433594	121.151329
740.238281	295.149109
739.041992	17.597225
737.846680	31.512758
736.650391	-2.815393
735.454102	188.378586
734.256836	70.752190
733.059570	73.526497
731.862305	216.311783
730.665039	269.304321
729.466797	282.868744
728.268555	-171.546997
727.070313	235.579651
725.872070	72.042801
724.672852	-8.406075
723.473633	127.450699
722.273438	269.780670
721.074219	208.971237
719.874023	440.713745
718.673828	115.794373
717.472656	255.800720
716.271484	31.435007
715.070313	88.538460
713.869141	182.698395
712.666992	93.703712
711.464844	220.543747
710.262695	5.247225
709.059570	247.552353
707.856445	-139.653183
706.653320	-19.297672
705.450195	-1.276260
704.246094	-13.696360
703.041992	-52.178284
701.837891	63.861286
700.632813	340.832550
699.428711	119.801682
698.222656	48.916771
697.017578	8.559354
695.811523	-16.509941
694.605469	-97.982368
693.399414	61.730904
692.192383	-106.438446
690.986328	-39.995773
689.778320	-21.264875
688.571289	-230.285889
687.363281	-215.692429
686.155273	-99.084961
684.947266	6.716461
683.738281	-39.194565
682.529297	326.797699
681.320313	-37.496353
680.111328	-338.699982
678.901367	-202.182755
677.691406	-87.282959
676.481445	-28.618551
675.270508	-2.348377
674.059570	-146.922867
672.848633	-72.839432
671.636719	18.613836
670.425781	-56.360695
669.213867	56.874828
668.000977	1.578229
666.789063	179.778763
665.576172	-52.452339
664.362305	184.188828
663.149414	36.480202
661.935547	106.971176
660.721680	242.274033
659.507813	101.419754
658.292969	31.909174
657.078125	-43.947441
655.863281	-7.557644
654.647461	300.521912
653.431641	-169.505325
652.215820	-290.169128
651.000000	41.687763
649.783203	5.161640
648.566406	-20.520596
647.349609	-153.775238
646.132813	-41.560059
644.915039	44.819134
643.697266	81.714081
642.478516	4.620725
641.259766	192.065460
640.041992	-20.423973
638.822266	-7.147888
637.603516	119.996170
636.383789	-34.369663
635.164063	79.776070
633.943359	148.725861
632.723633	65.162003
631.502930	161.852203
630.281250	153.258560
629.060547	35.159218
627.838867	406.014648
626.617188	53.919754
625.394531	6.257091
624.172852	-7.256067
622.950195	-151.673157
621.726563	18.690628
620.503906	118.068481
619.280273	54.395519
618.056641	-116.568474
616.832031	-54.452389
615.608398	172.092102
614.383789	-83.196983
613.158203	-86.356712
611.933594	34.119949
610.708008	-123.834702
609.482422	143.178192
608.255859	-79.806152
607.030273	-40.415127
605.803711	88.102104
604.576172	-194.067596
