# Supplementary material for: Raman spectroscopy accurately differentiates mucosal healing from non-healing and biochemical changes following biological therapy in inflammatory bowel disease
Source: PLoS One. 2021 Jun 2;16(6):e0252210. doi: 10.1371/journal.pone.0252210 (PMC8172032; doi:10.1371/journal.pone.0252210)
Supplement: S4 Dataset — (ZIP) [file pone.0252210.s006.zip › CD Mucosal healing/EC041-2_base sub CR removed_2__X_-15805.3__Y_35996.9__Z_177.783__Time_22.txt]

1714.793945	452.148102
1713.817383	354.538147
1712.840820	334.698914
1711.864258	23.790613
1710.886719	-49.917923
1709.909180	-248.360001
1708.931641	-357.077698
1707.953125	55.131950
1706.975586	176.459137
1705.997070	-164.448029
1705.018555	-297.870667
1704.040039	-111.530380
1703.060547	-119.546021
1702.081055	138.472458
1701.101563	-30.468945
1700.122070	53.186302
1699.142578	-19.820005
1698.162109	-51.647312
1697.181641	-42.266323
1696.201172	91.116722
1695.220703	110.658630
1694.239258	59.096031
1693.257813	195.530884
1692.276367	15.289286
1691.294922	-115.787262
1690.313477	-109.689453
1689.331055	-25.270105
1688.348633	212.146484
1687.366211	343.795685
1686.383789	367.068878
1685.400391	151.376480
1684.416992	352.432404
1683.433594	117.438194
1682.450195	291.001617
1681.465820	452.046021
1680.482422	113.466255
1679.498047	209.744385
1678.512695	-110.974434
1677.528320	285.046539
1676.542969	452.950714
1675.558594	579.123535
1674.572266	1086.180176
1673.586914	405.688232
1672.601563	736.171326
1671.615234	836.101624
1670.628906	777.386353
1669.642578	740.706482
1668.655273	688.827393
1667.668945	1142.115356
1666.681641	903.196533
1665.694336	1285.991455
1664.706055	1061.780151
1663.718750	864.911316
1662.730469	1299.850708
1661.742188	1088.400757
1660.753906	1031.410522
1659.764648	1433.466064
1658.775391	1255.766357
1657.787109	1036.398804
1656.796875	1426.716187
1655.807617	1168.825562
1654.818359	1239.822144
1653.828125	1012.268250
1652.837891	912.344055
1651.846680	1154.183350
1650.856445	1092.317017
1649.865234	933.117065
1648.874023	832.621155
1647.882813	780.206116
1646.891602	582.940369
1645.899414	481.273621
1644.907227	535.901855
1643.915039	318.946472
1642.922852	179.044571
1641.930664	358.950531
1640.937500	235.669144
1639.944336	226.244461
1638.951172	-7.021976
1637.957031	387.739227
1636.963867	458.386078
1635.969727	-98.040237
1634.975586	210.448395
1633.981445	-194.916229
1632.986328	29.708033
1631.991211	-543.468628
1630.996094	95.022240
1630.000977	-380.028503
1629.005859	11.224797
1628.009766	-157.952026
1627.013672	25.660334
1626.017578	-250.879196
1625.021484	-208.945145
1624.024414	-93.264526
1623.028320	-27.394773
1622.031250	104.272346
1621.033203	-250.029282
1620.036133	42.120941
1619.038086	468.176239
1618.041016	88.146858
1617.041992	-23.909897
1616.043945	45.264492
1615.045898	75.134506
1614.046875	-120.553619
1613.047852	-177.096420
1612.048828	-207.343124
1611.048828	-140.558640
1610.049805	80.880440
1609.049805	179.074966
1608.049805	67.658539
1607.048828	-67.293205
1606.048828	-26.722878
1605.047852	249.428146
1604.046875	203.485428
1603.045898	-172.195801
1602.044922	404.607086
1601.042969	130.966644
1600.041016	-82.455002
1599.039063	-84.051971
1598.037109	-237.331497
1597.034180	186.951233
1596.031250	-219.947113
1595.028320	-219.220810
1594.025391	228.029770
1593.022461	71.790352
1592.018555	-152.381409
1591.014648	12.338721
1590.010742	-123.231056
1589.006836	-211.901276
1588.001953	-16.364098
1586.997070	398.014282
1585.992188	-147.416016
1584.987305	321.265503
1583.982422	263.143646
1582.976563	108.467682
1581.970703	344.450989
1580.964844	22.807674
1579.958984	287.013733
1578.952148	233.302795
1577.945313	-47.009010
1576.938477	255.515671
1575.931641	52.997932
1574.924805	162.508270
1573.916992	263.952057
1572.909180	250.756348
1571.901367	-121.359528
1570.893555	171.792679
1569.884766	132.000946
1568.876953	-53.437019
1567.868164	62.237553
1566.858398	-40.490261
1565.849609	64.311638
1564.839844	443.944214
1563.830078	241.923401
1562.820313	306.981537
1561.810547	-110.672386
1560.799805	86.202110
1559.790039	-82.787689
1558.779297	46.130096
1557.767578	-94.792702
1556.756836	230.517731
1555.745117	-314.980164
1554.733398	191.025620
1553.721680	290.038086
1552.709961	57.396252
1551.697266	456.121002
1550.685547	199.766129
1549.672852	54.495121
1548.659180	379.775757
1547.646484	528.843140
1546.632813	351.801300
1545.619141	303.836304
1544.605469	116.085045
1543.591797	351.914917
1542.577148	186.962982
1541.562500	166.467529
1540.547852	212.866592
1539.533203	122.176476
1538.518555	46.761189
1537.502930	-70.180328
1536.487305	-197.634720
1535.471680	438.219391
1534.456055	142.598007
1533.439453	161.383118
1532.422852	486.667480
1531.406250	223.975998
1530.389648	169.868744
1529.373047	-75.086281
1528.355469	218.086060
1527.337891	-76.195702
1526.320313	-254.734421
1525.302734	-116.844574
1524.284180	-28.160900
1523.265625	237.771439
1522.247070	-252.861801
1521.228516	94.855690
1520.208984	413.886322
1519.190430	-41.141068
1518.170898	128.285858
1517.151367	-144.520981
1516.130859	111.744125
1515.111328	187.934464
1514.090820	-141.860764
1513.070313	-114.867661
1512.049805	-118.888069
1511.028320	-64.116898
1510.006836	64.833763
1508.986328	-3.936513
1507.963867	-213.983902
1506.942383	-167.699158
1505.919922	-90.889961
1504.898438	-267.988037
1503.875977	13.436720
1502.852539	-233.194901
1501.830078	-408.145599
1500.806641	-345.079803
1499.783203	-120.919983
1498.759766	8.282621
1497.736328	-308.007538
1496.711914	-639.701599
1495.687500	-206.576920
1494.663086	-73.004784
1493.638672	-266.911255
1492.613281	24.788204
1491.587891	-151.479874
1490.563477	-36.476002
1489.537109	11.858026
1488.511719	-62.520622
1487.485352	317.509857
1486.458984	209.630615
1485.432617	198.677505
1484.406250	218.240341
1483.379883	122.873795
1482.352539	259.536652
1481.325195	635.766052
1480.297852	613.980042
1479.269531	806.203613
1478.241211	442.646027
1477.213867	481.802032
1476.184570	691.476807
1475.156250	539.337891
1474.127930	848.109619
1473.098633	965.695435
1472.069336	1139.164551
1471.040039	958.763123
1470.009766	1264.308716
1468.979492	1383.976074
1467.950195	1475.600098
1466.918945	1691.660522
1465.888672	1704.251953
1464.857422	1546.474243
1463.827148	1881.731689
1462.795898	1871.272217
1461.763672	1870.908569
1460.732422	2254.021484
1459.700195	2388.097168
1458.667969	2286.037354
1457.635742	2123.103516
1456.603516	1957.693970
1455.570313	2325.028564
1454.537109	2491.848389
1453.503906	2225.005127
1452.470703	2470.377197
1451.436523	3118.614258
1450.403320	2917.729492
1449.369141	2762.518066
1448.333984	2379.393799
1447.299805	2713.166504
1446.264648	2689.795898
1445.230469	2400.723877
1444.194336	2007.973999
1443.159180	2604.791992
1442.124023	2278.065186
1441.087891	2146.232666
1440.051758	1915.890015
1439.015625	2315.197021
1437.978516	1978.842285
1436.941406	2077.335449
1435.904297	1940.894897
1434.867188	1309.504150
1433.830078	1678.502441
1432.791992	1348.000732
1431.754883	1348.443237
1430.715820	1091.472778
1429.677734	1011.355164
1428.639648	830.458923
1427.600586	859.032166
1426.561523	917.946350
1425.522461	651.716125
1424.482422	451.203003
1423.443359	840.587341
1422.403320	390.901733
1421.363281	457.895874
1420.322266	122.001808
1419.282227	259.750366
1418.241211	17.417086
1417.200195	190.567398
1416.159180	54.278069
1415.117188	36.372246
1414.076172	-117.179436
1413.034180	365.626251
1411.992188	189.674164
1410.949219	174.764343
1409.907227	215.319260
1408.864258	255.964172
1407.821289	-152.893417
1406.777344	-154.624893
1405.734375	-118.512352
1404.690430	88.402534
1403.646484	94.600655
1402.602539	8.107333
1401.557617	190.200180
1400.513672	196.837433
1399.468750	-124.892326
1398.423828	290.748535
1397.377930	107.284164
1396.333008	-0.723266
1395.287109	199.616730
1394.241211	172.095612
1393.195313	162.285080
1392.148438	7.397392
1391.101563	25.473322
1390.054688	311.514099
1389.007813	117.177200
1387.960938	183.280151
1386.913086	149.453796
1385.865234	88.315872
1384.817383	-155.124832
1383.769531	-100.832260
1382.720703	-28.917202
1381.671875	-144.231644
1380.623047	-51.989677
1379.574219	122.813309
1378.524414	-169.210297
1377.475586	-231.236313
1376.425781	-340.493683
1375.375977	164.308716
1374.325195	-34.446667
1373.274414	-30.902828
1372.224609	-156.812927
1371.172852	29.103313
1370.122070	130.409851
1369.070313	-184.326996
1368.019531	-115.025230
1366.967773	156.175110
1365.915039	-135.405075
1364.863281	432.361755
1363.810547	121.313141
1362.757813	-189.407288
1361.705078	-290.788025
1360.651367	60.805176
1359.598633	-487.900726
1358.544922	-233.011841
1357.491211	317.801727
1356.436523	63.217754
1355.382813	92.250542
1354.328125	-114.587540
1353.273438	220.356689
1352.217773	90.917824
1351.163086	36.233429
1350.107422	123.231270
1349.051758	123.516693
1347.996094	315.045898
1346.939453	481.845551
1345.883789	400.762085
1344.827148	483.529541
1343.769531	425.116241
1342.712891	773.418091
1341.655273	789.670105
1340.598633	1247.119019
1339.540039	594.810669
1338.482422	775.071716
1337.423828	653.349365
1336.366211	623.466980
1335.307617	843.708252
1334.248047	821.525452
1333.189453	1088.974976
1332.129883	990.419678
1331.070313	563.207214
1330.010742	944.746094
1328.950195	691.053650
1327.890625	879.985229
1326.830078	787.334778
1325.768555	801.073669
1324.708008	777.946899
1323.646484	1073.464111
1322.585938	1410.990601
1321.523438	707.036987
1320.461914	1338.401367
1319.400391	741.168152
1318.337891	1456.386841
1317.275391	1162.949585
1316.211914	1054.660156
1315.149414	1306.420532
1314.085938	1011.160828
1313.022461	1341.920776
1311.958984	1192.377930
1310.894531	1104.578735
1309.831055	1228.701172
1308.766602	1347.961670
1307.701172	1110.452148
1306.636719	1399.708984
1305.571289	1201.898438
1304.505859	1166.609863
1303.440430	1215.059692
1302.375000	1064.487549
1301.308594	1346.636597
1300.242188	1270.028687
1299.175781	1215.677246
1298.109375	1382.505493
1297.041992	1021.409119
1295.975586	1794.808472
1294.908203	1031.450317
1293.839844	1208.371460
1292.772461	1439.300415
1291.704102	939.253784
1290.635742	1327.264526
1289.567383	869.322144
1288.498047	1063.693970
1287.428711	1174.736694
1286.360352	972.205200
1285.290039	1551.254395
1284.220703	920.270935
1283.150391	1105.007324
1282.080078	920.077698
1281.009766	786.697998
1279.939453	981.338379
1278.868164	941.083130
1277.796875	871.561584
1276.725586	1144.478149
1275.654297	1101.951294
1274.582031	1587.452148
1273.509766	973.094360
1272.437500	1248.390747
1271.365234	861.643433
1270.291992	1415.327759
1269.218750	1270.506226
1268.145508	1379.660522
1267.072266	1586.424683
1265.999023	1100.167236
1264.924805	1136.187988
1263.850586	1233.193848
1262.776367	1376.517822
1261.701172	1400.327271
1260.625977	1502.145264
1259.550781	1572.254272
1258.475586	1608.241577
1257.400391	1585.772705
1256.324219	1292.999146
1255.248047	1353.389282
1254.171875	1720.456177
1253.094727	1819.656372
1252.018555	1483.315430
1250.941406	1074.126099
1249.864258	1141.783325
1248.786133	1493.864746
1247.708008	1444.686157
1246.630859	1585.098755
1245.551758	1137.387085
1244.473633	1122.285278
1243.394531	1692.490112
1242.316406	1223.155396
1241.236328	1232.230103
1240.157227	979.155151
1239.077148	1002.783813
1237.998047	1407.277832
1236.917969	1270.654541
1235.836914	1575.391968
1234.756836	1390.226440
1233.675781	1091.167236
1232.594727	1116.933228
1231.512695	655.633118
1230.431641	1364.488037
1229.349609	1365.803955
1228.267578	885.241333
1227.185547	1535.313599
1226.102539	1233.899292
1225.019531	1070.479126
1223.936523	728.063049
1222.853516	1012.145203
1221.769531	984.096130
1220.686523	665.915161
1219.602539	1239.650024
1218.517578	894.806641
1217.433594	794.068298
1216.348633	673.966919
1215.263672	527.280823
1214.178711	-32.257210
1213.092773	446.270081
1212.007813	613.218628
1210.921875	483.241028
1209.834961	512.429321
1208.749023	703.108643
1207.662109	736.884399
1206.575195	816.359985
1205.488281	917.405151
1204.400391	724.347107
1203.313477	654.156311
1202.225586	783.785400
1201.136719	626.713501
1200.048828	438.341217
1198.959961	62.214687
1197.871094	347.871674
1196.782227	111.268173
1195.692383	38.207680
1194.603516	-203.224548
1193.513672	129.903717
1192.423828	-479.400391
1191.333008	-151.384354
1190.242188	-224.825958
1189.151367	-96.581421
1188.060547	-256.663177
1186.969727	-3.833650
1185.877930	-120.887337
1184.786133	-12.413928
1183.694336	139.086029
1182.601563	335.966309
1181.509766	117.787300
1180.416992	-131.586655
1179.323242	-112.503845
1178.230469	213.229553
1177.136719	-110.624054
1176.042969	-118.239288
1174.949219	185.375839
1173.854492	349.848206
1172.760742	147.896149
1171.666016	82.324402
1170.570313	-55.132977
1169.475586	22.680536
1168.379883	-315.829193
1167.284180	-156.933395
1166.188477	152.383713
1165.091797	193.744736
1163.996094	36.658844
1162.899414	18.078121
1161.801758	-48.395821
1160.705078	-107.768784
1159.607422	-253.190643
1158.509766	-43.013596
1157.412109	-14.405134
1156.313477	574.725769
1155.215820	397.831390
1154.117188	228.046387
1153.017578	103.507874
1151.918945	410.375824
1150.819336	49.710258
1149.719727	39.339706
1148.620117	183.694656
1147.519531	-91.274818
1146.418945	119.482803
1145.318359	296.718475
1144.217773	202.468292
1143.116211	429.346283
1142.014648	106.525520
1140.913086	233.233673
1139.811523	-34.907024
1138.708984	98.693825
1137.606445	343.838684
1136.503906	348.794434
1135.401367	-5.054807
1134.297852	315.646851
1133.194336	215.831192
1132.090820	367.609039
1130.987305	645.016968
1129.882813	803.547485
1128.778320	938.199158
1127.673828	871.102539
1126.569336	618.997498
1125.463867	928.763062
1124.358398	735.831848
1123.252930	867.545471
1122.146484	750.353271
1121.041016	602.365479
1119.934570	558.545593
1118.828125	431.811035
1117.720703	648.247803
1116.613281	341.546967
1115.505859	361.409637
1114.398438	182.509583
1113.291016	500.235504
1112.182617	524.567871
1111.074219	376.280182
1109.964844	606.087219
1108.856445	554.608398
1107.747070	533.783081
1106.637695	593.213135
1105.528320	357.439667
1104.417969	938.427612
1103.307617	697.853088
1102.197266	801.819946
1101.086914	785.396729
1099.975586	608.556152
1098.864258	599.162109
1097.752930	733.533264
1096.641602	544.945374
1095.529297	641.492188
1094.416992	620.182312
1093.304688	716.615784
1092.191406	662.273010
1091.079102	640.915100
1089.965820	508.914703
1088.852539	673.428955
1087.738281	555.551819
1086.624023	433.010620
1085.509766	543.303955
1084.395508	792.235107
1083.280273	620.339478
1082.166016	721.112305
1081.050781	666.774353
1079.934570	901.324219
1078.819336	257.620483
1077.703125	710.497192
1076.586914	567.048950
1075.469727	454.158966
1074.353516	517.310669
1073.236328	141.846146
1072.119141	465.336456
1071.000977	256.532227
1069.882813	706.449768
1068.765625	319.683350
1067.646484	556.237732
1066.528320	256.394501
1065.409180	542.109680
1064.290039	734.090820
1063.170898	698.996582
1062.050781	406.550781
1060.930664	526.030945
1059.810547	643.170105
1058.690430	842.150513
1057.569336	388.828796
1056.449219	-10.446071
1055.327148	261.129395
1054.206055	261.662964
1053.083984	687.338440
1051.961914	599.163330
1050.839844	543.784668
1049.717773	-106.673996
1048.594727	619.992188
1047.471680	352.563782
1046.348633	145.980728
1045.224609	389.616058
1044.101563	428.090302
1042.976563	-193.021027
1041.852539	316.445587
1040.728516	473.984283
1039.603516	-204.648682
1038.478516	251.185791
1037.352539	66.662086
1036.227539	243.117966
1035.101563	-148.213318
1033.974609	23.741049
1032.848633	423.689209
1031.721680	246.841537
1030.594727	223.637070
1029.467773	-52.789307
1028.340820	107.904259
1027.212891	-386.528961
1026.084961	-460.197418
1024.956055	-436.187469
1023.828125	-45.226692
1022.699219	-366.911621
1021.570313	-256.687256
1020.440430	-454.959900
1019.311523	-509.177032
1018.181641	-370.778015
1017.050781	-35.256908
1015.920898	-130.851074
1014.790039	-112.725815
1013.659180	-499.897583
1012.528320	95.342209
1011.396484	340.767700
1010.265625	222.764893
1009.132813	-228.365952
1008.000977	179.405853
1006.868164	122.104195
1005.736328	407.328613
1004.602539	1282.228638
1003.469727	1874.840698
1002.335938	1956.502441
1001.202148	1897.328003
1000.068359	1782.896606
998.933594	887.964050
997.799805	596.338379
996.665039	231.127823
995.529297	295.556396
994.394531	325.520905
993.258789	-188.838364
992.123047	32.997524
990.986328	-296.246124
989.849609	433.042938
988.712891	-156.247925
987.576172	354.100555
986.439453	394.401306
985.301758	-81.096352
984.164063	7.980504
983.025391	295.174347
981.887695	-177.133850
980.749023	27.480444
979.610352	38.928352
978.470703	446.147308
977.332031	248.587097
976.192383	359.352997
975.051758	233.492279
973.912109	225.074753
972.771484	-65.750610
971.630859	185.796951
970.490234	460.365601
969.348633	27.877926
968.207031	220.074982
967.065430	577.577393
965.923828	-117.931717
964.781250	657.263611
963.638672	145.856705
962.496094	746.745300
961.352539	712.637878
960.208984	422.070801
959.065430	592.297180
957.921875	293.081726
956.777344	376.578613
955.632813	169.467926
954.488281	443.264191
953.343750	502.009247
952.198242	87.334244
951.052734	176.195740
949.907227	224.026031
948.760742	313.140137
947.614258	82.400246
946.467773	-70.378731
945.321289	-58.440498
944.173828	74.694405
943.026367	559.570923
941.878906	498.769379
940.730469	333.156250
939.582031	286.432098
938.433594	705.259155
937.285156	658.772217
936.135742	373.029449
934.987305	625.572754
933.836914	793.799683
932.687500	524.613159
931.537109	367.315613
930.386719	116.848297
929.236328	-58.220753
928.084961	140.257004
926.934570	313.739349
925.783203	45.849880
924.630859	408.336517
923.478516	120.330910
922.327148	535.175171
921.173828	211.145218
920.021484	198.745041
918.868164	29.685286
917.714844	108.421059
916.561523	253.094116
915.407227	-169.829910
914.252930	-15.872906
913.098633	-122.873711
911.944336	38.008492
910.789063	-318.283905
909.633789	-68.796761
908.478516	325.767670
907.322266	-254.480133
906.166016	-138.637146
905.009766	-36.358891
903.853516	127.109291
902.696289	263.397552
901.539063	60.076469
900.381836	-190.615067
899.223633	-94.878799
898.065430	43.863331
896.907227	110.213455
895.749023	-305.093536
894.589844	283.682159
893.430664	-59.037998
892.271484	2.957412
891.112305	-190.335068
889.952148	-4.027138
888.791992	-21.010073
887.630859	-44.727585
886.470703	351.423828
885.309570	-73.994431
884.148438	387.450378
882.986328	526.150574
881.825195	-63.568008
880.663086	440.422638
879.500000	229.681473
878.337891	86.647606
877.174805	157.706818
876.011719	53.045635
874.847656	292.950867
873.684570	386.400696
872.520508	189.448853
871.355469	15.068354
870.191406	247.948334
869.026367	997.994080
867.861328	866.200806
866.695313	925.523254
865.530273	524.033508
864.364258	745.121155
863.197266	532.489746
862.031250	358.094421
860.864258	439.711304
859.697266	808.581970
858.530273	806.906189
857.362305	547.126892
856.194336	967.126343
855.026367	1057.178711
853.857422	945.312683
852.688477	1082.258545
851.519531	1075.630371
850.350586	829.174866
849.180664	1299.588745
848.010742	891.778442
846.840820	763.955811
845.670898	1043.516235
844.500000	687.253906
843.329102	785.270996
842.157227	710.892944
840.986328	526.866699
839.814453	751.986389
838.642578	739.940796
837.469727	388.098083
836.296875	226.221375
835.124023	870.690979
833.951172	529.887329
832.777344	416.850311
831.603516	120.707039
830.429688	980.568481
829.255859	454.373962
828.081055	367.721863
826.906250	325.575836
825.731445	154.004272
824.555664	851.683594
823.379883	432.429596
822.204102	349.654633
821.027344	409.324097
819.851563	437.650696
818.674805	256.535706
817.497070	-2.546033
816.320313	341.408173
815.142578	-158.146118
813.963867	65.262260
812.786133	255.062790
811.607422	389.034790
810.428711	122.707191
809.250000	-116.979317
808.070313	-74.571327
806.890625	-185.593933
805.710938	-36.910831
804.531250	-263.643433
803.350586	455.079590
802.169922	-93.734764
800.988281	-402.859711
799.807617	-195.209656
798.625977	-548.831055
797.444336	-215.204208
796.261719	-150.079010
795.079102	-184.853210
793.896484	121.391815
792.713867	-39.983765
791.530273	-223.589264
790.346680	-402.833221
789.163086	-579.929321
787.979492	194.365829
786.794922	379.696869
785.610352	20.726490
784.425781	86.315697
783.240234	43.398144
782.054688	190.426331
780.869141	352.710815
779.682617	419.779083
778.496094	-47.779015
777.309570	125.062332
776.123047	606.735229
774.935547	50.775063
773.748047	-19.637560
772.560547	373.101746
771.373047	37.753742
770.184570	-4.318047
768.996094	304.001526
767.806641	122.806526
766.618164	265.481171
765.428711	123.815979
764.239258	497.442505
763.048828	216.865158
761.858398	561.469788
760.667969	448.076782
759.477539	110.233208
758.286133	709.506104
757.094727	804.813293
755.903320	1003.338928
754.710938	603.806396
753.518555	531.837219
752.326172	795.986877
751.133789	471.287506
749.940430	408.001831
748.747070	204.189423
747.553711	371.382690
746.359375	290.477386
745.166016	400.463104
743.970703	464.286530
742.776367	91.679688
741.581055	148.933105
740.385742	105.321899
739.190430	35.433693
737.994141	-233.796188
736.797852	-113.014320
735.601563	382.183533
734.405273	134.994553
733.208008	14.885620
732.010742	26.159521
730.813477	-242.568436
729.615234	-390.835083
728.416992	62.365486
727.218750	244.320541
726.020508	290.735291
724.821289	190.780258
723.622070	55.988518
722.422852	131.022339
721.222656	238.849289
720.022461	189.533463
718.822266	39.940220
717.621094	331.295105
716.420898	203.766373
715.218750	392.651886
714.017578	-114.022110
712.815430	81.642998
711.614258	185.818314
710.411133	165.857376
709.208984	444.519196
708.005859	128.593582
706.802734	-104.282967
705.599609	-84.355339
704.395508	-18.577284
703.191406	365.038483
701.987305	-14.940866
700.782227	142.648102
699.577148	-173.680923
698.372070	-270.107361
697.166992	242.271149
695.960938	85.336662
694.754883	308.855347
693.548828	371.748413
692.341797	26.593031
691.135742	11.790739
689.927734	-182.944778
688.720703	119.540718
687.512695	294.101379
686.304688	-17.027103
685.096680	-26.382622
683.888672	-176.425247
682.679688	-356.520325
681.470703	70.413277
680.260742	-282.521454
679.050781	19.017124
677.840820	164.734879
676.630859	-353.994812
675.419922	-47.663788
674.209961	219.802643
672.998047	132.561600
671.787109	463.003876
670.575195	8.568562
669.363281	-86.587883
668.151367	13.017452
666.938477	-159.500626
665.725586	20.375273
664.512695	-132.260590
663.299805	17.646311
662.085938	176.278946
660.872070	434.268494
659.658203	677.179016
658.443359	279.386841
657.228516	647.563416
656.013672	-109.913307
654.797852	-215.895752
653.583008	-261.395996
652.366211	-39.621971
651.150391	369.528534
649.934570	-212.234222
648.717773	-285.532867
647.500000	394.679749
646.283203	299.717285
645.065430	609.294678
643.847656	318.439209
642.629883	165.275620
641.411133	345.361755
640.192383	215.647263
638.973633	244.870361
637.753906	252.385498
636.534180	358.494141
635.314453	0.352468
634.094727	133.826187
632.874023	623.282776
631.653320	566.971924
630.432617	430.883789
629.211914	195.729706
627.990234	481.408661
626.768555	391.157440
625.545898	542.632507
624.324219	912.059753
623.101563	500.619904
621.877930	159.352173
620.655273	663.550598
619.431641	515.691528
618.208008	116.533646
616.983398	-450.338654
615.759766	105.565392
614.535156	227.973984
613.310547	-380.191681
612.084961	169.808838
610.859375	209.452484
609.633789	-111.349808
608.408203	103.009781
607.181641	-171.359177
605.955078	18.522640
604.728516	-132.873215
