# Supplementary material for: Raman spectroscopy accurately differentiates mucosal healing from non-healing and biochemical changes following biological therapy in inflammatory bowel disease
Source: PLoS One. 2021 Jun 2;16(6):e0252210. doi: 10.1371/journal.pone.0252210 (PMC8172032; doi:10.1371/journal.pone.0252210)
Supplement: S4 Dataset — (ZIP) [file pone.0252210.s006.zip › CD Mucosal healing/EC042-1_base sub CR removed_43__X_-26574.8__Y_40169.2__Time_479.txt]

1714.793945	77.035431
1713.817383	-88.207352
1712.840820	108.763161
1711.864258	209.593735
1710.886719	-37.707470
1709.909180	316.031555
1708.931641	-48.039608
1707.953125	-97.992294
1706.975586	-216.947281
1705.997070	-214.823746
1705.018555	-254.955750
1704.040039	299.761993
1703.060547	116.167244
1702.081055	128.585358
1701.101563	117.548531
1700.122070	-21.217274
1699.142578	94.724251
1698.162109	245.962204
1697.181641	-128.693832
1696.201172	315.082428
1695.220703	72.806213
1694.239258	76.968628
1693.257813	183.272934
1692.276367	450.383209
1691.294922	365.769775
1690.313477	428.641693
1689.331055	478.796844
1688.348633	652.314514
1687.366211	522.475708
1686.383789	502.698578
1685.400391	766.112366
1684.416992	401.247742
1683.433594	713.930969
1682.450195	989.891174
1681.465820	773.758850
1680.482422	795.412720
1679.498047	836.354797
1678.512695	885.928162
1677.528320	1026.676147
1676.542969	1330.280640
1675.558594	1126.553223
1674.572266	1290.445801
1673.586914	1439.044800
1672.601563	1630.786621
1671.615234	1488.322998
1670.628906	1559.112549
1669.642578	1691.633057
1668.655273	1750.393066
1667.668945	1746.117432
1666.681641	1790.251953
1665.694336	1800.533569
1664.706055	1901.632813
1663.718750	2141.279785
1662.730469	2307.194092
1661.742188	2036.250122
1660.753906	2036.403931
1659.764648	2103.408203
1658.775391	2229.286865
1657.787109	2379.582520
1656.796875	2379.431152
1655.807617	2319.009766
1654.818359	2187.737793
1653.828125	2009.454224
1652.837891	2159.900879
1651.846680	2035.734253
1650.856445	1740.305054
1649.865234	1569.809448
1648.874023	1415.795166
1647.882813	1471.171509
1646.891602	1011.814453
1645.899414	872.804871
1644.907227	589.111694
1643.915039	797.180786
1642.922852	950.214111
1641.930664	528.290283
1640.937500	444.777374
1639.944336	422.447876
1638.951172	558.845093
1637.957031	358.082397
1636.963867	94.586792
1635.969727	163.745026
1634.975586	146.332932
1633.981445	-18.202108
1632.986328	189.141769
1631.991211	-119.385414
1630.996094	-277.312958
1630.000977	99.581795
1629.005859	-62.845718
1628.009766	-240.638763
1627.013672	0.269022
1626.017578	-158.363647
1625.021484	-198.271179
1624.024414	-27.533648
1623.028320	-40.538582
1622.031250	25.588411
1621.033203	278.502472
1620.036133	163.864182
1619.038086	204.480331
1618.041016	371.369812
1617.041992	262.810303
1616.043945	-34.403431
1615.045898	120.034195
1614.046875	232.652374
1613.047852	167.096603
1612.048828	91.289009
1611.048828	309.312256
1610.049805	-15.097353
1609.049805	-124.321457
1608.049805	107.239746
1607.048828	-129.980606
1606.048828	164.639359
1605.047852	320.510559
1604.046875	345.574188
1603.045898	171.864258
1602.044922	168.408951
1601.042969	18.574228
1600.041016	109.502190
1599.039063	-280.615631
1598.037109	-113.683350
1597.034180	-72.202530
1596.031250	-320.712769
1595.028320	-148.465591
1594.025391	44.648949
1593.022461	-381.148773
1592.018555	-302.869476
1591.014648	-370.767426
1590.010742	-323.799713
1589.006836	-36.816887
1588.001953	166.569214
1586.997070	338.565552
1585.992188	-21.417395
1584.987305	-8.502210
1583.982422	82.561653
1582.976563	-37.506199
1581.970703	1.341610
1580.964844	107.838371
1579.958984	81.432335
1578.952148	317.907745
1577.945313	182.011856
1576.938477	92.935387
1575.931641	417.478607
1574.924805	-48.942860
1573.916992	249.295227
1572.909180	310.704681
1571.901367	127.631119
1570.893555	284.973053
1569.884766	195.286423
1568.876953	141.881760
1567.868164	335.097412
1566.858398	286.603455
1565.849609	66.650993
1564.839844	-150.763855
1563.830078	-30.894770
1562.820313	130.274872
1561.810547	-53.767483
1560.799805	-97.864548
1559.790039	262.352570
1558.779297	108.984291
1557.767578	248.348160
1556.756836	340.832001
1555.745117	161.082474
1554.733398	227.256622
1553.721680	171.506912
1552.709961	175.120743
1551.697266	248.405243
1550.685547	-35.647243
1549.672852	112.256844
1548.659180	174.518051
1547.646484	446.009216
1546.632813	181.960526
1545.619141	127.180283
1544.605469	397.824036
1543.591797	40.256401
1542.577148	163.086426
1541.562500	22.194048
1540.547852	-28.502995
1539.533203	-58.764584
1538.518555	310.805756
1537.502930	16.779421
1536.487305	65.764595
1535.471680	194.439377
1534.456055	13.351099
1533.439453	-26.116852
1532.422852	73.377556
1531.406250	-90.297691
1530.389648	21.539978
1529.373047	117.616196
1528.355469	7.342994
1527.337891	126.028999
1526.320313	33.302532
1525.302734	-72.514633
1524.284180	253.758514
1523.265625	-84.142189
1522.247070	-92.918098
1521.228516	96.067451
1520.208984	-44.407436
1519.190430	-20.555237
1518.170898	-63.808098
1517.151367	105.960556
1516.130859	31.334906
1515.111328	-259.250641
1514.090820	-180.220032
1513.070313	-86.082024
1512.049805	-177.048691
1511.028320	21.727108
1510.006836	-280.135437
1508.986328	-20.363749
1507.963867	10.768021
1506.942383	-19.887287
1505.919922	164.524521
1504.898438	-130.634537
1503.875977	-85.147743
1502.852539	-55.316895
1501.830078	-194.774414
1500.806641	-11.789097
1499.783203	-123.545158
1498.759766	151.002335
1497.736328	-125.003929
1496.711914	-273.226715
1495.687500	-186.292343
1494.663086	81.944016
1493.638672	-266.372711
1492.613281	47.295364
1491.587891	148.471481
1490.563477	246.839966
1489.537109	199.287842
1488.511719	80.036926
1487.485352	489.188721
1486.458984	114.166328
1485.432617	272.560486
1484.406250	377.083130
1483.379883	315.512695
1482.352539	429.750885
1481.325195	477.429138
1480.297852	575.882629
1479.269531	653.682678
1478.241211	769.484802
1477.213867	744.919983
1476.184570	743.063904
1475.156250	977.921936
1474.127930	1174.301514
1473.098633	1283.833862
1472.069336	1362.601563
1471.040039	1598.946167
1470.009766	1623.818848
1468.979492	1872.373047
1467.950195	1970.632202
1466.918945	2228.836182
1465.888672	2280.885742
1464.857422	2286.990723
1463.827148	2186.247803
1462.795898	2623.974121
1461.763672	2375.554688
1460.732422	2789.927979
1459.700195	3198.891357
1458.667969	3163.340088
1457.635742	3082.003174
1456.603516	2987.896240
1455.570313	2916.520020
1454.537109	3091.074951
1453.503906	3118.379883
1452.470703	3383.872314
1451.436523	3344.980713
1450.403320	3186.936768
1449.369141	3340.464355
1448.333984	3797.768311
1447.299805	3601.460205
1446.264648	3478.557861
1445.230469	3717.637939
1444.194336	3382.009033
1443.159180	3309.628906
1442.124023	3108.204590
1441.087891	2909.314209
1440.051758	2940.558105
1439.015625	2890.843018
1437.978516	2595.908691
1436.941406	2707.906494
1435.904297	2693.496826
1434.867188	2050.111572
1433.830078	1909.522827
1432.791992	2023.952881
1431.754883	1832.901001
1430.715820	1510.629639
1429.677734	1138.046997
1428.639648	1262.584351
1427.600586	882.614563
1426.561523	936.523132
1425.522461	771.081787
1424.482422	759.448486
1423.443359	813.380249
1422.403320	960.499329
1421.363281	329.239990
1420.322266	640.115723
1419.282227	532.959290
1418.241211	282.371826
1417.200195	386.791168
1416.159180	496.240814
1415.117188	364.160126
1414.076172	247.303223
1413.034180	107.894562
1411.992188	174.756424
1410.949219	85.787338
1409.907227	135.162613
1408.864258	-119.443611
1407.821289	399.796387
1406.777344	82.586029
1405.734375	129.683838
1404.690430	76.412918
1403.646484	0.663031
1402.602539	-57.396294
1401.557617	-75.221497
1400.513672	62.587395
1399.468750	145.250748
1398.423828	-0.158770
1397.377930	300.738617
1396.333008	102.955124
1395.287109	223.539978
1394.241211	106.225372
1393.195313	89.260574
1392.148438	104.953476
1391.101563	-51.958351
1390.054688	-56.001190
1389.007813	67.704872
1387.960938	286.559235
1386.913086	70.239388
1385.865234	286.761292
1384.817383	158.328903
1383.769531	107.587494
1382.720703	-285.365112
1381.671875	-120.836021
1380.623047	-136.070694
1379.574219	-335.945557
1378.524414	-103.637726
1377.475586	-3.545258
1376.425781	-93.028717
1375.375977	-82.494125
1374.325195	65.397469
1373.274414	-26.037752
1372.224609	-211.994110
1371.172852	-263.104797
1370.122070	42.445152
1369.070313	200.996460
1368.019531	-93.760750
1366.967773	-84.328934
1365.915039	32.356728
1364.863281	-54.964127
1363.810547	-196.839890
1362.757813	-154.286819
1361.705078	-51.836586
1360.651367	137.820160
1359.598633	128.637634
1358.544922	149.485107
1357.491211	128.261047
1356.436523	30.181614
1355.382813	230.574203
1354.328125	180.133636
1353.273438	403.161682
1352.217773	318.339874
1351.163086	549.110962
1350.107422	310.811737
1349.051758	462.475342
1347.996094	510.073212
1346.939453	590.098206
1345.883789	588.475037
1344.827148	738.311768
1343.769531	1170.908447
1342.712891	1348.254639
1341.655273	1411.735107
1340.598633	1287.131470
1339.540039	1217.263916
1338.482422	1303.677979
1337.423828	1301.126831
1336.366211	1110.683105
1335.307617	1160.587158
1334.248047	1272.534912
1333.189453	1411.878784
1332.129883	1608.254761
1331.070313	1100.046875
1330.010742	1069.406982
1328.950195	1051.346191
1327.890625	865.490112
1326.830078	1090.036865
1325.768555	1213.422119
1324.708008	1250.553101
1323.646484	1213.805054
1322.585938	952.678040
1321.523438	1291.554688
1320.461914	1045.750000
1319.400391	1153.021729
1318.337891	917.640198
1317.275391	1355.722290
1316.211914	1345.151855
1315.149414	1248.542969
1314.085938	1302.492676
1313.022461	1477.345093
1311.958984	1487.304199
1310.894531	1413.735107
1309.831055	1328.103027
1308.766602	1269.782104
1307.701172	1381.488281
1306.636719	1498.275269
1305.571289	1216.711548
1304.505859	1478.979370
1303.440430	1431.526123
1302.375000	1477.703857
1301.308594	1460.150269
1300.242188	1317.482056
1299.175781	1327.380981
1298.109375	1541.321777
1297.041992	1382.106812
1295.975586	1147.049194
1294.908203	1003.090027
1293.839844	1153.844727
1292.772461	1196.769897
1291.704102	994.563293
1290.635742	912.786865
1289.567383	894.967651
1288.498047	607.684387
1287.428711	930.932068
1286.360352	908.732483
1285.290039	867.102722
1284.220703	867.294189
1283.150391	928.860229
1282.080078	1051.757690
1281.009766	1015.669617
1279.939453	996.880493
1278.868164	855.925232
1277.796875	1008.691589
1276.725586	1066.167114
1275.654297	969.737793
1274.582031	1311.016968
1273.509766	1090.219849
1272.437500	1255.687500
1271.365234	957.102478
1270.291992	1413.404907
1269.218750	1513.156860
1268.145508	1573.931763
1267.072266	1524.976563
1265.999023	1461.522583
1264.924805	1495.791626
1263.850586	1244.800171
1262.776367	1376.859863
1261.701172	1677.180664
1260.625977	1697.179321
1259.550781	1787.938599
1258.475586	1391.502197
1257.400391	1484.917969
1256.324219	1700.142334
1255.248047	1611.029053
1254.171875	1526.910645
1253.094727	1786.044922
1252.018555	1400.387451
1250.941406	1708.241943
1249.864258	1534.500488
1248.786133	1411.967896
1247.708008	1586.125977
1246.630859	1536.677002
1245.551758	1450.862427
1244.473633	1656.656860
1243.394531	1619.540649
1242.316406	1572.776855
1241.236328	1572.206909
1240.157227	1714.885132
1239.077148	1578.479614
1237.998047	1505.249023
1236.917969	1344.766113
1235.836914	1351.709351
1234.756836	1205.938721
1233.675781	1256.593384
1232.594727	1222.428101
1231.512695	1389.392456
1230.431641	1149.348755
1229.349609	1405.889160
1228.267578	1052.168823
1227.185547	1311.051514
1226.102539	1289.078979
1225.019531	1013.054565
1223.936523	824.232971
1222.853516	1044.226074
1221.769531	986.038696
1220.686523	695.780701
1219.602539	789.931458
1218.517578	627.880371
1217.433594	506.946503
1216.348633	460.913849
1215.263672	516.294983
1214.178711	603.004700
1213.092773	564.123840
1212.007813	515.567627
1210.921875	954.350220
1209.834961	635.482178
1208.749023	738.738464
1207.662109	817.783447
1206.575195	1130.561768
1205.488281	729.789246
1204.400391	880.894165
1203.313477	581.407898
1202.225586	676.957397
1201.136719	623.110046
1200.048828	501.813538
1198.959961	539.339233
1197.871094	365.026825
1196.782227	84.860054
1195.692383	203.989563
1194.603516	181.110031
1193.513672	-29.367151
1192.423828	-105.240379
1191.333008	51.914291
1190.242188	-45.755978
1189.151367	-45.001640
1188.060547	-272.479340
1186.969727	-288.683624
1185.877930	-168.171204
1184.786133	-124.612709
1183.694336	-42.795483
1182.601563	86.846581
1181.509766	110.797806
1180.416992	-33.213715
1179.323242	141.530396
1178.230469	69.233940
1177.136719	222.069839
1176.042969	-51.682121
1174.949219	246.950806
1173.854492	248.415115
1172.760742	256.931519
1171.666016	33.156498
1170.570313	118.015770
1169.475586	-14.991746
1168.379883	98.266411
1167.284180	-30.174801
1166.188477	-27.213327
1165.091797	202.659256
1163.996094	222.007782
1162.899414	-71.760857
1161.801758	147.974747
1160.705078	264.784271
1159.607422	-38.793205
1158.509766	290.134155
1157.412109	174.907089
1156.313477	176.476791
1155.215820	15.699654
1154.117188	348.471130
1153.017578	-127.301743
1151.918945	333.755920
1150.819336	201.052643
1149.719727	137.346985
1148.620117	40.161793
1147.519531	-88.105118
1146.418945	71.621796
1145.318359	-52.152039
1144.217773	-116.536339
1143.116211	-21.643385
1142.014648	-233.818741
1140.913086	-86.943436
1139.811523	264.183563
1138.708984	-183.745651
1137.606445	-75.503578
1136.503906	156.083649
1135.401367	382.652863
1134.297852	274.069672
1133.194336	500.175629
1132.090820	669.041321
1130.987305	564.727661
1129.882813	818.592102
1128.778320	801.734802
1127.673828	1033.759766
1126.569336	1232.323975
1125.463867	1255.192627
1124.358398	938.958801
1123.252930	1264.879272
1122.146484	884.494568
1121.041016	878.364624
1119.934570	834.182861
1118.828125	901.135254
1117.720703	709.896790
1116.613281	835.686951
1115.505859	476.266663
1114.398438	575.728882
1113.291016	568.580811
1112.182617	688.944336
1111.074219	579.823059
1109.964844	664.375793
1108.856445	588.093872
1107.747070	899.074707
1106.637695	1068.076660
1105.528320	1017.284851
1104.417969	692.553223
1103.307617	964.892517
1102.197266	1182.704834
1101.086914	956.818420
1099.975586	1108.219482
1098.864258	1080.230225
1097.752930	1205.342651
1096.641602	1170.017822
1095.529297	1193.474609
1094.416992	1188.529663
1093.304688	1202.306152
1092.191406	1140.598877
1091.079102	1222.411133
1089.965820	1092.246094
1088.852539	1242.026611
1087.738281	1163.433960
1086.624023	1129.455688
1085.509766	991.930420
1084.395508	974.255188
1083.280273	850.712646
1082.166016	1079.597046
1081.050781	1085.099854
1079.934570	900.258728
1078.819336	931.446655
1077.703125	936.698547
1076.586914	761.145752
1075.469727	1036.098145
1074.353516	994.161499
1073.236328	715.272949
1072.119141	755.337646
1071.000977	584.315613
1069.882813	675.805603
1068.765625	680.504211
1067.646484	776.480713
1066.528320	696.707336
1065.409180	670.761292
1064.290039	759.489563
1063.170898	932.385864
1062.050781	595.033142
1060.930664	669.534668
1059.810547	645.729736
1058.690430	696.731079
1057.569336	448.424561
1056.449219	583.533081
1055.327148	463.822662
1054.206055	545.073303
1053.083984	399.699768
1051.961914	347.782227
1050.839844	265.531189
1049.717773	734.147461
1048.594727	642.487732
1047.471680	322.241577
1046.348633	202.738708
1045.224609	449.388641
1044.101563	327.599976
1042.976563	149.916397
1041.852539	545.592529
1040.728516	298.104279
1039.603516	302.294983
1038.478516	68.992706
1037.352539	-61.744308
1036.227539	156.765640
1035.101563	472.938080
1033.974609	621.487732
1032.848633	388.574524
1031.721680	360.446320
1030.594727	434.679047
1029.467773	527.534180
1028.340820	355.495728
1027.212891	283.493530
1026.084961	37.390347
1024.956055	-350.190613
1023.828125	-194.236877
1022.699219	-337.706696
1021.570313	-290.739594
1020.440430	-104.514725
1019.311523	-307.946198
1018.181641	10.565036
1017.050781	-146.258499
1015.920898	-444.280701
1014.790039	-58.458630
1013.659180	-15.590776
1012.528320	238.150497
1011.396484	410.828827
1010.265625	421.499054
1009.132813	365.142456
1008.000977	239.528595
1006.868164	803.529785
1005.736328	1244.826782
1004.602539	1938.091797
1003.469727	3125.940186
1002.335938	3638.440674
1001.202148	2764.340088
1000.068359	2052.520264
998.933594	1334.245239
997.799805	810.451416
996.665039	349.386322
995.529297	313.391174
994.394531	180.669037
993.258789	133.532578
992.123047	169.625610
990.986328	429.548737
989.849609	143.136780
988.712891	122.105255
987.576172	-89.996384
986.439453	320.226959
985.301758	14.110811
984.164063	219.543625
983.025391	100.452965
981.887695	151.949890
980.749023	47.133324
979.610352	92.109558
978.470703	36.058582
977.332031	0.941376
976.192383	145.365860
975.051758	64.678291
973.912109	-15.753448
972.771484	165.964645
971.630859	221.485992
970.490234	-19.021713
969.348633	395.091278
968.207031	205.586990
967.065430	188.498138
965.923828	47.757782
964.781250	198.596268
963.638672	262.456177
962.496094	276.078949
961.352539	303.675781
960.208984	544.598572
959.065430	343.492859
957.921875	325.949402
956.777344	4.093931
955.632813	300.744080
954.488281	128.293091
953.343750	168.968109
952.198242	63.448170
951.052734	310.442322
949.907227	70.507538
948.760742	235.565430
947.614258	35.097630
946.467773	239.414764
945.321289	306.809845
944.173828	187.130753
943.026367	95.150909
941.878906	389.262665
940.730469	452.962738
939.582031	808.943542
938.433594	309.530853
937.285156	378.491608
936.135742	472.744904
934.987305	261.722260
933.836914	315.417023
932.687500	355.654419
931.537109	248.039581
930.386719	211.317291
929.236328	204.449280
928.084961	222.861313
926.934570	243.776352
925.783203	-26.327801
924.630859	240.786240
923.478516	-78.757622
922.327148	31.812119
921.173828	226.674179
920.021484	-128.318619
918.868164	-264.792084
917.714844	28.354784
916.561523	-59.952362
915.407227	-297.851013
914.252930	-167.682404
913.098633	-157.640274
911.944336	-240.414551
910.789063	-127.855240
909.633789	-264.603455
908.478516	-156.210663
907.322266	-242.604767
906.166016	-226.777222
905.009766	-97.473122
903.853516	-176.431824
902.696289	-71.719490
901.539063	-7.619606
900.381836	31.735687
899.223633	136.887878
898.065430	-185.439438
896.907227	-129.691086
895.749023	161.391113
894.589844	18.423145
893.430664	176.315247
892.271484	-79.252731
891.112305	246.098236
889.952148	63.236332
888.791992	36.430359
887.630859	34.626747
886.470703	299.303497
885.309570	196.173889
884.148438	201.521591
882.986328	303.994415
881.825195	-6.128071
880.663086	110.121994
879.500000	-44.029026
878.337891	137.760178
877.174805	290.293823
876.011719	422.588806
874.847656	298.222900
873.684570	261.806122
872.520508	88.211479
871.355469	169.069229
870.191406	-28.997549
869.026367	243.189163
867.861328	25.122025
866.695313	43.283279
865.530273	277.256317
864.364258	266.262451
863.197266	273.306641
862.031250	8.628156
860.864258	536.764893
859.697266	422.648438
858.530273	371.463165
857.362305	686.085938
856.194336	742.602478
855.026367	693.702942
853.857422	833.195984
852.688477	683.452209
851.519531	894.613159
850.350586	742.687256
849.180664	669.240906
848.010742	839.931946
846.840820	784.382202
845.670898	229.645218
844.500000	149.609558
843.329102	465.608917
842.157227	257.988861
840.986328	428.369385
839.814453	238.655533
838.642578	138.394180
837.469727	257.143677
836.296875	205.968506
835.124023	438.438080
833.951172	594.797607
832.777344	494.253662
831.603516	576.715027
830.429688	551.932800
829.255859	361.968842
828.081055	517.748413
826.906250	566.311523
825.731445	590.222046
824.555664	469.135803
823.379883	610.952515
822.204102	416.165985
821.027344	196.855652
819.851563	46.549278
818.674805	27.546659
817.497070	1.747795
816.320313	-59.791283
815.142578	9.828393
813.963867	30.341038
812.786133	-185.028351
811.607422	-44.728928
810.428711	86.453781
809.250000	-169.237442
808.070313	-111.717667
806.890625	-174.330322
805.710938	7.177477
804.531250	-111.277199
803.350586	-87.799011
802.169922	-108.890518
800.988281	-99.088074
799.807617	-342.326447
798.625977	-272.974609
797.444336	-359.028107
796.261719	-57.361328
795.079102	15.737781
793.896484	-232.613312
792.713867	12.855317
791.530273	308.941132
790.346680	-70.503967
789.163086	154.239670
787.979492	325.569550
786.794922	180.279114
785.610352	286.981384
784.425781	185.584091
783.240234	265.300598
782.054688	459.700012
780.869141	249.454224
779.682617	573.688721
778.496094	597.209900
777.309570	397.508575
776.123047	438.310089
774.935547	180.954803
773.748047	303.021973
772.560547	237.329315
771.373047	52.378269
770.184570	-24.647011
768.996094	310.381042
767.806641	111.730652
766.618164	38.570663
765.428711	159.097809
764.239258	250.749634
763.048828	694.450745
761.858398	767.955750
760.667969	513.343994
759.477539	725.110962
758.286133	857.415894
757.094727	446.301758
755.903320	461.749115
754.710938	558.354736
753.518555	514.110046
752.326172	500.494019
751.133789	568.005493
749.940430	644.124390
748.747070	715.675293
747.553711	119.782562
746.359375	575.191956
745.166016	459.834442
743.970703	583.495117
742.776367	259.632935
741.581055	676.845520
740.385742	350.711548
739.190430	145.163116
737.994141	176.233704
736.797852	382.438171
735.601563	146.125183
734.405273	14.942398
733.208008	100.450996
732.010742	297.469421
730.813477	253.694550
729.615234	363.008209
728.416992	303.862152
727.218750	509.254456
726.020508	504.708649
724.821289	517.636230
723.622070	309.907532
722.422852	268.282623
721.222656	362.081573
720.022461	322.690552
718.822266	189.500778
717.621094	401.188080
716.420898	169.967407
715.218750	508.175598
714.017578	170.317276
712.815430	451.833588
711.614258	325.730225
710.411133	151.838928
709.208984	102.311989
708.005859	74.700508
706.802734	204.003555
705.599609	-184.746948
704.395508	127.651047
703.191406	-64.776550
701.987305	10.624993
700.782227	14.380087
699.577148	111.808891
698.372070	241.981781
697.166992	72.347893
695.960938	29.019501
694.754883	-33.637581
693.548828	-33.067390
692.341797	-151.706573
691.135742	-31.266682
689.927734	-142.881958
688.720703	-193.450607
687.512695	-213.380341
686.304688	1.189556
685.096680	-187.403793
683.888672	-4.942786
682.679688	-288.285004
681.470703	-20.843609
680.260742	-323.001984
679.050781	-202.405106
677.840820	-183.357193
676.630859	-142.387634
675.419922	43.857269
674.209961	-89.949333
672.998047	-145.526886
671.787109	28.462732
670.575195	-160.613739
669.363281	115.470924
668.151367	43.731586
666.938477	43.614376
665.725586	199.308334
664.512695	145.694962
663.299805	-179.706406
662.085938	129.990997
660.872070	133.311569
659.658203	-14.179530
658.443359	129.866882
657.228516	-58.085247
656.013672	-114.212296
654.797852	-267.128998
653.583008	-46.934521
652.366211	436.217773
651.150391	238.520203
649.934570	293.034607
648.717773	196.901871
647.500000	66.460030
646.283203	373.053406
645.065430	184.625900
643.847656	321.146423
642.629883	334.989319
641.411133	183.205780
640.192383	300.144226
638.973633	244.966537
637.753906	116.610603
636.534180	-7.574960
635.314453	-134.078720
634.094727	-43.905022
632.874023	-117.242340
631.653320	13.001956
630.432617	33.340214
629.211914	-120.563255
627.990234	132.629333
626.768555	127.808754
625.545898	383.927673
624.324219	266.282013
623.101563	443.669067
621.877930	187.383865
620.655273	161.658768
619.431641	192.803757
618.208008	237.882904
616.983398	275.403290
615.759766	72.028717
614.535156	89.967430
613.310547	35.933716
612.084961	-143.585205
610.859375	-82.991562
609.633789	-133.107620
608.408203	9.500356
607.181641	-242.978470
605.955078	-23.126757
604.728516	0.174364
