# Supplementary material for: Raman spectroscopy accurately differentiates mucosal healing from non-healing and biochemical changes following biological therapy in inflammatory bowel disease
Source: PLoS One. 2021 Jun 2;16(6):e0252210. doi: 10.1371/journal.pone.0252210 (PMC8172032; doi:10.1371/journal.pone.0252210)
Supplement: S4 Dataset — (ZIP) [file pone.0252210.s006.zip › CD Mucosal healing/EC040-1_base sub CR removed_40__X_-10553.3__Y_37149.1__Z_-58.9107__Time_451.txt]

1714.640625	99.433502
1713.664063	179.521591
1712.687500	-36.431530
1711.709961	-55.982296
1710.733398	2.825427
1709.755859	16.580177
1708.778320	4.092352
1707.799805	53.755978
1706.821289	23.589247
1705.843750	-110.435837
1704.864258	-147.536728
1703.885742	-44.884701
1702.907227	79.646294
1701.927734	-116.444969
1700.948242	-49.809597
1699.968750	-44.215462
1698.988281	79.482758
1698.007813	-61.020435
1697.028320	18.173080
1696.046875	41.649658
1695.066406	6.830299
1694.084961	25.873037
1693.104492	157.513046
1692.123047	78.631424
1691.140625	16.212248
1690.159180	39.647251
1689.176758	47.467194
1688.194336	90.365494
1687.211914	173.644836
1686.228516	75.994095
1685.246094	136.040237
1684.262695	231.066757
1683.279297	337.083069
1682.295898	246.329483
1681.311523	307.744965
1680.327148	292.285126
1679.342773	253.226990
1678.358398	259.765594
1677.374023	298.561920
1676.388672	342.976685
1675.403320	448.856506
1674.417969	448.658813
1673.432617	369.028534
1672.446289	435.885040
1671.459961	614.595764
1670.473633	684.609009
1669.487305	598.189514
1668.500977	671.389221
1667.513672	474.058350
1666.526367	696.395630
1665.539063	897.665955
1664.550781	592.417664
1663.563477	698.640503
1662.575195	781.182129
1661.586914	734.023315
1660.598633	565.195984
1659.609375	629.835754
1658.620117	644.328247
1657.631836	860.323975
1656.641602	843.386292
1655.652344	702.232727
1654.662109	746.604431
1653.672852	590.033264
1652.681641	727.368469
1651.691406	465.416138
1650.701172	674.468994
1649.709961	473.780487
1648.718750	408.148285
1647.727539	485.406311
1646.735352	383.105377
1645.744141	209.674042
1644.751953	297.910156
1643.759766	270.060760
1642.766602	308.341034
1641.774414	280.750000
1640.781250	139.819672
1639.788086	305.082489
1638.794922	180.252686
1637.801758	47.669170
1636.807617	62.873363
1635.813477	93.978027
1634.819336	-11.873110
1633.825195	27.309479
1632.830078	-70.419487
1631.834961	-12.656851
1630.839844	5.657413
1629.844727	-57.571892
1628.849609	-86.499458
1627.853516	-60.106541
1626.857422	-20.518330
1625.861328	0.691724
1624.865234	-99.016068
1623.868164	-161.837860
1622.871094	30.347795
1621.874023	12.267016
1620.876953	-116.115234
1619.879883	123.301811
1618.881836	52.768284
1617.883789	-25.591801
1616.885742	213.702881
1615.887695	77.635704
1614.888672	-13.764111
1613.889648	36.529491
1612.890625	-62.681583
1611.891602	29.553061
1610.892578	-25.055357
1609.892578	219.124268
1608.892578	17.742809
1607.892578	39.109306
1606.892578	-25.980785
1605.891602	55.573563
1604.890625	53.295078
1603.889648	6.496968
1602.888672	82.683426
1601.887695	41.074524
1600.885742	-3.167981
1599.883789	-55.271927
1598.881836	93.931190
1597.879883	-88.948677
1596.876953	-216.912262
1595.874023	-15.643599
1594.871094	39.201855
1593.868164	52.186924
1592.864258	33.778198
1591.861328	-57.768787
1590.857422	-78.863976
1589.853516	12.200850
1588.848633	-170.771774
1587.844727	-72.020790
1586.839844	65.737518
1585.834961	49.547241
1584.830078	132.350647
1583.824219	170.743683
1582.819336	190.816452
1581.813477	-140.862549
1580.807617	149.979874
1579.800781	16.195017
1578.794922	33.387371
1577.788086	58.300400
1576.781250	54.502224
1575.773438	-63.846878
1574.766602	12.856918
1573.758789	120.648682
1572.750977	64.518417
1571.743164	47.320190
1570.735352	-76.503494
1569.726563	-0.300335
1568.718750	49.813522
1567.708984	-71.598564
1566.700195	12.086650
1565.691406	-41.937889
1564.681641	41.524376
1563.671875	10.688701
1562.662109	-28.005943
1561.652344	-92.710876
1560.641602	68.123825
1559.630859	81.018608
1558.620117	41.975613
1557.609375	-38.605530
1556.597656	25.843483
1555.586914	74.636986
1554.575195	133.671097
1553.563477	94.194061
1552.550781	-103.276772
1551.539063	-28.990675
1550.526367	-97.154610
1549.513672	80.389854
1548.500977	151.718002
1547.487305	-2.061756
1546.473633	-80.890717
1545.459961	-48.630013
1544.446289	45.547741
1543.432617	103.420166
1542.417969	81.091499
1541.404297	84.513290
1540.389648	23.284340
1539.374023	103.966316
1538.359375	70.968407
1537.343750	117.879227
1536.328125	95.025269
1535.312500	66.932465
1534.296875	51.657017
1533.280273	178.092758
1532.263672	-48.750755
1531.247070	154.790207
1530.230469	97.926270
1529.212891	46.145786
1528.196289	112.779755
1527.178711	-8.674364
1526.160156	106.669708
1525.142578	-45.783226
1524.124023	95.085960
1523.106445	63.452919
1522.087891	-6.837878
1521.068359	48.818729
1520.049805	-57.592506
1519.030273	-17.528265
1518.010742	19.871059
1516.991211	46.900387
1515.971680	4.483567
1514.951172	-50.839024
1513.930664	-24.045311
1512.910156	-66.649864
1511.889648	-57.973892
1510.868164	1.938827
1509.846680	20.707376
1508.826172	65.059509
1507.803711	-24.044878
1506.782227	125.273506
1505.759766	66.822151
1504.737305	-19.859568
1503.714844	-75.819275
1502.692383	-119.008911
1501.668945	-67.488258
1500.646484	12.127579
1499.623047	-118.284187
1498.599609	-15.781414
1497.575195	-84.840080
1496.550781	-107.872406
1495.527344	-8.159563
1494.502930	-44.090416
1493.477539	-41.716534
1492.453125	-49.607243
1491.427734	-77.999290
1490.402344	-78.320213
1489.376953	33.715492
1488.350586	35.823933
1487.325195	-56.580387
1486.298828	-77.515831
1485.272461	-19.358921
1484.245117	288.805542
1483.218750	313.615051
1482.191406	243.987457
1481.164063	306.966339
1480.136719	204.153656
1479.108398	391.943939
1478.080078	434.351563
1477.052734	316.194672
1476.023438	259.178528
1474.995117	551.102539
1473.965820	572.944763
1472.937500	505.658661
1471.908203	458.728943
1470.877930	701.891357
1469.848633	525.140442
1468.818359	668.940369
1467.788086	619.380859
1466.757813	714.754333
1465.727539	657.546448
1464.696289	714.707275
1463.665039	771.830383
1462.633789	823.836182
1461.602539	977.406494
1460.570313	975.988525
1459.539063	1030.430298
1458.506836	1064.524048
1457.473633	1057.982910
1456.441406	863.700073
1455.408203	966.274170
1454.375000	1078.948364
1453.341797	968.443665
1452.308594	1144.445801
1451.274414	1203.777954
1450.241211	1217.488159
1449.207031	1340.122437
1448.171875	1287.932251
1447.137695	1268.703003
1446.102539	1403.918213
1445.067383	1174.587524
1444.032227	1261.703125
1442.997070	971.799622
1441.960938	932.454773
1440.924805	1052.473022
1439.888672	977.758789
1438.852539	1014.324951
1437.816406	815.840515
1436.779297	700.836670
1435.742188	777.906555
1434.705078	769.087463
1433.666992	654.221008
1432.629883	509.140869
1431.591797	462.580933
1430.553711	552.345276
1429.514648	278.756042
1428.476563	378.665131
1427.437500	135.551788
1426.398438	192.631042
1425.359375	400.975098
1424.320313	228.676727
1423.280273	361.381439
1422.240234	174.104843
1421.200195	70.063629
1420.159180	157.481537
1419.119141	101.397171
1418.078125	146.052063
1417.037109	168.075760
1415.996094	79.420258
1414.954102	-94.697411
1413.912109	148.796463
1412.870117	266.503265
1411.828125	145.374893
1410.786133	84.663101
1409.743164	154.681717
1408.700195	6.140900
1407.657227	-44.330746
1406.614258	86.077026
1405.570313	43.225082
1404.527344	-2.061361
1403.483398	55.605751
1402.438477	140.888306
1401.394531	-190.232559
1400.349609	-79.755264
1399.304688	-252.621628
1398.259766	-11.713937
1397.214844	-49.071693
1396.168945	141.666260
1395.123047	257.214081
1394.077148	187.409134
1393.031250	300.499939
1391.984375	238.326309
1390.937500	-76.590279
1389.890625	31.634378
1388.843750	69.808266
1387.796875	148.047958
1386.749023	-41.312382
1385.701172	242.064758
1384.653320	17.879902
1383.604492	-6.203585
1382.556641	-110.175621
1381.507813	-56.656963
1380.458984	-18.088797
1379.410156	-59.391796
1378.360352	86.628876
1377.310547	167.745682
1376.260742	4.308405
1375.210938	100.497841
1374.161133	27.070972
1373.110352	135.795105
1372.059570	-59.678768
1371.008789	116.449226
1369.957031	-91.286865
1368.906250	27.577326
1367.854492	56.753410
1366.802734	78.505257
1365.750000	18.119049
1364.698242	-4.825202
1363.645508	129.115982
1362.592773	213.285263
1361.540039	93.448212
1360.486328	105.561119
1359.433594	97.840042
1358.379883	-26.692894
1357.326172	50.255760
1356.271484	157.050705
1355.216797	52.638550
1354.163086	196.780121
1353.107422	224.162903
1352.052734	-24.051405
1350.998047	219.497055
1349.942383	465.475952
1348.886719	326.737732
1347.830078	235.253876
1346.774414	329.925323
1345.717773	330.362366
1344.661133	467.234497
1343.604492	688.393921
1342.546875	406.368988
1341.490234	563.132263
1340.432617	484.520111
1339.375000	668.551270
1338.316406	461.285522
1337.258789	481.947845
1336.200195	485.324219
1335.141602	706.532715
1334.082031	551.610840
1333.023438	409.185425
1331.963867	704.617981
1330.904297	455.998077
1329.844727	514.077087
1328.784180	532.632935
1327.723633	249.768616
1326.663086	621.755005
1325.602539	566.330872
1324.541992	582.593262
1323.480469	687.772400
1322.418945	676.942627
1321.357422	624.213684
1320.295898	576.490295
1319.233398	526.362122
1318.170898	528.092773
1317.108398	574.250000
1316.045898	650.014709
1314.982422	624.738586
1313.918945	722.719055
1312.855469	736.941833
1311.791992	647.755859
1310.728516	701.471863
1309.664063	585.330322
1308.599609	560.350281
1307.535156	747.053284
1306.469727	589.267944
1305.404297	561.957275
1304.338867	534.696777
1303.273438	544.365479
1302.208008	740.886536
1301.141602	627.692993
1300.075195	612.866882
1299.008789	669.322449
1297.942383	556.320618
1296.875000	583.359009
1295.807617	666.881897
1294.740234	561.409851
1293.672852	502.637482
1292.604492	453.729401
1291.537109	532.421204
1290.468750	383.042114
1289.399414	505.893188
1288.331055	383.602325
1287.261719	643.687500
1286.192383	450.412811
1285.123047	688.372253
1284.052734	497.664215
1282.983398	387.865601
1281.913086	334.436951
1280.841797	577.188049
1279.771484	582.507080
1278.700195	372.557861
1277.628906	448.880737
1276.557617	505.626251
1275.486328	339.889191
1274.414063	518.871765
1273.341797	614.705994
1272.269531	727.613708
1271.197266	354.403564
1270.124023	442.918457
1269.050781	402.004242
1267.977539	602.779236
1266.904297	679.010071
1265.830078	677.134399
1264.756836	482.558563
1263.681641	502.688080
1262.607422	539.887207
1261.533203	606.327881
1260.458008	533.816101
1259.382813	553.935852
1258.307617	644.697937
1257.231445	681.835083
1256.155273	575.283813
1255.079102	466.346039
1254.002930	452.382233
1252.926758	715.843750
1251.849609	446.361633
1250.772461	687.806091
1249.695313	369.804199
1248.617188	433.657990
1247.540039	682.223877
1246.461914	500.508087
1245.382813	719.771484
1244.304688	640.140076
1243.225586	640.676697
1242.146484	626.635376
1241.067383	440.229218
1239.988281	460.194672
1238.908203	421.899261
1237.828125	468.517883
1236.748047	595.142578
1235.667969	750.796082
1234.586914	431.180695
1233.505859	402.553528
1232.424805	475.701904
1231.343750	507.613434
1230.261719	304.531464
1229.179688	406.654510
1228.097656	336.811035
1227.015625	346.858734
1225.932617	318.155182
1224.850586	429.782013
1223.767578	372.000946
1222.683594	304.544708
1221.600586	215.337814
1220.516602	218.003250
1219.432617	201.307175
1218.347656	145.928436
1217.263672	148.530960
1216.178711	170.424179
1215.093750	346.822601
1214.008789	342.049896
1212.922852	148.982056
1211.836914	354.134491
1210.750977	351.685394
1209.665039	411.919373
1208.579102	146.542938
1207.492188	228.428146
1206.405273	269.267334
1205.318359	271.498474
1204.230469	49.621510
1203.142578	124.093544
1202.054688	82.902397
1200.966797	65.772240
1199.877930	159.341629
1198.790039	43.459126
1197.701172	221.135651
1196.611328	73.937126
1195.522461	97.531685
1194.432617	116.266022
1193.342773	-81.404358
1192.252930	-65.117485
1191.162109	-87.326759
1190.072266	-23.074629
1188.981445	-14.136688
1187.889648	-149.323868
1186.798828	229.277664
1185.707031	-117.202576
1184.615234	42.767441
1183.523438	-157.247101
1182.430664	24.161596
1181.337891	-96.708694
1180.245117	134.871338
1179.152344	9.155406
1178.059570	-44.652542
1176.965820	-93.690712
1175.872070	-70.886681
1174.778320	-2.632177
1173.683594	77.515594
1172.588867	76.197548
1171.494141	50.904827
1170.399414	-27.056980
1169.303711	62.418900
1168.208984	32.236908
1167.113281	-217.958694
1166.016602	-1.933667
1164.920898	-84.794044
1163.824219	-0.402574
1162.727539	43.297134
1161.630859	77.381294
1160.533203	180.648895
1159.435547	-50.396236
1158.337891	28.901234
1157.240234	79.486725
1156.141602	-25.070333
1155.043945	209.076889
1153.944336	223.679306
1152.845703	-38.315464
1151.747070	212.229416
1150.647461	283.888123
1149.547852	60.045788
1148.447266	74.450371
1147.347656	-94.553642
1146.247070	124.550995
1145.146484	136.428864
1144.044922	-94.483643
1142.944336	-108.814400
1141.842773	-70.853004
1140.741211	-73.378044
1139.638672	-109.234459
1138.537109	-50.023441
1137.434570	23.374395
1136.332031	108.581017
1135.228516	10.792442
1134.125977	176.634323
1133.022461	-44.668663
1131.917969	109.153328
1130.814453	182.183197
1129.709961	169.717728
1128.605469	370.722961
1127.500977	284.625122
1126.396484	542.350464
1125.291016	465.658295
1124.185547	196.990433
1123.080078	276.735046
1121.973633	389.569427
1120.868164	229.952042
1119.761719	20.641256
1118.654297	43.392414
1117.547852	92.143669
1116.440430	256.785095
1115.333008	161.085907
1114.225586	-10.286347
1113.117188	189.641434
1112.008789	20.640491
1110.900391	-11.221171
1109.791992	-5.286676
1108.682617	69.126007
1107.573242	65.532387
1106.463867	168.181168
1105.354492	13.417733
1104.244141	250.517838
1103.133789	253.861359
1102.023438	379.864990
1100.913086	486.919128
1099.801758	556.164673
1098.690430	248.126114
1097.579102	246.639206
1096.467773	527.927307
1095.355469	326.065887
1094.243164	355.120575
1093.130859	325.271851
1092.017578	283.640076
1090.905273	157.277725
1089.791992	209.808685
1088.677734	314.056946
1087.564453	462.945129
1086.450195	353.051208
1085.335938	316.084442
1084.221680	377.852295
1083.106445	465.426361
1081.991211	254.551086
1080.875977	365.586670
1079.760742	281.635498
1078.644531	284.584625
1077.528320	294.569153
1076.412109	109.750061
1075.295898	124.453407
1074.178711	237.663879
1073.061523	371.927734
1071.944336	224.757584
1070.826172	194.857849
1069.708984	261.070221
1068.590820	186.656265
1067.471680	234.087585
1066.353516	54.325951
1065.234375	136.894699
1064.115234	240.497314
1062.996094	245.758682
1061.875977	159.761246
1060.755859	87.846169
1059.635742	261.548492
1058.515625	145.232361
1057.394531	96.766380
1056.273438	141.821762
1055.152344	161.163040
1054.031250	122.105515
1052.909180	57.380161
1051.787109	-14.305735
1050.665039	42.452965
1049.541992	85.190025
1048.418945	137.257202
1047.295898	89.004944
1046.172852	92.103996
1045.048828	83.554031
1043.925781	165.954926
1042.801758	68.864746
1041.676758	172.230667
1040.552734	-1.649328
1039.427734	106.388420
1038.302734	253.986450
1037.176758	164.075226
1036.050781	83.540390
1034.924805	82.187424
1033.798828	69.229027
1032.672852	112.125938
1031.545898	238.737442
1030.418945	90.993919
1029.291992	-133.349930
1028.164063	-97.309784
1027.036133	31.672590
1025.908203	-6.601285
1024.780273	43.416187
1023.651367	-17.996592
1022.522461	48.310234
1021.393555	-105.823761
1020.264648	-229.689880
1019.134766	-216.622910
1018.004883	-254.539551
1016.875000	-123.161804
1015.744141	-42.802883
1014.613281	132.565674
1013.482422	-169.347504
1012.351563	24.580286
1011.219727	-68.682800
1010.088867	-4.428633
1008.956055	-120.707962
1007.824219	100.962769
1006.691406	301.747925
1005.558594	442.347473
1004.425781	883.539246
1003.292969	1181.236938
1002.159180	984.215454
1001.025391	697.212708
999.891602	438.114868
998.756836	213.826004
997.622070	61.275139
996.487305	45.054508
995.352539	158.143066
994.216797	236.610031
993.081055	29.024809
991.945313	206.765717
990.808594	-35.207291
989.672852	-44.165485
988.536133	142.839966
987.398438	-55.013683
986.261719	-155.957031
985.124023	-300.567383
983.986328	17.786699
982.847656	103.523376
981.709961	-59.295422
980.571289	63.347107
979.432617	-124.585876
978.292969	-75.479752
977.153320	-88.426178
976.013672	66.510574
974.874023	90.424393
973.734375	75.319344
972.593750	85.543617
971.453125	-92.514328
970.311523	103.849251
969.170898	-16.623398
968.029297	28.264183
966.886719	89.247536
965.745117	-8.028125
964.602539	-66.214722
963.459961	-76.163528
962.317383	216.555099
961.173828	151.650085
960.030273	43.296268
958.886719	203.080505
957.743164	197.945068
956.598633	41.740574
955.454102	199.292038
954.309570	91.337555
953.165039	187.137711
952.019531	24.444626
950.874023	33.417000
949.727539	101.888092
948.582031	156.670212
947.435547	133.773880
946.289063	58.391670
945.141602	76.756393
943.995117	165.971893
942.847656	255.197433
941.699219	259.969910
940.551758	136.991440
939.403320	78.010414
938.254883	329.350800
937.105469	85.725052
935.957031	145.524338
934.807617	73.129158
933.658203	155.795837
932.507813	124.547523
931.357422	56.917759
930.207031	187.506592
929.056641	12.982403
927.906250	59.395416
926.754883	413.067749
925.603516	-11.521058
924.451172	69.127892
923.298828	56.544781
922.146484	0.814889
920.994141	183.835983
919.841797	5.474570
918.688477	-122.775169
917.535156	-114.627502
916.380859	82.048515
915.227539	-116.380325
914.073242	-185.290054
912.918945	-38.534824
911.763672	19.705870
910.608398	-132.994492
909.453125	93.135750
908.297852	-107.042938
907.141602	-26.020514
905.985352	-22.048885
904.829102	-110.933617
903.672852	-9.473448
902.515625	89.706955
901.358398	19.073278
900.201172	165.799408
899.042969	108.821251
897.884766	-153.979584
896.726563	-147.462494
895.568359	-32.373531
894.409180	207.030884
893.250000	25.938839
892.090820	-33.016903
890.930664	244.702240
889.771484	5.078601
888.611328	-53.758881
887.450195	108.698578
886.289063	304.956238
885.128906	-110.380173
883.966797	47.521198
882.805664	286.565643
881.643555	185.016052
880.481445	130.872681
879.319336	223.271133
878.156250	162.412216
876.993164	117.364441
875.830078	187.214615
874.666016	83.657684
873.502930	214.285782
872.338867	86.030937
871.173828	90.601997
870.009766	50.185795
868.844727	43.527851
867.679688	268.477844
866.513672	342.706329
865.348633	362.962585
864.182617	257.378876
863.015625	187.787094
861.849609	136.194321
860.682617	84.621498
859.515625	192.452484
858.347656	286.759186
857.180664	327.166870
856.012695	176.872284
854.843750	192.598877
853.675781	369.745422
852.506836	324.874847
851.337891	219.503799
850.167969	214.995255
848.999023	452.399384
847.829102	349.269318
846.658203	210.348068
845.488281	37.899822
844.317383	22.168037
843.146484	187.652954
841.975586	312.775421
840.803711	118.021378
839.631836	198.341309
838.459961	294.245941
837.287109	238.117676
836.114258	45.703972
834.941406	257.650360
833.768555	331.014496
832.594727	181.052750
831.420898	247.645538
830.247070	186.977539
829.072266	128.536530
827.898438	310.988800
826.722656	181.120773
825.547852	214.033035
824.372070	175.568207
823.196289	232.906830
822.020508	-39.540771
820.844727	44.477608
819.667969	219.716293
818.491211	92.059120
817.313477	251.544571
816.136719	37.077984
814.958984	-43.846954
813.781250	17.572748
812.602539	-38.933048
811.423828	89.064728
810.245117	-36.415916
809.066406	153.651855
807.886719	-78.508003
806.707031	-41.859722
805.527344	87.986877
804.346680	-66.429802
803.166992	7.784862
801.985352	-9.061771
800.804688	-147.955460
799.623047	-31.778072
798.441406	-197.304916
797.259766	-225.357529
796.078125	-242.362854
794.895508	79.600235
793.712891	-57.190559
792.529297	-56.653957
791.346680	-84.948959
790.163086	30.607653
788.978516	-135.010605
787.794922	332.212372
786.610352	170.929443
785.425781	-118.596870
784.241211	-10.046112
783.055664	319.454956
781.870117	89.622231
780.684570	261.975464
779.498047	107.271713
778.311523	36.514179
777.125000	93.802811
775.938477	84.795212
774.750977	69.122421
773.563477	-85.588013
772.375977	4.575513
771.187500	50.541908
769.999023	-29.230013
768.810547	93.783768
767.622070	104.306541
766.432617	147.825806
765.243164	279.390503
764.053711	219.263077
762.863281	282.412506
761.672852	292.666260
760.482422	313.878662
759.291992	352.643402
758.100586	373.752716
756.909180	223.290161
755.717773	130.024323
754.525391	16.982798
753.333008	396.202484
752.140625	94.145447
750.948242	104.097916
749.754883	320.432281
748.561523	-1.245951
747.368164	171.056610
746.173828	49.197750
744.979492	181.862213
743.785156	79.749550
742.590820	122.391380
741.395508	145.256851
740.200195	5.898092
739.003906	-8.514534
737.808594	-25.123114
736.612305	-118.401810
735.416016	105.861847
734.218750	-59.679321
733.021484	227.911819
731.824219	-173.925644
730.626953	4.154574
729.428711	-30.013941
728.230469	18.922062
727.032227	205.559921
725.833984	116.718689
724.634766	137.172424
723.435547	445.985382
722.235352	71.034187
721.036133	250.896851
719.835938	39.909935
718.635742	130.223648
717.434570	235.776230
716.233398	105.687592
715.032227	270.110840
713.831055	107.397293
712.628906	160.593643
711.426758	-28.138252
710.224609	36.001167
709.021484	195.981461
707.818359	170.785721
706.615234	-30.743584
705.412109	-23.165342
704.208008	-46.034367
703.003906	74.748459
701.799805	17.125147
700.594727	116.152229
699.389648	80.358345
698.184570	172.876816
696.979492	-8.453003
695.773438	-31.041399
694.567383	-101.369774
693.361328	-4.388954
692.154297	-31.178190
690.947266	-277.162506
689.740234	34.788181
688.533203	12.490384
687.325195	-116.047325
686.117188	7.107043
684.909180	-38.871784
683.700195	19.274666
682.491211	75.279793
681.282227	-111.366501
680.072266	61.726952
678.863281	94.023590
677.653320	46.242535
676.442383	-31.770102
675.232422	-96.701874
674.021484	-14.413778
672.810547	-148.434341
671.598633	130.746307
670.386719	139.571960
669.174805	40.362450
667.962891	34.186497
666.750000	19.422745
665.537109	-101.133247
664.324219	3.032102
663.110352	187.089066
661.897461	90.477440
660.683594	-55.682976
659.468750	-121.894814
658.254883	-62.910480
657.040039	17.655107
655.824219	-22.528435
654.609375	23.575689
653.393555	5.034747
652.177734	-19.930515
650.960938	86.551605
649.745117	141.321457
648.528320	-57.996826
647.311523	-26.862310
646.093750	83.902390
644.875977	24.636477
643.658203	85.872208
642.440430	18.032194
641.221680	225.448914
640.002930	-35.891232
638.784180	87.589684
637.564453	189.499481
636.344727	188.213257
635.125000	-83.732147
633.905273	136.130432
632.684570	87.487343
631.463867	47.388084
630.243164	256.151215
629.021484	95.740997
627.799805	-101.146660
626.578125	102.946159
625.356445	-12.596283
624.133789	287.601318
622.911133	315.385681
621.688477	298.024475
620.464844	162.709564
619.241211	93.670296
618.017578	60.875950
616.793945	-139.051407
615.569336	73.903564
614.344727	-19.402437
613.120117	-130.017960
611.894531	-31.275625
610.668945	105.630196
609.443359	-146.836166
608.216797	23.620962
606.991211	-64.838226
605.764648	-40.400143
604.537109	111.784767
