# Supplementary material for: Raman spectroscopy accurately differentiates mucosal healing from non-healing and biochemical changes following biological therapy in inflammatory bowel disease
Source: PLoS One. 2021 Jun 2;16(6):e0252210. doi: 10.1371/journal.pone.0252210 (PMC8172032; doi:10.1371/journal.pone.0252210)
Supplement: S4 Dataset — (ZIP) [file pone.0252210.s006.zip › CD Mucosal healing/EC041-2_base sub CR removed_97__X_-15805.3__Y_36005.9__Z_178.8__Time_1106.txt]

1714.793945	55.546341
1713.817383	29.326996
1712.840820	98.443123
1711.864258	57.854382
1710.886719	-11.950750
1709.909180	-159.172379
1708.931641	36.972279
1707.953125	-10.507495
1706.975586	30.742779
1705.997070	-34.866756
1705.018555	20.334152
1704.040039	-7.164897
1703.060547	-101.269699
1702.081055	-37.168289
1701.101563	-10.235230
1700.122070	14.322114
1699.142578	-51.725868
1698.162109	-45.276474
1697.181641	-3.773602
1696.201172	19.320450
1695.220703	-56.119465
1694.239258	-24.401463
1693.257813	-136.568832
1692.276367	-93.542290
1691.294922	72.545776
1690.313477	38.749329
1689.331055	7.929250
1688.348633	220.137314
1687.366211	45.917126
1686.383789	16.038227
1685.400391	151.710175
1684.416992	260.975952
1683.433594	-31.785065
1682.450195	43.444576
1681.465820	-64.817375
1680.482422	0.323497
1679.498047	94.990440
1678.512695	38.206581
1677.528320	11.009707
1676.542969	101.129906
1675.558594	93.104088
1674.572266	154.459686
1673.586914	205.436905
1672.601563	160.987289
1671.615234	55.700104
1670.628906	404.956848
1669.642578	55.847702
1668.655273	307.205139
1667.668945	311.832581
1666.681641	231.764893
1665.694336	96.251526
1664.706055	210.389313
1663.718750	162.931152
1662.730469	269.507813
1661.742188	259.614197
1660.753906	199.585052
1659.764648	428.624603
1658.775391	215.343094
1657.787109	264.589233
1656.796875	409.332001
1655.807617	80.308327
1654.818359	233.363297
1653.828125	132.482376
1652.837891	275.238342
1651.846680	127.134079
1650.856445	201.420197
1649.865234	307.564423
1648.874023	223.499603
1647.882813	303.487549
1646.891602	151.076263
1645.899414	300.027832
1644.907227	129.487885
1643.915039	25.176750
1642.922852	121.681496
1641.930664	252.587234
1640.937500	-41.282612
1639.944336	-28.871937
1638.951172	57.504047
1637.957031	-72.283966
1636.963867	-6.805604
1635.969727	37.657001
1634.975586	-149.704269
1633.981445	2.988868
1632.986328	-62.929840
1631.991211	-41.826347
1630.996094	-89.106438
1630.000977	53.244057
1629.005859	-57.048241
1628.009766	-25.138763
1627.013672	-3.700807
1626.017578	30.939152
1625.021484	-5.375885
1624.024414	-141.524078
1623.028320	-261.791138
1622.031250	12.204667
1621.033203	44.415051
1620.036133	18.865232
1619.038086	-145.823914
1618.041016	93.916275
1617.041992	10.707608
1616.043945	-48.820896
1615.045898	114.715508
1614.046875	-62.822735
1613.047852	145.253967
1612.048828	-21.706776
1611.048828	125.985756
1610.049805	77.049316
1609.049805	-26.897715
1608.049805	70.917015
1607.048828	16.765036
1606.048828	72.609467
1605.047852	78.669479
1604.046875	82.091217
1603.045898	153.530960
1602.044922	253.696274
1601.042969	79.130943
1600.041016	-66.620636
1599.039063	185.086823
1598.037109	60.222401
1597.034180	-56.787212
1596.031250	-87.558365
1595.028320	85.407509
1594.025391	78.039207
1593.022461	-18.155779
1592.018555	-28.208170
1591.014648	186.162689
1590.010742	264.691010
1589.006836	74.403625
1588.001953	-19.350296
1586.997070	6.838289
1585.992188	19.918228
1584.987305	-37.452583
1583.982422	30.232941
1582.976563	-68.939651
1581.970703	94.971504
1580.964844	-19.937454
1579.958984	107.296852
1578.952148	80.801468
1577.945313	153.149124
1576.938477	51.040691
1575.931641	-40.693489
1574.924805	65.218376
1573.916992	129.392029
1572.909180	167.457993
1571.901367	-171.489975
1570.893555	136.742508
1569.884766	127.761848
1568.876953	-37.159042
1567.868164	229.033829
1566.858398	-19.109680
1565.849609	-95.887779
1564.839844	162.095505
1563.830078	-29.045691
1562.820313	161.182327
1561.810547	156.702484
1560.799805	-13.839041
1559.790039	-67.719116
1558.779297	153.097198
1557.767578	13.491264
1556.756836	11.185418
1555.745117	135.718140
1554.733398	109.890831
1553.721680	133.182022
1552.709961	78.708435
1551.697266	18.984592
1550.685547	-27.859617
1549.672852	59.751144
1548.659180	139.467728
1547.646484	154.415771
1546.632813	102.037933
1545.619141	75.442451
1544.605469	219.337234
1543.591797	223.555267
1542.577148	-100.398109
1541.562500	203.296799
1540.547852	72.972092
1539.533203	51.043407
1538.518555	140.022598
1537.502930	-65.305862
1536.487305	157.638046
1535.471680	52.819927
1534.456055	9.854310
1533.439453	41.587006
1532.422852	132.510620
1531.406250	84.146034
1530.389648	2.225606
1529.373047	61.944118
1528.355469	155.031433
1527.337891	145.002167
1526.320313	91.134697
1525.302734	44.935913
1524.284180	135.058853
1523.265625	-96.526863
1522.247070	65.462585
1521.228516	42.150429
1520.208984	-168.922287
1519.190430	118.722443
1518.170898	20.666031
1517.151367	-54.291309
1516.130859	4.292203
1515.111328	80.772087
1514.090820	-2.057263
1513.070313	56.285351
1512.049805	-13.793954
1511.028320	67.491623
1510.006836	212.823700
1508.986328	-180.618805
1507.963867	-217.499435
1506.942383	-90.315445
1505.919922	-86.292686
1504.898438	-2.865448
1503.875977	-4.090808
1502.852539	-20.744305
1501.830078	6.112142
1500.806641	30.340174
1499.783203	-160.538635
1498.759766	27.440069
1497.736328	-140.410675
1496.711914	-149.613113
1495.687500	20.205580
1494.663086	-127.203575
1493.638672	42.465134
1492.613281	53.524822
1491.587891	72.214188
1490.563477	149.643112
1489.537109	45.608135
1488.511719	-50.738914
1487.485352	92.955032
1486.458984	-59.590717
1485.432617	81.440781
1484.406250	82.033478
1483.379883	115.771904
1482.352539	141.813705
1481.325195	14.807938
1480.297852	132.617462
1479.269531	-93.793495
1478.241211	74.923401
1477.213867	187.508087
1476.184570	195.561172
1475.156250	241.819016
1474.127930	280.408905
1473.098633	229.857513
1472.069336	248.048325
1471.040039	289.133179
1470.009766	396.339935
1468.979492	406.837189
1467.950195	381.734894
1466.918945	491.389526
1465.888672	351.879089
1464.857422	499.626556
1463.827148	360.185394
1462.795898	365.612335
1461.763672	465.016205
1460.732422	389.175934
1459.700195	445.392456
1458.667969	826.508972
1457.635742	760.821777
1456.603516	507.419983
1455.570313	596.591980
1454.537109	533.573486
1453.503906	645.561096
1452.470703	607.951416
1451.436523	613.456848
1450.403320	788.773621
1449.369141	839.888550
1448.333984	850.471802
1447.299805	696.480286
1446.264648	828.674255
1445.230469	720.374695
1444.194336	579.231995
1443.159180	698.805969
1442.124023	664.049133
1441.087891	609.098633
1440.051758	551.677795
1439.015625	620.720337
1437.978516	497.669098
1436.941406	528.853699
1435.904297	716.704773
1434.867188	477.635376
1433.830078	438.212769
1432.791992	232.201294
1431.754883	192.932404
1430.715820	231.942520
1429.677734	91.839432
1428.639648	90.589592
1427.600586	215.483826
1426.561523	123.513199
1425.522461	66.924553
1424.482422	80.973640
1423.443359	-48.563740
1422.403320	-14.241219
1421.363281	105.758095
1420.322266	99.831673
1419.282227	41.093697
1418.241211	193.875626
1417.200195	-45.966888
1416.159180	-107.002640
1415.117188	81.084961
1414.076172	-67.873749
1413.034180	47.311489
1411.992188	-116.557732
1410.949219	53.988617
1409.907227	-64.465752
1408.864258	-37.098370
1407.821289	17.943787
1406.777344	15.251996
1405.734375	-100.359138
1404.690430	82.853149
1403.646484	158.126343
1402.602539	-32.550064
1401.557617	-32.433228
1400.513672	-64.855728
1399.468750	-9.445407
1398.423828	158.818008
1397.377930	43.825935
1396.333008	51.743282
1395.287109	34.656471
1394.241211	-27.449705
1393.195313	23.227549
1392.148438	229.173599
1391.101563	-108.121147
1390.054688	40.323788
1389.007813	96.185135
1387.960938	89.540009
1386.913086	35.431595
1385.865234	-113.615929
1384.817383	-5.031363
1383.769531	1.086538
1382.720703	-47.721806
1381.671875	-33.986244
1380.623047	22.267656
1379.574219	248.380524
1378.524414	97.426155
1377.475586	103.870621
1376.425781	-46.866772
1375.375977	-127.613220
1374.325195	-36.137558
1373.274414	55.357880
1372.224609	-35.155685
1371.172852	-53.283665
1370.122070	133.048401
1369.070313	-22.051048
1368.019531	64.651451
1366.967773	-25.488386
1365.915039	-28.373150
1364.863281	145.584717
1363.810547	-58.858406
1362.757813	45.451843
1361.705078	-141.352203
1360.651367	216.783401
1359.598633	122.157501
1358.544922	-54.438843
1357.491211	226.538986
1356.436523	246.458572
1355.382813	122.295044
1354.328125	-46.489285
1353.273438	72.990761
1352.217773	55.876362
1351.163086	150.554291
1350.107422	71.471588
1349.051758	133.936035
1347.996094	275.822937
1346.939453	368.076447
1345.883789	189.998749
1344.827148	136.024643
1343.769531	30.052988
1342.712891	370.325165
1341.655273	177.705917
1340.598633	346.938354
1339.540039	295.679077
1338.482422	318.782715
1337.423828	275.063538
1336.366211	318.047485
1335.307617	484.791107
1334.248047	463.450043
1333.189453	296.208221
1332.129883	361.557922
1331.070313	258.772827
1330.010742	212.928329
1328.950195	347.565735
1327.890625	299.321716
1326.830078	293.128357
1325.768555	217.806244
1324.708008	327.766205
1323.646484	403.139771
1322.585938	327.943115
1321.523438	309.562103
1320.461914	323.298645
1319.400391	433.262573
1318.337891	311.373413
1317.275391	544.629944
1316.211914	383.375488
1315.149414	310.948151
1314.085938	245.965225
1313.022461	299.287689
1311.958984	409.259399
1310.894531	339.437744
1309.831055	464.167328
1308.766602	409.174133
1307.701172	349.298157
1306.636719	360.822357
1305.571289	660.157471
1304.505859	583.103638
1303.440430	483.971558
1302.375000	377.522125
1301.308594	403.846985
1300.242188	398.229767
1299.175781	503.176422
1298.109375	308.445862
1297.041992	334.807617
1295.975586	373.446716
1294.908203	402.257507
1293.839844	217.566360
1292.772461	516.290649
1291.704102	427.332642
1290.635742	461.036346
1289.567383	372.140228
1288.498047	258.771301
1287.428711	309.654449
1286.360352	441.378784
1285.290039	484.853424
1284.220703	577.295593
1283.150391	537.470032
1282.080078	387.498962
1281.009766	323.255737
1279.939453	320.214172
1278.868164	307.381287
1277.796875	309.227020
1276.725586	377.092499
1275.654297	268.893921
1274.582031	373.389313
1273.509766	326.319244
1272.437500	342.786469
1271.365234	373.893829
1270.291992	436.725494
1269.218750	438.479065
1268.145508	203.436157
1267.072266	471.239624
1265.999023	624.234497
1264.924805	442.936584
1263.850586	317.802460
1262.776367	529.210327
1261.701172	630.803955
1260.625977	461.793823
1259.550781	412.246704
1258.475586	447.974518
1257.400391	564.049927
1256.324219	387.830505
1255.248047	250.625519
1254.171875	568.643372
1253.094727	446.020966
1252.018555	311.270996
1250.941406	609.545715
1249.864258	287.513794
1248.786133	298.707703
1247.708008	390.095947
1246.630859	478.993866
1245.551758	371.008331
1244.473633	372.369446
1243.394531	242.550659
1242.316406	392.014252
1241.236328	359.304413
1240.157227	477.072449
1239.077148	289.006500
1237.998047	363.018311
1236.917969	441.819366
1235.836914	549.656433
1234.756836	322.846558
1233.675781	382.130524
1232.594727	271.724426
1231.512695	347.895874
1230.431641	353.762054
1229.349609	337.798920
1228.267578	377.503967
1227.185547	284.023407
1226.102539	350.283020
1225.019531	249.529419
1223.936523	402.798492
1222.853516	166.580338
1221.769531	2.974470
1220.686523	247.971680
1219.602539	326.056427
1218.517578	181.762680
1217.433594	228.361664
1216.348633	289.397278
1215.263672	130.628204
1214.178711	109.512344
1213.092773	187.333725
1212.007813	166.153931
1210.921875	101.520615
1209.834961	126.129944
1208.749023	177.228271
1207.662109	73.962715
1206.575195	252.741653
1205.488281	161.492813
1204.400391	147.350739
1203.313477	121.145073
1202.225586	85.282547
1201.136719	46.992630
1200.048828	20.729208
1198.959961	47.392036
1197.871094	172.666138
1196.782227	-2.855596
1195.692383	189.653641
1194.603516	177.658752
1193.513672	6.966566
1192.423828	67.059143
1191.333008	71.821846
1190.242188	187.064941
1189.151367	-26.834431
1188.060547	-82.177811
1186.969727	1.724474
1185.877930	-178.478622
1184.786133	-73.057709
1183.694336	-6.100417
1182.601563	147.147644
1181.509766	98.858124
1180.416992	-16.575659
1179.323242	74.159012
1178.230469	-96.392021
1177.136719	106.877342
1176.042969	-32.522011
1174.949219	17.313574
1173.854492	-55.017849
1172.760742	-38.765095
1171.666016	176.094757
1170.570313	-188.223160
1169.475586	-81.126663
1168.379883	-29.116392
1167.284180	85.016060
1166.188477	-185.816803
1165.091797	14.291606
1163.996094	4.011760
1162.899414	208.719879
1161.801758	109.972961
1160.705078	-89.039795
1159.607422	17.597767
1158.509766	-145.548340
1157.412109	-143.984482
1156.313477	-44.630341
1155.215820	66.591141
1154.117188	-44.038754
1153.017578	167.220642
1151.918945	166.227753
1150.819336	-94.543831
1149.719727	-52.630466
1148.620117	-122.707436
1147.519531	-23.688593
1146.418945	-67.586815
1145.318359	-121.002174
1144.217773	211.130295
1143.116211	124.331299
1142.014648	-24.288942
1140.913086	-6.378335
1139.811523	-31.287905
1138.708984	12.735438
1137.606445	261.117401
1136.503906	-15.740095
1135.401367	97.107826
1134.297852	131.514816
1133.194336	113.657623
1132.090820	143.278961
1130.987305	146.771011
1129.882813	340.077240
1128.778320	6.633228
1127.673828	71.793991
1126.569336	39.697796
1125.463867	235.193405
1124.358398	63.219311
1123.252930	199.370789
1122.146484	209.890167
1121.041016	208.563049
1119.934570	72.252396
1118.828125	175.117416
1117.720703	301.596710
1116.613281	49.395390
1115.505859	62.283516
1114.398438	96.454033
1113.291016	7.640891
1112.182617	79.633301
1111.074219	78.319923
1109.964844	6.108135
1108.856445	-92.049561
1107.747070	107.456955
1106.637695	91.976265
1105.528320	222.889771
1104.417969	-21.570911
1103.307617	182.472076
1102.197266	63.191124
1101.086914	130.321136
1099.975586	202.138687
1098.864258	222.060623
1097.752930	53.401920
1096.641602	127.569328
1095.529297	180.501556
1094.416992	200.441574
1093.304688	86.141823
1092.191406	247.381851
1091.079102	312.050323
1089.965820	77.806435
1088.852539	13.092290
1087.738281	301.272430
1086.624023	107.206894
1085.509766	216.561172
1084.395508	220.095474
1083.280273	150.780807
1082.166016	170.805374
1081.050781	75.723091
1079.934570	145.098877
1078.819336	371.783844
1077.703125	243.899429
1076.586914	-55.238506
1075.469727	201.881180
1074.353516	163.321350
1073.236328	181.081467
1072.119141	130.852310
1071.000977	115.824745
1069.882813	-81.989204
1068.765625	-19.590307
1067.646484	188.035843
1066.528320	-105.625488
1065.409180	-19.796295
1064.290039	63.672981
1063.170898	23.078545
1062.050781	62.078167
1060.930664	166.586960
1059.810547	292.119843
1058.690430	10.743472
1057.569336	28.756329
1056.449219	109.895279
1055.327148	186.336472
1054.206055	-19.908262
1053.083984	54.241196
1051.961914	-16.397951
1050.839844	43.757504
1049.717773	87.572006
1048.594727	145.387115
1047.471680	32.893902
1046.348633	-137.832260
1045.224609	69.307045
1044.101563	10.607631
1042.976563	94.131142
1041.852539	-167.232635
1040.728516	-62.682152
1039.603516	51.158443
1038.478516	11.281720
1037.352539	-68.131744
1036.227539	59.676315
1035.101563	45.498619
1033.974609	-75.667633
1032.848633	-68.820198
1031.721680	17.111095
1030.594727	65.831459
1029.467773	63.421005
1028.340820	98.219582
1027.212891	-6.369420
1026.084961	-50.493473
1024.956055	-15.618294
1023.828125	-231.465790
1022.699219	-152.409744
1021.570313	-10.709115
1020.440430	-121.932083
1019.311523	-5.763689
1018.181641	-24.124428
1017.050781	36.372421
1015.920898	-195.179062
1014.790039	-0.210958
1013.659180	-122.707069
1012.528320	51.359848
1011.396484	54.006706
1010.265625	-17.402206
1009.132813	43.175346
1008.000977	-67.488678
1006.868164	187.462982
1005.736328	217.963745
1004.602539	269.280701
1003.469727	285.924744
1002.335938	813.401733
1001.202148	437.114319
1000.068359	446.849304
998.933594	202.527206
997.799805	59.954021
996.665039	7.507941
995.529297	42.818699
994.394531	154.291794
993.258789	14.261572
992.123047	234.142075
990.986328	172.607742
989.849609	23.518871
988.712891	-26.365032
987.576172	-9.375270
986.439453	95.175400
985.301758	-26.026751
984.164063	16.347153
983.025391	146.205093
981.887695	-41.605618
980.749023	-68.229668
979.610352	103.033783
978.470703	-66.175774
977.332031	-60.517048
976.192383	-82.431473
975.051758	107.141266
973.912109	43.876312
972.771484	134.582336
971.630859	227.563568
970.490234	40.370457
969.348633	-52.591736
968.207031	143.707703
967.065430	-57.048935
965.923828	-5.335576
964.781250	41.782387
963.638672	120.998657
962.496094	204.779739
961.352539	-43.803986
960.208984	193.536865
959.065430	181.071487
957.921875	264.824005
956.777344	121.856071
955.632813	104.882790
954.488281	7.825708
953.343750	-77.729530
952.198242	-149.505386
951.052734	41.790337
949.907227	210.144623
948.760742	21.800890
947.614258	30.116716
946.467773	15.592772
945.321289	46.777592
944.173828	-20.251352
943.026367	109.136894
941.878906	44.433254
940.730469	137.249420
939.582031	31.519062
938.433594	167.661819
937.285156	187.436203
936.135742	271.054565
934.987305	71.970322
933.836914	68.989059
932.687500	25.007803
931.537109	135.961349
930.386719	0.902428
929.236328	20.750732
928.084961	122.547806
926.934570	46.787971
925.783203	21.128815
924.630859	0.038882
923.478516	-134.747467
922.327148	-155.772278
921.173828	-15.386820
920.021484	-52.325188
918.868164	10.734400
917.714844	26.067295
916.561523	136.784653
915.407227	20.402773
914.252930	-21.008057
913.098633	53.350830
911.944336	98.184357
910.789063	54.535255
909.633789	72.144699
908.478516	-68.960091
907.322266	-15.050806
906.166016	-126.596230
905.009766	-47.763462
903.853516	-270.230347
902.696289	134.716843
901.539063	-121.639702
900.381836	-8.908464
899.223633	-16.166681
898.065430	-86.765961
896.907227	-8.036438
895.749023	111.365578
894.589844	-155.896866
893.430664	31.304131
892.271484	57.975361
891.112305	-136.771866
889.952148	127.104439
888.791992	90.517357
887.630859	-29.583878
886.470703	49.009647
885.309570	82.436707
884.148438	-71.402344
882.986328	-46.976158
881.825195	191.673157
880.663086	173.201065
879.500000	33.028526
878.337891	-41.720577
877.174805	198.972549
876.011719	-35.688015
874.847656	110.324265
873.684570	181.981888
872.520508	138.821304
871.355469	82.184410
870.191406	108.821014
869.026367	34.237343
867.861328	60.883553
866.695313	13.335094
865.530273	345.654236
864.364258	221.674454
863.197266	255.014008
862.031250	198.507614
860.864258	110.597160
859.697266	76.612663
858.530273	177.314011
857.362305	143.344101
856.194336	-119.420181
855.026367	88.930450
853.857422	283.735229
852.688477	97.364182
851.519531	41.079128
850.350586	65.491524
849.180664	94.379105
848.010742	35.918499
846.840820	127.510201
845.670898	33.270550
844.500000	-34.061756
843.329102	142.530685
842.157227	151.276810
840.986328	211.467102
839.814453	79.351341
838.642578	72.486923
837.469727	83.511993
836.296875	56.559093
835.124023	134.615616
833.951172	92.050774
832.777344	16.024206
831.603516	-4.152882
830.429688	89.503929
829.255859	147.428284
828.081055	142.878448
826.906250	4.537637
825.731445	158.339447
824.555664	140.445496
823.379883	140.397293
822.204102	-31.190908
821.027344	-115.820595
819.851563	4.474967
818.674805	100.231888
817.497070	-57.792057
816.320313	-75.534546
815.142578	-88.811974
813.963867	15.811110
812.786133	113.725060
811.607422	-44.066204
810.428711	76.059631
809.250000	-26.076334
808.070313	-21.518608
806.890625	-114.682068
805.710938	36.470161
804.531250	-36.665703
803.350586	-134.174255
802.169922	-94.050568
800.988281	63.637341
799.807617	-158.006714
798.625977	-166.669266
797.444336	117.307800
796.261719	-6.655316
795.079102	17.908058
793.896484	-32.857029
792.713867	-121.243057
791.530273	78.268723
790.346680	0.972981
789.163086	76.428726
787.979492	65.557259
786.794922	21.508078
785.610352	105.757385
784.425781	-9.034357
783.240234	-81.770447
782.054688	-77.120285
780.869141	-28.282869
779.682617	-94.341270
778.496094	75.938347
777.309570	-29.863811
776.123047	5.656673
774.935547	-27.262110
773.748047	-152.840546
772.560547	-31.307117
771.373047	52.670197
770.184570	253.453369
768.996094	-105.769867
767.806641	-35.091728
766.618164	167.739273
765.428711	0.393250
764.239258	-193.315216
763.048828	48.993206
761.858398	167.901611
760.667969	145.891190
759.477539	53.465576
758.286133	-8.142588
757.094727	284.315765
755.903320	-47.795429
754.710938	189.531708
753.518555	231.135101
752.326172	219.961578
751.133789	-120.716866
749.940430	-6.691311
748.747070	181.896652
747.553711	190.371704
746.359375	-0.891391
745.166016	-1.225880
743.970703	48.847046
742.776367	142.716553
741.581055	284.731140
740.385742	167.991501
739.190430	127.960892
737.994141	98.854553
736.797852	58.761551
735.601563	101.850166
734.405273	144.866821
733.208008	80.557869
732.010742	46.859161
730.813477	142.197784
729.615234	42.765278
728.416992	81.084549
727.218750	55.922562
726.020508	43.823631
724.821289	97.219360
723.622070	87.167107
722.422852	105.446602
721.222656	276.500092
720.022461	205.072662
718.822266	118.328896
717.621094	186.478546
716.420898	239.251205
715.218750	414.059113
714.017578	368.469849
712.815430	259.597595
711.614258	120.184296
710.411133	349.007904
709.208984	139.758118
708.005859	209.305634
706.802734	296.156555
705.599609	163.002518
704.395508	-18.062029
703.191406	64.165794
701.987305	168.020432
700.782227	97.738068
699.577148	-29.137087
698.372070	80.918228
697.166992	45.213528
695.960938	5.084808
694.754883	-135.044983
693.548828	39.729786
692.341797	257.758057
691.135742	65.300621
689.927734	-172.740173
688.720703	-15.833116
687.512695	-63.009033
686.304688	11.209442
685.096680	-70.811798
683.888672	85.591187
682.679688	70.616013
681.470703	62.073223
680.260742	-174.011078
679.050781	-141.490753
677.840820	46.850182
676.630859	-22.575752
675.419922	-27.105806
674.209961	-100.927307
672.998047	123.760506
671.787109	23.878626
670.575195	-78.167976
669.363281	258.642761
668.151367	76.550903
666.938477	-77.398766
665.725586	81.948906
664.512695	-80.601357
663.299805	-223.648727
662.085938	142.844498
660.872070	58.093849
659.658203	141.708588
658.443359	87.240601
657.228516	19.895159
656.013672	-120.685684
654.797852	180.792892
653.583008	-24.289387
652.366211	50.920097
651.150391	-93.545517
649.934570	72.313179
648.717773	35.800289
647.500000	-2.715900
646.283203	68.709671
645.065430	77.863380
643.847656	-1.006185
642.629883	88.126122
641.411133	134.428055
640.192383	43.358135
638.973633	-53.857819
637.753906	36.197201
636.534180	83.547211
635.314453	-70.699432
634.094727	-16.231297
632.874023	-105.258400
631.653320	52.988300
630.432617	168.670868
629.211914	-30.619823
627.990234	79.528000
626.768555	-0.715185
625.545898	-226.162949
624.324219	76.350006
623.101563	158.612076
621.877930	20.812445
620.655273	52.968838
619.431641	21.587523
618.208008	70.194199
616.983398	3.995054
615.759766	-5.698442
614.535156	32.570038
613.310547	22.551260
612.084961	-42.082642
610.859375	-18.003910
609.633789	5.000495
608.408203	103.914795
607.181641	-110.103104
605.955078	-79.276566
604.728516	33.979645
