# Supplementary material for: Raman spectroscopy accurately differentiates mucosal healing from non-healing and biochemical changes following biological therapy in inflammatory bowel disease
Source: PLoS One. 2021 Jun 2;16(6):e0252210. doi: 10.1371/journal.pone.0252210 (PMC8172032; doi:10.1371/journal.pone.0252210)
Supplement: S4 Dataset — (ZIP) [file pone.0252210.s006.zip › CD Mucosal healing/EC027-1-1_BL sub CR removed_83__X_-21293.7__Y_3621.86__Time_926.txt]

1714.656250	246.362259
1713.679688	19.507534
1712.703125	-32.835270
1711.725586	-194.330719
1710.749023	100.858887
1709.771484	10.700758
1708.792969	-22.396185
1707.815430	-41.252544
1706.836914	39.734531
1705.858398	-130.267487
1704.879883	131.608749
1703.901367	-181.365173
1702.922852	-11.762360
1701.943359	-87.684067
1700.963867	-34.449230
1699.983398	86.298393
1699.003906	90.102158
1698.023438	73.185883
1697.042969	24.904404
1696.062500	-116.180733
1695.082031	-130.976715
1694.100586	31.131762
1693.120117	36.333851
1692.137695	322.408966
1691.156250	366.174438
1690.174805	453.250092
1689.192383	442.184235
1688.209961	610.434814
1687.227539	288.606354
1686.244141	521.986267
1685.261719	470.710541
1684.278320	406.697266
1683.294922	393.910126
1682.311523	363.057251
1681.327148	681.588196
1680.342773	563.927734
1679.358398	409.606384
1678.374023	514.013855
1677.389648	712.024353
1676.404297	700.316833
1675.418945	744.977417
1674.433594	779.491760
1673.448242	926.128601
1672.461914	919.035828
1671.475586	1127.639282
1670.489258	1461.469727
1669.502930	1107.797974
1668.516602	1368.068726
1667.529297	1278.262207
1666.541992	1125.247681
1665.554688	1222.147583
1664.566406	1319.414307
1663.579102	1226.124390
1662.590820	1308.271606
1661.602539	1343.068726
1660.614258	1269.583740
1659.625000	1485.329834
1658.635742	1256.297852
1657.647461	1488.613892
1656.657227	1413.990723
1655.667969	847.351868
1654.677734	1152.113770
1653.688477	1054.866943
1652.697266	672.236755
1651.707031	996.357666
1650.716797	918.690735
1649.725586	830.782410
1648.734375	574.044250
1647.743164	603.136536
1646.750977	611.358704
1645.759766	506.284973
1644.767578	615.441956
1643.775391	677.294617
1642.783203	353.964417
1641.790039	492.893066
1640.796875	122.742073
1639.803711	61.654610
1638.810547	428.105957
1637.817383	327.885925
1636.823242	362.375031
1635.829102	104.489754
1634.834961	39.297367
1633.840820	269.410156
1632.845703	159.815201
1631.850586	253.234909
1630.855469	396.816925
1629.860352	227.265594
1628.865234	186.912201
1627.869141	117.787949
1626.873047	17.280699
1625.876953	24.798145
1624.880859	-117.423828
1623.883789	-141.155975
1622.887695	297.839539
1621.890625	150.781631
1620.892578	-40.763142
1619.895508	235.424927
1618.897461	109.815628
1617.899414	215.399689
1616.901367	260.659607
1615.903320	135.413910
1614.904297	-76.280479
1613.906250	-33.355011
1612.907227	245.647980
1611.907227	-88.950577
1610.908203	-187.408539
1609.908203	-167.836029
1608.908203	-51.267845
1607.908203	133.408005
1606.908203	-53.872139
1605.907227	256.488861
1604.906250	22.204283
1603.905273	167.575897
1602.904297	-16.817133
1601.903320	55.282200
1600.901367	-66.204277
1599.899414	-166.707611
1598.897461	-29.238178
1597.895508	110.785515
1596.892578	-136.050339
1595.889648	-92.758568
1594.886719	-221.913727
1593.883789	-149.924240
1592.880859	-49.266857
1591.876953	-147.087524
1590.873047	-158.765854
1589.869141	-68.704140
1588.865234	-114.380775
1587.860352	38.150238
1586.855469	15.847584
1585.850586	168.190109
1584.845703	226.576675
1583.839844	-43.491928
1582.834961	147.681458
1581.829102	36.529667
1580.823242	65.996452
1579.816406	126.621719
1578.810547	83.025284
1577.803711	224.159271
1576.796875	232.444565
1575.790039	238.044327
1574.782227	-52.966377
1573.775391	-76.081886
1572.767578	93.108528
1571.759766	254.337006
1570.750977	25.576984
1569.743164	41.059711
1568.734375	233.070496
1567.725586	-76.345383
1566.716797	188.106750
1565.707031	226.480286
1564.697266	-147.944641
1563.687500	326.204987
1562.677734	330.466339
1561.667969	-129.668320
1560.657227	-21.819603
1559.647461	264.764038
1558.636719	17.130236
1557.625000	119.327866
1556.614258	151.410126
1555.602539	92.681984
1554.590820	0.185117
1553.579102	192.424072
1552.567383	270.546082
1551.554688	-26.788704
1550.541992	92.479706
1549.529297	149.473312
1548.516602	234.763443
1547.502930	203.504135
1546.490234	159.204803
1545.476563	29.479197
1544.462891	41.808327
1543.448242	459.631165
1542.434570	-26.969336
1541.419922	-51.218124
1540.405273	128.388077
1539.390625	18.645754
1538.375000	133.343124
1537.359375	136.894196
1536.343750	-17.072350
1535.328125	53.287075
1534.312500	92.528999
1533.295898	178.007706
1532.280273	201.455811
1531.262695	-138.642151
1530.246094	263.319336
1529.229492	-20.248753
1528.211914	-133.869446
1527.194336	84.578224
1526.176758	-16.428862
1525.159180	-45.468422
1524.140625	259.871704
1523.122070	122.439819
1522.103516	54.371204
1521.084961	125.059044
1520.065430	-43.541828
1519.046875	-127.372421
1518.027344	63.665710
1517.006836	159.405014
1515.987305	170.206177
1514.966797	88.397484
1513.947266	-93.642204
1512.925781	-49.852386
1511.905273	-149.934143
1510.884766	-11.458358
1509.863281	44.716534
1508.841797	57.130684
1507.820313	41.199348
1506.797852	40.518951
1505.776367	21.779192
1504.753906	87.482201
1503.731445	-23.764688
1502.708008	-127.418068
1501.685547	-90.269592
1500.662109	-171.060089
1499.638672	-213.537048
1498.615234	-133.255585
1497.591797	-94.067627
1496.567383	-80.611839
1495.542969	-31.465250
1494.518555	-92.415237
1493.494141	-132.997192
1492.468750	-102.109802
1491.443359	-153.126434
1490.417969	199.487900
1489.392578	-173.659454
1488.367188	-35.935814
1487.340820	55.646580
1486.314453	126.670029
1485.288086	215.433365
1484.261719	222.405365
1483.234375	134.866486
1482.207031	269.190521
1481.179688	423.772064
1480.152344	432.869110
1479.125000	505.604767
1478.096680	522.142151
1477.068359	454.505829
1476.040039	483.625763
1475.011719	831.027527
1473.982422	793.680664
1472.953125	870.842590
1471.923828	751.908081
1470.894531	956.148926
1469.864258	1035.550049
1468.834961	1364.154297
1467.804688	1389.903687
1466.774414	1324.048340
1465.743164	1519.983398
1464.712891	1685.296753
1463.681641	1512.520142
1462.650391	1880.882568
1461.618164	1936.614746
1460.586914	2058.318604
1459.554688	1707.687988
1458.522461	2004.430176
1457.490234	2032.006836
1456.458008	1960.584229
1455.424805	1927.191895
1454.391602	1985.084473
1453.358398	2357.332520
1452.325195	2262.950439
1451.291016	2305.428467
1450.256836	2355.470459
1449.222656	2387.737061
1448.188477	2105.898682
1447.154297	2163.499023
1446.119141	2233.701660
1445.083984	2296.273438
1444.048828	2090.554688
1443.013672	1902.633667
1441.977539	2015.795654
1440.941406	1668.617676
1439.905273	1665.471069
1438.869141	1831.708130
1437.832031	1760.281982
1436.795898	1529.718994
1435.758789	1228.509399
1434.720703	1306.302124
1433.683594	1338.640869
1432.645508	1232.103882
1431.608398	984.297241
1430.569336	731.539429
1429.531250	923.004944
1428.493164	816.750671
1427.454102	544.099304
1426.415039	735.557007
1425.375977	536.217896
1424.335938	609.191833
1423.296875	329.406464
1422.256836	284.065704
1421.215820	306.781219
1420.175781	359.769470
1419.135742	510.976257
1418.094727	387.779297
1417.053711	400.586548
1416.011719	136.654694
1414.970703	398.668274
1413.928711	54.488083
1412.886719	198.330444
1411.844727	60.611458
1410.802734	-177.520340
1409.759766	-186.823654
1408.716797	133.065948
1407.673828	20.859385
1406.630859	315.601593
1405.586914	208.559494
1404.542969	154.356888
1403.499023	37.515148
1402.455078	56.299824
1401.411133	250.763519
1400.366211	74.021141
1399.321289	50.399040
1398.276367	207.381393
1397.230469	31.016916
1396.185547	120.461487
1395.139648	117.250290
1394.093750	56.525482
1393.046875	163.697403
1392.000977	88.165169
1390.954102	0.236145
1389.907227	52.598862
1388.860352	267.684509
1387.812500	125.038574
1386.765625	62.613670
1385.717773	227.856735
1384.669922	245.641174
1383.621094	93.553810
1382.573242	106.587280
1381.524414	184.677567
1380.475586	205.398697
1379.425781	-95.935638
1378.376953	-42.468594
1377.327148	-8.884472
1376.277344	334.272949
1375.227539	-111.063553
1374.176758	57.578350
1373.126953	-227.635330
1372.076172	43.446159
1371.025391	80.198189
1369.973633	154.435287
1368.922852	-149.988220
1367.871094	-195.059372
1366.819336	-167.743301
1365.766602	-107.943810
1364.714844	39.118011
1363.662109	-199.594757
1362.609375	-102.094749
1361.556641	-116.467239
1360.502930	70.790688
1359.450195	11.893959
1358.396484	-146.314301
1357.341797	217.741074
1356.288086	216.422546
1355.233398	212.747757
1354.178711	92.446892
1353.124023	2.145337
1352.069336	381.378601
1351.013672	206.912216
1349.958984	196.503265
1348.903320	250.756805
1347.846680	481.286713
1346.791016	575.433167
1345.734375	644.870300
1344.677734	736.738770
1343.621094	464.288696
1342.563477	405.245422
1341.506836	509.928009
1340.449219	646.906311
1339.391602	776.540833
1338.333008	921.112122
1337.275391	580.508240
1336.216797	408.508972
1335.158203	679.714478
1334.098633	696.089172
1333.040039	821.453552
1331.980469	778.725159
1330.920898	555.655640
1329.861328	542.953674
1328.800781	787.435791
1327.740234	513.038818
1326.679688	614.418457
1325.619141	461.490204
1324.558594	464.343414
1323.497070	469.799011
1322.435547	430.962860
1321.374023	903.119507
1320.312500	679.440063
1319.250000	863.001892
1318.187500	701.355347
1317.125000	732.236084
1316.062500	945.662842
1314.999023	971.816650
1313.935547	788.649780
1312.872070	775.680908
1311.808594	969.741089
1310.745117	622.112610
1309.680664	838.539551
1308.616211	811.326782
1307.551758	639.067139
1306.486328	1059.942383
1305.420898	691.175110
1304.355469	632.560913
1303.290039	792.921021
1302.224609	869.760010
1301.158203	578.041565
1300.091797	532.282227
1299.025391	661.080383
1297.958984	669.598816
1296.891602	867.301453
1295.824219	888.278564
1294.756836	906.909729
1293.689453	903.564514
1292.621094	831.638916
1291.553711	750.047852
1290.485352	884.401123
1289.416016	582.394714
1288.347656	709.593323
1287.278320	537.859192
1286.208984	738.724731
1285.139648	682.401306
1284.069336	824.576416
1283.000000	739.081177
1281.929688	954.821716
1280.858398	950.294739
1279.788086	857.779846
1278.716797	789.863403
1277.645508	898.168640
1276.574219	825.568848
1275.502930	892.441223
1274.430664	837.159546
1273.358398	769.770447
1272.286133	658.520264
1271.213867	1011.500854
1270.140625	739.232788
1269.067383	1119.057373
1267.994141	1042.324097
1266.920898	1307.369141
1265.846680	1062.422363
1264.773438	1061.596558
1263.699219	897.437378
1262.624023	1135.745728
1261.549805	791.380310
1260.474609	837.195496
1259.399414	1148.656860
1258.324219	1065.379395
1257.248047	1079.624756
1256.172852	877.196289
1255.096680	1093.659790
1254.019531	1147.001587
1252.943359	1061.661621
1251.866211	1282.963867
1250.789063	1166.107422
1249.711914	1144.192017
1248.634766	995.901245
1247.556641	1115.108032
1246.478516	1209.999878
1245.400391	1069.201782
1244.321289	807.041931
1243.243164	817.043335
1242.164063	1254.427124
1241.084961	970.648010
1240.004883	978.270752
1238.925781	973.784973
1237.845703	1262.870850
1236.765625	969.738953
1235.684570	904.702148
1234.604492	834.863159
1233.523438	779.613342
1232.442383	959.465881
1231.360352	906.663391
1230.279297	832.095581
1229.197266	948.882446
1228.115234	767.820374
1227.032227	908.788757
1225.950195	793.167480
1224.867188	648.560974
1223.784180	697.541077
1222.701172	562.689758
1221.617188	541.536926
1220.533203	607.415955
1219.449219	269.635620
1218.365234	632.733032
1217.280273	476.259430
1216.195313	406.790619
1215.110352	235.914612
1214.025391	231.678329
1212.940430	442.238159
1211.854492	162.819229
1210.768555	554.198547
1209.681641	409.904022
1208.595703	637.017151
1207.508789	533.696899
1206.421875	613.583862
1205.334961	686.174255
1204.247070	267.187347
1203.160156	354.203003
1202.072266	303.868378
1200.983398	308.896484
1199.895508	219.998444
1198.806641	119.063354
1197.717773	265.960632
1196.628906	-77.996849
1195.539063	75.999786
1194.449219	-3.361504
1193.359375	-34.658417
1192.269531	-44.363136
1191.179688	-20.477139
1190.088867	-1.461184
1188.998047	-83.390663
1187.907227	-186.952530
1186.815430	-331.341980
1185.723633	-91.690872
1184.631836	106.993645
1183.540039	247.946609
1182.448242	-158.114502
1181.355469	-0.512023
1180.262695	-149.933990
1179.169922	-14.114028
1178.076172	296.514130
1176.982422	455.987274
1175.888672	234.450821
1174.794922	300.321625
1173.700195	279.890472
1172.606445	503.557068
1171.511719	265.151947
1170.416016	474.209167
1169.321289	65.914085
1168.225586	-21.799530
1167.129883	9.998538
1166.034180	130.151215
1164.937500	8.775098
1163.840820	389.158142
1162.744141	169.660934
1161.647461	317.991791
1160.550781	284.692963
1159.453125	468.566437
1158.355469	287.090118
1157.256836	394.341278
1156.159180	487.144135
1155.060547	362.763123
1153.961914	588.887512
1152.863281	252.175156
1151.763672	165.792847
1150.664063	146.084564
1149.564453	459.839020
1148.464844	149.292297
1147.364258	72.167679
1146.263672	244.975601
1145.163086	-87.016541
1144.062500	2.269229
1142.960938	-65.609955
1141.859375	132.862640
1140.757813	102.847137
1139.656250	89.394302
1138.553711	244.623611
1137.451172	366.417480
1136.348633	350.254517
1135.246094	212.853638
1134.142578	388.910309
1133.039063	220.506607
1131.935547	652.672119
1130.832031	391.537933
1129.727539	569.389221
1128.623047	462.398407
1127.518555	533.241638
1126.413086	879.012573
1125.308594	845.238037
1124.203125	666.806030
1123.096680	670.816528
1121.991211	693.691467
1120.884766	602.775574
1119.778320	388.677582
1118.671875	359.245911
1117.564453	467.013336
1116.458008	338.015991
1115.350586	464.490601
1114.242188	236.029541
1113.134766	471.075806
1112.026367	478.965363
1110.917969	392.221985
1109.808594	392.866455
1108.700195	546.998718
1107.590820	561.614441
1106.481445	448.626556
1105.372070	304.918915
1104.261719	496.369568
1103.151367	649.897583
1102.041016	767.890808
1100.930664	807.916931
1099.819336	873.785522
1098.708008	786.302673
1097.596680	576.215820
1096.484375	738.496582
1095.373047	634.402954
1094.260742	579.751953
1093.147461	715.808350
1092.035156	672.807312
1090.921875	646.233459
1089.808594	563.129883
1088.695313	512.943481
1087.581055	780.278503
1086.467773	859.300293
1085.353516	686.641602
1084.238281	643.292236
1083.124023	501.208893
1082.008789	652.838623
1080.893555	705.687988
1079.777344	408.529144
1078.662109	656.202026
1077.545898	377.883881
1076.429688	730.970337
1075.312500	511.334961
1074.196289	603.765320
1073.079102	534.284302
1071.960938	532.794067
1070.843750	341.398834
1069.725586	213.332306
1068.607422	500.033295
1067.489258	549.974548
1066.370117	447.627350
1065.251953	570.100098
1064.132813	427.958374
1063.012695	634.583191
1061.893555	504.157196
1060.773438	434.595642
1059.653320	615.308350
1058.532227	491.944489
1057.412109	303.180908
1056.291016	369.247406
1055.169922	217.971756
1054.047852	-7.998747
1052.926758	317.342896
1051.804688	383.339783
1050.681641	246.205124
1049.559570	391.559174
1048.436523	424.844757
1047.313477	166.514725
1046.190430	304.821320
1045.066406	242.538956
1043.942383	411.098938
1042.818359	348.860992
1041.694336	62.979717
1040.569336	-110.928596
1039.445313	346.470856
1038.319336	342.618225
1037.194336	112.988052
1036.068359	123.224922
1034.942383	240.535370
1033.816406	320.611115
1032.690430	226.249374
1031.563477	369.156555
1030.436523	426.025391
1029.308594	417.831970
1028.181641	91.351639
1027.053711	71.731613
1025.925781	-56.987968
1024.797852	-150.756042
1023.668945	-318.715424
1022.540039	-191.765625
1021.411133	-9.115362
1020.281250	-37.602619
1019.152344	-253.872910
1018.022461	-354.032104
1016.892578	134.785599
1015.761719	421.799042
1014.630859	1.996919
1013.500000	-107.089378
1012.369141	-146.555389
1011.237305	149.843369
1010.105469	-67.756348
1008.973633	45.813519
1007.841797	342.230774
1006.708984	960.173767
1005.576172	1520.099121
1004.443359	1839.374146
1003.310547	2003.705688
1002.176758	1913.813599
1001.042969	969.077637
999.908203	953.602600
998.774414	506.331421
997.639648	142.506561
996.504883	284.550537
995.370117	87.353775
994.234375	121.116913
993.098633	-96.482063
991.962891	-154.714935
990.826172	188.429718
989.690430	208.785599
988.553711	-217.887787
987.416016	53.968090
986.279297	-123.409546
985.141602	139.340958
984.003906	-90.677765
982.865234	-9.666626
981.727539	-57.448051
980.588867	226.281799
979.450195	-127.236389
978.310547	193.449158
977.170898	201.397156
976.031250	55.454472
974.891602	493.512848
973.751953	33.047977
972.611328	4.838181
971.470703	263.882782
970.329102	70.593109
969.188477	203.532242
968.046875	276.883240
966.904297	228.733276
965.762695	43.111263
964.620117	-52.824444
963.477539	-153.148010
962.334961	269.410706
961.191406	421.478577
960.047852	181.799225
958.904297	95.875107
957.760742	246.050385
956.616211	126.116325
955.471680	79.651779
954.327148	104.315224
953.182617	-37.910694
952.037109	316.503906
950.891602	160.889069
949.745117	293.610809
948.599609	35.521416
947.453125	93.106720
946.306641	118.836662
945.159180	421.126373
944.012695	177.586655
942.865234	128.403397
941.716797	36.031796
940.569336	313.585541
939.420898	454.266846
938.272461	204.956436
937.124023	165.739700
935.974609	400.313690
934.825195	518.673767
933.675781	530.022339
932.525391	477.724731
931.375977	320.815796
930.225586	227.905731
929.074219	157.966660
927.923828	83.655624
926.772461	-1.844355
925.621094	235.935211
924.468750	118.897194
923.317383	72.558701
922.165039	144.625046
921.011719	241.812119
919.859375	152.741577
918.706055	116.117355
917.552734	-45.280815
916.399414	111.477188
915.245117	-129.023590
914.090820	125.570251
912.936523	-1.076933
911.781250	-18.618196
910.625977	-22.409628
909.470703	-221.095627
908.315430	-138.418335
907.160156	14.614501
906.003906	-133.694839
904.846680	-134.535553
903.690430	-302.877777
902.533203	-206.060089
901.375977	99.122673
900.218750	-105.009453
899.060547	-123.362831
897.903320	-112.190079
896.744141	3.145979
895.585938	102.700668
894.426758	-1.154580
893.267578	-82.254662
892.108398	-242.309143
890.949219	2.210642
889.789063	90.869370
888.628906	12.474209
887.467773	56.125050
886.307617	-123.616409
885.146484	274.497223
883.985352	171.667221
882.823242	129.872482
881.661133	18.269121
880.499023	-16.557863
879.336914	-80.595787
878.173828	193.472260
877.010742	183.622345
875.847656	378.794800
874.684570	263.193634
873.520508	280.534241
872.356445	207.890030
871.192383	277.091888
870.027344	85.357254
868.862305	226.624557
867.697266	394.845703
866.532227	565.275269
865.366211	328.869080
864.200195	-24.235430
863.034180	188.954590
861.867188	473.943756
860.700195	475.906525
859.533203	129.935349
858.366211	585.359009
857.198242	300.142975
856.030273	427.826935
854.862305	672.075562
853.693359	671.821289
852.524414	705.189514
851.355469	996.266846
850.186523	646.391907
849.016602	554.283997
847.846680	204.662598
846.676758	229.100540
845.505859	157.258698
844.334961	403.213867
843.164063	176.933609
841.993164	259.416656
840.821289	46.640217
839.649414	191.655914
838.477539	137.622742
837.305664	405.377472
836.132813	98.772240
834.959961	169.755402
833.786133	91.040398
832.613281	282.447205
831.439453	362.106934
830.264648	109.170815
829.090820	126.240524
827.916016	154.396149
826.741211	240.445999
825.566406	90.061226
824.390625	104.621147
823.214844	-190.651520
822.039063	-55.886295
820.862305	196.790268
819.685547	61.794579
818.508789	71.483650
817.332031	134.495789
816.154297	83.905540
814.976563	-82.440453
813.798828	133.752579
812.621094	-26.050610
811.442383	-14.693513
810.263672	96.571526
809.083984	-192.286514
807.905273	-238.974716
806.725586	76.284622
805.544922	-79.455650
804.365234	20.057150
803.184570	-257.891724
802.003906	27.782486
800.823242	44.779766
799.641602	-186.743500
798.459961	-438.233215
797.278320	-339.465668
796.095703	-163.292328
794.913086	-164.582306
793.730469	-84.031563
792.547852	-50.150410
791.364258	-149.257065
790.180664	-199.737427
788.997070	-106.466698
787.813477	-137.269211
786.628906	-0.056944
785.444336	-35.539124
784.258789	41.639889
783.074219	109.810509
781.888672	157.939774
780.702148	281.049438
779.516602	-172.564255
778.330078	14.364278
777.143555	231.994553
775.956055	186.725296
774.769531	103.838417
773.582031	47.351162
772.393555	-0.399405
771.206055	176.695755
770.017578	-144.686142
768.829102	-60.442627
767.639648	363.030304
766.451172	129.630066
765.261719	85.670334
764.072266	310.295502
762.881836	569.939819
761.691406	580.632813
760.500977	252.330322
759.310547	324.505890
758.119141	499.939697
756.927734	488.283173
755.735352	324.849823
754.543945	258.121948
753.351563	112.239098
752.159180	56.427792
750.965820	2.769310
749.773438	355.321167
748.580078	-54.173573
747.385742	328.831970
746.192383	167.390076
744.998047	30.107187
743.803711	81.472702
742.608398	38.478569
741.413086	282.663330
740.217773	167.242630
739.022461	-182.620560
737.826172	85.458618
736.630859	16.092388
735.433594	-13.838031
734.237305	168.593246
733.040039	64.213814
731.842773	43.037727
730.645508	32.818420
729.447266	48.863163
728.249023	86.785835
727.050781	109.414284
725.851563	379.038452
724.653320	222.472336
723.454102	245.159500
722.253906	289.726868
721.053711	113.784554
719.854492	149.741379
718.653320	185.747696
717.453125	95.246826
716.251953	-211.102234
715.050781	134.898346
713.848633	86.156395
712.647461	37.528004
711.445313	191.717590
710.243164	143.297577
709.040039	81.941612
707.836914	83.893738
706.633789	88.145805
705.430664	57.693474
704.226563	231.976120
703.022461	-11.460204
701.818359	237.006790
700.613281	376.763763
699.408203	127.395103
698.203125	-86.914818
696.998047	35.912758
695.791992	-86.677055
694.585938	55.988785
693.379883	55.425926
692.172852	-27.463671
690.965820	-1.586194
689.758789	-114.434517
688.551758	-155.433426
687.343750	-267.802521
686.135742	-41.588364
684.926758	-183.887848
683.718750	-115.645882
682.509766	11.286933
681.300781	-147.649750
680.090820	-33.352489
678.881836	81.090302
677.671875	35.460476
676.460938	16.038944
675.250977	-193.630341
674.040039	207.185150
672.828125	23.938602
671.617188	-200.123535
670.405273	-201.169876
669.193359	-165.277191
667.981445	-27.639725
666.768555	142.533127
665.555664	16.845730
664.342773	269.340027
663.128906	-50.316246
661.916016	105.240631
660.702148	109.799469
659.487305	183.543915
658.272461	4.977000
657.058594	-37.530338
655.842773	-73.436111
654.627930	-141.586212
653.412109	-86.780342
652.196289	146.897202
650.979492	20.750048
649.763672	211.271393
648.546875	55.040161
647.330078	-12.878380
646.112305	-115.238152
644.894531	221.341904
643.676758	355.456635
642.458984	125.912430
641.240234	117.816734
640.021484	-116.173470
638.802734	146.224243
637.583008	23.641573
636.363281	326.207764
635.143555	-7.414861
633.923828	135.475433
632.703125	226.406815
631.482422	89.365730
630.261719	207.278885
629.040039	118.685257
627.818359	25.291090
626.596680	313.030823
625.375000	312.709839
624.152344	421.001312
622.929688	468.483704
621.707031	423.004578
620.483398	425.933258
619.259766	237.339005
618.036133	-157.701538
616.812500	52.106487
615.587891	12.445178
614.363281	200.505371
613.138672	15.013330
611.913086	-41.319328
610.687500	80.510918
609.461914	200.752808
608.236328	161.179459
607.009766	252.364197
605.783203	-100.455025
604.555664	-173.142227
