# Supplementary material for: Raman spectroscopy accurately differentiates mucosal healing from non-healing and biochemical changes following biological therapy in inflammatory bowel disease
Source: PLoS One. 2021 Jun 2;16(6):e0252210. doi: 10.1371/journal.pone.0252210 (PMC8172032; doi:10.1371/journal.pone.0252210)
Supplement: S4 Dataset — (ZIP) [file pone.0252210.s006.zip › CD Mucosal healing/EC034-1_base sub CR removed_1__X_24003.1__Y_21256.8__Z_372__Time_11.txt]

1714.671875	11.251110
1713.695313	-71.495193
1712.718750	99.376869
1711.742188	154.475616
1710.764648	-142.041016
1709.787109	22.266699
1708.809570	-38.893417
1707.831055	-247.675797
1706.853516	-81.582893
1705.875000	-14.891319
1704.896484	-272.368744
1703.916992	32.179489
1702.938477	167.890381
1701.958984	49.226620
1700.979492	-53.426037
1700.000000	-25.062218
1699.019531	78.068703
1698.040039	20.776125
1697.059570	59.676289
1696.079102	157.349548
1695.097656	-228.516037
1694.117188	-253.595642
1693.135742	-51.680977
1692.154297	171.575821
1691.172852	95.918510
1690.190430	-3.640695
1689.208008	25.012377
1688.225586	-76.895111
1687.243164	189.357498
1686.260742	-24.194326
1685.277344	154.276733
1684.293945	-50.852310
1683.310547	330.387817
1682.327148	75.104546
1681.343750	139.687897
1680.359375	188.461548
1679.375000	-12.750002
1678.390625	31.181986
1677.405273	367.960327
1676.419922	196.812622
1675.435547	249.404358
1674.449219	456.382629
1673.463867	209.041138
1672.478516	443.086853
1671.492188	693.221558
1670.505859	292.742828
1669.519531	330.918060
1668.532227	475.548340
1667.544922	421.321808
1666.557617	253.299637
1665.570313	555.294556
1664.583008	398.531097
1663.594727	685.028992
1662.607422	642.936951
1661.619141	524.269165
1660.629883	655.073975
1659.641602	513.224060
1658.652344	528.027405
1657.663086	776.212708
1656.673828	648.576355
1655.684570	457.767975
1654.694336	545.248840
1653.704102	593.304138
1652.713867	273.895081
1651.723633	677.043457
1650.732422	220.828186
1649.742188	140.572098
1648.750977	134.645706
1647.758789	168.641129
1646.767578	-50.716846
1645.775391	-26.677567
1644.784180	-63.084179
1643.791992	48.656609
1642.798828	-100.733124
1641.806641	59.034088
1640.813477	-95.015564
1639.820313	-177.494446
1638.827148	-169.994400
1637.833008	-191.255280
1636.839844	3.952293
1635.845703	-193.419586
1634.851563	94.428856
1633.856445	-178.794418
1632.862305	-333.106628
1631.867188	-128.973969
1630.872070	-35.277740
1629.876953	-67.745468
1628.881836	-10.491446
1627.885742	-0.420047
1626.889648	-103.251724
1625.893555	-58.548233
1624.897461	-242.418243
1623.900391	-284.062408
1622.903320	-301.838989
1621.906250	-101.315735
1620.909180	86.169952
1619.912109	47.868580
1618.914063	46.509949
1617.916016	-101.702820
1616.917969	23.299065
1615.919922	25.062899
1614.920898	118.797554
1613.921875	26.398792
1612.922852	133.497849
1611.923828	51.903725
1610.924805	4.556262
1609.924805	130.321274
1608.924805	-178.814407
1607.924805	164.610580
1606.924805	31.311508
1605.923828	44.807049
1604.922852	-101.301170
1603.921875	-6.448197
1602.920898	17.800095
1601.919922	-313.694397
1600.917969	-221.228851
1599.916016	-16.278151
1598.914063	-33.585773
1597.912109	213.192734
1596.909180	78.350464
1595.906250	-166.120819
1594.903320	-251.087494
1593.900391	19.226723
1592.896484	-5.611261
1591.893555	-64.331993
1590.889648	-177.820038
1589.885742	29.734735
1588.880859	-172.393433
1587.876953	-43.146030
1586.872070	140.809601
1585.867188	87.434090
1584.862305	206.123337
1583.856445	361.234009
1582.851563	326.076752
1581.845703	257.049042
1580.839844	164.596207
1579.833008	230.987183
1578.827148	211.427505
1577.820313	61.703537
1576.813477	146.206177
1575.806641	40.718678
1574.798828	164.119598
1573.791992	212.021347
1572.784180	194.845108
1571.775391	136.026611
1570.767578	71.993217
1569.759766	15.723375
1568.750977	-87.351440
1567.742188	167.955597
1566.732422	51.767384
1565.723633	415.828583
1564.713867	229.417587
1563.704102	84.524490
1562.694336	74.521423
1561.684570	194.126297
1560.673828	98.348801
1559.664063	145.132172
1558.652344	132.161118
1557.641602	-155.586105
1556.630859	10.115239
1555.619141	-148.168564
1554.607422	278.825470
1553.595703	27.136211
1552.583984	130.107300
1551.571289	-44.021217
1550.558594	201.014328
1549.545898	277.673035
1548.533203	51.562569
1547.519531	159.012680
1546.506836	90.505249
1545.493164	45.158604
1544.479492	268.481659
1543.464844	-20.006493
1542.451172	60.915504
1541.436523	-188.911957
1540.421875	-12.711629
1539.407227	78.095497
1538.391602	256.477570
1537.375977	-99.492691
1536.361328	-1.368987
1535.344727	197.151062
1534.329102	338.734344
1533.312500	232.602829
1532.296875	95.467232
1531.280273	120.603867
1530.262695	307.902618
1529.246094	57.082924
1528.228516	-121.665321
1527.210938	65.164124
1526.193359	-21.100725
1525.175781	155.061554
1524.157227	-145.049545
1523.138672	383.240936
1522.120117	88.083549
1521.101563	186.373032
1520.082031	-36.911697
1519.063477	89.367973
1518.043945	146.056351
1517.024414	300.224030
1516.003906	-100.695160
1514.983398	37.766197
1513.963867	170.917923
1512.943359	-47.841888
1511.921875	164.541824
1510.901367	-249.407135
1509.879883	-73.250206
1508.858398	-46.065746
1507.836914	6.621806
1506.815430	10.446277
1505.792969	-111.477547
1504.770508	17.678896
1503.748047	-7.077380
1502.725586	-170.280319
1501.702148	-169.637665
1500.678711	-171.677628
1499.655273	-168.715271
1498.631836	125.912880
1497.608398	-247.594467
1496.583984	-227.076202
1495.559570	-523.860596
1494.535156	-219.655090
1493.510742	-424.491302
1492.485352	-92.557930
1491.460938	-87.986427
1490.435547	-167.860947
1489.409180	-158.412476
1488.383789	-450.433868
1487.357422	337.687531
1486.331055	114.396111
1485.304688	159.107803
1484.278320	244.533447
1483.250977	214.997528
1482.224609	91.022812
1481.197266	81.752365
1480.168945	31.582489
1479.141602	208.241592
1478.113281	132.409454
1477.084961	318.976776
1476.056641	260.820618
1475.028320	602.486084
1473.999023	345.498322
1472.969727	559.533569
1471.940430	796.314636
1470.911133	493.425781
1469.881836	719.802795
1468.851563	1035.027222
1467.821289	1049.959351
1466.791016	1136.015381
1465.759766	1018.589294
1464.729492	1145.161499
1463.698242	966.685852
1462.666992	861.907471
1461.635742	1036.512207
1460.603516	1147.489746
1459.571289	1232.983765
1458.539063	1234.633423
1457.506836	1139.808105
1456.474609	1085.576538
1455.441406	1292.588257
1454.408203	1098.768677
1453.375000	1434.934448
1452.341797	1370.390747
1451.307617	1397.066162
1450.274414	1210.873657
1449.240234	1493.397217
1448.205078	1449.017944
1447.170898	1508.484619
1446.135742	1474.211304
1445.100586	1295.656494
1444.065430	1334.806763
1443.030273	1437.183960
1441.994141	1268.818481
1440.958984	850.162109
1439.921875	1068.830811
1438.885742	991.650696
1437.849609	985.271118
1436.812500	1216.410034
1435.775391	755.225037
1434.738281	809.517212
1433.701172	717.327698
1432.663086	430.761047
1431.625000	588.596008
1430.586914	791.805359
1429.548828	530.686096
1428.509766	474.010834
1427.470703	389.638123
1426.431641	534.786804
1425.392578	165.617172
1424.353516	13.392900
1423.313477	208.990143
1422.273438	208.027023
1421.233398	154.202744
1420.193359	128.138367
1419.152344	6.428902
1418.111328	-215.876160
1417.070313	123.174248
1416.029297	34.380802
1414.987305	-160.003204
1413.946289	264.466400
1412.904297	85.300240
1411.862305	-98.767036
1410.819336	-38.917549
1409.776367	-182.584824
1408.734375	-318.575714
1407.691406	153.392426
1406.647461	40.065495
1405.604492	-331.736572
1404.560547	-83.314796
1403.516602	-105.978279
1402.472656	44.561581
1401.427734	52.097641
1400.382813	232.756088
1399.337891	64.860588
1398.292969	97.668365
1397.248047	321.024506
1396.202148	521.788513
1395.156250	0.994222
1394.110352	71.642906
1393.064453	237.503357
1392.018555	47.836498
1390.971680	188.740387
1389.924805	274.607697
1388.877930	7.716827
1387.830078	31.195318
1386.782227	2.226495
1385.734375	5.864079
1384.686523	-25.412458
1383.638672	65.886086
1382.589844	-377.551941
1381.541016	-101.172745
1380.492188	117.727654
1379.443359	-25.482779
1378.394531	-83.648994
1377.344727	-116.750305
1376.294922	87.348503
1375.245117	139.249649
1374.194336	-275.287720
1373.143555	88.607590
1372.092773	-51.255318
1371.041992	5.989336
1369.991211	-195.911865
1368.939453	-58.736553
1367.887695	61.038120
1366.835938	-65.733940
1365.784180	-8.066061
1364.731445	126.844505
1363.679688	-148.913330
1362.626953	170.339844
1361.573242	-117.577080
1360.520508	49.988556
1359.466797	135.494019
1358.413086	64.412109
1357.359375	-262.600861
1356.305664	203.507950
1355.250977	45.778221
1354.196289	69.580627
1353.141602	182.897568
1352.086914	45.449669
1351.031250	171.329666
1349.975586	73.851051
1348.919922	48.490234
1347.864258	387.981384
1346.808594	251.138763
1345.751953	419.500732
1344.695313	183.718033
1343.638672	486.096985
1342.581055	555.451599
1341.523438	349.818939
1340.466797	273.219940
1339.408203	434.511932
1338.350586	439.836731
1337.291992	509.618164
1336.234375	416.112823
1335.174805	461.308014
1334.116211	412.574707
1333.057617	282.326874
1331.998047	142.328415
1330.938477	222.554596
1329.878906	451.166809
1328.818359	-56.762177
1327.757813	369.674103
1326.697266	405.681946
1325.636719	271.342621
1324.576172	631.038086
1323.514648	393.187164
1322.453125	538.127380
1321.391602	638.674255
1320.330078	517.211670
1319.267578	506.883301
1318.205078	782.729370
1317.142578	459.383606
1316.080078	737.759094
1315.016602	562.601440
1313.953125	476.311615
1312.889648	353.189362
1311.826172	375.520782
1310.761719	491.487122
1309.698242	403.154266
1308.633789	676.753113
1307.569336	517.201721
1306.503906	874.453064
1305.438477	574.864502
1304.373047	809.137878
1303.307617	517.219360
1302.242188	584.394836
1301.175781	892.451477
1300.109375	723.765808
1299.042969	339.045410
1297.976563	472.783203
1296.909180	628.620239
1295.841797	1103.600464
1294.774414	572.123047
1293.707031	995.502991
1292.638672	702.371704
1291.571289	350.571777
1290.502930	518.857666
1289.433594	495.882507
1288.365234	710.752014
1287.295898	803.039490
1286.226563	405.313599
1285.157227	453.639343
1284.086914	416.271637
1283.017578	638.522644
1281.947266	549.819580
1280.876953	478.334442
1279.805664	563.521484
1278.734375	731.890381
1277.663086	687.441711
1276.591797	479.216919
1275.520508	322.464539
1274.448242	630.215210
1273.375977	639.736267
1272.303711	747.016357
1271.231445	605.134216
1270.158203	658.706482
1269.085938	614.632019
1268.011719	751.226990
1266.938477	619.344177
1265.865234	1031.655029
1264.791016	753.448181
1263.716797	1048.523926
1262.641602	1060.634033
1261.567383	963.069214
1260.492188	719.320984
1259.416992	714.499817
1258.341797	773.037842
1257.265625	982.567749
1256.190430	897.376465
1255.114258	615.025757
1254.037109	680.871643
1252.960938	783.208740
1251.883789	581.378235
1250.806641	746.941772
1249.729492	474.694824
1248.652344	788.532410
1247.574219	577.165527
1246.496094	657.528870
1245.417969	730.566284
1244.338867	798.703674
1243.260742	633.659424
1242.181641	738.202637
1241.102539	570.799255
1240.022461	386.466949
1238.943359	527.371399
1237.863281	673.047424
1236.783203	932.644531
1235.702148	678.020386
1234.622070	646.547729
1233.541016	813.821838
1232.459961	467.261932
1231.377930	627.190491
1230.296875	687.726379
1229.214844	493.925995
1228.132813	653.683167
1227.050781	617.273987
1225.967773	566.329529
1224.884766	583.130493
1223.801758	522.488220
1222.718750	374.778473
1221.634766	108.618645
1220.550781	403.389160
1219.466797	519.149414
1218.382813	282.039093
1217.298828	57.078529
1216.213867	247.605804
1215.128906	406.620636
1214.042969	65.781349
1212.958008	352.617950
1211.872070	501.731262
1210.786133	392.591919
1209.700195	71.200935
1208.613281	393.779144
1207.526367	200.223022
1206.439453	206.775894
1205.352539	338.599030
1204.265625	-13.964637
1203.177734	-0.284224
1202.089844	145.802689
1201.001953	195.467224
1199.913086	290.789429
1198.824219	-51.993862
1197.735352	69.712341
1196.646484	-203.205902
1195.557617	50.658997
1194.467773	-147.702866
1193.377930	-14.275064
1192.288086	-195.812088
1191.197266	-0.071917
1190.106445	-265.731323
1189.015625	-173.448990
1187.924805	86.829262
1186.833984	-70.799347
1185.742188	-432.440552
1184.650391	-153.257141
1183.557617	-44.604862
1182.465820	-300.640564
1181.373047	-218.495285
1180.280273	-225.155777
1179.187500	-164.753189
1178.093750	-128.412933
1177.000977	-68.176003
1175.907227	-146.966812
1174.812500	-146.762222
1173.718750	-237.591217
1172.624023	56.951729
1171.529297	-7.685978
1170.434570	23.356895
1169.338867	42.353199
1168.244141	18.241360
1167.148438	-264.167206
1166.051758	36.775757
1164.956055	-49.647179
1163.859375	-11.851402
1162.762695	61.704830
1161.666016	156.660278
1160.568359	-92.349106
1159.470703	-81.086060
1158.373047	233.232788
1157.275391	24.761906
1156.176758	-23.841345
1155.079102	32.476131
1153.979492	186.457352
1152.880859	47.076649
1151.782227	76.932808
1150.682617	128.153763
1149.583008	53.022343
1148.482422	-103.130455
1147.382813	-235.446030
1146.282227	129.834930
1145.181641	-204.924423
1144.080078	17.270933
1142.979492	68.016319
1141.877930	199.547379
1140.776367	-232.665054
1139.673828	205.471603
1138.572266	44.336315
1137.469727	-43.116783
1136.367188	116.522850
1135.263672	463.691467
1134.161133	316.672729
1133.057617	267.010376
1131.954102	314.646484
1130.849609	402.548431
1129.745117	134.441589
1128.641602	189.047531
1127.536133	623.032654
1126.431641	385.741852
1125.326172	331.040863
1124.220703	508.588837
1123.115234	451.425720
1122.009766	522.171448
1120.903320	299.139099
1119.796875	526.075928
1118.690430	461.678192
1117.583008	207.907272
1116.475586	245.272339
1115.368164	289.678619
1114.260742	222.861511
1113.152344	394.862457
1112.044922	207.406143
1110.936523	261.080414
1109.827148	92.554199
1108.718750	-125.529648
1107.609375	466.615814
1106.500000	508.236420
1105.389648	235.789627
1104.280273	258.504364
1103.169922	283.526947
1102.059570	251.890366
1100.948242	283.917297
1099.837891	205.081055
1098.726563	321.936005
1097.615234	346.786774
1096.502930	357.454102
1095.390625	476.477020
1094.278320	275.073517
1093.166016	-13.389944
1092.053711	211.537048
1090.940430	179.757263
1089.827148	317.423126
1088.713867	393.840515
1087.599609	394.925934
1086.485352	196.099411
1085.371094	354.744965
1084.256836	282.942047
1083.141602	-54.412445
1082.027344	-168.389832
1080.912109	410.646271
1079.795898	425.755798
1078.680664	236.591934
1077.564453	183.656403
1076.448242	189.421967
1075.331055	131.822784
1074.213867	613.800354
1073.096680	248.906769
1071.979492	137.422607
1070.862305	-25.574661
1069.744141	125.556229
1068.625977	-2.206168
1067.507813	-125.212120
1066.388672	180.439468
1065.270508	300.997192
1064.151367	428.527588
1063.031250	169.830826
1061.912109	248.229599
1060.791992	204.956573
1059.671875	166.400299
1058.550781	235.436615
1057.430664	68.362579
1056.309570	165.487259
1055.188477	70.984200
1054.066406	336.307495
1052.945313	48.013699
1051.823242	308.611328
1050.700195	204.923965
1049.578125	82.656395
1048.455078	-275.208069
1047.332031	237.300705
1046.208984	21.914410
1045.084961	-81.418495
1043.960938	41.469269
1042.836914	152.688263
1041.712891	131.077530
1040.587891	58.253647
1039.462891	127.586815
1038.337891	87.490273
1037.212891	-41.007519
1036.086914	-48.377724
1034.960938	28.073833
1033.834961	-79.245514
1032.708984	-109.709694
1031.582031	157.526688
1030.455078	-37.945972
1029.328125	75.855782
1028.200195	-226.296753
1027.072266	-293.610229
1025.944336	-330.640350
1024.816406	145.592407
1023.687500	-267.509644
1022.558594	-223.114426
1021.429688	-426.969055
1020.300781	-651.547180
1019.170898	-435.278442
1018.041016	-77.592712
1016.911133	-355.233276
1015.780273	-266.475220
1014.649414	-17.801489
1013.518555	-107.414391
1012.387695	-162.174500
1011.255859	67.975334
1010.124023	-37.600498
1008.992188	167.094803
1007.860352	249.126389
1006.727539	345.061340
1005.594727	334.630920
1004.461914	865.384521
1003.329102	998.322815
1002.195313	1147.444702
1001.061523	688.836548
999.927734	484.647308
998.792969	185.924881
997.658203	23.659609
996.523438	237.855881
995.388672	-113.450691
994.252930	-63.006924
993.117188	93.616600
991.981445	-24.224283
990.844727	231.626129
989.708984	-17.437374
988.572266	125.517365
987.434570	266.174438
986.297852	240.984772
985.160156	172.119171
984.022461	253.045303
982.884766	113.009445
981.746094	364.392334
980.607422	102.598816
979.468750	-41.660057
978.329102	-43.173328
977.190430	394.604126
976.050781	248.326660
974.910156	217.111664
973.770508	-64.461128
972.629883	219.317688
971.489258	176.902924
970.348633	311.405792
969.207031	255.377533
968.065430	165.034348
966.923828	203.317459
965.781250	351.776306
964.639648	53.012600
963.496094	-9.357944
962.353516	258.507385
961.210938	-0.814628
960.067383	425.190521
958.923828	326.472595
957.779297	401.940735
956.635742	365.263824
955.491211	170.721481
954.345703	77.047859
953.201172	-176.664917
952.055664	-203.707108
950.910156	11.778547
949.764648	28.309032
948.618164	-64.821327
947.471680	-84.695030
946.325195	12.052506
945.178711	140.813187
944.031250	296.992828
942.883789	-60.575401
941.736328	-125.700882
940.587891	256.596588
939.439453	13.597094
938.291016	126.651405
937.142578	200.953979
935.993164	332.291840
934.843750	89.788437
933.694336	79.931175
932.544922	72.428085
931.394531	158.390564
930.244141	-1.583641
929.093750	166.457596
927.942383	143.266388
926.791016	-121.085136
925.639648	-128.139069
924.488281	119.644524
923.335938	-178.443024
922.183594	-169.382645
921.031250	96.599907
919.877930	-121.553543
918.724609	-194.134720
917.571289	199.040726
916.417969	19.793865
915.263672	-238.782974
914.109375	-308.782562
912.955078	-13.323360
911.800781	-99.121490
910.645508	-128.125504
909.490234	-107.174530
908.334961	-72.584351
907.178711	0.565705
906.022461	-107.569534
904.866211	-297.173065
903.709961	7.148207
902.552734	-166.462234
901.395508	47.199032
900.238281	-22.140903
899.080078	-301.869781
897.921875	-203.606598
896.763672	-134.760986
895.605469	-104.359833
894.446289	-132.726334
893.287109	-97.762833
892.127930	106.695183
890.967773	71.599937
889.807617	201.431793
888.647461	-21.047100
887.487305	106.532829
886.326172	73.815277
885.165039	-51.387497
884.003906	-102.063354
882.842773	454.026398
881.680664	-29.669813
880.518555	-73.511688
879.356445	119.335159
878.193359	-113.786270
877.030273	284.002533
875.867188	100.516434
874.703125	95.008598
873.540039	46.737560
872.375977	153.785431
871.210938	249.529587
870.046875	257.496124
868.881836	121.509346
867.716797	336.359863
866.550781	553.345825
865.385742	278.024506
864.219727	187.071899
863.052734	170.283279
861.886719	218.622330
860.719727	168.128189
859.552734	229.884506
858.384766	471.134705
857.217773	279.209717
856.049805	186.054901
854.880859	180.387527
853.712891	165.733932
852.543945	489.549255
851.375000	405.301971
850.205078	515.997192
849.036133	133.804123
847.866211	246.691360
846.696289	198.289703
845.525391	210.313187
844.354492	105.923943
843.183594	153.694839
842.012695	49.298416
840.840820	441.378357
839.668945	386.071564
838.497070	180.986160
837.324219	143.560715
836.151367	191.012344
834.978516	-110.060532
833.805664	234.350677
832.631836	44.946220
831.458008	159.154373
830.284180	391.530670
829.110352	331.482208
827.935547	59.506092
826.760742	356.257385
825.584961	305.014343
824.410156	151.215454
823.234375	-35.997742
822.058594	-96.186699
820.881836	162.104538
819.705078	-45.193157
818.528320	-216.828690
817.351563	-361.732574
816.173828	47.453461
814.996094	53.711330
813.818359	46.557888
812.639648	179.433350
811.461914	49.857552
810.283203	-230.862610
809.103516	-67.102859
807.923828	-165.628845
806.745117	-17.635654
805.564453	25.850517
804.384766	-79.486893
803.204102	-53.896057
802.023438	-319.066040
800.842773	74.688393
799.661133	-97.376381
798.479492	-209.560455
797.297852	-202.049622
796.115234	-66.071892
794.932617	-83.116554
793.750000	-425.865387
792.567383	-64.238419
791.383789	-81.487160
790.200195	-280.317322
789.016602	-71.904716
787.832031	-208.834854
786.648438	19.231453
785.463867	-40.390594
784.278320	300.142761
783.092773	198.337280
781.908203	96.515396
780.721680	326.085815
779.536133	34.167789
778.349609	-12.548897
777.163086	-57.104881
775.975586	-39.906162
774.789063	80.946495
773.601563	-127.078072
772.413086	-151.991180
771.225586	6.087309
770.037109	-199.772400
768.848633	116.815468
767.660156	-51.636646
766.470703	37.699535
765.281250	-27.260633
764.091797	412.052032
762.901367	467.997040
761.710938	286.132568
760.520508	196.721298
759.330078	195.297394
758.138672	409.372711
756.947266	359.398315
755.755859	265.424164
754.563477	303.313629
753.371094	472.984802
752.178711	240.472168
750.986328	311.134338
749.792969	126.973358
748.599609	116.292450
747.405273	-232.455170
746.211914	55.300747
745.017578	193.686050
743.823242	220.101852
742.627930	132.427200
741.433594	-97.739952
740.238281	246.413635
739.041992	250.709778
737.846680	-5.729873
736.650391	195.679352
735.454102	-32.231293
734.256836	-141.852295
733.059570	-96.049545
731.862305	140.079071
730.665039	-138.038849
729.466797	-2.676557
728.268555	32.015060
727.070313	136.627701
725.872070	335.155457
724.672852	258.241119
723.473633	-39.297241
722.273438	242.073837
721.074219	69.123306
719.874023	-132.142334
718.673828	-86.686234
717.472656	427.876770
716.271484	213.562088
715.070313	53.875702
713.869141	317.286469
712.666992	98.790970
711.464844	429.637085
710.262695	217.770279
709.059570	23.433298
707.856445	203.811539
706.653320	251.295837
705.450195	148.568024
704.246094	372.365082
703.041992	317.561829
701.837891	114.881172
700.632813	253.774994
699.428711	70.828506
698.222656	179.285721
697.017578	57.354252
695.811523	404.848022
694.605469	111.372131
693.399414	111.272568
692.192383	300.116669
690.986328	65.610283
689.778320	-262.079987
688.571289	-170.782440
687.363281	-348.477600
686.155273	141.956985
684.947266	116.160149
683.738281	-111.177429
682.529297	-93.443245
681.320313	-105.992622
680.111328	50.500759
678.901367	-163.367981
677.691406	-138.886993
676.481445	-283.198761
675.270508	-182.815460
674.059570	-218.720779
672.848633	-341.061188
671.636719	302.344666
670.425781	-235.053360
669.213867	371.445343
668.000977	106.754936
666.789063	315.484985
665.576172	72.709488
664.362305	-113.714096
663.149414	470.899414
661.935547	-103.916618
660.721680	-58.951656
659.507813	173.813568
658.292969	93.765976
657.078125	-18.493551
655.863281	313.587341
654.647461	132.550018
653.431641	143.518463
652.215820	8.068326
651.000000	114.066299
649.783203	43.514919
648.566406	14.020050
647.349609	217.151367
646.132813	80.248047
644.915039	16.681997
643.697266	110.304649
642.478516	-11.076426
641.259766	-26.916706
640.041992	135.810303
638.822266	225.500107
637.603516	-105.885277
636.383789	31.333101
635.164063	-33.279457
633.943359	1.040140
632.723633	63.383671
631.502930	-13.686437
630.281250	119.698090
629.060547	128.727905
627.838867	436.014771
626.617188	232.939423
625.394531	195.165817
624.172852	258.285950
622.950195	-107.066185
621.726563	-22.215931
620.503906	133.416260
619.280273	179.900467
618.056641	-353.684326
616.832031	-315.396271
615.608398	262.278717
614.383789	-242.731064
613.158203	86.821182
611.933594	-88.312912
610.708008	-0.257166
609.482422	-76.685486
608.255859	-313.213928
607.030273	142.740219
605.803711	179.966141
604.576172	232.265198
