# Supplementary material for: Raman spectroscopy accurately differentiates mucosal healing from non-healing and biochemical changes following biological therapy in inflammatory bowel disease
Source: PLoS One. 2021 Jun 2;16(6):e0252210. doi: 10.1371/journal.pone.0252210 (PMC8172032; doi:10.1371/journal.pone.0252210)
Supplement: S4 Dataset — (ZIP) [file pone.0252210.s006.zip › CD Mucosal healing/OC011 post treatment-2_base sub CR removed_18__X_-11937.7__Y_287.434__Z_-7194.01__Time_206.txt]

1714.705078	203.727356
1713.728516	-27.427362
1712.751953	73.469521
1711.774414	99.095451
1710.797852	-17.330265
1709.820313	104.783447
1708.842773	82.182861
1707.864258	-2.030363
1706.886719	-179.768005
1705.908203	234.454651
1704.929688	-39.406975
1703.950195	72.416168
1702.971680	53.353355
1701.992188	-428.383606
1701.012695	-112.524658
1700.033203	404.054169
1699.052734	0.898734
1698.073242	197.097549
1697.092773	235.813049
1696.112305	-165.969147
1695.130859	-158.557358
1694.150391	-441.768829
1693.168945	-377.398895
1692.187500	-160.467484
1691.206055	-55.273941
1690.223633	-360.640717
1689.241211	473.677765
1688.258789	-44.077507
1687.276367	105.501648
1686.293945	282.174133
1685.310547	400.580780
1684.327148	-319.910522
1683.343750	105.988129
1682.360352	-48.400982
1681.375977	90.667763
1680.392578	-65.226715
1679.408203	357.010223
1678.423828	-8.061725
1677.438477	-90.470703
1676.453125	242.657013
1675.468750	539.024292
1674.482422	245.476898
1673.497070	114.826485
1672.511719	250.539352
1671.525391	421.239899
1670.539063	191.322479
1669.552734	623.340088
1668.565430	397.194763
1667.578125	875.160583
1666.591797	737.805725
1665.603516	1086.518555
1664.616211	629.239319
1663.627930	334.432526
1662.640625	1297.202026
1661.652344	661.478394
1660.663086	779.226929
1659.674805	704.066650
1658.685547	873.137634
1657.696289	881.079712
1656.707031	778.308228
1655.717773	670.793152
1654.727539	1127.552368
1653.737305	862.160217
1652.747070	893.687317
1651.756836	661.161072
1650.765625	841.709961
1649.775391	49.706036
1648.784180	77.902458
1647.792969	384.017700
1646.800781	-173.607742
1645.809570	223.108612
1644.817383	548.711975
1643.825195	-75.979996
1642.832031	7.444587
1641.839844	-69.728668
1640.846680	228.169418
1639.853516	30.337141
1638.860352	-225.067123
1637.867188	-213.670227
1636.873047	27.390736
1635.878906	-369.183899
1634.884766	-398.962585
1633.890625	-499.548950
1632.895508	-260.024292
1631.900391	-123.017975
1630.905273	-285.934509
1629.910156	-8.904985
1628.915039	-310.712830
1627.918945	-135.926331
1626.922852	359.968170
1625.926758	261.495819
1624.930664	302.654480
1623.933594	96.861221
1622.937500	25.451500
1621.940430	185.472855
1620.942383	30.318415
1619.945313	279.943512
1618.947266	46.408775
1617.949219	154.440872
1616.951172	39.467663
1615.953125	-251.145432
1614.954102	481.716064
1613.956055	41.873058
1612.957031	121.568153
1611.957031	282.577606
1610.958008	296.850708
1609.958008	30.736471
1608.958984	233.883224
1607.958008	28.261343
1606.958008	97.839752
1605.958008	282.652344
1604.957031	30.186483
1603.956055	468.867523
1602.955078	101.386307
1601.953125	210.218933
1600.951172	-298.302826
1599.950195	278.727051
1598.947266	141.644455
1597.945313	-112.988113
1596.942383	-114.061096
1595.940430	258.515656
1594.937500	-476.769196
1593.933594	-289.860443
1592.930664	-16.878378
1591.926758	-313.228607
1590.922852	290.960968
1589.918945	41.504002
1588.915039	-223.570938
1587.910156	-360.844879
1586.906250	-91.296013
1585.901367	172.787384
1584.895508	-207.233704
1583.890625	270.249329
1582.884766	10.002870
1581.878906	-331.009247
1580.873047	96.309105
1579.867188	-143.281647
1578.860352	4.950355
1577.854492	-89.040321
1576.847656	110.867706
1575.839844	224.649872
1574.833008	205.609589
1573.825195	-224.499283
1572.817383	-165.800369
1571.809570	-463.410980
1570.801758	164.106339
1569.792969	-203.989059
1568.784180	-62.960251
1567.775391	-329.927887
1566.766602	-158.149200
1565.757813	-51.533566
1564.748047	189.764145
1563.738281	251.708984
1562.728516	214.845108
1561.718750	-203.494125
1560.708008	-474.084808
1559.697266	167.848007
1558.686523	-64.244736
1557.675781	258.138916
1556.665039	67.153305
1555.653320	-90.333321
1554.641602	143.100113
1553.629883	251.924835
1552.617188	-447.252869
1551.605469	-79.973785
1550.592773	-10.699703
1549.580078	50.558521
1548.567383	-196.235031
1547.553711	76.592033
1546.541016	137.110931
1545.527344	-68.914917
1544.513672	182.349060
1543.499023	293.703827
1542.485352	146.503983
1541.470703	587.941528
1540.456055	91.653122
1539.441406	-324.622620
1538.425781	-85.421082
1537.410156	305.692261
1536.394531	61.761036
1535.378906	178.809540
1534.363281	-109.290222
1533.346680	89.750191
1532.331055	285.946808
1531.314453	329.738739
1530.296875	324.286896
1529.280273	403.671295
1528.262695	3.716953
1527.245117	502.357452
1526.227539	220.535934
1525.209961	229.461304
1524.191406	78.577446
1523.172852	-69.880119
1522.154297	198.204010
1521.135742	198.515640
1520.116211	-130.521240
1519.097656	-14.876694
1518.078125	-133.396469
1517.058594	-172.413757
1516.038086	-111.477615
1515.018555	-204.810287
1513.998047	256.296112
1512.977539	560.411682
1511.956055	402.162842
1510.935547	-585.007019
1509.914063	231.605072
1508.892578	-45.004059
1507.871094	396.379700
1506.849609	-183.041199
1505.827148	145.003693
1504.804688	-16.753582
1503.782227	18.686460
1502.759766	36.022602
1501.736328	153.028900
1500.713867	-127.011993
1499.690430	-322.653137
1498.666016	-201.020172
1497.642578	-517.122498
1496.618164	-710.466919
1495.594727	316.300903
1494.569336	145.556900
1493.544922	-45.645267
1492.520508	-22.160788
1491.495117	-315.767029
1490.469727	-44.671124
1489.444336	-346.040955
1488.417969	11.513885
1487.392578	259.060455
1486.366211	294.449768
1485.339844	184.240921
1484.312500	778.257751
1483.286133	629.540527
1482.258789	429.736816
1481.231445	390.605164
1480.204102	863.907532
1479.175781	1380.217651
1478.148438	558.259888
1477.120117	1041.161865
1476.091797	861.432556
1475.062500	666.395386
1474.034180	1013.833740
1473.004883	1226.089844
1471.975586	1280.403198
1470.946289	1400.816895
1469.916016	1762.799194
1468.885742	1692.163696
1467.855469	1781.750610
1466.825195	1644.981934
1465.794922	1449.783813
1464.763672	1661.257080
1463.732422	1763.359863
1462.701172	1974.658936
1461.669922	1698.197266
1460.638672	1810.381592
1459.606445	1724.441284
1458.574219	1501.479248
1457.541992	1859.776733
1456.508789	1956.552002
1455.476563	2007.700928
1454.443359	2071.483887
1453.410156	1881.710449
1452.375977	2297.875977
1451.342773	2348.985596
1450.308594	2131.463867
1449.274414	2131.951904
1448.240234	2563.086182
1447.206055	1791.218384
1446.170898	2688.148926
1445.135742	2362.154785
1444.100586	2190.740234
1443.064453	1475.424072
1442.029297	1790.104492
1440.993164	2360.113525
1439.957031	1885.657471
1438.920898	1426.657837
1437.883789	2145.696777
1436.847656	2088.796143
1435.810547	1784.374390
1434.773438	1588.789795
1433.735352	1315.050659
1432.698242	1294.064209
1431.660156	1038.386597
1430.622070	964.633240
1429.583008	893.496277
1428.544922	941.116089
1427.505859	920.690430
1426.466797	227.142502
1425.427734	40.736759
1424.387695	502.247894
1423.348633	774.744385
1422.308594	-106.672516
1421.268555	-105.975189
1420.227539	40.869225
1419.187500	-91.630814
1418.146484	473.291046
1417.105469	59.126392
1416.064453	259.225250
1415.022461	343.624908
1413.980469	151.484344
1412.939453	281.485168
1411.896484	215.403549
1410.854492	-23.872349
1409.811523	-260.417725
1408.768555	-165.063065
1407.725586	-152.474426
1406.682617	-46.806278
1405.638672	-11.360089
1404.595703	205.023285
1403.551758	-125.674873
1402.506836	183.738968
1401.462891	-16.010921
1400.417969	37.772522
1399.373047	-291.938660
1398.328125	168.376434
1397.283203	127.387016
1396.237305	495.015442
1395.191406	143.631210
1394.145508	98.168999
1393.099609	463.625946
1392.052734	145.538223
1391.006836	38.094364
1389.959961	70.994728
1388.912109	86.514160
1387.865234	137.285110
1386.817383	193.188675
1385.769531	124.228714
1384.721680	-189.500458
1383.673828	-302.943634
1382.625000	-3.860245
1381.576172	-309.317780
1380.527344	522.078674
1379.478516	-147.576950
1378.429688	-210.026581
1377.379883	-25.161701
1376.330078	651.472290
1375.280273	147.797379
1374.229492	737.156860
1373.178711	239.028000
1372.128906	-36.722141
1371.077148	390.804749
1370.026367	83.092758
1368.974609	-0.045272
1367.923828	-222.431091
1366.871094	145.742157
1365.819336	-3.997294
1364.767578	122.889946
1363.714844	523.709656
1362.662109	11.178793
1361.609375	-257.094025
1360.555664	-77.302505
1359.501953	-369.957123
1358.448242	208.019455
1357.394531	60.016960
1356.340820	-289.059265
1355.286133	-207.925613
1354.231445	-91.859459
1353.176758	-378.041534
1352.122070	-75.347923
1351.066406	-311.408539
1350.011719	-323.740326
1348.956055	224.968536
1347.899414	128.467300
1346.843750	315.026825
1345.787109	784.389587
1344.730469	708.213562
1343.673828	342.200531
1342.616211	680.401367
1341.559570	302.514557
1340.501953	816.831116
1339.444336	553.343933
1338.385742	1040.455933
1337.328125	1455.762573
1336.269531	1182.884277
1335.210938	1219.641113
1334.152344	1209.538940
1333.092773	803.778687
1332.033203	799.015686
1330.973633	730.122925
1329.914063	656.481445
1328.853516	1017.995605
1327.793945	853.202515
1326.733398	720.725464
1325.672852	887.328003
1324.611328	932.969788
1323.549805	630.632629
1322.489258	1061.704102
1321.426758	707.896057
1320.365234	1030.461182
1319.302734	1059.454346
1318.241211	790.183289
1317.177734	1157.259766
1316.115234	989.403442
1315.052734	984.410522
1313.989258	1119.984009
1312.925781	1351.697998
1311.862305	913.495239
1310.797852	1364.532471
1309.733398	1492.984619
1308.668945	1719.950928
1307.604492	1336.640015
1306.540039	1438.299561
1305.474609	1571.977173
1304.409180	1474.534790
1303.343750	1330.524536
1302.277344	1228.447632
1301.211914	1613.154175
1300.145508	1440.008301
1299.079102	1161.394409
1298.011719	2022.587769
1296.945313	1611.562378
1295.877930	1637.769165
1294.810547	1236.983032
1293.743164	2215.545166
1292.674805	1518.090332
1291.606445	1522.533813
1290.538086	933.599792
1289.469727	1173.692017
1288.400391	950.445557
1287.332031	1683.168945
1286.262695	1295.892700
1285.193359	913.750366
1284.123047	1063.267944
1283.052734	1237.266357
1281.982422	1413.696045
1280.912109	1056.562744
1279.841797	596.863831
1278.770508	1294.539917
1277.699219	808.169312
1276.627930	1045.874634
1275.556641	738.333191
1274.484375	1252.220215
1273.412109	935.051270
1272.339844	1099.370850
1271.267578	1336.942383
1270.194336	1442.535034
1269.121094	1360.117432
1268.047852	1062.952759
1266.974609	1163.749878
1265.900391	1789.098511
1264.827148	1626.281250
1263.752930	1524.511353
1262.677734	1208.200562
1261.603516	748.233154
1260.528320	1365.752075
1259.453125	1378.694336
1258.377930	1174.815796
1257.301758	1463.019043
1256.226563	1064.414551
1255.150391	1189.411499
1254.073242	1260.781250
1252.997070	1079.063843
1251.919922	1459.418701
1250.842773	1518.517090
1249.765625	918.529175
1248.688477	1444.538940
1247.610352	701.379211
1246.532227	1219.869873
1245.454102	865.829590
1244.375000	1070.638062
1243.296875	1212.210327
1242.217773	945.753113
1241.138672	562.867554
1240.058594	820.863281
1238.979492	644.389893
1237.899414	1384.982178
1236.819336	1181.710327
1235.738281	571.087280
1234.658203	986.262573
1233.577148	640.091553
1232.496094	718.136780
1231.415039	682.248413
1230.333008	844.939453
1229.250977	896.124146
1228.168945	409.746460
1227.086914	923.281860
1226.003906	729.844971
1224.920898	427.576752
1223.837891	945.468323
1222.754883	848.776428
1221.670898	582.811096
1220.587891	249.246307
1219.503906	766.523376
1218.418945	423.266388
1217.334961	208.180801
1216.250000	850.551697
1215.165039	352.825165
1214.080078	268.102173
1212.994141	830.216187
1211.908203	535.355774
1210.822266	310.543793
1209.736328	457.240601
1208.649414	268.592346
1207.563477	815.359985
1206.476563	841.148804
1205.388672	787.317627
1204.301758	938.276245
1203.213867	508.559540
1202.125977	225.887909
1201.038086	598.206421
1199.949219	-81.682472
1198.861328	182.123627
1197.772461	84.807961
1196.682617	-587.481201
1195.593750	-473.044220
1194.503906	62.067619
1193.414063	-364.729370
1192.324219	-305.880371
1191.233398	-230.317276
1190.143555	-210.074356
1189.052734	-7.374797
1187.960938	-129.030914
1186.870117	-233.850159
1185.778320	-122.680756
1184.686523	245.159760
1183.594727	272.101501
1182.501953	-32.068554
1181.410156	-273.774567
1180.317383	261.369568
1179.223633	-105.096626
1178.130859	-18.479836
1177.037109	-255.425278
1175.943359	70.601593
1174.849609	406.015564
1173.754883	322.197479
1172.661133	439.473907
1171.566406	329.269836
1170.470703	-123.124809
1169.375977	-192.578583
1168.280273	182.778839
1167.184570	-312.439362
1166.088867	-690.341614
1164.992188	-377.414032
1163.895508	-1101.715210
1162.798828	142.779282
1161.702148	118.422287
1160.605469	-510.097565
1159.507813	193.749252
1158.410156	-28.837784
1157.311523	650.631775
1156.213867	485.235596
1155.115234	-212.038879
1154.016602	-12.398192
1152.917969	-311.153442
1151.818359	-11.548408
1150.718750	233.093246
1149.619141	153.577667
1148.519531	57.398586
1147.418945	-31.632994
1146.319336	146.045197
1145.217773	-54.902390
1144.117188	669.995789
1143.015625	-75.866119
1141.915039	246.683517
1140.813477	231.343567
1139.710938	532.201721
1138.609375	357.523438
1137.506836	356.382721
1136.404297	146.143631
1135.300781	819.672302
1134.197266	628.395325
1133.094727	432.489227
1131.990234	457.400513
1130.886719	449.100494
1129.782227	455.030762
1128.677734	892.719482
1127.573242	-57.245487
1126.468750	415.950287
1125.363281	203.806107
1124.257813	702.811035
1123.152344	654.232666
1122.045898	541.711121
1120.940430	687.456543
1119.833984	823.661316
1118.726563	450.819794
1117.620117	437.962219
1116.512695	647.554688
1115.405273	152.078262
1114.297852	-137.355698
1113.189453	649.307434
1112.082031	267.761597
1110.972656	-52.161438
1109.864258	110.210701
1108.755859	286.729614
1107.646484	66.372078
1106.537109	113.017197
1105.426758	-166.147156
1104.317383	41.150242
1103.207031	507.962830
1102.096680	538.153809
1100.985352	570.723816
1099.875000	108.131042
1098.763672	164.492004
1097.652344	355.255524
1096.540039	600.180420
1095.427734	399.770020
1094.315430	943.877991
1093.203125	1311.193970
1092.090820	463.501129
1090.977539	400.113525
1089.864258	190.940231
1088.750977	297.225525
1087.636719	-132.802383
1086.522461	578.077881
1085.408203	122.501091
1084.293945	501.727142
1083.179688	558.906433
1082.064453	538.603577
1080.949219	586.523743
1079.833008	153.052124
1078.717773	715.471252
1077.601563	653.283875
1076.485352	689.804077
1075.368164	501.143890
1074.251953	303.319366
1073.134766	93.959106
1072.016602	445.190277
1070.899414	451.793793
1069.781250	341.312897
1068.663086	284.896698
1067.544922	528.484497
1066.426758	289.617004
1065.307617	566.110413
1064.188477	130.941315
1063.068359	281.199493
1061.949219	125.007362
1060.829102	315.238251
1059.708984	578.024353
1058.588867	693.515686
1057.467773	292.419830
1056.346680	676.962219
1055.225586	853.511597
1054.104492	523.178711
1052.982422	494.413818
1051.860352	236.980743
1050.738281	136.232483
1049.615234	-151.060165
1048.492188	502.311493
1047.369141	161.723755
1046.246094	231.943451
1045.123047	94.753075
1043.999023	-492.177490
1042.875000	-27.499861
1041.750000	64.276405
1040.625977	-46.497978
1039.500977	-192.007217
1038.375977	487.033813
1037.250000	127.600441
1036.125000	396.948212
1034.999023	654.690918
1033.873047	147.081665
1032.746094	193.424408
1031.619141	-234.457840
1030.492188	0.607548
1029.365234	-377.870911
1028.237305	-135.580902
1027.110352	-443.808899
1025.982422	-524.110596
1024.853516	-139.789642
1023.725586	-366.032013
1022.596680	20.748051
1021.467773	-416.253265
1020.337891	-1015.285278
1019.208008	-80.706902
1018.078125	-588.744385
1016.948242	-635.006897
1015.818359	-90.025291
1014.687500	-159.204590
1013.556641	-5.764136
1012.425781	-616.555359
1011.293945	-437.256226
1010.162109	-151.367996
1009.030273	245.679642
1007.898438	726.027283
1006.765625	419.731873
1005.632813	1200.853760
1004.500000	1748.236572
1003.366211	1669.023560
1002.233398	1948.294800
1001.099609	991.329468
999.964844	799.674561
998.831055	351.924652
997.696289	135.476898
996.561523	265.608734
995.425781	107.339279
994.291016	378.542969
993.155273	439.852417
992.019531	648.927002
990.882813	687.434937
989.747070	799.889587
988.610352	320.112366
987.472656	-191.545502
986.335938	75.920593
985.198242	101.582817
984.060547	46.810078
982.921875	-445.181793
981.784180	149.618149
980.645508	-17.357422
979.506836	391.056488
978.367188	514.240234
977.228516	494.976776
976.088867	179.324905
974.948242	702.901062
973.808594	346.315308
972.667969	286.424072
971.527344	754.984741
970.385742	562.159790
969.245117	670.339050
968.103516	553.692688
966.961914	200.914688
965.819336	-362.597595
964.677734	-15.143145
963.534180	219.942001
962.391602	535.318848
961.249023	580.244019
960.105469	538.224792
958.961914	585.719543
957.817383	427.204498
956.673828	889.456604
955.529297	-376.765381
954.383789	220.771530
953.239258	312.491882
952.093750	484.366058
950.948242	52.507690
949.802734	-365.296143
948.656250	-92.388809
947.509766	207.960007
946.363281	-188.618927
945.216797	-43.479206
944.069336	24.075260
942.921875	-312.436768
941.774414	-361.025269
940.625977	560.498413
939.478516	-28.803949
938.330078	98.579849
937.180664	864.616638
936.032227	702.383301
934.882813	857.204956
933.732422	164.251572
932.583008	355.802399
931.432617	-252.207413
930.282227	176.419128
929.131836	22.046881
927.980469	619.052795
926.830078	93.887047
925.677734	-310.353729
924.526367	-284.372498
923.374023	12.321717
922.221680	-523.215393
921.069336	-449.205048
919.916992	-218.337097
918.763672	-139.726227
917.610352	32.057861
916.456055	178.861542
915.302734	330.211365
914.148438	-29.181755
912.994141	514.885559
911.838867	101.306892
910.683594	270.941681
909.528320	390.678162
908.373047	-88.150246
907.216797	154.131500
906.061523	258.119202
904.904297	355.303864
903.748047	391.337982
902.590820	160.183716
901.433594	302.754761
900.276367	135.197113
899.118164	24.334576
897.960938	-262.909546
896.802734	44.903839
895.643555	447.584930
894.484375	302.976990
893.325195	147.171295
892.166016	172.243637
891.006836	500.074463
889.846680	43.995644
888.686523	281.412842
887.526367	-11.809133
886.365234	381.286774
885.204102	67.895172
884.042969	86.302864
882.880859	215.232559
881.719727	-102.377350
880.556641	285.809998
879.394531	662.546997
878.232422	532.087769
877.069336	358.889496
875.905273	386.223480
874.742188	496.856293
873.578125	199.954575
872.414063	486.119385
871.250000	414.348602
870.084961	155.880859
868.920898	529.521912
867.754883	1060.366577
866.589844	493.894226
865.423828	494.037201
864.257813	116.662354
863.091797	197.720917
861.924805	1233.224976
860.758789	431.488586
859.590820	568.442322
858.423828	469.644165
857.255859	597.479553
856.087891	790.276611
854.919922	523.182068
853.751953	1043.186401
852.583008	883.676941
851.414063	955.036621
850.244141	907.558777
849.075195	709.980103
847.905273	1081.287476
846.734375	1185.924561
845.564453	773.378479
844.393555	745.901367
843.222656	756.415955
842.051758	773.584839
840.879883	329.990570
839.708008	197.337082
838.536133	1014.685669
837.363281	224.790710
836.190430	847.247009
835.017578	819.334656
833.844727	521.162048
832.670898	-232.399414
831.497070	518.776733
830.323242	517.494202
829.149414	616.533264
827.974609	1246.327881
826.799805	279.075165
825.624023	547.333862
824.449219	280.444885
823.273438	278.800079
822.097656	288.214142
820.920898	186.183350
819.744141	133.124054
818.567383	260.340363
817.390625	-496.215149
816.212891	-489.218170
815.035156	-184.197311
813.857422	-110.707657
812.679688	33.828476
811.500977	51.493103
810.322266	-426.570068
809.142578	-535.622864
807.963867	-444.752014
806.784180	-847.082397
805.603516	-496.544006
804.423828	-226.168549
803.243164	101.700172
802.062500	-291.824738
800.881836	-487.798096
799.700195	-111.544403
798.518555	173.541916
797.336914	-204.429794
796.154297	-345.159119
794.972656	-607.762451
793.789063	-168.088745
792.606445	-196.007584
791.422852	-162.004333
790.240234	55.648987
789.055664	23.024630
787.872070	-164.550812
786.687500	88.100967
785.502930	444.492737
784.317383	400.432343
783.132813	466.851776
781.947266	254.686752
780.761719	248.028519
779.575195	51.325367
778.388672	194.739014
777.202148	201.113602
776.015625	452.433960
774.828125	70.179489
773.640625	-78.097183
772.453125	89.057549
771.264648	492.029236
770.076172	493.456696
768.887695	400.035675
767.699219	731.907410
766.509766	116.144783
765.320313	723.121216
764.130859	545.751282
762.940430	795.514099
761.750977	481.601715
760.559570	1050.215576
759.369141	771.444458
758.177734	640.112854
756.986328	524.164978
755.794922	478.554565
754.603516	751.625977
753.411133	37.803211
752.218750	627.077576
751.025391	133.130783
749.832031	243.251083
748.638672	221.532898
747.445313	985.547241
746.250977	581.702148
745.057617	322.785065
743.862305	581.565674
742.667969	-497.490051
741.472656	-54.605766
740.277344	74.585289
739.082031	-418.681793
737.885742	-191.007019
736.689453	-37.960934
735.493164	106.199356
734.296875	280.888641
733.099609	-137.719788
731.902344	-131.665039
730.705078	-254.743271
729.506836	225.843735
728.308594	6.416356
727.110352	425.412842
725.911133	413.568817
724.712891	156.962173
723.513672	201.891495
722.313477	-2.236262
721.113281	182.360489
719.914063	672.471252
718.712891	243.426086
717.512695	314.232574
716.311523	295.517181
715.110352	254.960175
713.909180	480.406219
712.707031	60.411118
711.504883	272.631866
710.302734	321.288177
709.099609	210.849930
707.896484	400.989960
706.693359	334.060883
705.490234	563.196716
704.286133	239.367310
703.082031	91.909851
701.877930	199.020935
700.672852	184.248703
699.468750	291.227478
698.262695	132.895996
697.057617	146.326340
695.851563	187.973038
694.645508	253.462860
693.439453	-132.835236
692.232422	160.650772
691.026367	-368.756531
689.818359	408.608429
688.611328	-545.931335
687.403320	484.899475
686.195313	287.689423
684.987305	329.081635
683.778320	-301.577667
682.569336	-303.418365
681.360352	-879.460876
680.151367	-244.256851
678.941406	-313.232819
677.731445	-189.455536
676.521484	-338.476013
675.310547	-208.220261
674.099609	-86.645020
672.888672	-343.675751
671.677734	80.723213
670.465820	-282.115234
669.253906	529.110718
668.041016	293.945526
666.829102	43.824055
665.616211	14.228976
664.403320	138.056824
663.189453	-109.505989
661.975586	-281.304565
660.761719	-191.792831
659.547852	-93.596207
658.333008	200.973419
657.118164	-95.443504
655.903320	-199.690002
654.688477	-155.014938
653.472656	-185.657837
652.256836	-205.359695
651.040039	59.461460
649.824219	-143.029877
648.607422	-91.163277
647.389648	341.909546
646.172852	553.306885
644.955078	405.483063
643.737305	165.449860
642.519531	396.799622
641.300781	269.206238
640.082031	120.456299
638.863281	146.159821
637.643555	268.860687
636.423828	488.511078
635.204102	184.348267
633.984375	-142.928833
632.763672	-278.600067
631.542969	296.648315
630.322266	305.556915
629.100586	-182.806595
627.878906	112.420197
626.657227	598.863647
625.435547	153.025986
624.212891	263.097809
622.990234	-159.876099
621.767578	-48.577675
620.543945	455.297913
619.320313	653.391357
618.096680	241.954025
616.873047	325.887085
615.648438	-304.161255
614.423828	-111.547310
613.199219	-437.936096
611.973633	-87.501213
610.748047	148.262939
609.522461	53.602100
608.296875	192.951065
607.070313	19.247391
605.843750	-227.999817
604.617188	-53.256889
