# Supplementary material for: Raman spectroscopy accurately differentiates mucosal healing from non-healing and biochemical changes following biological therapy in inflammatory bowel disease
Source: PLoS One. 2021 Jun 2;16(6):e0252210. doi: 10.1371/journal.pone.0252210 (PMC8172032; doi:10.1371/journal.pone.0252210)
Supplement: S4 Dataset — (ZIP) [file pone.0252210.s006.zip › CD Mucosal healing/OC005 post treatment_BL sub CR removed_37__X_-13150.6__Y_1408.83__Z_-2779.09__Time_417.txt]

1714.780273	100.269318
1713.803711	14.272955
1712.827148	224.320496
1711.849609	73.340797
1710.873047	-20.100723
1709.895508	-40.082401
1708.917969	18.737812
1707.939453	-12.549429
1706.961914	-139.161865
1705.983398	-141.556686
1705.004883	-14.433220
1704.025391	-151.422241
1703.046875	63.233768
1702.067383	-168.109543
1701.087891	93.767296
1700.108398	-74.121475
1699.127930	-29.851812
1698.148438	213.126328
1697.167969	90.691849
1696.187500	-4.118946
1695.206055	134.312805
1694.225586	153.354355
1693.244141	55.670670
1692.262695	9.538674
1691.281250	252.436615
1690.298828	183.762817
1689.317383	206.592514
1688.334961	286.118134
1687.352539	129.003387
1686.369141	524.466736
1685.386719	379.412323
1684.403320	549.499146
1683.419922	592.290100
1682.435547	403.958252
1681.452148	479.991211
1680.467773	625.801819
1679.483398	386.207123
1678.499023	503.896881
1677.514648	369.364777
1676.529297	756.778870
1675.543945	857.369385
1674.558594	689.925476
1673.573242	855.351746
1672.586914	1095.613892
1671.600586	1030.727661
1670.614258	942.458679
1669.627930	1128.254883
1668.641602	1027.683960
1667.654297	1262.077148
1666.666992	1305.730713
1665.679688	1129.573975
1664.692383	1322.663330
1663.704102	1473.635132
1662.715820	1571.916382
1661.727539	1477.026733
1660.739258	1618.456909
1659.750977	1654.209106
1658.761719	1740.636475
1657.772461	1745.274780
1656.783203	1787.335083
1655.793945	1580.850586
1654.803711	1575.941772
1653.813477	1457.565430
1652.823242	1215.204590
1651.833008	1195.447876
1650.841797	1152.182739
1649.851563	871.274292
1648.860352	913.253540
1647.869141	960.769714
1646.876953	612.180054
1645.885742	594.213806
1644.893555	642.518066
1643.901367	669.914307
1642.908203	491.605835
1641.916016	500.998199
1640.922852	407.680298
1639.929688	269.761200
1638.936523	343.108368
1637.943359	432.436920
1636.949219	366.354401
1635.955078	321.564209
1634.960938	-26.092119
1633.966797	-33.557201
1632.971680	251.517761
1631.977539	-19.052137
1630.982422	189.830536
1629.986328	-38.222240
1628.991211	-171.293427
1627.995117	-22.646734
1627.000000	-31.781429
1626.003906	45.986713
1625.006836	44.935104
1624.010742	-34.878273
1623.013672	221.860626
1622.016602	-54.863098
1621.019531	-50.272957
1620.021484	269.581177
1619.024414	389.793030
1618.026367	284.220917
1617.028320	417.622437
1616.029297	401.429749
1615.031250	269.852631
1614.032227	130.504181
1613.033203	305.971161
1612.034180	-145.272842
1611.035156	35.486111
1610.035156	221.428986
1609.035156	370.627167
1608.035156	417.606323
1607.035156	325.759430
1606.034180	364.886993
1605.033203	356.875061
1604.032227	280.811188
1603.031250	244.030060
1602.030273	157.544189
1601.028320	222.792160
1600.026367	274.919220
1599.024414	70.768173
1598.022461	-78.424522
1597.019531	114.783859
1596.016602	75.324059
1595.013672	-81.711761
1594.010742	-66.338799
1593.007813	-40.571201
1592.003906	-202.834229
1591.000000	-72.744446
1589.996094	-39.316757
1588.992188	-107.709549
1587.987305	-92.668304
1586.983398	-111.592003
1585.978516	106.684807
1584.972656	181.423767
1583.967773	117.939354
1582.961914	226.372437
1581.956055	269.556793
1580.950195	83.449806
1579.944336	90.031433
1578.937500	224.083496
1577.931641	238.270432
1576.924805	148.266739
1575.916992	172.678345
1574.910156	20.117645
1573.902344	-145.481400
1572.894531	167.288544
1571.886719	412.238983
1570.878906	194.386536
1569.870117	-70.251801
1568.862305	72.970047
1567.853516	5.644463
1566.843750	-40.995163
1565.834961	343.226379
1564.825195	119.818031
1563.815430	142.910217
1562.805664	75.073784
1561.795898	1.962641
1560.785156	208.828659
1559.775391	68.071358
1558.764648	178.684052
1557.752930	63.650635
1556.742188	313.887085
1555.730469	110.550255
1554.718750	-28.077511
1553.707031	190.560486
1552.695313	232.937027
1551.682617	197.511414
1550.670898	112.813698
1549.658203	69.407845
1548.644531	237.980331
1547.631836	57.244705
1546.618164	297.875671
1545.604492	23.872942
1544.590820	204.700897
1543.577148	227.705841
1542.562500	173.058334
1541.547852	107.968735
1540.533203	109.907509
1539.518555	-208.406815
1538.503906	-121.498787
1537.488281	11.673839
1536.472656	-51.420876
1535.457031	264.543213
1534.441406	-56.734623
1533.424805	-71.207581
1532.408203	318.890930
1531.391602	157.171432
1530.375000	75.260109
1529.358398	57.649391
1528.340820	70.804642
1527.323242	233.165161
1526.305664	78.668831
1525.287109	-16.710447
1524.269531	-86.438843
1523.250977	44.390953
1522.232422	20.697584
1521.213867	-85.411926
1520.194336	65.488060
1519.175781	13.130067
1518.156250	-108.740776
1517.136719	98.198318
1516.116211	22.325771
1515.096680	-35.652115
1514.076172	32.073425
1513.055664	71.401001
1512.034180	-220.533478
1511.013672	29.000797
1509.992188	-93.723343
1508.970703	-237.042038
1507.949219	4.252762
1506.927734	111.995163
1505.905273	-62.420635
1504.882813	-108.740334
1503.860352	-167.972549
1502.837891	-53.098480
1501.815430	-104.870827
1500.791992	-33.841068
1499.768555	216.251648
1498.745117	-196.808182
1497.720703	-151.752899
1496.697266	-73.554283
1495.672852	104.245399
1494.648438	102.841232
1493.623047	142.224197
1492.598633	217.286697
1491.573242	212.967239
1490.547852	111.448700
1489.522461	229.570511
1488.497070	250.485596
1487.470703	268.722626
1486.444336	230.686646
1485.417969	389.111664
1484.391602	333.011108
1483.364258	531.964111
1482.336914	406.783447
1481.309570	528.945374
1480.282227	505.628357
1479.254883	553.615417
1478.226563	660.096863
1477.198242	845.444336
1476.169922	587.349182
1475.141602	823.410889
1474.112305	995.614319
1473.083008	1037.823853
1472.053711	1064.668335
1471.024414	1205.946411
1469.995117	1487.032959
1468.964844	1457.571167
1467.934570	1333.954834
1466.904297	1172.185913
1465.874023	1521.393433
1464.842773	1903.415161
1463.811523	1777.001221
1462.780273	1846.202026
1461.749023	1844.199463
1460.717773	2032.600952
1459.685547	2038.051147
1458.653320	2111.985352
1457.621094	2193.452637
1456.587891	2251.986328
1455.555664	2203.926025
1454.522461	2295.316895
1453.489258	2290.274170
1452.455078	2343.485596
1451.421875	2609.556641
1450.387695	2495.362061
1449.353516	2292.511719
1448.319336	2226.496094
1447.285156	2320.020020
1446.250000	2309.655518
1445.214844	2114.487305
1444.179688	2205.355225
1443.144531	2141.821777
1442.108398	2351.484375
1441.072266	2029.921875
1440.036133	2196.505127
1439.000000	1837.166138
1437.963867	1910.180176
1436.926758	1816.353882
1435.889648	1768.041016
1434.852539	1631.335449
1433.814453	1176.475342
1432.777344	1451.502441
1431.739258	1052.412231
1430.701172	815.017639
1429.663086	893.131226
1428.624023	895.522339
1427.584961	829.826111
1426.545898	496.882416
1425.506836	577.548767
1424.467773	474.200195
1423.427734	557.373596
1422.387695	466.692322
1421.347656	338.289215
1420.307617	305.662292
1419.266602	343.557556
1418.226563	326.104126
1417.184570	270.901398
1416.143555	233.386963
1415.102539	135.547073
1414.060547	-57.807690
1413.018555	352.459290
1411.976563	199.443604
1410.934570	481.373657
1409.891602	187.739914
1408.848633	122.909164
1407.805664	208.867599
1406.762695	355.109192
1405.718750	89.550316
1404.674805	-57.858486
1403.630859	53.353275
1402.586914	-38.670097
1401.542969	70.096535
1400.498047	-46.871643
1399.453125	89.537651
1398.408203	-72.384872
1397.363281	11.463981
1396.317383	142.940460
1395.271484	41.426037
1394.225586	125.385170
1393.179688	114.215904
1392.132813	-4.555362
1391.086914	149.671661
1390.040039	-59.002903
1388.992188	-49.835144
1387.945313	134.540314
1386.897461	138.821671
1385.849609	153.186401
1384.801758	-42.375813
1383.753906	-47.806995
1382.705078	-3.183695
1381.657227	-118.376068
1380.608398	-395.808044
1379.558594	-193.550369
1378.509766	-88.649582
1377.459961	-63.595547
1376.410156	-75.895386
1375.360352	51.639568
1374.309570	22.036835
1373.259766	-112.194580
1372.208984	-66.742920
1371.158203	-48.633484
1370.106445	119.108818
1369.055664	22.744017
1368.003906	-138.268906
1366.952148	-32.576889
1365.900391	105.549538
1364.847656	-47.601646
1363.794922	33.416000
1362.742188	54.779110
1361.689453	183.234604
1360.636719	-9.165926
1359.583008	-12.360657
1358.529297	-209.399918
1357.475586	28.826387
1356.420898	234.741669
1355.367188	269.225861
1354.312500	296.345856
1353.257813	157.146362
1352.203125	129.877899
1351.147461	348.530762
1350.091797	348.762482
1349.036133	597.292297
1347.980469	275.142090
1346.923828	717.306458
1345.868164	685.694153
1344.811523	453.350586
1343.754883	803.824951
1342.697266	777.512451
1341.640625	667.090393
1340.583008	1196.026855
1339.524414	724.146606
1338.466797	780.087097
1337.409180	737.091370
1336.350586	711.553223
1335.291992	701.001160
1334.232422	853.870239
1333.173828	630.794678
1332.114258	479.654266
1331.054688	449.865570
1329.995117	744.069214
1328.934570	741.663635
1327.875000	549.119446
1326.814453	613.712097
1325.753906	789.550781
1324.692383	765.401489
1323.630859	689.539124
1322.570313	687.896301
1321.507813	780.137085
1320.446289	635.608582
1319.383789	797.140381
1318.322266	850.218384
1317.259766	1122.838745
1316.196289	904.880127
1315.133789	716.724182
1314.070313	913.166504
1313.006836	1314.123047
1311.943359	921.923340
1310.878906	919.086487
1309.814453	985.305481
1308.750977	1214.079224
1307.685547	1189.384888
1306.621094	1051.650269
1305.555664	1076.434448
1304.490234	1246.425781
1303.424805	1241.886963
1302.359375	1185.844727
1301.292969	1188.920532
1300.226563	1155.251343
1299.160156	1178.215210
1298.093750	953.215515
1297.026367	679.311584
1295.958984	994.842896
1294.891602	1010.900452
1293.824219	855.283936
1292.756836	908.385010
1291.688477	829.111023
1290.620117	691.123108
1289.551758	693.054932
1288.482422	521.046570
1287.413086	579.584900
1286.343750	746.010681
1285.274414	709.144958
1284.205078	616.066650
1283.134766	552.507996
1282.064453	329.953339
1280.994141	543.251038
1279.923828	656.226135
1278.852539	566.189026
1277.781250	747.780029
1276.709961	782.663818
1275.637695	886.074951
1274.566406	754.884155
1273.494141	711.810059
1272.421875	766.574219
1271.349609	774.987915
1270.276367	768.828857
1269.203125	816.470947
1268.129883	925.201660
1267.056641	1190.162231
1265.982422	1028.081787
1264.909180	783.210449
1263.834961	875.094177
1262.759766	813.391785
1261.685547	654.278625
1260.610352	829.220886
1259.535156	918.867004
1258.459961	889.168457
1257.383789	896.083557
1256.308594	1046.741821
1255.232422	885.760620
1254.155273	1097.329956
1253.079102	848.924561
1252.001953	1089.726685
1250.924805	899.930786
1249.847656	936.445496
1248.770508	778.487793
1247.692383	591.479309
1246.614258	778.881836
1245.536133	796.162537
1244.458008	1136.581299
1243.378906	806.559937
1242.299805	775.399902
1241.220703	785.568237
1240.141602	727.813171
1239.061523	791.453125
1237.981445	627.052979
1236.901367	729.572021
1235.821289	652.631470
1234.740234	915.178711
1233.659180	741.337158
1232.578125	642.728149
1231.497070	626.568542
1230.415039	634.663391
1229.333984	708.169006
1228.251953	704.183350
1227.168945	489.618805
1226.086914	548.649170
1225.003906	411.681152
1223.920898	519.117126
1222.837891	512.847961
1221.753906	639.583069
1220.669922	522.109436
1219.585938	629.470398
1218.501953	239.013718
1217.416992	486.523071
1216.333008	-19.656054
1215.248047	150.535583
1214.162109	516.203735
1213.077148	198.627365
1211.991211	204.553360
1210.905273	471.040283
1209.819336	554.080627
1208.732422	243.987305
1207.646484	522.316833
1206.559570	602.851135
1205.471680	454.385406
1204.384766	375.847290
1203.296875	294.917175
1202.208984	95.997482
1201.121094	171.637405
1200.032227	-87.393074
1198.944336	53.191280
1197.855469	13.223116
1196.765625	127.204704
1195.676758	272.378448
1194.586914	35.125755
1193.497070	153.747742
1192.407227	-193.997360
1191.316406	80.748306
1190.226563	-89.112404
1189.135742	-93.206078
1188.044922	-246.219666
1186.953125	11.335444
1185.861328	-312.137756
1184.769531	-340.337921
1183.677734	77.682777
1182.585938	92.495224
1181.493164	-55.822186
1180.400391	-9.916988
1179.307617	129.404816
1178.213867	-143.592896
1177.120117	89.036247
1176.026367	-33.021484
1174.932617	192.183853
1173.838867	31.737017
1172.744141	129.837265
1171.649414	112.956718
1170.554688	-88.220200
1169.458984	62.288898
1168.364258	57.211189
1167.268555	-134.440567
1166.171875	-67.886307
1165.076172	20.085899
1163.979492	112.728798
1162.882813	202.874496
1161.786133	80.336510
1160.688477	241.944641
1159.590820	350.888672
1158.493164	46.786850
1157.395508	119.786819
1156.297852	276.182678
1155.199219	210.604858
1154.100586	276.140045
1153.000977	57.852158
1151.902344	-88.900574
1150.802734	119.410820
1149.703125	8.289407
1148.603516	218.711151
1147.502930	28.868706
1146.402344	67.603317
1145.301758	-65.149986
1144.201172	-33.712002
1143.099609	197.486740
1141.999023	-40.114033
1140.896484	131.358917
1139.794922	-72.999657
1138.692383	328.820526
1137.590820	276.447357
1136.487305	171.729935
1135.384766	166.754211
1134.281250	605.819092
1133.178711	488.976959
1132.074219	374.470734
1130.970703	454.551422
1129.866211	593.828003
1128.761719	657.043701
1127.657227	869.565735
1126.552734	728.591309
1125.447266	589.960815
1124.341797	629.070251
1123.236328	469.029053
1122.130859	455.858887
1121.024414	497.079590
1119.917969	462.421570
1118.811523	484.512054
1117.704102	657.985962
1116.596680	497.636566
1115.489258	297.055939
1114.381836	254.959351
1113.274414	605.349121
1112.166016	726.158936
1111.057617	508.825073
1109.949219	329.316772
1108.839844	445.130035
1107.730469	740.326477
1106.621094	421.309113
1105.511719	579.277710
1104.401367	614.343384
1103.291016	637.515503
1102.180664	691.271301
1101.070313	756.716980
1099.958984	932.891296
1098.847656	748.171082
1097.736328	645.961548
1096.625000	718.119019
1095.512695	778.383240
1094.400391	946.904968
1093.288086	849.153809
1092.174805	480.600006
1091.062500	825.409729
1089.949219	633.399353
1088.835938	742.581177
1087.721680	818.706604
1086.607422	777.139709
1085.493164	848.389648
1084.378906	935.998535
1083.263672	642.762512
1082.149414	1073.307983
1081.034180	726.024719
1079.917969	684.150330
1078.802734	731.475464
1077.686523	698.897705
1076.570313	689.750549
1075.453125	596.074341
1074.336914	650.191284
1073.219727	697.188293
1072.101563	486.176117
1070.984375	500.274261
1069.866211	575.249084
1068.748047	622.026367
1067.629883	542.236755
1066.511719	546.760742
1065.392578	555.917786
1064.273438	696.129944
1063.154297	501.551361
1062.034180	386.579559
1060.914063	608.504028
1059.793945	725.047302
1058.673828	605.334167
1057.552734	406.154724
1056.431641	669.822144
1055.310547	487.029633
1054.189453	379.058411
1053.067383	448.616547
1051.945313	387.361084
1050.823242	209.387634
1049.701172	201.868118
1048.578125	147.661041
1047.455078	151.794601
1046.332031	407.817688
1045.208008	390.877899
1044.083984	-55.021893
1042.959961	228.821518
1041.835938	279.507843
1040.710938	514.212097
1039.585938	122.263382
1038.460938	319.648132
1037.335938	533.245361
1036.209961	248.650177
1035.083984	464.508026
1033.958008	582.567139
1032.832031	454.040466
1031.705078	469.757690
1030.578125	634.282166
1029.451172	426.860107
1028.323242	212.580994
1027.195313	28.631191
1026.067383	228.042145
1024.939453	-134.570740
1023.810547	-146.424500
1022.682617	-241.785614
1021.552734	38.846825
1020.423828	-202.601913
1019.293945	-105.263214
1018.164063	-281.556427
1017.034180	-228.200150
1015.904297	-33.430504
1014.773438	6.031871
1013.642578	210.021332
1012.511719	365.330994
1011.379883	363.152527
1010.248047	303.156006
1009.116211	88.169693
1007.984375	493.521881
1006.851563	833.966858
1005.718750	1222.893311
1004.585938	2125.074707
1003.452148	2097.511719
1002.319336	2234.150635
1001.185547	1280.078491
1000.050781	763.170715
998.916992	304.337982
997.782227	455.429565
996.647461	103.243523
995.512695	74.451698
994.376953	338.820831
993.241211	314.775696
992.105469	318.513428
990.969727	340.791809
989.833008	231.741089
988.696289	367.162567
987.559570	4.876369
986.421875	267.194641
985.284180	78.051155
984.146484	199.974960
983.008789	4.245117
981.870117	174.677917
980.731445	69.005501
979.592773	32.516575
978.454102	-72.843910
977.314453	84.103935
976.174805	229.603424
975.035156	143.011536
973.894531	116.322838
972.754883	135.722565
971.613281	309.117554
970.472656	211.599838
969.331055	157.870392
968.190430	308.574371
967.047852	200.030014
965.906250	151.323883
964.763672	-21.086344
963.621094	-51.111305
962.478516	285.820435
961.334961	336.227722
960.192383	217.187454
959.048828	288.484406
957.904297	178.944092
956.759766	124.555367
955.616211	77.204910
954.470703	133.009460
953.326172	-49.040657
952.180664	238.114075
951.035156	97.582718
949.889648	131.047546
948.743164	299.520569
947.596680	170.944305
946.450195	140.830978
945.303711	-39.891209
944.156250	193.010773
943.008789	30.926020
941.861328	8.325535
940.713867	-71.173225
939.565430	235.139664
938.416992	402.302979
937.267578	393.927155
936.119141	372.028046
934.969727	375.365540
933.820313	221.598770
932.669922	264.012390
931.520508	-57.922073
930.370117	141.989777
929.218750	287.316467
928.068359	243.782471
926.916992	-104.542183
925.765625	70.775734
924.613281	-110.978600
923.461914	-108.281166
922.309570	-41.768135
921.156250	-193.361633
920.003906	-22.017076
918.850586	260.733459
917.697266	18.761387
916.543945	-241.113861
915.389648	-42.075237
914.235352	-167.589813
913.081055	24.821861
911.926758	-25.483837
910.771484	-130.060715
909.616211	-55.284748
908.460938	-247.944290
907.304688	-91.288231
906.148438	-231.443100
904.992188	-133.494278
903.835938	-35.452957
902.678711	153.264206
901.521484	-142.489517
900.364258	-175.395416
899.206055	187.874191
898.047852	94.082214
896.889648	102.250320
895.731445	-95.248306
894.572266	53.390797
893.413086	3.170130
892.253906	158.740067
891.094727	294.020447
889.934570	-26.908678
888.774414	-72.068855
887.613281	298.323181
886.453125	5.045979
885.291992	-21.698950
884.130859	53.199074
882.968750	-7.162076
881.807617	142.319489
880.645508	79.914116
879.482422	76.242622
878.320313	59.140614
877.157227	71.433502
875.994141	52.277931
874.830078	260.656769
873.666016	234.888535
872.501953	107.929451
871.337891	86.872421
870.173828	29.906010
869.008789	-69.687950
867.843750	217.596024
866.677734	102.412834
865.512695	126.691895
864.346680	-26.486469
863.179688	137.226410
862.013672	327.863037
860.846680	334.343781
859.679688	423.933289
858.511719	271.142029
857.344727	147.630997
856.176758	504.289490
855.008789	692.608459
853.839844	553.514343
852.670898	396.584015
851.501953	336.124634
850.333008	403.435638
849.163086	367.695496
847.993164	538.031555
846.823242	88.086952
845.652344	121.891678
844.482422	-36.784592
843.311523	144.717224
842.139648	19.680834
840.968750	107.153214
839.796875	210.236771
838.624023	420.562836
837.452148	284.375641
836.279297	358.263916
835.106445	257.866638
833.933594	-3.298147
832.759766	383.119720
831.585938	307.267120
830.412109	251.501953
829.238281	322.898956
828.063477	293.853149
826.888672	197.876785
825.712891	200.001495
824.538086	88.392189
823.362305	313.283478
822.186523	145.896866
821.009766	-141.745895
819.833008	-81.923203
818.656250	89.121521
817.479492	64.142891
816.301758	30.207499
815.124023	89.650566
813.946289	102.277618
812.768555	210.435226
811.589844	-148.405884
810.411133	230.754028
809.232422	-172.546951
808.052734	-78.107719
806.873047	-10.463340
805.693359	-202.755264
804.512695	-139.753189
803.332031	-236.691010
802.151367	-324.815491
800.970703	12.931388
799.789063	-139.751480
798.608398	-53.003746
797.425781	-59.516884
796.244141	-52.854073
795.061523	-163.751984
793.878906	-172.820190
792.696289	-35.838127
791.512695	-231.185257
790.329102	153.425873
789.145508	61.880123
787.960938	45.477623
786.777344	210.337418
785.591797	302.001892
784.407227	57.390438
783.221680	5.075494
782.037109	306.247711
780.850586	105.571503
779.665039	218.522659
778.478516	251.766861
777.291992	315.759766
776.105469	92.602150
774.917969	240.166061
773.730469	155.833679
772.542969	225.803665
771.354492	15.504720
770.166016	135.880219
768.977539	293.517853
767.789063	252.585510
766.599609	456.084076
765.410156	419.229340
764.220703	3.453230
763.030273	338.508545
761.840820	622.625122
760.650391	459.714661
759.458984	441.939484
758.267578	331.636139
757.076172	467.536011
755.884766	524.073792
754.693359	430.965546
753.500977	456.421112
752.308594	442.172699
751.115234	293.797302
749.922852	285.893707
748.729492	640.108643
747.535156	579.164490
746.341797	256.971588
745.147461	430.627563
743.953125	305.760864
742.757813	294.850952
741.563477	22.926804
740.368164	292.396210
739.171875	70.748009
737.976563	241.248535
736.780273	128.996750
735.583984	224.716415
734.386719	223.949738
733.189453	150.844742
731.992188	29.528067
730.794922	463.858887
729.596680	316.080658
728.399414	172.655380
727.200195	317.782471
726.001953	242.005066
724.802734	334.439240
723.603516	544.724792
722.404297	202.248993
721.204102	399.222443
720.003906	430.125244
718.803711	421.667267
717.603516	465.529083
716.402344	356.608978
715.201172	317.491119
713.999023	369.933258
712.797852	-109.613670
711.595703	149.899918
710.393555	245.841827
709.190430	136.936813
707.987305	393.976624
706.784180	435.316315
705.581055	115.254303
704.376953	274.169769
703.172852	137.087067
701.968750	267.668030
700.763672	459.102448
699.559570	167.749985
698.353516	191.782394
697.148438	189.761627
695.942383	137.804108
694.736328	-16.183086
693.530273	-59.278500
692.324219	-37.150570
691.117188	11.080121
689.910156	48.505802
688.702148	16.550804
687.494141	19.402792
686.286133	-151.171509
685.078125	-57.034378
683.870117	74.008392
682.661133	44.703228
681.452148	-94.991692
680.242188	-293.003906
679.032227	11.661375
677.822266	-17.155931
676.612305	-197.377853
675.401367	-83.043655
674.191406	87.627083
672.979492	63.649952
671.768555	-7.762144
670.556641	-85.490585
669.344727	111.505501
668.132813	-65.354027
666.919922	-17.265894
665.707031	71.993027
664.494141	124.638382
663.281250	-86.028633
662.067383	51.116447
660.853516	-29.644802
659.639648	-138.274231
658.424805	-244.552704
657.209961	9.545624
655.995117	-146.028534
654.779297	-146.174515
653.563477	-159.120407
652.347656	69.408882
651.131836	60.984745
649.915039	31.145224
648.698242	240.452164
647.481445	146.224854
646.264648	243.693970
645.046875	-28.899973
643.829102	126.825691
642.610352	175.012283
641.392578	171.629410
640.173828	4.911392
638.955078	-114.407455
637.735352	-16.613203
636.515625	98.331070
635.295898	101.528717
634.076172	44.574200
632.855469	6.925160
631.634766	61.528152
630.414063	45.210484
629.192383	9.488464
627.971680	246.058273
626.749023	134.977783
625.527344	-6.243478
624.304688	409.684814
623.082031	268.030548
621.859375	318.998077
620.636719	33.364548
619.413086	28.062923
618.189453	7.416039
616.964844	187.583313
615.741211	-67.185928
614.516602	103.440147
613.291016	8.230910
612.066406	0.180393
610.840820	49.246925
609.615234	61.293373
608.388672	40.563942
607.163086	-81.332413
605.936523	-180.499054
604.708984	-64.809113
