# Supplementary material for: Raman spectroscopy accurately differentiates mucosal healing from non-healing and biochemical changes following biological therapy in inflammatory bowel disease
Source: PLoS One. 2021 Jun 2;16(6):e0252210. doi: 10.1371/journal.pone.0252210 (PMC8172032; doi:10.1371/journal.pone.0252210)
Supplement: S4 Dataset — (ZIP) [file pone.0252210.s006.zip › CD Mucosal healing/OC030-1 post_base sub cr removed_69__X_-19533.5__Y_47772.5__Time_769.txt]

1714.774414	18.924402
1713.797852	52.533772
1712.820313	54.030815
1711.843750	27.582144
1710.866211	85.815613
1709.888672	134.971146
1708.911133	-108.927071
1707.933594	-40.116768
1706.955078	-181.100342
1705.976563	-121.902138
1704.998047	-116.939850
1704.019531	-152.729416
1703.040039	81.206169
1702.061523	-30.540306
1701.082031	-22.327724
1700.101563	-30.571861
1699.122070	1.028867
1698.141602	-66.590141
1697.161133	1.914129
1696.180664	51.528141
1695.200195	52.928040
1694.218750	-15.216745
1693.238281	47.530087
1692.256836	-12.567209
1691.274414	-40.589211
1690.292969	126.337349
1689.310547	98.547859
1688.328125	30.946756
1687.345703	38.254925
1686.363281	243.085358
1685.379883	290.813293
1684.396484	0.421211
1683.413086	128.766113
1682.429688	118.926300
1681.445313	282.538940
1680.461914	353.368530
1679.477539	200.995621
1678.493164	211.495926
1677.507813	366.118469
1676.523438	265.883362
1675.538086	448.082916
1674.552734	200.051468
1673.566406	473.665771
1672.581055	513.931702
1671.594727	522.872986
1670.608398	683.853088
1669.622070	563.895264
1668.634766	609.234253
1667.648438	676.494507
1666.661133	752.334778
1665.673828	863.327942
1664.685547	659.260376
1663.698242	761.031555
1662.709961	807.762329
1661.721680	868.455139
1660.733398	1038.524170
1659.744141	1044.937866
1658.755859	1001.786865
1657.766602	1094.460083
1656.777344	960.109802
1655.787109	882.149048
1654.797852	900.295105
1653.807617	710.110413
1652.817383	647.767761
1651.827148	498.925323
1650.835938	290.065063
1649.844727	378.186829
1648.853516	411.519226
1647.862305	117.885025
1646.871094	-0.474586
1645.878906	3.470385
1644.886719	-7.681187
1643.894531	-99.935684
1642.902344	-69.971817
1641.910156	92.684570
1640.916992	-113.439079
1639.923828	-76.031082
1638.930664	14.833611
1637.936523	-86.140839
1636.943359	-12.346203
1635.949219	-67.049858
1634.955078	76.610077
1633.960938	-166.406998
1632.965820	-66.212624
1631.970703	-54.932312
1630.975586	130.779114
1629.980469	-19.883789
1628.985352	69.657021
1627.989258	7.174613
1626.993164	287.327911
1625.997070	378.607361
1625.000977	391.563660
1624.003906	586.500671
1623.007813	616.351379
1622.010742	841.213135
1621.012695	940.429626
1620.015625	940.341003
1619.017578	880.390259
1618.020508	721.223755
1617.021484	814.633179
1616.023438	622.450806
1615.025391	394.109436
1614.026367	528.349060
1613.027344	403.357697
1612.028320	383.756409
1611.028320	356.744324
1610.029297	484.803314
1609.029297	526.755798
1608.029297	710.561462
1607.028320	698.245178
1606.028320	775.340881
1605.027344	761.142700
1604.026367	1019.522888
1603.025391	825.404724
1602.023438	880.258911
1601.022461	835.997925
1600.020508	692.686646
1599.018555	654.313782
1598.016602	809.675720
1597.013672	724.799377
1596.010742	619.307251
1595.007813	613.370911
1594.004883	474.459076
1593.001953	698.784363
1591.998047	842.290955
1590.994141	680.539856
1589.990234	740.846558
1588.986328	903.040344
1587.981445	856.651123
1586.976563	990.361572
1585.971680	965.096985
1584.966797	1263.190796
1583.961914	1337.126953
1582.956055	1306.909058
1581.950195	1229.890625
1580.944336	1194.644653
1579.938477	1287.060059
1578.931641	1223.288330
1577.924805	977.380615
1576.917969	1007.435791
1575.911133	1183.180908
1574.904297	1184.573730
1573.896484	1076.742188
1572.888672	1156.132202
1571.880859	1035.297729
1570.873047	1182.153809
1569.864258	1165.208862
1568.855469	1306.668335
1567.846680	1406.435059
1566.837891	1376.243530
1565.829102	1325.201172
1564.819336	1447.984253
1563.809570	1474.587646
1562.799805	1241.617310
1561.790039	1542.941162
1560.779297	1327.943726
1559.768555	1408.455933
1558.757813	1374.718994
1557.747070	1291.588013
1556.736328	1249.773315
1555.724609	1394.313965
1554.712891	1357.306030
1553.701172	1265.735962
1552.689453	1440.644043
1551.676758	1221.854248
1550.664063	1468.720093
1549.651367	1280.610596
1548.638672	1343.241455
1547.625977	1351.295776
1546.612305	1092.798096
1545.598633	1325.287842
1544.584961	1040.541870
1543.571289	1417.102417
1542.556641	1232.665649
1541.541992	1161.665039
1540.527344	1118.810303
1539.512695	959.510254
1538.498047	892.897583
1537.482422	947.298157
1536.466797	869.791199
1535.451172	1057.680908
1534.434570	806.776184
1533.418945	906.299194
1532.402344	778.618774
1531.385742	802.715210
1530.369141	723.404297
1529.351563	643.793030
1528.334961	507.212189
1527.317383	645.869141
1526.299805	781.545532
1525.281250	605.378845
1524.263672	611.639832
1523.245117	360.267822
1522.226563	407.022491
1521.208008	461.113403
1520.188477	504.535187
1519.168945	313.653564
1518.150391	394.911957
1517.129883	298.473389
1516.110352	260.795746
1515.089844	181.669174
1514.070313	443.728485
1513.049805	84.025963
1512.028320	216.910812
1511.007813	151.776794
1509.986328	86.294174
1508.964844	243.628281
1507.943359	90.216896
1506.921875	264.686981
1505.899414	69.572998
1504.876953	-31.002096
1503.854492	-14.038380
1502.832031	-30.754990
1501.808594	113.517044
1500.786133	34.588253
1499.762695	-62.601669
1498.739258	21.614681
1497.714844	97.745796
1496.691406	-171.904709
1495.666992	-147.646393
1494.642578	4.112906
1493.617188	99.189980
1492.592773	-13.178156
1491.567383	17.261724
1490.541992	-98.307953
1489.516602	105.157654
1488.491211	70.659569
1487.464844	25.608086
1486.438477	135.972107
1485.412109	164.273529
1484.385742	46.770172
1483.358398	181.562485
1482.331055	270.056641
1481.303711	485.705627
1480.276367	445.967407
1479.249023	428.875305
1478.220703	505.765106
1477.192383	472.745209
1476.164063	577.005432
1475.135742	882.138062
1474.106445	919.448853
1473.077148	900.441345
1472.047852	1280.784180
1471.018555	1151.710571
1469.989258	1584.709839
1468.958984	1625.493042
1467.928711	1594.781128
1466.898438	1782.489624
1465.868164	1946.981689
1464.836914	1978.968140
1463.805664	2267.340088
1462.774414	2164.106689
1461.743164	2324.837158
1460.710938	2198.290771
1459.679688	2150.296631
1458.647461	2259.459229
1457.615234	2447.031250
1456.582031	2372.953369
1455.549805	2603.129150
1454.516602	2559.080322
1453.483398	2672.064941
1452.449219	2817.748779
1451.416016	2656.526855
1450.381836	2773.918213
1449.347656	2941.757813
1448.313477	2797.809814
1447.279297	2939.925049
1446.244141	2638.730469
1445.208984	2671.651123
1444.173828	2656.331543
1443.138672	2418.223389
1442.102539	2420.387207
1441.066406	2349.081055
1440.030273	2277.689453
1438.994141	2143.015137
1437.958008	1849.061035
1436.920898	1926.578003
1435.883789	1647.741455
1434.846680	1639.209717
1433.808594	1516.939453
1432.771484	1187.634155
1431.733398	1199.158447
1430.695313	1200.521484
1429.657227	1040.345947
1428.618164	784.305542
1427.579102	679.659912
1426.540039	514.505188
1425.500977	563.681580
1424.461914	345.638672
1423.421875	505.645020
1422.381836	378.356628
1421.341797	243.561966
1420.301758	234.743759
1419.260742	213.325729
1418.219727	156.687515
1417.178711	64.860603
1416.137695	-157.743637
1415.096680	-78.341820
1414.054688	-169.985764
1413.012695	-7.574452
1411.970703	-204.689804
1410.928711	15.576440
1409.885742	-68.280571
1408.842773	-297.754883
1407.799805	-398.950043
1406.756836	-90.671844
1405.712891	-48.608543
1404.668945	-232.397232
1403.625000	-142.448288
1402.581055	-75.018860
1401.537109	180.639755
1400.492188	87.652077
1399.447266	62.527740
1398.402344	100.215469
1397.357422	205.693222
1396.311523	190.953018
1395.265625	291.609253
1394.219727	272.134857
1393.173828	405.584656
1392.126953	276.212769
1391.081055	81.992897
1390.034180	93.227119
1388.986328	124.625816
1387.939453	-11.404910
1386.891602	82.889008
1385.843750	42.296753
1384.795898	124.414658
1383.748047	21.727665
1382.699219	49.213539
1381.651367	244.306000
1380.602539	17.358616
1379.552734	67.911316
1378.503906	6.321192
1377.454102	129.685974
1376.404297	185.838348
1375.354492	15.131785
1374.303711	16.847887
1373.253906	6.347022
1372.203125	68.389885
1371.152344	160.568375
1370.100586	43.567093
1369.049805	148.672897
1367.998047	74.587486
1366.946289	55.593899
1365.894531	34.380791
1364.841797	172.778091
1363.789063	-7.247607
1362.736328	9.691322
1361.683594	54.267570
1360.630859	-104.888260
1359.577148	-39.863316
1358.523438	-6.908561
1357.469727	153.109268
1356.415039	59.805740
1355.361328	180.560425
1354.306641	197.194962
1353.251953	127.180214
1352.197266	325.703705
1351.141602	273.659271
1350.085938	254.210022
1349.030273	545.300049
1347.974609	486.711212
1346.918945	748.471375
1345.862305	474.693176
1344.805664	727.034912
1343.749023	558.127625
1342.691406	858.053406
1341.634766	848.416443
1340.577148	1012.518494
1339.519531	944.031372
1338.460938	707.485291
1337.403320	820.473877
1336.344727	743.122192
1335.286133	559.706970
1334.226563	641.438843
1333.167969	619.566040
1332.108398	553.501648
1331.048828	638.623535
1329.989258	790.782288
1328.928711	505.715912
1327.869141	804.279541
1326.808594	613.864441
1325.748047	537.476257
1324.686523	466.381317
1323.625977	499.341095
1322.564453	540.011597
1321.502930	625.409668
1320.440430	698.754517
1319.378906	582.449524
1318.316406	441.850891
1317.253906	592.591187
1316.190430	302.313293
1315.127930	527.598511
1314.064453	383.482758
1313.000977	643.776855
1311.937500	438.756683
1310.873047	458.228271
1309.809570	551.865234
1308.745117	527.625061
1307.679688	491.401398
1306.615234	453.041687
1305.549805	476.503845
1304.484375	426.482422
1303.418945	362.033875
1302.353516	457.700043
1301.287109	298.027039
1300.220703	273.865173
1299.154297	412.147644
1298.087891	211.723495
1297.020508	16.592836
1295.954102	96.794090
1294.886719	179.705994
1293.818359	-90.498596
1292.750977	69.039230
1291.682617	76.713242
1290.614258	-23.242630
1289.545898	-186.627274
1288.476563	35.183918
1287.407227	102.770615
1286.338867	239.192886
1285.268555	233.748901
1284.199219	27.731600
1283.128906	66.925858
1282.058594	59.842438
1280.988281	366.294281
1279.917969	264.211426
1278.846680	201.567673
1277.775391	364.213501
1276.704102	478.115875
1275.632813	474.849213
1274.560547	537.816589
1273.488281	754.937805
1272.416016	845.138550
1271.343750	825.594666
1270.270508	796.514465
1269.197266	923.920227
1268.124023	929.422058
1267.050781	1152.331421
1265.977539	1297.261230
1264.903320	1300.840454
1263.829102	1492.407715
1262.753906	1337.832397
1261.679688	1588.183105
1260.604492	1609.502197
1259.529297	1377.557861
1258.454102	1625.828003
1257.378906	1569.687378
1256.302734	1598.974609
1255.226563	1694.141235
1254.150391	1701.788818
1253.073242	1427.295898
1251.997070	1454.752686
1250.919922	1864.251221
1249.841797	1566.010254
1248.764648	1693.520264
1247.686523	1791.939697
1246.608398	1798.080811
1245.530273	1784.897095
1244.452148	1713.527222
1243.373047	1715.169556
1242.293945	1733.910522
1241.214844	1599.796143
1240.135742	1730.390869
1239.055664	1788.231323
1237.975586	1877.667236
1236.895508	1433.524536
1235.815430	1719.576050
1234.734375	1637.064575
1233.654297	1721.890381
1232.573242	1721.932739
1231.491211	1642.089600
1230.410156	1748.835815
1229.328125	1896.763184
1228.246094	1824.332764
1227.163086	1817.342529
1226.081055	1880.556396
1224.998047	1779.247803
1223.915039	1581.241333
1222.832031	1748.541748
1221.748047	1586.942383
1220.664063	1234.440552
1219.580078	1225.304688
1218.496094	986.611572
1217.412109	1228.777222
1216.327148	1023.999023
1215.242188	1099.413208
1214.157227	810.219177
1213.071289	796.306763
1211.985352	664.124695
1210.899414	831.136108
1209.813477	969.089539
1208.727539	950.184631
1207.640625	776.946716
1206.553711	683.281006
1205.466797	577.551208
1204.378906	826.005371
1203.291016	472.060516
1202.203125	469.823700
1201.115234	315.821899
1200.027344	368.836090
1198.938477	99.252831
1197.849609	67.918335
1196.760742	101.459366
1195.670898	50.724255
1194.582031	-132.353226
1193.492188	-154.367325
1192.401367	-49.080090
1191.311523	-23.262074
1190.220703	-115.278534
1189.129883	-68.061470
1188.039063	-131.451508
1186.947266	-197.328384
1185.856445	-112.098984
1184.764648	-91.823799
1183.671875	137.047974
1182.580078	82.620071
1181.487305	193.556030
1180.394531	93.303162
1179.301758	215.871811
1178.208984	261.541962
1177.115234	309.439056
1176.021484	414.644928
1174.927734	423.841064
1173.833008	363.438782
1172.738281	398.646515
1171.643555	634.701660
1170.548828	501.987061
1169.454102	397.859436
1168.358398	513.640625
1167.262695	543.101807
1166.166992	433.707092
1165.070313	415.001831
1163.973633	348.320221
1162.876953	319.696106
1161.780273	508.237518
1160.683594	529.338745
1159.585938	531.135254
1158.488281	506.470398
1157.389648	655.816345
1156.291992	680.818298
1155.193359	705.604187
1154.094727	696.779175
1152.996094	618.601257
1151.896484	556.933655
1150.796875	437.879242
1149.697266	649.832092
1148.597656	454.143280
1147.498047	439.310516
1146.397461	371.883850
1145.296875	309.021271
1144.195313	255.483536
1143.094727	382.563110
1141.993164	449.889893
1140.891602	428.958984
1139.789063	700.266907
1138.687500	840.468384
1137.584961	911.454773
1136.482422	860.992737
1135.379883	1097.758545
1134.276367	1246.307739
1133.172852	1235.462402
1132.069336	1542.490845
1130.964844	1580.950195
1129.861328	1673.727661
1128.756836	1842.139526
1127.652344	1751.711548
1126.546875	1990.689697
1125.442383	1892.679077
1124.336914	1886.910645
1123.230469	1997.018677
1122.125000	1945.738892
1121.018555	2216.366455
1119.912109	1859.110962
1118.805664	1771.671265
1117.699219	1707.703491
1116.591797	1565.436523
1115.484375	1782.608521
1114.376953	1670.667725
1113.268555	1650.768555
1112.160156	1682.657715
1111.051758	1553.567749
1109.943359	1417.216919
1108.833984	1679.977905
1107.725586	1533.752563
1106.616211	1444.040894
1105.505859	1387.195313
1104.396484	1471.779663
1103.286133	1499.462524
1102.175781	1538.707153
1101.064453	1459.768066
1099.954102	1366.499756
1098.842773	1402.730957
1097.731445	1356.227661
1096.619141	1304.815063
1095.507813	1253.218872
1094.395508	1399.304565
1093.282227	1281.344360
1092.169922	1278.609863
1091.056641	1315.687622
1089.943359	1314.893066
1088.830078	1295.077271
1087.716797	1312.713745
1086.602539	1257.237305
1085.488281	1422.618530
1084.373047	1307.990479
1083.258789	1277.843628
1082.143555	1310.964600
1081.028320	1367.383301
1079.913086	1541.028687
1078.796875	1108.616211
1077.680664	1239.636719
1076.564453	1199.100098
1075.448242	1120.875977
1074.331055	1291.185303
1073.213867	1078.964844
1072.096680	1178.549072
1070.979492	1249.805054
1069.861328	1067.750000
1068.743164	927.811768
1067.625000	858.077148
1066.505859	980.284973
1065.386719	1022.688904
1064.267578	776.993774
1063.148438	983.005188
1062.029297	926.723083
1060.909180	832.908569
1059.789063	825.562012
1058.667969	869.543030
1057.547852	698.326843
1056.426758	767.817200
1055.305664	820.818665
1054.183594	899.390015
1053.062500	826.026550
1051.940430	708.232300
1050.818359	760.834656
1049.695313	890.348267
1048.572266	723.372314
1047.449219	810.696167
1046.326172	583.036987
1045.203125	625.919556
1044.079102	636.076172
1042.955078	422.417786
1041.830078	495.420837
1040.706055	381.978607
1039.581055	417.605865
1038.456055	357.706055
1037.331055	362.988678
1036.205078	596.334229
1035.079102	601.499939
1033.953125	585.705933
1032.826172	572.221497
1031.700195	651.758667
1030.573242	759.143555
1029.445313	485.278046
1028.318359	297.532379
1027.190430	121.489479
1026.062500	75.611610
1024.934570	73.892426
1023.805664	-92.648766
1022.676758	-47.868130
1021.547852	29.408636
1020.418945	104.364616
1019.289063	-99.020844
1018.159180	98.905708
1017.029297	30.173006
1015.898438	102.905029
1014.767578	76.013847
1013.636719	294.774231
1012.505859	418.532196
1011.375000	655.770508
1010.243164	670.708069
1009.111328	604.703796
1007.978516	869.717896
1006.846680	1252.692993
1005.713867	1862.245605
1004.581055	2658.917725
1003.447266	3164.006836
1002.313477	3051.821533
1001.179688	2410.612549
1000.045898	1427.886841
998.912109	1147.903076
997.777344	757.317322
996.642578	941.900330
995.506836	1043.421509
994.372070	845.044617
993.236328	946.804871
992.100586	621.945923
990.963867	587.928955
989.828125	745.432190
988.691406	594.143921
987.553711	703.465454
986.416992	653.933289
985.279297	514.748169
984.141602	490.927948
983.003906	729.737488
981.865234	701.602417
980.726563	846.237244
979.587891	892.054077
978.448242	777.016052
977.309570	993.351135
976.169922	674.097046
975.030273	961.971924
973.889648	1102.829834
972.749023	1167.999023
971.608398	1102.413574
970.467773	947.500549
969.326172	889.276672
968.184570	1127.366943
967.042969	860.718811
965.901367	842.170288
964.758789	881.175903
963.616211	619.982727
962.473633	638.814209
961.330078	777.032410
960.186523	743.543762
959.042969	650.724915
957.899414	645.206177
956.754883	523.126404
955.610352	540.976868
954.465820	346.187531
953.321289	529.275208
952.175781	181.757004
951.030273	161.695389
949.884766	274.497467
948.738281	238.880997
947.591797	482.350800
946.445313	346.627289
945.298828	464.777313
944.151367	370.699738
943.003906	397.921722
941.856445	425.367279
940.708008	393.694397
939.559570	334.892212
938.411133	394.978241
937.262695	370.885925
936.113281	431.409393
934.964844	423.749878
933.814453	423.169434
932.665039	122.054459
931.514648	279.201019
930.364258	386.403503
929.213867	268.371063
928.062500	162.013702
926.912109	74.142532
925.759766	179.954712
924.608398	283.669678
923.456055	205.627594
922.303711	50.544590
921.151367	-170.161880
919.999023	79.903069
918.845703	-35.733540
917.692383	48.807350
916.539063	-32.257389
915.384766	36.794838
914.230469	-123.236862
913.076172	-49.223793
911.920898	-106.624748
910.766602	-111.618683
909.611328	-175.360199
908.455078	-18.929413
907.299805	-150.254684
906.143555	-120.406807
904.987305	-67.717766
903.830078	-250.426056
902.673828	-199.605270
901.516602	-26.349674
900.359375	49.679642
899.201172	130.389938
898.042969	154.682144
896.884766	-71.935455
895.726563	217.332489
894.567383	214.989197
893.408203	151.786209
892.249023	88.776443
891.088867	-25.996668
889.929688	-7.301279
888.769531	-6.518420
887.608398	32.802353
886.448242	63.214176
885.287109	136.636353
884.125977	126.685966
882.963867	-50.026814
881.801758	77.899895
880.639648	160.800522
879.477539	182.925476
878.315430	193.889313
877.152344	63.037758
875.989258	130.560944
874.825195	243.200104
873.661133	-47.095119
872.497070	94.982941
871.333008	-53.195587
870.168945	-95.485214
869.003906	-7.216840
867.838867	-110.047897
866.672852	7.558886
865.506836	-11.926180
864.340820	258.522064
863.174805	25.682678
862.008789	116.418655
860.841797	180.220444
859.674805	223.825546
858.506836	417.825989
857.339844	237.031799
856.171875	305.361694
855.003906	425.260071
853.834961	199.819870
852.666016	158.311554
851.497070	323.013031
850.328125	212.033264
849.158203	392.321625
847.988281	200.739349
846.818359	62.964802
845.647461	19.257807
844.477539	96.382591
843.306641	50.384659
842.134766	143.067261
840.963867	148.429245
839.791992	84.435860
838.619141	-10.869369
837.447266	52.470783
836.274414	57.631310
835.101563	321.832489
833.928711	201.716782
832.754883	360.671661
831.581055	302.944122
830.407227	296.478485
829.232422	269.848663
828.058594	450.562256
826.883789	367.947693
825.708008	356.614349
824.533203	356.304901
823.357422	407.138397
822.181641	319.690216
821.004883	274.483215
819.828125	135.633102
818.651367	-14.420980
817.474609	-57.708527
816.296875	-172.322998
815.119141	-53.434990
813.941406	116.399902
812.763672	119.216042
811.584961	159.669815
810.406250	64.355240
809.226563	31.142477
808.047852	-57.775730
806.868164	-35.766850
805.688477	114.843246
804.507813	34.322067
803.327148	-146.225052
802.146484	63.665047
800.965820	-157.116638
799.784180	-89.651360
798.603516	108.405586
797.420898	60.108028
796.239258	-167.898849
795.056641	118.077148
793.874023	-34.918724
792.691406	161.887390
791.507813	196.754929
790.324219	187.121704
789.140625	44.488632
787.956055	-34.116356
786.772461	-126.174637
785.586914	2.768283
784.402344	-127.269379
783.216797	162.556992
782.032227	34.322819
780.845703	124.687233
779.660156	68.994530
778.473633	-2.343014
777.287109	-27.494040
776.100586	22.207386
774.913086	56.225719
773.725586	-152.688599
772.538086	-41.860294
771.349609	218.674194
770.161133	93.028694
768.972656	192.079300
767.784180	-39.692280
766.594727	296.894440
765.405273	296.100250
764.215820	284.099884
763.026367	263.104401
761.835938	426.830566
760.645508	453.850189
759.454102	531.278564
758.262695	608.490051
757.072266	808.640991
755.879883	916.182983
754.688477	1014.715088
753.496094	967.998474
752.303711	901.371094
751.110352	904.910583
749.917969	954.418213
748.724609	790.793579
747.530273	763.198242
746.336914	715.733459
745.142578	608.928711
743.948242	831.068481
742.752930	717.473083
741.558594	663.020020
740.363281	630.409363
739.166992	588.953491
737.971680	415.980896
736.775391	564.987793
735.579102	486.111084
734.381836	383.123077
733.185547	448.663971
731.988281	546.947876
730.790039	465.745361
729.592773	480.789124
728.394531	366.780731
727.196289	456.127991
725.997070	414.280762
724.797852	418.343384
723.598633	546.938782
722.399414	474.548431
721.199219	349.810181
719.999023	447.845245
718.798828	517.505493
717.598633	550.091980
716.397461	327.476349
715.196289	355.863953
713.994141	369.053436
712.792969	155.603195
711.590820	358.645325
710.388672	280.606689
709.185547	119.937614
707.982422	96.688797
706.779297	110.604744
705.576172	-27.728313
704.372070	38.748665
703.167969	172.815186
701.963867	156.885345
700.759766	186.820419
699.554688	71.244064
698.349609	179.839035
697.143555	42.993683
695.938477	-128.336792
694.732422	13.466366
693.525391	64.216103
692.319336	-67.214195
691.112305	-241.752228
689.905273	-125.121277
688.697266	-116.774147
687.490234	-205.786514
686.282227	-222.907928
685.073242	-20.732731
683.865234	-15.642746
682.656250	-3.760381
681.447266	1.913541
680.237305	-13.776071
679.028320	18.490316
677.818359	31.563917
676.607422	129.373535
675.397461	93.257065
674.186523	-20.423803
672.975586	82.595062
671.763672	-26.072262
670.551758	47.258335
669.339844	135.999268
668.127930	248.783844
666.915039	191.123505
665.703125	92.741905
664.489258	42.231594
663.276367	201.484299
662.062500	341.525726
660.848633	237.892426
659.634766	-9.994731
658.419922	132.971161
657.205078	-25.830549
655.990234	-5.349545
654.775391	17.502331
653.559570	-159.881012
652.343750	20.709063
651.126953	74.295921
649.911133	-95.986916
648.694336	106.478508
647.477539	24.795908
646.259766	-41.680901
645.041992	14.596667
643.824219	79.496719
642.606445	174.492111
641.387695	50.104782
640.168945	76.216011
638.950195	76.442612
637.730469	-129.726746
636.511719	-65.272583
635.291016	-110.563744
634.071289	-5.763899
632.850586	-30.095043
631.629883	-24.692699
630.409180	29.688557
629.188477	-62.267780
627.966797	10.502705
626.745117	-112.438126
625.522461	119.977745
624.300781	255.170837
623.078125	336.011292
621.854492	298.196075
620.631836	173.857422
619.408203	46.503223
618.184570	-11.151142
616.960938	52.138493
615.736328	-48.412868
614.511719	74.468048
613.287109	-131.326477
612.061523	-30.526787
610.835938	-66.012871
609.610352	104.215767
608.384766	133.708588
607.158203	1.079844
605.931641	26.744656
604.705078	-116.268417
