# Supplementary material for: Raman spectroscopy accurately differentiates mucosal healing from non-healing and biochemical changes following biological therapy in inflammatory bowel disease
Source: PLoS One. 2021 Jun 2;16(6):e0252210. doi: 10.1371/journal.pone.0252210 (PMC8172032; doi:10.1371/journal.pone.0252210)
Supplement: S4 Dataset — (ZIP) [file pone.0252210.s006.zip › CD Mucosal healing/EC042-1_base sub CR removed_65__X_-26572.8__Y_40171.2__Time_724.txt]

1714.793945	255.626190
1713.817383	131.142883
1712.840820	-76.051956
1711.864258	-215.393311
1710.886719	-91.268509
1709.909180	95.175232
1708.931641	-9.834052
1707.953125	-218.606308
1706.975586	-51.495350
1705.997070	84.085884
1705.018555	-15.263285
1704.040039	-41.554745
1703.060547	-128.696838
1702.081055	-236.461624
1701.101563	57.804108
1700.122070	-83.234985
1699.142578	-127.213371
1698.162109	185.044968
1697.181641	38.233471
1696.201172	71.248077
1695.220703	185.125107
1694.239258	166.109970
1693.257813	14.337281
1692.276367	330.528168
1691.294922	329.713104
1690.313477	145.516006
1689.331055	370.245392
1688.348633	667.610046
1687.366211	682.916870
1686.383789	453.674683
1685.400391	438.435242
1684.416992	447.898682
1683.433594	716.482422
1682.450195	604.770630
1681.465820	573.660889
1680.482422	777.578369
1679.498047	721.214111
1678.512695	928.977905
1677.528320	791.498169
1676.542969	987.213684
1675.558594	1053.237305
1674.572266	1313.922119
1673.586914	1128.616699
1672.601563	1302.814941
1671.615234	1416.446045
1670.628906	1533.324951
1669.642578	1435.671509
1668.655273	1710.391113
1667.668945	1467.994873
1666.681641	1478.425659
1665.694336	1691.122559
1664.706055	1734.524902
1663.718750	1606.134888
1662.730469	1523.446655
1661.742188	1982.191040
1660.753906	2056.991455
1659.764648	1989.215698
1658.775391	1961.768555
1657.787109	1866.042725
1656.796875	2099.232422
1655.807617	2213.736816
1654.818359	1735.811279
1653.828125	1446.492065
1652.837891	1536.158936
1651.846680	1549.568115
1650.856445	1301.674927
1649.865234	1049.078613
1648.874023	1138.078247
1647.882813	1066.302246
1646.891602	791.571045
1645.899414	1019.324097
1644.907227	698.082214
1643.915039	451.359253
1642.922852	450.692413
1641.930664	519.073914
1640.937500	337.149414
1639.944336	68.655083
1638.951172	156.756027
1637.957031	274.207336
1636.963867	20.263954
1635.969727	191.171722
1634.975586	-85.626183
1633.981445	-80.030113
1632.986328	-8.242181
1631.991211	-170.529297
1630.996094	59.901550
1630.000977	-183.274811
1629.005859	145.076447
1628.009766	-97.394554
1627.013672	-263.170166
1626.017578	10.643261
1625.021484	-94.030304
1624.024414	30.327669
1623.028320	-139.472412
1622.031250	114.126205
1621.033203	223.362793
1620.036133	1.841261
1619.038086	9.112102
1618.041016	504.950226
1617.041992	268.428162
1616.043945	268.412720
1615.045898	218.745468
1614.046875	384.390961
1613.047852	33.490662
1612.048828	118.180984
1611.048828	61.438793
1610.049805	109.721840
1609.049805	-46.253876
1608.049805	49.480671
1607.048828	-24.939619
1606.048828	306.693054
1605.047852	305.804993
1604.046875	124.425468
1603.045898	270.346680
1602.044922	172.981995
1601.042969	-225.065872
1600.041016	-180.885040
1599.039063	33.306221
1598.037109	-128.953430
1597.034180	-105.521667
1596.031250	40.763374
1595.028320	-144.738159
1594.025391	-19.311537
1593.022461	-296.037842
1592.018555	-188.845444
1591.014648	-3.375089
1590.010742	-68.487892
1589.006836	-185.744110
1588.001953	-73.406693
1586.997070	-88.908142
1585.992188	140.672012
1584.987305	114.675232
1583.982422	-130.250320
1582.976563	54.823204
1581.970703	153.815323
1580.964844	-23.351080
1579.958984	263.009644
1578.952148	325.303986
1577.945313	286.003784
1576.938477	168.589844
1575.931641	157.825378
1574.924805	274.446289
1573.916992	237.501770
1572.909180	340.887268
1571.901367	142.605576
1570.893555	217.194748
1569.884766	-150.061600
1568.876953	75.022469
1567.868164	81.734871
1566.858398	-62.276886
1565.849609	138.933807
1564.839844	-33.821068
1563.830078	50.270649
1562.820313	300.235107
1561.810547	303.542847
1560.799805	213.347443
1559.790039	76.381737
1558.779297	149.288803
1557.767578	100.203239
1556.756836	-21.561829
1555.745117	346.164398
1554.733398	174.865112
1553.721680	422.952087
1552.709961	321.273743
1551.697266	408.404053
1550.685547	301.250336
1549.672852	279.333679
1548.659180	241.721130
1547.646484	74.644608
1546.632813	220.289474
1545.619141	332.078735
1544.605469	154.179001
1543.591797	100.183693
1542.577148	278.502930
1541.562500	175.030548
1540.547852	254.735291
1539.533203	50.225632
1538.518555	-136.333237
1537.502930	149.203674
1536.487305	55.157421
1535.471680	30.585094
1534.456055	-68.974678
1533.439453	269.593353
1532.422852	27.813595
1531.406250	-51.717468
1530.389648	252.484482
1529.373047	90.068886
1528.355469	-69.930618
1527.337891	14.539156
1526.320313	152.814438
1525.302734	41.143658
1524.284180	57.952545
1523.265625	-43.815853
1522.247070	67.727776
1521.228516	55.559753
1520.208984	-15.974768
1519.190430	-33.710266
1518.170898	-7.985603
1517.151367	43.197742
1516.130859	71.000824
1515.111328	49.779659
1514.090820	-107.763977
1513.070313	-173.043488
1512.049805	-235.953888
1511.028320	52.490421
1510.006836	30.147427
1508.986328	20.429726
1507.963867	-43.389683
1506.942383	154.135651
1505.919922	-97.258102
1504.898438	-92.463905
1503.875977	-146.839050
1502.852539	-280.839020
1501.830078	-87.147316
1500.806641	21.727354
1499.783203	-338.164764
1498.759766	-81.255852
1497.736328	-121.518005
1496.711914	-164.549484
1495.687500	-5.693532
1494.663086	-33.804901
1493.638672	-5.861312
1492.613281	-121.303314
1491.587891	18.676266
1490.563477	30.651045
1489.537109	149.681503
1488.511719	503.461212
1487.485352	274.660980
1486.458984	311.278656
1485.432617	166.460968
1484.406250	348.167267
1483.379883	141.792450
1482.352539	659.746338
1481.325195	521.867737
1480.297852	241.077164
1479.269531	819.299683
1478.241211	657.982117
1477.213867	731.005798
1476.184570	691.696655
1475.156250	777.058289
1474.127930	1055.754028
1473.098633	1181.389893
1472.069336	1276.267578
1471.040039	1279.329346
1470.009766	1765.640015
1468.979492	1938.702881
1467.950195	1658.867676
1466.918945	1849.363037
1465.888672	1828.655884
1464.857422	1962.833008
1463.827148	2488.163574
1462.795898	2444.034912
1461.763672	2473.432129
1460.732422	2614.445801
1459.700195	2719.708252
1458.667969	2715.654541
1457.635742	2825.686279
1456.603516	2691.976318
1455.570313	2908.258789
1454.537109	3098.978027
1453.503906	2749.417236
1452.470703	3132.548096
1451.436523	3315.164795
1450.403320	3069.379150
1449.369141	3340.416016
1448.333984	3345.264893
1447.299805	3426.022949
1446.264648	3301.558838
1445.230469	3187.219971
1444.194336	3186.692139
1443.159180	3041.894531
1442.124023	3064.047852
1441.087891	2916.652588
1440.051758	2797.075195
1439.015625	2778.613525
1437.978516	2815.688232
1436.941406	2478.700684
1435.904297	2379.298828
1434.867188	1984.363037
1433.830078	1935.531982
1432.791992	1475.114258
1431.754883	1850.427002
1430.715820	1163.002441
1429.677734	1328.715820
1428.639648	1009.983459
1427.600586	787.186035
1426.561523	859.496765
1425.522461	987.227722
1424.482422	641.015808
1423.443359	819.127319
1422.403320	543.638916
1421.363281	683.889587
1420.322266	597.410767
1419.282227	261.740112
1418.241211	761.938721
1417.200195	454.066223
1416.159180	372.803864
1415.117188	583.393860
1414.076172	361.342529
1413.034180	129.335983
1411.992188	226.802887
1410.949219	32.676998
1409.907227	-193.973343
1408.864258	190.016846
1407.821289	94.118881
1406.777344	20.893652
1405.734375	-22.094959
1404.690430	421.962952
1403.646484	308.729767
1402.602539	308.523132
1401.557617	54.986176
1400.513672	270.670258
1399.468750	569.061584
1398.423828	-55.191525
1397.377930	273.356934
1396.333008	291.126740
1395.287109	384.114441
1394.241211	-8.797789
1393.195313	417.476929
1392.148438	77.470909
1391.101563	-34.492638
1390.054688	-91.246849
1389.007813	124.869240
1387.960938	313.479462
1386.913086	291.999298
1385.865234	10.579392
1384.817383	-120.601868
1383.769531	-6.657137
1382.720703	-297.496765
1381.671875	-23.439487
1380.623047	65.778877
1379.574219	-232.007217
1378.524414	-0.225357
1377.475586	-100.397919
1376.425781	191.422302
1375.375977	-18.289520
1374.325195	-90.579727
1373.274414	144.083160
1372.224609	92.042480
1371.172852	97.471939
1370.122070	-31.530476
1369.070313	485.085663
1368.019531	114.683746
1366.967773	-153.292755
1365.915039	-67.378609
1364.863281	143.167374
1363.810547	65.004356
1362.757813	71.655998
1361.705078	31.192329
1360.651367	-14.081985
1359.598633	-93.972504
1358.544922	313.704742
1357.491211	204.267288
1356.436523	154.688263
1355.382813	579.959412
1354.328125	217.621262
1353.273438	409.539368
1352.217773	335.810394
1351.163086	344.244812
1350.107422	278.368713
1349.051758	485.703003
1347.996094	415.227234
1346.939453	1024.675415
1345.883789	1152.900757
1344.827148	1010.954590
1343.769531	1094.845947
1342.712891	1111.981689
1341.655273	1171.410034
1340.598633	1114.573975
1339.540039	1067.832642
1338.482422	1276.390747
1337.423828	1257.254395
1336.366211	1146.740234
1335.307617	1132.974487
1334.248047	1282.700073
1333.189453	1004.603271
1332.129883	941.981262
1331.070313	1087.288452
1330.010742	750.653809
1328.950195	990.239380
1327.890625	1052.010620
1326.830078	1091.703613
1325.768555	1111.803345
1324.708008	1055.547241
1323.646484	1159.981079
1322.585938	1081.913940
1321.523438	976.908936
1320.461914	1353.289063
1319.400391	1061.195313
1318.337891	1368.717163
1317.275391	1067.260864
1316.211914	1163.021362
1315.149414	1019.869141
1314.085938	1115.985596
1313.022461	1332.967773
1311.958984	1527.881104
1310.894531	1215.614746
1309.831055	1231.126831
1308.766602	1190.200073
1307.701172	1201.154297
1306.636719	1355.001343
1305.571289	1400.729858
1304.505859	1188.395874
1303.440430	1037.812500
1302.375000	1096.430054
1301.308594	1098.671753
1300.242188	980.696228
1299.175781	909.629089
1298.109375	1167.890991
1297.041992	979.302185
1295.975586	1267.255249
1294.908203	978.448853
1293.839844	1021.221924
1292.772461	1066.610352
1291.704102	913.464111
1290.635742	1010.693848
1289.567383	1081.083008
1288.498047	852.550598
1287.428711	1043.360107
1286.360352	905.930542
1285.290039	1280.694824
1284.220703	947.663818
1283.150391	1089.963013
1282.080078	818.636292
1281.009766	635.695251
1279.939453	807.804016
1278.868164	933.501648
1277.796875	949.231567
1276.725586	803.708557
1275.654297	831.979248
1274.582031	975.262939
1273.509766	928.013977
1272.437500	1196.103271
1271.365234	1185.745361
1270.291992	1383.111084
1269.218750	1282.646240
1268.145508	1284.883911
1267.072266	1318.977661
1265.999023	1128.704712
1264.924805	1033.775269
1263.850586	1292.659790
1262.776367	1339.410767
1261.701172	1376.504150
1260.625977	1615.998169
1259.550781	1602.071899
1258.475586	1627.244263
1257.400391	1396.762695
1256.324219	1543.941528
1255.248047	1406.305176
1254.171875	1412.442749
1253.094727	1498.983398
1252.018555	1471.231201
1250.941406	1677.103394
1249.864258	1425.764404
1248.786133	1527.183350
1247.708008	1431.739258
1246.630859	1421.482544
1245.551758	1394.301514
1244.473633	1338.058228
1243.394531	1427.639648
1242.316406	1349.705811
1241.236328	1417.536377
1240.157227	1262.105835
1239.077148	1405.281982
1237.998047	1245.195068
1236.917969	1269.578491
1235.836914	1376.455078
1234.756836	1476.063721
1233.675781	1808.376709
1232.594727	1350.560669
1231.512695	1285.496094
1230.431641	1310.126831
1229.349609	1334.784302
1228.267578	1403.047729
1227.185547	1156.622925
1226.102539	973.259583
1225.019531	1063.425049
1223.936523	1165.669189
1222.853516	1154.217651
1221.769531	896.150146
1220.686523	802.601379
1219.602539	687.354797
1218.517578	656.743469
1217.433594	696.212585
1216.348633	622.149231
1215.263672	572.266724
1214.178711	532.062195
1213.092773	542.558899
1212.007813	502.368073
1210.921875	775.829834
1209.834961	781.412109
1208.749023	579.579773
1207.662109	589.991333
1206.575195	735.366089
1205.488281	760.152527
1204.400391	818.635498
1203.313477	534.996948
1202.225586	393.547546
1201.136719	346.030701
1200.048828	86.657799
1198.959961	327.964081
1197.871094	164.876236
1196.782227	165.403442
1195.692383	110.562836
1194.603516	60.505787
1193.513672	-100.168320
1192.423828	106.912849
1191.333008	1.455819
1190.242188	-116.028267
1189.151367	-159.063293
1188.060547	23.586634
1186.969727	-134.832779
1185.877930	-305.253815
1184.786133	-199.698151
1183.694336	-274.205139
1182.601563	147.771317
1181.509766	-241.096222
1180.416992	5.497598
1179.323242	52.939114
1178.230469	-2.778304
1177.136719	-17.828133
1176.042969	218.563690
1174.949219	93.121719
1173.854492	-49.118031
1172.760742	-42.971790
1171.666016	207.189087
1170.570313	332.714050
1169.475586	206.894928
1168.379883	114.510330
1167.284180	-64.018242
1166.188477	-111.092880
1165.091797	109.433327
1163.996094	-243.740433
1162.899414	-18.728834
1161.801758	346.983856
1160.705078	170.357300
1159.607422	-58.833031
1158.509766	151.144043
1157.412109	272.611359
1156.313477	250.750519
1155.215820	367.123993
1154.117188	452.316986
1153.017578	155.874863
1151.918945	298.030762
1150.819336	80.142845
1149.719727	102.863373
1148.620117	-7.951225
1147.519531	164.544189
1146.418945	336.828552
1145.318359	1.875591
1144.217773	-121.252975
1143.116211	83.883392
1142.014648	-125.120461
1140.913086	89.160561
1139.811523	5.993425
1138.708984	72.482475
1137.606445	136.424377
1136.503906	226.336227
1135.401367	247.174652
1134.297852	6.606205
1133.194336	274.141113
1132.090820	681.478333
1130.987305	680.262207
1129.882813	780.930481
1128.778320	836.337769
1127.673828	813.306335
1126.569336	889.736572
1125.463867	830.851013
1124.358398	1215.069580
1123.252930	1094.240112
1122.146484	1060.971558
1121.041016	693.616577
1119.934570	930.121765
1118.828125	972.243774
1117.720703	794.073792
1116.613281	615.841553
1115.505859	839.742798
1114.398438	935.674561
1113.291016	844.604248
1112.182617	710.872864
1111.074219	584.152283
1109.964844	686.568420
1108.856445	982.543457
1107.747070	810.545349
1106.637695	893.533752
1105.528320	851.216736
1104.417969	1108.553833
1103.307617	872.415527
1102.197266	846.236328
1101.086914	1062.898438
1099.975586	1085.939209
1098.864258	1047.538452
1097.752930	902.951111
1096.641602	1163.653320
1095.529297	976.430298
1094.416992	921.083496
1093.304688	973.971741
1092.191406	1208.005249
1091.079102	876.858521
1089.965820	959.944031
1088.852539	1002.876343
1087.738281	1149.165039
1086.624023	791.981689
1085.509766	832.216736
1084.395508	978.108337
1083.280273	1048.605469
1082.166016	710.130371
1081.050781	947.235291
1079.934570	972.742249
1078.819336	1108.505981
1077.703125	866.146484
1076.586914	830.336548
1075.469727	1148.751221
1074.353516	723.283142
1073.236328	722.423035
1072.119141	1026.302979
1071.000977	553.984802
1069.882813	745.081238
1068.765625	837.605835
1067.646484	873.762207
1066.528320	708.414307
1065.409180	625.013000
1064.290039	747.589539
1063.170898	818.552917
1062.050781	917.482239
1060.930664	515.664856
1059.810547	467.144562
1058.690430	671.133057
1057.569336	636.500549
1056.449219	664.950562
1055.327148	562.457092
1054.206055	709.948303
1053.083984	626.085510
1051.961914	451.150879
1050.839844	297.268402
1049.717773	677.917603
1048.594727	458.636536
1047.471680	484.389221
1046.348633	584.741211
1045.224609	356.214905
1044.101563	470.493347
1042.976563	367.915192
1041.852539	279.360870
1040.728516	358.579468
1039.603516	579.820129
1038.478516	484.257935
1037.352539	498.147980
1036.227539	204.804230
1035.101563	365.362457
1033.974609	472.331787
1032.848633	432.740997
1031.721680	737.331421
1030.594727	546.600647
1029.467773	625.600647
1028.340820	407.145203
1027.212891	451.333405
1026.084961	191.256409
1024.956055	360.925385
1023.828125	-28.949564
1022.699219	-221.319946
1021.570313	-255.760773
1020.440430	-306.387543
1019.311523	-48.437893
1018.181641	-152.321869
1017.050781	-19.633707
1015.920898	-192.892578
1014.790039	44.149948
1013.659180	264.930237
1012.528320	101.181946
1011.396484	546.602539
1010.265625	399.222870
1009.132813	321.410187
1008.000977	505.217743
1006.868164	719.094055
1005.736328	891.337036
1004.602539	1909.935791
1003.469727	3106.184814
1002.335938	3414.392578
1001.202148	2980.775635
1000.068359	1914.440674
998.933594	1081.988159
997.799805	598.741882
996.665039	376.710480
995.529297	311.846405
994.394531	404.062531
993.258789	164.129807
992.123047	35.150551
990.986328	81.610657
989.849609	545.471558
988.712891	181.784790
987.576172	-94.026909
986.439453	49.734467
985.301758	-6.823621
984.164063	245.362961
983.025391	143.030777
981.887695	80.038803
980.749023	74.752174
979.610352	219.165970
978.470703	-48.047287
977.332031	101.251335
976.192383	206.959183
975.051758	220.840729
973.912109	414.131561
972.771484	547.766846
971.630859	369.144714
970.490234	243.599213
969.348633	311.131897
968.207031	573.909729
967.065430	221.772507
965.923828	243.933121
964.781250	275.442322
963.638672	249.800171
962.496094	513.221313
961.352539	538.342834
960.208984	364.289063
959.065430	339.426880
957.921875	415.554596
956.777344	306.364410
955.632813	169.956421
954.488281	-34.845844
953.343750	444.837799
952.198242	100.928505
951.052734	253.703110
949.907227	68.195854
948.760742	271.617340
947.614258	134.610825
946.467773	228.667389
945.321289	343.455780
944.173828	152.353119
943.026367	183.048462
941.878906	442.231873
940.730469	571.417480
939.582031	340.237030
938.433594	447.011139
937.285156	102.372948
936.135742	252.913223
934.987305	471.994110
933.836914	401.743469
932.687500	404.662384
931.537109	492.087219
930.386719	372.440521
929.236328	262.179047
928.084961	168.124908
926.934570	101.646805
925.783203	-69.245567
924.630859	90.010323
923.478516	67.470192
922.327148	197.499496
921.173828	-74.668953
920.021484	42.134689
918.868164	-240.794907
917.714844	-5.448246
916.561523	134.616928
915.407227	122.708221
914.252930	17.949574
913.098633	-100.164261
911.944336	-13.808511
910.789063	-315.173218
909.633789	-353.115936
908.478516	-159.569977
907.322266	-224.316864
906.166016	-116.595825
905.009766	-90.287628
903.853516	-500.968445
902.696289	-229.599167
901.539063	-3.441437
900.381836	175.270111
899.223633	68.951828
898.065430	-213.600113
896.907227	-41.175232
895.749023	65.772812
894.589844	134.424377
893.430664	-214.940948
892.271484	-26.124685
891.112305	6.887961
889.952148	-75.130554
888.791992	-28.223793
887.630859	210.740204
886.470703	88.605804
885.309570	219.438736
884.148438	151.833282
882.986328	-17.078344
881.825195	-93.306641
880.663086	125.994209
879.500000	128.965668
878.337891	71.229088
877.174805	322.310547
876.011719	481.064636
874.847656	439.471680
873.684570	307.966309
872.520508	331.960022
871.355469	23.037106
870.191406	312.789703
869.026367	60.477322
867.861328	64.738655
866.695313	168.028839
865.530273	260.124603
864.364258	199.485199
863.197266	617.477783
862.031250	298.681122
860.864258	415.740417
859.697266	270.172302
858.530273	407.540741
857.362305	477.609711
856.194336	348.059601
855.026367	449.639832
853.857422	598.327271
852.688477	473.509125
851.519531	543.782288
850.350586	873.984070
849.180664	785.177246
848.010742	600.145203
846.840820	395.082489
845.670898	447.572357
844.500000	325.507660
843.329102	167.716629
842.157227	385.828461
840.986328	523.324341
839.814453	146.518356
838.642578	24.717009
837.469727	-56.796162
836.296875	172.285416
835.124023	130.957001
833.951172	239.254868
832.777344	470.282776
831.603516	254.737976
830.429688	351.690033
829.255859	399.474030
828.081055	411.510132
826.906250	485.931274
825.731445	294.953552
824.555664	246.670822
823.379883	291.944794
822.204102	43.042408
821.027344	208.492950
819.851563	68.696938
818.674805	24.629593
817.497070	198.635910
816.320313	83.173592
815.142578	-105.739479
813.963867	-87.797264
812.786133	-85.539459
811.607422	-78.934860
810.428711	32.020119
809.250000	140.585144
808.070313	160.123108
806.890625	132.886139
805.710938	-114.301453
804.531250	155.765594
803.350586	-93.788277
802.169922	144.815186
800.988281	-93.799637
799.807617	-230.429138
798.625977	-187.524124
797.444336	-18.430567
796.261719	-179.803513
795.079102	-148.480652
793.896484	-179.365326
792.713867	-139.524811
791.530273	148.131790
790.346680	-257.419800
789.163086	-49.889080
787.979492	117.535995
786.794922	297.985229
785.610352	-132.248138
784.425781	5.798662
783.240234	81.704590
782.054688	270.101563
780.869141	378.675415
779.682617	407.487457
778.496094	168.865768
777.309570	387.215363
776.123047	311.675751
774.935547	284.532745
773.748047	-27.421465
772.560547	143.665985
771.373047	98.347298
770.184570	346.099640
768.996094	-52.334335
767.806641	219.184616
766.618164	252.416931
765.428711	532.147156
764.239258	553.882874
763.048828	383.863007
761.858398	526.294983
760.667969	529.820374
759.477539	772.967651
758.286133	624.266724
757.094727	866.887268
755.903320	854.162964
754.710938	742.340576
753.518555	544.674866
752.326172	652.308533
751.133789	803.636475
749.940430	519.897766
748.747070	626.912842
747.553711	656.876038
746.359375	563.760803
745.166016	503.426178
743.970703	809.257202
742.776367	608.213562
741.581055	676.768677
740.385742	330.866302
739.190430	436.397308
737.994141	217.480042
736.797852	162.797577
735.601563	322.602539
734.405273	304.864594
733.208008	94.385933
732.010742	525.046082
730.813477	548.459656
729.615234	335.522919
728.416992	207.856384
727.218750	381.846680
726.020508	614.669678
724.821289	523.880066
723.622070	614.374756
722.422852	488.515656
721.222656	358.271667
720.022461	548.942810
718.822266	479.733093
717.621094	362.492676
716.420898	334.710144
715.218750	444.304962
714.017578	370.649445
712.815430	499.749756
711.614258	554.667419
710.411133	156.306473
709.208984	442.190247
708.005859	94.139694
706.802734	42.409359
705.599609	476.194672
704.395508	-143.616119
703.191406	113.821579
701.987305	275.463104
700.782227	23.837563
699.577148	137.701691
698.372070	162.452301
697.166992	2.525270
695.960938	-213.735550
694.754883	226.270111
693.548828	166.634323
692.341797	-31.835999
691.135742	47.785072
689.927734	-191.554581
688.720703	-328.660126
687.512695	-179.202850
686.304688	96.131264
685.096680	176.343872
683.888672	-85.836975
682.679688	-130.986984
681.470703	92.755585
680.260742	-47.364735
679.050781	-148.240768
677.840820	-30.168839
676.630859	-93.787277
675.419922	-157.164337
674.209961	136.740829
672.998047	216.565140
671.787109	231.699554
670.575195	-232.971252
669.363281	165.376831
668.151367	62.361034
666.938477	-87.894638
665.725586	-77.966270
664.512695	20.761993
663.299805	173.684814
662.085938	33.200542
660.872070	-53.002186
659.658203	145.926697
658.443359	-19.558937
657.228516	41.756443
656.013672	-79.984085
654.797852	-59.122936
653.583008	-100.525192
652.366211	-14.517435
651.150391	-38.175659
649.934570	155.955597
648.717773	40.157879
647.500000	-32.295982
646.283203	336.725464
645.065430	2.148436
643.847656	186.397873
642.629883	267.515472
641.411133	82.139130
640.192383	135.646942
638.973633	-64.338783
637.753906	275.271667
636.534180	-143.522659
635.314453	-138.892349
634.094727	106.322670
632.874023	-2.740248
631.653320	-152.494263
630.432617	-126.203606
629.211914	99.588600
627.990234	-0.777536
626.768555	141.153351
625.545898	83.543930
624.324219	2.248639
623.101563	563.713440
621.877930	162.768860
620.655273	382.932434
619.431641	409.988892
618.208008	145.541016
616.983398	-50.652447
615.759766	-367.010254
614.535156	146.444443
613.310547	73.060387
612.084961	46.194740
610.859375	110.650955
609.633789	-323.653229
608.408203	83.496132
607.181641	-78.677734
605.955078	18.944073
604.728516	15.201818
