# Supplementary material for: Raman spectroscopy accurately differentiates mucosal healing from non-healing and biochemical changes following biological therapy in inflammatory bowel disease
Source: PLoS One. 2021 Jun 2;16(6):e0252210. doi: 10.1371/journal.pone.0252210 (PMC8172032; doi:10.1371/journal.pone.0252210)
Supplement: S4 Dataset — (ZIP) [file pone.0252210.s006.zip › CD Mucosal healing/OC004-1a post treatment_BL sub CR removed_23__X_-21971__Y_3640.4__Time_256.txt]

1714.780273	142.839264
1713.803711	-183.000351
1712.827148	-26.486645
1711.849609	97.103203
1710.873047	-259.818604
1709.895508	224.467346
1708.917969	-216.507843
1707.939453	49.493568
1706.961914	63.184311
1705.983398	154.078262
1705.004883	-194.532104
1704.025391	-160.598282
1703.046875	1.501458
1702.067383	40.129639
1701.087891	-135.505859
1700.108398	-116.061523
1699.127930	-118.254631
1698.148438	-37.710003
1697.167969	114.771828
1696.187500	336.533905
1695.206055	95.929199
1694.225586	159.861526
1693.244141	76.821121
1692.262695	41.845329
1691.281250	76.269806
1690.298828	508.224670
1689.317383	371.850006
1688.334961	214.214279
1687.352539	163.378265
1686.369141	341.881561
1685.386719	405.845062
1684.403320	373.934753
1683.419922	464.723816
1682.435547	342.505615
1681.452148	540.098328
1680.467773	373.010345
1679.483398	259.422974
1678.499023	220.606186
1677.514648	453.393768
1676.529297	372.398865
1675.543945	605.479309
1674.558594	753.625427
1673.573242	516.537842
1672.586914	851.152771
1671.600586	875.035950
1670.614258	1098.419556
1669.627930	841.302979
1668.641602	797.013306
1667.654297	1108.724121
1666.666992	852.657227
1665.679688	989.722229
1664.692383	1089.910400
1663.704102	885.342163
1662.715820	1362.660156
1661.727539	1317.850342
1660.739258	1005.705200
1659.750977	911.328979
1658.761719	1320.666138
1657.772461	1200.431885
1656.783203	1276.559448
1655.793945	1003.534912
1654.803711	834.181396
1653.813477	969.584412
1652.823242	848.642761
1651.833008	1045.530518
1650.841797	954.395447
1649.851563	768.503906
1648.860352	310.747253
1647.869141	453.466705
1646.876953	350.716705
1645.885742	578.601440
1644.893555	315.465332
1643.901367	163.695938
1642.908203	-45.769062
1641.916016	141.133713
1640.922852	-117.683083
1639.929688	-67.379044
1638.936523	-48.412327
1637.943359	-295.458069
1636.949219	-80.718391
1635.955078	36.730927
1634.960938	-106.442039
1633.966797	-114.862343
1632.971680	-28.159199
1631.977539	-259.814880
1630.982422	-67.181305
1629.986328	-134.957428
1628.991211	97.645660
1627.995117	-251.085831
1627.000000	-412.571472
1626.003906	141.653656
1625.006836	-277.020172
1624.010742	-101.077126
1623.013672	148.632751
1622.016602	43.748219
1621.019531	-71.339729
1620.021484	181.581802
1619.024414	-93.171707
1618.026367	168.014816
1617.028320	77.587051
1616.029297	5.782032
1615.031250	417.028290
1614.032227	36.091003
1613.033203	177.436172
1612.034180	-145.172684
1611.035156	93.559166
1610.035156	327.121735
1609.035156	-83.828560
1608.035156	97.653313
1607.035156	67.082680
1606.034180	175.465866
1605.033203	176.628311
1604.032227	15.669340
1603.031250	61.672596
1602.030273	277.866272
1601.028320	-31.680025
1600.026367	-66.356529
1599.024414	45.533726
1598.022461	-179.714600
1597.019531	-28.420057
1596.016602	107.247360
1595.013672	-188.081711
1594.010742	96.641365
1593.007813	-67.796463
1592.003906	-292.136902
1591.000000	86.641022
1589.996094	-80.064316
1588.992188	139.502930
1587.987305	-162.656296
1586.983398	-107.334686
1585.978516	208.731476
1584.972656	170.179260
1583.967773	97.823166
1582.961914	137.560211
1581.956055	515.967773
1580.950195	120.710243
1579.944336	165.706116
1578.937500	-60.064350
1577.931641	377.996521
1576.924805	134.077454
1575.916992	-16.092283
1574.910156	-43.932507
1573.902344	276.683289
1572.894531	230.551575
1571.886719	-88.520027
1570.878906	-12.452339
1569.870117	84.325386
1568.862305	-42.361984
1567.853516	142.610397
1566.843750	-147.734711
1565.834961	-82.327904
1564.825195	-35.184921
1563.815430	-58.182259
1562.805664	-11.181516
1561.795898	43.518303
1560.785156	170.718735
1559.775391	-78.132774
1558.764648	-231.061844
1557.752930	7.308409
1556.742188	-109.460602
1555.730469	-117.486488
1554.718750	415.693420
1553.707031	-22.459421
1552.695313	83.125893
1551.682617	351.606445
1550.670898	135.986557
1549.658203	119.544609
1548.644531	198.683624
1547.631836	290.623596
1546.618164	247.945358
1545.604492	140.542847
1544.590820	120.932999
1543.577148	72.785210
1542.562500	218.256409
1541.547852	-5.789899
1540.533203	108.388199
1539.518555	10.694827
1538.503906	70.348640
1537.488281	307.871643
1536.472656	5.948725
1535.457031	85.759720
1534.441406	57.084202
1533.424805	402.102234
1532.408203	295.726105
1531.391602	284.600861
1530.375000	675.281799
1529.358398	246.455231
1528.340820	569.687622
1527.323242	645.433472
1526.305664	679.799133
1525.287109	456.589294
1524.269531	825.195801
1523.250977	416.494507
1522.232422	730.599121
1521.213867	782.100952
1520.194336	563.431274
1519.175781	653.184875
1518.156250	431.744568
1517.136719	397.809052
1516.116211	322.600464
1515.096680	334.607727
1514.076172	467.111084
1513.055664	499.273163
1512.034180	343.868469
1511.013672	293.602295
1509.992188	332.966888
1508.970703	331.114044
1507.949219	193.180939
1506.927734	39.759930
1505.905273	-103.523323
1504.882813	50.384220
1503.860352	147.696213
1502.837891	-103.592407
1501.815430	-191.013947
1500.791992	-168.470444
1499.768555	-473.788635
1498.745117	-267.217468
1497.720703	59.362335
1496.697266	-351.171112
1495.672852	-219.424194
1494.648438	-92.998070
1493.623047	-191.803070
1492.598633	166.887909
1491.573242	-440.823364
1490.547852	213.853363
1489.522461	-64.345947
1488.497070	495.181976
1487.470703	278.016571
1486.444336	145.056274
1485.417969	496.984528
1484.391602	453.076660
1483.364258	156.439240
1482.336914	576.584595
1481.309570	718.436646
1480.282227	742.809998
1479.254883	909.804321
1478.226563	938.945862
1477.198242	1095.359131
1476.169922	1080.897705
1475.141602	1198.771240
1474.112305	898.825684
1473.083008	1136.088623
1472.053711	1487.683350
1471.024414	1368.219849
1469.995117	1510.765137
1468.964844	1614.959839
1467.934570	1652.884888
1466.904297	1817.828003
1465.874023	1980.063232
1464.842773	1786.638062
1463.811523	2099.027100
1462.780273	2171.012207
1461.749023	2088.804688
1460.717773	1742.447144
1459.685547	2038.468994
1458.653320	1730.157104
1457.621094	2150.252197
1456.587891	2367.084717
1455.555664	2137.321045
1454.522461	2358.997314
1453.489258	2088.601807
1452.455078	2403.837402
1451.421875	2594.715088
1450.387695	2420.528076
1449.353516	2426.238037
1448.319336	2444.558350
1447.285156	2227.312744
1446.250000	2658.240479
1445.214844	2744.680176
1444.179688	2408.409912
1443.144531	2181.044434
1442.108398	2118.145264
1441.072266	2019.832275
1440.036133	2217.381836
1439.000000	2149.377197
1437.963867	2048.520264
1436.926758	2053.792969
1435.889648	1710.399292
1434.852539	1498.486328
1433.814453	1440.672852
1432.777344	1082.451416
1431.739258	1067.653564
1430.701172	1015.004761
1429.663086	810.990295
1428.624023	723.078369
1427.584961	478.841736
1426.545898	408.711121
1425.506836	699.132751
1424.467773	132.474747
1423.427734	314.478790
1422.387695	259.602325
1421.347656	224.924377
1420.307617	197.846161
1419.266602	190.923981
1418.226563	133.719711
1417.184570	-84.548615
1416.143555	11.865484
1415.102539	-241.393860
1414.060547	390.792297
1413.018555	-18.279333
1411.976563	-226.002563
1410.934570	144.519775
1409.891602	-221.386185
1408.848633	-240.361557
1407.805664	275.760315
1406.762695	93.573723
1405.718750	-131.182861
1404.674805	-124.828651
1403.630859	87.390739
1402.586914	209.262909
1401.542969	311.089081
1400.498047	144.553299
1399.453125	276.572113
1398.408203	125.321655
1397.363281	92.028824
1396.317383	196.637665
1395.271484	276.236115
1394.225586	621.414246
1393.179688	478.187927
1392.132813	159.825623
1391.086914	59.511547
1390.040039	182.059982
1388.992188	294.621704
1387.945313	252.165314
1386.897461	42.232197
1385.849609	65.051636
1384.801758	-57.028790
1383.753906	108.500542
1382.705078	-288.223938
1381.657227	-112.491142
1380.608398	-201.518234
1379.558594	134.140182
1378.509766	-54.532207
1377.459961	-53.306644
1376.410156	-109.359558
1375.360352	-77.927719
1374.309570	-38.922840
1373.259766	-146.933044
1372.208984	-174.994080
1371.158203	88.777298
1370.106445	-21.332954
1369.055664	5.824049
1368.003906	-290.807983
1366.952148	-193.606308
1365.900391	130.316940
1364.847656	175.355637
1363.794922	257.856598
1362.742188	290.687988
1361.689453	-164.043732
1360.636719	38.320549
1359.583008	69.104874
1358.529297	142.295776
1357.475586	145.993637
1356.420898	67.792366
1355.367188	56.893173
1354.312500	145.506668
1353.257813	256.589081
1352.203125	347.906616
1351.147461	171.165024
1350.091797	324.808319
1349.036133	-206.444397
1347.980469	-94.661034
1346.923828	307.452484
1345.868164	883.182129
1344.811523	561.160767
1343.754883	606.342896
1342.697266	706.173462
1341.640625	662.407715
1340.583008	762.497986
1339.524414	597.640015
1338.466797	693.060669
1337.409180	815.830017
1336.350586	854.518677
1335.291992	445.403778
1334.232422	872.919434
1333.173828	837.833679
1332.114258	711.390076
1331.054688	698.900085
1329.995117	515.992249
1328.934570	602.710632
1327.875000	593.192688
1326.814453	685.108948
1325.753906	737.621582
1324.692383	567.993774
1323.630859	507.227142
1322.570313	498.498291
1321.507813	786.032532
1320.446289	715.849304
1319.383789	453.421875
1318.322266	785.646240
1317.259766	849.097717
1316.196289	200.209625
1315.133789	601.716675
1314.070313	719.808350
1313.006836	702.496033
1311.943359	1067.114624
1310.878906	1062.327271
1309.814453	1013.367432
1308.750977	873.518738
1307.685547	1154.656372
1306.621094	1246.383423
1305.555664	1114.348267
1304.490234	901.353760
1303.424805	1015.605835
1302.359375	1471.638184
1301.292969	1197.661865
1300.226563	1005.026062
1299.160156	1092.658936
1298.093750	1010.918518
1297.026367	1113.496704
1295.958984	987.843323
1294.891602	764.195313
1293.824219	921.133179
1292.756836	953.002869
1291.688477	842.700012
1290.620117	945.923828
1289.551758	1029.610107
1288.482422	711.357666
1287.413086	1023.197510
1286.343750	1036.096558
1285.274414	1105.443726
1284.205078	1032.827148
1283.134766	1126.846069
1282.064453	892.890076
1280.994141	921.031494
1279.923828	1127.893555
1278.852539	1359.224365
1277.781250	1116.049438
1276.709961	1068.710938
1275.637695	823.449280
1274.566406	808.164368
1273.494141	1076.448730
1272.421875	1264.085205
1271.349609	924.103149
1270.276367	1619.825439
1269.203125	1231.253540
1268.129883	1233.506470
1267.056641	1304.179810
1265.982422	1123.573486
1264.909180	1343.206665
1263.834961	1109.169434
1262.759766	1202.045898
1261.685547	1424.175171
1260.610352	1114.925049
1259.535156	1176.276489
1258.459961	1366.789917
1257.383789	1379.464844
1256.308594	1321.588867
1255.232422	1441.518677
1254.155273	872.592285
1253.079102	1116.796021
1252.001953	1365.803345
1250.924805	1125.821289
1249.847656	1367.527344
1248.770508	852.997559
1247.692383	1145.790527
1246.614258	1299.968384
1245.536133	1186.837646
1244.458008	1248.708618
1243.378906	1089.562012
1242.299805	804.256714
1241.220703	985.224182
1240.141602	996.247437
1239.061523	1218.397095
1237.981445	1224.555420
1236.901367	1031.845215
1235.821289	810.143433
1234.740234	889.184753
1233.659180	1091.831787
1232.578125	693.406799
1231.497070	644.059875
1230.415039	861.197937
1229.333984	710.145691
1228.251953	910.242310
1227.168945	1311.169434
1226.086914	949.575867
1225.003906	624.433716
1223.920898	505.058746
1222.837891	615.499634
1221.753906	164.901672
1220.669922	567.865723
1219.585938	581.518677
1218.501953	145.702423
1217.416992	210.148209
1216.333008	385.665100
1215.248047	544.178589
1214.162109	311.483643
1213.077148	346.807404
1211.991211	290.387787
1210.905273	610.341431
1209.819336	664.799377
1208.732422	458.746857
1207.646484	47.833107
1206.559570	736.249207
1205.471680	339.837097
1204.384766	714.593933
1203.296875	311.069977
1202.208984	88.319702
1201.121094	-23.611637
1200.032227	-27.215315
1198.944336	-225.790817
1197.855469	165.188690
1196.765625	-168.161163
1195.676758	-131.010727
1194.586914	-413.743408
1193.497070	-136.249725
1192.407227	-65.636505
1191.316406	81.784576
1190.226563	-234.574249
1189.135742	-161.748993
1188.044922	23.854557
1186.953125	-182.024521
1185.861328	-80.631752
1184.769531	-207.319855
1183.677734	-79.691528
1182.585938	-52.927574
1181.493164	179.996170
1180.400391	172.986923
1179.307617	-255.964142
1178.213867	163.573349
1177.120117	-32.911140
1176.026367	41.308052
1174.932617	366.894104
1173.838867	60.150879
1172.744141	117.325027
1171.649414	133.722870
1170.554688	142.859299
1169.458984	163.871552
1168.364258	103.494728
1167.268555	47.839954
1166.171875	-213.464630
1165.076172	-30.160046
1163.979492	-45.358047
1162.882813	431.510132
1161.786133	626.248718
1160.688477	804.096313
1159.590820	599.801697
1158.493164	674.786377
1157.395508	756.815613
1156.297852	736.139221
1155.199219	746.394043
1154.100586	661.173096
1153.000977	723.722656
1151.902344	712.280151
1150.802734	641.174255
1149.703125	734.416199
1148.603516	567.900513
1147.502930	489.478912
1146.402344	494.346497
1145.301758	537.218262
1144.201172	187.317047
1143.099609	351.412231
1141.999023	681.879517
1140.896484	515.042358
1139.794922	631.159851
1138.692383	1039.520508
1137.590820	499.364014
1136.487305	448.817871
1135.384766	438.614685
1134.281250	649.202881
1133.178711	612.685852
1132.074219	490.620483
1130.970703	710.314270
1129.866211	853.891174
1128.761719	705.532288
1127.657227	1003.058655
1126.552734	1613.381226
1125.447266	864.932983
1124.341797	1041.110352
1123.236328	947.000305
1122.130859	784.158142
1121.024414	1009.747498
1119.917969	889.438538
1118.811523	676.783081
1117.704102	594.327393
1116.596680	492.905945
1115.489258	483.738556
1114.381836	256.900574
1113.274414	526.705566
1112.166016	685.192017
1111.057617	455.901855
1109.949219	649.656555
1108.839844	640.068787
1107.730469	637.512756
1106.621094	415.282654
1105.511719	710.153320
1104.401367	575.217834
1103.291016	551.210022
1102.180664	333.693726
1101.070313	503.076752
1099.958984	537.897400
1098.847656	796.643616
1097.736328	678.067078
1096.625000	314.411407
1095.512695	872.117310
1094.400391	588.575378
1093.288086	568.888794
1092.174805	744.588135
1091.062500	661.250061
1089.949219	330.785553
1088.835938	336.909668
1087.721680	510.000641
1086.607422	805.281372
1085.493164	623.089539
1084.378906	772.411438
1083.263672	952.175964
1082.149414	556.186890
1081.034180	522.109070
1079.917969	570.213806
1078.802734	343.574524
1077.686523	502.004425
1076.570313	533.609558
1075.453125	494.787842
1074.336914	556.858643
1073.219727	658.756531
1072.101563	202.518600
1070.984375	170.815918
1069.866211	546.926758
1068.748047	636.996338
1067.629883	820.733582
1066.511719	643.707092
1065.392578	426.947601
1064.273438	566.135498
1063.154297	773.147888
1062.034180	640.769531
1060.914063	616.083069
1059.793945	743.453918
1058.673828	332.966125
1057.552734	140.092285
1056.431641	564.371887
1055.310547	123.892998
1054.189453	284.048340
1053.067383	451.154297
1051.945313	260.941742
1050.823242	68.522133
1049.701172	441.061646
1048.578125	69.072151
1047.455078	184.881989
1046.332031	442.962006
1045.208008	260.230469
1044.083984	180.210907
1042.959961	328.694427
1041.835938	411.917450
1040.710938	75.794609
1039.585938	284.911621
1038.460938	233.180695
1037.335938	204.818710
1036.209961	-32.958767
1035.083984	-58.804543
1033.958008	217.873230
1032.832031	515.424194
1031.705078	517.568054
1030.578125	208.257172
1029.451172	1.430972
1028.323242	-37.917233
1027.195313	-335.050201
1026.067383	-123.290230
1024.939453	-301.670624
1023.810547	-282.557159
1022.682617	-84.626701
1021.552734	-418.128571
1020.423828	-563.454346
1019.293945	-8.149621
1018.164063	-297.095184
1017.034180	-1.578344
1015.904297	-16.695076
1014.773438	-145.259857
1013.642578	-69.790619
1012.511719	19.647850
1011.379883	109.135818
1010.248047	416.319031
1009.116211	274.429535
1007.984375	482.140656
1006.851563	768.517395
1005.718750	1360.193237
1004.585938	1755.146118
1003.452148	1937.324097
1002.319336	1793.640015
1001.185547	1169.480835
1000.050781	527.238647
998.916992	601.454651
997.782227	479.465424
996.647461	-32.506847
995.512695	76.773361
994.376953	349.965607
993.241211	150.205688
992.105469	262.053253
990.969727	-204.826691
989.833008	474.444519
988.696289	72.529381
987.559570	-156.239197
986.421875	55.263760
985.284180	29.559649
984.146484	155.989059
983.008789	280.193298
981.870117	220.332825
980.731445	450.588531
979.592773	57.406300
978.454102	21.063978
977.314453	327.499695
976.174805	564.967896
975.035156	363.457184
973.894531	412.652069
972.754883	636.575317
971.613281	725.006531
970.472656	388.736786
969.331055	390.232849
968.190430	127.934219
967.047852	451.031982
965.906250	611.245239
964.763672	301.330597
963.621094	454.907715
962.478516	564.999878
961.334961	381.804138
960.192383	327.164093
959.048828	-116.764160
957.904297	289.382690
956.759766	285.606018
955.616211	396.441833
954.470703	477.604431
953.326172	709.901855
952.180664	429.780518
951.035156	335.197906
949.889648	-56.463890
948.743164	66.563339
947.596680	203.388931
946.450195	212.328415
945.303711	-121.271484
944.156250	-4.642277
943.008789	431.742645
941.861328	144.389969
940.713867	354.857178
939.565430	341.737274
938.416992	232.946762
937.267578	429.949860
936.119141	182.361176
934.969727	390.938599
933.820313	139.168274
932.669922	527.917053
931.520508	-56.103977
930.370117	207.492706
929.218750	206.963593
928.068359	456.956543
926.916992	71.984505
925.765625	-78.334656
924.613281	-278.512634
923.461914	219.718491
922.309570	-375.838623
921.156250	-95.826294
920.003906	45.530510
918.850586	93.769249
917.697266	-28.282310
916.543945	204.111954
915.389648	77.753197
914.235352	8.300828
913.081055	102.377541
911.926758	-78.034622
910.771484	-362.614807
909.616211	-388.442383
908.460938	-135.289368
907.304688	342.235535
906.148438	-354.291199
904.992188	82.436478
903.835938	18.435478
902.678711	-131.519974
901.521484	-222.463211
900.364258	8.130434
899.206055	186.628983
898.047852	324.381653
896.889648	-392.883881
895.731445	145.329544
894.572266	-13.004497
893.413086	-96.623047
892.253906	-87.497772
891.094727	-6.033960
889.934570	104.796738
888.774414	48.510880
887.613281	78.078247
886.453125	-192.531769
885.291992	166.615570
884.130859	112.755363
882.968750	-89.916023
881.807617	158.527527
880.645508	25.872490
879.482422	265.193909
878.320313	146.124771
877.157227	200.596146
875.994141	318.112396
874.830078	203.639404
873.666016	361.630737
872.501953	638.829346
871.337891	-112.451591
870.173828	290.698822
869.008789	365.269958
867.843750	448.785583
866.677734	568.215515
865.512695	494.274811
864.346680	674.257629
863.179688	335.195984
862.013672	548.762024
860.846680	640.941345
859.679688	876.714966
858.511719	991.142395
857.344727	616.314087
856.176758	802.445862
855.008789	757.432983
853.839844	860.374023
852.670898	913.894836
851.501953	848.551025
850.333008	973.628723
849.163086	816.331787
847.993164	620.969971
846.823242	662.966248
845.652344	827.989197
844.482422	115.568108
843.311523	363.273560
842.139648	615.251099
840.968750	332.530487
839.796875	707.197632
838.624023	529.472473
837.452148	450.068817
836.279297	406.357544
835.106445	474.258911
833.933594	390.165070
832.759766	529.279541
831.585938	478.491791
830.412109	706.573059
829.238281	876.427368
828.063477	715.969177
826.888672	294.553253
825.712891	408.308777
824.538086	370.319305
823.362305	153.954453
822.186523	104.663460
821.009766	139.915176
819.833008	308.639679
818.656250	292.366760
817.479492	33.364464
816.301758	194.933624
815.124023	385.215973
813.946289	141.550171
812.768555	-139.932022
811.589844	36.554451
810.411133	268.390381
809.232422	-108.882065
808.052734	-192.860687
806.873047	-74.820328
805.693359	300.609558
804.512695	-125.711800
803.332031	2.910097
802.151367	-119.415604
800.970703	-219.638229
799.789063	-468.554901
798.608398	-121.008949
797.425781	-268.137878
796.244141	-158.237289
795.061523	139.813339
793.878906	-5.473320
792.696289	72.864304
791.512695	170.947083
790.329102	3.202394
789.145508	-62.790646
787.960938	209.647430
786.777344	258.399231
785.591797	32.743126
784.407227	-75.744934
783.221680	-38.414154
782.037109	56.236557
780.850586	-165.257385
779.665039	70.498123
778.478516	74.126175
777.291992	-280.064453
776.105469	147.237106
774.917969	-116.558968
773.730469	3.575497
772.542969	59.568932
771.354492	335.956604
770.166016	160.118912
768.977539	149.582291
767.789063	-484.720459
766.599609	68.738350
765.410156	-8.144512
764.220703	141.751648
763.030273	47.091335
761.840820	146.107193
760.650391	62.331844
759.458984	638.565918
758.267578	391.793365
757.076172	340.787811
755.884766	518.401245
754.693359	577.177124
753.500977	62.300037
752.308594	-50.323524
751.115234	74.276314
749.922852	264.670166
748.729492	213.429932
747.535156	522.150391
746.341797	288.679962
745.147461	347.082886
743.953125	646.727539
742.757813	450.615509
741.563477	219.521454
740.368164	201.142731
739.171875	224.410736
737.976563	65.850266
736.780273	-256.899658
735.583984	75.283760
734.386719	149.000458
733.189453	-197.529053
731.992188	141.080124
730.794922	-27.982418
729.596680	23.993023
728.399414	266.261566
727.200195	1.268529
726.001953	-147.673050
724.802734	-274.622131
723.603516	-276.897339
722.404297	229.831665
721.204102	109.708786
720.003906	587.922913
718.803711	168.972412
717.603516	186.757858
716.402344	6.130495
715.201172	248.845154
713.999023	195.022705
712.797852	132.650299
711.595703	399.565308
710.393555	147.896820
709.190430	31.574581
707.987305	-169.471954
706.784180	222.028336
705.581055	376.233124
704.376953	75.654266
703.172852	125.739746
701.968750	-117.689110
700.763672	-160.718079
699.559570	109.600380
698.353516	73.468330
697.148438	-21.112400
695.942383	132.275742
694.736328	-422.390503
693.530273	-55.689682
692.324219	-246.977875
691.117188	-144.880295
689.910156	-138.093826
688.702148	66.381134
687.494141	-188.903305
686.286133	31.152229
685.078125	73.541313
683.870117	-304.406921
682.661133	-77.248329
681.452148	-38.464886
680.242188	-68.780853
679.032227	-399.886505
677.822266	-104.814217
676.612305	-136.522629
675.401367	20.317593
674.191406	66.970825
672.979492	-67.883736
671.768555	-53.209560
670.556641	-124.804207
669.344727	63.268974
668.132813	117.477051
666.919922	-33.404316
665.707031	232.926193
664.494141	65.210892
663.281250	-87.121086
662.067383	142.902817
660.853516	51.408382
659.639648	-16.150324
658.424805	67.486244
657.209961	-19.168495
655.995117	-32.346703
654.779297	142.146210
653.563477	-166.136520
652.347656	12.788777
651.131836	10.728957
649.915039	81.941147
648.698242	43.329567
647.481445	69.314957
646.264648	336.332550
645.046875	103.962891
643.829102	45.886681
642.610352	220.037262
641.392578	80.040192
640.173828	-232.027557
638.955078	115.716621
637.735352	18.285925
636.515625	174.157898
635.295898	22.540682
634.076172	-67.042732
632.855469	-25.976881
631.634766	328.050079
630.414063	460.458527
629.192383	163.260071
627.971680	453.380676
626.749023	541.231567
625.527344	227.518768
624.304688	436.282318
623.082031	262.792480
621.859375	544.952515
620.636719	-22.047194
619.413086	89.163589
618.189453	-38.268185
616.964844	-211.607239
615.741211	-435.151184
614.516602	74.103951
613.291016	66.406128
612.066406	-8.856599
610.840820	-241.533386
609.615234	-208.351730
608.388672	-84.823799
607.163086	182.343079
605.936523	144.357697
604.708984	153.709747
