# Supplementary material for: Raman spectroscopy accurately differentiates mucosal healing from non-healing and biochemical changes following biological therapy in inflammatory bowel disease
Source: PLoS One. 2021 Jun 2;16(6):e0252210. doi: 10.1371/journal.pone.0252210 (PMC8172032; doi:10.1371/journal.pone.0252210)
Supplement: S4 Dataset — (ZIP) [file pone.0252210.s006.zip › CD Mucosal healing/OC004-1a post treatment_BL sub CR removed_7__X_-21967.4__Y_3638.6__Time_77.txt]

1714.780273	-133.545990
1713.803711	69.421593
1712.827148	93.938049
1711.849609	-136.770493
1710.873047	-29.851074
1709.895508	-226.235703
1708.917969	56.884415
1707.939453	-126.599564
1706.961914	-245.834457
1705.983398	173.033264
1705.004883	-0.102324
1704.025391	332.589478
1703.046875	-1.206687
1702.067383	-246.650833
1701.087891	-152.259903
1700.108398	182.815231
1699.127930	119.348579
1698.148438	80.135590
1697.167969	310.905518
1696.187500	-123.583351
1695.206055	-381.474792
1694.225586	15.321774
1693.244141	420.091431
1692.262695	-197.506073
1691.281250	-88.639175
1690.298828	-166.400650
1689.317383	135.034866
1688.334961	361.887878
1687.352539	66.327744
1686.369141	37.751629
1685.386719	-102.337669
1684.403320	448.076599
1683.419922	202.057571
1682.435547	561.078857
1681.452148	188.101791
1680.467773	286.858154
1679.483398	117.152534
1678.499023	248.649597
1677.514648	484.275024
1676.529297	273.309418
1675.543945	578.787354
1674.558594	663.909912
1673.573242	512.873718
1672.586914	487.212677
1671.600586	557.675842
1670.614258	766.711975
1669.627930	622.909973
1668.641602	1037.233032
1667.654297	812.039307
1666.666992	879.365540
1665.679688	716.294800
1664.692383	1238.202515
1663.704102	1243.126343
1662.715820	1025.794800
1661.727539	1233.203247
1660.739258	688.279907
1659.750977	734.995972
1658.761719	1062.936401
1657.772461	1009.798035
1656.783203	1041.898315
1655.793945	836.183472
1654.803711	922.133606
1653.813477	476.602417
1652.823242	748.722473
1651.833008	542.411499
1650.841797	344.529266
1649.851563	432.780121
1648.860352	-2.002322
1647.869141	528.476257
1646.876953	173.955490
1645.885742	52.537449
1644.893555	-26.195494
1643.901367	-107.111801
1642.908203	134.439178
1641.916016	360.500610
1640.922852	-268.139313
1639.929688	-210.183533
1638.936523	-428.814819
1637.943359	-377.997345
1636.949219	-495.602478
1635.955078	-296.487579
1634.960938	-342.183685
1633.966797	-342.717896
1632.971680	-395.632446
1631.977539	-171.627563
1630.982422	84.165581
1629.986328	-360.088135
1628.991211	-269.536499
1627.995117	8.054320
1627.000000	175.374985
1626.003906	-440.890289
1625.006836	-131.057419
1624.010742	-7.703361
1623.013672	171.017929
1622.016602	218.528503
1621.019531	16.683277
1620.021484	146.083878
1619.024414	238.935806
1618.026367	221.661850
1617.028320	383.104584
1616.029297	-179.664688
1615.031250	451.854584
1614.032227	207.114334
1613.033203	-210.434280
1612.034180	-56.014374
1611.035156	-61.407608
1610.035156	-45.705448
1609.035156	530.890259
1608.035156	242.855759
1607.035156	12.706471
1606.034180	167.687653
1605.033203	50.440758
1604.032227	537.996948
1603.031250	481.129730
1602.030273	107.803993
1601.028320	276.160431
1600.026367	-7.905885
1599.024414	210.238159
1598.022461	153.874222
1597.019531	24.381886
1596.016602	-73.648499
1595.013672	-200.325653
1594.010742	10.015206
1593.007813	-244.507858
1592.003906	-475.432526
1591.000000	241.230148
1589.996094	101.660988
1588.992188	332.630768
1587.987305	120.035896
1586.983398	259.618958
1585.978516	65.359169
1584.972656	455.031616
1583.967773	-166.644241
1582.961914	243.697830
1581.956055	474.074921
1580.950195	-142.143677
1579.944336	106.348991
1578.937500	286.957977
1577.931641	306.091278
1576.924805	-114.661964
1575.916992	34.427429
1574.910156	-188.552246
1573.902344	-185.300842
1572.894531	179.258774
1571.886719	23.684450
1570.878906	-178.696243
1569.870117	-43.344952
1568.862305	239.949326
1567.853516	6.138958
1566.843750	-334.182678
1565.834961	309.469757
1564.825195	-236.049255
1563.815430	-41.902935
1562.805664	9.346595
1561.795898	247.192062
1560.785156	-20.917795
1559.775391	431.754364
1558.764648	254.164047
1557.752930	79.061935
1556.742188	-2.797918
1555.730469	26.578688
1554.718750	-218.738922
1553.707031	-184.452362
1552.695313	-119.274826
1551.682617	-217.382660
1550.670898	199.375061
1549.658203	62.108810
1548.644531	46.269520
1547.631836	601.813965
1546.618164	280.442017
1545.604492	196.846375
1544.590820	544.705383
1543.577148	210.115509
1542.562500	-85.799095
1541.547852	-33.094666
1540.533203	-107.115837
1539.518555	-155.468842
1538.503906	-149.779312
1537.488281	-188.177246
1536.472656	-20.346466
1535.457031	222.036911
1534.441406	195.933578
1533.424805	102.588387
1532.408203	37.455238
1531.391602	-84.532196
1530.375000	303.520782
1529.358398	307.395691
1528.340820	254.383942
1527.323242	386.612610
1526.305664	356.414276
1525.287109	645.162231
1524.269531	-82.802307
1523.250977	-95.452110
1522.232422	259.552032
1521.213867	686.230652
1520.194336	654.851196
1519.175781	517.960083
1518.156250	311.524719
1517.136719	354.237152
1516.116211	409.559906
1515.096680	107.732178
1514.076172	70.306587
1513.055664	394.710358
1512.034180	438.995605
1511.013672	354.832703
1509.992188	185.831970
1508.970703	198.862915
1507.949219	-42.154514
1506.927734	191.102051
1505.905273	-52.729740
1504.882813	-78.771782
1503.860352	276.833618
1502.837891	-228.618256
1501.815430	-523.980530
1500.791992	-330.315094
1499.768555	103.772705
1498.745117	-337.835724
1497.720703	-492.831329
1496.697266	-481.543335
1495.672852	-166.047638
1494.648438	-715.214417
1493.623047	-146.973068
1492.598633	-312.718292
1491.573242	50.485142
1490.547852	-427.247986
1489.522461	-478.266357
1488.497070	68.284561
1487.470703	11.807017
1486.444336	-197.939178
1485.417969	248.287308
1484.391602	436.477814
1483.364258	629.546143
1482.336914	699.994751
1481.309570	571.397095
1480.282227	595.748535
1479.254883	495.095215
1478.226563	733.323425
1477.198242	423.525909
1476.169922	839.842590
1475.141602	815.272888
1474.112305	877.175598
1473.083008	1420.171021
1472.053711	1438.512451
1471.024414	1433.886963
1469.995117	1599.668823
1468.964844	1589.763550
1467.934570	1724.772339
1466.904297	1343.510986
1465.874023	1941.096069
1464.842773	1918.183105
1463.811523	1887.623413
1462.780273	1712.228638
1461.749023	1643.557129
1460.717773	2179.276123
1459.685547	2265.306641
1458.653320	1810.613403
1457.621094	1757.066772
1456.587891	1665.423828
1455.555664	1939.145142
1454.522461	2230.444824
1453.489258	1857.279419
1452.455078	2168.702637
1451.421875	2229.120605
1450.387695	2243.856689
1449.353516	2897.027344
1448.319336	2344.256836
1447.285156	2158.935303
1446.250000	2480.034424
1445.214844	2844.045898
1444.179688	2372.773682
1443.144531	2058.603516
1442.108398	2073.413574
1441.072266	1858.093994
1440.036133	2204.256836
1439.000000	1923.350220
1437.963867	1847.334595
1436.926758	1495.908447
1435.889648	1662.601807
1434.852539	1053.823730
1433.814453	1420.105103
1432.777344	1708.060791
1431.739258	1097.265259
1430.701172	830.021423
1429.663086	641.175720
1428.624023	470.091370
1427.584961	621.984924
1426.545898	415.819824
1425.506836	272.848755
1424.467773	84.648392
1423.427734	110.758102
1422.387695	94.112465
1421.347656	-60.981434
1420.307617	93.842072
1419.266602	57.286652
1418.226563	103.959854
1417.184570	-33.105957
1416.143555	174.752731
1415.102539	128.536392
1414.060547	54.738125
1413.018555	-28.986197
1411.976563	-260.896240
1410.934570	-492.595520
1409.891602	-158.715607
1408.848633	-558.491882
1407.805664	142.225861
1406.762695	-76.392525
1405.718750	-581.075989
1404.674805	94.404251
1403.630859	207.538101
1402.586914	182.741241
1401.542969	408.944916
1400.498047	23.158987
1399.453125	-109.068451
1398.408203	117.396858
1397.363281	120.817993
1396.317383	377.431732
1395.271484	701.718994
1394.225586	472.419373
1393.179688	408.643341
1392.132813	765.632019
1391.086914	238.992630
1390.040039	576.124268
1388.992188	167.555634
1387.945313	139.600037
1386.897461	336.860382
1385.849609	26.558029
1384.801758	84.045319
1383.753906	154.154999
1382.705078	271.816620
1381.657227	-287.455688
1380.608398	105.317665
1379.558594	-56.381878
1378.509766	-160.392822
1377.459961	-57.059017
1376.410156	-410.336761
1375.360352	-478.862457
1374.309570	-217.943970
1373.259766	250.070557
1372.208984	-254.512955
1371.158203	-367.315887
1370.106445	65.912903
1369.055664	294.800354
1368.003906	279.544128
1366.952148	281.885284
1365.900391	-340.711487
1364.847656	237.185303
1363.794922	120.468407
1362.742188	183.145386
1361.689453	143.934692
1360.636719	65.086021
1359.583008	456.464996
1358.529297	91.889099
1357.475586	157.721161
1356.420898	4.905272
1355.367188	592.883850
1354.312500	-195.680862
1353.257813	-104.441147
1352.203125	466.211700
1351.147461	-100.426109
1350.091797	127.676178
1349.036133	293.783356
1347.980469	730.425903
1346.923828	388.041046
1345.868164	906.611023
1344.811523	698.527100
1343.754883	570.010254
1342.697266	781.224731
1341.640625	407.702209
1340.583008	978.381836
1339.524414	914.813782
1338.466797	660.758972
1337.409180	780.815552
1336.350586	254.847809
1335.291992	833.024353
1334.232422	851.858093
1333.173828	843.639709
1332.114258	237.001938
1331.054688	825.065796
1329.995117	708.443176
1328.934570	853.956116
1327.875000	703.034302
1326.814453	621.444580
1325.753906	342.416443
1324.692383	804.440430
1323.630859	1031.839600
1322.570313	528.635559
1321.507813	1274.452026
1320.446289	875.247925
1319.383789	910.455811
1318.322266	1382.319092
1317.259766	946.673218
1316.196289	1083.219727
1315.133789	1200.123291
1314.070313	1257.915161
1313.006836	835.389648
1311.943359	1184.083862
1310.878906	1136.227661
1309.814453	1177.126953
1308.750977	1358.434204
1307.685547	1227.167969
1306.621094	1748.075439
1305.555664	1663.701294
1304.490234	1763.897095
1303.424805	1180.606445
1302.359375	1037.674805
1301.292969	1580.555786
1300.226563	1162.534180
1299.160156	1673.377563
1298.093750	1378.482422
1297.026367	1479.103271
1295.958984	1317.071411
1294.891602	811.552917
1293.824219	1071.955811
1292.756836	1032.996826
1291.688477	1028.434814
1290.620117	1104.862305
1289.551758	1551.543091
1288.482422	1434.267212
1287.413086	1216.623413
1286.343750	1021.183716
1285.274414	1021.852356
1284.205078	1340.963135
1283.134766	1285.318481
1282.064453	1359.494751
1280.994141	1237.880615
1279.923828	1620.442627
1278.852539	1462.190552
1277.781250	1242.895752
1276.709961	1212.032959
1275.637695	1335.213257
1274.566406	810.661316
1273.494141	1107.449341
1272.421875	1152.481567
1271.349609	884.861389
1270.276367	1193.704346
1269.203125	1177.699585
1268.129883	1418.040405
1267.056641	1543.584351
1265.982422	1346.986084
1264.909180	1162.715332
1263.834961	1790.677612
1262.759766	965.062195
1261.685547	1434.354614
1260.610352	1827.862549
1259.535156	1716.790771
1258.459961	996.707520
1257.383789	1217.104004
1256.308594	1193.910522
1255.232422	1518.857178
1254.155273	1811.989136
1253.079102	1469.849976
1252.001953	1356.533325
1250.924805	1311.368530
1249.847656	1290.537598
1248.770508	1600.374878
1247.692383	1866.281616
1246.614258	1305.732056
1245.536133	1705.197388
1244.458008	1200.773438
1243.378906	951.541504
1242.299805	1064.206299
1241.220703	1307.891479
1240.141602	978.638245
1239.061523	981.926453
1237.981445	1074.945313
1236.901367	964.154358
1235.821289	1396.579590
1234.740234	1140.212402
1233.659180	1569.894531
1232.578125	1594.644165
1231.497070	1096.014771
1230.415039	1394.482300
1229.333984	1448.208374
1228.251953	1066.020996
1227.168945	896.958130
1226.086914	1151.486206
1225.003906	996.913818
1223.920898	871.395569
1222.837891	629.797668
1221.753906	530.896851
1220.669922	794.613525
1219.585938	748.798340
1218.501953	574.883911
1217.416992	444.459625
1216.333008	1038.664551
1215.248047	584.510132
1214.162109	526.413574
1213.077148	798.998596
1211.991211	308.811829
1210.905273	634.266357
1209.819336	363.732697
1208.732422	590.014954
1207.646484	811.350708
1206.559570	232.212143
1205.471680	494.329163
1204.384766	549.084045
1203.296875	360.433441
1202.208984	229.603424
1201.121094	-9.574300
1200.032227	-142.815094
1198.944336	-18.505648
1197.855469	62.349487
1196.765625	-513.667969
1195.676758	-533.878052
1194.586914	-294.468933
1193.497070	-206.686569
1192.407227	-114.195114
1191.316406	-420.729462
1190.226563	-515.749634
1189.135742	-166.459702
1188.044922	-276.050568
1186.953125	-239.229767
1185.861328	-516.926331
1184.769531	-506.589233
1183.677734	-311.573822
1182.585938	70.385765
1181.493164	-276.949219
1180.400391	-276.538727
1179.307617	140.906677
1178.213867	121.902077
1177.120117	52.534660
1176.026367	-244.429504
1174.932617	-174.896179
1173.838867	-88.692993
1172.744141	-153.425919
1171.649414	-12.362894
1170.554688	193.184174
1169.458984	-197.109436
1168.364258	113.509247
1167.268555	-353.215332
1166.171875	-28.524673
1165.076172	-411.462433
1163.979492	-161.085022
1162.882813	189.469055
1161.786133	57.341278
1160.688477	608.144470
1159.590820	74.775383
1158.493164	536.914673
1157.395508	516.762634
1156.297852	654.035034
1155.199219	500.172913
1154.100586	487.034210
1153.000977	347.466217
1151.902344	963.559021
1150.802734	97.025528
1149.703125	526.946655
1148.603516	-108.121773
1147.502930	-4.715203
1146.402344	398.606689
1145.301758	344.677246
1144.201172	424.009491
1143.099609	120.177368
1141.999023	178.052704
1140.896484	261.975677
1139.794922	-72.613716
1138.692383	180.052170
1137.590820	703.540588
1136.487305	521.016113
1135.384766	713.914795
1134.281250	331.926300
1133.178711	242.180511
1132.074219	755.377136
1130.970703	634.659485
1129.866211	941.064880
1128.761719	860.631836
1127.657227	749.393127
1126.552734	484.065369
1125.447266	123.992348
1124.341797	897.009399
1123.236328	330.840942
1122.130859	686.496460
1121.024414	177.444885
1119.917969	414.545074
1118.811523	230.130798
1117.704102	261.167206
1116.596680	760.739685
1115.489258	320.853821
1114.381836	543.460754
1113.274414	562.609192
1112.166016	-94.434830
1111.057617	78.492142
1109.949219	81.212250
1108.839844	-22.398861
1107.730469	469.298676
1106.621094	136.623138
1105.511719	342.431885
1104.401367	397.073395
1103.291016	126.054565
1102.180664	496.935913
1101.070313	-170.206451
1099.958984	113.358971
1098.847656	38.447533
1097.736328	57.900978
1096.625000	546.365723
1095.512695	254.737595
1094.400391	669.968445
1093.288086	371.470276
1092.174805	376.861786
1091.062500	542.399719
1089.949219	194.835083
1088.835938	120.424179
1087.721680	246.024124
1086.607422	141.148880
1085.493164	283.261200
1084.378906	105.671600
1083.263672	252.530426
1082.149414	486.351135
1081.034180	156.311646
1079.917969	693.097595
1078.802734	318.694550
1077.686523	683.972290
1076.570313	417.822937
1075.453125	334.866089
1074.336914	193.406982
1073.219727	303.019104
1072.101563	295.399780
1070.984375	381.662262
1069.866211	-155.490570
1068.748047	41.117840
1067.629883	221.325119
1066.511719	499.910278
1065.392578	307.774933
1064.273438	591.056091
1063.154297	92.571793
1062.034180	399.341095
1060.914063	245.203766
1059.793945	346.177032
1058.673828	306.906921
1057.552734	185.908966
1056.431641	483.444305
1055.310547	131.342545
1054.189453	604.187134
1053.067383	425.255707
1051.945313	426.320557
1050.823242	432.168243
1049.701172	162.714172
1048.578125	173.498001
1047.455078	-282.196777
1046.332031	-93.814178
1045.208008	-479.060364
1044.083984	-157.613205
1042.959961	-281.369965
1041.835938	-192.895844
1040.710938	44.747868
1039.585938	270.761627
1038.460938	-185.490219
1037.335938	-259.592590
1036.209961	94.717934
1035.083984	-28.042477
1033.958008	-62.200996
1032.832031	-252.053589
1031.705078	-220.789597
1030.578125	-31.311438
1029.451172	60.596535
1028.323242	-721.164856
1027.195313	-640.502441
1026.067383	-747.876526
1024.939453	-525.309753
1023.810547	-525.604065
1022.682617	-757.841187
1021.552734	-616.259766
1020.423828	-780.823181
1019.293945	-432.580597
1018.164063	-603.795715
1017.034180	-7.393886
1015.904297	-4.499762
1014.773438	-205.402664
1013.642578	351.523621
1012.511719	-384.122986
1011.379883	-209.225281
1010.248047	162.518219
1009.116211	147.701401
1007.984375	690.738464
1006.851563	604.368103
1005.718750	1080.242676
1004.585938	1969.979248
1003.452148	2524.199707
1002.319336	1922.637085
1001.185547	1196.706787
1000.050781	949.479553
998.916992	721.007507
997.782227	481.238342
996.647461	507.221313
995.512695	671.831116
994.376953	418.823212
993.241211	429.082336
992.105469	441.795441
990.969727	304.759003
989.833008	592.127319
988.696289	340.151550
987.559570	735.979492
986.421875	-52.429504
985.284180	285.995422
984.146484	177.675461
983.008789	447.109833
981.870117	684.328613
980.731445	116.175323
979.592773	521.586670
978.454102	811.952332
977.314453	789.568420
976.174805	992.637146
975.035156	388.993408
973.894531	456.746094
972.754883	802.604126
971.613281	748.755737
970.472656	931.604187
969.331055	533.657654
968.190430	505.584869
967.047852	94.411438
965.906250	291.523193
964.763672	520.773071
963.621094	318.947418
962.478516	935.771362
961.334961	867.120361
960.192383	800.926758
959.048828	84.255371
957.904297	522.386292
956.759766	390.253448
955.616211	569.665161
954.470703	101.361626
953.326172	445.732117
952.180664	348.514587
951.035156	105.079720
949.889648	122.542892
948.743164	467.006989
947.596680	-107.368675
946.450195	180.078079
945.303711	-268.107758
944.156250	-229.510544
943.008789	-30.994913
941.861328	92.187157
940.713867	393.439911
939.565430	-19.570724
938.416992	192.766678
937.267578	272.805695
936.119141	694.934570
934.969727	237.003204
933.820313	-72.486824
932.669922	165.091721
931.520508	468.712311
930.370117	337.264435
929.218750	474.621094
928.068359	377.528687
926.916992	505.853638
925.765625	-146.246857
924.613281	303.018860
923.461914	-153.009705
922.309570	-274.528137
921.156250	51.875538
920.003906	-224.053421
918.850586	25.052307
917.697266	99.185226
916.543945	152.889832
915.389648	-524.487122
914.235352	58.335701
913.081055	468.449707
911.926758	109.258667
910.771484	260.648590
909.616211	-161.755661
908.460938	395.551331
907.304688	-201.169418
906.148438	-83.714996
904.992188	-122.611290
903.835938	-64.063866
902.678711	12.579073
901.521484	-28.518793
900.364258	-361.570862
899.206055	222.059158
898.047852	230.753586
896.889648	-13.880654
895.731445	12.982153
894.572266	668.353333
893.413086	224.896439
892.253906	473.148102
891.094727	235.543427
889.934570	-67.468681
888.774414	230.345596
887.613281	110.333641
886.453125	-318.854828
885.291992	344.336670
884.130859	-290.037689
882.968750	431.439850
881.807617	110.754990
880.645508	126.112701
879.482422	263.135681
878.320313	400.083191
877.157227	-123.167900
875.994141	139.874207
874.830078	152.791321
873.666016	564.145691
872.501953	-186.111786
871.337891	807.860535
870.173828	210.802811
869.008789	389.929565
867.843750	274.350159
866.677734	862.427612
865.512695	780.414124
864.346680	660.186279
863.179688	593.859192
862.013672	471.372833
860.846680	658.752136
859.679688	747.200562
858.511719	1156.487305
857.344727	625.357544
856.176758	836.945251
855.008789	1339.923096
853.839844	1208.028809
852.670898	663.661865
851.501953	789.586121
850.333008	807.831238
849.163086	870.783630
847.993164	875.405334
846.823242	1070.265137
845.652344	743.366516
844.482422	566.503052
843.311523	644.698608
842.139648	599.732971
840.968750	749.282898
839.796875	335.231598
838.624023	511.405762
837.452148	653.896667
836.279297	673.329468
835.106445	118.597015
833.933594	591.315430
832.759766	621.636475
831.585938	290.242340
830.412109	530.202454
829.238281	839.125488
828.063477	730.678528
826.888672	64.669304
825.712891	689.757202
824.538086	594.504272
823.362305	320.909607
822.186523	334.750153
821.009766	-32.416458
819.833008	-288.164551
818.656250	-381.369537
817.479492	355.601074
816.301758	-138.476395
815.124023	-49.535187
813.946289	194.963562
812.768555	-283.464661
811.589844	-261.559265
810.411133	-13.057648
809.232422	-98.100456
808.052734	-249.864670
806.873047	-328.360779
805.693359	-149.330780
804.512695	-390.092377
803.332031	-300.140076
802.151367	-114.903229
800.970703	-122.873657
799.789063	-450.330078
798.608398	-238.885742
797.425781	-38.752712
796.244141	-115.850647
795.061523	-122.112564
793.878906	-575.961670
792.696289	-256.733124
791.512695	-256.619934
790.329102	53.314445
789.145508	493.594330
787.960938	35.198574
786.777344	-13.804443
785.591797	383.848083
784.407227	-87.729614
783.221680	174.716003
782.037109	638.089966
780.850586	73.685738
779.665039	214.149734
778.478516	78.391426
777.291992	240.684540
776.105469	113.639771
774.917969	174.149857
773.730469	-350.143982
772.542969	-60.302818
771.354492	-15.480828
770.166016	551.791626
768.977539	-124.522995
767.789063	116.194160
766.599609	-405.617432
765.410156	339.324707
764.220703	103.858215
763.030273	676.445984
761.840820	559.745667
760.650391	509.040588
759.458984	651.895020
758.267578	658.248169
757.076172	697.523804
755.884766	686.161377
754.693359	731.897156
753.500977	67.733086
752.308594	627.593079
751.115234	482.033661
749.922852	292.596252
748.729492	276.634155
747.535156	497.680664
746.341797	512.316406
745.147461	35.449326
743.953125	907.738037
742.757813	270.840668
741.563477	160.400635
740.368164	266.966370
739.171875	-154.678696
737.976563	124.944916
736.780273	172.221558
735.583984	-192.228989
734.386719	338.876404
733.189453	451.665405
731.992188	-153.359741
730.794922	-62.407650
729.596680	96.281380
728.399414	230.858856
727.200195	116.107208
726.001953	305.232971
724.802734	-344.848175
723.603516	158.882050
722.404297	-82.409996
721.204102	-24.441027
720.003906	310.775970
718.803711	434.126099
717.603516	59.924175
716.402344	421.094177
715.201172	701.412048
713.999023	179.161255
712.797852	474.711578
711.595703	190.385300
710.393555	141.552109
709.190430	572.042358
707.987305	318.459930
706.784180	689.986816
705.581055	360.383087
704.376953	152.838638
703.172852	-189.464676
701.968750	186.334763
700.763672	681.614441
699.559570	607.032349
698.353516	417.287018
697.148438	471.121826
695.942383	-113.866432
694.736328	337.730286
693.530273	-262.031097
692.324219	169.968765
691.117188	221.912491
689.910156	-583.393677
688.702148	-461.735687
687.494141	-240.260590
686.286133	-255.223969
685.078125	105.024811
683.870117	-65.933945
682.661133	-74.198387
681.452148	-405.228302
680.242188	-545.387329
679.032227	-449.322784
677.822266	-76.040306
676.612305	-81.686058
675.401367	-271.209198
674.191406	-181.391922
672.979492	126.945244
671.768555	-198.442810
670.556641	248.364151
669.344727	377.280792
668.132813	80.481415
666.919922	28.088070
665.707031	312.843353
664.494141	241.226425
663.281250	143.849319
662.067383	135.147202
660.853516	605.721863
659.639648	-86.845695
658.424805	30.020838
657.209961	175.016937
655.995117	-449.721497
654.779297	-207.398758
653.563477	205.235260
652.347656	212.722992
651.131836	-316.057037
649.915039	152.762192
648.698242	18.610388
647.481445	-821.430420
646.264648	175.011032
645.046875	486.873169
643.829102	658.945129
642.610352	218.134842
641.392578	265.843658
640.173828	-45.296448
638.955078	127.503883
637.735352	347.700836
636.515625	-336.447418
635.295898	-115.810066
634.076172	10.462722
632.855469	149.789749
631.634766	-281.648560
630.414063	77.037460
629.192383	150.479080
627.971680	354.990601
626.749023	270.163574
625.527344	550.125610
624.304688	382.275024
623.082031	499.801056
621.859375	-1.583888
620.636719	298.661194
619.413086	519.859924
618.189453	-123.657150
616.964844	500.630371
615.741211	129.903198
614.516602	268.911163
613.291016	-590.675903
612.066406	-12.380670
610.840820	202.589310
609.615234	48.105358
608.388672	-191.352814
607.163086	-5.065867
605.936523	-153.743881
604.708984	-60.548389
