# Supplementary material for: Raman spectroscopy accurately differentiates mucosal healing from non-healing and biochemical changes following biological therapy in inflammatory bowel disease
Source: PLoS One. 2021 Jun 2;16(6):e0252210. doi: 10.1371/journal.pone.0252210 (PMC8172032; doi:10.1371/journal.pone.0252210)
Supplement: S4 Dataset — (ZIP) [file pone.0252210.s006.zip › CD Mucosal healing/OC004-1a post treatment_BL sub CR removed_93__X_-21968.3__Y_3646.7__Time_1037.txt]

1714.780273	-92.365234
1713.803711	-53.529823
1712.827148	-51.965919
1711.849609	62.457573
1710.873047	2.888942
1709.895508	-16.195492
1708.917969	40.063400
1707.939453	48.342175
1706.961914	-7.310796
1705.983398	28.399126
1705.004883	131.358444
1704.025391	-78.605110
1703.046875	46.427505
1702.067383	-61.051483
1701.087891	-50.428001
1700.108398	-218.622681
1699.127930	-14.764757
1698.148438	-59.186790
1697.167969	-129.971664
1696.187500	34.785061
1695.206055	-48.611015
1694.225586	-96.825012
1693.244141	39.575779
1692.262695	114.913879
1691.281250	-44.243004
1690.298828	66.534340
1689.317383	78.994186
1688.334961	193.169601
1687.352539	139.712677
1686.369141	-38.639168
1685.386719	154.002502
1684.403320	322.953339
1683.419922	183.207520
1682.435547	89.183823
1681.452148	429.693146
1680.467773	347.127808
1679.483398	225.083862
1678.499023	396.225433
1677.514648	309.631500
1676.529297	444.228912
1675.543945	520.667908
1674.558594	695.852112
1673.573242	552.386963
1672.586914	991.361450
1671.600586	760.993713
1670.614258	1011.924927
1669.627930	891.336182
1668.641602	951.746155
1667.654297	975.332886
1666.666992	1089.533447
1665.679688	989.144470
1664.692383	1019.171509
1663.704102	1288.240723
1662.715820	1080.277466
1661.727539	1254.527832
1660.739258	1187.881714
1659.750977	1293.871460
1658.761719	1331.275757
1657.772461	1297.508667
1656.783203	1176.725098
1655.793945	1223.138550
1654.803711	785.474304
1653.813477	747.943176
1652.823242	816.597290
1651.833008	628.973999
1650.841797	833.144226
1649.851563	545.785095
1648.860352	483.545532
1647.869141	194.366257
1646.876953	463.124023
1645.885742	330.553619
1644.893555	116.453674
1643.901367	50.613091
1642.908203	177.793335
1641.916016	-66.927689
1640.922852	-81.701340
1639.929688	-77.724442
1638.936523	-91.940834
1637.943359	-3.041473
1636.949219	-227.667770
1635.955078	-246.342987
1634.960938	-1.231790
1633.966797	70.128105
1632.971680	-158.605011
1631.977539	-76.233795
1630.982422	-149.025772
1629.986328	-124.174309
1628.991211	-146.475647
1627.995117	-305.389374
1627.000000	-90.461632
1626.003906	-219.976334
1625.006836	-78.409142
1624.010742	-62.890446
1623.013672	121.012863
1622.016602	184.139465
1621.019531	137.070724
1620.021484	203.128677
1619.024414	-11.654738
1618.026367	23.225714
1617.028320	10.996572
1616.029297	-87.689362
1615.031250	-15.635320
1614.032227	129.965057
1613.033203	71.072136
1612.034180	-118.769608
1611.035156	55.978451
1610.035156	-20.847328
1609.035156	-108.008652
1608.035156	98.388680
1607.035156	160.742798
1606.034180	254.583008
1605.033203	238.515472
1604.032227	191.132751
1603.031250	141.235535
1602.030273	-136.186066
1601.028320	347.770905
1600.026367	311.156738
1599.024414	-5.144746
1598.022461	-159.178375
1597.019531	118.130135
1596.016602	-77.576256
1595.013672	-19.752375
1594.010742	14.578634
1593.007813	59.374161
1592.003906	-169.945343
1591.000000	-239.924377
1589.996094	-64.553642
1588.992188	-210.145050
1587.987305	-32.224140
1586.983398	38.713329
1585.978516	130.477112
1584.972656	99.679352
1583.967773	217.448456
1582.961914	103.256493
1581.956055	317.335693
1580.950195	85.943939
1579.944336	120.231804
1578.937500	271.626404
1577.931641	277.180450
1576.924805	69.313522
1575.916992	-187.934036
1574.910156	345.632477
1573.902344	-52.070339
1572.894531	98.950294
1571.886719	213.467514
1570.878906	31.616831
1569.870117	62.844193
1568.862305	-48.865780
1567.853516	-2.165890
1566.843750	-207.427353
1565.834961	153.282272
1564.825195	142.605896
1563.815430	142.243393
1562.805664	-29.420164
1561.795898	156.860733
1560.785156	-217.168137
1559.775391	-106.273308
1558.764648	-96.611084
1557.752930	11.435190
1556.742188	140.083008
1555.730469	58.749077
1554.718750	176.781937
1553.707031	-39.357506
1552.695313	42.212631
1551.682617	-49.770790
1550.670898	16.043011
1549.658203	130.873810
1548.644531	-170.895569
1547.631836	0.609859
1546.618164	65.922981
1545.604492	115.590042
1544.590820	242.656555
1543.577148	64.669067
1542.562500	90.713760
1541.547852	160.538742
1540.533203	116.604828
1539.518555	124.204903
1538.503906	-38.661995
1537.488281	123.552025
1536.472656	138.522675
1535.457031	16.660309
1534.441406	75.246429
1533.424805	257.433228
1532.408203	349.198883
1531.391602	226.898300
1530.375000	269.429474
1529.358398	358.188477
1528.340820	302.545013
1527.323242	493.996674
1526.305664	245.017822
1525.287109	420.695770
1524.269531	325.986206
1523.250977	290.353973
1522.232422	352.354126
1521.213867	85.030685
1520.194336	391.040009
1519.175781	282.945679
1518.156250	521.709656
1517.136719	480.175018
1516.116211	520.726379
1515.096680	276.060303
1514.076172	550.057983
1513.055664	199.971329
1512.034180	24.432821
1511.013672	297.936951
1509.992188	196.609329
1508.970703	131.113708
1507.949219	165.539673
1506.927734	56.248379
1505.905273	51.970505
1504.882813	170.591095
1503.860352	-64.555893
1502.837891	-187.003693
1501.815430	-319.760101
1500.791992	-142.748001
1499.768555	-239.860916
1498.745117	-47.813534
1497.720703	-227.034821
1496.697266	56.809311
1495.672852	-350.236969
1494.648438	-465.676819
1493.623047	-16.125919
1492.598633	-60.225849
1491.573242	-55.867626
1490.547852	-281.584106
1489.522461	72.600792
1488.497070	240.083099
1487.470703	340.986023
1486.444336	296.223480
1485.417969	297.329285
1484.391602	395.311951
1483.364258	452.320801
1482.336914	565.331726
1481.309570	492.032043
1480.282227	513.015320
1479.254883	365.655304
1478.226563	850.325806
1477.198242	921.909424
1476.169922	868.548767
1475.141602	1113.135254
1474.112305	1118.149902
1473.083008	1092.537231
1472.053711	1326.490601
1471.024414	1552.637085
1469.995117	1567.437622
1468.964844	1393.906982
1467.934570	1662.905396
1466.904297	1634.229736
1465.874023	1483.481689
1464.842773	1757.166260
1463.811523	1992.557861
1462.780273	1821.310913
1461.749023	1896.460815
1460.717773	1808.999878
1459.685547	1838.298096
1458.653320	2002.067749
1457.621094	2092.125488
1456.587891	2133.874512
1455.555664	2294.805908
1454.522461	2148.733398
1453.489258	2195.395264
1452.455078	2229.307617
1451.421875	2541.989258
1450.387695	2411.037354
1449.353516	2313.046875
1448.319336	2080.824951
1447.285156	2509.631592
1446.250000	2439.440186
1445.214844	2457.854248
1444.179688	2458.525879
1443.144531	2335.201904
1442.108398	1989.284912
1441.072266	1974.822021
1440.036133	2013.457764
1439.000000	1738.588867
1437.963867	1767.133667
1436.926758	1699.622192
1435.889648	1791.304077
1434.852539	1395.447144
1433.814453	1358.349121
1432.777344	1225.346924
1431.739258	749.088562
1430.701172	691.985596
1429.663086	533.991394
1428.624023	519.852905
1427.584961	457.817719
1426.545898	476.516907
1425.506836	285.983826
1424.467773	418.177551
1423.427734	278.167328
1422.387695	165.958481
1421.347656	51.306950
1420.307617	-90.965889
1419.266602	235.151642
1418.226563	286.797546
1417.184570	177.354492
1416.143555	45.370552
1415.102539	-177.081100
1414.060547	-240.958374
1413.018555	-262.014252
1411.976563	23.696560
1410.934570	17.769672
1409.891602	-113.768295
1408.848633	-36.664738
1407.805664	140.933731
1406.762695	59.845325
1405.718750	-76.405128
1404.674805	-49.368084
1403.630859	55.520706
1402.586914	-35.289776
1401.542969	172.536148
1400.498047	39.218849
1399.453125	199.414459
1398.408203	226.739838
1397.363281	91.202461
1396.317383	314.134216
1395.271484	286.503326
1394.225586	223.893402
1393.179688	286.606689
1392.132813	199.127670
1391.086914	141.823898
1390.040039	129.660919
1388.992188	-25.051033
1387.945313	15.533547
1386.897461	-48.873280
1385.849609	-128.167511
1384.801758	25.167746
1383.753906	41.053669
1382.705078	141.979187
1381.657227	-59.344280
1380.608398	99.200554
1379.558594	-86.879013
1378.509766	-83.007011
1377.459961	118.157028
1376.410156	-312.094574
1375.360352	-103.280312
1374.309570	-198.820877
1373.259766	-109.635582
1372.208984	-122.637009
1371.158203	38.988007
1370.106445	38.621815
1369.055664	0.996497
1368.003906	294.846649
1366.952148	229.984909
1365.900391	13.347536
1364.847656	165.399307
1363.794922	168.139938
1362.742188	36.595455
1361.689453	151.555511
1360.636719	27.760931
1359.583008	83.196396
1358.529297	-90.045349
1357.475586	55.120167
1356.420898	304.722809
1355.367188	238.747192
1354.312500	264.830841
1353.257813	330.762970
1352.203125	270.131836
1351.147461	358.604401
1350.091797	223.746872
1349.036133	257.828979
1347.980469	751.050171
1346.923828	631.425354
1345.868164	725.278625
1344.811523	953.102844
1343.754883	583.478882
1342.697266	714.798950
1341.640625	670.249390
1340.583008	516.819946
1339.524414	982.811584
1338.466797	874.195007
1337.409180	792.981689
1336.350586	573.292908
1335.291992	630.999512
1334.232422	436.412323
1333.173828	677.422607
1332.114258	574.660339
1331.054688	474.532806
1329.995117	599.533691
1328.934570	692.458862
1327.875000	471.643433
1326.814453	713.026978
1325.753906	504.879395
1324.692383	610.555237
1323.630859	787.900269
1322.570313	755.478516
1321.507813	560.292969
1320.446289	742.815979
1319.383789	1011.705200
1318.322266	705.957703
1317.259766	799.899536
1316.196289	676.967834
1315.133789	692.231079
1314.070313	776.586182
1313.006836	809.279907
1311.943359	950.446167
1310.878906	953.749268
1309.814453	644.490112
1308.750977	975.455627
1307.685547	856.023743
1306.621094	931.125183
1305.555664	984.156372
1304.490234	924.138367
1303.424805	1026.529053
1302.359375	1165.850952
1301.292969	1285.546265
1300.226563	1351.233154
1299.160156	1333.463379
1298.093750	873.704468
1297.026367	1246.670532
1295.958984	1209.580811
1294.891602	1049.879517
1293.824219	1152.912964
1292.756836	870.808899
1291.688477	821.937988
1290.620117	797.700562
1289.551758	609.292664
1288.482422	783.837036
1287.413086	1203.466309
1286.343750	1240.764771
1285.274414	996.420837
1284.205078	886.968140
1283.134766	890.275879
1282.064453	923.036621
1280.994141	1188.377808
1279.923828	834.592957
1278.852539	894.483215
1277.781250	1179.445679
1276.709961	789.434143
1275.637695	1137.999756
1274.566406	1244.500366
1273.494141	972.237305
1272.421875	1034.882813
1271.349609	1090.238159
1270.276367	1030.847046
1269.203125	1081.418457
1268.129883	1083.206787
1267.056641	1233.925171
1265.982422	1457.834473
1264.909180	1518.257935
1263.834961	1556.757813
1262.759766	1256.352173
1261.685547	1236.487061
1260.610352	1543.281616
1259.535156	1389.432495
1258.459961	1118.760498
1257.383789	1228.219971
1256.308594	1118.512329
1255.232422	1427.649658
1254.155273	952.905762
1253.079102	1332.595215
1252.001953	1327.734253
1250.924805	1133.173584
1249.847656	1181.928955
1248.770508	1152.889404
1247.692383	1189.523438
1246.614258	1051.185303
1245.536133	1277.406616
1244.458008	1343.222900
1243.378906	1180.727539
1242.299805	1052.319824
1241.220703	1149.763672
1240.141602	1128.254761
1239.061523	912.640442
1237.981445	1000.394287
1236.901367	1221.528198
1235.821289	1212.200806
1234.740234	844.066040
1233.659180	963.312378
1232.578125	828.055298
1231.497070	961.800842
1230.415039	865.369446
1229.333984	1347.789429
1228.251953	830.021362
1227.168945	571.495300
1226.086914	647.067688
1225.003906	516.929688
1223.920898	570.695251
1222.837891	525.267151
1221.753906	400.055511
1220.669922	374.004456
1219.585938	536.475769
1218.501953	360.563538
1217.416992	281.346008
1216.333008	491.990417
1215.248047	398.256165
1214.162109	108.987442
1213.077148	384.638733
1211.991211	385.039734
1210.905273	489.160126
1209.819336	479.838379
1208.732422	419.849854
1207.646484	236.899323
1206.559570	157.648361
1205.471680	191.667816
1204.384766	418.397003
1203.296875	404.098999
1202.208984	358.464508
1201.121094	59.992233
1200.032227	204.553207
1198.944336	101.118408
1197.855469	122.810020
1196.765625	-35.978714
1195.676758	40.967560
1194.586914	-180.336517
1193.497070	-115.506439
1192.407227	-231.012085
1191.316406	-298.459137
1190.226563	-394.750885
1189.135742	-183.607330
1188.044922	-164.717911
1186.953125	-220.319229
1185.861328	-235.141617
1184.769531	-281.207489
1183.677734	147.736084
1182.585938	-42.427017
1181.493164	-191.796814
1180.400391	92.808838
1179.307617	-188.478088
1178.213867	165.377090
1177.120117	154.824310
1176.026367	158.587418
1174.932617	95.228172
1173.838867	232.964615
1172.744141	-122.559341
1171.649414	192.135941
1170.554688	147.709976
1169.458984	117.589821
1168.364258	89.812096
1167.268555	124.145576
1166.171875	14.956761
1165.076172	70.667450
1163.979492	145.397736
1162.882813	291.696228
1161.786133	686.257874
1160.688477	605.372681
1159.590820	856.298645
1158.493164	846.875183
1157.395508	1097.494629
1156.297852	956.660583
1155.199219	923.151306
1154.100586	751.271912
1153.000977	889.333862
1151.902344	471.881775
1150.802734	852.874512
1149.703125	473.590240
1148.603516	299.257416
1147.502930	451.185333
1146.402344	405.355530
1145.301758	545.145081
1144.201172	439.671082
1143.099609	469.789673
1141.999023	250.054596
1140.896484	318.101990
1139.794922	350.385895
1138.692383	261.342682
1137.590820	540.649780
1136.487305	406.306030
1135.384766	585.529968
1134.281250	391.720490
1133.178711	736.936523
1132.074219	540.656677
1130.970703	641.075073
1129.866211	803.064697
1128.761719	701.585266
1127.657227	898.924316
1126.552734	664.541382
1125.447266	847.432556
1124.341797	987.509094
1123.236328	1053.996094
1122.130859	817.144104
1121.024414	606.379089
1119.917969	817.151428
1118.811523	705.786072
1117.704102	641.737976
1116.596680	714.907104
1115.489258	643.663452
1114.381836	522.716797
1113.274414	546.017151
1112.166016	649.621033
1111.057617	351.292023
1109.949219	721.812317
1108.839844	647.925720
1107.730469	576.378662
1106.621094	573.294983
1105.511719	683.482544
1104.401367	788.839355
1103.291016	698.221313
1102.180664	642.983093
1101.070313	580.643433
1099.958984	744.672546
1098.847656	453.528229
1097.736328	732.918701
1096.625000	420.608856
1095.512695	501.863861
1094.400391	340.411255
1093.288086	617.031616
1092.174805	554.425598
1091.062500	414.133301
1089.949219	480.962982
1088.835938	590.078003
1087.721680	541.489441
1086.607422	405.870667
1085.493164	735.838196
1084.378906	482.633850
1083.263672	593.792114
1082.149414	556.849792
1081.034180	545.728210
1079.917969	334.948303
1078.802734	633.777405
1077.686523	383.119293
1076.570313	339.088806
1075.453125	421.757751
1074.336914	321.399475
1073.219727	368.821930
1072.101563	413.852875
1070.984375	116.593910
1069.866211	332.731873
1068.748047	440.971710
1067.629883	321.916687
1066.511719	322.357544
1065.392578	222.096542
1064.273438	508.153168
1063.154297	356.400208
1062.034180	391.907593
1060.914063	457.812012
1059.793945	502.640564
1058.673828	117.197739
1057.552734	-38.962109
1056.431641	424.334808
1055.310547	338.299225
1054.189453	172.882156
1053.067383	280.821594
1051.945313	150.545242
1050.823242	391.545074
1049.701172	336.029907
1048.578125	392.562103
1047.455078	120.145416
1046.332031	95.115623
1045.208008	9.488279
1044.083984	341.237762
1042.959961	153.096375
1041.835938	244.706451
1040.710938	-1.508055
1039.585938	153.046219
1038.460938	-200.076187
1037.335938	-8.221198
1036.209961	162.630951
1035.083984	186.846924
1033.958008	320.440216
1032.832031	202.816818
1031.705078	129.471283
1030.578125	118.982948
1029.451172	94.603554
1028.323242	-148.150787
1027.195313	-149.120804
1026.067383	-133.771606
1024.939453	-271.634705
1023.810547	-316.516052
1022.682617	-219.718643
1021.552734	-387.458405
1020.423828	-181.525894
1019.293945	-279.477783
1018.164063	-228.903397
1017.034180	-261.742554
1015.904297	-248.138245
1014.773438	-111.653801
1013.642578	-276.337891
1012.511719	8.482892
1011.379883	96.409401
1010.248047	244.568512
1009.116211	226.090591
1007.984375	415.971222
1006.851563	719.205994
1005.718750	1133.409790
1004.585938	1751.005737
1003.452148	2010.050171
1002.319336	1788.303711
1001.185547	1143.862183
1000.050781	818.631287
998.916992	318.111298
997.782227	459.880829
996.647461	354.653381
995.512695	161.863785
994.376953	128.484863
993.241211	132.136032
992.105469	73.611404
990.969727	215.839737
989.833008	39.950417
988.696289	230.730362
987.559570	-25.520630
986.421875	-150.229630
985.284180	130.610611
984.146484	26.870125
983.008789	-0.739314
981.870117	70.746109
980.731445	179.130005
979.592773	269.170929
978.454102	106.277802
977.314453	178.125641
976.174805	167.290955
975.035156	565.704041
973.894531	106.922928
972.754883	64.304039
971.613281	412.280334
970.472656	374.437378
969.331055	263.264130
968.190430	407.037842
967.047852	213.542236
965.906250	304.734497
964.763672	230.862076
963.621094	209.890518
962.478516	333.478241
961.334961	486.926178
960.192383	237.131012
959.048828	264.774597
957.904297	306.271362
956.759766	217.349655
955.616211	190.405334
954.470703	181.906860
953.326172	123.194138
952.180664	30.317301
951.035156	-103.560486
949.889648	-111.488319
948.743164	56.737858
947.596680	234.149887
946.450195	-6.553400
945.303711	353.791626
944.156250	197.922485
943.008789	154.134079
941.861328	320.509857
940.713867	183.381226
939.565430	160.525024
938.416992	299.768768
937.267578	117.485092
936.119141	161.143402
934.969727	118.272926
933.820313	323.960388
932.669922	124.084473
931.520508	282.068726
930.370117	84.804298
929.218750	-18.897028
928.068359	32.358234
926.916992	26.805466
925.765625	19.088991
924.613281	-59.031227
923.461914	-21.018093
922.309570	148.960068
921.156250	-131.125137
920.003906	-251.889618
918.850586	-254.341125
917.697266	-206.715179
916.543945	22.674242
915.389648	-36.299232
914.235352	61.482010
913.081055	-76.710182
911.926758	-282.807129
910.771484	-5.548307
909.616211	47.154114
908.460938	-142.678177
907.304688	166.358063
906.148438	-143.345032
904.992188	-56.320522
903.835938	-381.513672
902.678711	-239.956665
901.521484	-186.685471
900.364258	-99.409134
899.206055	-48.302307
898.047852	23.215910
896.889648	74.412964
895.731445	51.030899
894.572266	233.469376
893.413086	-38.443031
892.253906	105.643051
891.094727	32.830883
889.934570	-148.304001
888.774414	-22.179443
887.613281	-83.442520
886.453125	-207.829361
885.291992	-45.514652
884.130859	55.858879
882.968750	-165.310852
881.807617	-41.318996
880.645508	-99.953270
879.482422	296.776154
878.320313	339.568054
877.157227	150.328171
875.994141	373.388000
874.830078	155.022522
873.666016	233.951782
872.501953	-8.986892
871.337891	-22.268675
870.173828	126.451546
869.008789	189.651871
867.843750	295.562012
866.677734	309.265533
865.512695	278.013397
864.346680	350.151062
863.179688	444.726776
862.013672	406.743408
860.846680	671.909729
859.679688	494.705414
858.511719	375.934662
857.344727	346.959778
856.176758	475.020782
855.008789	710.657898
853.839844	695.042542
852.670898	840.816589
851.501953	715.317261
850.333008	383.713989
849.163086	643.633240
847.993164	695.117371
846.823242	186.784943
845.652344	421.848389
844.482422	341.205719
843.311523	202.389542
842.139648	287.293884
840.968750	504.057281
839.796875	277.973938
838.624023	496.783600
837.452148	78.515778
836.279297	529.526978
835.106445	216.328979
833.933594	492.790649
832.759766	411.835175
831.585938	502.730347
830.412109	528.800293
829.238281	447.699249
828.063477	618.625671
826.888672	370.150452
825.712891	271.102936
824.538086	62.803200
823.362305	-42.961304
822.186523	67.355400
821.009766	115.174332
819.833008	93.856133
818.656250	210.496872
817.479492	195.675095
816.301758	80.639862
815.124023	297.058990
813.946289	-13.857981
812.768555	195.629868
811.589844	-15.253855
810.411133	-34.981426
809.232422	249.635498
808.052734	242.996277
806.873047	7.490387
805.693359	-41.474857
804.512695	-21.693491
803.332031	75.661919
802.151367	79.674675
800.970703	90.238708
799.789063	-258.606049
798.608398	-312.474274
797.425781	90.258705
796.244141	27.262505
795.061523	-86.769325
793.878906	-267.308807
792.696289	-73.570877
791.512695	-203.308548
790.329102	69.811302
789.145508	72.687355
787.960938	225.922012
786.777344	-140.878067
785.591797	-184.705170
784.407227	-84.894043
783.221680	260.144501
782.037109	81.133438
780.850586	165.042725
779.665039	54.419823
778.478516	-173.300613
777.291992	-80.851845
776.105469	-165.140839
774.917969	-92.791588
773.730469	-49.253651
772.542969	150.788986
771.354492	-337.428253
770.166016	-219.170807
768.977539	-90.032494
767.789063	180.002258
766.599609	225.088913
765.410156	-55.933727
764.220703	134.376007
763.030273	476.437378
761.840820	85.264565
760.650391	332.400940
759.458984	350.534454
758.267578	474.172882
757.076172	340.393219
755.884766	323.141724
754.693359	101.419434
753.500977	-71.908722
752.308594	148.064117
751.115234	255.859253
749.922852	229.604126
748.729492	124.281525
747.535156	36.525738
746.341797	34.363136
745.147461	398.557800
743.953125	269.033142
742.757813	-44.661869
741.563477	277.568024
740.368164	25.358145
739.171875	-9.803076
737.976563	-9.900208
736.780273	357.975677
735.583984	143.186081
734.386719	-115.282036
733.189453	173.575516
731.992188	39.976082
730.794922	88.041344
729.596680	74.864021
728.399414	247.594620
727.200195	267.238708
726.001953	46.485542
724.802734	166.764359
723.603516	13.950635
722.404297	-33.900135
721.204102	86.467346
720.003906	204.656982
718.803711	32.568081
717.603516	194.494446
716.402344	40.088100
715.201172	143.202728
713.999023	50.099834
712.797852	188.219818
711.595703	319.830994
710.393555	161.667542
709.190430	169.250870
707.987305	41.902802
706.784180	-198.503082
705.581055	240.543472
704.376953	63.562057
703.172852	141.379684
701.968750	184.484833
700.763672	140.705765
699.559570	-133.404724
698.353516	-100.717476
697.148438	5.997327
695.942383	23.724258
694.736328	-97.437881
693.530273	-287.886322
692.324219	-124.149300
691.117188	-168.726944
689.910156	-365.047058
688.702148	-75.051315
687.494141	-168.998306
686.286133	-21.983778
685.078125	-65.679871
683.870117	59.914799
682.661133	62.092400
681.452148	-128.401840
680.242188	-277.463593
679.032227	-92.739151
677.822266	-297.679840
676.612305	-285.860413
675.401367	-85.569916
674.191406	69.360641
672.979492	14.561563
671.768555	-78.970390
670.556641	93.678772
669.344727	169.137680
668.132813	128.016129
666.919922	115.169388
665.707031	-1.207479
664.494141	429.052368
663.281250	300.001862
662.067383	294.207489
660.853516	51.138805
659.639648	4.669280
658.424805	-97.743706
657.209961	239.986343
655.995117	-164.103180
654.779297	-54.830189
653.563477	218.276077
652.347656	-53.839092
651.131836	-131.885468
649.915039	57.224270
648.698242	157.988602
647.481445	54.204914
646.264648	-51.685726
645.046875	229.787079
643.829102	85.129753
642.610352	185.683670
641.392578	165.690643
640.173828	94.020073
638.955078	-1.380366
637.735352	-64.640839
636.515625	-102.259209
635.295898	29.625597
634.076172	-79.273064
632.855469	-237.743271
631.634766	32.853249
630.414063	144.223969
629.192383	96.445084
627.971680	219.902649
626.749023	160.622070
625.527344	193.107788
624.304688	156.505447
623.082031	230.823776
621.859375	448.083893
620.636719	75.598183
619.413086	79.520676
618.189453	129.839355
616.964844	29.545172
615.741211	-80.063675
614.516602	-224.715271
613.291016	-143.481506
612.066406	88.582451
610.840820	-99.545143
609.615234	12.717831
608.388672	76.752747
607.163086	79.723320
605.936523	-174.931564
604.708984	-123.313721
