# Supplementary material for: Raman spectroscopy accurately differentiates mucosal healing from non-healing and biochemical changes following biological therapy in inflammatory bowel disease
Source: PLoS One. 2021 Jun 2;16(6):e0252210. doi: 10.1371/journal.pone.0252210 (PMC8172032; doi:10.1371/journal.pone.0252210)
Supplement: S4 Dataset — (ZIP) [file pone.0252210.s006.zip › CD Mucosal healing/EC034-1_base sub CR removed_85__X_24007.1__Y_21264.8__Z_370.63__Time_963.txt]

1714.671875	37.684353
1713.695313	4.288934
1712.718750	44.889103
1711.742188	-62.072243
1710.764648	-26.957542
1709.787109	-18.704935
1708.809570	-45.326828
1707.831055	-37.148357
1706.853516	78.157883
1705.875000	13.967485
1704.896484	48.858913
1703.916992	40.894810
1702.938477	-12.540156
1701.958984	-28.495068
1700.979492	-55.124237
1700.000000	-17.535788
1699.019531	-86.893089
1698.040039	-89.347374
1697.059570	65.900673
1696.079102	-32.700863
1695.097656	-24.372063
1694.117188	-2.628078
1693.135742	-68.958984
1692.154297	27.637085
1691.172852	52.197300
1690.190430	-85.956482
1689.208008	-42.576031
1688.225586	35.533051
1687.243164	145.684616
1686.260742	106.584953
1685.277344	-28.369261
1684.293945	-24.612617
1683.310547	43.171551
1682.327148	12.473595
1681.343750	-2.135710
1680.359375	47.244492
1679.375000	88.719925
1678.390625	7.873649
1677.405273	118.711433
1676.419922	35.439369
1675.435547	85.287392
1674.449219	36.834290
1673.463867	89.532486
1672.478516	115.746727
1671.492188	211.134125
1670.505859	88.780731
1669.519531	258.726044
1668.532227	64.956322
1667.544922	83.753700
1666.557617	36.315094
1665.570313	81.885658
1664.583008	254.888168
1663.594727	268.798767
1662.607422	298.743347
1661.619141	182.985336
1660.629883	268.822479
1659.641602	187.815796
1658.652344	334.791595
1657.663086	150.747696
1656.673828	91.365440
1655.684570	249.222641
1654.694336	139.791855
1653.704102	231.647720
1652.713867	66.952751
1651.723633	98.189232
1650.732422	95.146378
1649.742188	55.216419
1648.750977	121.149834
1647.758789	144.881165
1646.767578	144.946747
1645.775391	110.781227
1644.784180	0.163041
1643.791992	-41.646675
1642.798828	125.217499
1641.806641	-109.043015
1640.813477	-187.412125
1639.820313	-91.521324
1638.827148	-140.627792
1637.833008	-81.496223
1636.839844	35.720974
1635.845703	-115.864532
1634.851563	-56.463089
1633.856445	-49.683350
1632.862305	-103.384781
1631.867188	-127.999939
1630.872070	-20.862280
1629.876953	-21.600899
1628.881836	-38.035347
1627.885742	-70.161095
1626.889648	39.869537
1625.893555	7.920515
1624.897461	-37.073906
1623.900391	-21.502979
1622.903320	-13.739691
1621.906250	107.094002
1620.909180	2.021629
1619.912109	-53.021175
1618.914063	117.868149
1617.916016	-13.164844
1616.917969	-88.946274
1615.919922	-91.143112
1614.920898	-72.283226
1613.921875	-100.580269
1612.922852	62.647385
1611.923828	-54.684734
1610.924805	-80.154274
1609.924805	-55.760010
1608.924805	-41.799465
1607.924805	79.619423
1606.924805	125.084534
1605.923828	123.445435
1604.922852	-9.042899
1603.921875	83.673706
1602.920898	53.404320
1601.919922	57.204582
1600.917969	63.658199
1599.916016	41.383682
1598.914063	58.376144
1597.912109	70.170258
1596.909180	-19.933308
1595.906250	7.615461
1594.903320	97.878601
1593.900391	-86.101364
1592.896484	-50.637386
1591.893555	-64.763062
1590.889648	82.962616
1589.885742	63.638359
1588.880859	73.038277
1587.876953	25.071012
1586.872070	-41.116150
1585.867188	-8.185266
1584.862305	76.876991
1583.856445	190.578278
1582.851563	140.092789
1581.845703	240.723282
1580.839844	140.776001
1579.833008	186.689316
1578.827148	133.661865
1577.820313	145.724564
1576.813477	53.693928
1575.806641	60.561474
1574.798828	75.222244
1573.791992	139.282196
1572.784180	-12.488420
1571.775391	163.314087
1570.767578	40.170773
1569.759766	33.989464
1568.750977	27.794186
1567.742188	78.722969
1566.732422	72.486862
1565.723633	11.721941
1564.713867	96.305382
1563.704102	19.949596
1562.694336	11.056542
1561.684570	-67.887794
1560.673828	-32.725090
1559.664063	74.993141
1558.652344	68.580894
1557.641602	33.638199
1556.630859	110.092506
1555.619141	64.730545
1554.607422	-9.132785
1553.595703	38.699135
1552.583984	13.991320
1551.571289	-70.272728
1550.558594	70.586838
1549.545898	-62.882664
1548.533203	57.145905
1547.519531	-6.523691
1546.506836	-67.618591
1545.493164	41.868656
1544.479492	-45.141014
1543.464844	51.286488
1542.451172	39.136848
1541.436523	26.944151
1540.421875	35.366913
1539.407227	141.837494
1538.391602	83.028664
1537.375977	111.931183
1536.361328	-52.714962
1535.344727	14.791938
1534.329102	115.745995
1533.312500	-64.422241
1532.296875	93.111481
1531.280273	131.975342
1530.262695	139.846909
1529.246094	80.689476
1528.228516	-45.461769
1527.210938	-68.617775
1526.193359	-117.562149
1525.175781	21.346827
1524.157227	26.327520
1523.138672	51.832180
1522.120117	38.686680
1521.101563	-49.085316
1520.082031	-113.742126
1519.063477	58.061218
1518.043945	83.242905
1517.024414	162.313278
1516.003906	-228.810791
1514.983398	73.613609
1513.963867	31.776899
1512.943359	-107.657524
1511.921875	76.301826
1510.901367	-6.745620
1509.879883	-133.435059
1508.858398	34.846035
1507.836914	-22.674751
1506.815430	-57.154575
1505.792969	-163.457123
1504.770508	32.638817
1503.748047	-63.505268
1502.725586	19.653744
1501.702148	-38.150307
1500.678711	-37.093349
1499.655273	-54.014999
1498.631836	-70.986786
1497.608398	27.144894
1496.583984	-66.709534
1495.559570	18.470673
1494.535156	-75.455276
1493.510742	30.032017
1492.485352	97.069435
1491.460938	-170.768524
1490.435547	-73.166008
1489.409180	60.098949
1488.383789	-49.377800
1487.357422	88.823837
1486.331055	-18.172716
1485.304688	-51.156025
1484.278320	45.968178
1483.250977	140.440994
1482.224609	178.711014
1481.197266	2.686643
1480.168945	168.340485
1479.141602	290.544312
1478.113281	234.237579
1477.084961	93.819618
1476.056641	68.051834
1475.028320	246.006180
1473.999023	217.569992
1472.969727	334.215118
1471.940430	272.590271
1470.911133	401.807404
1469.881836	401.167633
1468.851563	303.816864
1467.821289	501.472931
1466.791016	325.236115
1465.759766	476.955536
1464.729492	280.384094
1463.698242	528.525757
1462.666992	588.528748
1461.635742	496.072449
1460.603516	482.331573
1459.571289	471.099426
1458.539063	508.062866
1457.506836	496.758911
1456.474609	462.590759
1455.441406	359.906769
1454.408203	592.001892
1453.375000	539.981506
1452.341797	518.373413
1451.307617	486.599091
1450.274414	566.310913
1449.240234	580.084839
1448.205078	451.976898
1447.170898	506.232941
1446.135742	568.028870
1445.100586	528.523743
1444.065430	547.218018
1443.030273	492.507202
1441.994141	506.090942
1440.958984	539.887634
1439.921875	381.466156
1438.885742	357.085266
1437.849609	315.005219
1436.812500	366.414398
1435.775391	352.099976
1434.738281	352.932068
1433.701172	277.990265
1432.663086	200.535660
1431.625000	135.722687
1430.586914	245.061096
1429.548828	190.337997
1428.509766	75.079140
1427.470703	80.920891
1426.431641	13.628377
1425.392578	112.743599
1424.353516	25.298296
1423.313477	134.431488
1422.273438	82.275139
1421.233398	27.619780
1420.193359	35.943424
1419.152344	39.220543
1418.111328	-17.916414
1417.070313	148.956360
1416.029297	69.179176
1414.987305	-78.488808
1413.946289	-100.329155
1412.904297	-81.929497
1411.862305	-10.738495
1410.819336	83.043549
1409.776367	20.992846
1408.734375	26.819340
1407.691406	-120.575256
1406.647461	63.586857
1405.604492	-88.751480
1404.560547	85.308578
1403.516602	53.514519
1402.472656	129.641632
1401.427734	107.908653
1400.382813	-9.104971
1399.337891	159.806213
1398.292969	25.318350
1397.248047	91.422531
1396.202148	92.357071
1395.156250	-39.472061
1394.110352	-66.020576
1393.064453	180.432556
1392.018555	141.374939
1390.971680	64.802795
1389.924805	-9.209113
1388.877930	61.960587
1387.830078	3.035704
1386.782227	-48.333920
1385.734375	122.894455
1384.686523	-43.421986
1383.638672	-92.162895
1382.589844	71.548950
1381.541016	-39.601151
1380.492188	159.061310
1379.443359	-36.904381
1378.394531	-52.985355
1377.344727	35.809982
1376.294922	127.096878
1375.245117	73.659660
1374.194336	147.501221
1373.143555	34.289898
1372.092773	-66.367760
1371.041992	-122.069809
1369.991211	26.673107
1368.939453	-61.349857
1367.887695	-129.364670
1366.835938	34.340633
1365.784180	-53.507351
1364.731445	35.492458
1363.679688	-2.450796
1362.626953	-32.875275
1361.573242	-100.573349
1360.520508	55.696056
1359.466797	-79.057648
1358.413086	-79.433472
1357.359375	-154.346039
1356.305664	-132.247086
1355.250977	-35.568779
1354.196289	51.176083
1353.141602	-48.363220
1352.086914	80.656425
1351.031250	112.831337
1349.975586	-78.366692
1348.919922	-65.930511
1347.864258	16.021992
1346.808594	137.678101
1345.751953	95.634789
1344.695313	170.200455
1343.638672	4.312845
1342.581055	61.609051
1341.523438	128.842621
1340.466797	67.273224
1339.408203	28.062500
1338.350586	55.786934
1337.291992	113.254478
1336.234375	56.888313
1335.174805	-170.172852
1334.116211	-65.530899
1333.057617	-0.462628
1331.998047	20.106424
1330.938477	80.280243
1329.878906	-82.010475
1328.818359	126.551033
1327.757813	78.086617
1326.697266	22.282309
1325.636719	134.511627
1324.576172	83.761353
1323.514648	62.706818
1322.453125	167.598465
1321.391602	94.813660
1320.330078	175.082779
1319.267578	112.293221
1318.205078	155.628754
1317.142578	154.614639
1316.080078	299.094971
1315.016602	123.160881
1313.953125	233.186340
1312.889648	-13.997782
1311.826172	-31.965425
1310.761719	92.944031
1309.698242	18.437069
1308.633789	165.533401
1307.569336	140.356110
1306.503906	250.552795
1305.438477	107.393387
1304.373047	136.492828
1303.307617	256.599823
1302.242188	357.038300
1301.175781	165.018005
1300.109375	196.726044
1299.042969	115.465805
1297.976563	159.545502
1296.909180	181.550507
1295.841797	100.484116
1294.774414	-46.770271
1293.707031	-63.858582
1292.638672	24.597172
1291.571289	132.684494
1290.502930	27.418119
1289.433594	0.695160
1288.365234	47.566227
1287.295898	190.034042
1286.226563	219.775742
1285.157227	2.137011
1284.086914	46.683086
1283.017578	198.988525
1281.947266	47.714622
1280.876953	36.052887
1279.805664	80.712234
1278.734375	174.319641
1277.663086	194.549316
1276.591797	207.471985
1275.520508	269.322906
1274.448242	79.423927
1273.375977	219.545807
1272.303711	139.756790
1271.231445	277.432220
1270.158203	195.291519
1269.085938	96.131805
1268.011719	285.086761
1266.938477	290.956451
1265.865234	189.498367
1264.791016	202.766541
1263.716797	452.631927
1262.641602	322.034363
1261.567383	471.873444
1260.492188	304.828308
1259.416992	418.110138
1258.341797	251.206009
1257.265625	332.839020
1256.190430	331.669769
1255.114258	289.136841
1254.037109	234.475449
1252.960938	201.765442
1251.883789	380.761963
1250.806641	277.538269
1249.729492	359.206909
1248.652344	285.253418
1247.574219	216.213089
1246.496094	246.865601
1245.417969	175.473373
1244.338867	310.614197
1243.260742	316.993530
1242.181641	291.819946
1241.102539	254.535110
1240.022461	396.884888
1238.943359	114.542290
1237.863281	48.251720
1236.783203	112.979179
1235.702148	231.037918
1234.622070	198.743958
1233.541016	212.527786
1232.459961	148.768448
1231.377930	148.038528
1230.296875	210.296997
1229.214844	228.943695
1228.132813	339.593933
1227.050781	135.516968
1225.967773	146.924561
1224.884766	158.331909
1223.801758	116.519028
1222.718750	229.511978
1221.634766	49.882408
1220.550781	-8.794907
1219.466797	-113.365952
1218.382813	6.830124
1217.298828	52.082115
1216.213867	34.513927
1215.128906	144.932755
1214.042969	42.847759
1212.958008	179.759354
1211.872070	145.271576
1210.786133	122.857170
1209.700195	47.381123
1208.613281	44.276909
1207.526367	-67.328415
1206.439453	158.570770
1205.352539	49.382938
1204.265625	5.287531
1203.177734	-86.977287
1202.089844	15.860619
1201.001953	89.747810
1199.913086	64.891670
1198.824219	-128.434647
1197.735352	-52.199604
1196.646484	19.175722
1195.557617	114.554916
1194.467773	99.264969
1193.377930	67.137222
1192.288086	22.989872
1191.197266	-129.289566
1190.106445	-31.670477
1189.015625	-10.973301
1187.924805	-201.621506
1186.833984	-202.542953
1185.742188	-126.678780
1184.650391	13.921674
1183.557617	77.661484
1182.465820	26.218092
1181.373047	-10.839074
1180.280273	-153.395676
1179.187500	-123.328224
1178.093750	-155.609192
1177.000977	-58.519394
1175.907227	2.568064
1174.812500	-5.851298
1173.718750	-23.869642
1172.624023	-116.117027
1171.529297	-71.935898
1170.434570	-27.803280
1169.338867	174.161774
1168.244141	-9.045217
1167.148438	106.685257
1166.051758	-114.738129
1164.956055	-132.938797
1163.859375	75.836189
1162.762695	43.201698
1161.666016	20.103649
1160.568359	-10.183098
1159.470703	66.941307
1158.373047	77.166473
1157.275391	82.581421
1156.176758	-33.714352
1155.079102	93.298431
1153.979492	196.368057
1152.880859	139.623123
1151.782227	49.499050
1150.682617	164.317459
1149.583008	-49.735031
1148.482422	10.194402
1147.382813	131.979523
1146.282227	67.962379
1145.181641	11.078335
1144.080078	77.929138
1142.979492	135.198425
1141.877930	-43.091755
1140.776367	116.362770
1139.673828	45.073341
1138.572266	192.474396
1137.469727	163.901749
1136.367188	180.448318
1135.263672	147.060928
1134.161133	63.778820
1133.057617	170.446365
1131.954102	324.504364
1130.849609	231.624130
1129.745117	252.641098
1128.641602	200.073410
1127.536133	351.452087
1126.431641	208.700287
1125.326172	447.644409
1124.220703	229.011261
1123.115234	117.069916
1122.009766	306.006500
1120.903320	241.387253
1119.796875	269.109467
1118.690430	384.374451
1117.583008	350.432465
1116.475586	138.993469
1115.368164	79.022942
1114.260742	21.407314
1113.152344	138.765396
1112.044922	267.857697
1110.936523	207.758560
1109.827148	256.348969
1108.718750	189.118698
1107.609375	270.685852
1106.500000	269.527893
1105.389648	242.360214
1104.280273	82.989716
1103.169922	317.750671
1102.059570	172.517166
1100.948242	206.579254
1099.837891	188.713348
1098.726563	250.979614
1097.615234	105.752808
1096.502930	144.371735
1095.390625	211.212677
1094.278320	301.546082
1093.166016	179.854294
1092.053711	232.417053
1090.940430	193.117020
1089.827148	50.254032
1088.713867	208.591248
1087.599609	122.180740
1086.485352	155.720871
1085.371094	182.162354
1084.256836	283.784973
1083.141602	227.867828
1082.027344	167.253250
1080.912109	163.013016
1079.795898	191.623688
1078.680664	262.462433
1077.564453	213.518448
1076.448242	265.489868
1075.331055	258.748474
1074.213867	366.932434
1073.096680	134.974030
1071.979492	250.124847
1070.862305	121.401146
1069.744141	304.420746
1068.625977	37.450829
1067.507813	215.679108
1066.388672	112.753151
1065.270508	133.960831
1064.151367	80.224571
1063.031250	197.343369
1061.912109	157.621780
1060.791992	92.164818
1059.671875	-8.360715
1058.550781	94.572617
1057.430664	29.130829
1056.309570	195.084869
1055.188477	328.236389
1054.066406	213.679214
1052.945313	164.564804
1051.823242	185.509766
1050.700195	152.736511
1049.578125	-15.396902
1048.455078	28.877481
1047.332031	47.461979
1046.208984	-10.937077
1045.084961	161.530975
1043.960938	79.803627
1042.836914	89.009094
1041.712891	193.744354
1040.587891	149.325409
1039.462891	121.228333
1038.337891	93.142876
1037.212891	-93.237289
1036.086914	-9.544401
1034.960938	29.897829
1033.834961	141.443222
1032.708984	148.273697
1031.582031	206.258057
1030.455078	173.552048
1029.328125	-59.021267
1028.200195	1.304364
1027.072266	59.285759
1025.944336	166.022827
1024.816406	-175.448990
1023.687500	54.349018
1022.558594	58.909458
1021.429688	-115.199509
1020.300781	10.057565
1019.170898	-143.065689
1018.041016	-59.579643
1016.911133	-198.678833
1015.780273	37.779552
1014.649414	-68.811081
1013.518555	-75.717079
1012.387695	-82.603210
1011.255859	-82.526314
1010.124023	-117.157539
1008.992188	-137.866257
1007.860352	139.962997
1006.727539	56.775894
1005.594727	218.820618
1004.461914	232.818100
1003.329102	427.157227
1002.195313	512.791992
1001.061523	261.035980
999.927734	76.419075
998.792969	159.836823
997.658203	134.710037
996.523438	49.597473
995.388672	121.502708
994.252930	-30.434549
993.117188	136.096512
991.981445	-87.215477
990.844727	116.201340
989.708984	208.899368
988.572266	15.777658
987.434570	67.032646
986.297852	-10.711192
985.160156	72.837402
984.022461	121.840012
982.884766	62.652161
981.746094	93.286797
980.607422	213.684677
979.468750	207.531845
978.329102	-35.486809
977.190430	9.083129
976.050781	69.758438
974.910156	261.448853
973.770508	294.538666
972.629883	111.699677
971.489258	36.934727
970.348633	79.353096
969.207031	160.814636
968.065430	65.551117
966.923828	89.693703
965.781250	191.862106
964.639648	101.368187
963.496094	127.895691
962.353516	175.089081
961.210938	75.618301
960.067383	44.975746
958.923828	124.352188
957.779297	-103.172073
956.635742	6.055988
955.491211	-28.949709
954.345703	-29.566818
953.201172	-85.053261
952.055664	166.071381
950.910156	51.186470
949.764648	75.880463
948.618164	102.889610
947.471680	1.944646
946.325195	-16.650192
945.178711	-140.274292
944.031250	-55.965733
942.883789	10.082168
941.736328	89.840073
940.587891	25.820246
939.439453	-49.533096
938.291016	96.469879
937.142578	-15.266160
935.993164	205.990387
934.843750	126.282600
933.694336	48.935513
932.544922	49.139351
931.394531	22.048157
930.244141	-7.263474
929.093750	56.835552
927.942383	-27.018238
926.791016	82.656311
925.639648	39.876949
924.488281	-25.586130
923.335938	-2.284326
922.183594	-63.076550
921.031250	-7.869441
919.877930	42.807152
918.724609	-81.449310
917.571289	-3.440057
916.417969	88.198715
915.263672	-42.672638
914.109375	-12.278660
912.955078	-29.517324
911.800781	84.884277
910.645508	29.142996
909.490234	34.697178
908.334961	137.775726
907.178711	88.970543
906.022461	-36.825111
904.866211	-108.151909
903.709961	26.714106
902.552734	21.146132
901.395508	-72.684441
900.238281	-213.971664
899.080078	-88.130890
897.921875	-55.079235
896.763672	5.130305
895.605469	-199.238876
894.446289	-55.315472
893.287109	-10.885408
892.127930	-106.554970
890.967773	-28.193050
889.807617	-180.228775
888.647461	22.362894
887.487305	-18.941879
886.326172	2.994401
885.165039	15.916782
884.003906	-81.691269
882.842773	-19.093365
881.680664	-136.902481
880.518555	51.964191
879.356445	10.862144
878.193359	82.463577
877.030273	174.321915
875.867188	126.510399
874.703125	40.454163
873.540039	-52.301609
872.375977	55.308208
871.210938	120.125397
870.046875	124.182365
868.881836	-33.689129
867.716797	53.613995
866.550781	95.922142
865.385742	16.851616
864.219727	-55.436684
863.052734	-31.091276
861.886719	136.982620
860.719727	111.876579
859.552734	26.173084
858.384766	61.700581
857.217773	43.358521
856.049805	96.806824
854.880859	206.292435
853.712891	48.902336
852.543945	104.536644
851.375000	117.556168
850.205078	211.221954
849.036133	83.068260
847.866211	131.887772
846.696289	82.156548
845.525391	79.443230
844.354492	210.993454
843.183594	158.999527
842.012695	60.040459
840.840820	25.964169
839.668945	119.327881
838.497070	212.627625
837.324219	158.369492
836.151367	135.395935
834.978516	110.176651
833.805664	15.717494
832.631836	117.751068
831.458008	54.535954
830.284180	176.544830
829.110352	137.834381
827.935547	110.265121
826.760742	171.880905
825.584961	-0.656995
824.410156	0.713895
823.234375	59.989868
822.058594	56.825306
820.881836	-71.103912
819.705078	-60.943119
818.528320	-48.596424
817.351563	-145.353165
816.173828	-32.929569
814.996094	77.180084
813.818359	-115.291008
812.639648	5.826146
811.461914	31.253057
810.283203	-14.496794
809.103516	153.052460
807.923828	-79.398300
806.745117	10.269950
805.564453	-2.292234
804.384766	85.008698
803.204102	-98.549370
802.023438	-57.952732
800.842773	-15.201797
799.661133	-21.309284
798.479492	-213.717361
797.297852	-35.869682
796.115234	110.818665
794.932617	-37.307171
793.750000	98.143234
792.567383	-50.001186
791.383789	-7.703388
790.200195	87.656487
789.016602	63.413342
787.832031	56.834682
786.648438	-100.209343
785.463867	45.758759
784.278320	78.844421
783.092773	149.447235
781.908203	27.701384
780.721680	76.091759
779.536133	-25.793848
778.349609	-15.048463
777.163086	61.883163
775.975586	129.901382
774.789063	76.465370
773.601563	75.960464
772.413086	70.998375
771.225586	125.539574
770.037109	-7.397861
768.848633	18.392263
767.660156	15.479925
766.470703	3.711826
765.281250	143.895935
764.091797	127.617020
762.901367	247.808716
761.710938	68.547783
760.520508	228.232574
759.330078	141.391373
758.138672	21.559437
756.947266	165.638031
755.755859	142.525665
754.563477	123.784027
753.371094	170.945419
752.178711	-41.192085
750.986328	109.161781
749.792969	66.168381
748.599609	-40.499092
747.405273	-160.314026
746.211914	132.455612
745.017578	306.592255
743.823242	169.164841
742.627930	183.087753
741.433594	129.026886
740.238281	59.627968
739.041992	-18.520552
737.846680	-105.406914
736.650391	232.647842
735.454102	231.119217
734.256836	52.250832
733.059570	144.862991
731.862305	119.263100
730.665039	257.748810
729.466797	-12.839497
728.268555	-117.112068
727.070313	80.355751
725.872070	-36.997688
724.672852	-82.184441
723.473633	21.211626
722.273438	126.750778
721.074219	66.300507
719.874023	49.550774
718.673828	-26.104753
717.472656	51.032917
716.271484	134.698242
715.070313	-36.836411
713.869141	-25.103380
712.666992	97.825867
711.464844	159.697388
710.262695	60.324512
709.059570	-8.476516
707.856445	-75.035942
706.653320	23.956551
705.450195	40.213589
704.246094	97.849266
703.041992	264.293823
701.837891	93.510757
700.632813	159.911972
699.428711	0.189895
698.222656	21.015709
697.017578	87.521759
695.811523	147.522491
694.605469	-74.863029
693.399414	69.948349
692.192383	19.320488
690.986328	-5.179267
689.778320	-66.516129
688.571289	-112.578735
687.363281	-139.042892
686.155273	5.896027
684.947266	-98.533035
683.738281	11.754064
682.529297	24.516525
681.320313	-62.342293
680.111328	17.699955
678.901367	-75.504402
677.691406	-103.651047
676.481445	-77.609718
675.270508	-12.571407
674.059570	41.671822
672.848633	37.533878
671.636719	117.794991
670.425781	-48.426846
669.213867	-145.348541
668.000977	-71.441704
666.789063	-51.543343
665.576172	184.411377
664.362305	7.782138
663.149414	124.929192
661.935547	84.465607
660.721680	93.689056
659.507813	27.413088
658.292969	-58.228100
657.078125	2.846359
655.863281	72.529129
654.647461	99.070625
653.431641	162.241074
652.215820	42.223076
651.000000	62.277020
649.783203	159.838303
648.566406	209.957840
647.349609	-28.446054
646.132813	112.018166
644.915039	-27.361429
643.697266	237.704620
642.478516	152.005280
641.259766	64.118187
640.041992	158.919510
638.822266	-19.383007
637.603516	219.154617
636.383789	180.330292
635.164063	34.000534
633.943359	65.815132
632.723633	20.172911
631.502930	165.397827
630.281250	22.822157
629.060547	17.410048
627.838867	28.935669
626.617188	-0.526461
625.394531	53.375614
624.172852	38.392738
622.950195	117.404938
621.726563	46.094612
620.503906	233.653061
619.280273	155.229828
618.056641	-54.134857
616.832031	18.722710
615.608398	-56.532654
614.383789	-57.333618
613.158203	-99.263077
611.933594	-39.028950
610.708008	-120.472458
609.482422	11.301725
608.255859	44.108723
607.030273	12.183342
605.803711	-20.397772
604.576172	97.953362
