# Supplementary material for: Raman spectroscopy accurately differentiates mucosal healing from non-healing and biochemical changes following biological therapy in inflammatory bowel disease
Source: PLoS One. 2021 Jun 2;16(6):e0252210. doi: 10.1371/journal.pone.0252210 (PMC8172032; doi:10.1371/journal.pone.0252210)
Supplement: S4 Dataset — (ZIP) [file pone.0252210.s006.zip › CD Mucosal healing/OC004-1a post treatment_BL sub CR removed_26__X_-21968.3__Y_3640.4__Time_290.txt]

1714.780273	-128.648727
1713.803711	-168.482834
1712.827148	209.950180
1711.849609	-91.238708
1710.873047	-138.486908
1709.895508	30.494083
1708.917969	-385.614319
1707.939453	154.121796
1706.961914	-11.540665
1705.983398	-30.557545
1705.004883	121.146751
1704.025391	7.156463
1703.046875	61.294674
1702.067383	591.103333
1701.087891	221.426880
1700.108398	308.788025
1699.127930	-240.669144
1698.148438	-6.982429
1697.167969	60.534157
1696.187500	68.943977
1695.206055	-83.229767
1694.225586	55.576462
1693.244141	-43.557430
1692.262695	228.235352
1691.281250	0.684279
1690.298828	264.039032
1689.317383	436.525543
1688.334961	424.799500
1687.352539	514.362061
1686.369141	334.574219
1685.386719	197.555038
1684.403320	566.872375
1683.419922	408.584473
1682.435547	492.769836
1681.452148	744.807251
1680.467773	578.816589
1679.483398	229.366150
1678.499023	532.181763
1677.514648	861.619263
1676.529297	507.446564
1675.543945	555.173950
1674.558594	948.711670
1673.573242	901.039673
1672.586914	773.849854
1671.600586	1018.924255
1670.614258	945.377502
1669.627930	1105.829468
1668.641602	913.344910
1667.654297	1095.480957
1666.666992	972.614929
1665.679688	797.036377
1664.692383	1157.703857
1663.704102	1112.697388
1662.715820	1099.851685
1661.727539	1251.700073
1660.739258	1167.921997
1659.750977	1134.866211
1658.761719	1541.906616
1657.772461	1512.083008
1656.783203	1527.639160
1655.793945	987.564819
1654.803711	1088.606567
1653.813477	1113.220825
1652.823242	1048.228149
1651.833008	877.823364
1650.841797	694.602722
1649.851563	744.531860
1648.860352	546.293823
1647.869141	401.367950
1646.876953	193.428787
1645.885742	464.119202
1644.893555	592.409119
1643.901367	330.216614
1642.908203	453.901947
1641.916016	110.764023
1640.922852	-60.369919
1639.929688	9.007401
1638.936523	-148.122055
1637.943359	45.895332
1636.949219	100.424408
1635.955078	102.563805
1634.960938	-400.922211
1633.966797	126.320259
1632.971680	-234.048431
1631.977539	-111.957596
1630.982422	-202.883667
1629.986328	-164.476364
1628.991211	-278.380432
1627.995117	-323.525879
1627.000000	-355.158691
1626.003906	-47.207790
1625.006836	168.859833
1624.010742	-40.727520
1623.013672	-2.881724
1622.016602	69.399033
1621.019531	31.595617
1620.021484	419.581512
1619.024414	-11.631350
1618.026367	35.430351
1617.028320	9.239158
1616.029297	-79.684219
1615.031250	-68.590118
1614.032227	-41.534622
1613.033203	-134.888321
1612.034180	0.153157
1611.035156	1.669581
1610.035156	-169.586777
1609.035156	118.006477
1608.035156	2.243790
1607.035156	-55.638973
1606.034180	229.724472
1605.033203	360.691833
1604.032227	78.227402
1603.031250	117.947853
1602.030273	92.417091
1601.028320	116.750290
1600.026367	44.470203
1599.024414	-6.703016
1598.022461	52.085583
1597.019531	-192.190750
1596.016602	115.107307
1595.013672	-105.296120
1594.010742	-59.073353
1593.007813	-333.935730
1592.003906	-177.821381
1591.000000	-188.714554
1589.996094	-249.082367
1588.992188	-155.401657
1587.987305	-244.275986
1586.983398	248.534454
1585.978516	47.656887
1584.972656	180.581726
1583.967773	141.521088
1582.961914	415.194611
1581.956055	87.041466
1580.950195	287.782471
1579.944336	168.201050
1578.937500	238.733765
1577.931641	426.410797
1576.924805	90.968437
1575.916992	125.112335
1574.910156	237.306290
1573.902344	112.796715
1572.894531	-165.053207
1571.886719	155.081528
1570.878906	90.442032
1569.870117	-36.553883
1568.862305	-18.022112
1567.853516	164.088974
1566.843750	205.866470
1565.834961	299.530731
1564.825195	-299.889862
1563.815430	131.097473
1562.805664	1.470897
1561.795898	136.425400
1560.785156	50.826572
1559.775391	118.194565
1558.764648	-330.377747
1557.752930	-174.993942
1556.742188	-201.102112
1555.730469	-131.437500
1554.718750	217.835709
1553.707031	155.171082
1552.695313	30.321085
1551.682617	265.192627
1550.670898	135.024597
1549.658203	35.852921
1548.644531	177.164597
1547.631836	70.078171
1546.618164	84.436012
1545.604492	-30.559284
1544.590820	32.710762
1543.577148	75.175278
1542.562500	135.575211
1541.547852	151.932251
1540.533203	-33.240200
1539.518555	-280.409119
1538.503906	-207.543304
1537.488281	164.488724
1536.472656	-144.864548
1535.457031	433.096283
1534.441406	133.881332
1533.424805	125.991127
1532.408203	226.240219
1531.391602	60.865498
1530.375000	160.818817
1529.358398	180.737671
1528.340820	321.542419
1527.323242	83.630630
1526.305664	172.634232
1525.287109	166.207855
1524.269531	103.049484
1523.250977	268.734863
1522.232422	259.297455
1521.213867	339.730927
1520.194336	389.113464
1519.175781	500.045258
1518.156250	554.228088
1517.136719	446.368347
1516.116211	641.520691
1515.096680	42.845154
1514.076172	217.169830
1513.055664	193.598434
1512.034180	341.843597
1511.013672	115.240517
1509.992188	-134.516190
1508.970703	205.650620
1507.949219	-72.514328
1506.927734	5.686860
1505.905273	265.695038
1504.882813	-10.185270
1503.860352	41.886639
1502.837891	-231.547302
1501.815430	-154.115005
1500.791992	-404.641510
1499.768555	-278.856506
1498.745117	-393.862305
1497.720703	-483.384521
1496.697266	-606.239746
1495.672852	-238.071793
1494.648438	-197.539139
1493.623047	-221.094162
1492.598633	-203.845276
1491.573242	-189.306122
1490.547852	-31.806360
1489.522461	120.392067
1488.497070	-363.570435
1487.470703	-193.753937
1486.444336	205.645340
1485.417969	-5.284735
1484.391602	146.133560
1483.364258	29.457109
1482.336914	591.246155
1481.309570	599.270447
1480.282227	303.764435
1479.254883	602.245972
1478.226563	688.935730
1477.198242	642.984558
1476.169922	574.029480
1475.141602	938.002441
1474.112305	649.801758
1473.083008	1049.037720
1472.053711	1412.380615
1471.024414	1243.604492
1469.995117	1268.186279
1468.964844	1150.200073
1467.934570	1464.533691
1466.904297	1430.309082
1465.874023	1647.698608
1464.842773	1714.942139
1463.811523	1965.047119
1462.780273	1653.522095
1461.749023	2030.401123
1460.717773	1850.923096
1459.685547	2237.610840
1458.653320	2182.403809
1457.621094	2040.883057
1456.587891	2262.174805
1455.555664	2125.673340
1454.522461	2115.968506
1453.489258	2174.689209
1452.455078	2286.555664
1451.421875	2580.851074
1450.387695	2266.799805
1449.353516	2454.478271
1448.319336	2490.071289
1447.285156	2490.173096
1446.250000	2713.027344
1445.214844	2219.407715
1444.179688	2158.741211
1443.144531	2077.846924
1442.108398	2050.071533
1441.072266	2105.763428
1440.036133	1885.806274
1439.000000	1835.322144
1437.963867	2174.094727
1436.926758	1519.598267
1435.889648	1304.987305
1434.852539	1572.922974
1433.814453	994.734436
1432.777344	901.597717
1431.739258	886.744690
1430.701172	995.580139
1429.663086	806.653625
1428.624023	441.222290
1427.584961	613.184814
1426.545898	283.309479
1425.506836	132.600906
1424.467773	254.208206
1423.427734	-140.816467
1422.387695	227.753418
1421.347656	283.867737
1420.307617	60.468426
1419.266602	-46.993740
1418.226563	-0.781817
1417.184570	-261.626587
1416.143555	-119.686913
1415.102539	-146.299179
1414.060547	8.223893
1413.018555	-35.907520
1411.976563	-97.552406
1410.934570	-113.858864
1409.891602	116.157448
1408.848633	42.143822
1407.805664	38.569263
1406.762695	-5.107014
1405.718750	-277.193451
1404.674805	-74.640823
1403.630859	-343.921692
1402.586914	102.120308
1401.542969	109.041862
1400.498047	216.353210
1399.453125	-112.608025
1398.408203	325.820221
1397.363281	150.061707
1396.317383	152.378845
1395.271484	342.700562
1394.225586	322.630157
1393.179688	618.220093
1392.132813	355.416779
1391.086914	300.625610
1390.040039	83.266846
1388.992188	31.234985
1387.945313	189.497192
1386.897461	302.763367
1385.849609	8.500114
1384.801758	-25.515749
1383.753906	-46.900066
1382.705078	-263.100372
1381.657227	-24.348421
1380.608398	-57.870647
1379.558594	-348.503357
1378.509766	-144.494873
1377.459961	49.546261
1376.410156	-33.399200
1375.360352	133.339691
1374.309570	58.134426
1373.259766	87.862198
1372.208984	132.651810
1371.158203	32.955826
1370.106445	212.579712
1369.055664	287.614258
1368.003906	-33.408504
1366.952148	136.553131
1365.900391	25.161911
1364.847656	387.010864
1363.794922	19.469254
1362.742188	102.695801
1361.689453	1.894069
1360.636719	-26.583981
1359.583008	238.560242
1358.529297	135.706818
1357.475586	-188.224045
1356.420898	181.578232
1355.367188	466.889740
1354.312500	210.583435
1353.257813	210.374420
1352.203125	490.934631
1351.147461	78.774384
1350.091797	461.283997
1349.036133	461.570831
1347.980469	469.445313
1346.923828	55.714993
1345.868164	359.098358
1344.811523	640.159912
1343.754883	963.386658
1342.697266	882.588440
1341.640625	613.648438
1340.583008	852.841248
1339.524414	1149.026123
1338.466797	836.032532
1337.409180	711.483032
1336.350586	827.221313
1335.291992	782.185913
1334.232422	880.800903
1333.173828	591.144104
1332.114258	640.566223
1331.054688	662.905457
1329.995117	638.399292
1328.934570	715.358948
1327.875000	557.681152
1326.814453	795.479248
1325.753906	465.202118
1324.692383	772.311646
1323.630859	889.310913
1322.570313	1077.985718
1321.507813	943.388672
1320.446289	532.650391
1319.383789	881.975891
1318.322266	1384.198608
1317.259766	1089.883301
1316.196289	1150.794800
1315.133789	1049.146484
1314.070313	927.937256
1313.006836	1080.358276
1311.943359	828.890442
1310.878906	1121.852417
1309.814453	944.565491
1308.750977	1176.081177
1307.685547	1016.299866
1306.621094	635.278992
1305.555664	1154.821899
1304.490234	1113.526489
1303.424805	1001.051453
1302.359375	1235.340332
1301.292969	1445.044678
1300.226563	1595.787109
1299.160156	1036.599365
1298.093750	1111.426880
1297.026367	1365.562012
1295.958984	1185.144653
1294.891602	1257.712158
1293.824219	1156.108276
1292.756836	1275.448608
1291.688477	1093.109619
1290.620117	751.537415
1289.551758	1055.021118
1288.482422	1128.027466
1287.413086	1402.042969
1286.343750	1117.374634
1285.274414	1065.625732
1284.205078	1119.288574
1283.134766	1190.130859
1282.064453	1045.588135
1280.994141	1515.502197
1279.923828	1219.376953
1278.852539	1053.097290
1277.781250	989.684631
1276.709961	1036.404297
1275.637695	1293.409424
1274.566406	975.958252
1273.494141	1169.442749
1272.421875	1570.569214
1271.349609	1612.495728
1270.276367	1500.590210
1269.203125	1217.869385
1268.129883	1435.741333
1267.056641	1392.422729
1265.982422	1590.717285
1264.909180	1398.657837
1263.834961	1548.164429
1262.759766	1563.518311
1261.685547	1683.738525
1260.610352	1657.688721
1259.535156	1370.943604
1258.459961	1608.145874
1257.383789	1406.833618
1256.308594	1198.336060
1255.232422	1688.687256
1254.155273	1782.072632
1253.079102	1478.770508
1252.001953	1333.758301
1250.924805	1456.397705
1249.847656	1768.686646
1248.770508	1798.802856
1247.692383	1439.962646
1246.614258	1258.699463
1245.536133	1517.320190
1244.458008	1384.711182
1243.378906	1514.458252
1242.299805	1500.879883
1241.220703	1324.650024
1240.141602	1456.737549
1239.061523	1440.725830
1237.981445	1320.392822
1236.901367	1617.291260
1235.821289	1472.694580
1234.740234	1526.942383
1233.659180	1341.181641
1232.578125	1349.353760
1231.497070	1069.181763
1230.415039	1358.344849
1229.333984	1179.961182
1228.251953	984.672913
1227.168945	564.308167
1226.086914	601.518494
1225.003906	909.670349
1223.920898	900.750916
1222.837891	792.641235
1221.753906	597.481689
1220.669922	704.558350
1219.585938	949.310974
1218.501953	563.230286
1217.416992	868.208496
1216.333008	530.536560
1215.248047	786.998535
1214.162109	541.124146
1213.077148	483.587463
1211.991211	372.928284
1210.905273	421.497650
1209.819336	378.333252
1208.732422	429.176880
1207.646484	402.794922
1206.559570	400.463257
1205.471680	699.309448
1204.384766	516.086487
1203.296875	397.913879
1202.208984	96.695984
1201.121094	238.585938
1200.032227	134.796097
1198.944336	14.148524
1197.855469	-75.239624
1196.765625	-210.375366
1195.676758	-422.473297
1194.586914	-271.465332
1193.497070	4.416798
1192.407227	121.471092
1191.316406	-475.295410
1190.226563	-113.286003
1189.135742	-325.577576
1188.044922	-252.084946
1186.953125	-80.279686
1185.861328	-155.857712
1184.769531	-37.100883
1183.677734	-271.158203
1182.585938	-37.448223
1181.493164	-58.135960
1180.400391	297.528473
1179.307617	5.745783
1178.213867	-350.703827
1177.120117	138.709106
1176.026367	-21.347773
1174.932617	206.562759
1173.838867	51.186539
1172.744141	511.004761
1171.649414	73.043503
1170.554688	257.314362
1169.458984	139.987869
1168.364258	82.433533
1167.268555	70.242561
1166.171875	-6.585229
1165.076172	298.962708
1163.979492	353.373840
1162.882813	343.175049
1161.786133	340.061798
1160.688477	580.423157
1159.590820	297.755157
1158.493164	881.558044
1157.395508	1140.474609
1156.297852	869.552246
1155.199219	915.892639
1154.100586	838.125122
1153.000977	667.318237
1151.902344	727.728821
1150.802734	776.104858
1149.703125	528.941284
1148.603516	386.619537
1147.502930	458.600647
1146.402344	123.333015
1145.301758	347.530182
1144.201172	195.532776
1143.099609	338.547760
1141.999023	205.499374
1140.896484	460.061676
1139.794922	357.792786
1138.692383	507.461243
1137.590820	602.341553
1136.487305	504.616913
1135.384766	494.775970
1134.281250	377.979584
1133.178711	562.739075
1132.074219	695.094604
1130.970703	644.584473
1129.866211	700.796875
1128.761719	756.919922
1127.657227	810.581909
1126.552734	928.180420
1125.447266	986.383240
1124.341797	923.624817
1123.236328	1005.381104
1122.130859	852.505127
1121.024414	761.211243
1119.917969	345.488983
1118.811523	514.667969
1117.704102	584.292725
1116.596680	634.905579
1115.489258	829.764099
1114.381836	617.652954
1113.274414	623.153870
1112.166016	500.924591
1111.057617	331.437561
1109.949219	507.005005
1108.839844	526.509277
1107.730469	571.952271
1106.621094	463.837616
1105.511719	554.061707
1104.401367	592.270569
1103.291016	543.114624
1102.180664	576.531372
1101.070313	284.387817
1099.958984	478.148407
1098.847656	615.211853
1097.736328	801.693298
1096.625000	325.844696
1095.512695	474.558258
1094.400391	359.363647
1093.288086	124.100716
1092.174805	364.532837
1091.062500	458.914612
1089.949219	0.173232
1088.835938	487.504364
1087.721680	275.942993
1086.607422	527.788330
1085.493164	586.712402
1084.378906	539.830566
1083.263672	478.861420
1082.149414	232.317398
1081.034180	2.325064
1079.917969	188.138550
1078.802734	510.082672
1077.686523	226.221680
1076.570313	414.251282
1075.453125	360.519165
1074.336914	478.098053
1073.219727	201.612946
1072.101563	157.407898
1070.984375	389.889404
1069.866211	219.159241
1068.748047	214.909012
1067.629883	196.638931
1066.511719	361.103088
1065.392578	223.452286
1064.273438	191.254959
1063.154297	566.364807
1062.034180	110.647606
1060.914063	553.531006
1059.793945	128.532776
1058.673828	134.039780
1057.552734	200.369202
1056.431641	210.632034
1055.310547	503.693634
1054.189453	224.315903
1053.067383	248.751740
1051.945313	231.211472
1050.823242	430.865143
1049.701172	224.373001
1048.578125	447.400299
1047.455078	54.496922
1046.332031	-153.883972
1045.208008	-54.297626
1044.083984	-385.969818
1042.959961	65.740051
1041.835938	4.667929
1040.710938	-163.755783
1039.585938	225.074997
1038.460938	131.829208
1037.335938	-112.771568
1036.209961	-126.746216
1035.083984	161.893478
1033.958008	27.079000
1032.832031	192.472290
1031.705078	-11.856074
1030.578125	-195.062851
1029.451172	-41.052589
1028.323242	-170.518158
1027.195313	-350.923309
1026.067383	-401.063293
1024.939453	-439.456085
1023.810547	-754.001221
1022.682617	-371.945618
1021.552734	-444.799408
1020.423828	-517.486938
1019.293945	-351.126862
1018.164063	-421.250458
1017.034180	-546.858276
1015.904297	-27.919680
1014.773438	-429.079681
1013.642578	-130.256882
1012.511719	-35.272282
1011.379883	-25.891735
1010.248047	286.903229
1009.116211	122.873497
1007.984375	148.811188
1006.851563	954.528931
1005.718750	1086.923462
1004.585938	1908.507446
1003.452148	1735.714844
1002.319336	1648.668945
1001.185547	912.455505
1000.050781	1050.009399
998.916992	446.218597
997.782227	196.157745
996.647461	17.929331
995.512695	322.330872
994.376953	-56.324043
993.241211	61.371181
992.105469	-19.207939
990.969727	124.083595
989.833008	147.563660
988.696289	49.024826
987.559570	-0.923173
986.421875	-170.505188
985.284180	26.363815
984.146484	218.691833
983.008789	224.600128
981.870117	-86.979538
980.731445	-172.751938
979.592773	-51.271755
978.454102	334.808655
977.314453	67.788551
976.174805	309.122620
975.035156	231.013809
973.894531	686.203064
972.754883	573.887573
971.613281	255.048752
970.472656	246.520874
969.331055	63.661549
968.190430	438.783844
967.047852	258.562073
965.906250	335.520050
964.763672	405.711578
963.621094	320.089325
962.478516	-15.230277
961.334961	-1.864692
960.192383	231.625824
959.048828	293.331329
957.904297	-116.666656
956.759766	162.915421
955.616211	190.692596
954.470703	-1.129682
953.326172	145.944077
952.180664	331.977844
951.035156	21.750393
949.889648	52.514370
948.743164	69.684395
947.596680	265.257477
946.450195	380.896271
945.303711	-184.154572
944.156250	23.160458
943.008789	324.130676
941.861328	431.043579
940.713867	316.651367
939.565430	346.189606
938.416992	-189.904663
937.267578	102.268257
936.119141	396.708435
934.969727	75.631088
933.820313	67.058632
932.669922	256.840179
931.520508	63.939693
930.370117	62.553452
929.218750	111.371094
928.068359	162.551132
926.916992	56.778633
925.765625	208.274231
924.613281	77.727295
923.461914	-155.001434
922.309570	-164.695099
921.156250	55.308308
920.003906	113.939194
918.850586	54.485157
917.697266	-97.986374
916.543945	-209.419296
915.389648	-132.260605
914.235352	47.088039
913.081055	-129.864243
911.926758	-177.334885
910.771484	-97.673088
909.616211	29.644848
908.460938	-393.981415
907.304688	-98.775986
906.148438	-34.797455
904.992188	-20.638432
903.835938	95.506889
902.678711	112.012161
901.521484	-131.806519
900.364258	-246.440277
899.206055	-229.710693
898.047852	-321.547974
896.889648	260.763702
895.731445	-25.548082
894.572266	-151.160324
893.413086	-5.440944
892.253906	239.673523
891.094727	-71.085541
889.934570	-101.582550
888.774414	186.361298
887.613281	578.041748
886.453125	-59.708080
885.291992	-40.465569
884.130859	-206.223877
882.968750	54.406502
881.807617	-48.143734
880.645508	122.145737
879.482422	125.568787
878.320313	47.852970
877.157227	1.713937
875.994141	248.385071
874.830078	44.568375
873.666016	225.798050
872.501953	179.594559
871.337891	275.154175
870.173828	390.891937
869.008789	360.349670
867.843750	368.018738
866.677734	123.862816
865.512695	396.719330
864.346680	188.549774
863.179688	425.237946
862.013672	221.559021
860.846680	765.654053
859.679688	337.405457
858.511719	376.128296
857.344727	773.789673
856.176758	767.409241
855.008789	891.045532
853.839844	875.544800
852.670898	1025.868042
851.501953	734.540100
850.333008	730.081909
849.163086	555.296814
847.993164	608.958618
846.823242	445.322815
845.652344	263.778564
844.482422	153.845383
843.311523	428.721863
842.139648	390.214233
840.968750	599.866089
839.796875	198.938217
838.624023	-25.305983
837.452148	604.158203
836.279297	442.286499
835.106445	552.908875
833.933594	547.246277
832.759766	597.300842
831.585938	589.188049
830.412109	337.722900
829.238281	572.649902
828.063477	414.772034
826.888672	361.666321
825.712891	315.159058
824.538086	161.570511
823.362305	433.574066
822.186523	393.415405
821.009766	94.784050
819.833008	132.429932
818.656250	38.582771
817.479492	-222.277649
816.301758	115.467766
815.124023	-183.352158
813.946289	-275.300354
812.768555	-96.037323
811.589844	-237.119781
810.411133	52.934181
809.232422	-223.918472
808.052734	-349.693512
806.873047	-64.636917
805.693359	-341.635223
804.512695	-270.088959
803.332031	-160.962326
802.151367	-67.549721
800.970703	-185.053665
799.789063	-5.425499
798.608398	-307.174530
797.425781	-422.693329
796.244141	-270.095245
795.061523	192.526840
793.878906	14.589230
792.696289	-192.172394
791.512695	-188.599915
790.329102	-127.587021
789.145508	-184.014893
787.960938	195.368378
786.777344	98.853195
785.591797	-68.503540
784.407227	-198.289917
783.221680	96.308609
782.037109	171.872635
780.850586	-123.908714
779.665039	-123.629959
778.478516	194.574036
777.291992	-1.926592
776.105469	-72.593948
774.917969	139.167892
773.730469	59.503029
772.542969	17.293413
771.354492	177.920242
770.166016	-120.214066
768.977539	-166.985092
767.789063	147.626221
766.599609	-113.041725
765.410156	168.238297
764.220703	-154.084671
763.030273	181.999802
761.840820	86.447105
760.650391	204.356506
759.458984	482.774902
758.267578	442.078796
757.076172	119.881744
755.884766	259.516174
754.693359	36.377106
753.500977	17.690248
752.308594	493.336456
751.115234	114.291634
749.922852	95.570946
748.729492	241.516220
747.535156	84.487694
746.341797	247.934341
745.147461	253.350525
743.953125	318.008148
742.757813	172.129639
741.563477	151.324188
740.368164	82.336472
739.171875	-58.902542
737.976563	69.450600
736.780273	46.656509
735.583984	398.381683
734.386719	-29.389233
733.189453	-91.368721
731.992188	-8.821119
730.794922	187.524368
729.596680	-1.097369
728.399414	-152.367126
727.200195	-63.000496
726.001953	30.798676
724.802734	41.612511
723.603516	19.759144
722.404297	-17.260338
721.204102	199.152634
720.003906	201.643890
718.803711	1.272954
717.603516	226.642212
716.402344	251.330856
715.201172	422.280884
713.999023	447.196564
712.797852	204.108566
711.595703	349.245087
710.393555	60.844070
709.190430	212.805115
707.987305	129.635162
706.784180	11.834017
705.581055	-316.903381
704.376953	1.107691
703.172852	205.997940
701.968750	115.118011
700.763672	91.890762
699.559570	-39.857178
698.353516	215.609894
697.148438	197.302872
695.942383	-25.056519
694.736328	-199.312881
693.530273	-477.543060
692.324219	-221.273376
691.117188	263.019806
689.910156	-53.576336
688.702148	-250.479919
687.494141	-56.600872
686.286133	81.005447
685.078125	-178.064316
683.870117	-72.608482
682.661133	-205.409454
681.452148	-129.934662
680.242188	-418.244415
679.032227	-140.940186
677.822266	-339.951355
676.612305	-270.246918
675.401367	-254.497833
674.191406	-147.700546
672.979492	-430.179871
671.768555	-147.865097
670.556641	97.713371
669.344727	204.975937
668.132813	-199.897934
666.919922	-94.496582
665.707031	56.344200
664.494141	343.297943
663.281250	297.689850
662.067383	327.761169
660.853516	135.590805
659.639648	137.779007
658.424805	-0.200748
657.209961	43.095005
655.995117	-66.700775
654.779297	103.816437
653.563477	-115.861824
652.347656	-100.593590
651.131836	-46.601105
649.915039	9.457671
648.698242	-61.644382
647.481445	80.301064
646.264648	-158.908859
645.046875	92.453911
643.829102	227.341858
642.610352	125.371033
641.392578	186.630676
640.173828	342.189362
638.955078	48.167286
637.735352	-59.094872
636.515625	123.352936
635.295898	159.269577
634.076172	53.010258
632.855469	-167.454422
631.634766	137.536057
630.414063	-36.694790
629.192383	153.278793
627.971680	16.510765
626.749023	252.246765
625.527344	131.263992
624.304688	324.641296
623.082031	180.668015
621.859375	213.703201
620.636719	355.037720
619.413086	114.137283
618.189453	219.142136
616.964844	352.953796
615.741211	-17.346478
614.516602	349.414307
613.291016	-277.796112
612.066406	-72.045212
610.840820	-410.891144
609.615234	193.708603
608.388672	84.805099
607.163086	-179.520065
605.936523	22.328085
604.708984	-243.308838
