# Supplementary material for: Raman spectroscopy accurately differentiates mucosal healing from non-healing and biochemical changes following biological therapy in inflammatory bowel disease
Source: PLoS One. 2021 Jun 2;16(6):e0252210. doi: 10.1371/journal.pone.0252210 (PMC8172032; doi:10.1371/journal.pone.0252210)
Supplement: S4 Dataset — (ZIP) [file pone.0252210.s006.zip › CD Mucosal healing/OC017 post treatment-1_BL sub CR removed_38__X_-6110.39__Y_10945.1__Z_-134.751__Time_427.txt]

1714.708984	179.185440
1713.732422	140.331940
1712.755859	-113.695679
1711.779297	-75.968307
1710.801758	242.605499
1709.824219	-101.579971
1708.846680	119.287033
1707.868164	-110.559090
1706.890625	58.375599
1705.912109	-46.360901
1704.933594	-253.169098
1703.954102	85.782440
1702.975586	180.771042
1701.996094	-160.701981
1701.016602	-36.846962
1700.037109	51.961170
1699.056641	349.045074
1698.077148	-3.696028
1697.096680	-67.828957
1696.116211	-265.644409
1695.134766	14.654303
1694.154297	409.625397
1693.172852	16.674030
1692.191406	470.082245
1691.209961	186.681030
1690.227539	356.985077
1689.245117	324.504395
1688.263672	172.101440
1687.280273	521.058350
1686.297852	440.770782
1685.314453	637.772400
1684.332031	251.270554
1683.347656	584.297424
1682.364258	643.012146
1681.380859	456.868164
1680.396484	515.869751
1679.412109	170.448227
1678.427734	472.004730
1677.442383	688.458191
1676.458008	686.941467
1675.472656	387.771790
1674.487305	1038.106812
1673.500977	696.885681
1672.515625	969.965515
1671.529297	876.487427
1670.542969	1051.590454
1669.556641	738.217407
1668.569336	865.970215
1667.583008	1041.741943
1666.595703	1010.670044
1665.608398	1155.006958
1664.620117	962.631104
1663.632813	1065.041016
1662.644531	1271.072021
1661.656250	1156.526367
1660.667969	718.972229
1659.678711	774.740540
1658.689453	947.338806
1657.700195	709.613281
1656.710938	1131.649902
1655.721680	582.171387
1654.731445	970.196045
1653.742188	839.691528
1652.750977	844.419373
1651.760742	661.650879
1650.770508	698.749268
1649.779297	588.031921
1648.788086	900.588379
1647.796875	616.017822
1646.804688	643.610413
1645.813477	388.836975
1644.821289	456.635620
1643.829102	392.651978
1642.836914	368.564331
1641.843750	460.858582
1640.850586	392.415222
1639.857422	150.142548
1638.864258	55.935005
1637.871094	-19.524019
1636.876953	466.829987
1635.882813	117.658752
1634.888672	-15.030556
1633.894531	353.155884
1632.899414	-137.318451
1631.905273	-150.669937
1630.910156	-229.638763
1629.915039	-126.725471
1628.918945	213.194061
1627.922852	37.456596
1626.927734	-43.285583
1625.930664	-231.662628
1624.934570	-6.926116
1623.938477	20.731785
1622.941406	232.519974
1621.944336	81.761993
1620.947266	-42.489075
1619.949219	48.841324
1618.952148	3.751723
1617.954102	229.240616
1616.956055	305.157867
1615.957031	326.059082
1614.958984	284.132904
1613.959961	-1.613185
1612.960938	305.593903
1611.961914	59.543526
1610.961914	-31.637787
1609.962891	55.563583
1608.962891	-150.658066
1607.962891	70.323341
1606.961914	-240.402267
1605.961914	1.631131
1604.960938	-170.021896
1603.959961	-9.106636
1602.958984	248.633331
1601.957031	-121.600189
1600.956055	188.492203
1599.954102	9.456310
1598.952148	118.154114
1597.949219	62.153088
1596.947266	87.246544
1595.944336	-15.681223
1594.941406	-199.516235
1593.938477	-158.632462
1592.934570	-73.370178
1591.931641	-142.141174
1590.927734	217.166061
1589.923828	-141.289413
1588.918945	-243.921738
1587.915039	133.441422
1586.910156	179.429550
1585.905273	-56.196487
1584.900391	206.143127
1583.894531	33.114681
1582.889648	178.027695
1581.883789	-315.382599
1580.877930	-37.700562
1579.871094	187.736420
1578.865234	-172.691315
1577.858398	44.788723
1576.851563	59.160961
1575.844727	245.183701
1574.836914	157.951447
1573.829102	434.769318
1572.822266	35.438766
1571.813477	39.095615
1570.805664	-92.437111
1569.797852	170.951080
1568.789063	91.247444
1567.780273	94.613426
1566.770508	7.007061
1565.761719	49.174446
1564.751953	184.665207
1563.742188	169.510544
1562.732422	21.964098
1561.722656	177.867477
1560.711914	-83.911034
1559.702148	-319.727386
1558.691406	-73.419052
1557.679688	325.574463
1556.668945	92.110847
1555.657227	19.241081
1554.645508	293.345551
1553.633789	145.168945
1552.622070	325.727509
1551.609375	81.620041
1550.596680	57.461990
1549.583984	136.691772
1548.571289	251.988129
1547.558594	263.688049
1546.544922	632.046509
1545.531250	136.785324
1544.517578	168.827759
1543.503906	19.878344
1542.489258	-240.212357
1541.474609	5.893514
1540.459961	45.213230
1539.445313	-3.372561
1538.429688	-436.636414
1537.415039	92.692932
1536.399414	54.088120
1535.383789	314.587311
1534.367188	327.281097
1533.351563	118.143036
1532.334961	-140.012924
1531.318359	207.451660
1530.301758	116.636879
1529.284180	167.412491
1528.266602	279.862793
1527.249023	152.685730
1526.231445	486.262878
1525.213867	237.903656
1524.195313	344.633942
1523.177734	209.392807
1522.159180	-77.675049
1521.139648	38.995560
1520.121094	294.367950
1519.101563	277.031738
1518.082031	169.648911
1517.062500	77.627068
1516.042969	-117.212173
1515.022461	8.951691
1514.001953	-101.271431
1512.981445	-342.473785
1511.960938	124.730919
1510.939453	-167.950226
1509.918945	1.223774
1508.897461	-265.838440
1507.875000	-99.502525
1506.853516	182.072693
1505.831055	271.166656
1504.809570	-44.769669
1503.787109	-53.199280
1502.763672	-246.171219
1501.741211	-216.296494
1500.717773	-265.911407
1499.694336	-18.611429
1498.670898	-352.505768
1497.646484	124.854408
1496.623047	-114.406700
1495.598633	4.454187
1494.574219	0.447580
1493.549805	-405.039551
1492.524414	-196.933426
1491.499023	120.923164
1490.473633	-110.774139
1489.448242	40.768002
1488.422852	67.042137
1487.396484	-88.065559
1486.370117	-92.526466
1485.343750	-130.213181
1484.317383	258.241913
1483.290039	210.189774
1482.262695	271.803741
1481.235352	210.943710
1480.208008	185.774216
1479.180664	430.795776
1478.152344	617.046753
1477.124023	456.651886
1476.095703	693.721069
1475.067383	505.317291
1474.038086	441.732849
1473.008789	724.403137
1471.979492	905.123535
1470.950195	752.386780
1469.919922	935.530090
1468.890625	798.097412
1467.860352	1136.278320
1466.830078	1039.521729
1465.798828	1133.442261
1464.768555	1105.355347
1463.737305	1107.757080
1462.706055	1054.276245
1461.674805	1132.905396
1460.642578	1099.763062
1459.610352	1361.155518
1458.578125	1690.991455
1457.545898	1520.765503
1456.513672	1297.354980
1455.480469	1469.767212
1454.447266	1659.886353
1453.414063	1533.005859
1452.380859	1423.957886
1451.346680	1573.492310
1450.313477	1335.321655
1449.279297	1702.763428
1448.244141	1793.983765
1447.209961	1386.357544
1446.174805	1659.987061
1445.139648	1379.201538
1444.104492	1425.049805
1443.069336	1076.223389
1442.033203	1334.697021
1440.998047	1436.332520
1439.961914	1378.662842
1438.924805	1169.379517
1437.888672	1218.070801
1436.851563	1357.758057
1435.814453	1035.121094
1434.777344	1104.200684
1433.740234	996.549683
1432.702148	606.221008
1431.664063	799.237732
1430.625977	601.072327
1429.587891	546.890625
1428.548828	328.823975
1427.509766	534.642944
1426.471680	243.733154
1425.431641	169.801987
1424.392578	466.516296
1423.352539	347.385529
1422.312500	170.451263
1421.272461	411.814545
1420.232422	33.662373
1419.191406	119.021133
1418.150391	347.920135
1417.109375	395.616516
1416.068359	20.678030
1415.027344	-19.421459
1413.985352	-16.663025
1412.943359	134.554199
1411.901367	185.250870
1410.858398	334.039856
1409.816406	364.780823
1408.773438	390.575409
1407.730469	-116.044640
1406.687500	90.874771
1405.643555	9.060139
1404.599609	113.150230
1403.555664	-41.190079
1402.511719	143.385696
1401.466797	26.944235
1400.422852	138.920898
1399.377930	183.247162
1398.333008	473.355743
1397.287109	299.745270
1396.242188	294.240692
1395.196289	188.625732
1394.150391	251.000534
1393.104492	-97.239960
1392.057617	-262.450256
1391.010742	-192.163544
1389.963867	-54.213509
1388.916992	158.863007
1387.870117	-218.414246
1386.822266	375.002991
1385.774414	213.117844
1384.726563	96.426498
1383.677734	-195.069412
1382.629883	30.976749
1381.581055	7.195188
1380.532227	-86.396179
1379.483398	72.409607
1378.433594	19.026701
1377.383789	210.423721
1376.333984	10.032125
1375.284180	104.281357
1374.234375	78.870369
1373.183594	-168.395615
1372.132813	302.714874
1371.082031	240.232742
1370.031250	-56.393211
1368.979492	-300.453156
1367.927734	21.266233
1366.875977	71.461678
1365.824219	134.206848
1364.771484	-136.604462
1363.718750	70.763855
1362.666016	225.895126
1361.613281	-34.451546
1360.560547	11.414513
1359.506836	-12.274600
1358.453125	-277.037415
1357.399414	-123.913841
1356.344727	88.900772
1355.291016	58.218582
1354.236328	392.866486
1353.181641	14.596733
1352.126953	575.320435
1351.071289	592.157104
1350.015625	678.602661
1348.959961	440.005615
1347.904297	-113.498283
1346.847656	476.935303
1345.791992	571.196472
1344.735352	648.154724
1343.677734	717.735107
1342.621094	777.483215
1341.563477	735.696838
1340.505859	907.091553
1339.448242	820.910156
1338.390625	767.053772
1337.332031	619.226807
1336.273438	620.077881
1335.214844	658.144653
1334.156250	733.400452
1333.097656	907.664063
1332.038086	777.730286
1330.978516	625.686523
1329.917969	1002.821716
1328.858398	665.598694
1327.797852	686.899475
1326.737305	663.805298
1325.676758	811.230713
1324.616211	632.705383
1323.554688	893.792053
1322.493164	809.272766
1321.431641	796.431152
1320.370117	1010.660095
1319.307617	827.712036
1318.245117	982.788574
1317.182617	625.001404
1316.120117	841.819580
1315.056641	814.603210
1313.993164	898.348450
1312.929688	932.848572
1311.866211	1152.123413
1310.802734	923.188965
1309.738281	637.780579
1308.673828	926.061951
1307.609375	867.289307
1306.543945	894.700073
1305.479492	1364.919800
1304.414063	1048.015015
1303.347656	1151.732300
1302.282227	906.395996
1301.215820	835.696045
1300.150391	1207.359009
1299.083008	964.744080
1298.016602	918.764160
1296.949219	968.601501
1295.882813	1111.750122
1294.815430	925.968567
1293.747070	782.011292
1292.679688	777.998779
1291.611328	1178.729126
1290.542969	877.955078
1289.474609	937.747253
1288.405273	862.716858
1287.335938	949.487732
1286.266602	925.986023
1285.197266	929.459961
1284.127930	908.462708
1283.057617	1014.806824
1281.987305	766.160889
1280.916992	945.945251
1279.845703	814.896301
1278.775391	767.098938
1277.704102	562.789368
1276.632813	681.362793
1275.560547	609.188599
1274.489258	818.148438
1273.416992	706.884949
1272.344727	1103.855835
1271.271484	931.508545
1270.199219	1318.486572
1269.125977	943.510803
1268.052734	878.710754
1266.979492	970.124084
1265.905273	715.009033
1264.831055	1057.661255
1263.756836	875.786255
1262.682617	732.996094
1261.607422	907.168091
1260.533203	1122.687988
1259.458008	987.200684
1258.381836	1041.773193
1257.306641	1079.262085
1256.230469	1111.839355
1255.154297	779.187866
1254.078125	1364.310059
1253.001953	1026.839722
1251.924805	1052.005737
1250.847656	994.432251
1249.770508	384.807678
1248.692383	662.878540
1247.615234	804.677673
1246.537109	829.722900
1245.458984	927.618896
1244.379883	818.948364
1243.300781	887.589478
1242.222656	475.393402
1241.142578	512.445679
1240.063477	738.768250
1238.983398	710.156189
1237.904297	839.221008
1236.823242	715.923035
1235.743164	1017.017090
1234.662109	1107.007080
1233.582031	872.121948
1232.500977	676.066772
1231.418945	761.096619
1230.337891	831.516968
1229.255859	647.575623
1228.173828	802.639893
1227.090820	717.938843
1226.008789	703.419006
1224.925781	529.161865
1223.842773	640.382813
1222.759766	492.725830
1221.675781	698.107422
1220.591797	282.065247
1219.507813	426.882111
1218.423828	313.036224
1217.338867	336.885376
1216.254883	720.562500
1215.169922	599.328613
1214.083984	724.339478
1212.999023	494.441406
1211.913086	561.406799
1210.827148	321.887238
1209.741211	497.302521
1208.654297	296.381531
1207.567383	396.873627
1206.480469	364.694824
1205.393555	698.788513
1204.306641	179.756165
1203.218750	566.627441
1202.130859	502.917664
1201.042969	323.613342
1199.954102	560.784973
1198.865234	-37.329174
1197.776367	-64.965233
1196.687500	15.615278
1195.598633	281.301300
1194.508789	49.067585
1193.418945	211.146912
1192.329102	233.701675
1191.238281	-22.551132
1190.147461	-108.167671
1189.056641	-76.104553
1187.965820	42.345684
1186.875000	-105.793053
1185.783203	-83.501122
1184.691406	137.907837
1183.599609	184.033997
1182.506836	33.394997
1181.414063	-102.832352
1180.321289	-20.866192
1179.228516	-329.694153
1178.135742	-228.628052
1177.041992	-12.652232
1175.948242	100.181885
1174.854492	354.222687
1173.759766	26.272964
1172.665039	-31.068174
1171.570313	-76.456154
1170.475586	-270.210449
1169.380859	-78.771622
1168.285156	107.750992
1167.189453	-265.367462
1166.093750	-394.512756
1164.997070	138.399094
1163.900391	-105.549965
1162.803711	133.148865
1161.707031	-15.214334
1160.609375	201.795990
1159.512695	113.108704
1158.415039	303.679840
1157.316406	93.237007
1156.218750	-47.941166
1155.120117	37.503662
1154.021484	99.040504
1152.922852	79.467407
1151.823242	162.366440
1150.723633	23.585623
1149.624023	-189.010559
1148.524414	-344.358368
1147.423828	-249.613983
1146.323242	-250.161713
1145.222656	215.827850
1144.122070	-277.474091
1143.020508	-80.581070
1141.918945	-235.840225
1140.817383	-91.384987
1139.715820	72.020348
1138.613281	-156.889664
1137.510742	156.159027
1136.408203	212.452911
1135.305664	171.321533
1134.202148	30.450655
1133.098633	-27.248938
1131.995117	166.712448
1130.891602	111.387016
1129.787109	236.417648
1128.682617	81.469040
1127.578125	415.177399
1126.473633	317.184784
1125.368164	145.749435
1124.262695	296.741058
1123.157227	279.436554
1122.050781	134.219147
1120.944336	261.462494
1119.837891	-151.228424
1118.731445	146.515060
1117.625000	48.876068
1116.517578	-114.963142
1115.410156	-42.121265
1114.302734	269.604370
1113.194336	1.849234
1112.085938	-166.460510
1110.977539	71.887550
1109.869141	62.031628
1108.759766	179.785065
1107.651367	396.734650
1106.541016	193.257004
1105.431641	311.009705
1104.321289	-71.670921
1103.211914	230.241028
1102.100586	123.874641
1100.990234	-48.437279
1099.878906	479.770874
1098.768555	102.426903
1097.656250	22.293291
1096.544922	180.276474
1095.432617	550.281860
1094.320313	147.543427
1093.208008	187.789185
1092.095703	472.940460
1090.982422	42.408916
1089.869141	129.885376
1088.755859	71.502045
1087.641602	206.092651
1086.527344	420.646606
1085.413086	37.946518
1084.298828	193.802277
1083.183594	267.391571
1082.069336	373.917694
1080.954102	247.894897
1079.837891	258.213318
1078.722656	200.513336
1077.606445	39.618137
1076.490234	3.258622
1075.373047	206.319885
1074.255859	270.960388
1073.139648	-100.573830
1072.021484	-183.461517
1070.904297	36.185390
1069.786133	-51.217186
1068.667969	149.713364
1067.549805	114.030861
1066.430664	132.312271
1065.312500	38.285797
1064.193359	227.647339
1063.073242	5.081764
1061.954102	250.701447
1060.833984	-11.353885
1059.713867	91.666702
1058.592773	201.741043
1057.472656	134.195572
1056.351563	162.598389
1055.230469	-175.778549
1054.108398	74.806541
1052.987305	117.509384
1051.865234	211.658432
1050.743164	133.109222
1049.620117	-66.677475
1048.497070	170.089172
1047.374023	19.583704
1046.250977	-226.376831
1045.127930	59.542168
1044.003906	109.965927
1042.879883	284.003052
1041.754883	-320.232880
1040.630859	145.247528
1039.505859	-144.028229
1038.380859	-144.313385
1037.254883	-37.404148
1036.129883	134.740631
1035.003906	18.364010
1033.876953	-104.830208
1032.750977	37.300018
1031.624023	-378.615021
1030.497070	151.977249
1029.370117	-117.118271
1028.242188	-325.562439
1027.115234	-162.081558
1025.986328	-328.388947
1024.858398	-324.985779
1023.730469	-68.419685
1022.601563	-306.243744
1021.471680	-355.885315
1020.342773	47.006027
1019.212891	-162.507782
1018.083008	-411.231079
1016.953125	-265.603424
1015.823242	-152.380676
1014.692383	-11.289285
1013.561523	210.936203
1012.430664	-229.261017
1011.298828	-71.698906
1010.166992	-57.635868
1009.035156	178.736450
1007.903320	202.218567
1006.770508	68.484978
1005.637695	478.472107
1004.504883	583.144409
1003.371094	1184.932495
1002.238281	1176.360840
1001.104492	719.603638
999.969727	639.746460
998.835938	31.110176
997.701172	-32.161945
996.566406	177.125259
995.430664	238.707581
994.295898	152.686050
993.160156	46.050415
992.024414	105.639854
990.887695	-104.485336
989.750977	-178.386627
988.614258	155.818100
987.477539	-182.893417
986.340820	-182.684021
985.203125	24.924879
984.065430	-18.454947
982.926758	283.618134
981.789063	249.609985
980.650391	79.955513
979.511719	204.955505
978.372070	7.993253
977.233398	8.979131
976.093750	276.741241
974.953125	303.144104
973.813477	253.802582
972.672852	41.467121
971.532227	-21.380644
970.390625	26.119602
969.250000	85.164017
968.108398	132.800491
966.966797	-260.065887
965.824219	-189.248428
964.681641	-148.189880
963.539063	-327.194183
962.396484	342.198425
961.253906	133.537476
960.110352	19.011978
958.966797	-61.012745
957.822266	358.376984
956.678711	-48.968254
955.534180	-92.047935
954.388672	-73.230347
953.244141	183.625626
952.098633	229.975983
950.953125	40.804611
949.807617	43.867989
948.661133	252.750137
947.514648	13.645682
946.368164	133.465332
945.221680	-400.053986
944.074219	103.638702
942.926758	214.421356
941.779297	441.642181
940.630859	436.028107
939.483398	387.121002
938.334961	381.641876
937.185547	303.247681
936.037109	386.835358
934.887695	114.825485
933.737305	164.349518
932.587891	65.794418
931.437500	213.366119
930.287109	12.467287
929.136719	-195.116409
927.985352	150.608063
926.834961	182.144409
925.682617	-27.460749
924.531250	54.241093
923.378906	-214.281860
922.226563	90.335678
921.074219	-55.237835
919.921875	-125.708931
918.768555	-166.566681
917.615234	28.868498
916.460938	133.410339
915.307617	-7.279914
914.153320	33.725468
912.999023	-245.245560
911.843750	147.534897
910.688477	16.170135
909.533203	-158.196716
908.377930	43.911472
907.221680	182.480515
906.066406	205.425247
904.909180	47.137634
903.752930	-265.091461
902.595703	0.318549
901.438477	256.564606
900.281250	-112.028412
899.123047	322.931702
897.965820	56.332367
896.807617	147.258224
895.648438	369.317383
894.489258	310.931458
893.331055	-77.427200
892.170898	-43.010715
891.011719	147.278229
889.851563	210.999084
888.691406	109.842979
887.531250	-158.327942
886.370117	124.367027
885.208984	-35.361359
884.047852	-161.176331
882.885742	-14.013522
881.724609	15.811459
880.562500	266.557404
879.399414	172.336502
878.237305	154.760986
877.074219	421.048645
875.911133	153.404510
874.747070	268.682129
873.583008	417.662750
872.418945	168.185287
871.254883	89.826996
870.089844	150.972656
868.925781	185.082458
867.759766	187.687576
866.594727	262.210266
865.428711	440.067505
864.262695	575.132629
863.096680	245.098221
861.930664	445.237030
860.763672	535.242493
859.596680	295.189270
858.428711	703.843079
857.260742	-99.365929
856.092773	293.438660
854.924805	562.685852
853.756836	587.379089
852.587891	473.059418
851.418945	358.766602
850.249023	215.379715
849.080078	457.322754
847.910156	421.424622
846.739258	354.174988
845.569336	443.619263
844.398438	371.865479
843.227539	566.369751
842.056641	351.401306
840.884766	217.020721
839.712891	449.348328
838.541016	17.653326
837.368164	381.713165
836.196289	187.007339
835.022461	322.962341
833.849609	358.323120
832.675781	163.675934
831.501953	395.426575
830.328125	256.590515
829.154297	349.819977
827.979492	57.095398
826.804688	29.846197
825.628906	377.136810
824.454102	-327.839661
823.278320	-14.118303
822.102539	52.123032
820.925781	-84.385246
819.749023	68.630257
818.572266	90.187126
817.395508	133.959213
816.217773	35.264744
815.040039	-328.157867
813.862305	-299.980438
812.684570	41.689671
811.505859	-101.475845
810.327148	-269.054840
809.147461	-87.715485
807.968750	-15.351629
806.789063	-131.840759
805.609375	-77.326973
804.428711	79.253883
803.248047	-46.144581
802.067383	-377.875732
800.886719	-281.326172
799.705078	-153.798981
798.523438	-112.842400
797.341797	-433.280487
796.160156	-416.716614
794.977539	-74.465668
793.794922	66.002327
792.611328	228.522812
791.428711	191.655838
790.245117	8.673629
789.060547	-34.818260
787.876953	83.201302
786.692383	289.623535
785.507813	86.771561
784.323242	-62.946262
783.137695	271.490814
781.952148	-46.219036
780.766602	-63.313950
779.580078	-3.111175
778.393555	242.544571
777.207031	293.754944
776.020508	163.904800
774.833008	261.401337
773.645508	263.948792
772.458008	237.791290
771.270508	304.241425
770.082031	84.007011
768.893555	406.104828
767.704102	252.010223
766.514648	247.780960
765.325195	329.432648
764.135742	192.996506
762.946289	505.741974
761.755859	444.113007
760.565430	439.702576
759.374023	444.069794
758.183594	360.416412
756.992188	-22.299490
755.799805	437.191406
754.608398	454.624207
753.416016	432.464569
752.223633	654.157166
751.030273	63.010685
749.837891	282.428406
748.644531	170.198044
747.450195	95.305565
746.256836	105.999985
745.062500	33.289516
743.868164	386.101257
742.672852	-77.035538
741.477539	-307.594147
740.282227	9.884095
739.086914	-102.321846
737.890625	129.451904
736.695313	-2.510168
735.498047	277.241150
734.301758	-21.144415
733.104492	179.614136
731.907227	262.078888
730.709961	-66.822800
729.511719	37.461395
728.313477	113.233864
727.115234	97.115364
725.916992	207.734467
724.717773	132.530106
723.518555	203.691574
722.318359	141.554230
721.119141	332.702301
719.918945	305.414246
718.718750	347.944061
717.517578	12.918061
716.316406	406.648926
715.115234	252.714661
713.914063	268.894470
712.711914	97.545181
711.509766	309.833313
710.307617	-16.233324
709.104492	420.286224
707.902344	131.293686
706.698242	260.474884
705.495117	494.050781
704.291016	70.188400
703.086914	-22.767399
701.882813	-78.735970
700.678711	69.726715
699.473633	65.878349
698.268555	183.732330
697.062500	158.056305
695.857422	34.575840
694.651367	32.776630
693.444336	239.449051
692.238281	-253.184677
691.031250	-165.995956
689.824219	-100.577682
688.616211	305.451965
687.409180	-208.527710
686.200195	-58.623032
684.992188	17.472639
683.784180	-121.096405
682.575195	-42.879055
681.366211	-99.046715
680.156250	-111.864586
678.946289	-133.341415
677.736328	-102.836464
676.526367	-210.882492
675.315430	181.084549
674.104492	23.287527
672.893555	110.036407
671.682617	-30.317513
670.470703	97.552956
669.258789	2.743125
668.046875	355.408142
666.833984	243.399933
665.621094	60.217247
664.408203	-129.286209
663.194336	-186.907440
661.981445	198.131577
660.767578	-36.329113
659.552734	-26.744200
658.338867	103.759155
657.124023	-106.433914
655.908203	-14.510722
654.693359	-41.044582
653.477539	10.191957
652.261719	-108.641006
651.045898	-22.568424
649.829102	205.825470
648.612305	94.122368
647.395508	-86.177086
646.177734	101.910164
644.959961	227.785980
643.742188	128.013947
642.524414	47.963184
641.305664	-36.011677
640.086914	138.386383
638.868164	-116.775444
637.648438	290.423737
636.429688	12.547176
635.208984	12.333758
633.989258	-187.104858
632.768555	-55.322918
631.547852	8.253260
630.327148	181.809769
629.106445	-276.993408
627.884766	-95.773659
626.663086	240.424866
625.440430	277.039368
624.217773	93.609489
622.995117	219.622345
621.772461	292.834015
620.549805	90.568550
619.326172	-70.001564
618.102539	198.638611
616.877930	-92.630402
615.654297	105.171494
614.429688	109.301117
613.204102	-300.365601
611.979492	9.866553
610.753906	-164.093887
609.528320	-90.845978
608.301758	133.352554
607.075195	-17.140038
605.848633	-89.166870
604.622070	160.741669
