# Supplementary material for: Raman spectroscopy accurately differentiates mucosal healing from non-healing and biochemical changes following biological therapy in inflammatory bowel disease
Source: PLoS One. 2021 Jun 2;16(6):e0252210. doi: 10.1371/journal.pone.0252210 (PMC8172032; doi:10.1371/journal.pone.0252210)
Supplement: S4 Dataset — (ZIP) [file pone.0252210.s006.zip › CD Mucosal healing/EC034-1_base sub CR removed_66__X_24008.1__Y_21262.8__Z_370.963__Time_748.txt]

1714.671875	56.927292
1713.695313	67.612015
1712.718750	39.664600
1711.742188	30.564840
1710.764648	-104.480453
1709.787109	135.857605
1708.809570	25.125011
1707.831055	-53.336056
1706.853516	-83.440887
1705.875000	-92.027313
1704.896484	33.355587
1703.916992	-92.834206
1702.938477	-85.037582
1701.958984	-50.390606
1700.979492	56.580811
1700.000000	96.769966
1699.019531	-44.754631
1698.040039	49.155258
1697.059570	1.502585
1696.079102	-86.070648
1695.097656	13.506368
1694.117188	14.381049
1693.135742	-24.665346
1692.154297	-42.192234
1691.172852	-32.874252
1690.190430	-60.777828
1689.208008	-5.820218
1688.225586	46.600353
1687.243164	149.815018
1686.260742	135.845657
1685.277344	58.063946
1684.293945	-120.777969
1683.310547	129.529404
1682.327148	76.256943
1681.343750	49.799938
1680.359375	143.307587
1679.375000	69.255188
1678.390625	6.045988
1677.405273	99.986069
1676.419922	18.500113
1675.435547	70.190704
1674.449219	127.320518
1673.463867	102.202385
1672.478516	79.919083
1671.492188	57.801998
1670.505859	150.080841
1669.519531	133.600784
1668.532227	127.903908
1667.544922	255.100006
1666.557617	95.780571
1665.570313	255.094650
1664.583008	98.824028
1663.594727	200.034637
1662.607422	304.020844
1661.619141	79.391655
1660.629883	244.618958
1659.641602	269.499390
1658.652344	275.972229
1657.663086	258.760193
1656.673828	199.340286
1655.684570	283.061554
1654.694336	83.674332
1653.704102	117.397522
1652.713867	249.143478
1651.723633	158.788849
1650.732422	158.524826
1649.742188	137.259155
1648.750977	76.486893
1647.758789	-68.694359
1646.767578	90.183212
1645.775391	87.982063
1644.784180	67.434036
1643.791992	4.774134
1642.798828	105.936172
1641.806641	91.058327
1640.813477	-31.879093
1639.820313	-57.029392
1638.827148	-126.885040
1637.833008	-75.296593
1636.839844	-57.882133
1635.845703	-177.426849
1634.851563	-141.328949
1633.856445	-65.621689
1632.862305	-132.075043
1631.867188	-77.257576
1630.872070	-138.208603
1629.876953	-72.681015
1628.881836	-72.876953
1627.885742	-36.144127
1626.889648	21.711082
1625.893555	45.442081
1624.897461	-9.631320
1623.900391	-135.577225
1622.903320	-19.580326
1621.906250	-79.609909
1620.909180	-76.481926
1619.912109	-141.568954
1618.914063	77.051018
1617.916016	75.112312
1616.917969	57.495743
1615.919922	21.584101
1614.920898	25.105356
1613.921875	-99.845131
1612.922852	27.084673
1611.923828	-29.522226
1610.924805	-70.320610
1609.924805	59.304039
1608.924805	8.124063
1607.924805	-53.464024
1606.924805	157.410431
1605.923828	48.769394
1604.922852	183.690720
1603.921875	25.440603
1602.920898	-62.049221
1601.919922	33.673512
1600.917969	-69.409988
1599.916016	-117.500809
1598.914063	-45.272606
1597.912109	26.949602
1596.909180	-34.124287
1595.906250	1.525300
1594.903320	55.465012
1593.900391	-81.260460
1592.896484	-82.132469
1591.893555	-7.282147
1590.889648	15.342705
1589.885742	-16.833054
1588.880859	115.370964
1587.876953	-34.178787
1586.872070	82.330772
1585.867188	47.570671
1584.862305	51.923698
1583.856445	212.634338
1582.851563	245.600876
1581.845703	46.700508
1580.839844	178.636597
1579.833008	34.493549
1578.827148	260.068756
1577.820313	152.380524
1576.813477	86.356514
1575.806641	64.569221
1574.798828	144.209534
1573.791992	288.807556
1572.784180	191.524689
1571.775391	78.660500
1570.767578	134.741913
1569.759766	182.975555
1568.750977	101.272575
1567.742188	157.220230
1566.732422	44.332195
1565.723633	35.300873
1564.713867	31.425608
1563.704102	-3.624062
1562.694336	-46.480328
1561.684570	-6.357384
1560.673828	90.754517
1559.664063	45.189003
1558.652344	-49.655518
1557.641602	135.383163
1556.630859	190.747971
1555.619141	111.336784
1554.607422	78.528748
1553.595703	138.899963
1552.583984	87.878609
1551.571289	137.763382
1550.558594	102.182755
1549.545898	131.240295
1548.533203	-13.066329
1547.519531	21.061960
1546.506836	194.734833
1545.493164	29.656343
1544.479492	187.628296
1543.464844	242.120132
1542.451172	20.131216
1541.436523	149.412155
1540.421875	273.412598
1539.407227	-20.909595
1538.391602	56.489101
1537.375977	33.155258
1536.361328	48.469700
1535.344727	130.767914
1534.329102	96.925888
1533.312500	148.110519
1532.296875	132.192795
1531.280273	59.515701
1530.262695	174.887817
1529.246094	148.467667
1528.228516	24.120945
1527.210938	-10.118567
1526.193359	48.265526
1525.175781	31.917082
1524.157227	-5.082750
1523.138672	42.763580
1522.120117	-84.384361
1521.101563	-34.106232
1520.082031	54.642841
1519.063477	71.315926
1518.043945	-112.547020
1517.024414	-42.029919
1516.003906	48.934410
1514.983398	-1.465814
1513.963867	194.596573
1512.943359	85.004303
1511.921875	142.217804
1510.901367	32.547337
1509.879883	161.446594
1508.858398	0.377298
1507.836914	-42.725243
1506.815430	37.190060
1505.792969	-147.027267
1504.770508	53.188805
1503.748047	53.395790
1502.725586	-66.863449
1501.702148	12.627648
1500.678711	-123.072830
1499.655273	-71.895592
1498.631836	-130.864075
1497.608398	-102.866463
1496.583984	-51.924660
1495.559570	9.163379
1494.535156	-85.835190
1493.510742	-168.071640
1492.485352	41.071144
1491.460938	68.615074
1490.435547	-29.122242
1489.409180	-34.918644
1488.383789	138.018692
1487.357422	195.908447
1486.331055	253.715561
1485.304688	183.819656
1484.278320	172.589630
1483.250977	120.480179
1482.224609	68.344894
1481.197266	100.328232
1480.168945	114.389336
1479.141602	95.259102
1478.113281	101.564156
1477.084961	138.391586
1476.056641	213.365311
1475.028320	224.583374
1473.999023	299.400543
1472.969727	249.389557
1471.940430	395.344238
1470.911133	571.727478
1469.881836	427.413696
1468.851563	448.450928
1467.821289	400.769531
1466.791016	391.205475
1465.759766	457.858429
1464.729492	702.358521
1463.698242	646.867615
1462.666992	606.604858
1461.635742	515.522888
1460.603516	470.143707
1459.571289	439.980499
1458.539063	671.239929
1457.506836	643.515747
1456.474609	572.638611
1455.441406	560.094788
1454.408203	529.772583
1453.375000	540.002808
1452.341797	461.473877
1451.307617	745.375610
1450.274414	747.868408
1449.240234	768.060547
1448.205078	783.145447
1447.170898	671.591797
1446.135742	666.391052
1445.100586	542.202026
1444.065430	607.849426
1443.030273	595.014099
1441.994141	683.343201
1440.958984	592.060852
1439.921875	546.298584
1438.885742	563.749878
1437.849609	487.663940
1436.812500	522.774231
1435.775391	274.903107
1434.738281	471.676239
1433.701172	279.459015
1432.663086	390.279327
1431.625000	198.137802
1430.586914	127.209885
1429.548828	119.385834
1428.509766	187.231155
1427.470703	262.611237
1426.431641	350.565247
1425.392578	186.381912
1424.353516	60.076427
1423.313477	16.975554
1422.273438	104.902664
1421.233398	-132.132874
1420.193359	94.303604
1419.152344	-9.185268
1418.111328	174.340042
1417.070313	2.943572
1416.029297	0.210840
1414.987305	42.761597
1413.946289	12.377028
1412.904297	-38.106247
1411.862305	-101.125267
1410.819336	49.532036
1409.776367	-116.485962
1408.734375	-96.493866
1407.691406	-56.405910
1406.647461	-84.130234
1405.604492	11.212154
1404.560547	-41.577057
1403.516602	-212.277405
1402.472656	-61.712650
1401.427734	-187.143250
1400.382813	-59.181858
1399.337891	3.554287
1398.292969	-11.427574
1397.248047	-48.933681
1396.202148	214.304901
1395.156250	-11.088335
1394.110352	46.691185
1393.064453	21.834244
1392.018555	72.131714
1390.971680	132.445404
1389.924805	-57.502750
1388.877930	7.883245
1387.830078	-34.300835
1386.782227	53.624313
1385.734375	-18.486055
1384.686523	84.470856
1383.638672	57.449398
1382.589844	-46.996037
1381.541016	-103.888054
1380.492188	76.579697
1379.443359	-140.061813
1378.394531	-22.000883
1377.344727	43.622681
1376.294922	-112.856575
1375.245117	80.098106
1374.194336	-11.381003
1373.143555	24.422785
1372.092773	-17.043652
1371.041992	63.710983
1369.991211	74.688217
1368.939453	-36.404324
1367.887695	9.557465
1366.835938	48.074589
1365.784180	116.508385
1364.731445	-1.780072
1363.679688	84.158470
1362.626953	18.291796
1361.573242	79.394905
1360.520508	-197.791306
1359.466797	-91.796837
1358.413086	-72.826279
1357.359375	-145.794785
1356.305664	-37.237160
1355.250977	-152.326660
1354.196289	-3.962482
1353.141602	94.713600
1352.086914	-92.185326
1351.031250	71.123680
1349.975586	63.139584
1348.919922	32.878269
1347.864258	109.377563
1346.808594	81.711418
1345.751953	101.230354
1344.695313	110.878792
1343.638672	63.561192
1342.581055	3.922139
1341.523438	122.782310
1340.466797	95.483131
1339.408203	-6.065605
1338.350586	288.715302
1337.291992	125.387581
1336.234375	88.434456
1335.174805	26.797064
1334.116211	123.601227
1333.057617	118.999535
1331.998047	89.720947
1330.938477	231.124985
1329.878906	130.259460
1328.818359	-49.599171
1327.757813	180.869812
1326.697266	230.950531
1325.636719	51.361126
1324.576172	190.463333
1323.514648	188.832138
1322.453125	34.221008
1321.391602	99.370529
1320.330078	115.203873
1319.267578	239.619919
1318.205078	151.945602
1317.142578	306.001984
1316.080078	272.698059
1315.016602	180.310760
1313.953125	142.229767
1312.889648	114.075859
1311.826172	61.360020
1310.761719	87.518074
1309.698242	79.257103
1308.633789	24.285028
1307.569336	149.034042
1306.503906	256.557343
1305.438477	152.547211
1304.373047	21.585323
1303.307617	202.989639
1302.242188	322.914093
1301.175781	133.173706
1300.109375	248.249588
1299.042969	161.888351
1297.976563	80.529488
1296.909180	117.117638
1295.841797	35.902634
1294.774414	65.222862
1293.707031	170.651062
1292.638672	197.572952
1291.571289	94.535454
1290.502930	-47.648003
1289.433594	70.161354
1288.365234	286.017944
1287.295898	-5.464717
1286.226563	124.650154
1285.157227	164.119293
1284.086914	-68.232338
1283.017578	-35.993870
1281.947266	74.608231
1280.876953	65.280518
1279.805664	-59.007885
1278.734375	195.990494
1277.663086	181.876068
1276.591797	182.480713
1275.520508	178.236359
1274.448242	210.695297
1273.375977	186.974365
1272.303711	138.870743
1271.231445	271.580963
1270.158203	323.679443
1269.085938	326.962585
1268.011719	47.116890
1266.938477	292.137543
1265.865234	405.326935
1264.791016	352.618408
1263.716797	370.693909
1262.641602	393.668976
1261.567383	389.851257
1260.492188	503.053680
1259.416992	272.656799
1258.341797	344.479584
1257.265625	287.207550
1256.190430	456.457153
1255.114258	240.992752
1254.037109	373.717896
1252.960938	231.423721
1251.883789	342.246735
1250.806641	307.097473
1249.729492	342.512726
1248.652344	173.699173
1247.574219	97.352280
1246.496094	446.363373
1245.417969	362.741913
1244.338867	135.850845
1243.260742	164.092651
1242.181641	172.912842
1241.102539	269.140656
1240.022461	285.247040
1238.943359	252.831558
1237.863281	208.314011
1236.783203	161.403915
1235.702148	233.348145
1234.622070	57.984940
1233.541016	74.194626
1232.459961	320.623688
1231.377930	261.680176
1230.296875	134.949799
1229.214844	42.185535
1228.132813	225.485001
1227.050781	333.669128
1225.967773	-25.271448
1224.884766	-134.832413
1223.801758	176.571350
1222.718750	171.016663
1221.634766	37.313011
1220.550781	65.638039
1219.466797	118.119850
1218.382813	119.834297
1217.298828	138.457809
1216.213867	26.645115
1215.128906	-22.337259
1214.042969	218.401733
1212.958008	200.768539
1211.872070	195.202301
1210.786133	61.764988
1209.700195	159.938232
1208.613281	91.663879
1207.526367	23.412121
1206.439453	49.189022
1205.352539	127.963074
1204.265625	-39.064812
1203.177734	196.244934
1202.089844	-57.446995
1201.001953	-111.194069
1199.913086	75.790733
1198.824219	-79.072090
1197.735352	25.983849
1196.646484	-44.632492
1195.557617	-148.904709
1194.467773	-185.821701
1193.377930	-119.367645
1192.288086	-21.717047
1191.197266	-39.470627
1190.106445	113.333290
1189.015625	-7.762002
1187.924805	-73.594536
1186.833984	31.035744
1185.742188	-116.429459
1184.650391	33.711414
1183.557617	-104.139992
1182.465820	-16.481167
1181.373047	-115.939369
1180.280273	-153.041931
1179.187500	71.120728
1178.093750	-35.559059
1177.000977	152.483963
1175.907227	163.153625
1174.812500	-10.615599
1173.718750	-31.097635
1172.624023	-118.627045
1171.529297	78.649475
1170.434570	-23.282227
1169.338867	-34.297527
1168.244141	-143.395142
1167.148438	17.717632
1166.051758	56.804420
1164.956055	12.192403
1163.859375	5.797176
1162.762695	-38.851391
1161.666016	121.888893
1160.568359	41.345165
1159.470703	53.909229
1158.373047	-48.133617
1157.275391	-49.943382
1156.176758	-13.618290
1155.079102	-56.055153
1153.979492	75.565208
1152.880859	161.793640
1151.782227	-78.602356
1150.682617	95.717400
1149.583008	-54.098076
1148.482422	-20.475761
1147.382813	-27.388596
1146.282227	39.467907
1145.181641	56.268341
1144.080078	42.082241
1142.979492	37.383263
1141.877930	58.810650
1140.776367	265.686646
1139.673828	206.130981
1138.572266	-22.209023
1137.469727	25.192883
1136.367188	-36.763741
1135.263672	55.671646
1134.161133	114.778503
1133.057617	458.744965
1131.954102	199.550888
1130.849609	187.258224
1129.745117	234.250717
1128.641602	333.373199
1127.536133	356.509247
1126.431641	325.060455
1125.326172	426.339172
1124.220703	39.288918
1123.115234	339.548431
1122.009766	234.527008
1120.903320	304.779114
1119.796875	341.807068
1118.690430	331.429352
1117.583008	126.930389
1116.475586	227.741821
1115.368164	304.808685
1114.260742	358.149170
1113.152344	205.691696
1112.044922	166.748062
1110.936523	134.871567
1109.827148	55.704437
1108.718750	326.197906
1107.609375	239.860184
1106.500000	245.621902
1105.389648	206.481567
1104.280273	323.111938
1103.169922	260.297852
1102.059570	247.021851
1100.948242	165.305893
1099.837891	225.089539
1098.726563	364.969025
1097.615234	353.888977
1096.502930	241.440552
1095.390625	268.016724
1094.278320	202.680405
1093.166016	248.025772
1092.053711	269.771027
1090.940430	279.699646
1089.827148	299.004608
1088.713867	311.208832
1087.599609	349.247131
1086.485352	361.367249
1085.371094	307.615601
1084.256836	260.909698
1083.141602	343.449890
1082.027344	395.381927
1080.912109	271.075745
1079.795898	254.826767
1078.680664	276.129486
1077.564453	276.263977
1076.448242	311.573914
1075.331055	262.368073
1074.213867	145.129883
1073.096680	262.449799
1071.979492	138.181000
1070.862305	93.649292
1069.744141	149.887924
1068.625977	124.069000
1067.507813	37.330853
1066.388672	147.340515
1065.270508	254.942657
1064.151367	207.964798
1063.031250	186.728882
1061.912109	92.951759
1060.791992	263.543915
1059.671875	256.288910
1058.550781	190.558823
1057.430664	164.589203
1056.309570	246.122467
1055.188477	238.811432
1054.066406	215.130676
1052.945313	105.036530
1051.823242	102.387596
1050.700195	64.706062
1049.578125	129.730576
1048.455078	138.708359
1047.332031	210.659500
1046.208984	140.295700
1045.084961	160.892288
1043.960938	29.938154
1042.836914	101.812958
1041.712891	306.470612
1040.587891	107.992096
1039.462891	9.754017
1038.337891	174.687820
1037.212891	220.811844
1036.086914	285.528412
1034.960938	150.094955
1033.834961	12.397056
1032.708984	46.878826
1031.582031	181.331268
1030.455078	125.089958
1029.328125	252.494537
1028.200195	-94.202065
1027.072266	-217.707260
1025.944336	-139.079834
1024.816406	88.133125
1023.687500	-21.385731
1022.558594	20.021381
1021.429688	42.853283
1020.300781	-17.834576
1019.170898	-62.253075
1018.041016	-90.407555
1016.911133	-44.351952
1015.780273	-16.851803
1014.649414	91.752541
1013.518555	40.466717
1012.387695	-105.744675
1011.255859	153.360687
1010.124023	72.040024
1008.992188	-2.281123
1007.860352	164.107925
1006.727539	131.472977
1005.594727	392.617065
1004.461914	364.608276
1003.329102	424.483429
1002.195313	410.384369
1001.061523	606.596436
999.927734	326.826416
998.792969	86.471985
997.658203	97.953209
996.523438	118.687721
995.388672	234.069733
994.252930	153.277298
993.117188	132.532089
991.981445	236.372818
990.844727	24.275454
989.708984	224.976395
988.572266	-21.534903
987.434570	137.655289
986.297852	87.161110
985.160156	59.749489
984.022461	62.317574
982.884766	48.800468
981.746094	189.528793
980.607422	132.329254
979.468750	75.190651
978.329102	160.710251
977.190430	158.847305
976.050781	-84.371101
974.910156	102.356369
973.770508	-97.004425
972.629883	-6.776828
971.489258	170.723923
970.348633	54.258961
969.207031	201.889587
968.065430	211.778961
966.923828	-7.761067
965.781250	151.363113
964.639648	129.264145
963.496094	-5.149818
962.353516	105.838676
961.210938	21.999958
960.067383	-18.225584
958.923828	46.988846
957.779297	190.081726
956.635742	19.450247
955.491211	77.863716
954.345703	-30.788900
953.201172	-102.733727
952.055664	102.199112
950.910156	-79.442284
949.764648	171.204514
948.618164	30.863297
947.471680	-127.653336
946.325195	157.228882
945.178711	163.320572
944.031250	116.920807
942.883789	123.103668
941.736328	279.991241
940.587891	21.473463
939.439453	11.829358
938.291016	-6.891335
937.142578	161.452911
935.993164	140.509003
934.843750	103.661163
933.694336	183.105560
932.544922	30.146736
931.394531	-70.305626
930.244141	-75.015961
929.093750	120.685463
927.942383	61.383186
926.791016	-47.917858
925.639648	-2.405415
924.488281	31.753256
923.335938	-2.290818
922.183594	-11.267297
921.031250	-138.402084
919.877930	-51.812649
918.724609	96.122749
917.571289	-53.543533
916.417969	-57.755230
915.263672	3.916153
914.109375	-27.469379
912.955078	-165.463043
911.800781	-28.822128
910.645508	-191.627838
909.490234	-36.829147
908.334961	-81.584770
907.178711	-49.216095
906.022461	-23.625380
904.866211	-34.261414
903.709961	-83.364998
902.552734	118.955437
901.395508	26.889227
900.238281	32.229717
899.080078	-93.652977
897.921875	-137.996399
896.763672	-55.620525
895.605469	182.780594
894.446289	-55.937504
893.287109	-50.401207
892.127930	27.473734
890.967773	69.190338
889.807617	99.622108
888.647461	-30.263931
887.487305	-53.953899
886.326172	-7.639064
885.165039	-47.071075
884.003906	37.620361
882.842773	68.162964
881.680664	85.182861
880.518555	102.215408
879.356445	-13.718767
878.193359	41.674480
877.030273	-107.945580
875.867188	3.788351
874.703125	119.989761
873.540039	15.532573
872.375977	-7.835832
871.210938	36.325096
870.046875	145.719254
868.881836	-1.323898
867.716797	78.818611
866.550781	257.847229
865.385742	135.637573
864.219727	168.533875
863.052734	-70.396439
861.886719	56.876514
860.719727	-24.724916
859.552734	160.852798
858.384766	133.138245
857.217773	-24.699100
856.049805	171.973099
854.880859	159.981064
853.712891	24.674891
852.543945	286.204529
851.375000	195.753342
850.205078	461.595062
849.036133	158.333694
847.866211	67.966843
846.696289	20.178862
845.525391	97.760063
844.354492	152.918259
843.183594	125.258003
842.012695	207.209015
840.840820	76.658287
839.668945	163.033401
838.497070	-18.879425
837.324219	87.564583
836.151367	140.323334
834.978516	-25.858946
833.805664	84.934860
832.631836	84.027260
831.458008	76.406517
830.284180	33.066902
829.110352	130.285919
827.935547	11.077473
826.760742	101.524651
825.584961	-17.662354
824.410156	50.416965
823.234375	11.476751
822.058594	-56.431034
820.881836	47.174297
819.705078	115.077187
818.528320	4.818953
817.351563	70.422356
816.173828	-95.459084
814.996094	-23.243879
813.818359	-135.699249
812.639648	109.878143
811.461914	-58.191624
810.283203	-1.728824
809.103516	90.227859
807.923828	-100.026939
806.745117	145.099380
805.564453	-11.834999
804.384766	-44.407696
803.204102	65.045227
802.023438	-27.509480
800.842773	66.293068
799.661133	102.350517
798.479492	-240.810654
797.297852	16.915730
796.115234	-80.124443
794.932617	-8.754130
793.750000	-28.279181
792.567383	7.538533
791.383789	-3.196308
790.200195	-171.132599
789.016602	-33.611233
787.832031	148.061356
786.648438	55.312424
785.463867	70.936363
784.278320	119.682190
783.092773	212.579102
781.908203	73.346863
780.721680	152.881409
779.536133	102.014725
778.349609	112.972702
777.163086	-10.794250
775.975586	-116.879623
774.789063	77.189644
773.601563	-55.411392
772.413086	3.923056
771.225586	-128.664719
770.037109	38.628185
768.848633	14.037781
767.660156	35.706215
766.470703	94.785179
765.281250	37.062603
764.091797	54.211021
762.901367	205.622391
761.710938	101.600464
760.520508	13.003403
759.330078	320.441376
758.138672	38.214619
756.947266	171.721802
755.755859	131.454071
754.563477	176.903061
753.371094	138.802628
752.178711	61.151779
750.986328	227.326538
749.792969	213.332321
748.599609	39.057430
747.405273	161.160614
746.211914	52.778881
745.017578	225.249191
743.823242	257.248108
742.627930	172.995010
741.433594	51.502094
740.238281	-87.480576
739.041992	-66.443901
737.846680	92.598053
736.650391	124.520393
735.454102	-91.021576
734.256836	41.623280
733.059570	-116.898483
731.862305	55.073719
730.665039	178.837219
729.466797	-38.660877
728.268555	78.509232
727.070313	-66.710548
725.872070	-74.159592
724.672852	-123.117287
723.473633	59.527824
722.273438	128.520782
721.074219	188.762665
719.874023	54.693264
718.673828	112.767731
717.472656	135.916702
716.271484	324.870697
715.070313	219.316681
713.869141	-16.997805
712.666992	-26.460495
711.464844	236.542786
710.262695	268.475311
709.059570	15.037234
707.856445	177.737137
706.653320	216.275482
705.450195	124.210167
704.246094	6.100667
703.041992	-40.115013
701.837891	172.599380
700.632813	146.007385
699.428711	12.920938
698.222656	140.797531
697.017578	12.194159
695.811523	48.827206
694.605469	211.480713
693.399414	191.661194
692.192383	-3.988199
690.986328	202.103271
689.778320	-12.908517
688.571289	28.263582
687.363281	6.547732
686.155273	-71.505341
684.947266	19.649235
683.738281	158.493988
682.529297	-84.128845
681.320313	-103.416946
680.111328	-59.831852
678.901367	42.248215
677.691406	53.378658
676.481445	157.627777
675.270508	64.915764
674.059570	-118.595139
672.848633	33.321041
671.636719	81.384819
670.425781	-39.196957
669.213867	-127.267998
668.000977	-51.018105
666.789063	-147.638687
665.576172	-4.406610
664.362305	143.096024
663.149414	5.525589
661.935547	176.730560
660.721680	62.974934
659.507813	-104.668266
658.292969	169.999451
657.078125	187.881821
655.863281	35.401566
654.647461	87.770866
653.431641	94.834877
652.215820	104.022171
651.000000	255.351791
649.783203	182.579346
648.566406	127.018349
647.349609	155.385941
646.132813	78.215240
644.915039	-26.964500
643.697266	220.630432
642.478516	143.254807
641.259766	285.142731
640.041992	248.425644
638.822266	147.123505
637.603516	249.873428
636.383789	202.050430
635.164063	-9.137845
633.943359	28.687042
632.723633	218.739349
631.502930	71.535385
630.281250	29.330814
629.060547	137.097839
627.838867	175.935867
626.617188	154.457596
625.394531	87.689232
624.172852	290.727966
622.950195	204.071182
621.726563	219.954025
620.503906	36.288422
619.280273	-143.386108
618.056641	-25.784510
616.832031	67.798798
615.608398	167.326797
614.383789	292.015839
613.158203	16.168423
611.933594	41.464878
610.708008	-141.180252
609.482422	158.763443
608.255859	126.729805
607.030273	-70.417458
605.803711	88.576340
604.576172	-37.227844
