# Supplementary material for: Raman spectroscopy accurately differentiates mucosal healing from non-healing and biochemical changes following biological therapy in inflammatory bowel disease
Source: PLoS One. 2021 Jun 2;16(6):e0252210. doi: 10.1371/journal.pone.0252210 (PMC8172032; doi:10.1371/journal.pone.0252210)
Supplement: S4 Dataset — (ZIP) [file pone.0252210.s006.zip › CD Mucosal healing/EC034-1_base sub CR removed_56__X_24005.1__Y_21261.8__Z_371.096__Time_634.txt]

1714.671875	54.131729
1713.695313	41.191132
1712.718750	-21.374353
1711.742188	-38.501976
1710.764648	-10.221586
1709.787109	-27.667557
1708.809570	45.870480
1707.831055	-14.714653
1706.853516	-112.864960
1705.875000	-18.271275
1704.896484	25.329050
1703.916992	28.674562
1702.938477	23.946352
1701.958984	-39.702351
1700.979492	-7.063845
1700.000000	-14.580250
1699.019531	-161.152725
1698.040039	-29.655403
1697.059570	-31.850666
1696.079102	131.621353
1695.097656	140.094543
1694.117188	-0.946840
1693.135742	85.050583
1692.154297	8.220698
1691.172852	8.873755
1690.190430	228.366241
1689.208008	2.335889
1688.225586	45.849861
1687.243164	22.764097
1686.260742	138.397629
1685.277344	48.836449
1684.293945	34.022640
1683.310547	125.879433
1682.327148	-0.596975
1681.343750	19.551762
1680.359375	87.716095
1679.375000	6.921305
1678.390625	-1.863750
1677.405273	117.174423
1676.419922	39.464817
1675.435547	166.701782
1674.449219	83.964401
1673.463867	240.645462
1672.478516	110.396034
1671.492188	413.413513
1670.505859	418.943146
1669.519531	315.740967
1668.532227	210.074585
1667.544922	32.941681
1666.557617	259.442932
1665.570313	239.244827
1664.583008	473.881805
1663.594727	403.570129
1662.607422	251.266754
1661.619141	308.613464
1660.629883	403.196320
1659.641602	219.686142
1658.652344	497.377625
1657.663086	242.741302
1656.673828	239.949570
1655.684570	377.641541
1654.694336	436.026367
1653.704102	65.857140
1652.713867	235.739807
1651.723633	331.651855
1650.732422	224.052170
1649.742188	119.318855
1648.750977	72.942612
1647.758789	76.956146
1646.767578	144.552139
1645.775391	32.644371
1644.784180	2.826520
1643.791992	57.669094
1642.798828	46.642803
1641.806641	146.635513
1640.813477	-48.800114
1639.820313	46.197548
1638.827148	85.918236
1637.833008	57.205578
1636.839844	41.842979
1635.845703	-62.988285
1634.851563	-80.665482
1633.856445	-253.640091
1632.862305	-118.206749
1631.867188	-16.934261
1630.872070	-52.479019
1629.876953	-166.842834
1628.881836	-57.324451
1627.885742	-95.074043
1626.889648	-114.264366
1625.893555	-80.719681
1624.897461	-31.289171
1623.900391	-100.062630
1622.903320	-45.157310
1621.906250	-58.480133
1620.909180	30.775347
1619.912109	120.102547
1618.914063	93.952148
1617.916016	39.039177
1616.917969	-15.746040
1615.919922	73.928215
1614.920898	71.827873
1613.921875	1.623048
1612.922852	-0.272081
1611.923828	-23.052708
1610.924805	-37.872040
1609.924805	-39.499409
1608.924805	-9.601161
1607.924805	-3.214804
1606.924805	84.438553
1605.923828	22.865757
1604.922852	-80.497833
1603.921875	46.585175
1602.920898	-4.268918
1601.919922	67.926804
1600.917969	17.209280
1599.916016	-36.044533
1598.914063	-5.555228
1597.912109	124.304764
1596.909180	128.709351
1595.906250	28.641729
1594.903320	-24.318336
1593.900391	-4.085717
1592.896484	37.062538
1591.893555	-36.637199
1590.889648	46.327740
1589.885742	113.629372
1588.880859	-53.876358
1587.876953	-85.649040
1586.872070	31.255939
1585.867188	142.914368
1584.862305	-68.685112
1583.856445	121.158371
1582.851563	251.005173
1581.845703	148.959854
1580.839844	-10.331422
1579.833008	181.967590
1578.827148	171.129700
1577.820313	157.691757
1576.813477	40.169624
1575.806641	149.031677
1574.798828	114.780312
1573.791992	-7.881305
1572.784180	72.289352
1571.775391	79.626953
1570.767578	-45.592426
1569.759766	166.993622
1568.750977	93.720634
1567.742188	-2.917626
1566.732422	-83.962082
1565.723633	89.410095
1564.713867	125.118652
1563.704102	249.006226
1562.694336	58.894646
1561.684570	86.705902
1560.673828	57.415710
1559.664063	105.880684
1558.652344	141.320129
1557.641602	119.690018
1556.630859	38.432968
1555.619141	58.189735
1554.607422	168.535522
1553.595703	113.069374
1552.583984	73.109604
1551.571289	105.582077
1550.558594	241.493011
1549.545898	126.343452
1548.533203	210.349823
1547.519531	211.509232
1546.506836	222.952942
1545.493164	19.786341
1544.479492	51.816963
1543.464844	-1.494780
1542.451172	20.067459
1541.436523	162.936890
1540.421875	145.589905
1539.407227	169.487900
1538.391602	131.361206
1537.375977	38.992653
1536.361328	103.969093
1535.344727	163.682297
1534.329102	-55.205460
1533.312500	159.064484
1532.296875	226.246307
1531.280273	-46.856606
1530.262695	61.409687
1529.246094	76.821861
1528.228516	117.901749
1527.210938	133.138824
1526.193359	-78.250107
1525.175781	-19.377794
1524.157227	-60.968952
1523.138672	-66.603493
1522.120117	105.163559
1521.101563	53.049202
1520.082031	-4.268600
1519.063477	-77.060654
1518.043945	107.088310
1517.024414	-42.943439
1516.003906	117.834412
1514.983398	-11.754823
1513.963867	61.487492
1512.943359	-19.418959
1511.921875	130.621338
1510.901367	72.667641
1509.879883	-44.354942
1508.858398	51.486931
1507.836914	160.028854
1506.815430	-67.427200
1505.792969	-53.916748
1504.770508	120.964699
1503.748047	13.842408
1502.725586	126.993561
1501.702148	24.873226
1500.678711	-123.373970
1499.655273	-94.992256
1498.631836	-2.712626
1497.608398	-51.294392
1496.583984	38.215828
1495.559570	32.969040
1494.535156	40.434055
1493.510742	-36.554085
1492.485352	136.920242
1491.460938	85.350311
1490.435547	-22.492338
1489.409180	45.898624
1488.383789	198.477905
1487.357422	93.007423
1486.331055	58.992565
1485.304688	185.724136
1484.278320	240.878708
1483.250977	79.068817
1482.224609	238.666077
1481.197266	229.803848
1480.168945	164.777267
1479.141602	204.234299
1478.113281	314.962769
1477.084961	145.291595
1476.056641	210.001007
1475.028320	221.133499
1473.999023	204.181137
1472.969727	464.677216
1471.940430	478.102722
1470.911133	488.919189
1469.881836	308.852783
1468.851563	372.995941
1467.821289	543.869141
1466.791016	696.815735
1465.759766	679.315430
1464.729492	539.783386
1463.698242	512.055542
1462.666992	646.878845
1461.635742	565.702148
1460.603516	507.357880
1459.571289	817.122375
1458.539063	773.886108
1457.506836	735.699463
1456.474609	667.038879
1455.441406	694.750244
1454.408203	828.925659
1453.375000	785.513611
1452.341797	719.266296
1451.307617	640.328491
1450.274414	878.141602
1449.240234	718.063538
1448.205078	818.897827
1447.170898	863.953735
1446.135742	739.320496
1445.100586	726.086121
1444.065430	958.307556
1443.030273	633.765869
1441.994141	881.024048
1440.958984	513.591980
1439.921875	634.286255
1438.885742	729.635681
1437.849609	645.473694
1436.812500	566.373047
1435.775391	659.082458
1434.738281	382.962708
1433.701172	510.993652
1432.663086	325.876770
1431.625000	287.231079
1430.586914	127.453888
1429.548828	280.604645
1428.509766	262.135345
1427.470703	273.931610
1426.431641	207.548904
1425.392578	141.189774
1424.353516	223.562027
1423.313477	23.658215
1422.273438	156.395645
1421.233398	137.947495
1420.193359	33.886345
1419.152344	-47.475952
1418.111328	34.819397
1417.070313	-104.382088
1416.029297	28.225536
1414.987305	118.010292
1413.946289	19.145695
1412.904297	88.797661
1411.862305	-2.462806
1410.819336	-174.109940
1409.776367	-101.917526
1408.734375	-27.219948
1407.691406	-5.294524
1406.647461	127.128059
1405.604492	-99.516335
1404.560547	45.459911
1403.516602	69.930809
1402.472656	29.176800
1401.427734	-44.156620
1400.382813	-42.191647
1399.337891	7.441001
1398.292969	-128.436783
1397.248047	106.725891
1396.202148	113.771393
1395.156250	113.327805
1394.110352	223.129089
1393.064453	24.886717
1392.018555	-12.995941
1390.971680	-0.771632
1389.924805	66.542480
1388.877930	18.765238
1387.830078	46.086842
1386.782227	-29.108654
1385.734375	-1.710463
1384.686523	-104.283096
1383.638672	45.675316
1382.589844	-39.295284
1381.541016	-111.693939
1380.492188	-29.150166
1379.443359	-43.992241
1378.394531	-88.743759
1377.344727	23.826778
1376.294922	-60.764359
1375.245117	34.381550
1374.194336	-0.192875
1373.143555	-7.266958
1372.092773	-51.690571
1371.041992	48.551136
1369.991211	6.730332
1368.939453	-44.994465
1367.887695	-24.392181
1366.835938	48.563190
1365.784180	106.600777
1364.731445	75.028664
1363.679688	-33.634228
1362.626953	39.477222
1361.573242	37.961365
1360.520508	-100.309738
1359.466797	-106.652336
1358.413086	-63.201752
1357.359375	-39.598629
1356.305664	-23.402105
1355.250977	82.299767
1354.196289	113.484642
1353.141602	-76.350021
1352.086914	-57.438725
1351.031250	281.804962
1349.975586	69.895966
1348.919922	83.981575
1347.864258	-73.080009
1346.808594	119.765663
1345.751953	156.336700
1344.695313	185.517242
1343.638672	118.065331
1342.581055	-8.782854
1341.523438	288.226746
1340.466797	57.478226
1339.408203	54.760708
1338.350586	170.982605
1337.291992	190.656006
1336.234375	59.396797
1335.174805	71.787704
1334.116211	61.975582
1333.057617	54.707565
1331.998047	186.001541
1330.938477	176.363663
1329.878906	169.268494
1328.818359	236.384430
1327.757813	152.804306
1326.697266	79.208206
1325.636719	178.607712
1324.576172	240.988068
1323.514648	234.273758
1322.453125	259.716858
1321.391602	218.582809
1320.330078	105.980774
1319.267578	158.760727
1318.205078	263.373138
1317.142578	266.912506
1316.080078	162.048477
1315.016602	165.732727
1313.953125	186.728424
1312.889648	264.439545
1311.826172	182.085968
1310.761719	208.175720
1309.698242	162.925095
1308.633789	83.293930
1307.569336	43.132790
1306.503906	177.730164
1305.438477	213.938904
1304.373047	247.734146
1303.307617	320.914276
1302.242188	224.509048
1301.175781	167.524460
1300.109375	287.535187
1299.042969	26.784834
1297.976563	367.934479
1296.909180	303.832550
1295.841797	315.920135
1294.774414	121.887550
1293.707031	67.868011
1292.638672	65.444473
1291.571289	308.362305
1290.502930	90.196747
1289.433594	266.908264
1288.365234	188.673019
1287.295898	186.493286
1286.226563	245.619614
1285.157227	125.950722
1284.086914	131.284714
1283.017578	73.007179
1281.947266	5.009984
1280.876953	223.443756
1279.805664	50.320137
1278.734375	168.439529
1277.663086	66.427162
1276.591797	314.185547
1275.520508	229.389679
1274.448242	152.006439
1273.375977	301.964874
1272.303711	153.833984
1271.231445	320.909821
1270.158203	365.846405
1269.085938	88.518776
1268.011719	404.518646
1266.938477	371.429352
1265.865234	418.911743
1264.791016	417.619476
1263.716797	404.169678
1262.641602	454.155487
1261.567383	489.529541
1260.492188	449.363861
1259.416992	314.215820
1258.341797	335.076721
1257.265625	280.450928
1256.190430	364.683380
1255.114258	366.130493
1254.037109	355.433014
1252.960938	349.635864
1251.883789	280.608368
1250.806641	294.341156
1249.729492	259.453003
1248.652344	229.466797
1247.574219	432.876007
1246.496094	259.519287
1245.417969	324.378204
1244.338867	379.509094
1243.260742	157.765549
1242.181641	288.218872
1241.102539	207.428436
1240.022461	347.553741
1238.943359	242.551682
1237.863281	147.313568
1236.783203	304.379639
1235.702148	279.517334
1234.622070	371.049713
1233.541016	254.098602
1232.459961	139.631439
1231.377930	323.225800
1230.296875	269.366760
1229.214844	329.357391
1228.132813	125.418999
1227.050781	127.329926
1225.967773	330.112640
1224.884766	220.682236
1223.801758	212.902069
1222.718750	190.615433
1221.634766	262.638245
1220.550781	-8.646073
1219.466797	-18.787788
1218.382813	130.551544
1217.298828	178.356384
1216.213867	71.556427
1215.128906	46.900337
1214.042969	101.915970
1212.958008	62.768063
1211.872070	-46.352474
1210.786133	172.679504
1209.700195	176.931015
1208.613281	-35.867939
1207.526367	-123.212776
1206.439453	57.028477
1205.352539	46.792969
1204.265625	53.413853
1203.177734	21.474148
1202.089844	71.414574
1201.001953	183.918396
1199.913086	74.888458
1198.824219	-41.330669
1197.735352	-66.083504
1196.646484	-74.006073
1195.557617	-21.818373
1194.467773	-3.340750
1193.377930	-71.436989
1192.288086	-9.738683
1191.197266	-39.404583
1190.106445	-119.531303
1189.015625	6.912203
1187.924805	-18.009806
1186.833984	-52.549953
1185.742188	-94.304070
1184.650391	-200.858826
1183.557617	-21.895531
1182.465820	13.042201
1181.373047	-62.378784
1180.280273	92.368256
1179.187500	-138.904282
1178.093750	-8.238104
1177.000977	-23.813236
1175.907227	8.492049
1174.812500	62.301647
1173.718750	130.420609
1172.624023	-119.900566
1171.529297	-80.561081
1170.434570	16.150007
1169.338867	225.212830
1168.244141	-139.846481
1167.148438	102.558746
1166.051758	-44.845413
1164.956055	-46.427647
1163.859375	-55.217609
1162.762695	60.182728
1161.666016	-25.134720
1160.568359	47.145000
1159.470703	-71.634628
1158.373047	98.401070
1157.275391	196.732254
1156.176758	158.989716
1155.079102	142.692749
1153.979492	26.201483
1152.880859	33.697266
1151.782227	0.626827
1150.682617	141.487564
1149.583008	48.758640
1148.482422	82.269943
1147.382813	20.469082
1146.282227	51.504730
1145.181641	137.230789
1144.080078	-60.323719
1142.979492	80.024986
1141.877930	15.693933
1140.776367	222.460556
1139.673828	110.483185
1138.572266	174.421066
1137.469727	150.350662
1136.367188	50.213680
1135.263672	140.114166
1134.161133	92.186340
1133.057617	243.683670
1131.954102	167.175522
1130.849609	216.443100
1129.745117	355.809784
1128.641602	374.087402
1127.536133	285.579224
1126.431641	351.197052
1125.326172	198.639816
1124.220703	294.969391
1123.115234	350.928192
1122.009766	198.345490
1120.903320	168.945663
1119.796875	276.858246
1118.690430	131.366684
1117.583008	307.790009
1116.475586	318.446350
1115.368164	295.935638
1114.260742	131.478882
1113.152344	241.358902
1112.044922	235.305908
1110.936523	139.394012
1109.827148	270.339325
1108.718750	110.592987
1107.609375	295.731903
1106.500000	353.226990
1105.389648	479.119751
1104.280273	236.697601
1103.169922	206.732529
1102.059570	271.116577
1100.948242	295.330597
1099.837891	298.275604
1098.726563	155.001694
1097.615234	282.832764
1096.502930	375.215393
1095.390625	281.390503
1094.278320	324.195587
1093.166016	260.972992
1092.053711	313.113922
1090.940430	216.896988
1089.827148	304.257599
1088.713867	368.017700
1087.599609	349.382568
1086.485352	335.428406
1085.371094	269.724213
1084.256836	340.362457
1083.141602	399.184143
1082.027344	272.336395
1080.912109	227.731995
1079.795898	241.831589
1078.680664	368.607605
1077.564453	253.507950
1076.448242	293.333679
1075.331055	272.106384
1074.213867	229.754181
1073.096680	276.520966
1071.979492	187.248352
1070.862305	67.521088
1069.744141	224.380264
1068.625977	231.186722
1067.507813	223.915863
1066.388672	-5.869738
1065.270508	211.670059
1064.151367	213.718201
1063.031250	192.341888
1061.912109	131.186996
1060.791992	63.024338
1059.671875	242.796906
1058.550781	57.696159
1057.430664	52.682537
1056.309570	185.551193
1055.188477	108.048912
1054.066406	331.931580
1052.945313	198.360886
1051.823242	90.526482
1050.700195	92.454628
1049.578125	183.072647
1048.455078	205.969604
1047.332031	11.894297
1046.208984	223.736252
1045.084961	85.701607
1043.960938	13.006898
1042.836914	178.080750
1041.712891	-18.100367
1040.587891	135.255630
1039.462891	195.377960
1038.337891	59.876888
1037.212891	-15.027940
1036.086914	-61.967281
1034.960938	154.069321
1033.834961	39.660877
1032.708984	-11.887053
1031.582031	129.597549
1030.455078	161.760849
1029.328125	173.002151
1028.200195	119.180023
1027.072266	30.548977
1025.944336	-25.510241
1024.816406	-225.499710
1023.687500	-181.619400
1022.558594	-68.112915
1021.429688	-1.051690
1020.300781	-36.082352
1019.170898	-89.636261
1018.041016	-143.145615
1016.911133	67.680473
1015.780273	44.327652
1014.649414	-85.585548
1013.518555	-87.995834
1012.387695	32.376873
1011.255859	60.088623
1010.124023	78.551765
1008.992188	-9.437042
1007.860352	122.475494
1006.727539	50.762478
1005.594727	247.413269
1004.461914	596.620972
1003.329102	705.261353
1002.195313	816.188354
1001.061523	642.868774
999.927734	167.020065
998.792969	192.629181
997.658203	132.819962
996.523438	56.913357
995.388672	15.698080
994.252930	99.142578
993.117188	267.943756
991.981445	219.893250
990.844727	160.370651
989.708984	107.832367
988.572266	64.574173
987.434570	74.371147
986.297852	47.346367
985.160156	133.230392
984.022461	122.401398
982.884766	42.554192
981.746094	183.739487
980.607422	-38.672531
979.468750	134.759018
978.329102	349.548767
977.190430	272.252686
976.050781	153.652588
974.910156	156.963791
973.770508	89.088654
972.629883	365.886322
971.489258	148.791031
970.348633	271.688782
969.207031	445.076813
968.065430	129.560120
966.923828	73.531464
965.781250	74.925705
964.639648	154.351395
963.496094	181.041382
962.353516	51.882324
961.210938	168.068771
960.067383	188.008347
958.923828	267.549622
957.779297	189.067017
956.635742	220.582474
955.491211	107.906303
954.345703	73.146103
953.201172	49.894730
952.055664	63.303551
950.910156	175.099609
949.764648	-94.963257
948.618164	-49.380501
947.471680	44.225101
946.325195	46.438400
945.178711	5.294419
944.031250	30.450125
942.883789	7.691674
941.736328	167.617508
940.587891	71.900269
939.439453	179.349380
938.291016	186.424530
937.142578	218.631302
935.993164	118.621948
934.843750	36.942913
933.694336	144.510849
932.544922	103.970901
931.394531	227.509583
930.244141	228.053940
929.093750	19.169970
927.942383	-80.307327
926.791016	163.956146
925.639648	132.839798
924.488281	40.363636
923.335938	4.828553
922.183594	64.847710
921.031250	-45.604832
919.877930	7.662489
918.724609	145.013641
917.571289	-262.827362
916.417969	-32.286007
915.263672	43.794231
914.109375	-20.858662
912.955078	-30.976814
911.800781	-9.288476
910.645508	19.231052
909.490234	-67.884766
908.334961	-129.983368
907.178711	-169.352509
906.022461	-217.733307
904.866211	82.851959
903.709961	11.848747
902.552734	-133.820694
901.395508	-30.345898
900.238281	7.468561
899.080078	-81.433556
897.921875	8.467076
896.763672	21.448843
895.605469	16.359438
894.446289	9.036218
893.287109	4.002265
892.127930	-23.603745
890.967773	-33.101662
889.807617	-40.313236
888.647461	17.985136
887.487305	-27.574760
886.326172	78.129631
885.165039	-32.827068
884.003906	50.303104
882.842773	86.043510
881.680664	18.053816
880.518555	26.761091
879.356445	-68.203926
878.193359	127.571388
877.030273	-3.396123
875.867188	133.730316
874.703125	72.644562
873.540039	56.620586
872.375977	126.135117
871.210938	150.617706
870.046875	76.109840
868.881836	42.122444
867.716797	10.400787
866.550781	257.450256
865.385742	189.731247
864.219727	126.536926
863.052734	-42.212952
861.886719	38.406849
860.719727	80.811562
859.552734	134.413422
858.384766	309.173859
857.217773	212.347290
856.049805	241.176987
854.880859	-3.629199
853.712891	179.925369
852.543945	318.544891
851.375000	167.980591
850.205078	259.454559
849.036133	229.905945
847.866211	160.040848
846.696289	305.133972
845.525391	123.321487
844.354492	223.552933
843.183594	182.758911
842.012695	-54.884872
840.840820	110.101463
839.668945	87.175407
838.497070	-9.530252
837.324219	99.378395
836.151367	29.469303
834.978516	-15.864942
833.805664	177.739960
832.631836	-30.654140
831.458008	-0.145151
830.284180	126.272873
829.110352	245.904739
827.935547	164.696060
826.760742	143.700455
825.584961	-22.238026
824.410156	39.216507
823.234375	22.609375
822.058594	-43.042683
820.881836	129.621918
819.705078	-5.137793
818.528320	87.207809
817.351563	-92.076286
816.173828	-124.453712
814.996094	65.613121
813.818359	44.248676
812.639648	-12.729469
811.461914	-47.494156
810.283203	175.534653
809.103516	-6.007816
807.923828	-134.193939
806.745117	-2.504069
805.564453	-112.960396
804.384766	23.006508
803.204102	-85.279427
802.023438	6.142025
800.842773	135.184753
799.661133	4.624302
798.479492	7.119370
797.297852	-114.578163
796.115234	-7.988642
794.932617	-5.640648
793.750000	184.955124
792.567383	94.141548
791.383789	25.462713
790.200195	9.896226
789.016602	91.667885
787.832031	-36.849110
786.648438	55.859356
785.463867	115.301216
784.278320	35.369301
783.092773	41.639366
781.908203	-56.007977
780.721680	199.858597
779.536133	95.500237
778.349609	46.354370
777.163086	-62.425709
775.975586	27.466869
774.789063	-17.344233
773.601563	120.949417
772.413086	-40.859482
771.225586	114.935104
770.037109	-104.200264
768.848633	-5.855884
767.660156	39.514153
766.470703	25.336939
765.281250	149.901306
764.091797	43.141945
762.901367	9.052424
761.710938	96.009666
760.520508	136.681915
759.330078	80.500137
758.138672	24.314407
756.947266	199.030243
755.755859	195.555283
754.563477	163.479919
753.371094	12.731307
752.178711	42.186970
750.986328	12.303536
749.792969	122.954666
748.599609	86.442757
747.405273	47.734295
746.211914	101.200157
745.017578	106.360573
743.823242	278.205597
742.627930	193.394241
741.433594	275.237946
740.238281	58.946484
739.041992	167.066635
737.846680	91.111160
736.650391	56.805489
735.454102	-36.604237
734.256836	-22.694221
733.059570	21.858847
731.862305	51.082348
730.665039	-61.896713
729.466797	142.329926
728.268555	25.034813
727.070313	213.875244
725.872070	61.685299
724.672852	-59.822002
723.473633	-133.187637
722.273438	-1.188736
721.074219	-0.237579
719.874023	98.978661
718.673828	69.409119
717.472656	15.882177
716.271484	86.763885
715.070313	-47.366673
713.869141	-2.592547
712.666992	57.460575
711.464844	-117.857117
710.262695	-40.284054
709.059570	-52.020134
707.856445	19.060970
706.653320	162.015625
705.450195	167.808319
704.246094	-94.050903
703.041992	90.331467
701.837891	31.038883
700.632813	-60.792706
699.428711	56.222172
698.222656	77.589211
697.017578	64.235680
695.811523	118.308983
694.605469	-16.574669
693.399414	-103.548248
692.192383	-3.681182
690.986328	-55.751537
689.778320	-7.898758
688.571289	-114.055862
687.363281	-107.293304
686.155273	109.910141
684.947266	-9.009103
683.738281	-84.449173
682.529297	37.436695
681.320313	107.329529
680.111328	-41.539036
678.901367	-68.990479
677.691406	-29.241491
676.481445	-110.675301
675.270508	-120.590408
674.059570	-82.838104
672.848633	60.953571
671.636719	25.223846
670.425781	78.217079
669.213867	219.867233
668.000977	24.341288
666.789063	105.528046
665.576172	197.516129
664.362305	222.545822
663.149414	61.901329
661.935547	30.882412
660.721680	170.402786
659.507813	42.314583
658.292969	-137.477249
657.078125	-129.542603
655.863281	50.886589
654.647461	104.035347
653.431641	245.510345
652.215820	87.386955
651.000000	-51.304779
649.783203	77.092949
648.566406	37.429203
647.349609	-6.578899
646.132813	72.045036
644.915039	40.814068
643.697266	15.962141
642.478516	79.202263
641.259766	58.439251
640.041992	-11.883197
638.822266	-24.284082
637.603516	89.948242
636.383789	-64.578590
635.164063	4.155856
633.943359	-47.592712
632.723633	153.794861
631.502930	146.660599
630.281250	19.111059
629.060547	138.067078
627.838867	85.088943
626.617188	83.289909
625.394531	-103.213852
624.172852	14.376175
622.950195	131.533951
621.726563	181.819061
620.503906	0.337830
619.280273	101.150467
618.056641	-16.932747
616.832031	-0.625565
615.608398	66.506599
614.383789	73.135147
613.158203	-83.399391
611.933594	56.766853
610.708008	14.476033
609.482422	42.049744
608.255859	-12.330482
607.030273	-125.125198
605.803711	-14.395854
604.576172	-64.733284
