# Supplementary material for: Raman spectroscopy accurately differentiates mucosal healing from non-healing and biochemical changes following biological therapy in inflammatory bowel disease
Source: PLoS One. 2021 Jun 2;16(6):e0252210. doi: 10.1371/journal.pone.0252210 (PMC8172032; doi:10.1371/journal.pone.0252210)
Supplement: S4 Dataset — (ZIP) [file pone.0252210.s006.zip › CD Mucosal healing/OC030-1 post_base sub cr removed_57__X_-19540.5__Y_47771.5__Time_635.txt]

1714.774414	-45.140072
1713.797852	-23.752686
1712.820313	107.026619
1711.843750	-2.770365
1710.866211	-15.119504
1709.888672	-5.018620
1708.911133	-154.613556
1707.933594	64.093185
1706.955078	-93.731148
1705.976563	-81.411728
1704.998047	-38.201683
1704.019531	207.271301
1703.040039	154.478531
1702.061523	65.971863
1701.082031	-133.118988
1700.101563	-49.524845
1699.122070	46.665627
1698.141602	109.992493
1697.161133	100.496658
1696.180664	135.855286
1695.200195	-53.698959
1694.218750	103.531654
1693.238281	-6.664739
1692.256836	171.118073
1691.274414	36.242203
1690.292969	256.126282
1689.310547	350.314880
1688.328125	134.957535
1687.345703	375.589630
1686.363281	317.506500
1685.379883	406.013062
1684.396484	483.880341
1683.413086	311.388916
1682.429688	461.397339
1681.445313	339.859497
1680.461914	298.502625
1679.477539	582.099304
1678.493164	402.822174
1677.507813	415.457642
1676.523438	348.678497
1675.538086	444.484650
1674.552734	593.828430
1673.566406	690.336365
1672.581055	851.080322
1671.594727	672.109070
1670.608398	562.789185
1669.622070	727.590027
1668.634766	736.175049
1667.648438	716.162964
1666.661133	678.133301
1665.673828	845.038391
1664.685547	861.247070
1663.698242	676.552490
1662.709961	720.598877
1661.721680	844.822144
1660.733398	948.465576
1659.744141	1089.819946
1658.755859	1086.133301
1657.766602	802.368530
1656.777344	887.533508
1655.787109	862.165161
1654.797852	837.569946
1653.807617	863.980530
1652.817383	690.049072
1651.827148	659.783569
1650.835938	492.745148
1649.844727	427.012146
1648.853516	293.340363
1647.862305	268.847290
1646.871094	-11.168142
1645.878906	208.958160
1644.886719	279.211334
1643.894531	51.822979
1642.902344	-135.103806
1641.910156	-107.400597
1640.916992	23.943209
1639.923828	34.630192
1638.930664	-120.102516
1637.936523	58.229973
1636.943359	-237.314148
1635.949219	24.162643
1634.955078	-111.667686
1633.960938	-180.842331
1632.965820	90.525368
1631.970703	125.472572
1630.975586	192.708420
1629.980469	-10.519258
1628.985352	268.656158
1627.989258	93.183403
1626.993164	289.387329
1625.997070	244.205811
1625.000977	402.176025
1624.003906	295.199280
1623.007813	693.557678
1622.010742	832.217163
1621.012695	671.931580
1620.015625	932.589783
1619.017578	949.507446
1618.020508	712.334351
1617.021484	580.835693
1616.023438	512.945435
1615.025391	503.360443
1614.026367	376.278534
1613.027344	354.687408
1612.028320	328.379303
1611.028320	137.437866
1610.029297	279.926910
1609.029297	433.318542
1608.029297	359.192047
1607.028320	607.719421
1606.028320	675.892944
1605.027344	715.673340
1604.026367	931.226624
1603.025391	793.806030
1602.023438	743.182922
1601.022461	703.416565
1600.020508	606.505554
1599.018555	640.721069
1598.016602	667.417908
1597.013672	657.848267
1596.010742	557.142761
1595.007813	425.432404
1594.004883	505.621735
1593.001953	651.331116
1591.998047	512.681519
1590.994141	502.234650
1589.990234	677.304382
1588.986328	615.101135
1587.981445	834.852234
1586.976563	916.485962
1585.971680	980.015625
1584.966797	1121.888062
1583.961914	1091.849243
1582.956055	1174.017456
1581.950195	1152.079956
1580.944336	1158.918945
1579.938477	1061.704102
1578.931641	1042.736328
1577.924805	1013.447144
1576.917969	1205.427734
1575.911133	1061.768677
1574.904297	876.598328
1573.896484	1053.026978
1572.888672	1109.801880
1571.880859	909.219849
1570.873047	859.456116
1569.864258	1150.088867
1568.855469	1188.591675
1567.846680	1177.696411
1566.837891	1262.833618
1565.829102	1176.537598
1564.819336	1222.592285
1563.809570	1367.156494
1562.799805	1231.378052
1561.790039	1326.408081
1560.779297	1320.162720
1559.768555	1368.247803
1558.757813	1226.957642
1557.747070	1259.226196
1556.736328	1433.841064
1555.724609	1307.739868
1554.712891	1316.202148
1553.701172	1386.632324
1552.689453	1247.155640
1551.676758	1257.675415
1550.664063	1366.323364
1549.651367	1172.021973
1548.638672	1321.603516
1547.625977	1315.736084
1546.612305	1382.040771
1545.598633	1218.022095
1544.584961	1216.641846
1543.571289	1049.646118
1542.556641	1326.789551
1541.541992	978.534485
1540.527344	1105.270996
1539.512695	1022.564514
1538.498047	1001.553650
1537.482422	1093.809082
1536.466797	873.556030
1535.451172	887.818665
1534.434570	775.410400
1533.418945	858.681091
1532.402344	665.786438
1531.385742	794.798767
1530.369141	624.541565
1529.351563	523.583435
1528.334961	638.672058
1527.317383	755.949951
1526.299805	502.120087
1525.281250	526.030457
1524.263672	449.219116
1523.245117	511.017181
1522.226563	348.650696
1521.208008	270.858276
1520.188477	349.575043
1519.168945	368.769745
1518.150391	392.729675
1517.129883	339.225739
1516.110352	305.924469
1515.089844	208.054764
1514.070313	161.209885
1513.049805	221.832031
1512.028320	187.080322
1511.007813	223.819229
1509.986328	70.305733
1508.964844	119.116982
1507.943359	108.542770
1506.921875	251.429703
1505.899414	9.357787
1504.876953	82.240280
1503.854492	21.469198
1502.832031	93.555374
1501.808594	-80.653404
1500.786133	-55.429302
1499.762695	2.680763
1498.739258	-111.105560
1497.714844	25.558197
1496.691406	36.428288
1495.666992	-80.985878
1494.642578	-40.164818
1493.617188	117.872871
1492.592773	-90.069687
1491.567383	120.843773
1490.541992	9.344192
1489.516602	-76.925285
1488.491211	-51.137791
1487.464844	-25.731115
1486.438477	121.853760
1485.412109	23.982683
1484.385742	224.380005
1483.358398	199.809265
1482.331055	333.056427
1481.303711	488.857971
1480.276367	358.680878
1479.249023	544.328735
1478.220703	489.976196
1477.192383	674.844543
1476.164063	683.526672
1475.135742	689.338379
1474.106445	786.490601
1473.077148	1165.889893
1472.047852	995.012329
1471.018555	1432.127197
1469.989258	1344.626953
1468.958984	1473.075195
1467.928711	1631.697632
1466.898438	1858.619263
1465.868164	1914.841309
1464.836914	2092.744141
1463.805664	2158.493164
1462.774414	2267.138672
1461.743164	2284.037842
1460.710938	2239.710693
1459.679688	2436.365967
1458.647461	2460.066406
1457.615234	2511.434570
1456.582031	2445.814209
1455.549805	2686.956299
1454.516602	2679.208008
1453.483398	2891.847168
1452.449219	2873.471191
1451.416016	2827.037598
1450.381836	2681.578125
1449.347656	2824.803223
1448.313477	2714.485352
1447.279297	2740.784180
1446.244141	2711.174072
1445.208984	2671.281494
1444.173828	2603.403809
1443.138672	2679.622314
1442.102539	2533.022461
1441.066406	2221.946289
1440.030273	1971.550293
1438.994141	2224.214355
1437.958008	2107.626221
1436.920898	2092.024902
1435.883789	1889.359863
1434.846680	1623.527222
1433.808594	1509.207153
1432.771484	1430.210693
1431.733398	1129.001221
1430.695313	1231.638062
1429.657227	1127.253540
1428.618164	866.416443
1427.579102	754.433105
1426.540039	592.011169
1425.500977	480.030121
1424.461914	506.681000
1423.421875	596.260803
1422.381836	516.969727
1421.341797	326.858093
1420.301758	235.025024
1419.260742	231.321228
1418.219727	194.889175
1417.178711	-25.247196
1416.137695	86.855904
1415.096680	251.753571
1414.054688	255.610901
1413.012695	-39.741276
1411.970703	-153.923752
1410.928711	-142.343445
1409.885742	-213.673096
1408.842773	-121.614403
1407.799805	5.629707
1406.756836	-176.013885
1405.712891	1.513670
1404.668945	-36.843243
1403.625000	22.777702
1402.581055	-22.927248
1401.537109	295.237122
1400.492188	282.269348
1399.447266	251.858276
1398.402344	206.529068
1397.357422	284.153473
1396.311523	416.975403
1395.265625	447.145966
1394.219727	246.984970
1393.173828	254.909882
1392.126953	470.770386
1391.081055	348.764832
1390.034180	269.491638
1388.986328	473.140930
1387.939453	356.673615
1386.891602	50.318726
1385.843750	259.393524
1384.795898	-28.953674
1383.748047	-184.517914
1382.699219	35.001606
1381.651367	-52.669170
1380.602539	62.207382
1379.552734	-15.078567
1378.503906	95.158501
1377.454102	220.519470
1376.404297	226.245987
1375.354492	184.781631
1374.303711	328.149902
1373.253906	227.276047
1372.203125	59.333931
1371.152344	43.779572
1370.100586	85.784531
1369.049805	327.393951
1367.998047	16.025389
1366.946289	21.391455
1365.894531	-197.123627
1364.841797	306.757965
1363.789063	51.442131
1362.736328	-21.815054
1361.683594	91.846840
1360.630859	-50.501862
1359.577148	38.779804
1358.523438	51.217148
1357.469727	66.415375
1356.415039	255.868530
1355.361328	102.606186
1354.306641	210.559265
1353.251953	415.632141
1352.197266	315.451050
1351.141602	76.555916
1350.085938	322.122437
1349.030273	200.576370
1347.974609	305.182251
1346.918945	516.721130
1345.862305	631.737793
1344.805664	623.030090
1343.749023	981.549622
1342.691406	732.960999
1341.634766	541.799805
1340.577148	935.722900
1339.519531	978.061401
1338.460938	780.474792
1337.403320	969.544678
1336.344727	616.737671
1335.286133	593.559082
1334.226563	637.512878
1333.167969	597.669250
1332.108398	723.867798
1331.048828	674.774353
1329.989258	509.835510
1328.928711	589.979187
1327.869141	359.063019
1326.808594	751.148010
1325.748047	617.273926
1324.686523	535.640137
1323.625977	612.384705
1322.564453	593.150635
1321.502930	549.572021
1320.440430	558.148804
1319.378906	515.248596
1318.316406	571.339905
1317.253906	462.526733
1316.190430	551.298218
1315.127930	591.063293
1314.064453	549.815735
1313.000977	536.006775
1311.937500	483.114594
1310.873047	344.376495
1309.809570	373.433228
1308.745117	491.404358
1307.679688	484.134766
1306.615234	452.577789
1305.549805	416.428619
1304.484375	478.978149
1303.418945	327.897339
1302.353516	462.344330
1301.287109	486.444885
1300.220703	274.950409
1299.154297	341.450439
1298.087891	349.273712
1297.020508	386.861298
1295.954102	14.737202
1294.886719	65.243065
1293.818359	133.199341
1292.750977	-61.104183
1291.682617	-41.633099
1290.614258	-4.720198
1289.545898	71.686317
1288.476563	3.717500
1287.407227	127.211441
1286.338867	54.902622
1285.268555	80.892563
1284.199219	89.987450
1283.128906	-8.389040
1282.058594	15.941422
1280.988281	187.368027
1279.917969	248.860947
1278.846680	335.047943
1277.775391	360.297546
1276.704102	185.260468
1275.632813	316.143982
1274.560547	464.326447
1273.488281	639.558167
1272.416016	783.180969
1271.343750	719.337524
1270.270508	880.432190
1269.197266	1163.756104
1268.124023	1134.711792
1267.050781	1159.582886
1265.977539	1277.370483
1264.903320	1173.326172
1263.829102	1396.345703
1262.753906	1568.264893
1261.679688	1474.561157
1260.604492	1612.643677
1259.529297	1521.787598
1258.454102	1552.964355
1257.378906	1567.250366
1256.302734	1530.571655
1255.226563	1713.193848
1254.150391	1443.150635
1253.073242	1436.221558
1251.997070	1624.079346
1250.919922	1405.785400
1249.841797	1496.603271
1248.764648	1762.572021
1247.686523	1846.251831
1246.608398	1558.179932
1245.530273	1530.350708
1244.452148	1655.700684
1243.373047	1615.968506
1242.293945	1634.641602
1241.214844	1476.193115
1240.135742	1480.535889
1239.055664	1487.413818
1237.975586	1608.405884
1236.895508	1833.731812
1235.815430	1692.865479
1234.734375	1612.765625
1233.654297	1612.751343
1232.573242	1780.033081
1231.491211	1898.862061
1230.410156	1741.540527
1229.328125	1799.895508
1228.246094	1775.952515
1227.163086	1715.768311
1226.081055	1800.849121
1224.998047	1852.065918
1223.915039	1704.926758
1222.832031	1461.135864
1221.748047	1362.570190
1220.664063	1215.716553
1219.580078	1081.025024
1218.496094	985.063354
1217.412109	1041.347290
1216.327148	1114.526367
1215.242188	803.713318
1214.157227	782.739319
1213.071289	781.083191
1211.985352	605.657227
1210.899414	842.848572
1209.813477	824.221069
1208.727539	723.574768
1207.640625	709.745911
1206.553711	657.312134
1205.466797	696.434082
1204.378906	619.847290
1203.291016	538.420593
1202.203125	589.429993
1201.115234	418.832153
1200.027344	-9.337174
1198.938477	12.684682
1197.849609	152.523972
1196.760742	-3.677943
1195.670898	25.311213
1194.582031	-116.541130
1193.492188	-63.683304
1192.401367	-193.602005
1191.311523	-116.920906
1190.220703	2.877027
1189.129883	-57.632729
1188.039063	-173.460800
1186.947266	-130.888046
1185.856445	-93.268341
1184.764648	-180.566895
1183.671875	79.943764
1182.580078	138.703598
1181.487305	106.182381
1180.394531	83.125809
1179.301758	74.319565
1178.208984	225.937088
1177.115234	310.260315
1176.021484	293.781799
1174.927734	380.136108
1173.833008	229.257233
1172.738281	394.270172
1171.643555	372.365326
1170.548828	417.297546
1169.454102	253.912659
1168.358398	377.439148
1167.262695	450.516693
1166.166992	449.271576
1165.070313	622.327454
1163.973633	410.402924
1162.876953	542.400696
1161.780273	452.019592
1160.683594	447.450653
1159.585938	562.065063
1158.488281	592.888184
1157.389648	733.274414
1156.291992	613.335632
1155.193359	638.753479
1154.094727	661.565918
1152.996094	381.369781
1151.896484	539.682922
1150.796875	495.146790
1149.697266	414.677643
1148.597656	617.486938
1147.498047	419.898254
1146.397461	395.992432
1145.296875	402.820343
1144.195313	442.744659
1143.094727	627.558655
1141.993164	517.100220
1140.891602	630.018005
1139.789063	771.193726
1138.687500	883.544678
1137.584961	969.475708
1136.482422	917.323181
1135.379883	1012.245605
1134.276367	1251.770630
1133.172852	1196.518433
1132.069336	1371.327759
1130.964844	1488.865234
1129.861328	1750.853638
1128.756836	1794.236450
1127.652344	1894.286743
1126.546875	1830.441162
1125.442383	1915.739258
1124.336914	1953.360107
1123.230469	1881.726074
1122.125000	2015.996216
1121.018555	1718.894409
1119.912109	1838.459839
1118.805664	1694.945679
1117.699219	1776.119141
1116.591797	1830.991089
1115.484375	1722.358276
1114.376953	1809.861084
1113.268555	1525.821655
1112.160156	1768.901733
1111.051758	1517.627808
1109.943359	1592.351563
1108.833984	1515.602295
1107.725586	1634.712524
1106.616211	1512.661499
1105.505859	1463.629761
1104.396484	1744.859131
1103.286133	1525.431763
1102.175781	1468.678101
1101.064453	1454.186035
1099.954102	1399.391724
1098.842773	1313.750122
1097.731445	1242.074951
1096.619141	1325.755615
1095.507813	1199.490967
1094.395508	1296.852295
1093.282227	1287.977295
1092.169922	1431.947632
1091.056641	1361.430786
1089.943359	1351.931763
1088.830078	1229.296997
1087.716797	1351.166382
1086.602539	1303.447021
1085.488281	1330.798218
1084.373047	1280.364990
1083.258789	1262.674805
1082.143555	1472.718994
1081.028320	1402.937134
1079.913086	1354.142822
1078.796875	1171.348633
1077.680664	1199.740967
1076.564453	1209.171387
1075.448242	1255.971191
1074.331055	985.880188
1073.213867	1154.332642
1072.096680	1062.273315
1070.979492	1075.592041
1069.861328	1002.025452
1068.743164	1045.502686
1067.625000	1023.217712
1066.505859	982.055237
1065.386719	893.940002
1064.267578	981.307251
1063.148438	981.901794
1062.029297	898.127686
1060.909180	884.441711
1059.789063	891.689270
1058.667969	898.806458
1057.547852	922.177490
1056.426758	908.023315
1055.305664	1019.950623
1054.183594	823.336670
1053.062500	883.643738
1051.940430	906.457458
1050.818359	845.123169
1049.695313	895.754395
1048.572266	820.269165
1047.449219	742.406799
1046.326172	578.203674
1045.203125	598.223511
1044.079102	555.210388
1042.955078	558.770264
1041.830078	375.838501
1040.706055	295.453308
1039.581055	408.366089
1038.456055	418.719208
1037.331055	445.322571
1036.205078	355.486481
1035.079102	540.246948
1033.953125	485.262634
1032.826172	714.035156
1031.700195	786.886475
1030.573242	599.292297
1029.445313	467.546906
1028.318359	373.043579
1027.190430	71.800957
1026.062500	5.291768
1024.934570	184.966568
1023.805664	85.962852
1022.676758	126.282578
1021.547852	136.432953
1020.418945	70.040321
1019.289063	64.000999
1018.159180	13.934038
1017.029297	314.002869
1015.898438	224.560883
1014.767578	262.655762
1013.636719	411.984985
1012.505859	447.799866
1011.375000	708.276367
1010.243164	734.850098
1009.111328	742.958008
1007.978516	964.017273
1006.846680	1328.492920
1005.713867	1926.479004
1004.581055	2811.011475
1003.447266	3403.905273
1002.313477	3023.515869
1001.179688	2312.945557
1000.045898	1771.454224
998.912109	1186.429321
997.777344	1008.196777
996.642578	837.081970
995.506836	973.133484
994.372070	841.561279
993.236328	650.178467
992.100586	906.474121
990.963867	782.280151
989.828125	794.302551
988.691406	845.628723
987.553711	788.755432
986.416992	762.005005
985.279297	696.248535
984.141602	708.963074
983.003906	684.985840
981.865234	727.916016
980.726563	600.697937
979.587891	823.392090
978.448242	984.036621
977.309570	758.455933
976.169922	949.262085
975.030273	956.274475
973.889648	993.325256
972.749023	1230.408081
971.608398	1040.347900
970.467773	1135.300293
969.326172	957.193604
968.184570	965.270752
967.042969	929.935181
965.901367	1004.928467
964.758789	859.890198
963.616211	811.426453
962.473633	767.769653
961.330078	671.615356
960.186523	619.246704
959.042969	624.381165
957.899414	686.980408
956.754883	369.641785
955.610352	581.492981
954.465820	326.547241
953.321289	428.900543
952.175781	352.976807
951.030273	421.397888
949.884766	416.831848
948.738281	433.060333
947.591797	440.359650
946.445313	447.876068
945.298828	471.603546
944.151367	541.219604
943.003906	467.173340
941.856445	425.345978
940.708008	383.763123
939.559570	451.952057
938.411133	547.708801
937.262695	595.752319
936.113281	345.297913
934.964844	384.701141
933.814453	351.382996
932.665039	500.590973
931.514648	290.027985
930.364258	501.127258
929.213867	293.393066
928.062500	441.106079
926.912109	172.485519
925.759766	170.436371
924.608398	27.572481
923.456055	3.262898
922.303711	149.717133
921.151367	169.024826
919.999023	131.727692
918.845703	8.328794
917.692383	-92.077744
916.539063	-1.451462
915.384766	9.882846
914.230469	-1.274483
913.076172	-284.548309
911.920898	-431.338318
910.766602	-210.378052
909.611328	-89.095879
908.455078	-257.875305
907.299805	-122.631760
906.143555	-166.277283
904.987305	84.835968
903.830078	-119.264412
902.673828	-101.147888
901.516602	96.021561
900.359375	82.774567
899.201172	24.466162
898.042969	88.542511
896.884766	91.696907
895.726563	156.085464
894.567383	10.362322
893.408203	228.795959
892.249023	139.960220
891.088867	119.116867
889.929688	64.557510
888.769531	71.160591
887.608398	120.819382
886.448242	154.799133
885.287109	10.645804
884.125977	2.069587
882.963867	54.545498
881.801758	-52.971546
880.639648	101.213692
879.477539	84.155739
878.315430	13.149342
877.152344	-21.648636
875.989258	254.510818
874.825195	188.385208
873.661133	131.404907
872.497070	220.854584
871.333008	-47.422543
870.168945	-184.995377
869.003906	-196.450974
867.838867	-34.670185
866.672852	3.479707
865.506836	-70.687080
864.340820	21.532791
863.174805	-25.505043
862.008789	129.679062
860.841797	67.052879
859.674805	6.754401
858.506836	31.830521
857.339844	27.758930
856.171875	144.876511
855.003906	134.136444
853.834961	228.826828
852.666016	278.663452
851.497070	75.243942
850.328125	429.855347
849.158203	455.024048
847.988281	229.352493
846.818359	207.541748
845.647461	102.922920
844.477539	56.521168
843.306641	-41.324532
842.134766	238.908188
840.963867	56.039562
839.791992	27.513927
838.619141	-3.258630
837.447266	256.460297
836.274414	49.058296
835.101563	181.235703
833.928711	125.706520
832.754883	215.281128
831.581055	365.017517
830.407227	345.012604
829.232422	324.953674
828.058594	351.659302
826.883789	228.868073
825.708008	333.468842
824.533203	206.105042
823.357422	261.450470
822.181641	78.280807
821.004883	51.021458
819.828125	65.977692
818.651367	60.777229
817.474609	-182.700165
816.296875	76.743210
815.119141	157.958237
813.941406	-56.818653
812.763672	1.891239
811.584961	29.321644
810.406250	101.051743
809.226563	-76.266838
808.047852	-242.546356
806.868164	-308.941956
805.688477	-20.170469
804.507813	10.792678
803.327148	-13.907555
802.146484	1.184012
800.965820	178.049042
799.784180	-57.865177
798.603516	43.200085
797.420898	117.455009
796.239258	-174.205811
795.056641	52.602882
793.874023	46.517380
792.691406	106.696983
791.507813	-79.114296
790.324219	-14.870105
789.140625	-125.688087
787.956055	24.459906
786.772461	165.492233
785.586914	74.055290
784.402344	15.630728
783.216797	-87.167427
782.032227	-11.098631
780.845703	73.585716
779.660156	63.043659
778.473633	-77.986450
777.287109	-93.289818
776.100586	-46.972603
774.913086	32.235470
773.725586	58.257221
772.538086	119.367844
771.349609	45.731201
770.161133	157.145126
768.972656	305.788666
767.784180	55.283401
766.594727	38.258095
765.405273	303.009003
764.215820	256.933655
763.026367	620.217773
761.835938	441.655334
760.645508	540.285095
759.454102	649.695007
758.262695	761.079773
757.072266	940.414246
755.879883	866.658569
754.688477	964.225464
753.496094	1048.400391
752.303711	1066.467407
751.110352	1009.691650
749.917969	691.467163
748.724609	722.333923
747.530273	891.329224
746.336914	893.329834
745.142578	805.246643
743.948242	697.338684
742.752930	760.407471
741.558594	724.674072
740.363281	620.897888
739.166992	523.640015
737.971680	443.855865
736.775391	390.299896
735.579102	397.997589
734.381836	445.016724
733.185547	165.811966
731.988281	267.428864
730.790039	312.054657
729.592773	262.554932
728.394531	401.087616
727.196289	497.977417
725.997070	400.260529
724.797852	363.749298
723.598633	335.974548
722.399414	423.963409
721.199219	415.826691
719.999023	311.639893
718.798828	390.854126
717.598633	535.516418
716.397461	285.268188
715.196289	469.209595
713.994141	402.341705
712.792969	158.974777
711.590820	336.435974
710.388672	154.340073
709.185547	233.830109
707.982422	173.975861
706.779297	138.195679
705.576172	261.455719
704.372070	343.414886
703.167969	290.542999
701.963867	124.698708
700.759766	294.011047
699.554688	21.973103
698.349609	224.133133
697.143555	124.249901
695.938477	20.233282
694.732422	-37.938244
693.525391	27.897358
692.319336	-190.563248
691.112305	-33.159557
689.905273	-49.257401
688.697266	-184.479904
687.490234	-141.536835
686.282227	-146.104156
685.073242	-206.816132
683.865234	-143.699860
682.656250	77.845314
681.447266	46.011013
680.237305	-9.386173
679.028320	136.916748
677.818359	19.241255
676.607422	-20.181154
675.397461	79.193222
674.186523	31.651630
672.975586	86.078606
671.763672	73.707115
670.551758	72.426086
669.339844	-10.729992
668.127930	198.201508
666.915039	173.946213
665.703125	327.113190
664.489258	11.810186
663.276367	180.599075
662.062500	280.495789
660.848633	188.516907
659.634766	-4.583050
658.419922	-18.283363
657.205078	35.123768
655.990234	-21.230867
654.775391	-73.024071
653.559570	43.543144
652.343750	52.520641
651.126953	-125.730904
649.911133	-47.423534
648.694336	-52.958939
647.477539	-69.104843
646.259766	127.978668
645.041992	127.120720
643.824219	201.657684
642.606445	203.109192
641.387695	127.212433
640.168945	36.334618
638.950195	59.420731
637.730469	164.141937
636.511719	-70.677475
635.291016	-79.925049
634.071289	-112.903862
632.850586	45.070900
631.629883	-74.084419
630.409180	61.963699
629.188477	43.230484
627.966797	-29.400681
626.745117	-20.844824
625.522461	143.839188
624.300781	33.659283
623.078125	160.924301
621.854492	221.194107
620.631836	250.862762
619.408203	104.286163
618.184570	121.934090
616.960938	-38.842262
615.736328	-123.325974
614.511719	30.963106
613.287109	-61.762730
612.061523	64.789703
610.835938	40.514038
609.610352	27.889235
608.384766	-82.165390
607.158203	-22.599272
605.931641	-60.626221
604.705078	23.696623
