# Supplementary material for: Raman spectroscopy accurately differentiates mucosal healing from non-healing and biochemical changes following biological therapy in inflammatory bowel disease
Source: PLoS One. 2021 Jun 2;16(6):e0252210. doi: 10.1371/journal.pone.0252210 (PMC8172032; doi:10.1371/journal.pone.0252210)
Supplement: S4 Dataset — (ZIP) [file pone.0252210.s006.zip › CD Mucosal healing/EC040-1_base sub CR removed_7__X_-10546.3__Y_37145.1__Z_-57.8__Time_78.txt]

1714.640625	53.083672
1713.664063	52.317131
1712.687500	-109.847954
1711.709961	9.851778
1710.733398	161.983749
1709.755859	140.075806
1708.778320	-270.084625
1707.799805	-98.430092
1706.821289	22.562706
1705.843750	-131.967514
1704.864258	257.306732
1703.885742	-59.869026
1702.907227	32.866184
1701.927734	50.950573
1700.948242	-5.525649
1699.968750	-136.508652
1698.988281	-104.022163
1698.007813	-92.580635
1697.028320	26.143433
1696.046875	297.402832
1695.066406	-34.757275
1694.084961	127.629585
1693.104492	103.441719
1692.123047	151.677765
1691.140625	136.180817
1690.159180	126.431503
1689.176758	405.129120
1688.194336	441.380402
1687.211914	315.338715
1686.228516	408.295807
1685.246094	736.152039
1684.262695	395.390533
1683.279297	582.629456
1682.295898	610.353088
1681.311523	555.862671
1680.327148	810.582336
1679.342773	796.736755
1678.358398	668.839661
1677.374023	826.029541
1676.388672	951.570435
1675.403320	1045.506592
1674.417969	1028.097046
1673.432617	1032.317383
1672.446289	752.516602
1671.459961	1280.879272
1670.473633	1153.253540
1669.487305	1124.292358
1668.500977	1358.536865
1667.513672	1051.477661
1666.526367	1185.435425
1665.539063	1274.560669
1664.550781	1406.393311
1663.563477	1458.948608
1662.575195	1426.929810
1661.586914	1321.012939
1660.598633	1501.691528
1659.609375	1417.600464
1658.620117	1686.191650
1657.631836	1359.041138
1656.641602	1530.118530
1655.652344	1291.075195
1654.662109	1346.202393
1653.672852	1261.348267
1652.681641	1277.304321
1651.691406	1140.124023
1650.701172	1027.068359
1649.709961	988.332764
1648.718750	1023.879456
1647.727539	755.741943
1646.735352	511.729706
1645.744141	450.344330
1644.751953	288.843079
1643.759766	433.928864
1642.766602	367.970459
1641.774414	613.699951
1640.781250	484.825500
1639.788086	361.488464
1638.794922	48.501499
1637.801758	268.505371
1636.807617	132.678513
1635.813477	62.987640
1634.819336	19.854719
1633.825195	208.756424
1632.830078	-36.887867
1631.834961	154.887802
1630.839844	101.876518
1629.844727	217.502258
1628.849609	93.731956
1627.853516	-208.777893
1626.857422	-169.048386
1625.861328	-187.071487
1624.865234	-70.864578
1623.868164	-109.708092
1622.871094	-101.117699
1621.874023	52.096363
1620.876953	-78.387848
1619.879883	-114.165649
1618.881836	-63.196552
1617.883789	-151.311050
1616.885742	-5.703958
1615.887695	45.439674
1614.888672	222.553391
1613.889648	263.249878
1612.890625	94.180153
1611.891602	-216.352325
1610.892578	-67.960114
1609.892578	62.054493
1608.892578	-80.461510
1607.892578	101.957619
1606.892578	22.412432
1605.891602	144.538452
1604.890625	182.854614
1603.889648	134.789780
1602.888672	157.405655
1601.887695	-10.972301
1600.885742	-119.128151
1599.883789	-106.948997
1598.881836	-110.474442
1597.879883	82.037239
1596.876953	-49.631409
1595.874023	6.857383
1594.871094	21.497480
1593.868164	-123.217186
1592.864258	-45.966808
1591.861328	78.210190
1590.857422	-157.907684
1589.853516	-177.384430
1588.848633	-16.902105
1587.844727	7.831551
1586.839844	230.673096
1585.834961	169.170319
1584.830078	-220.811157
1583.824219	-26.943520
1582.819336	302.265625
1581.813477	266.549561
1580.807617	191.702820
1579.800781	106.377380
1578.794922	70.474747
1577.788086	224.485672
1576.781250	53.068577
1575.773438	222.424225
1574.766602	-24.542957
1573.758789	-34.875805
1572.750977	209.483154
1571.743164	146.906418
1570.735352	84.248932
1569.726563	39.682068
1568.718750	67.766151
1567.708984	-13.380618
1566.700195	222.177795
1565.691406	156.380493
1564.681641	41.164265
1563.671875	3.717092
1562.662109	-101.292953
1561.652344	-164.885223
1560.641602	54.062450
1559.630859	277.969238
1558.620117	-174.887070
1557.609375	178.279114
1556.597656	-49.232498
1555.586914	-209.422043
1554.575195	80.936264
1553.563477	11.118286
1552.550781	225.933228
1551.539063	127.358856
1550.526367	10.551835
1549.513672	46.286865
1548.500977	120.656868
1547.487305	104.324234
1546.473633	142.144363
1545.459961	221.153732
1544.446289	111.328339
1543.432617	68.575890
1542.417969	-118.982567
1541.404297	52.386086
1540.389648	161.545441
1539.374023	45.897205
1538.359375	-144.685806
1537.343750	46.542171
1536.328125	41.467861
1535.312500	-35.979027
1534.296875	-105.810127
1533.280273	141.337097
1532.263672	60.863850
1531.247070	3.465709
1530.230469	157.215271
1529.212891	169.050903
1528.196289	62.274654
1527.178711	207.714050
1526.160156	257.671967
1525.142578	-132.644272
1524.124023	25.139093
1523.106445	18.069874
1522.087891	-14.884861
1521.068359	80.585854
1520.049805	-45.223106
1519.030273	-99.169533
1518.010742	-271.456940
1516.991211	195.960587
1515.971680	154.404480
1514.951172	-31.121647
1513.930664	145.341537
1512.910156	224.033524
1511.889648	-41.376465
1510.868164	119.136391
1509.846680	276.879761
1508.826172	147.157898
1507.803711	217.342865
1506.782227	202.776459
1505.759766	190.627472
1504.737305	-172.752640
1503.714844	-85.149429
1502.692383	-72.002655
1501.668945	-123.036240
1500.646484	-176.715408
1499.623047	-261.233856
1498.599609	-25.901325
1497.575195	-205.361969
1496.550781	-93.204536
1495.527344	139.029495
1494.502930	15.561577
1493.477539	-161.682846
1492.453125	-116.547928
1491.427734	150.781021
1490.402344	-70.141403
1489.376953	15.473925
1488.350586	341.009613
1487.325195	265.425323
1486.298828	386.329834
1485.272461	366.704132
1484.245117	81.573151
1483.218750	161.332840
1482.191406	455.210571
1481.164063	496.398682
1480.136719	519.637634
1479.108398	320.981476
1478.080078	583.624634
1477.052734	558.168274
1476.023438	463.816284
1474.995117	832.998230
1473.965820	1010.944458
1472.937500	837.435242
1471.908203	1081.343262
1470.877930	877.174622
1469.848633	1174.266602
1468.818359	1262.563965
1467.788086	1386.367432
1466.757813	1276.140137
1465.727539	1653.982300
1464.696289	1876.552856
1463.665039	1562.832153
1462.633789	1648.043579
1461.602539	1634.119141
1460.570313	1518.557373
1459.539063	1527.430786
1458.506836	1566.697021
1457.473633	2105.819580
1456.441406	2035.776978
1455.408203	1861.704712
1454.375000	2311.560303
1453.341797	2147.590332
1452.308594	2221.958984
1451.274414	2240.491211
1450.241211	2157.659912
1449.207031	2378.833008
1448.171875	2187.016357
1447.137695	2382.736084
1446.102539	2421.369385
1445.067383	2062.575195
1444.032227	2156.921875
1442.997070	1980.499878
1441.960938	1887.604370
1440.924805	1653.122559
1439.888672	1608.384888
1438.852539	1793.717896
1437.816406	1683.270264
1436.779297	1454.091187
1435.742188	1343.761108
1434.705078	1589.637695
1433.666992	1294.988892
1432.629883	970.213196
1431.591797	855.084656
1430.553711	560.849304
1429.514648	642.687378
1428.476563	459.670868
1427.437500	370.056335
1426.398438	416.673706
1425.359375	491.036865
1424.320313	560.362610
1423.280273	458.323547
1422.240234	386.600861
1421.200195	292.282501
1420.159180	286.166077
1419.119141	166.824478
1418.078125	382.346985
1417.037109	220.328598
1415.996094	305.013367
1414.954102	-42.986507
1413.912109	290.796753
1412.870117	28.556404
1411.828125	239.114502
1410.786133	-45.499855
1409.743164	82.163643
1408.700195	-121.792900
1407.657227	-41.760403
1406.614258	362.260834
1405.570313	-275.796265
1404.527344	-34.917637
1403.483398	2.628139
1402.438477	-37.571224
1401.394531	-162.945572
1400.349609	67.932220
1399.304688	12.936754
1398.259766	58.323349
1397.214844	58.659798
1396.168945	272.059204
1395.123047	-40.670738
1394.077148	10.018168
1393.031250	80.808815
1391.984375	-31.134670
1390.937500	-60.333176
1389.890625	183.364853
1388.843750	256.905853
1387.796875	-109.769615
1386.749023	124.040024
1385.701172	155.305405
1384.653320	91.656456
1383.604492	-61.865219
1382.556641	29.691378
1381.507813	-350.902008
1380.458984	-31.835514
1379.410156	-179.797791
1378.360352	-97.910912
1377.310547	258.630646
1376.260742	-93.648987
1375.210938	10.940390
1374.161133	245.311539
1373.110352	-29.120153
1372.059570	25.823181
1371.008789	237.909668
1369.957031	140.931915
1368.906250	-100.408432
1367.854492	124.338547
1366.802734	-19.544563
1365.750000	167.938278
1364.698242	273.309937
1363.645508	169.634415
1362.592773	71.094086
1361.540039	-47.195549
1360.486328	80.937721
1359.433594	236.505692
1358.379883	-28.123936
1357.326172	-4.148425
1356.271484	-106.842491
1355.216797	133.545532
1354.163086	-3.668750
1353.107422	134.968277
1352.052734	253.809601
1350.998047	340.439941
1349.942383	432.096832
1348.886719	384.851288
1347.830078	159.079681
1346.774414	695.099243
1345.717773	655.598389
1344.661133	618.708130
1343.604492	1003.387207
1342.546875	874.945923
1341.490234	840.854492
1340.432617	735.028931
1339.375000	1000.898376
1338.316406	932.441406
1337.258789	970.603760
1336.200195	820.722229
1335.141602	972.940125
1334.082031	934.673950
1333.023438	683.809875
1331.963867	628.530945
1330.904297	818.175415
1329.844727	493.652771
1328.784180	814.440369
1327.723633	922.690369
1326.663086	984.060303
1325.602539	598.451599
1324.541992	1045.304932
1323.480469	978.531677
1322.418945	1000.750122
1321.357422	865.125366
1320.295898	1146.627197
1319.233398	1109.890015
1318.170898	994.348022
1317.108398	802.523621
1316.045898	1039.812256
1314.982422	949.291870
1313.918945	1097.921631
1312.855469	872.126343
1311.791992	1065.232788
1310.728516	928.380615
1309.664063	1121.564087
1308.599609	837.249573
1307.535156	750.015869
1306.469727	1159.877197
1305.404297	1126.891357
1304.338867	1086.629272
1303.273438	989.919678
1302.208008	1011.327698
1301.141602	1084.408813
1300.075195	1108.400024
1299.008789	1174.219727
1297.942383	1203.251465
1296.875000	1116.929688
1295.807617	1084.729248
1294.740234	949.533630
1293.672852	831.649780
1292.604492	797.290039
1291.537109	929.818481
1290.468750	949.541992
1289.399414	937.443542
1288.331055	1013.670166
1287.261719	957.581726
1286.192383	908.933472
1285.123047	637.454285
1284.052734	726.155640
1282.983398	780.607544
1281.913086	680.860046
1280.841797	794.130310
1279.771484	873.158020
1278.700195	771.161316
1277.628906	1089.945679
1276.557617	782.642395
1275.486328	751.780884
1274.414063	975.167969
1273.341797	695.103027
1272.269531	884.287537
1271.197266	763.219727
1270.124023	1279.616699
1269.050781	994.998474
1267.977539	1184.099487
1266.904297	650.769592
1265.830078	900.917480
1264.756836	977.799011
1263.681641	861.987183
1262.607422	1090.069580
1261.533203	1242.503540
1260.458008	1070.733276
1259.382813	1176.846313
1258.307617	1273.188843
1257.231445	996.845276
1256.155273	1158.960205
1255.079102	1043.479004
1254.002930	959.704834
1252.926758	695.901489
1251.849609	1203.468140
1250.772461	1012.711243
1249.695313	712.609558
1248.617188	748.165771
1247.540039	800.734619
1246.461914	894.588928
1245.382813	883.914490
1244.304688	1130.749634
1243.225586	996.161987
1242.146484	876.198242
1241.067383	816.970093
1239.988281	682.522644
1238.908203	446.202545
1237.828125	605.411865
1236.748047	701.479065
1235.667969	807.187683
1234.586914	820.696777
1233.505859	1389.246460
1232.424805	1196.602661
1231.343750	606.689575
1230.261719	426.365540
1229.179688	551.232056
1228.097656	671.176147
1227.015625	490.879974
1225.932617	630.080688
1224.850586	827.268127
1223.767578	659.054871
1222.683594	657.750000
1221.600586	535.523193
1220.516602	306.940063
1219.432617	395.030121
1218.347656	357.383972
1217.263672	421.189209
1216.178711	134.700760
1215.093750	237.067398
1214.008789	365.901093
1212.922852	468.071686
1211.836914	123.722252
1210.750977	556.330078
1209.665039	626.889893
1208.579102	441.746277
1207.492188	379.583405
1206.405273	652.445007
1205.318359	578.105286
1204.230469	383.266022
1203.142578	248.676178
1202.054688	167.070984
1200.966797	-27.722517
1199.877930	268.571503
1198.790039	256.628601
1197.701172	299.960510
1196.611328	-219.711273
1195.522461	-188.447159
1194.432617	-75.518852
1193.342773	-56.463810
1192.252930	5.777603
1191.162109	39.078659
1190.072266	-201.565720
1188.981445	-81.908112
1187.889648	88.040726
1186.798828	-234.301987
1185.707031	-126.946915
1184.615234	-65.305878
1183.523438	-313.256531
1182.430664	-14.298941
1181.337891	-24.903240
1180.245117	-33.181393
1179.152344	-22.358612
1178.059570	-4.427652
1176.965820	166.744095
1175.872070	-9.570932
1174.778320	111.074066
1173.683594	-170.670853
1172.588867	143.679947
1171.494141	-116.567314
1170.399414	96.973709
1169.303711	109.384583
1168.208984	-217.891495
1167.113281	-7.122676
1166.016602	98.274544
1164.920898	7.570032
1163.824219	5.221865
1162.727539	134.183304
1161.630859	7.442486
1160.533203	171.981064
1159.435547	257.580688
1158.337891	216.555786
1157.240234	182.625061
1156.141602	217.795380
1155.043945	338.746307
1153.944336	163.836243
1152.845703	67.609253
1151.747070	-9.591787
1150.647461	129.999588
1149.547852	66.931541
1148.447266	10.941168
1147.347656	-11.755699
1146.247070	-63.110870
1145.146484	40.193745
1144.044922	-66.065857
1142.944336	-91.452484
1141.842773	101.915619
1140.741211	116.751450
1139.638672	-115.788269
1138.537109	-89.189545
1137.434570	196.346954
1136.332031	-143.219330
1135.228516	222.787735
1134.125977	279.824158
1133.022461	251.261154
1131.917969	329.440948
1130.814453	530.933289
1129.709961	718.005615
1128.605469	409.118011
1127.500977	380.154022
1126.396484	595.356567
1125.291016	765.329285
1124.185547	489.575470
1123.080078	533.762085
1121.973633	509.139038
1120.868164	252.359390
1119.761719	431.310883
1118.654297	91.636856
1117.547852	251.469315
1116.440430	330.689850
1115.333008	284.421661
1114.225586	1.583767
1113.117188	437.662231
1112.008789	15.288331
1110.900391	9.041272
1109.791992	71.262054
1108.682617	445.235504
1107.573242	365.473969
1106.463867	408.484558
1105.354492	347.538025
1104.244141	451.774597
1103.133789	397.798676
1102.023438	289.529541
1100.913086	535.072021
1099.801758	570.552612
1098.690430	605.966675
1097.579102	598.887695
1096.467773	610.618042
1095.355469	867.311340
1094.243164	791.713135
1093.130859	833.856201
1092.017578	515.691101
1090.905273	529.547607
1089.791992	458.622345
1088.677734	406.500732
1087.564453	693.112366
1086.450195	579.745605
1085.335938	694.464600
1084.221680	402.431152
1083.106445	472.410309
1081.991211	469.489838
1080.875977	393.724060
1079.760742	681.989624
1078.644531	643.715698
1077.528320	417.640503
1076.412109	503.787201
1075.295898	643.843018
1074.178711	382.666840
1073.061523	367.850433
1071.944336	156.069412
1070.826172	218.629868
1069.708984	135.862305
1068.590820	430.351807
1067.471680	600.527893
1066.353516	709.742554
1065.234375	505.127838
1064.115234	230.375244
1062.996094	480.008057
1061.875977	418.309082
1060.755859	234.995193
1059.635742	573.328003
1058.515625	362.018280
1057.394531	440.678955
1056.273438	203.794479
1055.152344	37.134277
1054.031250	307.418884
1052.909180	386.064087
1051.787109	492.712433
1050.665039	230.482986
1049.541992	309.139221
1048.418945	247.778717
1047.295898	279.788055
1046.172852	113.561646
1045.048828	210.921692
1043.925781	438.836578
1042.801758	167.888504
1041.676758	211.659409
1040.552734	262.453369
1039.427734	-19.813217
1038.302734	180.105286
1037.176758	107.578285
1036.050781	-48.658440
1034.924805	-9.312123
1033.798828	88.224449
1032.672852	462.544800
1031.545898	427.471649
1030.418945	248.330322
1029.291992	262.239746
1028.164063	-90.959679
1027.036133	25.344330
1025.908203	-125.448143
1024.780273	-132.138184
1023.651367	60.878529
1022.522461	-231.219650
1021.393555	-337.477997
1020.264648	-213.943741
1019.134766	-208.697922
1018.004883	-126.861313
1016.875000	-19.485117
1015.744141	-88.249802
1014.613281	230.075134
1013.482422	126.688454
1012.351563	-210.500198
1011.219727	-47.288227
1010.088867	-208.168228
1008.956055	218.980515
1007.824219	349.834991
1006.691406	651.902771
1005.558594	921.534607
1004.425781	1517.181152
1003.292969	1862.960693
1002.159180	1704.793335
1001.025391	1096.193359
999.891602	827.577942
998.756836	411.351715
997.622070	-23.055372
996.487305	-27.755405
995.352539	-16.198471
994.216797	99.283836
993.081055	2.572297
991.945313	-13.265667
990.808594	270.768646
989.672852	167.485550
988.536133	68.953751
987.398438	76.565086
986.261719	-17.073935
985.124023	-34.562069
983.986328	-24.296911
982.847656	62.033230
981.709961	-109.333275
980.571289	161.290680
979.432617	-14.401246
978.292969	168.893158
977.153320	-188.154221
976.013672	103.379051
974.874023	404.085327
973.734375	190.052979
972.593750	91.092400
971.453125	235.757584
970.311523	-53.523754
969.170898	245.157852
968.029297	61.827435
966.886719	133.397705
965.745117	117.890610
964.602539	40.577831
963.459961	-27.405632
962.317383	232.588776
961.173828	13.561636
960.030273	147.633820
958.886719	-4.589193
957.743164	8.283190
956.598633	119.724495
955.454102	-50.338367
954.309570	155.147186
953.165039	63.198555
952.019531	42.324692
950.874023	341.774170
949.727539	295.929169
948.582031	-42.371994
947.435547	-42.151768
946.289063	118.136642
945.141602	200.793640
943.995117	562.172180
942.847656	112.912552
941.699219	604.487244
940.551758	148.822525
939.403320	320.955872
938.254883	411.003296
937.105469	439.542999
935.957031	160.379272
934.807617	-54.715469
933.658203	15.286372
932.507813	308.654663
931.357422	-1.659489
930.207031	77.725746
929.056641	-134.255127
927.906250	154.771805
926.754883	-270.839294
925.603516	-154.624329
924.451172	-38.361847
923.298828	-42.578285
922.146484	130.656723
920.994141	-227.994049
919.841797	22.678959
918.688477	-19.762663
917.535156	-130.228821
916.380859	-306.405884
915.227539	73.861656
914.073242	43.186916
912.918945	-39.570988
911.763672	-85.902924
910.608398	-152.532043
909.453125	-212.237381
908.297852	59.190296
907.141602	72.170456
905.985352	175.875961
904.829102	125.553040
903.672852	-407.128296
902.515625	-6.482742
901.358398	149.537079
900.201172	-162.982864
899.042969	-110.949013
897.884766	-405.015411
896.726563	-15.783721
895.568359	-56.322388
894.409180	102.173218
893.250000	48.191242
892.090820	-116.428665
890.930664	73.782295
889.771484	4.215989
888.611328	126.679359
887.450195	106.906624
886.289063	127.822960
885.128906	96.880646
883.966797	120.139389
882.805664	170.501633
881.643555	110.388016
880.481445	205.897171
879.319336	355.491577
878.156250	338.302307
876.993164	26.035320
875.830078	2.240871
874.666016	55.040363
873.502930	236.166077
872.338867	187.656204
871.173828	211.191910
870.009766	93.013130
868.844727	242.544861
867.679688	151.426285
866.513672	132.294479
865.348633	412.098145
864.182617	159.248764
863.015625	389.497650
861.849609	356.873596
860.682617	604.928650
859.515625	325.331207
858.347656	499.204620
857.180664	643.817871
856.012695	375.597992
854.843750	504.442871
853.675781	608.549194
852.506836	544.463135
851.337891	782.935120
850.167969	891.311218
848.999023	681.528442
847.829102	377.753998
846.658203	754.737305
845.488281	265.232025
844.317383	389.108307
843.146484	235.448898
841.975586	321.165375
840.803711	44.509842
839.631836	329.123718
838.459961	309.555420
837.287109	531.295227
836.114258	399.871521
834.941406	708.486938
833.768555	695.326843
832.594727	499.031708
831.420898	407.675140
830.247070	177.938477
829.072266	327.516998
827.898438	349.818298
826.722656	479.069122
825.547852	465.505341
824.372070	64.033134
823.196289	-32.037045
822.020508	261.736176
820.844727	232.323547
819.667969	-59.927532
818.491211	273.457825
817.313477	18.994980
816.136719	58.298206
814.958984	61.890240
813.781250	-114.771156
812.602539	-126.897308
811.423828	-403.664948
810.245117	-60.298286
809.066406	-32.726456
807.886719	-83.028099
806.707031	-0.147013
805.527344	75.929192
804.346680	78.600334
803.166992	116.680290
801.985352	-169.338181
800.804688	-337.750732
799.623047	-306.590729
798.441406	-342.076294
797.259766	70.139359
796.078125	-326.897644
794.895508	-249.691986
793.712891	-389.730713
792.529297	43.786121
791.346680	109.432663
790.163086	163.858322
788.978516	32.232391
787.794922	351.930573
786.610352	124.969116
785.425781	121.366035
784.241211	217.142776
783.055664	434.329681
781.870117	450.187408
780.684570	30.653732
779.498047	388.745239
778.311523	106.105988
777.125000	322.472748
775.938477	59.615650
774.750977	156.480957
773.563477	239.947784
772.375977	510.757202
771.187500	207.939468
769.999023	421.069550
768.810547	422.379028
767.622070	121.665939
766.432617	138.243759
765.243164	421.229187
764.053711	435.311188
762.863281	389.828674
761.672852	465.326569
760.482422	426.253876
759.291992	259.495270
758.100586	176.292007
756.909180	282.152649
755.717773	231.770706
754.525391	449.473480
753.333008	427.453583
752.140625	5.506399
750.948242	93.251556
749.754883	55.698120
748.561523	303.486633
747.368164	140.631546
746.173828	453.954529
744.979492	503.791901
743.785156	334.201355
742.590820	535.217224
741.395508	225.251129
740.200195	46.882214
739.003906	48.219463
737.808594	-57.837639
736.612305	59.505806
735.416016	34.413361
734.218750	155.961029
733.021484	3.822392
731.824219	324.374329
730.626953	474.105103
729.428711	111.928871
728.230469	143.502014
727.032227	343.373566
725.833984	215.293854
724.634766	262.063934
723.435547	164.621780
722.235352	425.407288
721.036133	415.319489
719.835938	287.349182
718.635742	170.362289
717.434570	413.476685
716.233398	440.527130
715.032227	299.655060
713.831055	67.296799
712.628906	116.295189
711.426758	370.182281
710.224609	451.857483
709.021484	252.515320
707.818359	59.855839
706.615234	78.557747
705.412109	295.418945
704.208008	11.663572
703.003906	335.196594
701.799805	-135.361893
700.594727	94.691078
699.389648	211.658630
698.184570	-53.932880
696.979492	-256.273895
695.773438	-158.567490
694.567383	63.028126
693.361328	65.279419
692.154297	-32.239162
690.947266	-212.078812
689.740234	-107.391205
688.533203	-154.505768
687.325195	-294.746338
686.117188	-141.990936
684.909180	-186.473618
683.700195	-37.855938
682.491211	93.510719
681.282227	-26.369665
680.072266	-76.715256
678.863281	-146.353577
677.653320	-66.388985
676.442383	165.239029
675.232422	126.414520
674.021484	-63.677383
672.810547	365.193665
671.598633	553.983276
670.386719	74.743408
669.174805	335.238098
667.962891	38.207752
666.750000	-42.417629
665.537109	237.953384
664.324219	-32.334068
663.110352	49.655617
661.897461	34.675583
660.683594	-176.496277
659.468750	-294.587738
658.254883	258.486389
657.040039	101.941605
655.824219	116.012001
654.609375	-59.420418
653.393555	256.820648
652.177734	262.836914
650.960938	-8.851808
649.745117	85.920692
648.528320	49.494427
647.311523	510.558594
646.093750	226.915024
644.875977	287.866913
643.658203	391.993164
642.440430	122.010941
641.221680	136.152191
640.002930	120.350220
638.784180	326.084106
637.564453	304.096222
636.344727	256.475830
635.125000	-98.129875
633.905273	82.224457
632.684570	213.224289
631.463867	116.752678
630.243164	99.807571
629.021484	29.306831
627.799805	154.078308
626.578125	6.508274
625.356445	491.470490
624.133789	279.633606
622.911133	359.323944
621.688477	194.727158
620.464844	349.306030
619.241211	400.972015
618.017578	32.921616
616.793945	-225.897736
615.569336	-206.533295
614.344727	142.151077
613.120117	79.832115
611.894531	252.572174
610.668945	-81.683098
609.443359	-76.178360
608.216797	33.755955
606.991211	115.559372
605.764648	43.189083
604.537109	-174.742096
