# Supplementary material for: Raman spectroscopy accurately differentiates mucosal healing from non-healing and biochemical changes following biological therapy in inflammatory bowel disease
Source: PLoS One. 2021 Jun 2;16(6):e0252210. doi: 10.1371/journal.pone.0252210 (PMC8172032; doi:10.1371/journal.pone.0252210)
Supplement: S4 Dataset — (ZIP) [file pone.0252210.s006.zip › CD Mucosal healing/OC030-1 post_base sub cr removed_46__X_-19536.5__Y_47770.5__Time_513.txt]

1714.774414	72.345161
1713.797852	86.103905
1712.820313	-124.587555
1711.843750	85.390221
1710.866211	40.097286
1709.888672	115.055038
1708.911133	-78.338676
1707.933594	-25.454962
1706.955078	35.142750
1705.976563	-30.357502
1704.998047	40.552189
1704.019531	-49.298794
1703.040039	-50.928997
1702.061523	-84.662872
1701.082031	9.957151
1700.101563	-93.385826
1699.122070	9.303933
1698.141602	42.494045
1697.161133	-95.241394
1696.180664	-104.503662
1695.200195	-108.228134
1694.218750	-79.729996
1693.238281	98.576591
1692.256836	47.456882
1691.274414	212.796021
1690.292969	18.219027
1689.310547	-149.286255
1688.328125	166.402100
1687.345703	10.382708
1686.363281	100.115540
1685.379883	174.215103
1684.396484	96.858139
1683.413086	163.879395
1682.429688	108.850555
1681.445313	67.637161
1680.461914	359.805756
1679.477539	226.481842
1678.493164	216.194473
1677.507813	145.261398
1676.523438	436.741425
1675.538086	452.091248
1674.552734	263.332123
1673.566406	508.525909
1672.581055	464.618103
1671.594727	503.711121
1670.608398	588.606018
1669.622070	557.279724
1668.634766	717.783875
1667.648438	608.169006
1666.661133	584.190613
1665.673828	563.574707
1664.685547	681.587219
1663.698242	558.936707
1662.709961	781.735352
1661.721680	801.023438
1660.733398	749.462402
1659.744141	1056.352661
1658.755859	1000.909851
1657.766602	903.814270
1656.777344	955.786011
1655.787109	894.597046
1654.797852	881.835083
1653.807617	779.811340
1652.817383	734.123840
1651.827148	519.896057
1650.835938	348.783081
1649.844727	255.148224
1648.853516	122.627716
1647.862305	112.457062
1646.871094	52.806915
1645.878906	-43.103397
1644.886719	54.539841
1643.894531	84.193810
1642.902344	6.300682
1641.910156	-10.156174
1640.916992	-142.032333
1639.923828	11.760065
1638.930664	-42.203312
1637.936523	-19.006407
1636.943359	-5.684430
1635.949219	-60.248646
1634.955078	-198.462204
1633.960938	-83.035912
1632.965820	27.704512
1631.970703	-153.292892
1630.975586	53.461021
1629.980469	0.134861
1628.985352	150.091385
1627.989258	129.546875
1626.993164	206.937881
1625.997070	84.992302
1625.000977	226.625351
1624.003906	468.656403
1623.007813	663.829956
1622.010742	801.650269
1621.012695	1008.252197
1620.015625	884.336548
1619.017578	981.579224
1618.020508	598.822327
1617.021484	760.084961
1616.023438	459.879242
1615.025391	524.982483
1614.026367	551.174805
1613.027344	402.094360
1612.028320	481.640106
1611.028320	223.415497
1610.029297	526.595337
1609.029297	489.412598
1608.029297	670.085938
1607.028320	455.574585
1606.028320	613.373230
1605.027344	682.459961
1604.026367	945.565308
1603.025391	897.485352
1602.023438	698.015747
1601.022461	841.613464
1600.020508	525.187622
1599.018555	486.347839
1598.016602	547.146912
1597.013672	602.973816
1596.010742	661.653198
1595.007813	673.535706
1594.004883	542.004272
1593.001953	737.163574
1591.998047	577.412598
1590.994141	642.407837
1589.990234	665.816589
1588.986328	632.001465
1587.981445	804.447205
1586.976563	982.196533
1585.971680	1066.157104
1584.966797	1072.018066
1583.961914	1064.974121
1582.956055	1287.352905
1581.950195	1087.727051
1580.944336	1148.729004
1579.938477	1123.860840
1578.931641	1086.071655
1577.924805	1084.802124
1576.917969	1067.971436
1575.911133	1189.078735
1574.904297	1005.838501
1573.896484	1158.177856
1572.888672	938.667725
1571.880859	945.402466
1570.873047	1011.900513
1569.864258	1132.926392
1568.855469	1098.007568
1567.846680	995.540405
1566.837891	1209.857300
1565.829102	1192.976318
1564.819336	1360.327271
1563.809570	1270.631836
1562.799805	1442.924683
1561.790039	1487.951904
1560.779297	1413.578247
1559.768555	1235.417480
1558.757813	1261.994385
1557.747070	1394.687256
1556.736328	1135.941040
1555.724609	1325.323730
1554.712891	1242.531372
1553.701172	1118.184082
1552.689453	1125.752686
1551.676758	1399.739746
1550.664063	1329.263306
1549.651367	1258.626831
1548.638672	1379.230469
1547.625977	1416.824951
1546.612305	1340.438110
1545.598633	1307.809814
1544.584961	1169.011597
1543.571289	1138.560913
1542.556641	1149.225952
1541.541992	1076.994385
1540.527344	976.140625
1539.512695	949.941284
1538.498047	848.640808
1537.482422	705.834412
1536.466797	753.731323
1535.451172	832.283569
1534.434570	634.588806
1533.418945	753.813904
1532.402344	553.062500
1531.385742	604.662231
1530.369141	792.498413
1529.351563	536.868469
1528.334961	623.577515
1527.317383	578.615417
1526.299805	381.464722
1525.281250	420.873322
1524.263672	531.989441
1523.245117	375.165222
1522.226563	549.890015
1521.208008	508.186035
1520.188477	391.601044
1519.168945	413.534149
1518.150391	288.624603
1517.129883	338.145111
1516.110352	359.038086
1515.089844	215.196625
1514.070313	50.523094
1513.049805	178.231827
1512.028320	210.560165
1511.007813	39.792358
1509.986328	81.682190
1508.964844	30.851372
1507.943359	97.649223
1506.921875	79.445236
1505.899414	-10.892620
1504.876953	-70.801697
1503.854492	-41.368107
1502.832031	-25.120228
1501.808594	-88.646935
1500.786133	-6.546721
1499.762695	8.584509
1498.739258	15.666348
1497.714844	-44.160919
1496.691406	-117.111610
1495.666992	-198.074844
1494.642578	12.178032
1493.617188	58.332867
1492.592773	-64.600189
1491.567383	-60.060291
1490.541992	-60.990730
1489.516602	91.003304
1488.491211	275.781097
1487.464844	-4.633899
1486.438477	38.954617
1485.412109	38.783241
1484.385742	222.003754
1483.358398	131.790649
1482.331055	286.155029
1481.303711	172.330521
1480.276367	461.079224
1479.249023	570.924133
1478.220703	481.581238
1477.192383	707.913818
1476.164063	594.995483
1475.135742	825.650940
1474.106445	926.003052
1473.077148	1135.471558
1472.047852	1117.995483
1471.018555	1153.657959
1469.989258	1313.671753
1468.958984	1582.681396
1467.928711	1459.618164
1466.898438	1936.388428
1465.868164	1955.076904
1464.836914	2054.785889
1463.805664	2260.892822
1462.774414	2143.988281
1461.743164	2377.376221
1460.710938	2399.603516
1459.679688	2347.946289
1458.647461	2369.644287
1457.615234	2457.060547
1456.582031	2617.750244
1455.549805	2724.872803
1454.516602	2689.662842
1453.483398	2636.481201
1452.449219	2722.502441
1451.416016	2899.523438
1450.381836	2926.721436
1449.347656	3017.029053
1448.313477	2805.668213
1447.279297	2796.782959
1446.244141	2818.063965
1445.208984	2745.482666
1444.173828	2865.083008
1443.138672	2766.848145
1442.102539	2582.447266
1441.066406	2344.841309
1440.030273	2516.805420
1438.994141	2471.120117
1437.958008	2147.273438
1436.920898	2217.604492
1435.883789	1873.424316
1434.846680	1764.163696
1433.808594	1763.388550
1432.771484	1507.501953
1431.733398	1196.050293
1430.695313	1248.037598
1429.657227	1072.807983
1428.618164	955.550781
1427.579102	850.860352
1426.540039	829.337708
1425.500977	792.616028
1424.461914	655.014038
1423.421875	741.655457
1422.381836	306.674042
1421.341797	320.183624
1420.301758	295.860321
1419.260742	402.406830
1418.219727	302.452301
1417.178711	101.838028
1416.137695	47.223602
1415.096680	83.176819
1414.054688	106.500809
1413.012695	84.546555
1411.970703	39.972672
1410.928711	-37.251724
1409.885742	79.043701
1408.842773	-261.955170
1407.799805	-351.595642
1406.756836	-94.601036
1405.712891	-76.230629
1404.668945	-47.785053
1403.625000	-92.085342
1402.581055	132.172440
1401.537109	22.743364
1400.492188	106.529472
1399.447266	167.785416
1398.402344	314.332581
1397.357422	197.718857
1396.311523	482.177582
1395.265625	395.807709
1394.219727	377.209747
1393.173828	373.754700
1392.126953	197.629333
1391.081055	404.724457
1390.034180	201.383484
1388.986328	336.038177
1387.939453	230.634109
1386.891602	45.360096
1385.843750	255.407349
1384.795898	-51.993149
1383.748047	48.320198
1382.699219	-136.149567
1381.651367	-97.988266
1380.602539	-92.160866
1379.552734	166.058990
1378.503906	197.162369
1377.454102	126.074883
1376.404297	157.541443
1375.354492	264.051300
1374.303711	101.276505
1373.253906	113.393372
1372.203125	113.233437
1371.152344	422.435852
1370.100586	18.846050
1369.049805	-30.457264
1367.998047	64.982903
1366.946289	6.183446
1365.894531	221.596863
1364.841797	38.770596
1363.789063	-181.063538
1362.736328	10.103357
1361.683594	84.500832
1360.630859	57.134686
1359.577148	181.751495
1358.523438	23.110744
1357.469727	23.925053
1356.415039	72.231575
1355.361328	158.090851
1354.306641	8.159681
1353.251953	94.561089
1352.197266	248.272888
1351.141602	422.064636
1350.085938	288.272186
1349.030273	348.424774
1347.974609	505.627899
1346.918945	613.460449
1345.862305	604.977234
1344.805664	634.010254
1343.749023	819.535583
1342.691406	807.003174
1341.634766	936.062683
1340.577148	958.848999
1339.519531	578.205750
1338.460938	856.785950
1337.403320	771.630920
1336.344727	669.511414
1335.286133	706.366211
1334.226563	458.991791
1333.167969	543.561279
1332.108398	344.007813
1331.048828	488.592743
1329.989258	475.244141
1328.928711	447.413910
1327.869141	545.978516
1326.808594	565.787964
1325.748047	410.571228
1324.686523	522.473511
1323.625977	289.037231
1322.564453	646.003357
1321.502930	504.660583
1320.440430	390.872925
1319.378906	521.711975
1318.316406	514.739319
1317.253906	458.814331
1316.190430	420.526459
1315.127930	419.590790
1314.064453	601.357300
1313.000977	379.377960
1311.937500	226.821442
1310.873047	163.340988
1309.809570	324.291351
1308.745117	340.304718
1307.679688	484.638245
1306.615234	634.191345
1305.549805	392.923035
1304.484375	434.938568
1303.418945	238.793549
1302.353516	279.081604
1301.287109	300.046997
1300.220703	232.901596
1299.154297	-18.106924
1298.087891	217.651810
1297.020508	58.318462
1295.954102	-31.857611
1294.886719	13.354908
1293.818359	-112.877861
1292.750977	-84.148582
1291.682617	-42.819038
1290.614258	-42.854813
1289.545898	-223.983643
1288.476563	-135.050354
1287.407227	59.563274
1286.338867	-73.905800
1285.268555	25.744585
1284.199219	-33.517986
1283.128906	25.112066
1282.058594	159.931656
1280.988281	131.031708
1279.917969	161.190582
1278.846680	57.107449
1277.775391	161.287674
1276.704102	292.632446
1275.632813	321.544800
1274.560547	331.205200
1273.488281	294.731812
1272.416016	713.015808
1271.343750	725.924805
1270.270508	741.573547
1269.197266	779.480286
1268.124023	844.508545
1267.050781	1090.390869
1265.977539	1255.924194
1264.903320	1316.774170
1263.829102	1285.188721
1262.753906	1283.157959
1261.679688	1493.476074
1260.604492	1350.559937
1259.529297	1351.734375
1258.454102	1511.516846
1257.378906	1520.462646
1256.302734	1568.625122
1255.226563	1473.361450
1254.150391	1658.298096
1253.073242	1412.655884
1251.997070	1537.156372
1250.919922	1666.704102
1249.841797	1524.046997
1248.764648	1515.380615
1247.686523	1567.713135
1246.608398	1544.886963
1245.530273	1733.664795
1244.452148	1424.550415
1243.373047	1613.672607
1242.293945	1526.079712
1241.214844	1528.530273
1240.135742	1436.496948
1239.055664	1611.617432
1237.975586	1473.864258
1236.895508	1561.907104
1235.815430	1878.016968
1234.734375	1721.384155
1233.654297	1608.579712
1232.573242	1752.862183
1231.491211	1686.445190
1230.410156	1765.509644
1229.328125	1396.652466
1228.246094	1790.769409
1227.163086	1695.860474
1226.081055	1787.438843
1224.998047	1542.769897
1223.915039	1624.885742
1222.832031	1535.340332
1221.748047	1404.833618
1220.664063	1245.457764
1219.580078	1066.894775
1218.496094	1120.458496
1217.412109	1012.201172
1216.327148	966.869568
1215.242188	781.554626
1214.157227	905.398254
1213.071289	761.326172
1211.985352	832.131287
1210.899414	915.001465
1209.813477	853.136292
1208.727539	866.081116
1207.640625	789.846497
1206.553711	747.405090
1205.466797	606.180115
1204.378906	674.657776
1203.291016	673.242371
1202.203125	570.666626
1201.115234	441.636230
1200.027344	259.681793
1198.938477	202.951691
1197.849609	-2.969065
1196.760742	118.336067
1195.670898	42.342484
1194.582031	-88.988853
1193.492188	3.281575
1192.401367	107.487213
1191.311523	24.133369
1190.220703	0.827249
1189.129883	32.701305
1188.039063	-48.382397
1186.947266	7.351022
1185.856445	0.544478
1184.764648	94.454956
1183.671875	-102.065384
1182.580078	308.247131
1181.487305	322.590454
1180.394531	370.378235
1179.301758	465.966980
1178.208984	489.492523
1177.115234	321.215515
1176.021484	627.180054
1174.927734	681.402100
1173.833008	790.543274
1172.738281	679.253723
1171.643555	663.593506
1170.548828	812.883301
1169.454102	701.190979
1168.358398	555.915039
1167.262695	766.814148
1166.166992	786.195496
1165.070313	676.338257
1163.973633	700.160645
1162.876953	690.337463
1161.780273	804.527771
1160.683594	961.453186
1159.585938	912.805298
1158.488281	1045.375732
1157.389648	991.559937
1156.291992	1059.216797
1155.193359	1138.566772
1154.094727	912.418884
1152.996094	919.799011
1151.896484	1046.141113
1150.796875	855.246277
1149.697266	823.833984
1148.597656	868.422546
1147.498047	848.451233
1146.397461	813.971313
1145.296875	745.933838
1144.195313	829.999268
1143.094727	911.382996
1141.993164	809.318604
1140.891602	883.031982
1139.789063	1327.380981
1138.687500	1243.523682
1137.584961	1332.941284
1136.482422	1640.647827
1135.379883	1546.475952
1134.276367	1746.581787
1133.172852	1789.604370
1132.069336	1875.060425
1130.964844	2254.503662
1129.861328	2320.266602
1128.756836	2397.584229
1127.652344	2412.913574
1126.546875	2634.250977
1125.442383	2442.688721
1124.336914	2585.119629
1123.230469	2385.973389
1122.125000	2425.892090
1121.018555	2569.718262
1119.912109	2303.514893
1118.805664	2349.640381
1117.699219	2296.032227
1116.591797	2358.105469
1115.484375	2370.164063
1114.376953	2322.782227
1113.268555	2258.567139
1112.160156	2160.978027
1111.051758	2327.862061
1109.943359	2227.327393
1108.833984	2199.776123
1107.725586	2264.049316
1106.616211	2077.666748
1105.505859	2193.271240
1104.396484	2065.387207
1103.286133	2262.926270
1102.175781	2240.645020
1101.064453	2201.557129
1099.954102	2067.847656
1098.842773	2108.369141
1097.731445	2127.352295
1096.619141	2153.092529
1095.507813	2004.162231
1094.395508	1953.932007
1093.282227	1985.849365
1092.169922	1939.752563
1091.056641	2076.987061
1089.943359	1971.453979
1088.830078	1919.789429
1087.716797	2013.699219
1086.602539	2010.843628
1085.488281	1887.781250
1084.373047	2053.622070
1083.258789	2139.193359
1082.143555	1987.116699
1081.028320	2119.069336
1079.913086	2034.605225
1078.796875	1992.159790
1077.680664	1911.892578
1076.564453	1918.223022
1075.448242	1809.299438
1074.331055	1934.739014
1073.213867	1907.400024
1072.096680	1729.738403
1070.979492	1802.730713
1069.861328	1751.202637
1068.743164	1701.781372
1067.625000	1631.042236
1066.505859	1740.418091
1065.386719	1765.195923
1064.267578	1593.066650
1063.148438	1605.672363
1062.029297	1449.552734
1060.909180	1499.130127
1059.789063	1447.876709
1058.667969	1578.800537
1057.547852	1749.186523
1056.426758	1512.577271
1055.305664	1617.020264
1054.183594	1616.060181
1053.062500	1745.694580
1051.940430	1592.502197
1050.818359	1338.790039
1049.695313	1624.146484
1048.572266	1458.810791
1047.449219	1472.996216
1046.326172	1393.691650
1045.203125	1447.156494
1044.079102	1430.466553
1042.955078	1355.341064
1041.830078	1335.994263
1040.706055	1202.346069
1039.581055	1238.617554
1038.456055	985.964172
1037.331055	1145.349609
1036.205078	1139.246704
1035.079102	1240.046753
1033.953125	1226.665771
1032.826172	1362.006104
1031.700195	1366.945923
1030.573242	1290.377808
1029.445313	1111.446045
1028.318359	1009.181091
1027.190430	937.046021
1026.062500	850.905945
1024.934570	634.667419
1023.805664	824.709961
1022.676758	733.724976
1021.547852	626.457153
1020.418945	753.483948
1019.289063	970.827393
1018.159180	691.752563
1017.029297	957.568481
1015.898438	912.601746
1014.767578	1092.385132
1013.636719	1146.934937
1012.505859	1131.933350
1011.375000	1116.904297
1010.243164	1189.818848
1009.111328	1366.833008
1007.978516	1687.208862
1006.846680	1875.564819
1005.713867	2623.559814
1004.581055	3674.137451
1003.447266	3884.989258
1002.313477	3677.391602
1001.179688	2880.640869
1000.045898	2118.936768
998.912109	1648.645142
997.777344	1434.916748
996.642578	1447.577515
995.506836	1381.784302
994.372070	1343.774780
993.236328	1393.492798
992.100586	1362.518066
990.963867	1377.729004
989.828125	1388.403931
988.691406	1410.661987
987.553711	1227.887329
986.416992	1109.803223
985.279297	1249.822998
984.141602	1106.632813
983.003906	1064.908813
981.865234	1232.752441
980.726563	1251.053955
979.587891	1218.850220
978.448242	1090.168091
977.309570	1472.180908
976.169922	1555.264038
975.030273	1456.867554
973.889648	1537.884399
972.749023	1471.976074
971.608398	1546.356934
970.467773	1283.301270
969.326172	1665.628052
968.184570	1363.962891
967.042969	1184.225098
965.901367	1332.809692
964.758789	1295.708008
963.616211	1086.825806
962.473633	1267.959351
961.330078	1236.031860
960.186523	1151.610718
959.042969	1076.591309
957.899414	1143.813232
956.754883	984.506104
955.610352	779.697998
954.465820	689.637573
953.321289	817.218933
952.175781	919.789001
951.030273	791.532288
949.884766	773.320984
948.738281	636.466370
947.591797	689.609924
946.445313	516.750671
945.298828	648.047668
944.151367	667.606506
943.003906	792.438660
941.856445	807.883484
940.708008	732.274536
939.559570	627.291260
938.411133	723.364502
937.262695	810.528687
936.113281	697.252563
934.964844	668.643677
933.814453	642.584412
932.665039	548.451660
931.514648	652.816589
930.364258	427.166504
929.213867	518.392334
928.062500	291.147369
926.912109	489.876984
925.759766	265.570129
924.608398	155.389175
923.456055	266.141052
922.303711	361.205170
921.151367	279.194366
919.999023	290.682373
918.845703	195.655365
917.692383	37.351746
916.539063	-88.800713
915.384766	-144.225540
914.230469	14.037207
913.076172	-152.023529
911.920898	-49.991066
910.766602	-95.168602
909.611328	-185.399170
908.455078	-309.314667
907.299805	27.262362
906.143555	-7.700494
904.987305	123.028236
903.830078	9.337692
902.673828	111.115837
901.516602	50.109985
900.359375	57.312874
899.201172	175.676590
898.042969	285.206818
896.884766	180.068573
895.726563	172.489227
894.567383	160.660568
893.408203	51.907185
892.249023	112.952209
891.088867	4.786541
889.929688	84.400230
888.769531	3.900675
887.608398	167.526794
886.448242	168.804123
885.287109	84.580231
884.125977	-28.690115
882.963867	180.882080
881.801758	23.024393
880.639648	84.158005
879.477539	46.320213
878.315430	33.512093
877.152344	9.675776
875.989258	116.704315
874.825195	262.184509
873.661133	121.893608
872.497070	110.168091
871.333008	-54.363678
870.168945	-236.618332
869.003906	-13.738207
867.838867	-26.880033
866.672852	-100.521973
865.506836	-3.134735
864.340820	-44.935219
863.174805	-16.904091
862.008789	96.623421
860.841797	1.441874
859.674805	-44.152996
858.506836	199.954742
857.339844	-0.195790
856.171875	116.200005
855.003906	187.817932
853.834961	268.508453
852.666016	353.765381
851.497070	154.470566
850.328125	105.501991
849.158203	132.835205
847.988281	115.462418
846.818359	-13.761058
845.647461	-104.772675
844.477539	122.124176
843.306641	-33.606392
842.134766	128.459305
840.963867	64.623840
839.791992	43.366207
838.619141	49.003494
837.447266	54.671928
836.274414	241.361389
835.101563	180.048401
833.928711	214.816452
832.754883	227.271133
831.581055	295.535370
830.407227	310.215057
829.232422	204.416794
828.058594	346.246216
826.883789	396.572235
825.708008	371.063232
824.533203	214.018402
823.357422	186.277222
822.181641	84.988129
821.004883	108.447037
819.828125	196.423584
818.651367	70.571732
817.474609	-28.575611
816.296875	-116.608337
815.119141	40.049213
813.941406	-232.728104
812.763672	-5.127880
811.584961	-126.761574
810.406250	-121.744438
809.226563	-39.052235
808.047852	-89.816109
806.868164	-111.790413
805.688477	-160.523315
804.507813	-187.151825
803.327148	19.146368
802.146484	69.878723
800.965820	-159.082932
799.784180	86.560806
798.603516	-13.991482
797.420898	58.278671
796.239258	-33.668411
795.056641	13.863676
793.874023	-118.239342
792.691406	154.846359
791.507813	11.346796
790.324219	-6.087790
789.140625	0.639302
787.956055	44.792126
786.772461	31.201481
785.586914	167.821091
784.402344	12.296008
783.216797	-54.933937
782.032227	122.967010
780.845703	183.475540
779.660156	51.546173
778.473633	252.949036
777.287109	169.203262
776.100586	182.401596
774.913086	3.367549
773.725586	-5.915694
772.538086	83.839493
771.349609	-7.515965
770.161133	143.472000
768.972656	155.282059
767.784180	153.628494
766.594727	233.265579
765.405273	440.390259
764.215820	217.741837
763.026367	525.579407
761.835938	575.497253
760.645508	636.159729
759.454102	896.777466
758.262695	805.093872
757.072266	814.379639
755.879883	1054.288574
754.688477	1238.901001
753.496094	1161.689697
752.303711	961.254761
751.110352	1017.688843
749.917969	931.132935
748.724609	791.711548
747.530273	878.225525
746.336914	966.682678
745.142578	995.655579
743.948242	894.999329
742.752930	903.839294
741.558594	745.858765
740.363281	725.851501
739.166992	699.095642
737.971680	549.487000
736.775391	583.762512
735.579102	541.210815
734.381836	367.158325
733.185547	560.748901
731.988281	371.151123
730.790039	378.397858
729.592773	457.685150
728.394531	565.233398
727.196289	381.843323
725.997070	460.709473
724.797852	476.061981
723.598633	642.052490
722.399414	561.065308
721.199219	521.523010
719.999023	501.575806
718.798828	512.130981
717.598633	393.882202
716.397461	570.157776
715.196289	615.448730
713.994141	575.649048
712.792969	470.450592
711.590820	376.190735
710.388672	401.826019
709.185547	394.781250
707.982422	287.575623
706.779297	224.003601
705.576172	125.673111
704.372070	403.973358
703.167969	264.419800
701.963867	164.166534
700.759766	207.593124
699.554688	214.128250
698.349609	233.811646
697.143555	118.849480
695.938477	41.010303
694.732422	89.344414
693.525391	-33.776207
692.319336	-89.365173
691.112305	-36.215488
689.905273	-265.060120
688.697266	-161.617477
687.490234	-51.514191
686.282227	-129.945114
685.073242	52.081894
683.865234	-84.422859
682.656250	32.953537
681.447266	18.342604
680.237305	84.146591
679.028320	57.050735
677.818359	73.543373
676.607422	105.459175
675.397461	107.341187
674.186523	154.953140
672.975586	131.448532
671.763672	337.515228
670.551758	107.003365
669.339844	190.368820
668.127930	159.459366
666.915039	189.383163
665.703125	223.927536
664.489258	133.512146
663.276367	233.470200
662.062500	154.523560
660.848633	75.930435
659.634766	40.842476
658.419922	70.804070
657.205078	-88.738907
655.990234	-45.216019
654.775391	-119.988625
653.559570	-9.079315
652.343750	-178.068329
651.126953	36.760849
649.911133	-112.253983
648.694336	-67.154198
647.477539	-62.751026
646.259766	25.808636
645.041992	43.510830
643.824219	218.425842
642.606445	98.750198
641.387695	-9.980780
640.168945	62.029743
638.950195	54.560619
637.730469	-66.736343
636.511719	-18.246267
635.291016	60.292500
634.071289	-202.691086
632.850586	-188.686981
631.629883	-48.180244
630.409180	64.196960
629.188477	105.511154
627.966797	-65.791885
626.745117	97.197182
625.522461	163.277359
624.300781	312.493256
623.078125	238.301102
621.854492	420.698273
620.631836	274.679504
619.408203	140.904633
618.184570	83.514633
616.960938	207.266312
615.736328	169.559296
614.511719	-10.326099
613.287109	-116.340500
612.061523	43.841026
610.835938	44.471649
609.610352	62.977234
608.384766	56.500134
607.158203	20.671865
605.931641	0.259591
604.705078	-90.288658
