# Supplementary material for: Raman spectroscopy accurately differentiates mucosal healing from non-healing and biochemical changes following biological therapy in inflammatory bowel disease
Source: PLoS One. 2021 Jun 2;16(6):e0252210. doi: 10.1371/journal.pone.0252210 (PMC8172032; doi:10.1371/journal.pone.0252210)
Supplement: S4 Dataset — (ZIP) [file pone.0252210.s006.zip › CD Mucosal healing/EC041-2_base sub CR removed_16__X_-15804.3__Y_35997.9__Z_177.628__Time_181.txt]

1714.793945	45.701923
1713.817383	9.072839
1712.840820	-19.737854
1711.864258	88.474831
1710.886719	-14.938677
1709.909180	-32.265442
1708.931641	79.319183
1707.953125	287.552826
1706.975586	27.267603
1705.997070	-7.686765
1705.018555	102.256393
1704.040039	-90.011124
1703.060547	65.989952
1702.081055	-114.874107
1701.101563	-118.782997
1700.122070	-154.449036
1699.142578	-152.331009
1698.162109	29.193747
1697.181641	-61.613590
1696.201172	-103.937462
1695.220703	137.265869
1694.239258	194.407257
1693.257813	211.827148
1692.276367	53.412098
1691.294922	-104.571777
1690.313477	44.729237
1689.331055	311.676544
1688.348633	250.816299
1687.366211	382.335358
1686.383789	130.272873
1685.400391	273.123535
1684.416992	117.831306
1683.433594	343.937561
1682.450195	343.911133
1681.465820	200.425980
1680.482422	281.025604
1679.498047	431.130219
1678.512695	97.181534
1677.528320	482.103119
1676.542969	420.320679
1675.558594	281.822296
1674.572266	478.691772
1673.586914	468.513092
1672.601563	293.918579
1671.615234	539.521423
1670.628906	325.809479
1669.642578	444.501190
1668.655273	608.593079
1667.668945	555.290039
1666.681641	730.563232
1665.694336	383.364990
1664.706055	779.410400
1663.718750	799.002686
1662.730469	688.951233
1661.742188	854.968201
1660.753906	878.094177
1659.764648	861.746460
1658.775391	784.769897
1657.787109	565.110474
1656.796875	750.963257
1655.807617	704.053345
1654.818359	617.740723
1653.828125	759.311096
1652.837891	647.096313
1651.846680	744.151062
1650.856445	428.883270
1649.865234	574.052979
1648.874023	391.624603
1647.882813	494.950256
1646.891602	447.862518
1645.899414	123.642021
1644.907227	457.426636
1643.915039	244.705170
1642.922852	452.044434
1641.930664	416.688995
1640.937500	14.757325
1639.944336	-20.084614
1638.951172	48.153786
1637.957031	113.905991
1636.963867	127.102249
1635.969727	24.486254
1634.975586	272.585205
1633.981445	-32.539948
1632.986328	-0.207840
1631.991211	53.341625
1630.996094	85.959404
1630.000977	92.390015
1629.005859	-235.276276
1628.009766	-33.790840
1627.013672	-129.523239
1626.017578	43.185184
1625.021484	-99.598663
1624.024414	296.721100
1623.028320	122.637985
1622.031250	266.692078
1621.033203	-35.850105
1620.036133	-85.992699
1619.038086	-83.509331
1618.041016	-128.187698
1617.041992	-7.411913
1616.043945	-248.760193
1615.045898	58.438534
1614.046875	-48.904121
1613.047852	56.298256
1612.048828	219.197998
1611.048828	-281.164032
1610.049805	-15.942544
1609.049805	42.192307
1608.049805	-135.438766
1607.048828	-1.279860
1606.048828	130.240707
1605.047852	143.909393
1604.046875	191.621170
1603.045898	-6.660562
1602.044922	14.929945
1601.042969	80.980309
1600.041016	16.245018
1599.039063	249.609573
1598.037109	9.719271
1597.034180	-65.431763
1596.031250	133.797897
1595.028320	-160.814407
1594.025391	12.196240
1593.022461	96.326073
1592.018555	-49.356346
1591.014648	178.241974
1590.010742	-220.587601
1589.006836	-27.039988
1588.001953	-8.391203
1586.997070	72.792946
1585.992188	-33.830673
1584.987305	-28.369778
1583.982422	347.109985
1582.976563	216.872757
1581.970703	185.623795
1580.964844	94.420708
1579.958984	-12.431749
1578.952148	-59.440880
1577.945313	237.066849
1576.938477	202.888611
1575.931641	-31.680344
1574.924805	-3.516528
1573.916992	94.757515
1572.909180	57.704700
1571.901367	340.309052
1570.893555	37.959003
1569.884766	268.288788
1568.876953	72.404327
1567.868164	29.732567
1566.858398	-96.120285
1565.849609	221.916290
1564.839844	64.726913
1563.830078	81.364189
1562.820313	154.963181
1561.810547	13.135589
1560.799805	216.156082
1559.790039	-169.557526
1558.779297	-78.271759
1557.767578	134.657288
1556.756836	62.374802
1555.745117	179.103104
1554.733398	280.123840
1553.721680	225.619598
1552.709961	54.524937
1551.697266	152.549728
1550.685547	-36.812458
1549.672852	260.157837
1548.659180	215.434204
1547.646484	493.874359
1546.632813	249.789047
1545.619141	605.387329
1544.605469	293.940155
1543.591797	160.785126
1542.577148	89.543724
1541.562500	77.611198
1540.547852	1.001025
1539.533203	141.150574
1538.518555	-180.893372
1537.502930	-74.577927
1536.487305	276.657074
1535.471680	392.889893
1534.456055	-122.869568
1533.439453	29.226217
1532.422852	209.484253
1531.406250	62.236866
1530.389648	46.332096
1529.373047	133.350433
1528.355469	163.531708
1527.337891	221.896622
1526.320313	63.859814
1525.302734	-32.460907
1524.284180	239.105667
1523.265625	39.616062
1522.247070	110.168701
1521.228516	39.129627
1520.208984	168.531128
1519.190430	-128.942764
1518.170898	-53.773266
1517.151367	8.397849
1516.130859	29.307686
1515.111328	260.711639
1514.090820	211.991058
1513.070313	232.495026
1512.049805	29.570438
1511.028320	121.713844
1510.006836	75.161461
1508.986328	146.528839
1507.963867	-7.955084
1506.942383	-77.852463
1505.919922	-109.392609
1504.898438	-115.380264
1503.875977	-62.550930
1502.852539	-132.829132
1501.830078	-85.345161
1500.806641	205.266617
1499.783203	-13.810979
1498.759766	-238.009933
1497.736328	24.009321
1496.711914	4.371416
1495.687500	-76.740379
1494.663086	-344.599731
1493.638672	190.422073
1492.613281	137.158463
1491.587891	-82.292824
1490.563477	45.795162
1489.537109	-7.671046
1488.511719	204.454544
1487.485352	401.069061
1486.458984	209.464066
1485.432617	-30.631971
1484.406250	188.653976
1483.379883	-87.197639
1482.352539	565.495789
1481.325195	139.059372
1480.297852	232.893585
1479.269531	61.487503
1478.241211	402.377441
1477.213867	103.502205
1476.184570	449.197968
1475.156250	568.023254
1474.127930	635.816772
1473.098633	634.768616
1472.069336	384.222046
1471.040039	823.395874
1470.009766	715.288757
1468.979492	856.474548
1467.950195	1106.939331
1466.918945	1158.889404
1465.888672	1203.171631
1464.857422	911.890015
1463.827148	1154.343140
1462.795898	954.592224
1461.763672	1313.676392
1460.732422	1375.484009
1459.700195	1348.361206
1458.667969	1257.769165
1457.635742	1301.699829
1456.603516	1495.292236
1455.570313	1617.738159
1454.537109	1357.154419
1453.503906	1362.912476
1452.470703	1414.289795
1451.436523	1397.184937
1450.403320	1706.990356
1449.369141	1411.137939
1448.333984	1708.100708
1447.299805	1538.993408
1446.264648	1623.127075
1445.230469	1464.241699
1444.194336	1624.271362
1443.159180	1285.803467
1442.124023	1397.775757
1441.087891	1405.996948
1440.051758	1394.002197
1439.015625	1379.500244
1437.978516	1200.712158
1436.941406	1315.153320
1435.904297	878.800049
1434.867188	1058.980469
1433.830078	1095.163208
1432.791992	790.485413
1431.754883	748.514221
1430.715820	744.409485
1429.677734	611.675110
1428.639648	378.125885
1427.600586	517.969421
1426.561523	390.503693
1425.522461	144.642456
1424.482422	423.175385
1423.443359	220.336792
1422.403320	345.137970
1421.363281	283.534698
1420.322266	237.098053
1419.282227	379.585266
1418.241211	486.804810
1417.200195	259.302063
1416.159180	248.348038
1415.117188	109.135063
1414.076172	-112.939705
1413.034180	85.057716
1411.992188	192.525772
1410.949219	365.342499
1409.907227	-12.175669
1408.864258	62.755322
1407.821289	-58.208652
1406.777344	232.793060
1405.734375	-48.710884
1404.690430	51.521057
1403.646484	-54.017731
1402.602539	196.869232
1401.557617	174.259628
1400.513672	211.948837
1399.468750	319.891907
1398.423828	237.331665
1397.377930	257.633179
1396.333008	19.907421
1395.287109	270.908813
1394.241211	151.159119
1393.195313	119.194382
1392.148438	202.487320
1391.101563	-4.551990
1390.054688	214.049927
1389.007813	-35.270557
1387.960938	153.397476
1386.913086	191.987961
1385.865234	260.658478
1384.817383	26.880356
1383.769531	-21.742191
1382.720703	-135.243713
1381.671875	-121.182014
1380.623047	-87.050667
1379.574219	166.926270
1378.524414	330.987946
1377.475586	255.440842
1376.425781	177.510849
1375.375977	62.282017
1374.325195	151.747665
1373.274414	-48.053349
1372.224609	-202.770050
1371.172852	-187.825104
1370.122070	293.333649
1369.070313	285.933197
1368.019531	-60.192646
1366.967773	29.828016
1365.915039	-19.568821
1364.863281	-61.362560
1363.810547	111.030144
1362.757813	-176.980057
1361.705078	-51.717350
1360.651367	38.750008
1359.598633	412.828186
1358.544922	80.622887
1357.491211	148.924957
1356.436523	-138.153885
1355.382813	59.584583
1354.328125	70.986977
1353.273438	194.261627
1352.217773	36.942379
1351.163086	56.085968
1350.107422	182.049423
1349.051758	161.628479
1347.996094	426.662659
1346.939453	490.727173
1345.883789	562.313232
1344.827148	671.149719
1343.769531	502.357697
1342.712891	532.038940
1341.655273	579.135864
1340.598633	601.542786
1339.540039	668.600891
1338.482422	522.759033
1337.423828	604.846863
1336.366211	585.515686
1335.307617	524.201111
1334.248047	608.978943
1333.189453	782.878784
1332.129883	682.254639
1331.070313	631.216492
1330.010742	444.324310
1328.950195	472.621185
1327.890625	691.282227
1326.830078	445.459106
1325.768555	671.594604
1324.708008	529.773438
1323.646484	449.813599
1322.585938	861.199890
1321.523438	660.435791
1320.461914	472.187836
1319.400391	570.255432
1318.337891	540.106201
1317.275391	707.307800
1316.211914	529.378906
1315.149414	620.265625
1314.085938	1016.732910
1313.022461	797.205261
1311.958984	917.750122
1310.894531	710.792542
1309.831055	905.313171
1308.766602	934.893738
1307.701172	733.199402
1306.636719	940.095032
1305.571289	812.420654
1304.505859	918.506531
1303.440430	1071.329956
1302.375000	757.086914
1301.308594	868.218811
1300.242188	1075.196167
1299.175781	832.582031
1298.109375	769.430054
1297.041992	627.781189
1295.975586	785.772339
1294.908203	420.937958
1293.839844	696.794617
1292.772461	518.711182
1291.704102	696.417908
1290.635742	722.056396
1289.567383	637.402832
1288.498047	503.803192
1287.428711	720.766357
1286.360352	866.632813
1285.290039	649.916504
1284.220703	639.075439
1283.150391	726.219421
1282.080078	612.624573
1281.009766	433.039520
1279.939453	542.316345
1278.868164	636.897278
1277.796875	675.218262
1276.725586	615.740906
1275.654297	717.686340
1274.582031	853.830933
1273.509766	630.714050
1272.437500	554.318604
1271.365234	583.022217
1270.291992	682.554260
1269.218750	645.338867
1268.145508	737.542480
1267.072266	693.058350
1265.999023	633.974792
1264.924805	750.572327
1263.850586	408.616608
1262.776367	810.543701
1261.701172	663.782532
1260.625977	924.135864
1259.550781	950.455750
1258.475586	893.942017
1257.400391	774.136230
1256.324219	751.793640
1255.248047	653.994141
1254.171875	782.617249
1253.094727	1135.072510
1252.018555	1068.898193
1250.941406	881.123596
1249.864258	880.695923
1248.786133	554.448608
1247.708008	665.904846
1246.630859	901.267761
1245.551758	742.874207
1244.473633	837.199097
1243.394531	899.895081
1242.316406	858.148621
1241.236328	869.808594
1240.157227	893.593933
1239.077148	745.059631
1237.998047	924.107300
1236.917969	671.307373
1235.836914	564.098206
1234.756836	878.783630
1233.675781	764.268250
1232.594727	737.026672
1231.512695	394.798645
1230.431641	600.153931
1229.349609	681.875854
1228.267578	712.691162
1227.185547	564.336975
1226.102539	776.619446
1225.019531	575.023132
1223.936523	438.804779
1222.853516	467.078583
1221.769531	357.474792
1220.686523	298.663269
1219.602539	290.593140
1218.517578	60.175503
1217.433594	339.584198
1216.348633	563.272217
1215.263672	137.242081
1214.178711	298.029968
1213.092773	253.533691
1212.007813	223.505600
1210.921875	367.152435
1209.834961	467.270050
1208.749023	335.794708
1207.662109	452.665375
1206.575195	190.990417
1205.488281	433.071747
1204.400391	368.994568
1203.313477	459.074432
1202.225586	50.529381
1201.136719	251.290207
1200.048828	167.860229
1198.959961	89.224930
1197.871094	106.823143
1196.782227	-46.441460
1195.692383	40.816948
1194.603516	99.137329
1193.513672	-63.801796
1192.423828	92.946556
1191.333008	-291.110779
1190.242188	-331.499359
1189.151367	209.338913
1188.060547	-66.588608
1186.969727	-30.339031
1185.877930	-25.376333
1184.786133	241.102386
1183.694336	32.358452
1182.601563	77.900475
1181.509766	5.864419
1180.416992	56.072548
1179.323242	0.717784
1178.230469	-4.335044
1177.136719	-4.660376
1176.042969	256.058899
1174.949219	121.437805
1173.854492	-13.192977
1172.760742	-37.696556
1171.666016	-98.157501
1170.570313	-65.345596
1169.475586	17.638126
1168.379883	117.257706
1167.284180	-31.911364
1166.188477	-35.248024
1165.091797	-74.503838
1163.996094	-85.119080
1162.899414	252.994919
1161.801758	-111.325974
1160.705078	178.759567
1159.607422	-30.322117
1158.509766	247.547989
1157.412109	107.625908
1156.313477	440.079803
1155.215820	37.679295
1154.117188	396.110168
1153.017578	5.679121
1151.918945	170.759720
1150.819336	25.894888
1149.719727	88.317497
1148.620117	67.281776
1147.519531	-232.446655
1146.418945	232.181671
1145.318359	-31.860191
1144.217773	108.734818
1143.116211	-12.527553
1142.014648	115.980568
1140.913086	375.177643
1139.811523	182.435226
1138.708984	317.762909
1137.606445	-124.547081
1136.503906	172.251862
1135.401367	169.543152
1134.297852	31.394878
1133.194336	254.175644
1132.090820	163.442734
1130.987305	269.690948
1129.882813	307.015625
1128.778320	455.771973
1127.673828	459.732178
1126.569336	653.340332
1125.463867	503.047180
1124.358398	594.532349
1123.252930	403.941223
1122.146484	431.337677
1121.041016	352.100128
1119.934570	275.211212
1118.828125	269.337128
1117.720703	258.678497
1116.613281	565.077454
1115.505859	353.173523
1114.398438	304.534119
1113.291016	66.691383
1112.182617	176.453323
1111.074219	21.390802
1109.964844	199.557877
1108.856445	377.618896
1107.747070	371.307983
1106.637695	459.430511
1105.528320	693.860596
1104.417969	545.744019
1103.307617	154.593323
1102.197266	386.468201
1101.086914	592.262329
1099.975586	569.168457
1098.864258	543.699097
1097.752930	364.996124
1096.641602	471.509857
1095.529297	276.354858
1094.416992	587.721619
1093.304688	564.505859
1092.191406	451.796692
1091.079102	254.388199
1089.965820	614.810974
1088.852539	311.531036
1087.738281	351.809418
1086.624023	415.573090
1085.509766	357.030273
1084.395508	242.082687
1083.280273	324.587036
1082.166016	360.060181
1081.050781	268.645996
1079.934570	228.925873
1078.819336	478.043579
1077.703125	311.518097
1076.586914	468.950226
1075.469727	297.796478
1074.353516	281.563812
1073.236328	314.579926
1072.119141	356.965118
1071.000977	462.617371
1069.882813	331.510498
1068.765625	308.268768
1067.646484	376.386108
1066.528320	27.595795
1065.409180	290.120209
1064.290039	369.933136
1063.170898	227.375793
1062.050781	236.984848
1060.930664	134.314178
1059.810547	354.474457
1058.690430	254.199417
1057.569336	235.803238
1056.449219	292.239655
1055.327148	269.202515
1054.206055	183.133423
1053.083984	482.503235
1051.961914	43.863609
1050.839844	221.784241
1049.717773	275.948029
1048.594727	138.759171
1047.471680	265.292664
1046.348633	396.463837
1045.224609	336.384003
1044.101563	148.156570
1042.976563	-0.345838
1041.852539	100.610153
1040.728516	320.374176
1039.603516	11.340941
1038.478516	28.504965
1037.352539	68.975876
1036.227539	228.188446
1035.101563	-131.565018
1033.974609	-37.447273
1032.848633	38.077709
1031.721680	250.804428
1030.594727	98.480934
1029.467773	134.549744
1028.340820	54.467037
1027.212891	-167.252899
1026.084961	-126.348618
1024.956055	-11.106547
1023.828125	85.576759
1022.699219	-281.954620
1021.570313	-138.732483
1020.440430	13.755759
1019.311523	-195.595978
1018.181641	-240.150223
1017.050781	58.494553
1015.920898	-185.305252
1014.790039	-67.433319
1013.659180	4.117057
1012.528320	-56.325092
1011.396484	1.423105
1010.265625	-33.382298
1009.132813	288.331146
1008.000977	-17.140192
1006.868164	346.209473
1005.736328	647.022339
1004.602539	769.689880
1003.469727	1051.909912
1002.335938	1193.067749
1001.202148	846.647461
1000.068359	562.847107
998.933594	189.164551
997.799805	60.524017
996.665039	-33.354759
995.529297	265.269257
994.394531	93.089302
993.258789	-74.322937
992.123047	-137.780807
990.986328	-240.334885
989.849609	-139.878799
988.712891	-4.810546
987.576172	74.973808
986.439453	124.855515
985.301758	96.479576
984.164063	-274.911407
983.025391	83.759285
981.887695	-119.258492
980.749023	-9.143538
979.610352	165.424423
978.470703	86.981354
977.332031	204.131805
976.192383	328.205353
975.051758	70.757011
973.912109	77.785339
972.771484	211.249191
971.630859	101.274742
970.490234	193.514359
969.348633	354.666565
968.207031	277.128662
967.065430	337.398651
965.923828	331.197174
964.781250	33.793259
963.638672	277.784973
962.496094	349.808868
961.352539	91.835289
960.208984	349.651459
959.065430	229.430969
957.921875	271.974304
956.777344	97.043045
955.632813	231.339996
954.488281	42.942902
953.343750	67.529129
952.198242	39.569443
951.052734	110.057213
949.907227	141.724396
948.760742	219.180588
947.614258	239.545776
946.467773	81.756927
945.321289	-66.735382
944.173828	68.129829
943.026367	-2.492718
941.878906	317.372894
940.730469	347.309235
939.582031	247.251984
938.433594	332.104706
937.285156	453.487732
936.135742	609.093201
934.987305	213.034470
933.836914	-25.510664
932.687500	109.823196
931.537109	160.880371
930.386719	82.171913
929.236328	199.392197
928.084961	129.962173
926.934570	226.781174
925.783203	150.696014
924.630859	-52.675034
923.478516	103.453941
922.327148	184.550201
921.173828	406.607910
920.021484	-12.261965
918.868164	82.629822
917.714844	-104.134399
916.561523	61.266430
915.407227	115.392342
914.252930	208.143799
913.098633	55.810535
911.944336	30.666626
910.789063	55.494904
909.633789	-132.812302
908.478516	-69.301254
907.322266	-153.110947
906.166016	-66.860947
905.009766	-41.775352
903.853516	-166.152481
902.696289	-147.754227
901.539063	-88.563721
900.381836	-255.711380
899.223633	34.392536
898.065430	46.114315
896.907227	91.800072
895.749023	234.745132
894.589844	205.832260
893.430664	68.470505
892.271484	-12.296789
891.112305	282.050232
889.952148	140.347549
888.791992	-64.488159
887.630859	-124.708778
886.470703	-22.358437
885.309570	425.230652
884.148438	313.121552
882.986328	38.685402
881.825195	262.758759
880.663086	13.302527
879.500000	178.705658
878.337891	249.404160
877.174805	218.700790
876.011719	327.668152
874.847656	353.277130
873.684570	529.717529
872.520508	183.905411
871.355469	315.305908
870.191406	316.167297
869.026367	177.581589
867.861328	196.463043
866.695313	399.675110
865.530273	-8.545579
864.364258	48.551102
863.197266	215.691925
862.031250	407.451416
860.864258	302.710510
859.697266	247.393387
858.530273	333.484589
857.362305	428.490143
856.194336	323.781433
855.026367	346.938843
853.857422	479.933167
852.688477	561.282349
851.519531	481.203461
850.350586	562.462402
849.180664	383.799561
848.010742	415.713440
846.840820	581.923096
845.670898	210.776520
844.500000	260.512085
843.329102	368.360840
842.157227	149.527924
840.986328	190.184341
839.814453	188.296555
838.642578	213.191559
837.469727	52.537270
836.296875	280.682251
835.124023	350.074310
833.951172	296.557678
832.777344	-107.520081
831.603516	423.822662
830.429688	169.322815
829.255859	66.606010
828.081055	15.183802
826.906250	137.672821
825.731445	199.849152
824.555664	315.429382
823.379883	194.678818
822.204102	129.619705
821.027344	-66.888847
819.851563	371.294830
818.674805	127.938919
817.497070	-99.789825
816.320313	35.248745
815.142578	-61.224300
813.963867	111.409088
812.786133	308.355865
811.607422	7.139647
810.428711	-53.957741
809.250000	116.004333
808.070313	-134.076187
806.890625	-142.014816
805.710938	-165.568100
804.531250	117.179382
803.350586	80.104004
802.169922	-83.513657
800.988281	-140.648804
799.807617	-49.229481
798.625977	-250.635269
797.444336	-108.405487
796.261719	-176.880661
795.079102	-39.330334
793.896484	-207.637558
792.713867	126.810760
791.530273	-23.907974
790.346680	-167.994537
789.163086	-11.093481
787.979492	32.803017
786.794922	3.592595
785.610352	42.877678
784.425781	197.041245
783.240234	87.984810
782.054688	45.203709
780.869141	271.928741
779.682617	323.948090
778.496094	261.021118
777.309570	12.574095
776.123047	448.480591
774.935547	305.880371
773.748047	-158.867203
772.560547	-25.673494
771.373047	72.095039
770.184570	167.533188
768.996094	-65.592926
767.806641	212.594696
766.618164	67.553749
765.428711	252.920197
764.239258	96.778992
763.048828	158.607712
761.858398	147.698563
760.667969	103.716850
759.477539	367.716583
758.286133	248.780838
757.094727	237.594833
755.903320	444.015472
754.710938	212.852417
753.518555	102.603668
752.326172	225.241562
751.133789	341.173981
749.940430	404.288788
748.747070	105.062866
747.553711	146.150391
746.359375	301.277100
745.166016	2.141658
743.970703	-174.078506
742.776367	143.156036
741.581055	-138.331985
740.385742	75.640030
739.190430	225.925797
737.994141	170.157455
736.797852	74.959236
735.601563	235.985748
734.405273	103.542091
733.208008	-160.198502
732.010742	210.763458
730.813477	222.737045
729.615234	-121.842659
728.416992	49.795448
727.218750	-100.033554
726.020508	117.397537
724.821289	44.080540
723.622070	294.126587
722.422852	323.452423
721.222656	503.430847
720.022461	56.764862
718.822266	243.279510
717.621094	152.580078
716.420898	147.024948
715.218750	139.291702
714.017578	-86.469299
712.815430	30.158890
711.614258	35.606838
710.411133	121.689140
709.208984	229.552063
708.005859	-63.365738
706.802734	118.587975
705.599609	95.855560
704.395508	140.640366
703.191406	44.010567
701.987305	23.613575
700.782227	-61.978004
699.577148	126.505013
698.372070	219.301819
697.166992	-76.930466
695.960938	-14.435498
694.754883	-149.594757
693.548828	93.289841
692.341797	-43.870995
691.135742	279.341949
689.927734	105.448433
688.720703	-137.714478
687.512695	-235.341568
686.304688	-79.080650
685.096680	53.342251
683.888672	198.800613
682.679688	134.041290
681.470703	190.751892
680.260742	-246.400803
679.050781	-150.454041
677.840820	-331.614807
676.630859	32.949013
675.419922	287.062378
674.209961	54.309422
672.998047	-184.729141
671.787109	-25.579954
670.575195	176.846558
669.363281	-85.496162
668.151367	-83.923271
666.938477	81.981911
665.725586	-140.929382
664.512695	-13.730512
663.299805	-115.356323
662.085938	-149.898117
660.872070	89.801018
659.658203	148.253052
658.443359	-47.766315
657.228516	-19.266977
656.013672	43.840637
654.797852	44.519478
653.583008	213.432022
652.366211	-171.407074
651.150391	83.886009
649.934570	265.945404
648.717773	97.043999
647.500000	1.528048
646.283203	99.877884
645.065430	54.118942
643.847656	-13.025741
642.629883	281.306335
641.411133	108.978981
640.192383	95.919197
638.973633	519.277771
637.753906	259.195099
636.534180	57.327679
635.314453	126.266701
634.094727	-49.549232
632.874023	210.605316
631.653320	39.285511
630.432617	22.610598
629.211914	222.685760
627.990234	49.504745
626.768555	-213.619171
625.545898	213.752350
624.324219	130.824005
623.101563	369.393005
621.877930	378.622772
620.655273	272.185394
619.431641	52.292889
618.208008	18.751528
616.983398	137.168503
615.759766	45.780598
614.535156	1.450125
613.310547	113.231522
612.084961	-121.555313
610.859375	13.561069
609.633789	-125.088860
608.408203	-203.948593
607.181641	46.129356
605.955078	9.718017
604.728516	-24.698124
