# Supplementary material for: Raman spectroscopy accurately differentiates mucosal healing from non-healing and biochemical changes following biological therapy in inflammatory bowel disease
Source: PLoS One. 2021 Jun 2;16(6):e0252210. doi: 10.1371/journal.pone.0252210 (PMC8172032; doi:10.1371/journal.pone.0252210)
Supplement: S4 Dataset — (ZIP) [file pone.0252210.s006.zip › CD Mucosal healing/OC030-1 post_base sub cr removed_89__X_-19533.5__Y_47774.5__Time_992.txt]

1714.774414	-8.613454
1713.797852	-57.645393
1712.820313	-131.075607
1711.843750	121.225830
1710.866211	111.926987
1709.888672	-32.697891
1708.911133	-17.695551
1707.933594	-38.671398
1706.955078	51.762749
1705.976563	23.340538
1704.998047	-88.975716
1704.019531	116.455132
1703.040039	15.910223
1702.061523	-144.105499
1701.082031	83.145592
1700.101563	-142.269730
1699.122070	14.298332
1698.141602	47.351891
1697.161133	-109.736847
1696.180664	-58.669643
1695.200195	232.522644
1694.218750	440.535187
1693.238281	194.421692
1692.256836	121.778816
1691.274414	-47.018761
1690.292969	104.479286
1689.310547	90.495979
1688.328125	95.259277
1687.345703	145.462021
1686.363281	297.097168
1685.379883	227.593048
1684.396484	190.323273
1683.413086	323.834290
1682.429688	335.061615
1681.445313	477.052460
1680.461914	337.178711
1679.477539	221.670990
1678.493164	354.115631
1677.507813	553.418884
1676.523438	492.473602
1675.538086	410.736816
1674.552734	345.508667
1673.566406	530.676331
1672.581055	641.951233
1671.594727	599.619080
1670.608398	446.341217
1669.622070	596.505920
1668.634766	794.996216
1667.648438	712.700012
1666.661133	466.524170
1665.673828	523.623352
1664.685547	687.468140
1663.698242	621.232788
1662.709961	765.186340
1661.721680	753.389832
1660.733398	837.746094
1659.744141	1015.520691
1658.755859	1005.894714
1657.766602	978.457520
1656.777344	819.386414
1655.787109	843.803223
1654.797852	839.885681
1653.807617	757.326782
1652.817383	458.626923
1651.827148	454.447357
1650.835938	559.453247
1649.844727	347.910034
1648.853516	192.750626
1647.862305	96.579025
1646.871094	128.051468
1645.878906	-66.917145
1644.886719	-41.818161
1643.894531	-103.099594
1642.902344	-21.033232
1641.910156	35.362553
1640.916992	-115.986389
1639.923828	-71.292633
1638.930664	-23.235149
1637.936523	-48.308159
1636.943359	-75.261383
1635.949219	-46.135387
1634.955078	-21.572401
1633.960938	-30.560085
1632.965820	-33.580338
1631.970703	116.841492
1630.975586	17.753790
1629.980469	90.492729
1628.985352	145.444946
1627.989258	27.365637
1626.993164	296.694214
1625.997070	311.426880
1625.000977	505.587830
1624.003906	710.794983
1623.007813	651.058716
1622.010742	938.808777
1621.012695	1177.100464
1620.015625	998.229248
1619.017578	1090.481079
1618.020508	957.450439
1617.021484	746.270386
1616.023438	546.205566
1615.025391	808.523193
1614.026367	467.894623
1613.027344	479.335449
1612.028320	399.474152
1611.028320	600.613098
1610.029297	602.921753
1609.029297	668.558350
1608.029297	970.369629
1607.028320	824.583130
1606.028320	925.403870
1605.027344	859.014526
1604.026367	1133.299194
1603.025391	926.308533
1602.023438	698.829407
1601.022461	966.154846
1600.020508	708.032532
1599.018555	1056.923706
1598.016602	966.788513
1597.013672	853.458008
1596.010742	986.057800
1595.007813	839.326233
1594.004883	679.835815
1593.001953	985.441162
1591.998047	949.136047
1590.994141	1033.110352
1589.990234	978.925964
1588.986328	977.116760
1587.981445	1038.079468
1586.976563	1294.751709
1585.971680	1196.853149
1584.966797	1417.139160
1583.961914	1530.583618
1582.956055	1409.582397
1581.950195	1530.984131
1580.944336	1295.590698
1579.938477	1513.436768
1578.931641	1356.365356
1577.924805	1233.231079
1576.917969	1375.598999
1575.911133	1255.146851
1574.904297	1337.632690
1573.896484	1370.670410
1572.888672	1343.870239
1571.880859	1213.068604
1570.873047	1173.237793
1569.864258	1341.241455
1568.855469	1516.897339
1567.846680	1328.793457
1566.837891	1467.855103
1565.829102	1580.796509
1564.819336	1576.793213
1563.809570	1601.215820
1562.799805	1558.043091
1561.790039	1545.876709
1560.779297	1645.086548
1559.768555	1588.532959
1558.757813	1674.404053
1557.747070	1666.765259
1556.736328	1348.020142
1555.724609	1420.389160
1554.712891	1593.531982
1553.701172	1447.897827
1552.689453	1594.642700
1551.676758	1715.224365
1550.664063	1550.873413
1549.651367	1598.495850
1548.638672	1640.676147
1547.625977	1449.839111
1546.612305	1641.478271
1545.598633	1600.122437
1544.584961	1478.392090
1543.571289	1423.610352
1542.556641	1267.822144
1541.541992	1266.767090
1540.527344	1190.528442
1539.512695	990.100952
1538.498047	1248.870850
1537.482422	1179.496094
1536.466797	1169.166870
1535.451172	1287.483032
1534.434570	997.966370
1533.418945	994.421509
1532.402344	987.963684
1531.385742	847.150879
1530.369141	932.790955
1529.351563	953.643311
1528.334961	688.246338
1527.317383	839.748962
1526.299805	614.960876
1525.281250	760.539185
1524.263672	586.597107
1523.245117	620.751343
1522.226563	708.534363
1521.208008	592.743164
1520.188477	684.882446
1519.168945	398.731628
1518.150391	431.004211
1517.129883	375.515259
1516.110352	350.494446
1515.089844	458.651611
1514.070313	381.496887
1513.049805	386.138458
1512.028320	208.149612
1511.007813	358.322021
1509.986328	197.598083
1508.964844	154.547684
1507.943359	377.836731
1506.921875	244.251404
1505.899414	153.907104
1504.876953	96.531586
1503.854492	84.915932
1502.832031	93.414360
1501.808594	242.384094
1500.786133	193.742447
1499.762695	208.735184
1498.739258	-1.901921
1497.714844	58.420425
1496.691406	72.295876
1495.666992	60.201786
1494.642578	22.165501
1493.617188	-26.463287
1492.592773	108.624855
1491.567383	-237.204819
1490.541992	-82.428886
1489.516602	-14.937834
1488.491211	-62.769012
1487.464844	162.285400
1486.438477	167.331284
1485.412109	67.374626
1484.385742	301.419128
1483.358398	29.833378
1482.331055	278.397430
1481.303711	467.865326
1480.276367	350.949188
1479.249023	529.466736
1478.220703	577.588318
1477.192383	602.436890
1476.164063	723.768982
1475.135742	854.929077
1474.106445	965.338745
1473.077148	922.643005
1472.047852	1208.027466
1471.018555	1340.307739
1469.989258	1383.193848
1468.958984	1705.577393
1467.928711	1717.272949
1466.898438	1871.081909
1465.868164	2138.956787
1464.836914	2027.737915
1463.805664	2084.021240
1462.774414	2221.327393
1461.743164	2297.369629
1460.710938	2418.831543
1459.679688	2468.937988
1458.647461	2508.622559
1457.615234	2444.017578
1456.582031	2506.066406
1455.549805	2699.809570
1454.516602	2705.566650
1453.483398	2518.413574
1452.449219	2711.391602
1451.416016	2632.925049
1450.381836	2827.962891
1449.347656	2804.864258
1448.313477	2761.344482
1447.279297	2684.760498
1446.244141	2765.005371
1445.208984	2624.843018
1444.173828	2735.144287
1443.138672	2372.108643
1442.102539	2302.519043
1441.066406	2384.584229
1440.030273	2385.580811
1438.994141	2186.750244
1437.958008	2040.976685
1436.920898	1965.900635
1435.883789	1754.337158
1434.846680	1749.902954
1433.808594	1439.799927
1432.771484	1339.341431
1431.733398	1256.507446
1430.695313	1208.981445
1429.657227	931.812866
1428.618164	808.575439
1427.579102	834.156799
1426.540039	594.927673
1425.500977	436.447418
1424.461914	527.546753
1423.421875	490.051147
1422.381836	510.512360
1421.341797	218.621384
1420.301758	304.614166
1419.260742	269.703888
1418.219727	116.515396
1417.178711	101.839218
1416.137695	62.038120
1415.096680	-25.504656
1414.054688	-180.898117
1413.012695	41.012524
1411.970703	-111.706993
1410.928711	-138.623764
1409.885742	-233.332993
1408.842773	-71.657852
1407.799805	-55.661640
1406.756836	-177.708527
1405.712891	-108.810509
1404.668945	-107.620354
1403.625000	29.199776
1402.581055	90.796280
1401.537109	-15.596628
1400.492188	121.443939
1399.447266	148.220474
1398.402344	152.555878
1397.357422	347.523010
1396.311523	414.725769
1395.265625	341.746155
1394.219727	361.635315
1393.173828	496.877014
1392.126953	504.512024
1391.081055	176.896240
1390.034180	222.485992
1388.986328	173.134399
1387.939453	28.948046
1386.891602	297.681976
1385.843750	153.899521
1384.795898	225.385590
1383.748047	172.072495
1382.699219	-3.477388
1381.651367	-73.781387
1380.602539	-118.874519
1379.552734	100.978615
1378.503906	-1.106057
1377.454102	46.846310
1376.404297	7.665034
1375.354492	185.825745
1374.303711	314.245483
1373.253906	76.236641
1372.203125	-4.335305
1371.152344	209.568314
1370.100586	119.535080
1369.049805	403.623169
1367.998047	202.004364
1366.946289	10.709143
1365.894531	108.657669
1364.841797	74.864189
1363.789063	1.539798
1362.736328	65.413948
1361.683594	7.626160
1360.630859	29.760197
1359.577148	256.113464
1358.523438	261.356140
1357.469727	117.728996
1356.415039	-112.541313
1355.361328	-98.861900
1354.306641	245.543579
1353.251953	187.708710
1352.197266	229.547531
1351.141602	224.495743
1350.085938	463.032043
1349.030273	428.784119
1347.974609	476.752533
1346.918945	606.886047
1345.862305	744.717102
1344.805664	783.625732
1343.749023	850.115112
1342.691406	986.293518
1341.634766	775.823914
1340.577148	974.556519
1339.519531	821.803101
1338.460938	986.424683
1337.403320	913.628235
1336.344727	620.881470
1335.286133	769.118347
1334.226563	920.093445
1333.167969	502.378082
1332.108398	678.749573
1331.048828	383.096466
1329.989258	438.955811
1328.928711	475.348877
1327.869141	386.043549
1326.808594	465.106018
1325.748047	458.021332
1324.686523	426.577332
1323.625977	620.162048
1322.564453	483.227539
1321.502930	339.284729
1320.440430	516.491333
1319.378906	506.480591
1318.316406	607.787903
1317.253906	571.303223
1316.190430	399.578888
1315.127930	506.768707
1314.064453	424.502899
1313.000977	362.310547
1311.937500	241.359116
1310.873047	367.038757
1309.809570	520.069336
1308.745117	355.830597
1307.679688	435.616577
1306.615234	291.792450
1305.549805	379.575562
1304.484375	575.846436
1303.418945	408.448547
1302.353516	226.686325
1301.287109	278.797607
1300.220703	210.793243
1299.154297	211.911011
1298.087891	306.662964
1297.020508	104.556343
1295.954102	-67.707375
1294.886719	-48.145195
1293.818359	-11.115607
1292.750977	94.879898
1291.682617	-22.089342
1290.614258	-77.413010
1289.545898	73.521011
1288.476563	-86.635963
1287.407227	77.050598
1286.338867	199.279785
1285.268555	130.664612
1284.199219	35.400673
1283.128906	185.307922
1282.058594	105.292946
1280.988281	179.764252
1279.917969	168.812897
1278.846680	353.839844
1277.775391	404.507385
1276.704102	271.992340
1275.632813	692.308411
1274.560547	606.714600
1273.488281	555.603577
1272.416016	766.167664
1271.343750	945.109680
1270.270508	867.775330
1269.197266	1029.971191
1268.124023	1136.161865
1267.050781	1198.585205
1265.977539	1207.504517
1264.903320	1231.267212
1263.829102	1482.036011
1262.753906	1652.430054
1261.679688	1605.955078
1260.604492	1681.561646
1259.529297	1540.437988
1258.454102	1984.252686
1257.378906	1748.475586
1256.302734	1678.571411
1255.226563	1825.542114
1254.150391	1773.007080
1253.073242	1771.765137
1251.997070	1775.523193
1250.919922	1689.432373
1249.841797	1827.271484
1248.764648	1787.676270
1247.686523	1784.701782
1246.608398	1898.511230
1245.530273	1575.019653
1244.452148	1732.785767
1243.373047	1589.439087
1242.293945	1647.802490
1241.214844	1834.908081
1240.135742	1820.572388
1239.055664	1886.425415
1237.975586	1806.771851
1236.895508	1785.446533
1235.815430	1836.956543
1234.734375	1854.586304
1233.654297	1852.869141
1232.573242	1843.958496
1231.491211	1823.008545
1230.410156	1886.886597
1229.328125	1832.130737
1228.246094	2198.736572
1227.163086	1943.111206
1226.081055	1823.145752
1224.998047	1928.302490
1223.915039	1929.413818
1222.832031	1635.479004
1221.748047	1653.626587
1220.664063	1263.219360
1219.580078	1233.115723
1218.496094	1319.011108
1217.412109	1073.888062
1216.327148	901.338379
1215.242188	975.160217
1214.157227	1003.057983
1213.071289	1040.588135
1211.985352	868.125305
1210.899414	876.654053
1209.813477	928.558594
1208.727539	746.473938
1207.640625	1053.878540
1206.553711	977.824829
1205.466797	764.378784
1204.378906	584.713989
1203.291016	597.774841
1202.203125	430.133270
1201.115234	260.085693
1200.027344	289.838776
1198.938477	30.700647
1197.849609	231.175919
1196.760742	-20.795235
1195.670898	90.439903
1194.582031	117.351646
1193.492188	-64.992683
1192.401367	60.300106
1191.311523	34.025276
1190.220703	-90.842117
1189.129883	-23.619642
1188.039063	-189.483917
1186.947266	-120.107925
1185.856445	-170.920609
1184.764648	-85.046463
1183.671875	-73.714020
1182.580078	148.544174
1181.487305	205.096191
1180.394531	227.907120
1179.301758	128.304657
1178.208984	220.312851
1177.115234	307.340057
1176.021484	324.696869
1174.927734	696.327393
1173.833008	588.756958
1172.738281	538.513489
1171.643555	514.444641
1170.548828	392.103302
1169.454102	520.820618
1168.358398	362.302002
1167.262695	512.126404
1166.166992	525.428894
1165.070313	337.774933
1163.973633	341.173798
1162.876953	442.322357
1161.780273	567.108887
1160.683594	431.353485
1159.585938	694.156067
1158.488281	686.918884
1157.389648	495.737762
1156.291992	717.160828
1155.193359	580.493164
1154.094727	717.912354
1152.996094	535.572876
1151.896484	539.026123
1150.796875	620.897766
1149.697266	440.429382
1148.597656	605.209412
1147.498047	519.632996
1146.397461	533.873779
1145.296875	609.768799
1144.195313	630.667358
1143.094727	696.525513
1141.993164	683.626953
1140.891602	701.417114
1139.789063	633.371704
1138.687500	643.561096
1137.584961	950.591858
1136.482422	1083.791382
1135.379883	1223.817505
1134.276367	1213.919434
1133.172852	1339.130859
1132.069336	1544.756958
1130.964844	1728.692505
1129.861328	1727.216797
1128.756836	1742.109253
1127.652344	2008.160767
1126.546875	1951.362915
1125.442383	1913.312744
1124.336914	2209.231689
1123.230469	2125.636719
1122.125000	2096.324707
1121.018555	2223.108643
1119.912109	1968.345215
1118.805664	2007.022949
1117.699219	1917.628052
1116.591797	1856.431274
1115.484375	1868.364136
1114.376953	1579.658081
1113.268555	1662.114746
1112.160156	1675.734863
1111.051758	1760.022705
1109.943359	1534.463867
1108.833984	1682.066162
1107.725586	1706.542114
1106.616211	1369.459106
1105.505859	1591.854126
1104.396484	1646.327759
1103.286133	1525.913086
1102.175781	1537.453369
1101.064453	1706.803589
1099.954102	1609.368652
1098.842773	1379.719727
1097.731445	1428.109131
1096.619141	1532.816040
1095.507813	1467.621460
1094.395508	1432.861694
1093.282227	1390.839111
1092.169922	1409.847900
1091.056641	1179.112915
1089.943359	1230.694214
1088.830078	1187.934326
1087.716797	1526.077759
1086.602539	1308.831543
1085.488281	1319.564941
1084.373047	1372.410645
1083.258789	1403.895996
1082.143555	1242.500977
1081.028320	1290.069458
1079.913086	1184.775269
1078.796875	1574.786621
1077.680664	1300.095581
1076.564453	1100.461060
1075.448242	1248.022217
1074.331055	1400.035400
1073.213867	1131.995728
1072.096680	1203.918945
1070.979492	1092.798950
1069.861328	981.569641
1068.743164	865.554688
1067.625000	967.315308
1066.505859	954.115234
1065.386719	905.656738
1064.267578	693.213013
1063.148438	1009.688171
1062.029297	869.596741
1060.909180	954.021423
1059.789063	1038.286255
1058.667969	951.686951
1057.547852	995.939758
1056.426758	904.492188
1055.305664	696.144531
1054.183594	1034.451782
1053.062500	615.762085
1051.940430	629.159058
1050.818359	903.931702
1049.695313	928.741333
1048.572266	860.117310
1047.449219	695.796265
1046.326172	585.123230
1045.203125	667.977295
1044.079102	734.399597
1042.955078	597.950195
1041.830078	692.193420
1040.706055	523.091492
1039.581055	379.631104
1038.456055	527.272095
1037.331055	642.212097
1036.205078	456.797729
1035.079102	229.552246
1033.953125	551.434143
1032.826172	763.815369
1031.700195	483.103668
1030.573242	488.456543
1029.445313	582.112671
1028.318359	345.750519
1027.190430	195.448349
1026.062500	110.255066
1024.934570	180.693542
1023.805664	102.518517
1022.676758	-110.227982
1021.547852	-125.608063
1020.418945	125.844482
1019.289063	101.184250
1018.159180	106.713882
1017.029297	181.831192
1015.898438	87.742218
1014.767578	406.226013
1013.636719	564.754578
1012.505859	695.468750
1011.375000	675.661804
1010.243164	894.378723
1009.111328	680.226440
1007.978516	1109.551880
1006.846680	1404.575684
1005.713867	1984.032715
1004.581055	2905.546875
1003.447266	3408.253418
1002.313477	3078.717529
1001.179688	2301.126709
1000.045898	1824.338379
998.912109	1073.013550
997.777344	915.609863
996.642578	853.047485
995.506836	936.034241
994.372070	816.040588
993.236328	864.632751
992.100586	894.876831
990.963867	883.720154
989.828125	930.346924
988.691406	691.271423
987.553711	646.009155
986.416992	780.617371
985.279297	627.391235
984.141602	640.186646
983.003906	551.830872
981.865234	638.596191
980.726563	870.453003
979.587891	916.014709
978.448242	927.214844
977.309570	890.295593
976.169922	1065.066528
975.030273	1039.965942
973.889648	1031.133789
972.749023	1153.438477
971.608398	1036.996826
970.467773	1148.130493
969.326172	990.790527
968.184570	1113.733032
967.042969	945.385986
965.901367	770.431274
964.758789	822.819214
963.616211	822.641968
962.473633	930.416992
961.330078	843.521790
960.186523	807.285950
959.042969	528.437683
957.899414	517.904480
956.754883	743.439026
955.610352	806.540894
954.465820	512.778809
953.321289	395.565247
952.175781	312.937500
951.030273	365.509277
949.884766	397.697662
948.738281	446.093048
947.591797	412.407959
946.445313	255.572784
945.298828	263.515961
944.151367	477.234589
943.003906	544.941040
941.856445	364.009705
940.708008	489.222198
939.559570	313.407196
938.411133	500.620514
937.262695	412.007721
936.113281	287.182831
934.964844	260.667725
933.814453	439.514984
932.665039	329.126526
931.514648	476.437195
930.364258	236.732330
929.213867	190.907867
928.062500	327.447693
926.912109	209.248260
925.759766	243.783524
924.608398	287.622589
923.456055	181.566605
922.303711	146.269058
921.151367	270.334198
919.999023	151.386642
918.845703	37.262672
917.692383	9.730890
916.539063	-144.750336
915.384766	-8.312275
914.230469	53.365616
913.076172	-50.443146
911.920898	-85.920334
910.766602	-137.055847
909.611328	-20.135088
908.455078	-268.096283
907.299805	-216.529297
906.143555	-162.514633
904.987305	-198.955551
903.830078	-101.532295
902.673828	102.469322
901.516602	-87.381828
900.359375	37.679916
899.201172	110.825226
898.042969	118.505829
896.884766	124.100494
895.726563	111.777985
894.567383	25.033459
893.408203	291.114594
892.249023	75.896942
891.088867	181.769409
889.929688	-42.030613
888.769531	113.819092
887.608398	204.284027
886.448242	14.962907
885.287109	98.936317
884.125977	43.135849
882.963867	-129.778717
881.801758	-13.834167
880.639648	129.239883
879.477539	87.551682
878.315430	226.278717
877.152344	11.366160
875.989258	-108.730202
874.825195	25.804972
873.661133	52.322678
872.497070	-67.368004
871.333008	85.371071
870.168945	96.402596
869.003906	-58.909077
867.838867	-101.631577
866.672852	-83.545044
865.506836	-36.173382
864.340820	42.705299
863.174805	-28.901012
862.008789	79.265648
860.841797	81.912529
859.674805	3.794596
858.506836	69.410141
857.339844	27.325321
856.171875	254.502441
855.003906	230.416962
853.834961	136.871841
852.666016	263.081726
851.497070	169.615936
850.328125	298.031067
849.158203	224.795166
847.988281	169.514389
846.818359	353.837128
845.647461	119.474602
844.477539	48.575634
843.306641	194.737442
842.134766	9.754913
840.963867	-38.755196
839.791992	11.116741
838.619141	215.177338
837.447266	39.174454
836.274414	173.785172
835.101563	116.180397
833.928711	96.513657
832.754883	248.723511
831.581055	186.511398
830.407227	209.062180
829.232422	354.249908
828.058594	316.374390
826.883789	389.947021
825.708008	242.685913
824.533203	153.348419
823.357422	186.531662
822.181641	279.755402
821.004883	330.519470
819.828125	109.471886
818.651367	28.676966
817.474609	-136.776459
816.296875	-64.156189
815.119141	-96.257935
813.941406	-10.588317
812.763672	86.028748
811.584961	-55.408081
810.406250	34.240860
809.226563	-116.277779
808.047852	-29.166542
806.868164	-146.576187
805.688477	-6.498009
804.507813	115.606522
803.327148	-59.919434
802.146484	-4.748510
800.965820	-89.529778
799.784180	-43.572456
798.603516	190.667084
797.420898	-16.520199
796.239258	-152.867096
795.056641	85.157677
793.874023	161.175705
792.691406	-95.239525
791.507813	-97.069229
790.324219	292.750458
789.140625	49.224079
787.956055	-8.501673
786.772461	152.612350
785.586914	-51.447781
784.402344	299.385010
783.216797	-119.419228
782.032227	5.457896
780.845703	26.246271
779.660156	33.576046
778.473633	129.056305
777.287109	45.454479
776.100586	169.202637
774.913086	89.668121
773.725586	96.032440
772.538086	113.234985
771.349609	99.369705
770.161133	-24.918997
768.972656	-34.707817
767.784180	153.665985
766.594727	222.794464
765.405273	232.234497
764.215820	292.143494
763.026367	442.118439
761.835938	609.461548
760.645508	653.313904
759.454102	589.171143
758.262695	674.468140
757.072266	878.314026
755.879883	993.962280
754.688477	1034.663574
753.496094	930.153137
752.303711	1082.598877
751.110352	914.134399
749.917969	888.348450
748.724609	757.055237
747.530273	897.869385
746.336914	851.959900
745.142578	810.337219
743.948242	968.218811
742.752930	968.023193
741.558594	901.948975
740.363281	702.099243
739.166992	699.469727
737.971680	687.987732
736.775391	641.381287
735.579102	664.792603
734.381836	480.136627
733.185547	529.703064
731.988281	428.195618
730.790039	495.139435
729.592773	406.712585
728.394531	558.828918
727.196289	339.184570
725.997070	438.731323
724.797852	560.065125
723.598633	580.837891
722.399414	531.704590
721.199219	617.985474
719.999023	636.562012
718.798828	471.809204
717.598633	569.015991
716.397461	496.047913
715.196289	388.261353
713.994141	426.675293
712.792969	301.627075
711.590820	383.763184
710.388672	110.753349
709.185547	249.697968
707.982422	347.287170
706.779297	345.744690
705.576172	213.018997
704.372070	120.116959
703.167969	42.824512
701.963867	220.841049
700.759766	108.750275
699.554688	146.377014
698.349609	178.454330
697.143555	35.793240
695.938477	130.217529
694.732422	83.568886
693.525391	-75.811386
692.319336	-171.955811
691.112305	-5.176688
689.905273	-7.561634
688.697266	-40.110569
687.490234	85.935699
686.282227	-37.272831
685.073242	-181.875870
683.865234	-137.576126
682.656250	-114.730255
681.447266	75.194885
680.237305	-109.494827
679.028320	74.341591
677.818359	210.711746
676.607422	208.730255
675.397461	144.240616
674.186523	233.678024
672.975586	122.147346
671.763672	73.658707
670.551758	265.473633
669.339844	144.000778
668.127930	245.461685
666.915039	310.408813
665.703125	310.770477
664.489258	341.636597
663.276367	228.062485
662.062500	384.645233
660.848633	-4.651921
659.634766	189.073929
658.419922	210.363373
657.205078	14.027117
655.990234	-22.438025
654.775391	-60.838924
653.559570	112.197792
652.343750	-5.563858
651.126953	-125.249466
649.911133	-50.892464
648.694336	-19.488909
647.477539	-3.047533
646.259766	15.649361
645.041992	45.182060
643.824219	89.824928
642.606445	205.466187
641.387695	-40.173004
640.168945	38.919262
638.950195	139.437302
637.730469	-63.130928
636.511719	32.917847
635.291016	-55.898346
634.071289	102.109726
632.850586	73.086891
631.629883	0.924233
630.409180	16.510986
629.188477	-114.100487
627.966797	25.263924
626.745117	39.795753
625.522461	203.961044
624.300781	243.238007
623.078125	275.532135
621.854492	180.818954
620.631836	220.436569
619.408203	152.257034
618.184570	96.183868
616.960938	15.757330
615.736328	41.466476
614.511719	-17.248373
613.287109	-136.871780
612.061523	-65.093628
610.835938	73.871567
609.610352	51.178818
608.384766	48.504517
607.158203	-34.677109
605.931641	42.978077
604.705078	-122.359436
