# Supplementary material for: Raman spectroscopy accurately differentiates mucosal healing from non-healing and biochemical changes following biological therapy in inflammatory bowel disease
Source: PLoS One. 2021 Jun 2;16(6):e0252210. doi: 10.1371/journal.pone.0252210 (PMC8172032; doi:10.1371/journal.pone.0252210)
Supplement: S4 Dataset — (ZIP) [file pone.0252210.s006.zip › CD Mucosal healing/OC011 post treatment-2_base sub CR removed_69__X_-11929.7__Y_292.434__Z_-7194.91__Time_788.txt]

1714.705078	176.362991
1713.728516	51.229733
1712.751953	35.744705
1711.774414	-17.338678
1710.797852	109.297661
1709.820313	32.174656
1708.842773	271.383759
1707.864258	81.889992
1706.886719	160.530701
1705.908203	-215.982224
1704.929688	-83.439934
1703.950195	150.936813
1702.971680	-101.542786
1701.992188	-262.716675
1701.012695	-0.891406
1700.033203	-353.950653
1699.052734	-99.638779
1698.073242	-72.251030
1697.092773	-60.584473
1696.112305	-187.470139
1695.130859	-1.402895
1694.150391	83.560982
1693.168945	0.664882
1692.187500	-23.021364
1691.206055	-16.878571
1690.223633	16.369635
1689.241211	-13.939362
1688.258789	124.279877
1687.276367	-38.368462
1686.293945	324.730743
1685.310547	360.319275
1684.327148	233.868851
1683.343750	-310.247864
1682.360352	81.278740
1681.375977	198.855850
1680.392578	-31.793114
1679.408203	238.559387
1678.423828	182.028275
1677.438477	325.573303
1676.453125	435.025879
1675.468750	454.605194
1674.482422	-1.244733
1673.497070	365.047424
1672.511719	545.703613
1671.525391	604.580322
1670.539063	509.918579
1669.552734	888.565735
1668.565430	537.400146
1667.578125	380.718414
1666.591797	752.812683
1665.603516	1151.753174
1664.616211	919.723145
1663.627930	998.603149
1662.640625	759.812683
1661.652344	566.688660
1660.663086	869.764282
1659.674805	1157.343628
1658.685547	835.953308
1657.696289	793.311096
1656.707031	433.414124
1655.717773	624.837646
1654.727539	628.702942
1653.737305	635.683716
1652.747070	1087.608398
1651.756836	743.607727
1650.765625	749.269104
1649.775391	369.372925
1648.784180	357.488495
1647.792969	232.394958
1646.800781	263.645508
1645.809570	538.342651
1644.817383	208.501968
1643.825195	346.560455
1642.832031	147.021652
1641.839844	-52.035065
1640.846680	-55.392254
1639.853516	-105.874557
1638.860352	194.807480
1637.867188	-211.011856
1636.873047	-205.061737
1635.878906	99.054184
1634.884766	137.189590
1633.890625	-85.221756
1632.895508	-22.775177
1631.900391	195.303192
1630.905273	-52.467014
1629.910156	-328.818115
1628.915039	-49.490273
1627.918945	-154.208328
1626.922852	-111.328697
1625.926758	129.012024
1624.930664	-64.396904
1623.933594	202.531158
1622.937500	-119.188675
1621.940430	-240.883072
1620.942383	-97.012054
1619.945313	201.946289
1618.947266	233.072784
1617.949219	-37.588165
1616.951172	-79.623878
1615.953125	-66.396973
1614.954102	156.837402
1613.956055	180.744339
1612.957031	398.807190
1611.957031	234.048737
1610.958008	6.553590
1609.958008	-97.592445
1608.958984	162.611069
1607.958008	189.590942
1606.958008	303.059937
1605.958008	-211.930984
1604.957031	126.806152
1603.956055	96.368225
1602.955078	369.526672
1601.953125	12.042187
1600.951172	-99.396378
1599.950195	-111.394989
1598.947266	-180.938995
1597.945313	-111.907234
1596.942383	-113.500519
1595.940430	-0.139532
1594.937500	-114.145950
1593.933594	-225.540253
1592.930664	-282.088257
1591.926758	-106.328300
1590.922852	142.379135
1589.918945	-206.663544
1588.915039	-203.419388
1587.910156	-184.614639
1586.906250	-14.638635
1585.901367	176.023178
1584.895508	277.867035
1583.890625	59.027969
1582.884766	-86.878029
1581.878906	181.362656
1580.873047	227.993179
1579.867188	105.235367
1578.860352	13.630951
1577.854492	104.141281
1576.847656	-16.309469
1575.839844	53.059307
1574.833008	213.303894
1573.825195	-14.153842
1572.817383	-122.064758
1571.809570	115.632011
1570.801758	-86.129486
1569.792969	-360.729340
1568.784180	-167.792267
1567.775391	-117.946312
1566.766602	1.813486
1565.757813	-192.767578
1564.748047	-107.147804
1563.738281	4.205807
1562.728516	156.839767
1561.718750	101.722580
1560.708008	69.766922
1559.697266	211.344894
1558.686523	13.107059
1557.675781	1.354514
1556.665039	-407.007996
1555.653320	18.713196
1554.641602	-55.789886
1553.629883	22.309757
1552.617188	120.871658
1551.605469	97.562401
1550.592773	61.107964
1549.580078	202.975342
1548.567383	287.677704
1547.553711	59.218807
1546.541016	166.777481
1545.527344	615.271790
1544.513672	238.973022
1543.499023	-67.623215
1542.485352	-53.957184
1541.470703	-25.022032
1540.456055	68.249634
1539.441406	81.248978
1538.425781	-24.702560
1537.410156	310.443756
1536.394531	155.065781
1535.378906	100.148804
1534.363281	11.531807
1533.346680	324.938171
1532.331055	-39.897743
1531.314453	74.553673
1530.296875	-63.765263
1529.280273	171.326508
1528.262695	158.857758
1527.245117	210.577301
1526.227539	171.983032
1525.209961	-88.130188
1524.191406	-26.680376
1523.172852	106.595963
1522.154297	111.023224
1521.135742	447.007904
1520.116211	224.729340
1519.097656	-218.672180
1518.078125	188.579620
1517.058594	-52.006207
1516.038086	-61.483112
1515.018555	-202.082306
1513.998047	88.575027
1512.977539	42.645306
1511.956055	-11.147894
1510.935547	-106.108604
1509.914063	101.533661
1508.892578	16.525976
1507.871094	-112.189178
1506.849609	97.444008
1505.827148	6.908425
1504.804688	-370.761047
1503.782227	-107.836533
1502.759766	-27.037458
1501.736328	-110.340202
1500.713867	-52.875904
1499.690430	-320.711975
1498.666016	-179.050430
1497.642578	-357.414215
1496.618164	-34.381008
1495.594727	-62.002682
1494.569336	-299.472382
1493.544922	-40.894508
1492.520508	212.361649
1491.495117	197.039795
1490.469727	135.641617
1489.444336	-48.440582
1488.417969	-33.334316
1487.392578	-2.968879
1486.366211	-26.331545
1485.339844	159.544632
1484.312500	59.432350
1483.286133	201.703613
1482.258789	272.401978
1481.231445	524.082581
1480.204102	467.083160
1479.175781	588.475037
1478.148438	860.163818
1477.120117	713.778748
1476.091797	282.093842
1475.062500	792.920593
1474.034180	829.881592
1473.004883	917.691772
1471.975586	684.722900
1470.946289	970.976746
1469.916016	1078.963989
1468.885742	1143.648193
1467.855469	1411.751709
1466.825195	1575.483398
1465.794922	1464.596802
1464.763672	1432.520630
1463.732422	1220.050415
1462.701172	1508.152466
1461.669922	1377.053223
1460.638672	1565.990479
1459.606445	1731.988525
1458.574219	2002.008789
1457.541992	1637.500000
1456.508789	1511.648682
1455.476563	1837.437866
1454.443359	1726.883545
1453.410156	1641.771118
1452.375977	1632.765259
1451.342773	1844.335327
1450.308594	1880.999268
1449.274414	1722.620239
1448.240234	1774.599731
1447.206055	1651.882324
1446.170898	1924.215454
1445.135742	1637.088501
1444.100586	1866.422607
1443.064453	1832.566528
1442.029297	1525.620728
1440.993164	1656.397217
1439.957031	1698.693481
1438.920898	1586.852295
1437.883789	1277.972778
1436.847656	1285.206909
1435.810547	953.968811
1434.773438	1193.813354
1433.735352	958.865295
1432.698242	936.226685
1431.660156	802.607422
1430.622070	542.967834
1429.583008	508.083374
1428.544922	528.846069
1427.505859	486.636383
1426.466797	270.574219
1425.427734	400.099274
1424.387695	491.856476
1423.348633	462.765686
1422.308594	159.175125
1421.268555	-40.887970
1420.227539	-150.100647
1419.187500	231.852219
1418.146484	200.925140
1417.105469	109.744225
1416.064453	222.547546
1415.022461	43.605717
1413.980469	-135.117813
1412.939453	66.091713
1411.896484	-124.868599
1410.854492	74.005554
1409.811523	-53.761135
1408.768555	17.151194
1407.725586	115.814140
1406.682617	171.891068
1405.638672	218.034271
1404.595703	-272.859985
1403.551758	-269.001831
1402.506836	-292.610535
1401.462891	-168.023346
1400.417969	97.099167
1399.373047	101.481247
1398.328125	-212.368515
1397.283203	28.005690
1396.237305	72.956314
1395.191406	-140.008102
1394.145508	-430.367462
1393.099609	206.156082
1392.052734	326.772827
1391.006836	197.198410
1389.959961	-212.479004
1388.912109	228.901520
1387.865234	260.009552
1386.817383	213.719208
1385.769531	-129.951172
1384.721680	-105.806236
1383.673828	-84.006096
1382.625000	-167.021118
1381.576172	-497.175659
1380.527344	-137.610504
1379.478516	-122.665665
1378.429688	29.762112
1377.379883	416.923767
1376.330078	317.415680
1375.280273	118.313675
1374.229492	-0.730616
1373.178711	-27.271807
1372.128906	-108.482391
1371.077148	-74.845154
1370.026367	-46.026978
1368.974609	57.681065
1367.923828	-194.748108
1366.871094	248.022827
1365.819336	-93.684921
1364.767578	232.183212
1363.714844	-64.259079
1362.662109	229.415894
1361.609375	50.359497
1360.555664	85.466995
1359.501953	125.685036
1358.448242	-5.530501
1357.394531	201.569229
1356.340820	-1.384187
1355.286133	54.333229
1354.231445	217.003067
1353.176758	4.686508
1352.122070	167.597015
1351.066406	-151.103500
1350.011719	406.749237
1348.956055	98.355522
1347.899414	122.710327
1346.843750	236.512161
1345.787109	566.165161
1344.730469	466.843811
1343.673828	568.503479
1342.616211	985.021851
1341.559570	601.103577
1340.501953	1121.755615
1339.444336	634.190674
1338.385742	1023.606995
1337.328125	992.095093
1336.269531	780.010193
1335.210938	1105.173950
1334.152344	430.713379
1333.092773	644.721680
1332.033203	801.875427
1330.973633	761.262451
1329.914063	597.173828
1328.853516	628.515564
1327.793945	731.625854
1326.733398	565.502502
1325.672852	760.172852
1324.611328	1083.266113
1323.549805	816.254517
1322.489258	468.008484
1321.426758	885.025635
1320.365234	1121.854858
1319.302734	838.174988
1318.241211	1003.576172
1317.177734	786.795288
1316.115234	1004.071472
1315.052734	1105.503052
1313.989258	1110.864502
1312.925781	934.002075
1311.862305	1272.069824
1310.797852	1102.783813
1309.733398	1465.427490
1308.668945	1064.951782
1307.604492	1346.377808
1306.540039	1106.164307
1305.474609	866.109741
1304.409180	1322.196411
1303.343750	1529.812622
1302.277344	1238.378174
1301.211914	1318.242188
1300.145508	1204.004150
1299.079102	1175.849243
1298.011719	1398.267822
1296.945313	1316.163086
1295.877930	1555.732788
1294.810547	1613.615112
1293.743164	1389.311523
1292.674805	1076.820435
1291.606445	1132.424194
1290.538086	1560.788818
1289.469727	1363.802368
1288.400391	877.678467
1287.332031	975.069641
1286.262695	824.971375
1285.193359	601.470459
1284.123047	1176.487549
1283.052734	1048.539307
1281.982422	986.760193
1280.912109	841.808289
1279.841797	1262.177612
1278.770508	1141.714722
1277.699219	764.498535
1276.627930	871.624756
1275.556641	898.036682
1274.484375	1276.405029
1273.412109	1143.871582
1272.339844	1060.258301
1271.267578	1211.172852
1270.194336	1327.825073
1269.121094	1297.919189
1268.047852	1138.644653
1266.974609	1147.827759
1265.900391	1230.182495
1264.827148	1305.177612
1263.752930	1075.254883
1262.677734	1620.810669
1261.603516	1300.681396
1260.528320	1221.960815
1259.453125	1598.923828
1258.377930	1366.642700
1257.301758	1339.027100
1256.226563	1403.936768
1255.150391	947.774109
1254.073242	1392.385376
1252.997070	1308.696899
1251.919922	1315.025391
1250.842773	1153.473877
1249.765625	1475.911987
1248.688477	1166.006470
1247.610352	1293.748535
1246.532227	1399.515259
1245.454102	1211.191895
1244.375000	843.133240
1243.296875	1087.235474
1242.217773	1078.650635
1241.138672	972.912109
1240.058594	881.726379
1238.979492	936.134338
1237.899414	978.327026
1236.819336	836.111755
1235.738281	960.647766
1234.658203	854.757874
1233.577148	1119.711060
1232.496094	567.818726
1231.415039	474.025330
1230.333008	1009.997925
1229.250977	855.481812
1228.168945	599.284790
1227.086914	897.472534
1226.003906	803.395813
1224.920898	593.159424
1223.837891	530.516724
1222.754883	997.494507
1221.670898	712.201172
1220.587891	721.906555
1219.503906	639.695251
1218.418945	226.398682
1217.334961	687.763672
1216.250000	308.323822
1215.165039	228.419281
1214.080078	336.791901
1212.994141	476.417236
1211.908203	538.694214
1210.822266	625.001587
1209.736328	465.171295
1208.649414	628.479492
1207.563477	589.135254
1206.476563	667.843445
1205.388672	488.576599
1204.301758	516.536316
1203.213867	248.118729
1202.125977	23.106396
1201.038086	147.249496
1199.949219	189.417877
1198.861328	17.309977
1197.772461	-72.987061
1196.682617	-156.101959
1195.593750	-183.921814
1194.503906	-17.031555
1193.414063	36.723225
1192.324219	-366.266388
1191.233398	-117.958809
1190.143555	-273.416199
1189.052734	-18.161324
1187.960938	275.325806
1186.870117	-93.985321
1185.778320	-194.379379
1184.686523	45.970566
1183.594727	-28.137856
1182.501953	-99.885818
1181.410156	-274.771973
1180.317383	89.809372
1179.223633	118.569862
1178.130859	8.276852
1177.037109	-1.405566
1175.943359	-243.489670
1174.849609	-52.048679
1173.754883	-35.545109
1172.661133	354.343658
1171.566406	-5.097479
1170.470703	161.964539
1169.375977	-39.487244
1168.280273	117.839798
1167.184570	-114.698883
1166.088867	-277.852051
1164.992188	-354.945587
1163.895508	172.493378
1162.798828	-246.373703
1161.702148	273.559937
1160.605469	-238.348831
1159.507813	-41.035286
1158.410156	325.618225
1157.311523	-71.546173
1156.213867	294.877472
1155.115234	-16.299091
1154.016602	-38.825230
1152.917969	19.691185
1151.818359	6.635261
1150.718750	203.265564
1149.619141	-43.361668
1148.519531	-199.389359
1147.418945	-62.459747
1146.319336	-47.029667
1145.217773	170.685883
1144.117188	293.100494
1143.015625	-157.970261
1141.915039	0.118438
1140.813477	315.076691
1139.710938	140.070297
1138.609375	69.736290
1137.506836	194.300461
1136.404297	202.377151
1135.300781	405.226624
1134.197266	140.111710
1133.094727	67.459221
1131.990234	683.249695
1130.886719	306.713226
1129.782227	464.224182
1128.677734	294.299286
1127.573242	295.225525
1126.468750	440.809387
1125.363281	453.569183
1124.257813	390.494232
1123.152344	521.769958
1122.045898	304.742920
1120.940430	265.487335
1119.833984	283.092834
1118.726563	435.643433
1117.620117	391.713196
1116.512695	175.075546
1115.405273	173.856339
1114.297852	132.459793
1113.189453	22.529531
1112.082031	11.990881
1110.972656	178.747757
1109.864258	142.247604
1108.755859	119.985626
1107.646484	187.519745
1106.537109	89.764542
1105.426758	119.582703
1104.317383	149.449677
1103.207031	51.905460
1102.096680	218.708160
1100.985352	168.466751
1099.875000	215.003845
1098.763672	421.895020
1097.652344	317.601257
1096.540039	522.126221
1095.427734	394.411285
1094.315430	61.883907
1093.203125	245.330948
1092.090820	132.093964
1090.977539	447.391754
1089.864258	280.165222
1088.750977	313.084015
1087.636719	256.663971
1086.522461	66.298882
1085.408203	179.408295
1084.293945	73.931313
1083.179688	198.904633
1082.064453	377.934265
1080.949219	178.765076
1079.833008	573.948547
1078.717773	699.026917
1077.601563	631.636780
1076.485352	719.264832
1075.368164	438.556519
1074.251953	376.240814
1073.134766	77.169815
1072.016602	-228.713470
1070.899414	-117.071297
1069.781250	184.452805
1068.663086	-113.913132
1067.544922	16.664162
1066.426758	-119.712532
1065.307617	64.864594
1064.188477	307.990295
1063.068359	228.119370
1061.949219	29.064411
1060.829102	284.046478
1059.708984	134.402023
1058.588867	-5.703908
1057.467773	123.199532
1056.346680	333.967896
1055.225586	44.699764
1054.104492	85.079636
1052.982422	-84.651802
1051.860352	110.086998
1050.738281	407.578094
1049.615234	-74.511787
1048.492188	230.117218
1047.369141	156.797852
1046.246094	6.667514
1045.123047	8.301076
1043.999023	345.756256
1042.875000	291.617401
1041.750000	319.180664
1040.625977	48.667915
1039.500977	32.276478
1038.375977	216.277588
1037.250000	-125.817421
1036.125000	-37.033836
1034.999023	-294.884460
1033.873047	-203.520569
1032.746094	-37.641396
1031.619141	228.281174
1030.492188	43.196560
1029.365234	90.757286
1028.237305	-349.563690
1027.110352	-262.172760
1025.982422	-527.745178
1024.853516	-361.143768
1023.725586	-600.764099
1022.596680	-584.827698
1021.467773	-499.151459
1020.337891	-499.222900
1019.208008	-552.507690
1018.078125	90.029106
1016.948242	-280.718201
1015.818359	-224.683441
1014.687500	-124.513725
1013.556641	63.773613
1012.425781	-74.474113
1011.293945	-138.431122
1010.162109	-5.439384
1009.030273	46.609997
1007.898438	-21.560804
1006.765625	273.643860
1005.632813	575.783752
1004.500000	753.037964
1003.366211	1136.096191
1002.233398	1428.963867
1001.099609	896.861084
999.964844	411.342010
998.831055	57.829460
997.696289	44.055580
996.561523	-302.026550
995.425781	-243.910263
994.291016	109.677757
993.155273	202.525101
992.019531	-15.923496
990.882813	90.991234
989.747070	177.229156
988.610352	-158.249512
987.472656	324.589661
986.335938	-123.415306
985.198242	69.215889
984.060547	162.852814
982.921875	-196.965836
981.784180	-183.641190
980.645508	13.881943
979.506836	280.441376
978.367188	204.283112
977.228516	291.532501
976.088867	178.839157
974.948242	266.268463
973.808594	94.105217
972.667969	108.206604
971.527344	200.499420
970.385742	205.593475
969.245117	77.632179
968.103516	342.309235
966.961914	338.484650
965.819336	-96.532318
964.677734	438.928314
963.534180	235.879654
962.391602	42.184441
961.249023	272.683228
960.105469	280.900482
958.961914	209.015762
957.817383	629.682556
956.673828	196.132156
955.529297	147.466110
954.383789	142.397842
953.239258	476.060516
952.093750	107.333427
950.948242	118.520569
949.802734	-105.739128
948.656250	223.403610
947.509766	63.369701
946.363281	223.372299
945.216797	307.983948
944.069336	148.249374
942.921875	-164.332596
941.774414	94.005844
940.625977	85.258858
939.478516	142.741608
938.330078	209.389511
937.180664	216.767380
936.032227	404.322906
934.882813	357.050354
933.732422	168.553635
932.583008	397.159027
931.432617	281.736145
930.282227	177.802689
929.131836	12.489794
927.980469	227.452255
926.830078	100.980873
925.677734	-159.628265
924.526367	210.032394
923.374023	-241.440445
922.221680	-85.583946
921.069336	-175.270859
919.916992	-35.346561
918.763672	-188.554367
917.610352	14.974734
916.456055	207.087357
915.302734	-89.023880
914.148438	19.081993
912.994141	220.207535
911.838867	-18.898157
910.683594	66.504959
909.528320	-111.182289
908.373047	-62.039528
907.216797	116.299652
906.061523	-353.562134
904.904297	-351.924988
903.748047	-33.163528
902.590820	185.816010
901.433594	-66.218925
900.276367	118.734192
899.118164	47.889633
897.960938	-190.341370
896.802734	69.170334
895.643555	91.122681
894.484375	-9.021489
893.325195	281.912384
892.166016	-301.822968
891.006836	142.669678
889.846680	-113.246727
888.686523	251.953247
887.526367	181.248978
886.365234	-76.766075
885.204102	220.453140
884.042969	136.249405
882.880859	187.411499
881.719727	-259.816864
880.556641	-172.532166
879.394531	-98.827217
878.232422	-128.827194
877.069336	417.901337
875.905273	360.744263
874.742188	389.164337
873.578125	433.314484
872.414063	324.376892
871.250000	397.737640
870.084961	-136.349442
868.920898	380.121674
867.754883	10.398172
866.589844	391.673157
865.423828	523.279175
864.257813	209.898865
863.091797	352.672333
861.924805	367.341797
860.758789	471.792664
859.590820	526.795410
858.423828	379.754700
857.255859	329.245209
856.087891	547.930359
854.919922	470.442657
853.751953	650.824890
852.583008	763.846802
851.414063	744.566406
850.244141	725.272888
849.075195	591.715698
847.905273	621.688232
846.734375	360.553619
845.564453	336.795929
844.393555	127.274834
843.222656	385.447266
842.051758	489.129730
840.879883	-96.056511
839.708008	213.337784
838.536133	616.445618
837.363281	342.208527
836.190430	374.165771
835.017578	280.997284
833.844727	464.765808
832.670898	427.393433
831.497070	742.689087
830.323242	667.285828
829.149414	364.324768
827.974609	355.919281
826.799805	73.206642
825.624023	305.620636
824.449219	433.138550
823.273438	117.123764
822.097656	625.557312
820.920898	434.341858
819.744141	276.602966
818.567383	0.923189
817.390625	-276.872742
816.212891	-280.839355
815.035156	13.289809
813.857422	-173.164459
812.679688	-57.127399
811.500977	-203.489471
810.322266	-169.761520
809.142578	-389.384827
807.963867	128.641953
806.784180	-166.486145
805.603516	118.067322
804.423828	160.495132
803.243164	154.062592
802.062500	-127.526222
800.881836	-85.102821
799.700195	-275.585114
798.518555	28.484863
797.336914	-133.134567
796.154297	-268.084015
794.972656	-39.596436
793.789063	-130.215805
792.606445	40.540249
791.422852	-193.992889
790.240234	-176.063797
789.055664	78.666199
787.872070	116.429497
786.687500	-0.676945
785.502930	-33.691345
784.317383	17.327465
783.132813	66.103493
781.947266	377.850739
780.761719	181.261383
779.575195	13.479567
778.388672	99.748199
777.202148	367.020538
776.015625	190.476334
774.828125	345.044769
773.640625	104.601440
772.453125	45.146320
771.264648	82.752983
770.076172	-49.433559
768.887695	301.180298
767.699219	16.942034
766.509766	166.874268
765.320313	318.934326
764.130859	466.516449
762.940430	233.131393
761.750977	142.924469
760.559570	347.651184
759.369141	466.465240
758.177734	382.857025
756.986328	66.174171
755.794922	483.959015
754.603516	261.902283
753.411133	44.338428
752.218750	316.806396
751.025391	259.660065
749.832031	217.899200
748.638672	-32.422497
747.445313	-254.102921
746.250977	154.106125
745.057617	99.189323
743.862305	298.725281
742.667969	449.898590
741.472656	289.667358
740.277344	151.409882
739.082031	-26.246290
737.885742	-146.881592
736.689453	-9.031884
735.493164	-2.659629
734.296875	-64.184395
733.099609	163.207642
731.902344	0.953197
730.705078	-305.648682
729.506836	190.567169
728.308594	382.560883
727.110352	78.162598
725.911133	-20.677549
724.712891	24.704834
723.513672	281.930481
722.313477	110.903564
721.113281	-77.564240
719.914063	78.936539
718.712891	248.411575
717.512695	363.194855
716.311523	292.437775
715.110352	206.385727
713.909180	102.872597
712.707031	339.425934
711.504883	534.392883
710.302734	393.638519
709.099609	462.014557
707.896484	229.723770
706.693359	128.115753
705.490234	281.184662
704.286133	314.403107
703.082031	3.728231
701.877930	384.900391
700.672852	463.501556
699.468750	72.304054
698.262695	459.463379
697.057617	-31.698563
695.851563	285.593231
694.645508	89.968750
693.439453	165.821396
692.232422	-197.067520
691.026367	17.568310
689.818359	-271.510895
688.611328	376.816071
687.403320	-157.539154
686.195313	-359.913757
684.987305	94.711784
683.778320	150.154572
682.569336	120.945518
681.360352	-8.016333
680.151367	-193.339493
678.941406	-192.409256
677.731445	-50.830139
676.521484	-351.022278
675.310547	-120.913307
674.099609	-198.258865
672.888672	-78.790634
671.677734	72.978844
670.465820	278.658264
669.253906	88.564102
668.041016	224.840927
666.829102	356.669861
665.616211	-153.221939
664.403320	-168.347961
663.189453	15.137337
661.975586	-123.157303
660.761719	-377.970642
659.547852	44.849731
658.333008	-22.246834
657.118164	206.159531
655.903320	65.738823
654.688477	100.009361
653.472656	-48.904881
652.256836	103.950096
651.040039	73.668640
649.824219	-87.918259
648.607422	75.792831
647.389648	207.227615
646.172852	2.953749
644.955078	379.882538
643.737305	156.571564
642.519531	112.043938
641.300781	78.468735
640.082031	45.117336
638.863281	-22.378332
637.643555	-70.251419
636.423828	-94.196198
635.204102	-79.159050
633.984375	-59.506954
632.763672	14.169899
631.542969	-42.720619
630.322266	173.361130
629.100586	5.787403
627.878906	-60.409164
626.657227	-72.434242
625.435547	12.586270
624.212891	258.935364
622.990234	177.963333
621.767578	183.420776
620.543945	163.918182
619.320313	121.661682
618.096680	24.599102
616.873047	50.477215
615.648438	45.198818
614.423828	-307.801392
613.199219	-45.695763
611.973633	-17.810320
610.748047	-31.506384
609.522461	-65.316200
608.296875	-138.390579
607.070313	-109.603760
605.843750	18.896648
604.617188	114.718018
