# Supplementary material for: Raman spectroscopy accurately differentiates mucosal healing from non-healing and biochemical changes following biological therapy in inflammatory bowel disease
Source: PLoS One. 2021 Jun 2;16(6):e0252210. doi: 10.1371/journal.pone.0252210 (PMC8172032; doi:10.1371/journal.pone.0252210)
Supplement: S4 Dataset — (ZIP) [file pone.0252210.s006.zip › CD Mucosal healing/EC040-1_base sub CR removed_69__X_-10544.3__Y_37151.1__Z_-58.9701__Time_781.txt]

1714.640625	17.872993
1713.664063	41.907932
1712.687500	-7.334656
1711.709961	45.631588
1710.733398	-32.452560
1709.755859	-137.007874
1708.778320	61.613605
1707.799805	-87.831772
1706.821289	39.004311
1705.843750	-104.327896
1704.864258	-9.026291
1703.885742	-41.888481
1702.907227	-79.749275
1701.927734	37.903320
1700.948242	-63.491440
1699.968750	33.395813
1698.988281	-99.367973
1698.007813	54.286484
1697.028320	87.976593
1696.046875	116.616028
1695.066406	-14.666578
1694.084961	52.061333
1693.104492	-14.379178
1692.123047	111.733025
1691.140625	64.642326
1690.159180	73.962517
1689.176758	254.328827
1688.194336	224.259521
1687.211914	135.879517
1686.228516	221.136536
1685.246094	168.111694
1684.262695	198.029266
1683.279297	324.166229
1682.295898	253.479691
1681.311523	454.741547
1680.327148	344.754639
1679.342773	200.533371
1678.358398	157.809784
1677.374023	259.078949
1676.388672	373.898376
1675.403320	435.786469
1674.417969	415.530060
1673.432617	485.953369
1672.446289	476.905182
1671.459961	391.102600
1670.473633	504.844147
1669.487305	666.619385
1668.500977	679.915100
1667.513672	563.400574
1666.526367	625.018921
1665.539063	601.969849
1664.550781	632.238525
1663.563477	564.629272
1662.575195	757.146362
1661.586914	690.032715
1660.598633	761.011169
1659.609375	670.553711
1658.620117	643.951599
1657.631836	829.485596
1656.641602	625.891418
1655.652344	491.446991
1654.662109	471.086273
1653.672852	474.767273
1652.681641	610.925659
1651.691406	599.104980
1650.701172	550.463013
1649.709961	425.355957
1648.718750	585.970703
1647.727539	434.851959
1646.735352	379.090942
1645.744141	320.888947
1644.751953	278.722015
1643.759766	223.533875
1642.766602	216.041321
1641.774414	134.809219
1640.781250	214.716690
1639.788086	67.856339
1638.794922	-20.776249
1637.801758	19.973185
1636.807617	8.104071
1635.813477	130.788635
1634.819336	3.194421
1633.825195	36.483105
1632.830078	-85.544044
1631.834961	-4.635591
1630.839844	-171.153183
1629.844727	81.034744
1628.849609	30.554882
1627.853516	22.280909
1626.857422	-67.455490
1625.861328	-130.774063
1624.865234	92.615608
1623.868164	-75.723366
1622.871094	171.343765
1621.874023	-125.571136
1620.876953	-7.213582
1619.879883	8.708562
1618.881836	-146.017960
1617.883789	-24.965494
1616.885742	-19.418900
1615.887695	62.264263
1614.888672	20.629377
1613.889648	65.603653
1612.890625	76.488869
1611.891602	34.949650
1610.892578	74.708786
1609.892578	-45.408169
1608.892578	72.979759
1607.892578	-128.280457
1606.892578	-30.871534
1605.891602	-30.393969
1604.890625	85.269264
1603.889648	-0.666452
1602.888672	219.593933
1601.887695	125.790825
1600.885742	110.480743
1599.883789	-9.449931
1598.881836	-131.966629
1597.879883	-74.091896
1596.876953	127.465317
1595.874023	17.970640
1594.871094	-112.410759
1593.868164	-57.341267
1592.864258	-93.728996
1591.861328	-77.932213
1590.857422	-85.680397
1589.853516	-210.900177
1588.848633	-124.797905
1587.844727	-46.610653
1586.839844	-20.670059
1585.834961	52.129913
1584.830078	54.458015
1583.824219	64.539055
1582.819336	58.919102
1581.813477	76.677368
1580.807617	-12.421282
1579.800781	137.998337
1578.794922	72.210602
1577.788086	230.207550
1576.781250	44.576790
1575.773438	59.268200
1574.766602	68.673683
1573.758789	176.809326
1572.750977	-53.171734
1571.743164	80.770645
1570.735352	69.038040
1569.726563	96.194443
1568.718750	-42.995815
1567.708984	7.367628
1566.700195	36.849560
1565.691406	42.863750
1564.681641	30.612745
1563.671875	119.473099
1562.662109	114.806320
1561.652344	55.577965
1560.641602	1.462616
1559.630859	162.462418
1558.620117	22.615839
1557.609375	27.856453
1556.597656	1.901655
1555.586914	22.490496
1554.575195	14.479150
1553.563477	-45.414032
1552.550781	91.357765
1551.539063	10.568748
1550.526367	12.513009
1549.513672	148.883606
1548.500977	109.212204
1547.487305	92.726089
1546.473633	29.609446
1545.459961	-33.581474
1544.446289	-27.070173
1543.432617	20.677223
1542.417969	-42.777790
1541.404297	17.664597
1540.389648	26.334658
1539.374023	-14.152781
1538.359375	123.369194
1537.343750	-100.529839
1536.328125	93.504669
1535.312500	109.386322
1534.296875	58.115204
1533.280273	91.843658
1532.263672	27.510733
1531.247070	117.733810
1530.230469	68.690369
1529.212891	-24.225760
1528.196289	130.052505
1527.178711	34.400913
1526.160156	-20.119856
1525.142578	-0.062721
1524.124023	66.205971
1523.106445	1.156666
1522.087891	67.217667
1521.068359	130.583588
1520.049805	85.858749
1519.030273	-79.753052
1518.010742	-142.582092
1516.991211	2.651559
1515.971680	111.775719
1514.951172	-82.292557
1513.930664	42.039238
1512.910156	-72.509407
1511.889648	-112.655502
1510.868164	3.661370
1509.846680	-129.003983
1508.826172	-59.046150
1507.803711	-204.620285
1506.782227	29.259087
1505.759766	55.328838
1504.737305	-100.640938
1503.714844	-92.628311
1502.692383	-158.975128
1501.668945	-125.482697
1500.646484	-191.923965
1499.623047	97.439705
1498.599609	-45.938477
1497.575195	-5.078262
1496.550781	138.042511
1495.527344	-31.005919
1494.502930	-136.113281
1493.477539	-39.253277
1492.453125	-88.182785
1491.427734	-106.483192
1490.402344	148.574066
1489.376953	17.731812
1488.350586	50.349358
1487.325195	205.484756
1486.298828	100.100647
1485.272461	252.513275
1484.245117	98.588211
1483.218750	90.124504
1482.191406	142.837006
1481.164063	198.042587
1480.136719	179.249207
1479.108398	152.775925
1478.080078	304.684845
1477.052734	380.067871
1476.023438	363.662506
1474.995117	395.640289
1473.965820	447.942230
1472.937500	525.667236
1471.908203	631.327942
1470.877930	551.144775
1469.848633	432.824554
1468.818359	650.297363
1467.788086	420.067413
1466.757813	833.204102
1465.727539	826.711548
1464.696289	738.873291
1463.665039	846.720398
1462.633789	814.790100
1461.602539	795.568359
1460.570313	954.096497
1459.539063	1092.253906
1458.506836	996.821594
1457.473633	1063.836182
1456.441406	915.172607
1455.408203	1098.868652
1454.375000	1168.366455
1453.341797	1004.570129
1452.308594	1099.424194
1451.274414	1082.721069
1450.241211	1134.462769
1449.207031	1125.383423
1448.171875	1139.109131
1447.137695	1282.001709
1446.102539	1186.854858
1445.067383	1005.704834
1444.032227	1151.110962
1442.997070	1071.292847
1441.960938	991.522461
1440.924805	1015.501709
1439.888672	918.125977
1438.852539	868.850586
1437.816406	789.294495
1436.779297	836.137878
1435.742188	799.621094
1434.705078	616.652954
1433.666992	602.981628
1432.629883	331.834717
1431.591797	381.403961
1430.553711	150.861069
1429.514648	117.249657
1428.476563	250.190414
1427.437500	191.429642
1426.398438	278.982025
1425.359375	230.406677
1424.320313	111.322289
1423.280273	299.751160
1422.240234	135.434723
1421.200195	9.017039
1420.159180	96.744560
1419.119141	144.207214
1418.078125	196.723709
1417.037109	47.935066
1415.996094	168.484711
1414.954102	12.312635
1413.912109	49.917080
1412.870117	42.297848
1411.828125	-18.057989
1410.786133	-143.682419
1409.743164	47.417919
1408.700195	37.504578
1407.657227	-135.616119
1406.614258	-105.191589
1405.570313	15.656440
1404.527344	161.621063
1403.483398	36.531445
1402.438477	24.458143
1401.394531	117.818436
1400.349609	63.217663
1399.304688	-53.986179
1398.259766	-100.882477
1397.214844	50.311909
1396.168945	48.638184
1395.123047	19.469143
1394.077148	-29.662136
1393.031250	1.428763
1391.984375	-15.006829
1390.937500	-38.880154
1389.890625	-150.271500
1388.843750	-131.438934
1387.796875	125.103119
1386.749023	-138.625244
1385.701172	-99.611366
1384.653320	-30.547985
1383.604492	98.532394
1382.556641	82.694275
1381.507813	-155.431213
1380.458984	-43.690731
1379.410156	-16.839125
1378.360352	52.506836
1377.310547	79.455284
1376.260742	-98.187149
1375.210938	-33.656353
1374.161133	110.741455
1373.110352	65.589439
1372.059570	92.836601
1371.008789	-134.146576
1369.957031	2.929267
1368.906250	-7.004725
1367.854492	65.342232
1366.802734	18.164330
1365.750000	45.777454
1364.698242	51.042343
1363.645508	66.322968
1362.592773	148.858093
1361.540039	37.346161
1360.486328	182.169174
1359.433594	152.902496
1358.379883	46.625462
1357.326172	134.368423
1356.271484	82.945724
1355.216797	9.244963
1354.163086	12.660316
1353.107422	207.387375
1352.052734	195.979614
1350.998047	149.879364
1349.942383	322.296692
1348.886719	340.833099
1347.830078	339.568909
1346.774414	325.965973
1345.717773	386.827972
1344.661133	462.600891
1343.604492	285.536072
1342.546875	559.692017
1341.490234	484.395172
1340.432617	488.462494
1339.375000	408.369812
1338.316406	714.678223
1337.258789	565.357300
1336.200195	715.663696
1335.141602	549.189270
1334.082031	501.598785
1333.023438	515.927734
1331.963867	332.444855
1330.904297	374.102081
1329.844727	470.176971
1328.784180	395.719238
1327.723633	370.762634
1326.663086	513.858093
1325.602539	513.680542
1324.541992	382.672089
1323.480469	350.516907
1322.418945	515.887573
1321.357422	461.596252
1320.295898	597.351013
1319.233398	570.282043
1318.170898	543.266296
1317.108398	553.287231
1316.045898	634.832275
1314.982422	686.803162
1313.918945	743.716248
1312.855469	399.089294
1311.791992	677.782593
1310.728516	663.358765
1309.664063	533.262573
1308.599609	514.019104
1307.535156	679.378418
1306.469727	647.871277
1305.404297	754.155396
1304.338867	673.520935
1303.273438	583.115234
1302.208008	721.386658
1301.141602	648.265564
1300.075195	695.599854
1299.008789	701.176697
1297.942383	510.293976
1296.875000	646.093994
1295.807617	632.105408
1294.740234	620.598572
1293.672852	658.193665
1292.604492	450.456024
1291.537109	649.994202
1290.468750	412.956451
1289.399414	399.144592
1288.331055	414.769653
1287.261719	604.396973
1286.192383	438.687653
1285.123047	535.168152
1284.052734	457.732971
1282.983398	593.364441
1281.913086	579.617432
1280.841797	453.301392
1279.771484	471.416290
1278.700195	543.348022
1277.628906	490.516388
1276.557617	506.181213
1275.486328	514.507507
1274.414063	508.166351
1273.341797	467.617584
1272.269531	480.835876
1271.197266	386.574158
1270.124023	580.515198
1269.050781	535.098389
1267.977539	545.841431
1266.904297	559.015747
1265.830078	662.455505
1264.756836	617.042480
1263.681641	596.026978
1262.607422	392.140228
1261.533203	422.362946
1260.458008	481.808533
1259.382813	699.603943
1258.307617	590.844116
1257.231445	577.108215
1256.155273	604.762512
1255.079102	413.278931
1254.002930	506.647766
1252.926758	473.417084
1251.849609	608.058655
1250.772461	492.082458
1249.695313	490.439819
1248.617188	571.442444
1247.540039	440.909912
1246.461914	446.509369
1245.382813	668.331726
1244.304688	547.516235
1243.225586	555.449524
1242.146484	495.368286
1241.067383	372.172241
1239.988281	489.285492
1238.908203	424.329224
1237.828125	517.065613
1236.748047	672.796753
1235.667969	503.490814
1234.586914	443.327393
1233.505859	431.639221
1232.424805	456.276306
1231.343750	400.920593
1230.261719	343.134613
1229.179688	270.812714
1228.097656	259.019745
1227.015625	465.056915
1225.932617	261.972015
1224.850586	112.176254
1223.767578	349.453613
1222.683594	204.469086
1221.600586	424.625275
1220.516602	277.200714
1219.432617	211.978806
1218.347656	211.987640
1217.263672	289.268341
1216.178711	291.601227
1215.093750	209.380173
1214.008789	141.642929
1212.922852	105.272499
1211.836914	107.488625
1210.750977	334.034668
1209.665039	336.120728
1208.579102	359.869568
1207.492188	357.044525
1206.405273	281.866974
1205.318359	276.569183
1204.230469	227.860596
1203.142578	15.333472
1202.054688	202.634567
1200.966797	98.473152
1199.877930	6.349220
1198.790039	92.321381
1197.701172	-91.277260
1196.611328	88.405121
1195.522461	-102.410973
1194.432617	-86.398949
1193.342773	-7.932943
1192.252930	-47.313793
1191.162109	-69.903511
1190.072266	-3.634481
1188.981445	40.941677
1187.889648	-99.449066
1186.798828	-88.567940
1185.707031	-46.536064
1184.615234	-47.760361
1183.523438	-85.014206
1182.430664	57.597054
1181.337891	22.644688
1180.245117	-31.515247
1179.152344	-4.196101
1178.059570	-125.512482
1176.965820	-112.649429
1175.872070	19.935284
1174.778320	-24.801626
1173.683594	-86.324059
1172.588867	-90.410942
1171.494141	154.358856
1170.399414	13.752663
1169.303711	-16.796535
1168.208984	-102.375648
1167.113281	17.671078
1166.016602	101.760834
1164.920898	80.615540
1163.824219	57.047047
1162.727539	35.837414
1161.630859	-37.945625
1160.533203	251.213287
1159.435547	31.705721
1158.337891	84.351402
1157.240234	139.320663
1156.141602	46.310432
1155.043945	82.106789
1153.944336	-46.697449
1152.845703	-6.204941
1151.747070	69.986343
1150.647461	-63.602547
1149.547852	-118.543999
1148.447266	-63.930756
1147.347656	-76.051910
1146.247070	-31.064659
1145.146484	-74.202843
1144.044922	-138.777054
1142.944336	-129.592712
1141.842773	-106.177315
1140.741211	143.122665
1139.638672	-88.006828
1138.537109	104.066010
1137.434570	39.350178
1136.332031	193.227341
1135.228516	-21.196667
1134.125977	-112.049599
1133.022461	150.892258
1131.917969	102.707626
1130.814453	26.045284
1129.709961	203.274353
1128.605469	147.919281
1127.500977	147.114548
1126.396484	328.867706
1125.291016	365.901642
1124.185547	244.102249
1123.080078	205.271042
1121.973633	206.705124
1120.868164	134.701111
1119.761719	79.282188
1118.654297	343.462738
1117.547852	101.004303
1116.440430	66.870461
1115.333008	106.075180
1114.225586	126.325294
1113.117188	200.935440
1112.008789	24.896215
1110.900391	179.831451
1109.791992	126.732147
1108.682617	99.629761
1107.573242	81.975861
1106.463867	102.105225
1105.354492	96.246193
1104.244141	250.882355
1103.133789	148.217255
1102.023438	187.151138
1100.913086	275.595917
1099.801758	198.913132
1098.690430	162.342499
1097.579102	300.214905
1096.467773	421.526245
1095.355469	465.023865
1094.243164	263.524567
1093.130859	276.423706
1092.017578	244.576019
1090.905273	182.150513
1089.791992	183.291321
1088.677734	109.137955
1087.564453	225.565475
1086.450195	492.452393
1085.335938	180.820679
1084.221680	217.240433
1083.106445	295.948242
1081.991211	163.163284
1080.875977	91.524033
1079.760742	181.976624
1078.644531	98.641457
1077.528320	186.719086
1076.412109	298.238617
1075.295898	283.016235
1074.178711	148.171494
1073.061523	219.789566
1071.944336	148.359543
1070.826172	-101.185577
1069.708984	169.700668
1068.590820	210.848389
1067.471680	-15.064875
1066.353516	98.748466
1065.234375	191.449631
1064.115234	45.350250
1062.996094	147.426636
1061.875977	130.138275
1060.755859	82.468567
1059.635742	247.678009
1058.515625	190.699905
1057.394531	-118.708321
1056.273438	-53.995037
1055.152344	188.300400
1054.031250	101.119110
1052.909180	98.082817
1051.787109	155.786972
1050.665039	-87.656425
1049.541992	98.486710
1048.418945	83.901581
1047.295898	192.996017
1046.172852	297.408356
1045.048828	96.334671
1043.925781	-92.952324
1042.801758	32.524933
1041.676758	92.729996
1040.552734	8.508587
1039.427734	82.736862
1038.302734	35.881878
1037.176758	89.185791
1036.050781	107.590172
1034.924805	72.504707
1033.798828	-13.706834
1032.672852	111.814438
1031.545898	39.660416
1030.418945	146.588837
1029.291992	134.970276
1028.164063	144.308807
1027.036133	-155.298126
1025.908203	-173.685104
1024.780273	-168.800903
1023.651367	-24.585697
1022.522461	-133.385605
1021.393555	-237.449295
1020.264648	-32.870182
1019.134766	41.769138
1018.004883	-173.439209
1016.875000	-177.534943
1015.744141	-28.613306
1014.613281	-92.901649
1013.482422	-27.379211
1012.351563	-73.015465
1011.219727	4.140394
1010.088867	-11.292967
1008.956055	-56.767231
1007.824219	191.708755
1006.691406	49.137093
1005.558594	376.205017
1004.425781	749.416565
1003.292969	974.544312
1002.159180	1000.838196
1001.025391	560.393311
999.891602	339.673706
998.756836	213.801361
997.622070	150.383011
996.487305	59.340584
995.352539	0.703411
994.216797	-78.629013
993.081055	-35.602936
991.945313	78.952538
990.808594	43.615704
989.672852	-104.615753
988.536133	72.252670
987.398438	-2.085591
986.261719	-18.742535
985.124023	-51.466599
983.986328	-81.823631
982.847656	-84.494896
981.709961	145.350555
980.571289	96.704811
979.432617	147.054535
978.292969	87.026192
977.153320	-133.886856
976.013672	56.859142
974.874023	137.241501
973.734375	22.317616
972.593750	109.656479
971.453125	17.854687
970.311523	-140.450333
969.170898	142.141571
968.029297	-80.287834
966.886719	-52.454559
965.745117	101.588150
964.602539	230.374405
963.459961	141.310989
962.317383	244.901413
961.173828	155.965942
960.030273	323.752014
958.886719	129.549271
957.743164	88.933449
956.598633	94.174156
955.454102	-19.584925
954.309570	63.581554
953.165039	-63.760464
952.019531	1.159693
950.874023	18.061693
949.727539	28.137156
948.582031	33.677181
947.435547	64.394608
946.289063	-69.378769
945.141602	130.471619
943.995117	-37.433384
942.847656	27.676935
941.699219	-48.739880
940.551758	64.345001
939.403320	81.581352
938.254883	142.187378
937.105469	291.744598
935.957031	122.053040
934.807617	178.152359
933.658203	47.378742
932.507813	210.624374
931.357422	237.149185
930.207031	136.158600
929.056641	92.168564
927.906250	11.809301
926.754883	236.475998
925.603516	42.415749
924.451172	9.981791
923.298828	-11.036866
922.146484	29.370815
920.994141	-66.601517
919.841797	10.215367
918.688477	39.308601
917.535156	20.710209
916.380859	-34.190300
915.227539	-20.927944
914.073242	67.258461
912.918945	-137.323776
911.763672	-135.324142
910.608398	52.697453
909.453125	-187.958939
908.297852	-120.137794
907.141602	95.005623
905.985352	-32.124844
904.829102	194.260132
903.672852	-55.115570
902.515625	19.475636
901.358398	-186.693314
900.201172	-91.705162
899.042969	98.295631
897.884766	111.750923
896.726563	68.665840
895.568359	50.486927
894.409180	52.676235
893.250000	63.914829
892.090820	93.236168
890.930664	75.109177
889.771484	36.671040
888.611328	160.845657
887.450195	235.300339
886.289063	237.499298
885.128906	-148.421387
883.966797	205.814774
882.805664	203.522705
881.643555	-40.042549
880.481445	74.960213
879.319336	16.363329
878.156250	232.702209
876.993164	124.535835
875.830078	45.700459
874.666016	198.831131
873.502930	288.855042
872.338867	295.558594
871.173828	153.748749
870.009766	167.224823
868.844727	81.732193
867.679688	286.337708
866.513672	162.632477
865.348633	70.445183
864.182617	162.545609
863.015625	153.506439
861.849609	189.382935
860.682617	279.123596
859.515625	151.064911
858.347656	294.618347
857.180664	263.081421
856.012695	236.036484
854.843750	269.546448
853.675781	294.061310
852.506836	204.230743
851.337891	502.141296
850.167969	349.544342
848.999023	246.287415
847.829102	250.564117
846.658203	98.095665
845.488281	165.054901
844.317383	23.841446
843.146484	21.399458
841.975586	27.890692
840.803711	38.836044
839.631836	0.573303
838.459961	62.900005
837.287109	44.729626
836.114258	176.244751
834.941406	367.989075
833.768555	211.255264
832.594727	326.957825
831.420898	65.364365
830.247070	169.852631
829.072266	198.419113
827.898438	191.266495
826.722656	103.818237
825.547852	176.914215
824.372070	174.173584
823.196289	88.963814
822.020508	59.473244
820.844727	119.070923
819.667969	136.311920
818.491211	117.904655
817.313477	52.745007
816.136719	27.652336
814.958984	-37.493603
813.781250	28.598721
812.602539	-61.015625
811.423828	-155.052872
810.245117	-171.274704
809.066406	-54.184010
807.886719	-210.418121
806.707031	13.196515
805.527344	-36.434757
804.346680	-30.562544
803.166992	-93.514450
801.985352	-10.009308
800.804688	-6.422761
799.623047	-109.314735
798.441406	-292.000763
797.259766	-115.495293
796.078125	-38.824532
794.895508	-239.178558
793.712891	-144.828827
792.529297	-61.616798
791.346680	-64.813026
790.163086	-92.376984
788.978516	-80.108261
787.794922	16.217812
786.610352	-4.759657
785.425781	27.333546
784.241211	-9.145848
783.055664	157.743896
781.870117	187.518661
780.684570	179.703171
779.498047	249.189331
778.311523	51.408146
777.125000	-62.392998
775.938477	-26.051638
774.750977	-33.878994
773.563477	79.633125
772.375977	49.700905
771.187500	68.285576
769.999023	-32.208138
768.810547	-79.764236
767.622070	130.528793
766.432617	25.650734
765.243164	28.743645
764.053711	53.846989
762.863281	89.936607
761.672852	172.222977
760.482422	67.409607
759.291992	68.242012
758.100586	86.660866
756.909180	105.064163
755.717773	211.392715
754.525391	75.880157
753.333008	1.955737
752.140625	191.697968
750.948242	91.411919
749.754883	206.369263
748.561523	-16.828857
747.368164	62.971245
746.173828	118.591026
744.979492	90.812279
743.785156	185.871689
742.590820	87.913139
741.395508	-18.773193
740.200195	54.317127
739.003906	-6.300169
737.808594	-18.691748
736.612305	-28.889952
735.416016	-21.567141
734.218750	7.642963
733.021484	-22.257221
731.824219	-76.213730
730.626953	92.998268
729.428711	102.466698
728.230469	13.530829
727.032227	29.571714
725.833984	130.846359
724.634766	210.220963
723.435547	73.282745
722.235352	172.291428
721.036133	92.202576
719.835938	14.334256
718.635742	259.520721
717.434570	179.468857
716.233398	95.092964
715.032227	135.076645
713.831055	-16.841843
712.628906	-112.009377
711.426758	159.022415
710.224609	159.734894
709.021484	145.199097
707.818359	115.424828
706.615234	133.570160
705.412109	45.037281
704.208008	161.128540
703.003906	9.529462
701.799805	-83.262154
700.594727	67.575531
699.389648	-16.490801
698.184570	114.694778
696.979492	-38.892471
695.773438	-81.595871
694.567383	49.508205
693.361328	4.629293
692.154297	-70.631653
690.947266	168.910614
689.740234	13.338619
688.533203	-161.693863
687.325195	-219.506882
686.117188	110.916756
684.909180	83.412384
683.700195	-182.544235
682.491211	-43.101028
681.282227	37.765778
680.072266	-78.545319
678.863281	32.596275
677.653320	78.715744
676.442383	-150.121277
675.232422	149.216751
674.021484	136.821320
672.810547	-89.743690
671.598633	170.400482
670.386719	119.046234
669.174805	132.552063
667.962891	-11.735238
666.750000	118.439919
665.537109	-138.145706
664.324219	-23.158096
663.110352	-55.072170
661.897461	-112.895950
660.683594	131.436234
659.468750	-64.546356
658.254883	-210.844803
657.040039	-111.234398
655.824219	150.021164
654.609375	-4.927750
653.393555	-8.966865
652.177734	-140.162079
650.960938	-2.049083
649.745117	90.742439
648.528320	71.489693
647.311523	7.005821
646.093750	63.042198
644.875977	103.956017
643.658203	127.605820
642.440430	-31.604900
641.221680	86.601578
640.002930	99.378571
638.784180	82.021278
637.564453	131.242996
636.344727	47.208981
635.125000	38.345428
633.905273	-30.678253
632.684570	82.764404
631.463867	32.994274
630.243164	-51.128605
629.021484	102.872917
627.799805	-22.065699
626.578125	88.887482
625.356445	66.828178
624.133789	-10.991841
622.911133	202.609482
621.688477	77.576767
620.464844	23.239178
619.241211	43.833881
618.017578	-51.230263
616.793945	-45.691719
615.569336	-63.735600
614.344727	-79.669960
613.120117	45.536701
611.894531	-92.381409
610.668945	-25.026684
609.443359	25.166082
608.216797	6.919847
606.991211	1.475315
605.764648	-97.979988
604.537109	37.492931
