# Supplementary material for: Raman spectroscopy accurately differentiates mucosal healing from non-healing and biochemical changes following biological therapy in inflammatory bowel disease
Source: PLoS One. 2021 Jun 2;16(6):e0252210. doi: 10.1371/journal.pone.0252210 (PMC8172032; doi:10.1371/journal.pone.0252210)
Supplement: S4 Dataset — (ZIP) [file pone.0252210.s006.zip › CD Mucosal healing/OC005 post treatment_BL sub CR removed_64__X_-13148.6__Y_1411.83__Z_-2779.15__Time_726.txt]

1714.780273	102.186325
1713.803711	92.602592
1712.827148	20.075056
1711.849609	82.515640
1710.873047	68.114288
1709.895508	-146.472900
1708.917969	-41.200371
1707.939453	-23.569582
1706.961914	-42.555901
1705.983398	-84.835968
1705.004883	-96.816925
1704.025391	-25.032936
1703.046875	50.242878
1702.067383	-117.226715
1701.087891	-109.961533
1700.108398	-131.338623
1699.127930	-109.192726
1698.148438	-126.360542
1697.167969	60.303745
1696.187500	33.871185
1695.206055	139.041382
1694.225586	95.355484
1693.244141	60.377506
1692.262695	194.290848
1691.281250	280.792938
1690.298828	122.425919
1689.317383	132.889114
1688.334961	202.655991
1687.352539	233.043350
1686.369141	429.315826
1685.386719	269.007416
1684.403320	93.379234
1683.419922	216.816849
1682.435547	465.960602
1681.452148	318.836731
1680.467773	329.412598
1679.483398	614.711121
1678.499023	469.345337
1677.514648	678.444885
1676.529297	358.652832
1675.543945	680.432434
1674.558594	476.167297
1673.573242	769.577271
1672.586914	760.386597
1671.600586	895.171936
1670.614258	1017.103333
1669.627930	847.326416
1668.641602	1110.884399
1667.654297	1263.279907
1666.666992	1368.286255
1665.679688	1319.792603
1664.692383	1059.531006
1663.704102	1372.672729
1662.715820	1264.484009
1661.727539	1504.035645
1660.739258	1362.216309
1659.750977	1326.843018
1658.761719	1615.066040
1657.772461	1792.290283
1656.783203	1458.718140
1655.793945	1337.451172
1654.803711	1539.498535
1653.813477	1503.626587
1652.823242	1140.028687
1651.833008	954.140930
1650.841797	1019.876465
1649.851563	974.849854
1648.860352	803.250916
1647.869141	616.161499
1646.876953	532.477844
1645.885742	681.578918
1644.893555	669.769470
1643.901367	431.142242
1642.908203	361.821228
1641.916016	221.519623
1640.922852	456.213409
1639.929688	297.946747
1638.936523	277.126129
1637.943359	114.131821
1636.949219	114.870872
1635.955078	-0.165927
1634.960938	85.320831
1633.966797	226.285919
1632.971680	96.051483
1631.977539	-139.289917
1630.982422	-11.018243
1629.986328	12.059371
1628.991211	-72.621536
1627.995117	-141.334854
1627.000000	-207.245087
1626.003906	71.544525
1625.006836	19.020107
1624.010742	19.219732
1623.013672	-253.816284
1622.016602	83.019791
1621.019531	-171.309418
1620.021484	176.063904
1619.024414	263.399780
1618.026367	12.092532
1617.028320	262.331787
1616.029297	66.397087
1615.031250	-19.185194
1614.032227	86.822891
1613.033203	208.577789
1612.034180	112.701050
1611.035156	-51.245281
1610.035156	123.014282
1609.035156	103.330627
1608.035156	248.729904
1607.035156	179.319427
1606.034180	233.032303
1605.033203	121.801643
1604.032227	73.449821
1603.031250	127.185028
1602.030273	68.396225
1601.028320	-8.682250
1600.026367	105.176979
1599.024414	-186.295120
1598.022461	-111.685822
1597.019531	-21.449013
1596.016602	-158.601120
1595.013672	22.987614
1594.010742	13.803430
1593.007813	-157.309906
1592.003906	-156.086288
1591.000000	-97.484978
1589.996094	-127.680542
1588.992188	-220.529099
1587.987305	-102.113060
1586.983398	-226.334686
1585.978516	139.603745
1584.972656	226.398987
1583.967773	-103.896530
1582.961914	-92.787971
1581.956055	199.583954
1580.950195	98.477028
1579.944336	124.925476
1578.937500	190.326431
1577.931641	112.463135
1576.924805	26.735283
1575.916992	136.074585
1574.910156	-176.102142
1573.902344	68.271446
1572.894531	29.042351
1571.886719	-59.658913
1570.878906	-49.669514
1569.870117	30.359652
1568.862305	1.145808
1567.853516	288.685242
1566.843750	2.133900
1565.834961	-37.779396
1564.825195	116.866005
1563.815430	-11.519839
1562.805664	197.298737
1561.795898	29.801590
1560.785156	7.473215
1559.775391	223.561768
1558.764648	94.672485
1557.752930	69.370117
1556.742188	186.461349
1555.730469	124.625137
1554.718750	350.163788
1553.707031	52.423950
1552.695313	181.830414
1551.682617	62.569279
1550.670898	168.359299
1549.658203	129.082397
1548.644531	159.516739
1547.631836	26.886921
1546.618164	-15.339800
1545.604492	102.577148
1544.590820	-22.626394
1543.577148	22.614595
1542.562500	57.355713
1541.547852	228.823639
1540.533203	134.114822
1539.518555	-48.469185
1538.503906	241.213104
1537.488281	-24.182495
1536.472656	87.061867
1535.457031	-80.456116
1534.441406	107.832993
1533.424805	92.206749
1532.408203	176.975571
1531.391602	-73.464798
1530.375000	-27.631620
1529.358398	66.986198
1528.340820	-72.958214
1527.323242	8.462691
1526.305664	226.149796
1525.287109	181.061661
1524.269531	99.835495
1523.250977	252.615341
1522.232422	42.511280
1521.213867	71.521118
1520.194336	20.667448
1519.175781	-84.274277
1518.156250	72.824280
1517.136719	-109.448410
1516.116211	-9.208748
1515.096680	-112.035568
1514.076172	231.836319
1513.055664	13.201146
1512.034180	94.822052
1511.013672	4.355732
1509.992188	34.372215
1508.970703	-12.702762
1507.949219	-126.562263
1506.927734	-109.736229
1505.905273	-0.769621
1504.882813	-73.936279
1503.860352	-108.758240
1502.837891	-100.135422
1501.815430	-73.706978
1500.791992	-96.071953
1499.768555	45.305122
1498.745117	-92.486298
1497.720703	-74.243721
1496.697266	-132.862534
1495.672852	-165.999924
1494.648438	140.902679
1493.623047	-38.246426
1492.598633	58.668995
1491.573242	-54.145641
1490.547852	198.382431
1489.522461	41.955200
1488.497070	133.246384
1487.470703	260.138489
1486.444336	187.746674
1485.417969	319.490845
1484.391602	343.906097
1483.364258	181.956726
1482.336914	287.827667
1481.309570	350.213318
1480.282227	468.583435
1479.254883	459.359924
1478.226563	679.428650
1477.198242	611.386230
1476.169922	548.392822
1475.141602	788.449646
1474.112305	743.112183
1473.083008	987.961792
1472.053711	990.824707
1471.024414	1034.339844
1469.995117	1276.229004
1468.964844	1095.673584
1467.934570	1248.298096
1466.904297	1438.940674
1465.874023	1611.652344
1464.842773	1743.556641
1463.811523	1578.048828
1462.780273	1788.560913
1461.749023	1785.577515
1460.717773	1929.838867
1459.685547	1901.335815
1458.653320	2047.952148
1457.621094	2026.972290
1456.587891	2125.201172
1455.555664	1936.720947
1454.522461	1930.878784
1453.489258	2138.004639
1452.455078	2083.884277
1451.421875	2181.849854
1450.387695	2284.804688
1449.353516	2306.623291
1448.319336	2303.085205
1447.285156	2319.791260
1446.250000	2341.524658
1445.214844	2289.828857
1444.179688	2182.469482
1443.144531	2054.906006
1442.108398	1871.723267
1441.072266	1923.826050
1440.036133	1852.004517
1439.000000	1711.956177
1437.963867	1531.530640
1436.926758	1722.639404
1435.889648	1815.143066
1434.852539	1218.045410
1433.814453	1098.492310
1432.777344	1236.551270
1431.739258	1000.958679
1430.701172	846.244995
1429.663086	797.590942
1428.624023	554.720398
1427.584961	647.420471
1426.545898	631.679443
1425.506836	459.667267
1424.467773	370.935791
1423.427734	496.457947
1422.387695	385.133850
1421.347656	354.497711
1420.307617	92.224281
1419.266602	285.812988
1418.226563	225.130020
1417.184570	338.142670
1416.143555	186.967453
1415.102539	-24.472427
1414.060547	55.967167
1413.018555	78.589149
1411.976563	277.236084
1410.934570	30.963451
1409.891602	-29.202663
1408.848633	79.048172
1407.805664	104.420753
1406.762695	-0.746363
1405.718750	180.412964
1404.674805	140.657059
1403.630859	141.139832
1402.586914	199.401917
1401.542969	77.085472
1400.498047	-55.152130
1399.453125	28.391317
1398.408203	202.227036
1397.363281	7.607427
1396.317383	-8.939792
1395.271484	-12.873955
1394.225586	196.189102
1393.179688	-83.104752
1392.132813	153.578064
1391.086914	62.326290
1390.040039	156.389816
1388.992188	-34.763065
1387.945313	59.455757
1386.897461	-128.915268
1385.849609	95.481873
1384.801758	-115.133919
1383.753906	-90.612152
1382.705078	-190.966339
1381.657227	-73.806870
1380.608398	-171.433258
1379.558594	-126.581543
1378.509766	-66.657730
1377.459961	170.564575
1376.410156	-66.408272
1375.360352	-135.997314
1374.309570	-222.929367
1373.259766	116.789818
1372.208984	-186.895737
1371.158203	83.060684
1370.106445	-90.674866
1369.055664	124.532509
1368.003906	10.870707
1366.952148	106.603683
1365.900391	-83.990639
1364.847656	-0.521229
1363.794922	-158.441330
1362.742188	72.066910
1361.689453	61.226604
1360.636719	-4.227458
1359.583008	-96.910683
1358.529297	79.115555
1357.475586	202.969757
1356.420898	33.578739
1355.367188	53.245090
1354.312500	150.026306
1353.257813	117.713844
1352.203125	323.937744
1351.147461	363.825439
1350.091797	202.741165
1349.036133	503.457489
1347.980469	466.704926
1346.923828	564.036011
1345.868164	539.918030
1344.811523	664.697327
1343.754883	390.397461
1342.697266	931.781311
1341.640625	843.627625
1340.583008	706.068665
1339.524414	960.041077
1338.466797	926.757507
1337.409180	732.668396
1336.350586	907.601379
1335.291992	822.714722
1334.232422	841.893005
1333.173828	878.499878
1332.114258	850.893799
1331.054688	806.104431
1329.995117	815.833435
1328.934570	820.721680
1327.875000	867.735107
1326.814453	623.307373
1325.753906	653.268127
1324.692383	777.161926
1323.630859	962.834900
1322.570313	763.470581
1321.507813	902.389648
1320.446289	878.517090
1319.383789	909.027039
1318.322266	895.242676
1317.259766	854.442993
1316.196289	813.761230
1315.133789	881.650879
1314.070313	1006.285828
1313.006836	941.273621
1311.943359	1201.513794
1310.878906	1215.487305
1309.814453	1007.976074
1308.750977	948.346741
1307.685547	787.935059
1306.621094	937.703003
1305.555664	866.112915
1304.490234	1006.150391
1303.424805	1271.617920
1302.359375	1148.663940
1301.292969	1138.905640
1300.226563	1038.329102
1299.160156	1043.521118
1298.093750	1230.550537
1297.026367	1127.829224
1295.958984	792.012329
1294.891602	1006.231689
1293.824219	773.824768
1292.756836	818.837097
1291.688477	890.890564
1290.620117	992.422363
1289.551758	998.368591
1288.482422	786.225281
1287.413086	932.058289
1286.343750	641.769531
1285.274414	464.365356
1284.205078	693.665649
1283.134766	741.740906
1282.064453	792.311768
1280.994141	879.642395
1279.923828	741.880737
1278.852539	582.224365
1277.781250	567.011841
1276.709961	801.295349
1275.637695	720.152466
1274.566406	668.439087
1273.494141	494.616638
1272.421875	824.231323
1271.349609	797.125305
1270.276367	992.317871
1269.203125	914.016174
1268.129883	911.473389
1267.056641	967.553162
1265.982422	823.573730
1264.909180	916.334229
1263.834961	1101.776367
1262.759766	955.555115
1261.685547	921.582275
1260.610352	780.420227
1259.535156	1155.958252
1258.459961	1136.693481
1257.383789	1063.884033
1256.308594	862.076416
1255.232422	986.629944
1254.155273	955.374023
1253.079102	1101.811035
1252.001953	866.222473
1250.924805	837.523560
1249.847656	954.779114
1248.770508	945.569336
1247.692383	844.007935
1246.614258	907.772888
1245.536133	922.929749
1244.458008	811.770874
1243.378906	909.545593
1242.299805	633.343933
1241.220703	721.424011
1240.141602	984.226440
1239.061523	858.661865
1237.981445	733.157166
1236.901367	741.114868
1235.821289	555.069519
1234.740234	502.450317
1233.659180	784.353027
1232.578125	603.260315
1231.497070	381.053406
1230.415039	825.072632
1229.333984	883.823853
1228.251953	736.733398
1227.168945	749.460876
1226.086914	585.497498
1225.003906	574.026489
1223.920898	550.448486
1222.837891	502.675964
1221.753906	416.215240
1220.669922	332.188660
1219.585938	572.046875
1218.501953	352.655518
1217.416992	302.444672
1216.333008	334.351318
1215.248047	513.515564
1214.162109	270.071533
1213.077148	354.971069
1211.991211	456.690063
1210.905273	659.659790
1209.819336	409.024292
1208.732422	500.904999
1207.646484	469.743378
1206.559570	460.247498
1205.471680	554.339722
1204.384766	547.151184
1203.296875	332.755096
1202.208984	193.067444
1201.121094	103.957077
1200.032227	448.145844
1198.944336	243.395233
1197.855469	192.679489
1196.765625	190.045120
1195.676758	-12.266537
1194.586914	-72.674049
1193.497070	131.334808
1192.407227	87.631996
1191.316406	55.902966
1190.226563	-105.602509
1189.135742	-70.142273
1188.044922	25.273823
1186.953125	58.160233
1185.861328	-72.252518
1184.769531	99.696724
1183.677734	0.390832
1182.585938	-22.179895
1181.493164	-42.412292
1180.400391	-26.741449
1179.307617	-59.089088
1178.213867	284.759186
1177.120117	151.578476
1176.026367	145.344604
1174.932617	237.231674
1173.838867	230.833679
1172.744141	104.669556
1171.649414	351.841003
1170.554688	-16.116423
1169.458984	154.264267
1168.364258	-27.085543
1167.268555	-88.876770
1166.171875	114.635010
1165.076172	19.220499
1163.979492	-33.223110
1162.882813	215.291443
1161.786133	377.628021
1160.688477	293.850037
1159.590820	181.380539
1158.493164	455.548370
1157.395508	302.361084
1156.297852	170.632858
1155.199219	353.727692
1154.100586	169.412918
1153.000977	128.144196
1151.902344	234.598587
1150.802734	14.435625
1149.703125	-65.142380
1148.603516	-263.868835
1147.502930	-200.632050
1146.402344	-85.127800
1145.301758	77.848076
1144.201172	2.681417
1143.099609	-115.367783
1141.999023	42.495285
1140.896484	-123.246666
1139.794922	-127.308365
1138.692383	32.566158
1137.590820	227.940948
1136.487305	596.587097
1135.384766	394.858124
1134.281250	390.257721
1133.178711	235.992188
1132.074219	461.532043
1130.970703	568.225037
1129.866211	722.239380
1128.761719	664.967773
1127.657227	809.242859
1126.552734	550.263428
1125.447266	571.058350
1124.341797	674.721008
1123.236328	363.576324
1122.130859	467.083954
1121.024414	506.512878
1119.917969	505.590668
1118.811523	533.004578
1117.704102	352.035278
1116.596680	350.921265
1115.489258	290.588226
1114.381836	197.096649
1113.274414	314.041229
1112.166016	341.015961
1111.057617	611.369141
1109.949219	557.779541
1108.839844	433.261932
1107.730469	547.304565
1106.621094	578.576477
1105.511719	501.164795
1104.401367	725.856628
1103.291016	435.922760
1102.180664	738.264832
1101.070313	655.918213
1099.958984	606.560669
1098.847656	477.005188
1097.736328	470.028503
1096.625000	738.732544
1095.512695	505.395569
1094.400391	811.546631
1093.288086	721.857178
1092.174805	483.816254
1091.062500	549.509521
1089.949219	469.205750
1088.835938	440.657104
1087.721680	555.566467
1086.607422	668.029846
1085.493164	535.867188
1084.378906	561.227478
1083.263672	638.236572
1082.149414	766.875244
1081.034180	604.120972
1079.917969	683.307312
1078.802734	487.712372
1077.686523	458.843628
1076.570313	253.939163
1075.453125	584.082703
1074.336914	641.935181
1073.219727	430.015961
1072.101563	478.440979
1070.984375	306.470978
1069.866211	460.335175
1068.748047	396.197540
1067.629883	350.817780
1066.511719	431.922333
1065.392578	459.116455
1064.273438	591.638489
1063.154297	564.939514
1062.034180	339.344635
1060.914063	394.583313
1059.793945	318.820648
1058.673828	388.071198
1057.552734	473.652252
1056.431641	313.786621
1055.310547	62.870724
1054.189453	468.551086
1053.067383	385.897003
1051.945313	317.306030
1050.823242	335.142456
1049.701172	86.909203
1048.578125	83.819267
1047.455078	45.759384
1046.332031	199.000092
1045.208008	289.227112
1044.083984	43.728504
1042.959961	129.347046
1041.835938	37.859165
1040.710938	62.926285
1039.585938	381.494537
1038.460938	203.954575
1037.335938	119.660904
1036.209961	242.593491
1035.083984	158.409225
1033.958008	125.493874
1032.832031	194.983170
1031.705078	262.158020
1030.578125	324.704407
1029.451172	180.412384
1028.323242	-45.096218
1027.195313	17.640791
1026.067383	-189.024078
1024.939453	-304.966888
1023.810547	34.241112
1022.682617	-155.842606
1021.552734	-197.268570
1020.423828	-182.918076
1019.293945	-205.620880
1018.164063	-89.101913
1017.034180	-183.536102
1015.904297	46.651573
1014.773438	276.805267
1013.642578	-42.142017
1012.511719	-189.455185
1011.379883	207.566574
1010.248047	391.495575
1009.116211	131.021988
1007.984375	377.542969
1006.851563	543.062317
1005.718750	740.980103
1004.585938	1671.950195
1003.452148	1841.957031
1002.319336	1778.537598
1001.185547	1239.211914
1000.050781	302.859619
998.916992	168.542480
997.782227	156.777084
996.647461	43.541698
995.512695	57.415833
994.376953	39.081726
993.241211	-48.344063
992.105469	0.467900
990.969727	-12.890294
989.833008	252.828323
988.696289	11.458564
987.559570	-72.982788
986.421875	-23.646969
985.284180	-31.796276
984.146484	-104.296814
983.008789	131.856369
981.870117	-23.265991
980.731445	-40.123051
979.592773	-45.341793
978.454102	101.372627
977.314453	112.471130
976.174805	82.312332
975.035156	-90.206497
973.894531	-166.004318
972.754883	-27.976204
971.613281	238.737854
970.472656	59.980305
969.331055	150.041809
968.190430	63.466599
967.047852	80.323967
965.906250	115.663773
964.763672	112.130951
963.621094	273.838257
962.478516	155.917892
961.334961	191.752487
960.192383	230.001526
959.048828	110.297256
957.904297	125.918518
956.759766	29.470259
955.616211	212.502213
954.470703	-139.985153
953.326172	27.261627
952.180664	139.665009
951.035156	-159.533188
949.889648	115.491081
948.743164	-9.539800
947.596680	21.046124
946.450195	74.605980
945.303711	155.694122
944.156250	-55.459976
943.008789	231.403854
941.861328	86.811508
940.713867	-0.516853
939.565430	-99.074120
938.416992	5.581832
937.267578	37.343987
936.119141	178.673431
934.969727	158.219162
933.820313	343.028076
932.669922	56.223927
931.520508	65.828201
930.370117	132.499390
929.218750	196.995621
928.068359	-27.513998
926.916992	139.663742
925.765625	-75.364822
924.613281	53.332088
923.461914	59.281918
922.309570	13.060371
921.156250	155.662521
920.003906	-117.579308
918.850586	-176.988327
917.697266	-122.670219
916.543945	18.040499
915.389648	-138.631958
914.235352	-6.827870
913.081055	36.519451
911.926758	-33.485237
910.771484	-198.615570
909.616211	-75.542656
908.460938	-131.537872
907.304688	-223.665710
906.148438	-426.690491
904.992188	-99.345596
903.835938	-73.320534
902.678711	27.526436
901.521484	-41.384945
900.364258	89.024269
899.206055	257.938904
898.047852	-86.720711
896.889648	199.955353
895.731445	-103.648476
894.572266	-33.974190
893.413086	-25.282526
892.253906	46.760086
891.094727	209.215698
889.934570	105.141464
888.774414	5.705916
887.613281	41.851028
886.453125	57.727409
885.291992	100.745888
884.130859	42.281685
882.968750	51.576660
881.807617	0.032860
880.645508	95.115105
879.482422	266.842346
878.320313	62.212929
877.157227	312.812988
875.994141	295.309265
874.830078	219.313782
873.666016	276.216827
872.501953	218.340775
871.337891	-17.241011
870.173828	96.017456
869.008789	182.265411
867.843750	421.402649
866.677734	80.448532
865.512695	67.811790
864.346680	223.727371
863.179688	141.459976
862.013672	236.667267
860.846680	318.368439
859.679688	126.159370
858.511719	275.190308
857.344727	244.636444
856.176758	319.533569
855.008789	407.843781
853.839844	617.189026
852.670898	532.757874
851.501953	531.274170
850.333008	545.456604
849.163086	474.491516
847.993164	282.597992
846.823242	281.086609
845.652344	369.091919
844.482422	215.313995
843.311523	218.199417
842.139648	183.022675
840.968750	-167.515900
839.796875	103.642456
838.624023	256.158051
837.452148	178.360367
836.279297	328.448669
835.106445	328.749084
833.933594	451.818573
832.759766	233.173325
831.585938	362.785156
830.412109	173.146713
829.238281	371.741913
828.063477	103.987198
826.888672	235.464188
825.712891	335.595123
824.538086	243.902603
823.362305	80.868233
822.186523	104.975433
821.009766	293.818268
819.833008	233.075714
818.656250	134.425446
817.479492	-191.303436
816.301758	10.429348
815.124023	-52.775810
813.946289	113.049049
812.768555	-59.306763
811.589844	-2.688797
810.411133	-70.668938
809.232422	-58.722317
808.052734	244.148224
806.873047	-388.306458
805.693359	-181.198975
804.512695	-196.297867
803.332031	-244.792191
802.151367	-133.608810
800.970703	-160.134415
799.789063	74.958099
798.608398	-164.701111
797.425781	-122.813522
796.244141	38.617847
795.061523	-68.254898
793.878906	41.905949
792.696289	-45.219315
791.512695	77.936607
790.329102	-42.595619
789.145508	-74.659843
787.960938	-11.679994
786.777344	-223.158813
785.591797	74.024414
784.407227	132.146912
783.221680	152.546280
782.037109	241.328369
780.850586	126.676620
779.665039	60.559254
778.478516	151.162155
777.291992	184.199783
776.105469	-122.839546
774.917969	-1.701006
773.730469	50.868557
772.542969	23.891947
771.354492	237.203140
770.166016	227.616440
768.977539	74.647156
767.789063	95.746231
766.599609	215.879578
765.410156	439.384735
764.220703	167.180725
763.030273	324.344879
761.840820	201.786728
760.650391	127.609039
759.458984	266.791595
758.267578	443.214081
757.076172	386.361603
755.884766	369.027954
754.693359	254.907455
753.500977	257.234894
752.308594	63.950340
751.115234	406.639313
749.922852	35.395309
748.729492	-28.368635
747.535156	261.227753
746.341797	309.241455
745.147461	337.432190
743.953125	251.501816
742.757813	218.194321
741.563477	156.360352
740.368164	52.870949
739.171875	26.093359
737.976563	-18.227808
736.780273	187.142792
735.583984	-74.035545
734.386719	142.158279
733.189453	108.716148
731.992188	182.505783
730.794922	122.805107
729.596680	122.185829
728.399414	158.748657
727.200195	138.460495
726.001953	-12.944903
724.802734	187.553391
723.603516	156.406540
722.404297	234.510864
721.204102	338.815369
720.003906	443.108063
718.803711	527.752136
717.603516	320.001282
716.402344	332.740173
715.201172	437.136597
713.999023	127.236343
712.797852	192.519348
711.595703	151.044281
710.393555	401.655334
709.190430	233.952042
707.987305	205.805740
706.784180	297.523407
705.581055	-85.292099
704.376953	158.995865
703.172852	-23.219633
701.968750	275.533051
700.763672	345.886566
699.559570	137.990067
698.353516	171.614883
697.148438	18.429976
695.942383	-12.876489
694.736328	-102.696350
693.530273	66.110779
692.324219	-38.624516
691.117188	-141.005615
689.910156	-260.565308
688.702148	-156.432678
687.494141	-238.774048
686.286133	54.276932
685.078125	-118.862839
683.870117	-133.526825
682.661133	-137.202499
681.452148	110.620331
680.242188	-382.415466
679.032227	67.058662
677.822266	-178.607101
676.612305	-32.186020
675.401367	-43.689770
674.191406	-52.891163
672.979492	316.626862
671.768555	160.535019
670.556641	-138.071121
669.344727	112.680023
668.132813	34.909981
666.919922	186.330551
665.707031	11.577795
664.494141	-87.408325
663.281250	23.190374
662.067383	-41.044643
660.853516	-107.339790
659.639648	76.757645
658.424805	-86.505096
657.209961	-31.819841
655.995117	132.832977
654.779297	-260.928864
653.563477	20.094631
652.347656	109.190765
651.131836	191.744583
649.915039	-25.169157
648.698242	205.832108
647.481445	87.879288
646.264648	107.615875
645.046875	11.013289
643.829102	243.448837
642.610352	271.270111
641.392578	-116.145370
640.173828	98.338875
638.955078	546.738159
637.735352	72.788483
636.515625	39.144302
635.295898	15.898316
634.076172	-117.243027
632.855469	137.834854
631.634766	113.303780
630.414063	345.786316
629.192383	56.291191
627.971680	137.409393
626.749023	254.312988
625.527344	514.131042
624.304688	147.224991
623.082031	259.727692
621.859375	495.613068
620.636719	381.374481
619.413086	214.850037
618.189453	201.555466
616.964844	22.386236
615.741211	94.704178
614.516602	204.306778
613.291016	150.030304
612.066406	70.940109
610.840820	11.857372
609.615234	-270.976593
608.388672	109.374176
607.163086	-123.124939
605.936523	-160.733719
604.708984	-82.691498
