# Supplementary material for: Raman spectroscopy accurately differentiates mucosal healing from non-healing and biochemical changes following biological therapy in inflammatory bowel disease
Source: PLoS One. 2021 Jun 2;16(6):e0252210. doi: 10.1371/journal.pone.0252210 (PMC8172032; doi:10.1371/journal.pone.0252210)
Supplement: S4 Dataset — (ZIP) [file pone.0252210.s006.zip › CD Mucosal healing/EC034-1_base sub CR removed_35__X_24006.1__Y_21259.8__Z_371.386__Time_395.txt]

1714.671875	26.033327
1713.695313	108.411575
1712.718750	-127.366646
1711.742188	4.006036
1710.764648	-23.176790
1709.787109	-106.922127
1708.809570	-220.374146
1707.831055	-79.522560
1706.853516	-38.055965
1705.875000	8.520686
1704.896484	76.299431
1703.916992	221.478470
1702.938477	18.555086
1701.958984	24.249249
1700.979492	64.582771
1700.000000	144.895798
1699.019531	168.909729
1698.040039	21.765579
1697.059570	88.393082
1696.079102	189.663269
1695.097656	18.358423
1694.117188	140.877945
1693.135742	25.669884
1692.154297	51.979687
1691.172852	51.585743
1690.190430	51.184654
1689.208008	61.471355
1688.225586	189.128784
1687.243164	79.454735
1686.260742	175.142120
1685.277344	174.877991
1684.293945	190.662857
1683.310547	28.021557
1682.327148	243.735870
1681.343750	246.410995
1680.359375	113.387955
1679.375000	166.836563
1678.390625	297.534393
1677.405273	210.112839
1676.419922	332.973450
1675.435547	405.387512
1674.449219	326.323120
1673.463867	223.515503
1672.478516	293.623199
1671.492188	416.962280
1670.505859	258.822418
1669.519531	361.157349
1668.532227	402.515747
1667.544922	497.098663
1666.557617	411.328400
1665.570313	394.741150
1664.583008	524.223083
1663.594727	354.104706
1662.607422	300.907990
1661.619141	433.457703
1660.629883	422.984833
1659.641602	399.449677
1658.652344	503.246246
1657.663086	387.334167
1656.673828	459.656494
1655.684570	330.915039
1654.694336	390.321472
1653.704102	193.188065
1652.713867	300.571472
1651.723633	164.732895
1650.732422	280.348480
1649.742188	226.886032
1648.750977	390.366974
1647.758789	292.306793
1646.767578	112.564941
1645.775391	86.278679
1644.784180	94.517921
1643.791992	97.634773
1642.798828	206.505447
1641.806641	51.577873
1640.813477	171.301529
1639.820313	-86.111359
1638.827148	-45.206379
1637.833008	-172.928757
1636.839844	-20.971411
1635.845703	-77.156601
1634.851563	-117.348564
1633.856445	-138.932159
1632.862305	-152.443695
1631.867188	-147.370987
1630.872070	-76.328720
1629.876953	-13.068287
1628.881836	-47.065758
1627.885742	-128.273376
1626.889648	-9.380886
1625.893555	20.176508
1624.897461	-36.916351
1623.900391	-199.012756
1622.903320	-40.256775
1621.906250	-4.946618
1620.909180	-37.833641
1619.912109	79.129601
1618.914063	85.863182
1617.916016	139.966843
1616.917969	-81.449089
1615.919922	-29.733765
1614.920898	1.071308
1613.921875	-146.405396
1612.922852	-128.495514
1611.923828	164.813522
1610.924805	36.041603
1609.924805	-45.410954
1608.924805	203.416275
1607.924805	106.420082
1606.924805	143.124741
1605.923828	77.766312
1604.922852	127.705231
1603.921875	52.059990
1602.920898	2.687350
1601.919922	16.194580
1600.917969	228.552963
1599.916016	111.371628
1598.914063	-39.689426
1597.912109	42.018120
1596.909180	-19.999020
1595.906250	-6.166123
1594.903320	52.117313
1593.900391	-43.673679
1592.896484	82.565506
1591.893555	65.207123
1590.889648	105.309616
1589.885742	90.628227
1588.880859	42.063663
1587.876953	-56.009071
1586.872070	49.389233
1585.867188	420.700775
1584.862305	7.263598
1583.856445	39.661270
1582.851563	126.777016
1581.845703	213.862350
1580.839844	170.696915
1579.833008	200.460175
1578.827148	32.365452
1577.820313	93.380287
1576.813477	110.129158
1575.806641	243.937195
1574.798828	239.822403
1573.791992	155.086670
1572.784180	62.572197
1571.775391	-102.701439
1570.767578	98.511238
1569.759766	65.776207
1568.750977	-68.278542
1567.742188	5.469930
1566.732422	-19.511997
1565.723633	-21.144466
1564.713867	249.711105
1563.704102	-3.747386
1562.694336	189.091370
1561.684570	220.996933
1560.673828	118.001640
1559.664063	108.347626
1558.652344	238.623032
1557.641602	94.099411
1556.630859	63.594440
1555.619141	22.690777
1554.607422	72.400513
1553.595703	129.806046
1552.583984	31.809666
1551.571289	47.678574
1550.558594	50.547302
1549.545898	-37.189556
1548.533203	61.282555
1547.519531	188.094589
1546.506836	136.401611
1545.493164	-106.614204
1544.479492	131.090958
1543.464844	112.834511
1542.451172	174.603226
1541.436523	-29.736948
1540.421875	150.673172
1539.407227	46.968380
1538.391602	-23.212721
1537.375977	84.614357
1536.361328	174.268402
1535.344727	-25.079788
1534.329102	-61.950176
1533.312500	53.231499
1532.296875	11.056295
1531.280273	79.635391
1530.262695	-14.218999
1529.246094	-12.793195
1528.228516	-106.741455
1527.210938	-97.731003
1526.193359	122.293427
1525.175781	48.732872
1524.157227	180.979446
1523.138672	-67.668762
1522.120117	105.541435
1521.101563	54.869118
1520.082031	-70.427490
1519.063477	48.452103
1518.043945	-33.260696
1517.024414	131.643021
1516.003906	-160.864319
1514.983398	-181.087769
1513.963867	-85.829056
1512.943359	-52.310001
1511.921875	40.141708
1510.901367	99.120056
1509.879883	-121.657631
1508.858398	-170.566040
1507.836914	88.201302
1506.815430	-30.115538
1505.792969	-86.945892
1504.770508	-31.067822
1503.748047	34.957104
1502.725586	-57.950241
1501.702148	-61.261341
1500.678711	-62.087818
1499.655273	100.854088
1498.631836	-66.527809
1497.608398	24.542503
1496.583984	-43.130783
1495.559570	-85.270599
1494.535156	-81.433868
1493.510742	34.826916
1492.485352	74.270882
1491.460938	-21.818192
1490.435547	71.137238
1489.409180	84.781853
1488.383789	129.007797
1487.357422	86.319572
1486.331055	122.723557
1485.304688	13.557106
1484.278320	6.446663
1483.250977	208.475723
1482.224609	111.920097
1481.197266	-17.818838
1480.168945	201.736816
1479.141602	163.680679
1478.113281	77.149170
1477.084961	321.844238
1476.056641	202.080444
1475.028320	242.771042
1473.999023	283.380096
1472.969727	435.936432
1471.940430	682.551575
1470.911133	651.625183
1469.881836	579.952393
1468.851563	569.301270
1467.821289	512.828003
1466.791016	631.772583
1465.759766	730.275024
1464.729492	732.119507
1463.698242	784.730347
1462.666992	814.412048
1461.635742	772.920654
1460.603516	703.465942
1459.571289	733.015564
1458.539063	564.528320
1457.506836	695.530457
1456.474609	719.878723
1455.441406	784.760864
1454.408203	727.848267
1453.375000	1005.625610
1452.341797	755.966370
1451.307617	775.032837
1450.274414	994.255432
1449.240234	820.670288
1448.205078	832.024719
1447.170898	934.523926
1446.135742	955.932190
1445.100586	992.497375
1444.065430	748.119324
1443.030273	754.313965
1441.994141	765.540344
1440.958984	597.190247
1439.921875	691.848816
1438.885742	644.895569
1437.849609	666.192810
1436.812500	454.985657
1435.775391	554.604919
1434.738281	482.417725
1433.701172	359.749664
1432.663086	274.992218
1431.625000	101.920197
1430.586914	214.096924
1429.548828	235.392380
1428.509766	276.850922
1427.470703	182.103241
1426.431641	309.294220
1425.392578	265.008636
1424.353516	177.900635
1423.313477	-15.007874
1422.273438	-1.236191
1421.233398	103.217445
1420.193359	-21.526064
1419.152344	17.440952
1418.111328	23.681620
1417.070313	-32.981529
1416.029297	-41.797760
1414.987305	-22.929182
1413.946289	18.594173
1412.904297	-7.780670
1411.862305	-26.581099
1410.819336	-113.222588
1409.776367	-194.777039
1408.734375	-25.026409
1407.691406	-106.514214
1406.647461	5.420908
1405.604492	-8.192513
1404.560547	121.303329
1403.516602	27.412464
1402.472656	-56.369423
1401.427734	-27.204716
1400.382813	117.351875
1399.337891	1.099704
1398.292969	-49.886009
1397.248047	87.171104
1396.202148	204.151733
1395.156250	193.346619
1394.110352	24.781599
1393.064453	14.100160
1392.018555	111.126930
1390.971680	108.017151
1389.924805	37.380104
1388.877930	21.864595
1387.830078	8.894982
1386.782227	-81.556343
1385.734375	-34.392399
1384.686523	-64.701279
1383.638672	-114.943649
1382.589844	-50.173023
1381.541016	-242.713242
1380.492188	39.471062
1379.443359	-40.524700
1378.394531	-68.001625
1377.344727	-35.511604
1376.294922	328.946869
1375.245117	19.607796
1374.194336	9.804648
1373.143555	37.472301
1372.092773	92.614227
1371.041992	0.699707
1369.991211	-71.177010
1368.939453	-5.915168
1367.887695	39.445114
1366.835938	109.752922
1365.784180	30.669804
1364.731445	-3.509965
1363.679688	69.431023
1362.626953	-4.441548
1361.573242	61.111134
1360.520508	4.808007
1359.466797	87.863503
1358.413086	14.289522
1357.359375	50.196690
1356.305664	-125.117882
1355.250977	15.291816
1354.196289	-100.193497
1353.141602	17.921484
1352.086914	183.232620
1351.031250	90.315979
1349.975586	-124.127739
1348.919922	56.183796
1347.864258	75.201843
1346.808594	124.044640
1345.751953	306.852905
1344.695313	53.236103
1343.638672	221.235275
1342.581055	223.159225
1341.523438	185.499039
1340.466797	256.933960
1339.408203	244.176971
1338.350586	503.897766
1337.291992	223.828568
1336.234375	191.482910
1335.174805	198.801910
1334.116211	221.032608
1333.057617	201.265259
1331.998047	176.618698
1330.938477	414.146667
1329.878906	157.214142
1328.818359	192.097321
1327.757813	-2.777252
1326.697266	160.718048
1325.636719	121.667900
1324.576172	179.005539
1323.514648	263.533783
1322.453125	274.036133
1321.391602	484.488831
1320.330078	290.278198
1319.267578	182.543091
1318.205078	393.057983
1317.142578	275.606659
1316.080078	192.777466
1315.016602	373.752472
1313.953125	369.902496
1312.889648	205.983887
1311.826172	221.992233
1310.761719	287.297211
1309.698242	278.777039
1308.633789	339.232178
1307.569336	3.519416
1306.503906	359.354279
1305.438477	306.765228
1304.373047	357.541748
1303.307617	263.285706
1302.242188	193.706436
1301.175781	195.477676
1300.109375	369.297546
1299.042969	162.324509
1297.976563	144.607712
1296.909180	343.029053
1295.841797	254.181839
1294.774414	246.419891
1293.707031	194.538345
1292.638672	86.296211
1291.571289	257.772919
1290.502930	284.532104
1289.433594	48.986271
1288.365234	181.271164
1287.295898	217.963379
1286.226563	288.983887
1285.157227	186.093628
1284.086914	264.518616
1283.017578	90.753555
1281.947266	59.085384
1280.876953	140.052979
1279.805664	157.401077
1278.734375	304.437012
1277.663086	294.909943
1276.591797	109.360992
1275.520508	219.746307
1274.448242	105.244339
1273.375977	191.209106
1272.303711	304.044037
1271.231445	265.417145
1270.158203	348.940613
1269.085938	234.692139
1268.011719	162.015884
1266.938477	311.485809
1265.865234	497.516754
1264.791016	571.276672
1263.716797	574.300964
1262.641602	528.579773
1261.567383	546.287170
1260.492188	478.702393
1259.416992	547.625305
1258.341797	601.922241
1257.265625	424.824677
1256.190430	423.154846
1255.114258	170.738098
1254.037109	578.077454
1252.960938	294.134705
1251.883789	372.845612
1250.806641	463.697449
1249.729492	352.673645
1248.652344	489.711731
1247.574219	510.018982
1246.496094	527.896973
1245.417969	373.262848
1244.338867	454.339478
1243.260742	457.671387
1242.181641	492.572540
1241.102539	352.674652
1240.022461	212.843246
1238.943359	289.040771
1237.863281	105.623283
1236.783203	526.233154
1235.702148	493.192047
1234.622070	368.040497
1233.541016	424.732239
1232.459961	459.587463
1231.377930	256.989258
1230.296875	163.480225
1229.214844	295.227966
1228.132813	201.741119
1227.050781	251.108658
1225.967773	419.032135
1224.884766	284.425476
1223.801758	164.385529
1222.718750	83.085266
1221.634766	81.602196
1220.550781	41.429428
1219.466797	-10.820568
1218.382813	2.181484
1217.298828	-62.142357
1216.213867	177.872330
1215.128906	195.609344
1214.042969	123.994835
1212.958008	83.775787
1211.872070	36.315979
1210.786133	143.265900
1209.700195	110.249832
1208.613281	127.868675
1207.526367	167.158737
1206.439453	56.963081
1205.352539	139.587662
1204.265625	130.597229
1203.177734	-13.309696
1202.089844	71.613312
1201.001953	103.502319
1199.913086	-30.746899
1198.824219	-90.355621
1197.735352	-24.843977
1196.646484	-106.130539
1195.557617	14.619087
1194.467773	-124.406425
1193.377930	-133.582474
1192.288086	-87.503349
1191.197266	121.922920
1190.106445	-132.436783
1189.015625	86.451233
1187.924805	-42.979935
1186.833984	-198.793259
1185.742188	-40.140991
1184.650391	-13.574971
1183.557617	-1.452546
1182.465820	-205.241989
1181.373047	-109.216148
1180.280273	22.695353
1179.187500	-77.998093
1178.093750	-257.767181
1177.000977	-97.265388
1175.907227	31.985210
1174.812500	-49.608578
1173.718750	-16.273228
1172.624023	38.552036
1171.529297	43.057087
1170.434570	-60.149937
1169.338867	-113.115059
1168.244141	-89.559494
1167.148438	67.844879
1166.051758	-97.587784
1164.956055	-28.761074
1163.859375	85.394188
1162.762695	125.400284
1161.666016	29.210192
1160.568359	78.680099
1159.470703	-117.806252
1158.373047	41.387768
1157.275391	97.860710
1156.176758	92.236252
1155.079102	-6.445092
1153.979492	219.182907
1152.880859	208.645554
1151.782227	26.456228
1150.682617	23.032455
1149.583008	105.339485
1148.482422	-7.754987
1147.382813	62.533283
1146.282227	-76.770309
1145.181641	176.702988
1144.080078	120.645012
1142.979492	16.990744
1141.877930	-117.584251
1140.776367	-33.344814
1139.673828	19.902788
1138.572266	-2.976477
1137.469727	180.872452
1136.367188	72.347038
1135.263672	210.879227
1134.161133	166.441711
1133.057617	245.451874
1131.954102	46.643288
1130.849609	260.843323
1129.745117	140.344284
1128.641602	465.850677
1127.536133	276.500183
1126.431641	547.211426
1125.326172	258.287170
1124.220703	258.610779
1123.115234	239.941391
1122.009766	424.980560
1120.903320	271.203003
1119.796875	79.572273
1118.690430	283.352478
1117.583008	326.053406
1116.475586	323.740326
1115.368164	217.300415
1114.260742	172.372833
1113.152344	226.746643
1112.044922	151.038559
1110.936523	82.419914
1109.827148	169.762283
1108.718750	450.767517
1107.609375	202.518021
1106.500000	308.574463
1105.389648	348.442627
1104.280273	234.843185
1103.169922	392.646423
1102.059570	345.089996
1100.948242	259.783081
1099.837891	332.496368
1098.726563	428.724091
1097.615234	209.021378
1096.502930	321.676086
1095.390625	375.352814
1094.278320	78.005325
1093.166016	192.897980
1092.053711	36.953335
1090.940430	62.306931
1089.827148	318.261139
1088.713867	237.621338
1087.599609	164.050415
1086.485352	165.753113
1085.371094	150.979218
1084.256836	150.298798
1083.141602	119.046570
1082.027344	367.403992
1080.912109	141.112946
1079.795898	255.445694
1078.680664	167.789810
1077.564453	279.691864
1076.448242	154.492523
1075.331055	240.508926
1074.213867	230.296600
1073.096680	166.138565
1071.979492	-41.029800
1070.862305	75.393875
1069.744141	201.127106
1068.625977	317.424683
1067.507813	105.697586
1066.388672	62.688725
1065.270508	15.018249
1064.151367	222.530533
1063.031250	62.489120
1061.912109	276.911591
1060.791992	100.555466
1059.671875	130.098389
1058.550781	168.978622
1057.430664	130.701050
1056.309570	153.208755
1055.188477	19.152040
1054.066406	83.728958
1052.945313	12.822272
1051.823242	149.770615
1050.700195	230.629517
1049.578125	129.413528
1048.455078	326.930084
1047.332031	90.444687
1046.208984	-12.975471
1045.084961	147.155838
1043.960938	192.991745
1042.836914	66.344574
1041.712891	165.800095
1040.587891	134.759613
1039.462891	78.128136
1038.337891	84.411339
1037.212891	-51.302101
1036.086914	15.554204
1034.960938	42.840263
1033.834961	105.029503
1032.708984	62.545544
1031.582031	213.102280
1030.455078	-50.205013
1029.328125	30.624399
1028.200195	20.810335
1027.072266	-205.031525
1025.944336	-66.086983
1024.816406	56.563625
1023.687500	-111.017044
1022.558594	-41.746643
1021.429688	-16.569794
1020.300781	-207.132309
1019.170898	-167.958344
1018.041016	-100.946190
1016.911133	-214.764130
1015.780273	-210.294678
1014.649414	-124.690109
1013.518555	-6.659790
1012.387695	23.334993
1011.255859	-16.123354
1010.124023	18.554903
1008.992188	69.453354
1007.860352	46.315712
1006.727539	69.491089
1005.594727	358.682312
1004.461914	657.024719
1003.329102	587.679871
1002.195313	902.082947
1001.061523	599.397583
999.927734	273.791138
998.792969	158.556320
997.658203	251.241287
996.523438	207.715622
995.388672	-98.871819
994.252930	53.926968
993.117188	12.907035
991.981445	96.499420
990.844727	265.412933
989.708984	63.124630
988.572266	-28.395512
987.434570	-69.135330
986.297852	-121.328033
985.160156	-55.987797
984.022461	16.274721
982.884766	171.427551
981.746094	-0.280258
980.607422	113.473083
979.468750	-16.637411
978.329102	55.756519
977.190430	79.878876
976.050781	131.620316
974.910156	162.696915
973.770508	131.767914
972.629883	286.980042
971.489258	263.018890
970.348633	216.154984
969.207031	105.077141
968.065430	173.124084
966.923828	140.222549
965.781250	-34.850677
964.639648	65.434860
963.496094	99.219116
962.353516	39.046597
961.210938	148.554382
960.067383	88.493004
958.923828	67.452621
957.779297	-68.048622
956.635742	-50.021027
955.491211	64.193909
954.345703	31.921324
953.201172	-18.590612
952.055664	65.935944
950.910156	177.915924
949.764648	79.526825
948.618164	196.114105
947.471680	56.718525
946.325195	127.650299
945.178711	24.978436
944.031250	22.890301
942.883789	7.148082
941.736328	126.142990
940.587891	151.552704
939.439453	117.668510
938.291016	-9.683846
937.142578	102.535217
935.993164	73.375519
934.843750	101.261932
933.694336	322.896088
932.544922	230.033325
931.394531	226.094650
930.244141	203.978333
929.093750	52.130081
927.942383	-1.725324
926.791016	-64.620430
925.639648	65.952934
924.488281	-124.238304
923.335938	-77.784729
922.183594	-76.791359
921.031250	-68.942459
919.877930	-15.611788
918.724609	26.368948
917.571289	0.216793
916.417969	112.640961
915.263672	-8.814274
914.109375	-41.653645
912.955078	43.562492
911.800781	-109.462563
910.645508	139.106537
909.490234	-52.363045
908.334961	-87.275459
907.178711	61.458580
906.022461	-18.735277
904.866211	43.869633
903.709961	-38.498077
902.552734	-138.919983
901.395508	-117.014511
900.238281	31.658831
899.080078	39.977478
897.921875	-55.759121
896.763672	-60.956203
895.605469	130.605988
894.446289	170.619354
893.287109	113.435989
892.127930	-117.705818
890.967773	-27.914928
889.807617	-73.674278
888.647461	-47.139164
887.487305	-38.667030
886.326172	-36.959476
885.165039	-78.117691
884.003906	-4.191507
882.842773	-70.134102
881.680664	-32.310146
880.518555	5.500416
879.356445	20.757494
878.193359	-99.189720
877.030273	-36.600681
875.867188	-115.933456
874.703125	2.924824
873.540039	-89.887497
872.375977	62.665924
871.210938	93.635796
870.046875	187.576508
868.881836	76.799759
867.716797	107.728714
866.550781	239.797531
865.385742	180.757874
864.219727	341.938995
863.052734	69.472725
861.886719	192.402740
860.719727	196.256546
859.552734	152.954437
858.384766	145.567230
857.217773	279.525513
856.049805	67.945526
854.880859	228.737427
853.712891	313.200989
852.543945	251.898758
851.375000	275.766785
850.205078	165.166870
849.036133	79.239792
847.866211	219.520645
846.696289	279.107697
845.525391	92.410614
844.354492	178.803101
843.183594	242.754990
842.012695	-17.697422
840.840820	41.742161
839.668945	349.299194
838.497070	-7.199021
837.324219	20.819218
836.151367	48.791378
834.978516	195.104401
833.805664	359.180420
832.631836	282.019806
831.458008	113.344353
830.284180	183.493271
829.110352	229.031311
827.935547	-31.071453
826.760742	143.760513
825.584961	235.981598
824.410156	167.637314
823.234375	5.692712
822.058594	8.649338
820.881836	-57.485706
819.705078	134.682785
818.528320	28.394588
817.351563	2.244034
816.173828	58.396397
814.996094	114.479530
813.818359	90.423767
812.639648	-93.768723
811.461914	6.644845
810.283203	-93.068161
809.103516	-23.900261
807.923828	-34.786694
806.745117	34.247612
805.564453	129.848114
804.384766	10.022434
803.204102	101.054321
802.023438	-103.118111
800.842773	-29.938219
799.661133	-211.895111
798.479492	-39.033833
797.297852	-154.487122
796.115234	9.322322
794.932617	13.473666
793.750000	-15.650087
792.567383	212.104614
791.383789	58.861923
790.200195	-27.940306
789.016602	-74.908195
787.832031	196.719131
786.648438	47.878040
785.463867	-25.743046
784.278320	2.334763
783.092773	78.991127
781.908203	71.591209
780.721680	17.750668
779.536133	248.856003
778.349609	137.500763
777.163086	-15.790534
775.975586	-113.865364
774.789063	-145.720963
773.601563	18.766376
772.413086	-77.151634
771.225586	5.573930
770.037109	92.634109
768.848633	126.717934
767.660156	138.716003
766.470703	75.764305
765.281250	12.812802
764.091797	0.512929
762.901367	168.724335
761.710938	233.376648
760.520508	25.093086
759.330078	155.701965
758.138672	160.845230
756.947266	273.719269
755.755859	155.670135
754.563477	178.329987
753.371094	66.911026
752.178711	113.712456
750.986328	129.724930
749.792969	64.463501
748.599609	10.196199
747.405273	94.221336
746.211914	252.809937
745.017578	163.401947
743.823242	95.963753
742.627930	219.327911
741.433594	178.207947
740.238281	110.799728
739.041992	39.038445
737.846680	-172.897491
736.650391	123.412437
735.454102	86.742363
734.256836	102.634941
733.059570	-21.550732
731.862305	-55.951664
730.665039	-7.193139
729.466797	94.044922
728.268555	-19.043444
727.070313	-11.823734
725.872070	-30.817715
724.672852	31.064287
723.473633	106.046532
722.273438	218.142548
721.074219	-117.421677
719.874023	101.696655
718.673828	259.627930
717.472656	-38.536167
716.271484	167.406967
715.070313	392.914978
713.869141	197.511841
712.666992	170.095001
711.464844	35.933208
710.262695	-76.337280
709.059570	-75.235069
707.856445	76.187126
706.653320	18.546896
705.450195	56.764496
704.246094	-42.107399
703.041992	57.123306
701.837891	28.006615
700.632813	88.122505
699.428711	65.636627
698.222656	-37.225044
697.017578	57.794895
695.811523	13.757575
694.605469	-51.927853
693.399414	-258.697205
692.192383	-50.587872
690.986328	-96.505653
689.778320	-16.469282
688.571289	-118.676018
687.363281	-129.667206
686.155273	-27.815933
684.947266	-60.389709
683.738281	-17.017109
682.529297	-27.790426
681.320313	7.002921
680.111328	-122.799614
678.901367	-59.732182
677.691406	7.693264
676.481445	72.978798
675.270508	86.343887
674.059570	-58.197655
672.848633	89.421219
671.636719	-128.485657
670.425781	-65.147209
669.213867	50.090790
668.000977	-20.547985
666.789063	226.521225
665.576172	194.843857
664.362305	184.815872
663.149414	174.828796
661.935547	46.148365
660.721680	198.128632
659.507813	99.766090
658.292969	-35.202549
657.078125	-6.177929
655.863281	-33.214100
654.647461	-14.958887
653.431641	-48.432911
652.215820	17.226938
651.000000	69.926453
649.783203	-94.940369
648.566406	-70.261543
647.349609	66.326805
646.132813	52.163811
644.915039	31.514179
643.697266	99.031624
642.478516	187.974228
641.259766	192.954987
640.041992	129.073105
638.822266	176.904617
637.603516	76.362564
636.383789	78.889244
635.164063	104.934891
633.943359	193.122513
632.723633	171.658066
631.502930	-62.421844
630.281250	233.473358
629.060547	316.684692
627.838867	-35.721149
626.617188	45.005363
625.394531	5.434240
624.172852	126.421303
622.950195	67.118912
621.726563	44.015316
620.503906	132.042007
619.280273	5.607313
618.056641	182.945480
616.832031	4.575320
615.608398	176.909286
614.383789	171.237167
613.158203	90.329941
611.933594	49.706326
610.708008	-181.593674
609.482422	-0.684100
608.255859	-117.360443
607.030273	88.159645
605.803711	-193.934097
604.576172	95.892746
