# Supplementary material for: Raman spectroscopy accurately differentiates mucosal healing from non-healing and biochemical changes following biological therapy in inflammatory bowel disease
Source: PLoS One. 2021 Jun 2;16(6):e0252210. doi: 10.1371/journal.pone.0252210 (PMC8172032; doi:10.1371/journal.pone.0252210)
Supplement: S4 Dataset — (ZIP) [file pone.0252210.s006.zip › CD Mucosal healing/OC011 post treatment-2_base sub CR removed_23__X_-11935.7__Y_288.434__Z_-7194.14__Time_263.txt]

1714.705078	255.340775
1713.728516	244.840668
1712.751953	-32.120846
1711.774414	-161.029022
1710.797852	102.155960
1709.820313	183.433838
1708.842773	-305.542755
1707.864258	-102.580704
1706.886719	-0.824260
1705.908203	307.614319
1704.929688	-205.403259
1703.950195	122.846565
1702.971680	20.804955
1701.992188	13.025735
1701.012695	-357.881195
1700.033203	208.032303
1699.052734	448.098877
1698.073242	-222.711700
1697.092773	50.763233
1696.112305	9.517379
1695.130859	-180.674988
1694.150391	-148.367859
1693.168945	-240.942307
1692.187500	-57.823921
1691.206055	-263.746063
1690.223633	-167.425888
1689.241211	-214.507629
1688.258789	-20.835594
1687.276367	632.073547
1686.293945	-175.492615
1685.310547	334.562286
1684.327148	296.170135
1683.343750	40.035091
1682.360352	197.536682
1681.375977	60.022480
1680.392578	138.946808
1679.408203	2.863857
1678.423828	213.456650
1677.438477	-166.054855
1676.453125	104.275894
1675.468750	-193.884888
1674.482422	242.432846
1673.497070	78.523872
1672.511719	276.752472
1671.525391	114.137589
1670.539063	533.955994
1669.552734	701.915039
1668.565430	257.034851
1667.578125	604.007507
1666.591797	680.772278
1665.603516	598.802551
1664.616211	644.826843
1663.627930	678.103333
1662.640625	391.136230
1661.652344	367.259979
1660.663086	346.549042
1659.674805	888.191345
1658.685547	950.574951
1657.696289	613.509216
1656.707031	788.179810
1655.717773	449.666626
1654.727539	905.823486
1653.737305	515.453369
1652.747070	498.772705
1651.756836	572.497803
1650.765625	165.300461
1649.775391	282.271515
1648.784180	124.679192
1647.792969	81.221611
1646.800781	120.068161
1645.809570	-15.006486
1644.817383	-54.586311
1643.825195	-83.201607
1642.832031	-11.146362
1641.839844	-115.563217
1640.846680	75.927841
1639.853516	-323.267578
1638.860352	13.925871
1637.867188	-350.142975
1636.873047	372.421478
1635.878906	148.714935
1634.884766	-143.116852
1633.890625	-276.459320
1632.895508	-40.728073
1631.900391	282.062103
1630.905273	-192.810013
1629.910156	333.055450
1628.915039	169.398285
1627.918945	-228.168228
1626.922852	-288.632538
1625.926758	-214.735138
1624.930664	-361.552338
1623.933594	4.479411
1622.937500	191.824875
1621.940430	163.750229
1620.942383	201.496384
1619.945313	-178.230469
1618.947266	266.880035
1617.949219	-73.079491
1616.951172	445.553619
1615.953125	441.836670
1614.954102	204.679092
1613.956055	-291.948273
1612.957031	184.669418
1611.957031	92.152657
1610.958008	275.018982
1609.958008	229.816071
1608.958984	368.127838
1607.958008	53.155685
1606.958008	330.306976
1605.958008	-15.862845
1604.957031	295.225342
1603.956055	-95.284752
1602.955078	-111.412361
1601.953125	-75.238121
1600.951172	-261.434387
1599.950195	-230.485855
1598.947266	-6.150509
1597.945313	53.393860
1596.942383	408.161957
1595.940430	-21.112526
1594.937500	-113.289703
1593.933594	-409.239319
1592.930664	-120.187958
1591.926758	-100.261223
1590.922852	-260.516602
1589.918945	221.149490
1588.915039	-30.596666
1587.910156	301.915558
1586.906250	245.648819
1585.901367	343.094604
1584.895508	83.243637
1583.890625	91.844719
1582.884766	170.639175
1581.878906	236.251205
1580.873047	-318.155701
1579.867188	-265.757782
1578.860352	192.561234
1577.854492	452.759399
1576.847656	-283.969482
1575.839844	53.909523
1574.833008	-68.878716
1573.825195	494.730347
1572.817383	140.156296
1571.809570	243.056030
1570.801758	150.828827
1569.792969	-37.698208
1568.784180	-0.323112
1567.775391	-61.833733
1566.766602	227.036926
1565.757813	128.794250
1564.748047	191.288651
1563.738281	95.282143
1562.728516	-195.453842
1561.718750	-385.100891
1560.708008	8.581836
1559.697266	134.853668
1558.686523	69.052940
1557.675781	-364.919373
1556.665039	53.529190
1555.653320	-132.013107
1554.641602	423.027039
1553.629883	-65.874695
1552.617188	-24.106829
1551.605469	-192.179840
1550.592773	-21.440294
1549.580078	-130.391464
1548.567383	502.833527
1547.553711	395.947327
1546.541016	392.352112
1545.527344	42.137466
1544.513672	343.114105
1543.499023	77.869415
1542.485352	398.948059
1541.470703	303.840912
1540.456055	293.773926
1539.441406	242.193100
1538.425781	-10.924047
1537.410156	102.278206
1536.394531	112.031273
1535.378906	44.191658
1534.363281	427.463623
1533.346680	312.730530
1532.331055	326.764404
1531.314453	28.721361
1530.296875	101.594536
1529.280273	55.774452
1528.262695	341.978943
1527.245117	-82.816406
1526.227539	-64.836334
1525.209961	-41.907078
1524.191406	73.420326
1523.172852	-313.170502
1522.154297	-154.482132
1521.135742	204.534515
1520.116211	46.394421
1519.097656	-271.195282
1518.078125	158.992386
1517.058594	426.947113
1516.038086	-186.546936
1515.018555	-3.734246
1513.998047	268.661957
1512.977539	183.932983
1511.956055	-216.664627
1510.935547	168.016586
1509.914063	80.272041
1508.892578	325.858673
1507.871094	-149.427582
1506.849609	113.748306
1505.827148	-353.939667
1504.804688	21.598217
1503.782227	9.931472
1502.759766	-155.577347
1501.736328	-36.895149
1500.713867	-333.184021
1499.690430	-89.334183
1498.666016	-329.510559
1497.642578	-52.753433
1496.618164	26.730095
1495.594727	8.900197
1494.569336	103.406776
1493.544922	-162.705673
1492.520508	131.009689
1491.495117	-518.602173
1490.469727	-10.547338
1489.444336	418.001984
1488.417969	192.390610
1487.392578	227.287201
1486.366211	274.807465
1485.339844	166.523956
1484.312500	453.710968
1483.286133	28.916630
1482.258789	236.787491
1481.231445	436.853394
1480.204102	440.442169
1479.175781	902.773315
1478.148438	911.239197
1477.120117	695.372620
1476.091797	515.215454
1475.062500	755.299500
1474.034180	707.532959
1473.004883	1278.358643
1471.975586	1378.013794
1470.946289	1294.365234
1469.916016	1360.796509
1468.885742	1307.618896
1467.855469	1798.683594
1466.825195	1964.064697
1465.794922	1735.332153
1464.763672	1964.127075
1463.732422	1682.073242
1462.701172	1641.483032
1461.669922	1585.668335
1460.638672	1646.691406
1459.606445	1862.525513
1458.574219	2395.567383
1457.541992	2123.922607
1456.508789	1705.208496
1455.476563	2212.629883
1454.443359	1563.332520
1453.410156	2164.393311
1452.375977	2384.926025
1451.342773	2351.990234
1450.308594	2182.228271
1449.274414	2154.450928
1448.240234	1751.864502
1447.206055	2091.476074
1446.170898	1605.579590
1445.135742	2041.328979
1444.100586	2097.336670
1443.064453	1687.787109
1442.029297	1736.383179
1440.993164	1509.311157
1439.957031	1616.173584
1438.920898	1470.262695
1437.883789	1617.634155
1436.847656	1646.298218
1435.810547	1442.555298
1434.773438	1069.753540
1433.735352	1611.323975
1432.698242	774.264282
1431.660156	727.695618
1430.622070	946.235168
1429.583008	728.228333
1428.544922	916.597473
1427.505859	918.316162
1426.466797	347.746918
1425.427734	715.341370
1424.387695	538.429810
1423.348633	61.874344
1422.308594	454.786346
1421.268555	-273.241943
1420.227539	36.663010
1419.187500	-262.700317
1418.146484	34.729458
1417.105469	150.957932
1416.064453	-22.098879
1415.022461	104.374405
1413.980469	-244.429657
1412.939453	151.391785
1411.896484	210.227142
1410.854492	-44.968704
1409.811523	-8.460624
1408.768555	121.134369
1407.725586	-33.022030
1406.682617	-16.201750
1405.638672	-207.674454
1404.595703	-32.388565
1403.551758	260.892548
1402.506836	-22.946529
1401.462891	273.011871
1400.417969	375.841095
1399.373047	205.453568
1398.328125	-34.899616
1397.283203	-312.592438
1396.237305	-274.295898
1395.191406	144.960129
1394.145508	108.313271
1393.099609	1.721377
1392.052734	521.244385
1391.006836	302.284424
1389.959961	148.616867
1388.912109	-72.409431
1387.865234	337.262695
1386.817383	91.604858
1385.769531	-6.250734
1384.721680	163.606506
1383.673828	23.618380
1382.625000	-258.611145
1381.576172	-183.282715
1380.527344	-232.712555
1379.478516	-424.302795
1378.429688	26.036526
1377.379883	74.417854
1376.330078	-94.177025
1375.280273	129.208908
1374.229492	347.649414
1373.178711	284.328735
1372.128906	-87.964157
1371.077148	153.293793
1370.026367	409.602539
1368.974609	-34.303444
1367.923828	-241.132278
1366.871094	-223.585526
1365.819336	28.244598
1364.767578	163.116104
1363.714844	138.748535
1362.662109	326.101318
1361.609375	152.751968
1360.555664	-383.591278
1359.501953	-215.672775
1358.448242	-112.317482
1357.394531	-172.920685
1356.340820	303.536346
1355.286133	-69.940628
1354.231445	120.871704
1353.176758	-117.953339
1352.122070	177.415314
1351.066406	224.499527
1350.011719	457.924591
1348.956055	-3.518598
1347.899414	609.739685
1346.843750	704.452515
1345.787109	605.798462
1344.730469	274.256744
1343.673828	547.904358
1342.616211	975.232910
1341.559570	664.103027
1340.501953	781.831482
1339.444336	609.857483
1338.385742	1032.415405
1337.328125	630.493469
1336.269531	392.237610
1335.210938	654.137146
1334.152344	772.553833
1333.092773	856.402344
1332.033203	725.187012
1330.973633	643.613403
1329.914063	824.257996
1328.853516	886.297485
1327.793945	790.318970
1326.733398	1193.533081
1325.672852	443.216705
1324.611328	962.625305
1323.549805	1148.629150
1322.489258	875.586304
1321.426758	634.813843
1320.365234	865.545837
1319.302734	849.600098
1318.241211	1622.990845
1317.177734	1427.095093
1316.115234	1396.590698
1315.052734	937.362366
1313.989258	924.424316
1312.925781	1199.833130
1311.862305	1571.281982
1310.797852	684.328430
1309.733398	1134.696411
1308.668945	1146.841187
1307.604492	1122.162842
1306.540039	1747.120605
1305.474609	1331.385376
1304.409180	1756.989502
1303.343750	1902.204102
1302.277344	1646.735962
1301.211914	1349.708862
1300.145508	1369.846680
1299.079102	1667.645874
1298.011719	1616.621704
1296.945313	1759.702148
1295.877930	1072.994629
1294.810547	1032.178589
1293.743164	1445.427856
1292.674805	1372.777954
1291.606445	1234.001831
1290.538086	1247.394287
1289.469727	1346.660522
1288.400391	1210.605713
1287.332031	856.581848
1286.262695	1328.455688
1285.193359	1283.308472
1284.123047	1296.992676
1283.052734	1269.097046
1281.982422	751.666687
1280.912109	995.672119
1279.841797	1038.974609
1278.770508	1529.969971
1277.699219	854.117859
1276.627930	665.221069
1275.556641	1075.422119
1274.484375	1700.558472
1273.412109	1005.843567
1272.339844	1239.876953
1271.267578	1051.262451
1270.194336	1497.688843
1269.121094	1428.776123
1268.047852	986.440125
1266.974609	1337.487671
1265.900391	1483.424561
1264.827148	1207.315674
1263.752930	1031.322998
1262.677734	1062.667480
1261.603516	940.445190
1260.528320	1081.501953
1259.453125	1100.667969
1258.377930	876.218994
1257.301758	712.743225
1256.226563	970.648926
1255.150391	1408.590942
1254.073242	1415.489502
1252.997070	1101.178589
1251.919922	1035.153198
1250.842773	1100.509155
1249.765625	1615.740967
1248.688477	1187.362793
1247.610352	1172.388916
1246.532227	1050.481689
1245.454102	1477.753052
1244.375000	1190.604004
1243.296875	1027.458618
1242.217773	881.343201
1241.138672	1118.849976
1240.058594	1021.274658
1238.979492	855.799194
1237.899414	816.512512
1236.819336	1221.092896
1235.738281	970.711121
1234.658203	982.275879
1233.577148	1037.422974
1232.496094	1419.674683
1231.415039	696.928101
1230.333008	965.166931
1229.250977	811.874207
1228.168945	970.959106
1227.086914	677.276123
1226.003906	949.984558
1224.920898	886.216125
1223.837891	943.395813
1222.754883	898.940674
1221.670898	445.810852
1220.587891	224.943008
1219.503906	845.199707
1218.418945	909.361328
1217.334961	497.556244
1216.250000	486.814911
1215.165039	290.101532
1214.080078	252.778824
1212.994141	618.494507
1211.908203	477.248199
1210.822266	526.621399
1209.736328	180.347946
1208.649414	533.513184
1207.563477	667.097656
1206.476563	557.104309
1205.388672	256.708649
1204.301758	840.672546
1203.213867	241.565536
1202.125977	73.766518
1201.038086	351.439362
1199.949219	-71.580544
1198.861328	83.168388
1197.772461	6.794579
1196.682617	-206.733353
1195.593750	-590.953552
1194.503906	-15.648266
1193.414063	323.761169
1192.324219	-231.123657
1191.233398	182.563965
1190.143555	-127.084778
1189.052734	-126.817085
1187.960938	-4.144548
1186.870117	-100.026497
1185.778320	-54.315647
1184.686523	-246.237564
1183.594727	99.294014
1182.501953	-454.877594
1181.410156	55.929268
1180.317383	130.088409
1179.223633	29.170502
1178.130859	-356.904236
1177.037109	-136.695633
1175.943359	-244.796051
1174.849609	111.716995
1173.754883	-135.360001
1172.661133	-317.715851
1171.566406	-74.047165
1170.470703	301.056854
1169.375977	92.278671
1168.280273	247.070099
1167.184570	-437.527985
1166.088867	-292.319397
1164.992188	-101.820107
1163.895508	-568.551514
1162.798828	-409.196381
1161.702148	-123.359161
1160.605469	73.968872
1159.507813	70.619560
1158.410156	444.360687
1157.311523	56.660870
1156.213867	408.711060
1155.115234	-114.810402
1154.016602	248.973831
1152.917969	128.596146
1151.818359	36.829891
1150.718750	47.556404
1149.619141	-608.844177
1148.519531	147.543365
1147.418945	31.945679
1146.319336	418.772766
1145.217773	-146.770798
1144.117188	603.988037
1143.015625	90.977806
1141.915039	70.608582
1140.813477	261.879303
1139.710938	312.752319
1138.609375	349.356476
1137.506836	112.608788
1136.404297	215.742355
1135.300781	413.823944
1134.197266	436.067108
1133.094727	555.677612
1131.990234	79.345085
1130.886719	303.394653
1129.782227	235.474167
1128.677734	198.426132
1127.573242	374.861481
1126.468750	93.590416
1125.363281	476.219025
1124.257813	659.597656
1123.152344	181.798157
1122.045898	1227.505005
1120.940430	278.494873
1119.833984	-139.657898
1118.726563	365.677307
1117.620117	496.859192
1116.512695	415.016876
1115.405273	425.500458
1114.297852	263.346802
1113.189453	-338.560150
1112.082031	-27.565145
1110.972656	162.738190
1109.864258	215.950790
1108.755859	-11.969076
1107.646484	140.519028
1106.537109	106.425079
1105.426758	107.781837
1104.317383	196.540771
1103.207031	219.207108
1102.096680	149.896118
1100.985352	184.437653
1099.875000	591.642090
1098.763672	621.456543
1097.652344	453.308563
1096.540039	594.000854
1095.427734	414.253876
1094.315430	-142.239349
1093.203125	634.530762
1092.090820	676.409668
1090.977539	136.891922
1089.864258	607.302917
1088.750977	519.937317
1087.636719	-162.475677
1086.522461	667.701538
1085.408203	4.525387
1084.293945	6.985797
1083.179688	324.443817
1082.064453	406.859375
1080.949219	439.986908
1079.833008	374.524841
1078.717773	616.784424
1077.601563	523.317200
1076.485352	814.877197
1075.368164	493.967804
1074.251953	461.856537
1073.134766	366.513580
1072.016602	212.671173
1070.899414	94.178337
1069.781250	299.255707
1068.663086	497.305023
1067.544922	58.175392
1066.426758	258.739380
1065.307617	-156.526184
1064.188477	442.158844
1063.068359	1000.876892
1061.949219	548.611877
1060.829102	134.082138
1059.708984	419.168823
1058.588867	1181.256104
1057.467773	299.637787
1056.346680	299.683014
1055.225586	412.002441
1054.104492	276.761292
1052.982422	508.374939
1051.860352	704.981445
1050.738281	-53.203133
1049.615234	-94.392143
1048.492188	221.583344
1047.369141	35.962685
1046.246094	356.680542
1045.123047	406.886414
1043.999023	424.551056
1042.875000	20.467646
1041.750000	-38.431866
1040.625977	128.819717
1039.500977	852.776794
1038.375977	780.157776
1037.250000	-151.359039
1036.125000	-146.631729
1034.999023	-179.011215
1033.873047	-318.248566
1032.746094	305.596802
1031.619141	415.394592
1030.492188	13.817320
1029.365234	574.830505
1028.237305	85.375114
1027.110352	-152.788300
1025.982422	-334.961853
1024.853516	-447.253998
1023.725586	-324.854340
1022.596680	-81.681450
1021.467773	-126.214798
1020.337891	-432.750916
1019.208008	-342.371155
1018.078125	-620.586914
1016.948242	-782.608887
1015.818359	-404.350830
1014.687500	-70.159569
1013.556641	-95.066528
1012.425781	-17.895782
1011.293945	54.748405
1010.162109	-99.372978
1009.030273	-38.013779
1007.898438	335.865082
1006.765625	621.800354
1005.632813	264.747711
1004.500000	689.617188
1003.366211	1484.328735
1002.233398	1169.389771
1001.099609	847.804626
999.964844	838.401428
998.831055	404.175171
997.696289	23.404110
996.561523	252.448685
995.425781	133.003021
994.291016	161.455261
993.155273	245.408905
992.019531	497.848694
990.882813	139.234818
989.747070	62.208046
988.610352	317.263489
987.472656	314.252533
986.335938	-11.130255
985.198242	-66.740623
984.060547	255.471390
982.921875	-172.838028
981.784180	-156.577103
980.645508	-195.409180
979.506836	548.113403
978.367188	638.221558
977.228516	360.517487
976.088867	556.663025
974.948242	718.376343
973.808594	381.524506
972.667969	559.570740
971.527344	737.672607
970.385742	920.416992
969.245117	607.341736
968.103516	195.852356
966.961914	564.871399
965.819336	11.615092
964.677734	532.151367
963.534180	371.534027
962.391602	165.277023
961.249023	385.553711
960.105469	915.194031
958.961914	539.814758
957.817383	249.476624
956.673828	795.183105
955.529297	79.369408
954.383789	503.796204
953.239258	-346.373596
952.093750	48.459923
950.948242	289.986755
949.802734	421.763947
948.656250	418.712219
947.509766	136.946945
946.363281	-32.607735
945.216797	21.902035
944.069336	457.901184
942.921875	361.785828
941.774414	-119.976967
940.625977	103.815300
939.478516	211.240814
938.330078	482.964172
937.180664	825.354980
936.032227	200.908752
934.882813	-154.154709
933.732422	559.920837
932.583008	234.751480
931.432617	395.033997
930.282227	268.370361
929.131836	98.598534
927.980469	234.023361
926.830078	171.470947
925.677734	49.871513
924.526367	-28.365257
923.374023	-183.814972
922.221680	-202.688797
921.069336	-364.687927
919.916992	57.525501
918.763672	-506.477539
917.610352	106.525063
916.456055	653.440247
915.302734	-91.735397
914.148438	-194.099976
912.994141	352.693359
911.838867	-101.284119
910.683594	-237.420105
909.528320	123.209167
908.373047	-194.183472
907.216797	41.703915
906.061523	-175.707306
904.904297	255.008484
903.748047	-64.183838
902.590820	51.618721
901.433594	-181.257095
900.276367	-56.344532
899.118164	-144.173401
897.960938	145.907578
896.802734	422.313507
895.643555	-2.406734
894.484375	-87.766426
893.325195	346.814453
892.166016	189.154266
891.006836	289.149475
889.846680	-114.569275
888.686523	46.465065
887.526367	-221.511154
886.365234	-234.285172
885.204102	-43.948547
884.042969	263.629608
882.880859	20.728552
881.719727	161.299744
880.556641	342.391846
879.394531	-114.449875
878.232422	140.995316
877.069336	207.084930
875.905273	388.012482
874.742188	478.780182
873.578125	945.460388
872.414063	291.067047
871.250000	431.285889
870.084961	18.021362
868.920898	266.182068
867.754883	323.086487
866.589844	705.916687
865.423828	881.780273
864.257813	525.011658
863.091797	806.386536
861.924805	687.832947
860.758789	450.314392
859.590820	439.614136
858.423828	330.145081
857.255859	557.272644
856.087891	934.565857
854.919922	789.097534
853.751953	865.647400
852.583008	520.694397
851.414063	832.526367
850.244141	978.376099
849.075195	758.989014
847.905273	665.081848
846.734375	235.333084
845.564453	548.925720
844.393555	1151.021973
843.222656	748.195129
842.051758	643.022278
840.879883	580.349365
839.708008	428.226654
838.536133	776.836609
837.363281	537.494019
836.190430	264.702423
835.017578	666.574036
833.844727	652.834595
832.670898	743.986267
831.497070	712.274963
830.323242	564.489014
829.149414	639.822815
827.974609	280.114502
826.799805	255.024399
825.624023	227.660110
824.449219	173.507355
823.273438	279.770386
822.097656	368.105896
820.920898	244.738617
819.744141	-566.721497
818.567383	305.236694
817.390625	-100.879448
816.212891	216.350067
815.035156	128.465164
813.857422	-10.597053
812.679688	74.940361
811.500977	73.673134
810.322266	179.028214
809.142578	-57.929974
807.963867	-232.635864
806.784180	-276.280609
805.603516	-215.602829
804.423828	262.346191
803.243164	78.597786
802.062500	-289.295563
800.881836	-75.853500
799.700195	-124.285179
798.518555	51.192593
797.336914	-152.556931
796.154297	-544.657043
794.972656	-586.540771
793.789063	-588.597717
792.606445	-415.750702
791.422852	-203.191727
790.240234	-74.919800
789.055664	-261.039795
787.872070	-77.626183
786.687500	-239.449432
785.502930	-188.948212
784.317383	299.257874
783.132813	212.428299
781.947266	110.108757
780.761719	398.856934
779.575195	583.584351
778.388672	-148.350388
777.202148	-319.181244
776.015625	61.865582
774.828125	475.771851
773.640625	280.462799
772.453125	416.063934
771.264648	619.908447
770.076172	204.046768
768.887695	312.944305
767.699219	159.484344
766.509766	-161.410156
765.320313	112.530258
764.130859	155.056152
762.940430	569.586487
761.750977	57.179527
760.559570	854.337036
759.369141	929.429565
758.177734	300.556091
756.986328	358.044952
755.794922	164.814835
754.603516	169.452286
753.411133	617.938538
752.218750	488.348328
751.025391	-71.751266
749.832031	3.007590
748.638672	152.332611
747.445313	191.790909
746.250977	185.097931
745.057617	549.137451
743.862305	447.956512
742.667969	327.044739
741.472656	-39.398411
740.277344	-160.223495
739.082031	-364.304779
737.885742	-255.048050
736.689453	22.770374
735.493164	-124.399475
734.296875	-89.826340
733.099609	-241.357529
731.902344	447.430054
730.705078	109.818481
729.506836	181.335388
728.308594	215.607101
727.110352	459.704773
725.911133	441.370880
724.712891	-46.787060
723.513672	-106.558464
722.313477	78.280159
721.113281	-389.890747
719.914063	43.750809
718.712891	344.016113
717.512695	-23.595665
716.311523	184.872040
715.110352	495.721741
713.909180	618.884155
712.707031	218.750076
711.504883	280.844879
710.302734	188.181320
709.099609	603.122986
707.896484	-180.031250
706.693359	352.356476
705.490234	503.510071
704.286133	519.640869
703.082031	189.770477
701.877930	332.119080
700.672852	683.175415
699.468750	616.579407
698.262695	547.825928
697.057617	-149.010391
695.851563	390.847504
694.645508	274.394409
693.439453	220.979675
692.232422	180.615952
691.026367	-207.056412
689.818359	110.809540
688.611328	237.597397
687.403320	-54.348713
686.195313	226.423508
684.987305	60.404655
683.778320	169.791626
682.569336	-364.548950
681.360352	141.455902
680.151367	127.336258
678.941406	-153.147919
677.731445	-186.621750
676.521484	-261.179749
675.310547	-93.268463
674.099609	-117.969681
672.888672	-248.615723
671.677734	-0.663763
670.465820	-141.985291
669.253906	278.873596
668.041016	258.698151
666.829102	-234.603989
665.616211	201.303329
664.403320	302.319977
663.189453	70.841690
661.975586	64.073387
660.761719	-249.072952
659.547852	-210.259308
658.333008	55.149685
657.118164	-404.120697
655.903320	-244.212036
654.688477	-86.406227
653.472656	-12.597505
652.256836	18.221571
651.040039	-250.264160
649.824219	215.971802
648.607422	-99.481621
647.389648	149.416595
646.172852	635.138672
644.955078	169.748276
643.737305	625.532166
642.519531	356.513092
641.300781	468.447083
640.082031	133.422546
638.863281	125.498978
637.643555	373.559509
636.423828	557.346008
635.204102	730.607178
633.984375	21.553240
632.763672	-51.382477
631.542969	34.895008
630.322266	600.019714
629.100586	354.326416
627.878906	390.126129
626.657227	308.391022
625.435547	585.156494
624.212891	592.199097
622.990234	582.577881
621.767578	393.506531
620.543945	365.699005
619.320313	443.387726
618.096680	239.023392
616.873047	-45.981354
615.648438	-328.074738
614.423828	210.040253
613.199219	51.294991
611.973633	-320.496094
610.748047	-253.069321
609.522461	255.435822
608.296875	-271.915833
607.070313	152.595917
605.843750	-372.731506
604.617188	608.682251
