# Supplementary material for: Raman spectroscopy accurately differentiates mucosal healing from non-healing and biochemical changes following biological therapy in inflammatory bowel disease
Source: PLoS One. 2021 Jun 2;16(6):e0252210. doi: 10.1371/journal.pone.0252210 (PMC8172032; doi:10.1371/journal.pone.0252210)
Supplement: S4 Dataset — (ZIP) [file pone.0252210.s006.zip › CD Mucosal healing/EC027-1-1_BL sub CR removed_1__X_-21295.7__Y_3613.86__Time_11.txt]

1714.656250	342.477142
1713.679688	361.835022
1712.703125	633.955261
1711.725586	101.375381
1710.749023	167.059998
1709.771484	302.180939
1708.792969	5.516247
1707.815430	57.290585
1706.836914	-649.352417
1705.858398	-236.590302
1704.879883	-357.102448
1703.901367	-229.004837
1702.922852	-26.459499
1701.943359	119.183281
1700.963867	-19.285254
1699.983398	322.954590
1699.003906	207.397324
1698.023438	369.072113
1697.042969	179.889542
1696.062500	115.630898
1695.082031	53.273537
1694.100586	-765.814880
1693.120117	-370.409149
1692.137695	-867.957275
1691.156250	-322.605988
1690.174805	-192.060989
1689.192383	107.979622
1688.209961	422.814392
1687.227539	797.715576
1686.244141	150.163681
1685.261719	264.096802
1684.278320	333.994873
1683.294922	-513.824768
1682.311523	-235.930374
1681.327148	493.059631
1680.342773	-816.235291
1679.358398	-630.506531
1678.374023	-217.437057
1677.389648	-167.841949
1676.404297	-87.963203
1675.418945	-52.184982
1674.433594	29.874598
1673.448242	-357.511383
1672.461914	335.140533
1671.475586	425.389038
1670.489258	266.891632
1669.502930	-180.052994
1668.516602	255.619965
1667.529297	-162.856308
1666.541992	242.441513
1665.554688	481.235992
1664.566406	739.217529
1663.579102	1104.066528
1662.590820	888.723694
1661.602539	814.727478
1660.614258	349.224731
1659.625000	-86.330238
1658.635742	390.310974
1657.647461	777.433533
1656.657227	968.853271
1655.667969	483.153564
1654.677734	538.110352
1653.688477	191.464569
1652.697266	-11.810382
1651.707031	7.800639
1650.716797	-262.990417
1649.725586	-17.711313
1648.734375	219.985764
1647.743164	29.893713
1646.750977	173.127930
1645.759766	137.158585
1644.767578	656.111816
1643.775391	-271.750977
1642.783203	-8.283566
1641.790039	-399.226166
1640.796875	178.705826
1639.803711	181.581573
1638.810547	-437.716858
1637.817383	159.153809
1636.823242	65.190994
1635.829102	153.382339
1634.834961	-543.545044
1633.840820	-396.871613
1632.845703	655.949158
1631.850586	-19.071550
1630.855469	348.997772
1629.860352	-227.950211
1628.865234	721.907166
1627.869141	79.524895
1626.873047	374.024170
1625.876953	271.369080
1624.880859	45.258423
1623.883789	-609.265259
1622.887695	182.201141
1621.890625	489.786438
1620.892578	868.128235
1619.895508	432.192383
1618.897461	243.218277
1617.899414	-321.101257
1616.901367	130.645569
1615.903320	-249.715164
1614.904297	490.307190
1613.906250	-170.687775
1612.907227	-168.005615
1611.907227	476.915039
1610.908203	1134.697998
1609.908203	219.545944
1608.908203	593.880310
1607.908203	522.630493
1606.908203	157.976303
1605.907227	-39.113434
1604.906250	20.346087
1603.905273	-163.761673
1602.904297	-164.724930
1601.903320	404.543304
1600.901367	523.434509
1599.899414	-173.784073
1598.897461	156.678375
1597.895508	214.987717
1596.892578	58.730999
1595.889648	262.957977
1594.886719	453.858582
1593.883789	-347.955261
1592.880859	-376.691742
1591.876953	-867.763550
1590.873047	123.693069
1589.869141	302.978302
1588.865234	-618.974792
1587.860352	232.850937
1586.855469	-399.718628
1585.850586	-330.890442
1584.845703	-257.090118
1583.839844	-660.542847
1582.834961	410.777039
1581.829102	316.891602
1580.823242	436.386536
1579.816406	-652.682251
1578.810547	-627.216614
1577.803711	-146.617401
1576.796875	-311.797485
1575.790039	-604.634216
1574.782227	-145.978241
1573.775391	-387.205353
1572.767578	-454.475403
1571.759766	-943.059021
1570.750977	-691.127380
1569.743164	-296.569794
1568.734375	-445.437805
1567.725586	-301.032013
1566.716797	-354.291016
1565.707031	-210.581787
1564.697266	91.124313
1563.687500	249.717087
1562.677734	-258.765076
1561.667969	93.841316
1560.657227	-137.542068
1559.647461	582.497864
1558.636719	189.867294
1557.625000	38.057701
1556.614258	33.819729
1555.602539	-315.300720
1554.590820	-314.912415
1553.579102	104.672516
1552.567383	712.790405
1551.554688	222.893143
1550.541992	113.318626
1549.529297	-532.002747
1548.516602	304.765747
1547.502930	23.669340
1546.490234	489.713989
1545.476563	143.551651
1544.462891	94.467354
1543.448242	471.365204
1542.434570	481.120361
1541.419922	924.399170
1540.405273	533.214294
1539.390625	330.395630
1538.375000	431.862152
1537.359375	91.776047
1536.343750	141.146957
1535.328125	427.539307
1534.312500	84.345787
1533.295898	1120.289551
1532.280273	1065.297607
1531.262695	1069.152100
1530.246094	1302.184814
1529.229492	1179.384521
1528.211914	82.786606
1527.194336	526.211914
1526.176758	1064.459961
1525.159180	752.900635
1524.140625	147.795151
1523.122070	353.113953
1522.103516	635.297363
1521.084961	888.848328
1520.065430	-86.987915
1519.046875	284.424103
1518.027344	591.110901
1517.006836	-271.713959
1515.987305	702.445557
1514.966797	-11.486336
1513.947266	409.737000
1512.925781	488.944580
1511.905273	352.423492
1510.884766	864.996643
1509.863281	173.822449
1508.841797	221.475800
1507.820313	479.210266
1506.797852	703.230896
1505.776367	-193.096054
1504.753906	-246.153168
1503.731445	315.588409
1502.708008	231.270920
1501.685547	88.027374
1500.662109	-383.166229
1499.638672	-700.710144
1498.615234	420.180878
1497.591797	-419.715881
1496.567383	-261.719421
1495.542969	205.583038
1494.518555	-652.140381
1493.494141	-54.823174
1492.468750	-411.464203
1491.443359	404.990326
1490.417969	-243.119431
1489.392578	-157.890930
1488.367188	-1107.194946
1487.340820	321.000580
1486.314453	-434.289032
1485.288086	53.682652
1484.261719	773.560486
1483.234375	528.548401
1482.207031	773.302551
1481.179688	548.631958
1480.152344	-175.756027
1479.125000	86.611732
1478.096680	25.025116
1477.068359	-199.672104
1476.040039	480.032257
1475.011719	744.244141
1473.982422	1076.940918
1472.953125	1190.505615
1471.923828	1726.505005
1470.894531	1369.013916
1469.864258	2059.767578
1468.834961	1826.949097
1467.804688	1522.891968
1466.774414	2119.026123
1465.743164	3329.977539
1464.712891	1892.218018
1463.681641	2406.448730
1462.650391	2557.169678
1461.618164	1795.905151
1460.586914	2355.556641
1459.554688	2059.278809
1458.522461	2250.492920
1457.490234	2114.281494
1456.458008	1912.180420
1455.424805	2075.386230
1454.391602	1987.460938
1453.358398	2249.533936
1452.325195	2514.062744
1451.291016	2639.025391
1450.256836	2361.093262
1449.222656	2400.004883
1448.188477	2352.842285
1447.154297	2781.844482
1446.119141	2499.193359
1445.083984	2462.277832
1444.048828	2448.211426
1443.013672	2247.014160
1441.977539	2134.415283
1440.941406	1971.365723
1439.905273	2149.838135
1438.869141	1638.180664
1437.832031	1981.029175
1436.795898	2334.045410
1435.758789	1158.466675
1434.720703	1443.328491
1433.683594	910.088501
1432.645508	1321.343994
1431.608398	1646.848999
1430.569336	1474.959351
1429.531250	1346.279785
1428.493164	1384.275391
1427.454102	862.411438
1426.415039	535.058472
1425.375977	134.891876
1424.335938	160.893417
1423.296875	436.626251
1422.256836	-101.465317
1421.215820	151.638474
1420.175781	-524.328674
1419.135742	361.146454
1418.094727	355.234039
1417.053711	523.161621
1416.011719	-141.743896
1414.970703	479.373810
1413.928711	-31.459723
1412.886719	579.591431
1411.844727	217.670929
1410.802734	464.360046
1409.759766	-158.419495
1408.716797	121.198326
1407.673828	963.544556
1406.630859	231.184662
1405.586914	453.322327
1404.542969	-516.755615
1403.499023	-296.624573
1402.455078	-43.750557
1401.411133	-422.927795
1400.366211	306.751648
1399.321289	-448.098846
1398.276367	361.960724
1397.230469	21.354616
1396.185547	-165.914291
1395.139648	290.922028
1394.093750	-241.602722
1393.046875	62.686520
1392.000977	-391.444061
1390.954102	-402.161987
1389.907227	595.955811
1388.860352	-350.260620
1387.812500	482.724457
1386.765625	240.252151
1385.717773	-114.467407
1384.669922	-173.778549
1383.621094	229.511551
1382.573242	125.694649
1381.524414	-390.126434
1380.475586	38.733864
1379.425781	95.484962
1378.376953	160.072220
1377.327148	-394.243042
1376.277344	274.832611
1375.227539	-226.324493
1374.176758	-385.300537
1373.126953	-331.856628
1372.076172	-552.525574
1371.025391	339.062439
1369.973633	168.681549
1368.922852	-193.135132
1367.871094	-255.636932
1366.819336	-661.549255
1365.766602	357.371796
1364.714844	-40.452759
1363.662109	-1080.129395
1362.609375	-307.275513
1361.556641	-539.687561
1360.502930	-689.698364
1359.450195	-125.468590
1358.396484	-692.648560
1357.341797	-294.815155
1356.288086	-1050.021729
1355.233398	44.114353
1354.178711	-650.715027
1353.124023	-1245.587769
1352.069336	181.558441
1351.013672	-139.622314
1349.958984	-179.765808
1348.903320	174.904724
1347.846680	-232.078674
1346.791016	-174.635086
1345.734375	269.920288
1344.677734	-126.020935
1343.621094	-166.974792
1342.563477	1187.714722
1341.506836	150.937561
1340.449219	546.787659
1339.391602	278.951660
1338.333008	286.336639
1337.275391	583.751587
1336.216797	507.496002
1335.158203	659.239319
1334.098633	541.452148
1333.040039	750.612671
1331.980469	509.772583
1330.920898	457.256195
1329.861328	452.015533
1328.800781	746.053711
1327.740234	-96.399895
1326.679688	178.434769
1325.619141	873.337585
1324.558594	513.791565
1323.497070	-28.089514
1322.435547	-93.078003
1321.374023	1036.683960
1320.312500	557.569702
1319.250000	1149.428589
1318.187500	952.127258
1317.125000	829.148560
1316.062500	1357.303101
1314.999023	-32.027695
1313.935547	1016.459229
1312.872070	1357.746216
1311.808594	704.097168
1310.745117	969.494202
1309.680664	328.992004
1308.616211	1158.454346
1307.551758	1330.785278
1306.486328	1303.946411
1305.420898	834.612976
1304.355469	1730.626587
1303.290039	1414.344116
1302.224609	891.982239
1301.158203	1987.128418
1300.091797	1089.347168
1299.025391	430.495392
1297.958984	1528.226807
1296.891602	1255.489502
1295.824219	1039.565186
1294.756836	1646.201416
1293.689453	1477.379883
1292.621094	886.815125
1291.553711	1851.883057
1290.485352	1431.171509
1289.416016	1349.116089
1288.347656	870.294373
1287.278320	771.701721
1286.208984	942.867676
1285.139648	1537.945557
1284.069336	1412.885864
1283.000000	1496.279297
1281.929688	975.139221
1280.858398	1068.650757
1279.788086	1230.903320
1278.716797	835.442688
1277.645508	662.921204
1276.574219	627.601501
1275.502930	580.261780
1274.430664	288.651184
1273.358398	671.796082
1272.286133	1758.583984
1271.213867	468.386932
1270.140625	717.392090
1269.067383	763.812622
1267.994141	969.035950
1266.920898	1052.308838
1265.846680	1504.069580
1264.773438	684.932434
1263.699219	-167.910492
1262.624023	437.850647
1261.549805	975.282349
1260.474609	508.421417
1259.399414	843.572876
1258.324219	-404.797821
1257.248047	371.498749
1256.172852	210.105606
1255.096680	905.826721
1254.019531	1214.315552
1252.943359	617.557983
1251.866211	758.327576
1250.789063	758.068787
1249.711914	1190.809570
1248.634766	1912.796753
1247.556641	891.611572
1246.478516	874.682312
1245.400391	911.318237
1244.321289	352.835449
1243.243164	115.326675
1242.164063	409.708710
1241.084961	315.643494
1240.004883	-943.333618
1238.925781	171.525467
1237.845703	524.138550
1236.765625	449.807709
1235.684570	409.475067
1234.604492	970.528564
1233.523438	1589.511841
1232.442383	1054.804932
1231.360352	818.318909
1230.279297	436.738007
1229.197266	515.434875
1228.115234	356.882813
1227.032227	1406.290527
1225.950195	1124.278809
1224.867188	1185.971313
1223.784180	1184.762817
1222.701172	699.916321
1221.617188	703.672058
1220.533203	-68.512573
1219.449219	1177.750244
1218.365234	1481.129883
1217.280273	491.882416
1216.195313	121.402771
1215.110352	-159.546112
1214.025391	153.548828
1212.940430	671.669434
1211.854492	248.400665
1210.768555	220.996445
1209.681641	417.869995
1208.595703	327.750244
1207.508789	584.809875
1206.421875	316.271545
1205.334961	582.851807
1204.247070	304.729797
1203.160156	233.946838
1202.072266	175.176147
1200.983398	227.118866
1199.895508	187.597412
1198.806641	217.832245
1197.717773	115.702377
1196.628906	-265.465973
1195.539063	-1048.164917
1194.449219	-3.109055
1193.359375	-610.081482
1192.269531	-421.271362
1191.179688	60.585266
1190.088867	-671.050232
1188.998047	-141.423676
1187.907227	-356.473999
1186.815430	-960.442810
1185.723633	-491.263245
1184.631836	-763.842896
1183.540039	-724.448608
1182.448242	-514.800537
1181.355469	-605.108582
1180.262695	19.053745
1179.169922	-756.955322
1178.076172	65.732536
1176.982422	-348.299805
1175.888672	-43.568878
1174.794922	256.190125
1173.700195	-315.826172
1172.606445	764.127380
1171.511719	-805.820801
1170.416016	397.984955
1169.321289	395.602509
1168.225586	-372.214508
1167.129883	-118.726402
1166.034180	-286.152252
1164.937500	373.330017
1163.840820	-659.274109
1162.744141	-243.761627
1161.647461	-330.070160
1160.550781	369.237793
1159.453125	390.109528
1158.355469	444.332184
1157.256836	-136.303055
1156.159180	-270.565491
1155.060547	-32.779110
1153.961914	-410.375153
1152.863281	-709.181396
1151.763672	-414.453217
1150.664063	-505.965424
1149.564453	33.891888
1148.464844	137.541306
1147.364258	-687.694214
1146.263672	-572.167358
1145.163086	193.107101
1144.062500	-434.198029
1142.960938	-21.587675
1141.859375	319.429504
1140.757813	251.213989
1139.656250	-359.123627
1138.553711	95.661957
1137.451172	726.078003
1136.348633	-573.155457
1135.246094	627.150635
1134.142578	693.991821
1133.039063	537.578735
1131.935547	321.850464
1130.832031	395.746185
1129.727539	713.918091
1128.623047	502.905121
1127.518555	948.943481
1126.413086	149.826218
1125.308594	522.191895
1124.203125	550.656006
1123.096680	593.267700
1121.991211	1429.509155
1120.884766	320.793304
1119.778320	500.721771
1118.671875	147.906311
1117.564453	147.843765
1116.458008	1297.875854
1115.350586	370.165863
1114.242188	516.654053
1113.134766	-341.864838
1112.026367	353.226044
1110.917969	298.731781
1109.808594	-280.381378
1108.700195	81.134315
1107.590820	-74.822411
1106.481445	14.912858
1105.372070	-207.016281
1104.261719	191.903946
1103.151367	994.228516
1102.041016	-159.664444
1100.930664	246.165741
1099.819336	741.420776
1098.708008	-213.500610
1097.596680	-203.860794
1096.484375	-111.738914
1095.373047	-73.732132
1094.260742	-349.033142
1093.147461	25.783651
1092.035156	-282.238708
1090.921875	247.879639
1089.808594	-52.900528
1088.695313	-186.419342
1087.581055	414.057678
1086.467773	370.025818
1085.353516	29.794250
1084.238281	-211.507889
1083.124023	626.176575
1082.008789	335.688934
1080.893555	388.426819
1079.777344	833.391357
1078.662109	752.357727
1077.545898	558.761902
1076.429688	752.610596
1075.312500	270.686859
1074.196289	354.514709
1073.079102	729.203369
1071.960938	681.741699
1070.843750	857.199707
1069.725586	378.796967
1068.607422	-678.007629
1067.489258	732.586853
1066.370117	540.677307
1065.251953	733.082214
1064.132813	1283.679199
1063.012695	715.410278
1061.893555	362.905396
1060.773438	352.230713
1059.653320	500.796875
1058.532227	848.186584
1057.412109	325.996887
1056.291016	781.170532
1055.169922	399.804901
1054.047852	399.561646
1052.926758	1235.707886
1051.804688	285.328857
1050.681641	771.288513
1049.559570	225.665283
1048.436523	182.170517
1047.313477	257.899963
1046.190430	182.232559
1045.066406	88.128639
1043.942383	8.308135
1042.818359	-509.396912
1041.694336	1161.423584
1040.569336	755.965332
1039.445313	644.473755
1038.319336	412.122589
1037.194336	499.120728
1036.068359	895.872375
1034.942383	-426.889221
1033.816406	182.152191
1032.690430	-495.015442
1031.563477	281.711639
1030.436523	188.893585
1029.308594	-38.412197
1028.181641	-718.419128
1027.053711	-366.359436
1025.925781	-1059.330566
1024.797852	-121.563667
1023.668945	-699.921875
1022.540039	-943.488037
1021.411133	-903.509094
1020.281250	-944.456787
1019.152344	-326.315430
1018.022461	-473.391052
1016.892578	-369.690125
1015.761719	74.972717
1014.630859	-122.097267
1013.500000	-168.147385
1012.369141	-70.221886
1011.237305	-798.712402
1010.105469	1050.184692
1008.973633	317.846710
1007.841797	-270.333221
1006.708984	1103.926025
1005.576172	1686.895386
1004.443359	2031.764282
1003.310547	1842.800537
1002.176758	2384.645508
1001.042969	1246.678101
999.908203	832.680908
998.774414	733.406250
997.639648	957.808960
996.504883	510.671936
995.370117	758.871582
994.234375	855.004639
993.098633	1087.602661
991.962891	863.776062
990.826172	548.200562
989.690430	1265.996948
988.553711	1174.812622
987.416016	798.305481
986.279297	876.234619
985.141602	-148.750885
984.003906	646.267517
982.865234	216.545349
981.727539	489.432068
980.588867	438.110535
979.450195	359.591064
978.310547	474.692780
977.170898	629.237610
976.031250	505.928284
974.891602	668.092529
973.751953	1060.339111
972.611328	549.941406
971.470703	602.906555
970.329102	718.196045
969.188477	1072.618652
968.046875	-243.635880
966.904297	414.479065
965.762695	-365.698914
964.620117	182.834167
963.477539	-302.652466
962.334961	1117.526855
961.191406	-70.804977
960.047852	474.088470
958.904297	856.470764
957.760742	451.183350
956.616211	32.706158
955.471680	-50.944916
954.327148	-159.381882
953.182617	7.205025
952.037109	391.390320
950.891602	7.297375
949.745117	520.063660
948.599609	-366.063660
947.453125	492.381042
946.306641	-161.840103
945.159180	-449.916962
944.012695	-214.480438
942.865234	865.999634
941.716797	156.613892
940.569336	-70.552017
939.420898	113.439796
938.272461	455.067139
937.124023	1670.356812
935.974609	609.839050
934.825195	-107.931404
933.675781	56.946815
932.525391	1153.957642
931.375977	341.821594
930.225586	120.230255
929.074219	49.288517
927.923828	413.464874
926.772461	318.030365
925.621094	-354.979187
924.468750	407.936798
923.317383	381.619354
922.165039	-15.018341
921.011719	-734.028564
919.859375	-220.665802
918.706055	-327.593903
917.552734	653.829834
916.399414	156.598984
915.245117	27.652466
914.090820	850.085205
912.936523	673.796692
911.781250	-121.586395
910.625977	-163.313705
909.470703	-762.704895
908.315430	-783.470276
907.160156	-196.585831
906.003906	-368.971283
904.846680	190.694534
903.690430	-749.240234
902.533203	-350.232300
901.375977	-78.064728
900.218750	-147.667160
899.060547	-67.755768
897.903320	-628.015320
896.744141	-84.109833
895.585938	-322.781891
894.426758	-265.096375
893.267578	-297.743958
892.108398	379.267242
890.949219	244.975876
889.789063	-176.052780
888.628906	184.490173
887.467773	183.701324
886.307617	-144.325058
885.146484	671.893799
883.985352	161.228836
882.823242	543.979858
881.661133	953.611389
880.499023	650.661865
879.336914	715.216492
878.173828	561.153015
877.010742	733.795410
875.847656	1109.010132
874.684570	968.366638
873.520508	325.711578
872.356445	518.290649
871.192383	1421.767212
870.027344	664.519043
868.862305	1056.823120
867.697266	1464.577515
866.532227	1523.601807
865.366211	1303.789185
864.200195	2126.557617
863.034180	1672.836792
861.867188	1019.300537
860.700195	1297.742554
859.533203	1344.701660
858.366211	1746.060547
857.198242	1330.336792
856.030273	1733.402954
854.862305	2210.110596
853.693359	2154.992676
852.524414	2045.906982
851.355469	966.267822
850.186523	2445.661377
849.016602	1439.901978
847.846680	1444.426147
846.676758	2236.820801
845.505859	1338.571289
844.334961	1147.662476
843.164063	1489.087524
841.993164	1530.355469
840.821289	1546.717529
839.649414	791.456482
838.477539	1225.409790
837.305664	1240.993652
836.132813	684.286865
834.959961	1070.167480
833.786133	1091.542480
832.613281	1005.441040
831.439453	916.823303
830.264648	1401.417969
829.090820	1350.006348
827.916016	858.891479
826.741211	1074.548096
825.566406	1463.675293
824.390625	1023.101440
823.214844	809.677917
822.039063	890.088989
820.862305	208.334595
819.685547	130.017700
818.508789	1019.807617
817.332031	250.608292
816.154297	-342.799072
814.976563	-75.340706
813.798828	-842.611816
812.621094	362.480164
811.442383	17.106878
810.263672	-26.218006
809.083984	-94.354050
807.905273	70.448029
806.725586	-211.639572
805.544922	527.445313
804.365234	217.985886
803.184570	-502.315216
802.003906	173.059814
800.823242	188.878448
799.641602	-767.109375
798.459961	-266.227631
797.278320	-173.848557
796.095703	199.590515
794.913086	461.689270
793.730469	-342.204651
792.547852	-60.868320
791.364258	-21.363791
790.180664	1250.786133
788.997070	853.289978
787.813477	699.028320
786.628906	555.564392
785.444336	891.768738
784.258789	1046.157959
783.074219	747.047180
781.888672	368.182312
780.702148	928.226807
779.516602	809.591858
778.330078	980.023315
777.143555	381.755188
775.956055	951.195923
774.769531	436.572540
773.582031	910.396240
772.393555	1324.161377
771.206055	1426.612671
770.017578	1222.308472
768.829102	1026.736816
767.639648	1642.026367
766.451172	1135.440186
765.261719	1968.146362
764.072266	710.462952
762.881836	1174.910400
761.691406	844.417358
760.500977	1220.372803
759.310547	1125.244507
758.119141	939.866455
756.927734	1752.918823
755.735352	942.986511
754.543945	1129.134277
753.351563	1165.735474
752.159180	987.018616
750.965820	720.538513
749.773438	809.986267
748.580078	581.080322
747.385742	394.057281
746.192383	926.999268
744.998047	639.251038
743.803711	709.308472
742.608398	588.682007
741.413086	-114.897873
740.217773	315.228546
739.022461	24.424339
737.826172	-220.032806
736.630859	-433.436401
735.433594	-175.725555
734.237305	-25.093281
733.040039	-7.767417
731.842773	-668.455261
730.645508	471.988525
729.447266	181.844391
728.249023	-149.329941
727.050781	-866.889038
725.851563	-73.410568
724.653320	-309.021301
723.454102	-39.427956
722.253906	-31.562151
721.053711	-573.462097
719.854492	-16.449236
718.653320	-240.541550
717.453125	190.693771
716.251953	249.257629
715.050781	46.686844
713.848633	302.750793
712.647461	478.702698
711.445313	-37.828426
710.243164	420.565918
709.040039	-187.984558
707.836914	273.848633
706.633789	93.879303
705.430664	17.076929
704.226563	496.071808
703.022461	455.609833
701.818359	781.440002
700.613281	33.552120
699.408203	69.641266
698.203125	686.985596
696.998047	1326.659180
695.791992	645.808044
694.585938	294.199036
693.379883	610.419373
692.172852	-301.588928
690.965820	205.310974
689.758789	-699.968872
688.551758	-249.939438
687.343750	-551.925964
686.135742	504.841309
684.926758	-57.667179
683.718750	76.905930
682.509766	160.326965
681.300781	-468.205811
680.090820	100.275131
678.881836	119.302109
677.671875	-391.249786
676.460938	166.595306
675.250977	709.922302
674.040039	-1078.645142
672.828125	-362.605988
671.617188	204.707840
670.405273	357.448975
669.193359	216.929245
667.981445	796.950867
666.768555	325.200195
665.555664	16.401384
664.342773	254.864426
663.128906	-166.855896
661.916016	623.284485
660.702148	826.613708
659.487305	197.509369
658.272461	751.346436
657.058594	-5.942439
655.842773	-309.679840
654.627930	-102.064178
653.412109	401.013458
652.196289	59.377216
650.979492	1150.613159
649.763672	992.192993
648.546875	1380.757324
647.330078	1579.582153
646.112305	1571.517334
644.894531	1588.970581
643.676758	2320.250977
642.458984	1693.569702
641.240234	1010.677734
640.021484	1309.823242
638.802734	1994.873291
637.583008	2038.342285
636.363281	1348.119751
635.143555	1376.524658
633.923828	1332.682617
632.703125	2184.720947
631.482422	2371.508301
630.261719	1228.135986
629.040039	1003.628723
627.818359	2087.558105
626.596680	2546.791504
625.375000	1899.205078
624.152344	2209.396240
622.929688	1963.648804
621.707031	1397.815796
620.483398	1342.901245
619.259766	2374.390137
618.036133	1851.563965
616.812500	901.101807
615.587891	670.007507
614.363281	1803.664307
613.138672	782.286682
611.913086	1377.135010
610.687500	198.168274
609.461914	1036.039917
608.236328	51.002869
607.009766	487.179382
605.783203	-172.964600
604.555664	-528.168274
