# Supplementary material for: Raman spectroscopy accurately differentiates mucosal healing from non-healing and biochemical changes following biological therapy in inflammatory bowel disease
Source: PLoS One. 2021 Jun 2;16(6):e0252210. doi: 10.1371/journal.pone.0252210 (PMC8172032; doi:10.1371/journal.pone.0252210)
Supplement: S4 Dataset — (ZIP) [file pone.0252210.s006.zip › CD Mucosal healing/OC004-1a post treatment_BL sub CR removed_96__X_-21971__Y_3646.7__Time_1071.txt]

1714.780273	-148.886154
1713.803711	-21.573397
1712.827148	83.238770
1711.849609	-75.506805
1710.873047	-170.475037
1709.895508	-67.696014
1708.917969	-80.785728
1707.939453	-180.184265
1706.961914	22.633181
1705.983398	98.975151
1705.004883	140.008698
1704.025391	137.733826
1703.046875	94.930664
1702.067383	57.090366
1701.087891	-157.633133
1700.108398	49.949394
1699.127930	64.600899
1698.148438	247.394043
1697.167969	125.157669
1696.187500	171.069992
1695.206055	-53.076653
1694.225586	101.949570
1693.244141	248.699554
1692.262695	114.938515
1691.281250	493.530914
1690.298828	330.155731
1689.317383	374.866058
1688.334961	611.483826
1687.352539	349.307739
1686.369141	449.738708
1685.386719	520.808411
1684.403320	605.132874
1683.419922	545.564331
1682.435547	773.671509
1681.452148	336.014832
1680.467773	524.211304
1679.483398	573.975281
1678.499023	559.921509
1677.514648	788.063660
1676.529297	534.728333
1675.543945	832.088623
1674.558594	860.901855
1673.573242	844.640625
1672.586914	892.275879
1671.600586	963.946106
1670.614258	1171.210449
1669.627930	1235.133789
1668.641602	1455.851440
1667.654297	1060.760864
1666.666992	1305.639282
1665.679688	1542.637573
1664.692383	1036.942505
1663.704102	1422.792603
1662.715820	1198.805298
1661.727539	1340.972168
1660.739258	1544.253784
1659.750977	1268.043091
1658.761719	1241.188354
1657.772461	1508.577759
1656.783203	1598.661011
1655.793945	1262.692139
1654.803711	1096.491699
1653.813477	1211.117798
1652.823242	1278.314697
1651.833008	1189.663452
1650.841797	958.470764
1649.851563	783.175781
1648.860352	750.931213
1647.869141	758.596802
1646.876953	504.909027
1645.885742	317.648651
1644.893555	481.967590
1643.901367	276.799805
1642.908203	378.186584
1641.916016	97.098206
1640.922852	119.825462
1639.929688	253.597336
1638.936523	379.650055
1637.943359	-79.518616
1636.949219	86.580322
1635.955078	-240.048553
1634.960938	-26.057388
1633.966797	-91.193230
1632.971680	-171.878860
1631.977539	-4.718185
1630.982422	-42.780334
1629.986328	-314.886414
1628.991211	-212.906860
1627.995117	-31.818932
1627.000000	-142.568451
1626.003906	-213.608566
1625.006836	-42.494400
1624.010742	47.283516
1623.013672	-86.184906
1622.016602	224.712036
1621.019531	154.740387
1620.021484	229.456329
1619.024414	209.819855
1618.026367	-90.548134
1617.028320	-25.726887
1616.029297	36.622501
1615.031250	128.006973
1614.032227	177.553589
1613.033203	237.749435
1612.034180	193.214432
1611.035156	-0.551738
1610.035156	-94.481888
1609.035156	100.030273
1608.035156	-1.415082
1607.035156	174.974564
1606.034180	325.242462
1605.033203	213.787994
1604.032227	162.726883
1603.031250	143.231400
1602.030273	129.110519
1601.028320	26.180527
1600.026367	-0.738113
1599.024414	-273.300323
1598.022461	92.208115
1597.019531	57.793335
1596.016602	-2.627053
1595.013672	-42.018539
1594.010742	-91.741142
1593.007813	-23.841394
1592.003906	-83.813622
1591.000000	-237.637207
1589.996094	-132.968033
1588.992188	76.092712
1587.987305	94.711243
1586.983398	-45.678890
1585.978516	-125.985817
1584.972656	328.170013
1583.967773	187.989441
1582.961914	105.234657
1581.956055	126.763680
1580.950195	51.960873
1579.944336	86.591499
1578.937500	-42.778122
1577.931641	129.869843
1576.924805	253.017075
1575.916992	167.992554
1574.910156	124.647049
1573.902344	-9.692742
1572.894531	71.832153
1571.886719	44.152348
1570.878906	-43.287804
1569.870117	170.700592
1568.862305	127.423569
1567.853516	242.574371
1566.843750	-13.662221
1565.834961	-137.397995
1564.825195	-11.942494
1563.815430	71.915230
1562.805664	-7.736497
1561.795898	101.963158
1560.785156	258.251282
1559.775391	4.795013
1558.764648	-124.179008
1557.752930	-14.724860
1556.742188	-262.919128
1555.730469	-182.076294
1554.718750	289.754700
1553.707031	38.896088
1552.695313	321.377228
1551.682617	42.016415
1550.670898	101.706764
1549.658203	13.826961
1548.644531	117.312683
1547.631836	386.194366
1546.618164	52.460812
1545.604492	253.869812
1544.590820	108.806717
1543.577148	211.767288
1542.562500	20.099089
1541.547852	104.773300
1540.533203	18.900173
1539.518555	147.242355
1538.503906	89.602592
1537.488281	16.397699
1536.472656	234.658218
1535.457031	326.336517
1534.441406	314.720978
1533.424805	264.323059
1532.408203	278.284271
1531.391602	204.510376
1530.375000	262.067413
1529.358398	118.557549
1528.340820	441.155182
1527.323242	405.583710
1526.305664	256.640839
1525.287109	197.721542
1524.269531	264.815002
1523.250977	599.318604
1522.232422	619.753540
1521.213867	359.749847
1520.194336	495.677887
1519.175781	559.464722
1518.156250	317.263947
1517.136719	445.043823
1516.116211	351.711578
1515.096680	517.713074
1514.076172	478.083954
1513.055664	399.842102
1512.034180	342.029327
1511.013672	160.955887
1509.992188	38.834576
1508.970703	244.967102
1507.949219	-49.189430
1506.927734	56.632675
1505.905273	-29.981096
1504.882813	-132.059387
1503.860352	-1.047213
1502.837891	73.428841
1501.815430	-251.800751
1500.791992	45.217422
1499.768555	-180.280792
1498.745117	-167.761581
1497.720703	-180.973892
1496.697266	-286.390656
1495.672852	45.511101
1494.648438	-251.967453
1493.623047	-38.081337
1492.598633	63.133129
1491.573242	46.610401
1490.547852	24.866114
1489.522461	31.120073
1488.497070	244.138992
1487.470703	216.904861
1486.444336	432.107758
1485.417969	430.149292
1484.391602	537.813965
1483.364258	504.983948
1482.336914	336.865479
1481.309570	668.573303
1480.282227	648.167358
1479.254883	852.000854
1478.226563	767.629395
1477.198242	1060.316650
1476.169922	1161.712646
1475.141602	1150.899048
1474.112305	1221.466675
1473.083008	1414.114990
1472.053711	1494.592041
1471.024414	1414.620239
1469.995117	1477.074341
1468.964844	1730.181641
1467.934570	1454.105347
1466.904297	1915.442871
1465.874023	1705.375854
1464.842773	1790.127563
1463.811523	2093.298828
1462.780273	2093.942627
1461.749023	1992.914429
1460.717773	1894.395996
1459.685547	1971.018433
1458.653320	2235.377441
1457.621094	2123.965332
1456.587891	2146.993408
1455.555664	2258.752441
1454.522461	2253.725342
1453.489258	2205.537354
1452.455078	2314.473877
1451.421875	2370.103516
1450.387695	2349.619873
1449.353516	2506.441162
1448.319336	2306.007568
1447.285156	2267.687988
1446.250000	2421.748535
1445.214844	2244.101807
1444.179688	2215.808594
1443.144531	2316.535645
1442.108398	2146.495605
1441.072266	2044.782959
1440.036133	2117.562500
1439.000000	2031.015747
1437.963867	1904.046021
1436.926758	2024.734863
1435.889648	1660.276855
1434.852539	1472.773804
1433.814453	1353.505005
1432.777344	943.940613
1431.739258	1064.623047
1430.701172	624.979126
1429.663086	682.589172
1428.624023	649.340027
1427.584961	593.408264
1426.545898	494.636169
1425.506836	521.965576
1424.467773	156.092209
1423.427734	218.764069
1422.387695	291.497650
1421.347656	429.709381
1420.307617	305.969940
1419.266602	290.552826
1418.226563	237.423874
1417.184570	322.725189
1416.143555	53.254845
1415.102539	17.883957
1414.060547	27.813869
1413.018555	15.142763
1411.976563	-155.869308
1410.934570	251.332596
1409.891602	-75.399658
1408.848633	17.625631
1407.805664	-57.638195
1406.762695	-220.720230
1405.718750	-29.676687
1404.674805	38.334263
1403.630859	-76.841530
1402.586914	229.633942
1401.542969	-96.145462
1400.498047	-30.475981
1399.453125	396.319763
1398.408203	349.167542
1397.363281	364.762756
1396.317383	24.555399
1395.271484	60.380695
1394.225586	31.133116
1393.179688	82.113358
1392.132813	40.490433
1391.086914	129.150650
1390.040039	262.885284
1388.992188	61.333084
1387.945313	167.670792
1386.897461	214.006516
1385.849609	65.363976
1384.801758	121.877632
1383.753906	223.447540
1382.705078	32.670998
1381.657227	-120.436684
1380.608398	-1.127783
1379.558594	33.300659
1378.509766	282.556671
1377.459961	-272.017822
1376.410156	69.724800
1375.360352	17.180437
1374.309570	-117.578461
1373.259766	-95.026703
1372.208984	-10.051935
1371.158203	-82.067787
1370.106445	135.176239
1369.055664	-108.567169
1368.003906	121.268219
1366.952148	226.574844
1365.900391	55.515877
1364.847656	203.332428
1363.794922	119.697746
1362.742188	364.735840
1361.689453	-29.691069
1360.636719	374.724579
1359.583008	65.255539
1358.529297	116.603607
1357.475586	103.416023
1356.420898	53.059582
1355.367188	-123.874718
1354.312500	218.638962
1353.257813	327.637573
1352.203125	456.584564
1351.147461	513.585449
1350.091797	317.491150
1349.036133	347.456390
1347.980469	533.854736
1346.923828	442.450165
1345.868164	698.454224
1344.811523	557.718811
1343.754883	570.880981
1342.697266	675.867310
1341.640625	882.550171
1340.583008	784.528564
1339.524414	609.882996
1338.466797	727.678467
1337.409180	640.054382
1336.350586	805.078430
1335.291992	779.601257
1334.232422	618.171143
1333.173828	865.124939
1332.114258	674.332947
1331.054688	585.137207
1329.995117	347.781677
1328.934570	740.916748
1327.875000	669.459778
1326.814453	976.149353
1325.753906	544.303284
1324.692383	619.011719
1323.630859	686.410583
1322.570313	832.910522
1321.507813	670.976929
1320.446289	800.397339
1319.383789	853.411804
1318.322266	709.239868
1317.259766	1046.069214
1316.196289	897.227844
1315.133789	617.961609
1314.070313	678.984375
1313.006836	789.379578
1311.943359	1160.935547
1310.878906	855.255310
1309.814453	773.873108
1308.750977	924.033508
1307.685547	1027.479614
1306.621094	919.417664
1305.555664	912.369751
1304.490234	986.603699
1303.424805	942.901611
1302.359375	803.467529
1301.292969	1168.032349
1300.226563	1127.124878
1299.160156	1253.398315
1298.093750	1200.439453
1297.026367	894.686340
1295.958984	827.317810
1294.891602	1081.623535
1293.824219	970.291870
1292.756836	748.713928
1291.688477	1020.361511
1290.620117	727.959595
1289.551758	855.047791
1288.482422	817.945740
1287.413086	1239.245239
1286.343750	981.759338
1285.274414	1226.664185
1284.205078	847.034607
1283.134766	945.137695
1282.064453	1021.260010
1280.994141	1014.226196
1279.923828	1051.333496
1278.852539	878.114929
1277.781250	1108.637939
1276.709961	1087.274048
1275.637695	1122.230103
1274.566406	1105.930786
1273.494141	1233.899536
1272.421875	1163.990356
1271.349609	898.777527
1270.276367	1183.238159
1269.203125	1235.696411
1268.129883	1337.025757
1267.056641	1448.148071
1265.982422	1286.005371
1264.909180	1336.241577
1263.834961	1342.617432
1262.759766	1141.789673
1261.685547	1343.364380
1260.610352	1103.753296
1259.535156	1541.734985
1258.459961	1180.489380
1257.383789	1328.521362
1256.308594	1332.870117
1255.232422	1454.129395
1254.155273	1536.437988
1253.079102	1127.180664
1252.001953	1185.289307
1250.924805	1296.932861
1249.847656	1094.847412
1248.770508	1401.060547
1247.692383	1485.962158
1246.614258	1147.984619
1245.536133	1359.328979
1244.458008	1092.044312
1243.378906	1130.930786
1242.299805	1177.113892
1241.220703	1048.509644
1240.141602	1252.508667
1239.061523	1065.753174
1237.981445	1235.735718
1236.901367	1092.768921
1235.821289	1034.759033
1234.740234	1153.773926
1233.659180	928.552368
1232.578125	989.402954
1231.497070	822.489685
1230.415039	759.814392
1229.333984	1050.756348
1228.251953	600.670776
1227.168945	661.553772
1226.086914	795.018982
1225.003906	717.913818
1223.920898	548.912354
1222.837891	568.629944
1221.753906	356.199127
1220.669922	339.671112
1219.585938	192.624100
1218.501953	475.749603
1217.416992	485.740875
1216.333008	486.053619
1215.248047	314.894501
1214.162109	450.400391
1213.077148	387.900146
1211.991211	344.709778
1210.905273	562.079773
1209.819336	501.932312
1208.732422	509.306213
1207.646484	473.249451
1206.559570	427.532928
1205.471680	256.483093
1204.384766	644.462463
1203.296875	328.833679
1202.208984	415.503876
1201.121094	-61.333275
1200.032227	25.298594
1198.944336	157.580811
1197.855469	333.069153
1196.765625	147.578415
1195.676758	94.409378
1194.586914	79.684052
1193.497070	-40.861908
1192.407227	-190.249435
1191.316406	-17.627352
1190.226563	-75.770515
1189.135742	-11.447845
1188.044922	-259.390167
1186.953125	-190.373306
1185.861328	-147.852554
1184.769531	-148.606491
1183.677734	76.103928
1182.585938	-61.552532
1181.493164	-2.568668
1180.400391	329.651428
1179.307617	52.798065
1178.213867	303.233856
1177.120117	-31.134535
1176.026367	96.898956
1174.932617	-17.082651
1173.838867	304.689240
1172.744141	20.598518
1171.649414	313.345337
1170.554688	110.585083
1169.458984	159.016037
1168.364258	448.914948
1167.268555	-7.439930
1166.171875	67.044205
1165.076172	459.300873
1163.979492	528.707581
1162.882813	516.773804
1161.786133	605.081055
1160.688477	767.286255
1159.590820	867.264404
1158.493164	735.589233
1157.395508	1143.193970
1156.297852	1118.705078
1155.199219	965.335938
1154.100586	881.106689
1153.000977	820.666260
1151.902344	643.374023
1150.802734	902.172668
1149.703125	550.838440
1148.603516	618.806824
1147.502930	467.558563
1146.402344	771.046021
1145.301758	212.609070
1144.201172	477.765198
1143.099609	312.053619
1141.999023	403.239655
1140.896484	544.229736
1139.794922	283.242676
1138.692383	851.907288
1137.590820	436.313995
1136.487305	391.475800
1135.384766	683.905518
1134.281250	705.358521
1133.178711	1075.765625
1132.074219	1020.973389
1130.970703	940.018860
1129.866211	832.907043
1128.761719	1060.254272
1127.657227	1043.119629
1126.552734	1244.062134
1125.447266	897.190796
1124.341797	832.442688
1123.236328	1023.560608
1122.130859	923.109619
1121.024414	626.028564
1119.917969	544.487427
1118.811523	640.463440
1117.704102	627.430603
1116.596680	588.293335
1115.489258	631.902283
1114.381836	564.242554
1113.274414	605.315247
1112.166016	646.287354
1111.057617	713.167542
1109.949219	579.073975
1108.839844	622.158020
1107.730469	821.047729
1106.621094	663.181702
1105.511719	474.627533
1104.401367	843.149780
1103.291016	673.376770
1102.180664	468.221893
1101.070313	779.684448
1099.958984	647.570007
1098.847656	722.936890
1097.736328	600.202454
1096.625000	583.514587
1095.512695	821.231567
1094.400391	448.681458
1093.288086	697.982971
1092.174805	487.976715
1091.062500	553.437134
1089.949219	708.239319
1088.835938	432.340576
1087.721680	509.364685
1086.607422	814.435242
1085.493164	500.932770
1084.378906	573.054260
1083.263672	713.247681
1082.149414	648.924988
1081.034180	584.583862
1079.917969	841.985718
1078.802734	568.581909
1077.686523	511.235168
1076.570313	761.337158
1075.453125	358.974426
1074.336914	404.848541
1073.219727	506.953094
1072.101563	787.184448
1070.984375	375.713013
1069.866211	158.932755
1068.748047	385.098846
1067.629883	435.445648
1066.511719	312.438019
1065.392578	533.678284
1064.273438	462.177429
1063.154297	556.877075
1062.034180	593.018005
1060.914063	652.533447
1059.793945	384.577637
1058.673828	488.539429
1057.552734	372.695007
1056.431641	228.860214
1055.310547	342.140686
1054.189453	611.899841
1053.067383	496.154144
1051.945313	480.885498
1050.823242	323.230774
1049.701172	191.340530
1048.578125	162.194244
1047.455078	256.728851
1046.332031	101.676903
1045.208008	58.641060
1044.083984	339.710480
1042.959961	245.422470
1041.835938	139.558441
1040.710938	213.156693
1039.585938	244.833633
1038.460938	178.730057
1037.335938	126.668388
1036.209961	146.817947
1035.083984	471.843781
1033.958008	489.671844
1032.832031	270.294434
1031.705078	367.316620
1030.578125	180.713760
1029.451172	287.118805
1028.323242	-64.261505
1027.195313	-80.869934
1026.067383	-23.083344
1024.939453	-148.710266
1023.810547	-476.201965
1022.682617	-237.118561
1021.552734	-65.388046
1020.423828	-274.139038
1019.293945	-188.152740
1018.164063	-227.351059
1017.034180	-259.499634
1015.904297	-48.176655
1014.773438	-73.243088
1013.642578	-42.609467
1012.511719	83.060043
1011.379883	-205.757462
1010.248047	144.634613
1009.116211	228.773209
1007.984375	528.175659
1006.851563	730.360413
1005.718750	1170.785278
1004.585938	1782.227417
1003.452148	1901.041260
1002.319336	1553.007202
1001.185547	1126.664673
1000.050781	497.316223
998.916992	406.548340
997.782227	267.434143
996.647461	13.059395
995.512695	35.896290
994.376953	354.202209
993.241211	1.119232
992.105469	-51.833706
990.969727	29.104471
989.833008	-16.679655
988.696289	128.984756
987.559570	-50.211651
986.421875	210.826935
985.284180	156.315826
984.146484	281.572510
983.008789	172.072693
981.870117	-40.829765
980.731445	278.062317
979.592773	585.433411
978.454102	117.669250
977.314453	52.670879
976.174805	171.755920
975.035156	336.888031
973.894531	474.499786
972.754883	435.288818
971.613281	159.653290
970.472656	513.473633
969.331055	318.575623
968.190430	431.472198
967.047852	99.279526
965.906250	418.923340
964.763672	341.761444
963.621094	205.158478
962.478516	488.292450
961.334961	377.211975
960.192383	220.498276
959.048828	396.182037
957.904297	374.951202
956.759766	578.278748
955.616211	220.775787
954.470703	42.103035
953.326172	142.824173
952.180664	186.447647
951.035156	-48.839577
949.889648	91.132133
948.743164	20.861483
947.596680	156.464569
946.450195	310.425323
945.303711	44.114407
944.156250	52.142105
943.008789	137.942184
941.861328	333.418304
940.713867	131.821747
939.565430	62.800217
938.416992	117.140289
937.267578	171.591370
936.119141	178.269409
934.969727	32.347881
933.820313	326.495483
932.669922	228.727539
931.520508	76.467430
930.370117	111.166702
929.218750	68.566696
928.068359	281.072418
926.916992	-132.254700
925.765625	-87.917030
924.613281	63.444889
923.461914	-80.794319
922.309570	-254.396774
921.156250	-143.644913
920.003906	-132.823135
918.850586	253.017899
917.697266	-15.422184
916.543945	97.917404
915.389648	4.703187
914.235352	29.687103
913.081055	-108.628815
911.926758	-319.375397
910.771484	-64.893707
909.616211	-132.459747
908.460938	-163.614609
907.304688	-208.248093
906.148438	-71.460800
904.992188	153.719696
903.835938	-210.048645
902.678711	-100.243347
901.521484	-71.904984
900.364258	110.430916
899.206055	-60.259930
898.047852	-88.246956
896.889648	-122.925186
895.731445	64.111092
894.572266	108.706856
893.413086	-74.940941
892.253906	-258.426697
891.094727	14.618086
889.934570	-78.313095
888.774414	411.486115
887.613281	162.856903
886.453125	151.401703
885.291992	160.323257
884.130859	4.600985
882.968750	259.517609
881.807617	36.294186
880.645508	43.184502
879.482422	302.558807
878.320313	226.091064
877.157227	237.560532
875.994141	167.975525
874.830078	312.382507
873.666016	76.283821
872.501953	213.944061
871.337891	250.303604
870.173828	331.658234
869.008789	334.277161
867.843750	303.178101
866.677734	312.575592
865.512695	225.324600
864.346680	398.780853
863.179688	576.652222
862.013672	662.350403
860.846680	530.201782
859.679688	773.003418
858.511719	663.321289
857.344727	724.203796
856.176758	625.772339
855.008789	769.583679
853.839844	749.627625
852.670898	599.636963
851.501953	635.704346
850.333008	893.547546
849.163086	553.128967
847.993164	701.062378
846.823242	698.870178
845.652344	672.014832
844.482422	479.510193
843.311523	656.233093
842.139648	392.151306
840.968750	532.921753
839.796875	280.059631
838.624023	351.386383
837.452148	482.951843
836.279297	520.552368
835.106445	479.886383
833.933594	519.566711
832.759766	563.621765
831.585938	433.473145
830.412109	421.583191
829.238281	311.449615
828.063477	446.651672
826.888672	285.109314
825.712891	371.034576
824.538086	354.293701
823.362305	395.410614
822.186523	222.532394
821.009766	-77.316521
819.833008	-154.436066
818.656250	157.992249
817.479492	40.587765
816.301758	203.523331
815.124023	197.196869
813.946289	-18.313089
812.768555	468.863098
811.589844	75.320107
810.411133	241.962357
809.232422	241.751511
808.052734	25.934526
806.873047	163.258179
805.693359	33.932430
804.512695	111.014748
803.332031	-56.202625
802.151367	151.549133
800.970703	-144.505951
799.789063	-154.427658
798.608398	-111.248398
797.425781	-276.595703
796.244141	-284.625793
795.061523	10.796143
793.878906	-48.491150
792.696289	-161.026657
791.512695	-209.417023
790.329102	113.999382
789.145508	158.279572
787.960938	76.295486
786.777344	250.839966
785.591797	268.154633
784.407227	-61.799381
783.221680	-91.077637
782.037109	188.951859
780.850586	291.969421
779.665039	277.744476
778.478516	139.736786
777.291992	229.104355
776.105469	159.382050
774.917969	-25.177160
773.730469	-68.545464
772.542969	-125.234543
771.354492	-179.794052
770.166016	-49.222923
768.977539	15.057361
767.789063	255.516052
766.599609	440.685669
765.410156	425.222412
764.220703	213.679825
763.030273	228.926529
761.840820	123.019287
760.650391	144.721832
759.458984	219.138809
758.267578	132.872803
757.076172	374.247620
755.884766	279.055939
754.693359	368.486969
753.500977	446.825836
752.308594	72.482521
751.115234	-31.566311
749.922852	145.480423
748.729492	146.759567
747.535156	209.457001
746.341797	127.259094
745.147461	429.007874
743.953125	438.864319
742.757813	453.079041
741.563477	265.573242
740.368164	121.982124
739.171875	-190.285065
737.976563	38.734200
736.780273	103.374557
735.583984	-29.089066
734.386719	85.912758
733.189453	82.686325
731.992188	158.264282
730.794922	52.253567
729.596680	241.604752
728.399414	-37.047554
727.200195	43.012829
726.001953	-5.866577
724.802734	209.739639
723.603516	60.471828
722.404297	317.595276
721.204102	65.881401
720.003906	364.517242
718.803711	298.602112
717.603516	160.799698
716.402344	263.133575
715.201172	236.839264
713.999023	221.567413
712.797852	147.556412
711.595703	49.723190
710.393555	122.027336
709.190430	153.033691
707.987305	-18.394268
706.784180	298.158569
705.581055	205.435287
704.376953	6.256629
703.172852	-38.180832
701.968750	-247.771118
700.763672	-72.134941
699.559570	225.358780
698.353516	225.056305
697.148438	61.921722
695.942383	116.334320
694.736328	210.009933
693.530273	34.512142
692.324219	-160.255875
691.117188	-50.817738
689.910156	-15.027597
688.702148	-206.893707
687.494141	-55.710598
686.286133	-93.088326
685.078125	-247.340408
683.870117	-128.167465
682.661133	-281.934174
681.452148	-136.400574
680.242188	-263.689697
679.032227	-100.498337
677.822266	-231.665970
676.612305	-31.358702
675.401367	17.553099
674.191406	-56.707691
672.979492	118.043373
671.768555	7.403031
670.556641	119.715607
669.344727	11.647816
668.132813	163.154510
666.919922	124.606232
665.707031	109.995392
664.494141	-211.153015
663.281250	35.880589
662.067383	133.975937
660.853516	322.791809
659.639648	64.965225
658.424805	-41.634136
657.209961	281.100739
655.995117	56.056133
654.779297	-114.934158
653.563477	244.397842
652.347656	-159.218872
651.131836	-192.105179
649.915039	-95.763542
648.698242	245.973892
647.481445	103.112892
646.264648	121.656082
645.046875	180.974899
643.829102	154.082016
642.610352	251.795181
641.392578	119.186523
640.173828	100.366409
638.955078	3.932239
637.735352	453.072205
636.515625	356.009857
635.295898	-11.985599
634.076172	-32.328236
632.855469	253.914398
631.634766	90.968124
630.414063	294.530853
629.192383	-11.008695
627.971680	285.703003
626.749023	30.520447
625.527344	107.057671
624.304688	180.664764
623.082031	229.855820
621.859375	336.006317
620.636719	325.520752
619.413086	275.504456
618.189453	205.193771
616.964844	84.562469
615.741211	-79.991531
614.516602	53.796585
613.291016	96.346931
612.066406	-161.913055
610.840820	226.272995
609.615234	289.944244
608.388672	-297.744995
607.163086	38.238583
605.936523	-29.362518
604.708984	10.038014
