# Supplementary material for: Raman spectroscopy accurately differentiates mucosal healing from non-healing and biochemical changes following biological therapy in inflammatory bowel disease
Source: PLoS One. 2021 Jun 2;16(6):e0252210. doi: 10.1371/journal.pone.0252210 (PMC8172032; doi:10.1371/journal.pone.0252210)
Supplement: S4 Dataset — (ZIP) [file pone.0252210.s006.zip › CD Mucosal healing/EC027-1-1_BL sub CR removed_57__X_-21294.7__Y_3618.86__Time_636.txt]

1714.656250	378.972015
1713.679688	269.060791
1712.703125	296.818787
1711.725586	18.415178
1710.749023	190.213394
1709.771484	50.483604
1708.792969	167.495132
1707.815430	-32.125183
1706.836914	-315.340240
1705.858398	-79.527390
1704.879883	-130.939438
1703.901367	-314.174377
1702.922852	-136.786652
1701.943359	12.929119
1700.963867	22.683575
1699.983398	-64.740952
1699.003906	-86.098778
1698.023438	-196.628891
1697.042969	-316.075409
1696.062500	-105.143593
1695.082031	-76.967789
1694.100586	-290.268036
1693.120117	37.509857
1692.137695	94.307358
1691.156250	29.882393
1690.174805	113.721550
1689.192383	102.894096
1688.209961	98.826981
1687.227539	157.475540
1686.244141	188.090286
1685.261719	-145.073898
1684.278320	-15.858241
1683.294922	143.872314
1682.311523	192.901505
1681.327148	195.150513
1680.342773	366.296692
1679.358398	168.550888
1678.374023	184.899704
1677.389648	420.488434
1676.404297	164.939285
1675.418945	245.609528
1674.433594	561.219849
1673.448242	399.227692
1672.461914	806.940613
1671.475586	492.740540
1670.489258	389.437744
1669.502930	534.049866
1668.516602	610.426880
1667.529297	629.189392
1666.541992	794.724426
1665.554688	1186.512085
1664.566406	865.291687
1663.579102	1025.019531
1662.590820	724.015198
1661.602539	1065.380493
1660.614258	810.943115
1659.625000	742.752136
1658.635742	1032.873047
1657.647461	822.914185
1656.657227	878.422363
1655.667969	1035.104858
1654.677734	840.235962
1653.688477	765.088623
1652.697266	843.924866
1651.707031	544.997314
1650.716797	635.429993
1649.725586	514.767151
1648.734375	323.241730
1647.743164	330.439697
1646.750977	269.348907
1645.759766	454.364288
1644.767578	103.548256
1643.775391	117.635078
1642.783203	142.626266
1641.790039	-151.412796
1640.796875	241.058594
1639.803711	-120.832199
1638.810547	29.407705
1637.817383	-68.013657
1636.823242	138.048141
1635.829102	67.514511
1634.834961	-18.563877
1633.840820	-228.208374
1632.845703	-216.296005
1631.850586	67.057625
1630.855469	-194.537155
1629.860352	160.118118
1628.865234	-45.783669
1627.869141	-269.867432
1626.873047	24.509436
1625.876953	69.032722
1624.880859	-41.484547
1623.883789	-128.193161
1622.887695	-235.794724
1621.890625	192.783951
1620.892578	206.155899
1619.895508	156.553345
1618.897461	12.486116
1617.899414	-23.833658
1616.901367	-157.221954
1615.903320	-235.418304
1614.904297	116.719986
1613.906250	119.840096
1612.907227	-31.774948
1611.907227	97.216225
1610.908203	-127.753433
1609.908203	56.197346
1608.908203	-90.117989
1607.908203	4.601767
1606.908203	169.950974
1605.907227	175.437256
1604.906250	94.466805
1603.905273	324.937286
1602.904297	152.238800
1601.903320	-85.873222
1600.901367	42.228600
1599.899414	-169.786575
1598.897461	-60.215462
1597.895508	-348.126068
1596.892578	80.058510
1595.889648	-137.436829
1594.886719	-326.222534
1593.883789	213.624268
1592.880859	-95.526016
1591.876953	-266.316986
1590.873047	-212.707870
1589.869141	-49.667690
1588.865234	-317.315674
1587.860352	-185.928146
1586.855469	-112.121384
1585.850586	110.104980
1584.845703	-38.070820
1583.839844	168.072937
1582.834961	287.983459
1581.829102	287.836060
1580.823242	172.920563
1579.816406	167.230042
1578.810547	382.649139
1577.803711	582.166809
1576.796875	182.919846
1575.790039	-29.029522
1574.782227	198.491287
1573.775391	-50.157978
1572.767578	0.088607
1571.759766	115.101715
1570.750977	219.465759
1569.743164	-60.945835
1568.734375	131.332245
1567.725586	338.906250
1566.716797	32.073990
1565.707031	-100.908669
1564.697266	279.854523
1563.687500	-42.961399
1562.677734	77.779686
1561.667969	14.108511
1560.657227	160.292236
1559.647461	88.435829
1558.636719	355.950989
1557.625000	-86.944260
1556.614258	262.987396
1555.602539	71.152824
1554.590820	412.699280
1553.579102	331.836029
1552.567383	297.393433
1551.554688	27.221760
1550.541992	75.233025
1549.529297	120.429794
1548.516602	173.158447
1547.502930	155.823425
1546.490234	479.575012
1545.476563	244.641251
1544.462891	454.101868
1543.448242	172.345169
1542.434570	259.913940
1541.419922	114.792801
1540.405273	121.874977
1539.390625	-10.648717
1538.375000	168.970810
1537.359375	260.578766
1536.343750	32.049702
1535.328125	69.092278
1534.312500	100.766724
1533.295898	188.942627
1532.280273	-34.991135
1531.262695	387.804749
1530.246094	137.770065
1529.229492	183.895523
1528.211914	466.741547
1527.194336	159.638092
1526.176758	104.768890
1525.159180	173.288406
1524.140625	424.287842
1523.122070	407.445679
1522.103516	238.684113
1521.084961	275.550354
1520.065430	-117.144157
1519.046875	71.109589
1518.027344	-172.644089
1517.006836	135.944473
1515.987305	-46.384254
1514.966797	-10.506639
1513.947266	-159.656189
1512.925781	-129.223923
1511.905273	-114.335114
1510.884766	-38.012844
1509.863281	-49.112728
1508.841797	124.329475
1507.820313	128.308685
1506.797852	326.986572
1505.776367	-61.539978
1504.753906	36.881634
1503.731445	-177.461365
1502.708008	-294.509216
1501.685547	113.425819
1500.662109	-108.861923
1499.638672	-323.490906
1498.615234	-172.132095
1497.591797	-361.288391
1496.567383	-228.132996
1495.542969	35.313763
1494.518555	-143.872910
1493.494141	-108.313087
1492.468750	-1.309143
1491.443359	-45.230644
1490.417969	7.872677
1489.392578	22.544832
1488.367188	-139.101807
1487.340820	-73.520309
1486.314453	32.801014
1485.288086	274.279266
1484.261719	336.950653
1483.234375	205.604019
1482.207031	255.352966
1481.179688	376.421173
1480.152344	273.005066
1479.125000	485.668152
1478.096680	489.179565
1477.068359	563.983154
1476.040039	348.289001
1475.011719	771.928162
1473.982422	444.128601
1472.953125	645.971069
1471.923828	1102.224121
1470.894531	1044.199341
1469.864258	1278.734009
1468.834961	1248.617554
1467.804688	1307.476440
1466.774414	1376.457886
1465.743164	1458.078735
1464.712891	1516.794556
1463.681641	1872.747437
1462.650391	1669.635132
1461.618164	1870.427734
1460.586914	1763.885376
1459.554688	1802.077759
1458.522461	1951.939087
1457.490234	2007.841431
1456.458008	1546.138916
1455.424805	2226.114014
1454.391602	2134.829834
1453.358398	2137.415771
1452.325195	1934.681519
1451.291016	2043.770508
1450.256836	2094.556396
1449.222656	2160.545410
1448.188477	2294.918213
1447.154297	2446.991699
1446.119141	2145.821777
1445.083984	2232.095947
1444.048828	2017.215454
1443.013672	2007.411133
1441.977539	1848.385254
1440.941406	1712.233643
1439.905273	1561.017090
1438.869141	1596.984253
1437.832031	1708.794678
1436.795898	1949.503418
1435.758789	1598.972412
1434.720703	1205.692139
1433.683594	951.553467
1432.645508	970.240601
1431.608398	1067.257080
1430.569336	813.470581
1429.531250	527.080322
1428.493164	980.005676
1427.454102	739.229004
1426.415039	617.141479
1425.375977	601.067322
1424.335938	383.426514
1423.296875	465.848022
1422.256836	256.054565
1421.215820	336.085419
1420.175781	78.738892
1419.135742	262.198578
1418.094727	342.447327
1417.053711	52.806805
1416.011719	105.560768
1414.970703	67.850121
1413.928711	256.588287
1412.886719	-52.524670
1411.844727	221.840988
1410.802734	61.368458
1409.759766	44.289146
1408.716797	-60.607563
1407.673828	-37.247959
1406.630859	99.220932
1405.586914	-226.250397
1404.542969	35.919815
1403.499023	19.519981
1402.455078	-11.809947
1401.411133	278.091431
1400.366211	43.786312
1399.321289	85.529564
1398.276367	-125.826141
1397.230469	-56.265171
1396.185547	121.161163
1395.139648	98.190094
1394.093750	235.665497
1393.046875	175.353363
1392.000977	-24.997990
1390.954102	313.042908
1389.907227	2.873968
1388.860352	153.365143
1387.812500	8.718438
1386.765625	119.389671
1385.717773	-42.422932
1384.669922	-79.033234
1383.621094	249.411560
1382.573242	150.553574
1381.524414	-18.093622
1380.475586	88.229683
1379.425781	217.107147
1378.376953	435.966766
1377.327148	188.061340
1376.277344	264.843262
1375.227539	-197.222290
1374.176758	119.359009
1373.126953	-359.652435
1372.076172	-384.506439
1371.025391	-92.595314
1369.973633	-147.135239
1368.922852	12.810713
1367.871094	269.981903
1366.819336	143.592819
1365.766602	124.470665
1364.714844	28.330372
1363.662109	-137.337677
1362.609375	-195.776749
1361.556641	-59.971310
1360.502930	170.439575
1359.450195	-39.313152
1358.396484	-129.487869
1357.341797	-45.471115
1356.288086	-112.952797
1355.233398	207.381714
1354.178711	100.397133
1353.124023	147.602890
1352.069336	252.047394
1351.013672	408.715607
1349.958984	163.339600
1348.903320	397.174896
1347.846680	142.242889
1346.791016	557.350891
1345.734375	761.597046
1344.677734	708.016296
1343.621094	699.221436
1342.563477	747.561462
1341.506836	607.701660
1340.449219	520.057556
1339.391602	677.800293
1338.333008	924.751953
1337.275391	1087.560913
1336.216797	661.300110
1335.158203	1044.608643
1334.098633	695.498474
1333.040039	866.159912
1331.980469	552.127563
1330.920898	668.598633
1329.861328	592.326050
1328.800781	706.515564
1327.740234	682.406799
1326.679688	737.489075
1325.619141	955.690796
1324.558594	573.852783
1323.497070	557.691101
1322.435547	655.202454
1321.374023	782.405151
1320.312500	574.126160
1319.250000	810.060486
1318.187500	974.489380
1317.125000	936.778809
1316.062500	1086.552490
1314.999023	827.244080
1313.935547	669.186951
1312.872070	597.534241
1311.808594	939.805908
1310.745117	787.084656
1309.680664	772.398315
1308.616211	728.288696
1307.551758	637.549316
1306.486328	911.071472
1305.420898	653.265869
1304.355469	791.611450
1303.290039	836.565674
1302.224609	965.175964
1301.158203	1022.550781
1300.091797	780.229187
1299.025391	891.854004
1297.958984	978.960938
1296.891602	604.483032
1295.824219	1104.222412
1294.756836	791.419739
1293.689453	1065.317627
1292.621094	806.798462
1291.553711	965.459595
1290.485352	1109.413574
1289.416016	868.457764
1288.347656	980.663574
1287.278320	830.673157
1286.208984	840.079102
1285.139648	489.467438
1284.069336	903.180298
1283.000000	775.665283
1281.929688	770.668823
1280.858398	986.009644
1279.788086	778.007996
1278.716797	704.709534
1277.645508	986.151306
1276.574219	810.257385
1275.502930	668.727234
1274.430664	1016.159241
1273.358398	1116.680176
1272.286133	1239.200439
1271.213867	1156.536499
1270.140625	1354.796875
1269.067383	1072.033691
1267.994141	1050.628296
1266.920898	1314.814941
1265.846680	1259.294189
1264.773438	1123.339722
1263.699219	987.482910
1262.624023	980.952759
1261.549805	937.897644
1260.474609	921.704834
1259.399414	830.011963
1258.324219	1047.788208
1257.248047	880.659790
1256.172852	1417.388428
1255.096680	972.765686
1254.019531	961.620117
1252.943359	843.431824
1251.866211	1046.465332
1250.789063	1183.754761
1249.711914	1362.343262
1248.634766	1129.967651
1247.556641	1286.641235
1246.478516	1241.542480
1245.400391	1167.316284
1244.321289	949.808350
1243.243164	1150.138794
1242.164063	1165.848267
1241.084961	1033.468628
1240.004883	886.585815
1238.925781	1132.870972
1237.845703	1184.966187
1236.765625	713.134033
1235.684570	1019.907593
1234.604492	1139.866211
1233.523438	1077.972534
1232.442383	1154.227173
1231.360352	1039.036499
1230.279297	713.153809
1229.197266	806.356018
1228.115234	516.956543
1227.032227	915.129211
1225.950195	884.754456
1224.867188	793.882568
1223.784180	644.973572
1222.701172	609.779968
1221.617188	547.979553
1220.533203	208.178894
1219.449219	330.128632
1218.365234	386.757111
1217.280273	247.648361
1216.195313	241.413010
1215.110352	336.569336
1214.025391	134.703964
1212.940430	340.805939
1211.854492	433.361572
1210.768555	506.540314
1209.681641	254.019882
1208.595703	303.017517
1207.508789	571.348816
1206.421875	624.992004
1205.334961	408.660828
1204.247070	310.441193
1203.160156	539.824219
1202.072266	10.447514
1200.983398	374.532654
1199.895508	93.280029
1198.806641	-38.682644
1197.717773	-115.294647
1196.628906	99.157967
1195.539063	-18.440224
1194.449219	17.854498
1193.359375	3.597958
1192.269531	-205.384460
1191.179688	-32.265404
1190.088867	-75.492424
1188.998047	-217.232788
1187.907227	150.112411
1186.815430	-291.826294
1185.723633	-126.366386
1184.631836	-316.192047
1183.540039	-227.688614
1182.448242	146.151138
1181.355469	52.133389
1180.262695	-346.389008
1179.169922	96.554184
1178.076172	-28.728987
1176.982422	432.985657
1175.888672	-37.376534
1174.794922	31.252472
1173.700195	25.559526
1172.606445	-37.640697
1171.511719	4.420411
1170.416016	151.676025
1169.321289	298.804504
1168.225586	431.447266
1167.129883	126.397583
1166.034180	-145.114258
1164.937500	336.282013
1163.840820	-193.350586
1162.744141	132.427368
1161.647461	111.676353
1160.550781	62.214741
1159.453125	-175.893967
1158.355469	80.103104
1157.256836	366.937378
1156.159180	238.466537
1155.060547	16.961960
1153.961914	427.420990
1152.863281	353.658234
1151.763672	-103.895744
1150.664063	-70.405479
1149.564453	113.101974
1148.464844	270.259735
1147.364258	-146.640472
1146.263672	155.606339
1145.163086	136.307175
1144.062500	-78.187904
1142.960938	-23.800163
1141.859375	-2.798928
1140.757813	167.954971
1139.656250	129.337082
1138.553711	5.096004
1137.451172	-66.865433
1136.348633	-22.427464
1135.246094	-32.706631
1134.142578	184.949875
1133.039063	297.976471
1131.935547	-137.467941
1130.832031	338.586151
1129.727539	187.945816
1128.623047	293.520294
1127.518555	159.451080
1126.413086	620.549072
1125.308594	721.052429
1124.203125	705.318420
1123.096680	421.775665
1121.991211	453.396942
1120.884766	271.785492
1119.778320	130.462509
1118.671875	375.044220
1117.564453	124.788727
1116.458008	354.972076
1115.350586	360.250031
1114.242188	225.926300
1113.134766	101.087807
1112.026367	278.872559
1110.917969	383.265106
1109.808594	433.214844
1108.700195	46.037495
1107.590820	476.251831
1106.481445	372.541748
1105.372070	597.015991
1104.261719	363.432587
1103.151367	684.491211
1102.041016	351.843567
1100.930664	538.250916
1099.819336	663.225037
1098.708008	474.544037
1097.596680	545.211243
1096.484375	568.685791
1095.373047	530.878052
1094.260742	460.083710
1093.147461	361.034821
1092.035156	728.208069
1090.921875	325.457916
1089.808594	612.419983
1088.695313	680.424072
1087.581055	595.480103
1086.467773	552.906738
1085.353516	406.884735
1084.238281	573.558228
1083.124023	512.193176
1082.008789	526.036743
1080.893555	530.476563
1079.777344	633.546326
1078.662109	539.347961
1077.545898	426.411774
1076.429688	447.307251
1075.312500	369.648102
1074.196289	289.694427
1073.079102	418.513855
1071.960938	329.219543
1070.843750	375.952332
1069.725586	340.645233
1068.607422	385.039490
1067.489258	160.035294
1066.370117	-6.298243
1065.251953	373.050629
1064.132813	501.759308
1063.012695	171.704697
1061.893555	87.525345
1060.773438	281.797302
1059.653320	141.558533
1058.532227	225.890045
1057.412109	282.174316
1056.291016	273.020874
1055.169922	168.112030
1054.047852	114.681374
1052.926758	-99.830383
1051.804688	29.051855
1050.681641	253.628876
1049.559570	76.718048
1048.436523	79.607277
1047.313477	-76.085876
1046.190430	45.898212
1045.066406	90.926277
1043.942383	-55.169418
1042.818359	-119.560928
1041.694336	140.036728
1040.569336	-19.763378
1039.445313	69.796486
1038.319336	-145.668549
1037.194336	41.790432
1036.068359	77.943008
1034.942383	405.023224
1033.816406	243.478119
1032.690430	107.670708
1031.563477	320.802429
1030.436523	117.776947
1029.308594	335.614166
1028.181641	12.011724
1027.053711	-0.050727
1025.925781	-160.669891
1024.797852	-207.340271
1023.668945	-177.291595
1022.540039	-395.511475
1021.411133	-116.953445
1020.281250	-355.780609
1019.152344	-190.816330
1018.022461	-318.011383
1016.892578	-273.488647
1015.761719	-75.914909
1014.630859	-142.493332
1013.500000	82.968895
1012.369141	28.176325
1011.237305	70.773064
1010.105469	-27.760960
1008.973633	89.116608
1007.841797	469.850464
1006.708984	602.975647
1005.576172	1073.844604
1004.443359	1553.860962
1003.310547	1915.867798
1002.176758	1762.398315
1001.042969	1059.156372
999.908203	820.720154
998.774414	413.912933
997.639648	226.788971
996.504883	270.740723
995.370117	162.466476
994.234375	220.511978
993.098633	156.390320
991.962891	-52.880001
990.826172	256.913025
989.690430	195.525955
988.553711	-179.159119
987.416016	197.669540
986.279297	-98.242119
985.141602	-101.368759
984.003906	174.268311
982.865234	106.893440
981.727539	145.563980
980.588867	57.796314
979.450195	-158.622864
978.310547	-209.197403
977.170898	-140.035461
976.031250	241.892715
974.891602	-125.492538
973.751953	341.559174
972.611328	245.692902
971.470703	303.901215
970.329102	265.784424
969.188477	64.836182
968.046875	-184.071259
966.904297	104.226707
965.762695	-180.986130
964.620117	-50.786079
963.477539	24.466711
962.334961	152.557388
961.191406	113.426804
960.047852	413.585419
958.904297	299.105347
957.760742	237.504013
956.616211	24.953062
955.471680	20.972055
954.327148	-159.093597
953.182617	-80.363388
952.037109	9.914766
950.891602	155.187469
949.745117	138.193268
948.599609	347.666656
947.453125	337.782532
946.306641	243.502396
945.159180	409.838623
944.012695	229.087021
942.865234	473.265076
941.716797	281.462219
940.569336	174.328934
939.420898	416.494568
938.272461	405.474274
937.124023	433.370605
935.974609	135.339066
934.825195	314.015411
933.675781	337.771576
932.525391	416.339508
931.375977	233.033386
930.225586	396.120911
929.074219	215.460556
927.923828	41.838398
926.772461	-86.049614
925.621094	100.239563
924.468750	263.826996
923.317383	111.343391
922.165039	104.577225
921.011719	241.150345
919.859375	184.604813
918.706055	298.616333
917.552734	192.355423
916.399414	81.720795
915.245117	0.777357
914.090820	167.406158
912.936523	157.056595
911.781250	-132.237534
910.625977	-255.701035
909.470703	-88.722527
908.315430	114.559326
907.160156	-87.890648
906.003906	-242.548126
904.846680	-222.573105
903.690430	-381.457886
902.533203	12.389332
901.375977	-193.823685
900.218750	125.283722
899.060547	152.415802
897.903320	32.555882
896.744141	-26.075155
895.585938	-55.204704
894.426758	313.671936
893.267578	51.834103
892.108398	361.912201
890.949219	-170.770020
889.789063	-5.187681
888.628906	201.031921
887.467773	152.118759
886.307617	121.341751
885.146484	-26.692095
883.985352	274.352478
882.823242	92.645050
881.661133	247.065628
880.499023	88.099899
879.336914	362.004974
878.173828	340.647736
877.010742	323.849426
875.847656	302.595612
874.684570	508.817139
873.520508	294.009949
872.356445	317.907104
871.192383	281.072266
870.027344	505.245514
868.862305	457.198853
867.697266	164.105316
866.532227	361.237518
865.366211	533.579651
864.200195	420.491516
863.034180	161.450867
861.867188	421.352020
860.700195	690.115356
859.533203	572.646240
858.366211	497.871521
857.198242	382.752045
856.030273	658.005005
854.862305	621.383423
853.693359	777.603943
852.524414	790.270569
851.355469	536.222229
850.186523	602.678833
849.016602	436.126587
847.846680	560.763184
846.676758	593.515625
845.505859	619.516479
844.334961	265.022217
843.164063	651.239136
841.993164	243.149033
840.821289	231.048370
839.649414	214.439972
838.477539	153.086899
837.305664	257.086151
836.132813	457.062317
834.959961	299.500916
833.786133	229.057709
832.613281	274.679291
831.439453	306.830078
830.264648	477.269257
829.090820	388.752411
827.916016	418.431244
826.741211	144.748871
825.566406	276.884705
824.390625	382.140808
823.214844	353.566101
822.039063	144.465042
820.862305	334.084961
819.685547	-82.163567
818.508789	-6.292327
817.332031	-8.447772
816.154297	-50.738178
814.976563	20.356869
813.798828	-22.107771
812.621094	-62.422882
811.442383	-294.001526
810.263672	-305.531769
809.083984	-26.059528
807.905273	130.986771
806.725586	-78.608162
805.544922	44.872768
804.365234	-20.517662
803.184570	7.237321
802.003906	-155.955521
800.823242	-19.700790
799.641602	-98.749733
798.459961	-251.044708
797.278320	46.630196
796.095703	131.291245
794.913086	-378.028778
793.730469	-165.055206
792.547852	-184.845230
791.364258	235.886856
790.180664	-65.354782
788.997070	230.976364
787.813477	31.419081
786.628906	-73.035912
785.444336	114.364311
784.258789	-213.612228
783.074219	117.178017
781.888672	472.007507
780.702148	254.298080
779.516602	-31.911352
778.330078	35.250950
777.143555	391.498199
775.956055	197.822952
774.769531	39.425423
773.582031	295.786316
772.393555	-3.959049
771.206055	441.714630
770.017578	62.475239
768.829102	71.254097
767.639648	386.239014
766.451172	496.059967
765.261719	200.425415
764.072266	343.056519
762.881836	340.207520
761.691406	442.908478
760.500977	367.206085
759.310547	584.051453
758.119141	310.188965
756.927734	355.221771
755.735352	470.493988
754.543945	332.843231
753.351563	305.041718
752.159180	318.906006
750.965820	554.524475
749.773438	403.456360
748.580078	331.415070
747.385742	494.186249
746.192383	553.665833
744.998047	430.951752
743.803711	448.600006
742.608398	310.482208
741.413086	306.097992
740.217773	-46.846325
739.022461	93.359535
737.826172	292.597076
736.630859	104.009743
735.433594	-14.461814
734.237305	-102.274727
733.040039	341.772186
731.842773	102.851295
730.645508	119.970207
729.447266	-29.174936
728.249023	55.697868
727.050781	-21.268885
725.851563	133.460876
724.653320	113.291435
723.454102	492.904419
722.253906	236.760803
721.053711	279.885071
719.854492	613.336975
718.653320	459.929901
717.453125	313.147491
716.251953	262.435181
715.050781	453.858490
713.848633	132.793549
712.647461	99.662285
711.445313	81.832039
710.243164	277.585083
709.040039	155.227188
707.836914	-21.482897
706.633789	163.392258
705.430664	193.667007
704.226563	91.219406
703.022461	184.708176
701.818359	102.006088
700.613281	67.254784
699.408203	139.130219
698.203125	406.692383
696.998047	-97.342621
695.791992	235.488968
694.585938	-74.774269
693.379883	73.452553
692.172852	-208.228348
690.965820	-81.573929
689.758789	-9.144286
688.551758	-259.958679
687.343750	-115.745369
686.135742	-207.899017
684.926758	-15.862949
683.718750	89.471031
682.509766	-26.205648
681.300781	40.287273
680.090820	-285.242218
678.881836	-149.209015
677.671875	-277.295197
676.460938	-182.242889
675.250977	25.408562
674.040039	250.378998
672.828125	-145.504379
671.617188	-188.577377
670.405273	-8.816066
669.193359	145.018280
667.981445	-27.473522
666.768555	301.501862
665.555664	131.394501
664.342773	-27.748817
663.128906	18.391359
661.916016	-159.927765
660.702148	13.701970
659.487305	31.960169
658.272461	93.410667
657.058594	109.585304
655.842773	136.585648
654.627930	42.879807
653.412109	-37.824421
652.196289	-172.343475
650.979492	-153.842010
649.763672	39.092468
648.546875	-7.086953
647.330078	310.538635
646.112305	358.942017
644.894531	-72.576622
643.676758	132.757935
642.458984	604.689453
641.240234	304.310089
640.021484	85.632133
638.802734	114.080170
637.583008	170.286072
636.363281	230.577148
635.143555	-48.716885
633.923828	185.092026
632.703125	-10.820410
631.482422	-217.656052
630.261719	184.711090
629.040039	-3.404991
627.818359	11.962708
626.596680	155.586838
625.375000	-5.704640
624.152344	-51.639458
622.929688	326.239349
621.707031	412.052490
620.483398	150.275497
619.259766	25.059376
618.036133	-21.530565
616.812500	-10.998932
615.587891	129.328430
614.363281	65.564735
613.138672	-43.912952
611.913086	-273.972870
610.687500	-34.503387
609.461914	-37.658295
608.236328	126.977013
607.009766	100.289093
605.783203	61.779343
604.555664	-281.177612
