# Supplementary material for: Raman spectroscopy accurately differentiates mucosal healing from non-healing and biochemical changes following biological therapy in inflammatory bowel disease
Source: PLoS One. 2021 Jun 2;16(6):e0252210. doi: 10.1371/journal.pone.0252210 (PMC8172032; doi:10.1371/journal.pone.0252210)
Supplement: S4 Dataset — (ZIP) [file pone.0252210.s006.zip › CD Mucosal healing/EC040-1_base sub CR removed_95__X_-10549.3__Y_37154.1__Z_-59.6376__Time_1079.txt]

1714.640625	12.481764
1713.664063	25.283213
1712.687500	80.544113
1711.709961	31.610577
1710.733398	-49.023273
1709.755859	53.043690
1708.778320	-13.336823
1707.799805	-25.708597
1706.821289	-29.626675
1705.843750	4.374144
1704.864258	49.436039
1703.885742	-36.260578
1702.907227	-43.917141
1701.927734	-171.590942
1700.948242	-68.783432
1699.968750	-32.495136
1698.988281	36.222557
1698.007813	-15.001994
1697.028320	-36.421879
1696.046875	19.986113
1695.066406	68.730087
1694.084961	-2.382728
1693.104492	39.041821
1692.123047	147.515945
1691.140625	24.085068
1690.159180	-8.220668
1689.176758	-5.512513
1688.194336	50.862293
1687.211914	147.531525
1686.228516	111.174324
1685.246094	187.097748
1684.262695	241.968155
1683.279297	147.934174
1682.295898	174.095200
1681.311523	70.051788
1680.327148	171.335419
1679.342773	134.455139
1678.358398	159.074799
1677.374023	327.621979
1676.388672	262.290863
1675.403320	359.467957
1674.417969	302.661865
1673.432617	445.490570
1672.446289	530.035583
1671.459961	468.661865
1670.473633	532.401978
1669.487305	452.944305
1668.500977	511.818451
1667.513672	464.707794
1666.526367	545.228088
1665.539063	538.371033
1664.550781	574.168274
1663.563477	687.075012
1662.575195	606.567688
1661.586914	581.965027
1660.598633	647.680237
1659.609375	647.307129
1658.620117	697.454102
1657.631836	723.926086
1656.641602	565.193115
1655.652344	594.673157
1654.662109	584.601135
1653.672852	487.372681
1652.681641	392.984314
1651.691406	274.988953
1650.701172	236.529541
1649.709961	306.630127
1648.718750	218.239929
1647.727539	341.444855
1646.735352	253.351486
1645.744141	226.183411
1644.751953	204.430283
1643.759766	174.884613
1642.766602	293.296631
1641.774414	258.692352
1640.781250	150.325241
1639.788086	81.680832
1638.794922	7.889823
1637.801758	55.525818
1636.807617	58.412151
1635.813477	35.026821
1634.819336	9.099809
1633.825195	-29.908871
1632.830078	-58.289658
1631.834961	34.553444
1630.839844	-125.333000
1629.844727	-50.808624
1628.849609	-23.626568
1627.853516	-14.817939
1626.857422	-21.742426
1625.861328	-15.462607
1624.865234	-48.579578
1623.868164	160.215286
1622.871094	-43.679447
1621.874023	83.643097
1620.876953	-4.480505
1619.879883	-47.883041
1618.881836	-64.979118
1617.883789	51.853039
1616.885742	5.916035
1615.887695	49.242992
1614.888672	58.458145
1613.889648	204.084732
1612.890625	58.555935
1611.891602	2.244415
1610.892578	-69.766159
1609.892578	25.989046
1608.892578	69.296654
1607.892578	83.765373
1606.892578	-9.161557
1605.891602	-75.872162
1604.890625	11.896457
1603.889648	-133.336151
1602.888672	-8.986913
1601.887695	-10.291054
1600.885742	-134.552933
1599.883789	-67.879463
1598.881836	-95.383667
1597.879883	78.374718
1596.876953	32.499619
1595.874023	-125.740105
1594.871094	89.614502
1593.868164	67.172821
1592.864258	-75.410355
1591.861328	-108.324738
1590.857422	-18.595266
1589.853516	-9.840300
1588.848633	45.825916
1587.844727	182.281082
1586.839844	102.183716
1585.834961	50.750763
1584.830078	-0.710697
1583.824219	10.342805
1582.819336	8.311161
1581.813477	-1.590738
1580.807617	87.421913
1579.800781	163.317841
1578.794922	80.323700
1577.788086	77.987633
1576.781250	151.052841
1575.773438	114.756065
1574.766602	13.386622
1573.758789	-22.993990
1572.750977	205.765076
1571.743164	67.851357
1570.735352	-7.700387
1569.726563	-15.736075
1568.718750	108.644020
1567.708984	123.818253
1566.700195	81.792526
1565.691406	47.500797
1564.681641	111.774734
1563.671875	7.281280
1562.662109	1.342627
1561.652344	-17.636967
1560.641602	9.990938
1559.630859	63.457684
1558.620117	150.522141
1557.609375	43.109207
1556.597656	62.619160
1555.586914	141.624954
1554.575195	230.875656
1553.563477	172.421158
1552.550781	100.966217
1551.539063	47.583576
1550.526367	64.008179
1549.513672	18.257122
1548.500977	150.915314
1547.487305	6.737147
1546.473633	46.105267
1545.459961	0.076851
1544.446289	194.327744
1543.432617	21.526527
1542.417969	-14.375381
1541.404297	-70.997772
1540.389648	-57.963310
1539.374023	192.482407
1538.359375	-68.283813
1537.343750	-60.658405
1536.328125	47.499649
1535.312500	-43.072491
1534.296875	-79.529739
1533.280273	-85.114418
1532.263672	48.418911
1531.247070	40.078499
1530.230469	-117.773369
1529.212891	-7.735637
1528.196289	17.195232
1527.178711	85.808609
1526.160156	138.868042
1525.142578	32.261345
1524.124023	23.404503
1523.106445	40.211040
1522.087891	182.967804
1521.068359	104.430649
1520.049805	136.416397
1519.030273	152.889771
1518.010742	58.779652
1516.991211	183.038437
1515.971680	104.238678
1514.951172	-2.851027
1513.930664	56.940693
1512.910156	-27.121176
1511.889648	-23.946428
1510.868164	38.177204
1509.846680	-38.328110
1508.826172	54.431736
1507.803711	-109.365517
1506.782227	3.752658
1505.759766	-142.140488
1504.737305	-139.388519
1503.714844	-177.691650
1502.692383	55.504314
1501.668945	-185.274734
1500.646484	-118.727043
1499.623047	39.893448
1498.599609	16.667866
1497.575195	-85.934219
1496.550781	-101.558128
1495.527344	-37.924656
1494.502930	76.772362
1493.477539	50.742371
1492.453125	27.239630
1491.427734	75.253189
1490.402344	118.091171
1489.376953	-7.736517
1488.350586	68.209618
1487.325195	16.413271
1486.298828	156.063339
1485.272461	65.896881
1484.245117	154.354263
1483.218750	74.356499
1482.191406	47.915466
1481.164063	133.660980
1480.136719	219.335876
1479.108398	182.575226
1478.080078	329.297516
1477.052734	396.944275
1476.023438	344.784912
1474.995117	318.096802
1473.965820	380.510040
1472.937500	460.699158
1471.908203	492.460693
1470.877930	389.303589
1469.848633	461.728638
1468.818359	526.462463
1467.788086	578.432495
1466.757813	612.562866
1465.727539	702.586670
1464.696289	741.716736
1463.665039	905.323059
1462.633789	705.561646
1461.602539	861.458069
1460.570313	951.244629
1459.539063	817.573853
1458.506836	818.471375
1457.473633	892.946106
1456.441406	944.554260
1455.408203	818.560852
1454.375000	804.204895
1453.341797	957.197510
1452.308594	955.485657
1451.274414	994.316345
1450.241211	1081.282349
1449.207031	942.731018
1448.171875	799.166992
1447.137695	1093.764526
1446.102539	1162.904785
1445.067383	951.052795
1444.032227	959.467041
1442.997070	894.510376
1441.960938	735.985901
1440.924805	678.700562
1439.888672	677.077759
1438.852539	804.393372
1437.816406	726.943420
1436.779297	687.435791
1435.742188	673.222656
1434.705078	580.729919
1433.666992	569.094177
1432.629883	532.240845
1431.591797	407.065857
1430.553711	319.818726
1429.514648	257.852966
1428.476563	349.819336
1427.437500	239.997238
1426.398438	87.378685
1425.359375	184.425537
1424.320313	241.128418
1423.280273	60.955208
1422.240234	19.449577
1421.200195	56.072338
1420.159180	135.511139
1419.119141	13.532855
1418.078125	95.522697
1417.037109	64.258034
1415.996094	93.424690
1414.954102	155.307129
1413.912109	-31.793535
1412.870117	87.989189
1411.828125	-21.015358
1410.786133	15.840023
1409.743164	47.683147
1408.700195	46.889133
1407.657227	-61.875320
1406.614258	40.391911
1405.570313	-58.211536
1404.527344	41.579052
1403.483398	-21.767773
1402.438477	10.293651
1401.394531	-65.480072
1400.349609	102.094666
1399.304688	-36.275948
1398.259766	-29.139696
1397.214844	-54.546345
1396.168945	12.813912
1395.123047	57.641663
1394.077148	122.534073
1393.031250	39.692307
1391.984375	49.564468
1390.937500	56.976402
1389.890625	24.389469
1388.843750	-75.692986
1387.796875	51.960403
1386.749023	127.079636
1385.701172	-72.841293
1384.653320	-2.628693
1383.604492	22.607216
1382.556641	-89.551239
1381.507813	-21.733982
1380.458984	-116.254494
1379.410156	-78.325859
1378.360352	-105.283714
1377.310547	92.482109
1376.260742	-31.728832
1375.210938	-95.950020
1374.161133	-117.683197
1373.110352	-99.453751
1372.059570	38.510750
1371.008789	-15.492171
1369.957031	42.737797
1368.906250	53.654507
1367.854492	32.227306
1366.802734	-36.463112
1365.750000	79.208519
1364.698242	194.889420
1363.645508	-20.499535
1362.592773	-34.155743
1361.540039	101.538498
1360.486328	33.238422
1359.433594	-104.612465
1358.379883	33.654716
1357.326172	82.419876
1356.271484	-35.313454
1355.216797	150.222672
1354.163086	315.862396
1353.107422	170.991180
1352.052734	242.292694
1350.998047	70.301765
1349.942383	245.953812
1348.886719	257.789795
1347.830078	180.347290
1346.774414	259.278290
1345.717773	338.224487
1344.661133	357.680664
1343.604492	290.414246
1342.546875	327.324768
1341.490234	366.754089
1340.432617	460.719330
1339.375000	443.235504
1338.316406	482.765289
1337.258789	396.065186
1336.200195	386.185822
1335.141602	418.433472
1334.082031	443.292969
1333.023438	480.564240
1331.963867	354.638672
1330.904297	436.518036
1329.844727	362.670776
1328.784180	264.187317
1327.723633	393.129395
1326.663086	475.125458
1325.602539	339.779114
1324.541992	340.358032
1323.480469	501.458679
1322.418945	455.196228
1321.357422	539.794800
1320.295898	555.319824
1319.233398	615.283020
1318.170898	593.881775
1317.108398	468.977478
1316.045898	373.753632
1314.982422	544.789001
1313.918945	343.722595
1312.855469	527.094971
1311.791992	375.465698
1310.728516	578.536743
1309.664063	446.739655
1308.599609	433.187286
1307.535156	481.202332
1306.469727	369.315948
1305.404297	567.448059
1304.338867	490.099518
1303.273438	489.043182
1302.208008	485.567017
1301.141602	506.704224
1300.075195	439.414093
1299.008789	499.930359
1297.942383	410.639130
1296.875000	483.481903
1295.807617	548.962280
1294.740234	481.910553
1293.672852	304.496582
1292.604492	492.738586
1291.537109	398.859802
1290.468750	508.589844
1289.399414	368.224487
1288.331055	421.596619
1287.261719	332.835419
1286.192383	393.598907
1285.123047	324.535828
1284.052734	390.226654
1282.983398	428.983398
1281.913086	257.221680
1280.841797	371.909637
1279.771484	359.334717
1278.700195	317.431213
1277.628906	419.873474
1276.557617	380.466492
1275.486328	438.888672
1274.414063	384.871155
1273.341797	443.307373
1272.269531	362.477875
1271.197266	445.358002
1270.124023	454.956726
1269.050781	474.334930
1267.977539	547.424011
1266.904297	334.961029
1265.830078	459.317780
1264.756836	459.225525
1263.681641	400.612701
1262.607422	534.668030
1261.533203	568.727234
1260.458008	437.048859
1259.382813	385.851410
1258.307617	444.314789
1257.231445	417.513550
1256.155273	461.351196
1255.079102	429.705902
1254.002930	439.460236
1252.926758	371.345398
1251.849609	471.140076
1250.772461	500.355621
1249.695313	342.306793
1248.617188	495.544739
1247.540039	446.960541
1246.461914	641.428284
1245.382813	369.298370
1244.304688	383.937897
1243.225586	315.995422
1242.146484	313.641968
1241.067383	323.427124
1239.988281	367.184662
1238.908203	459.450134
1237.828125	287.237915
1236.748047	301.858276
1235.667969	415.889221
1234.586914	369.854553
1233.505859	335.953217
1232.424805	340.833466
1231.343750	297.248535
1230.261719	147.095810
1229.179688	440.172394
1228.097656	236.770599
1227.015625	193.210602
1225.932617	306.964966
1224.850586	156.926483
1223.767578	239.167908
1222.683594	183.505966
1221.600586	229.410172
1220.516602	265.609985
1219.432617	84.260521
1218.347656	103.532082
1217.263672	-5.257067
1216.178711	103.358299
1215.093750	62.196465
1214.008789	52.419952
1212.922852	76.419731
1211.836914	274.135254
1210.750977	230.485901
1209.665039	49.350037
1208.579102	179.358505
1207.492188	253.835800
1206.405273	270.408539
1205.318359	313.460938
1204.230469	199.862457
1203.142578	35.707001
1202.054688	203.944794
1200.966797	51.853683
1199.877930	-52.050953
1198.790039	2.908244
1197.701172	120.376228
1196.611328	69.373016
1195.522461	-92.264687
1194.432617	94.798386
1193.342773	-13.939744
1192.252930	-60.166000
1191.162109	23.356075
1190.072266	32.341385
1188.981445	-88.406708
1187.889648	-53.046352
1186.798828	-159.374176
1185.707031	-102.470245
1184.615234	-148.807968
1183.523438	11.171929
1182.430664	-107.191216
1181.337891	-4.908778
1180.245117	-3.399990
1179.152344	-69.038651
1178.059570	-26.839188
1176.965820	127.916100
1175.872070	-52.783989
1174.778320	44.366459
1173.683594	86.370255
1172.588867	109.171867
1171.494141	57.739849
1170.399414	-39.163769
1169.303711	-30.803848
1168.208984	20.569483
1167.113281	12.106374
1166.016602	60.984333
1164.920898	2.258115
1163.824219	-73.204979
1162.727539	83.057938
1161.630859	31.425686
1160.533203	92.008751
1159.435547	59.424442
1158.337891	203.441254
1157.240234	20.443407
1156.141602	243.059875
1155.043945	129.234711
1153.944336	72.652214
1152.845703	173.412231
1151.747070	116.776573
1150.647461	33.916100
1149.547852	101.153076
1148.447266	-26.996447
1147.347656	-69.390656
1146.247070	-142.754822
1145.146484	-18.554590
1144.044922	57.955978
1142.944336	27.333532
1141.842773	41.882397
1140.741211	-72.031380
1139.638672	-7.609190
1138.537109	-69.233559
1137.434570	-14.416766
1136.332031	-38.067989
1135.228516	147.295883
1134.125977	166.298935
1133.022461	137.768051
1131.917969	113.961174
1130.814453	220.666153
1129.709961	196.783478
1128.605469	258.279236
1127.500977	303.111176
1126.396484	466.448486
1125.291016	210.074448
1124.185547	29.627132
1123.080078	140.683975
1121.973633	218.488632
1120.868164	137.541946
1119.761719	177.362152
1118.654297	70.350876
1117.547852	136.140976
1116.440430	270.490326
1115.333008	106.660355
1114.225586	321.313049
1113.117188	91.271049
1112.008789	152.096176
1110.900391	248.319580
1109.791992	70.352280
1108.682617	152.314209
1107.573242	111.386490
1106.463867	264.090515
1105.354492	190.048294
1104.244141	116.009590
1103.133789	254.365097
1102.023438	196.808624
1100.913086	342.106750
1099.801758	378.831909
1098.690430	394.295868
1097.579102	367.299835
1096.467773	352.075775
1095.355469	381.597443
1094.243164	283.883209
1093.130859	238.001968
1092.017578	248.622772
1090.905273	383.978821
1089.791992	373.338898
1088.677734	205.039413
1087.564453	349.657440
1086.450195	216.677994
1085.335938	365.887695
1084.221680	289.344727
1083.106445	299.771332
1081.991211	375.964386
1080.875977	405.125183
1079.760742	246.374420
1078.644531	317.779510
1077.528320	231.858627
1076.412109	190.553787
1075.295898	109.366074
1074.178711	166.603119
1073.061523	200.348114
1071.944336	283.305298
1070.826172	265.408234
1069.708984	31.894608
1068.590820	203.836578
1067.471680	92.232285
1066.353516	235.958130
1065.234375	143.113083
1064.115234	146.282867
1062.996094	172.848511
1061.875977	300.007721
1060.755859	139.360947
1059.635742	299.201782
1058.515625	201.753479
1057.394531	183.825668
1056.273438	205.635422
1055.152344	154.996384
1054.031250	31.959028
1052.909180	121.511131
1051.787109	145.640335
1050.665039	81.047478
1049.541992	137.846848
1048.418945	-38.720539
1047.295898	50.744919
1046.172852	196.147675
1045.048828	119.960922
1043.925781	204.675308
1042.801758	100.562241
1041.676758	-17.482590
1040.552734	237.281433
1039.427734	175.171158
1038.302734	3.654141
1037.176758	62.695805
1036.050781	151.976578
1034.924805	76.011246
1033.798828	202.489441
1032.672852	147.501144
1031.545898	243.692490
1030.418945	53.902042
1029.291992	119.879456
1028.164063	55.708405
1027.036133	172.787949
1025.908203	-44.631294
1024.780273	65.481087
1023.651367	-58.923027
1022.522461	53.490902
1021.393555	-145.074371
1020.264648	-144.015213
1019.134766	-117.428520
1018.004883	-183.589203
1016.875000	-80.462494
1015.744141	45.810802
1014.613281	-22.602398
1013.482422	41.089985
1012.351563	174.259125
1011.219727	295.807251
1010.088867	139.515121
1008.956055	66.636208
1007.824219	303.896149
1006.691406	166.284500
1005.558594	516.790710
1004.425781	668.294189
1003.292969	805.881897
1002.159180	860.221863
1001.025391	517.111023
999.891602	395.970703
998.756836	198.692215
997.622070	63.882389
996.487305	118.471413
995.352539	-55.434280
994.216797	59.210884
993.081055	76.939453
991.945313	-27.550869
990.808594	-18.973215
989.672852	220.174728
988.536133	-112.361359
987.398438	-184.324646
986.261719	-90.345818
985.124023	-134.574097
983.986328	40.009598
982.847656	207.637085
981.709961	99.030884
980.571289	-50.911095
979.432617	20.105413
978.292969	187.722504
977.153320	104.656715
976.013672	49.254574
974.874023	175.488541
973.734375	62.725136
972.593750	-4.002813
971.453125	83.222198
970.311523	-20.144085
969.170898	-20.113888
968.029297	-54.474224
966.886719	25.950048
965.745117	32.968735
964.602539	115.709061
963.459961	-85.881027
962.317383	168.864670
961.173828	118.703842
960.030273	148.805984
958.886719	36.903172
957.743164	32.738716
956.598633	184.320908
955.454102	1.645684
954.309570	11.348902
953.165039	62.276844
952.019531	81.194260
950.874023	36.107136
949.727539	167.146484
948.582031	236.446503
947.435547	129.773056
946.289063	46.042580
945.141602	8.080045
943.995117	-48.090576
942.847656	14.540004
941.699219	70.333694
940.551758	46.266842
939.403320	134.057434
938.254883	267.472626
937.105469	72.454727
935.957031	162.585724
934.807617	-59.584129
933.658203	135.455292
932.507813	136.772385
931.357422	149.521225
930.207031	139.532715
929.056641	43.069904
927.906250	74.170197
926.754883	-58.561737
925.603516	-36.470127
924.451172	28.872009
923.298828	0.982652
922.146484	68.641357
920.994141	143.129623
919.841797	53.996998
918.688477	-5.516931
917.535156	39.527466
916.380859	-69.836235
915.227539	68.370834
914.073242	-111.235527
912.918945	-100.089897
911.763672	15.455651
910.608398	-73.161491
909.453125	-123.146278
908.297852	-152.664124
907.141602	-213.864349
905.985352	-27.986040
904.829102	12.841022
903.672852	44.625694
902.515625	53.786106
901.358398	-97.767570
900.201172	20.140987
899.042969	24.881130
897.884766	34.178833
896.726563	72.911064
895.568359	-132.567200
894.409180	73.553909
893.250000	87.486526
892.090820	198.613937
890.930664	45.393036
889.771484	-8.342015
888.611328	10.240098
887.450195	119.148178
886.289063	29.412022
885.128906	34.522732
883.966797	-3.204278
882.805664	83.165886
881.643555	11.677180
880.481445	125.111191
879.319336	62.715836
878.156250	36.429634
876.993164	3.422743
875.830078	22.258986
874.666016	137.935028
873.502930	-45.830494
872.338867	2.333841
871.173828	-12.506160
870.009766	118.907082
868.844727	171.561768
867.679688	100.541893
866.513672	106.008766
865.348633	3.611889
864.182617	45.087631
863.015625	115.765427
861.849609	38.197498
860.682617	37.025566
859.515625	287.290039
858.347656	247.937912
857.180664	199.643387
856.012695	75.116112
854.843750	127.833946
853.675781	238.835236
852.506836	233.231094
851.337891	146.960739
850.167969	150.364288
848.999023	95.534729
847.829102	92.248741
846.658203	286.003174
845.488281	-41.885880
844.317383	-2.593869
843.146484	155.267105
841.975586	69.240761
840.803711	74.949486
839.631836	-15.480071
838.459961	26.017286
837.287109	-4.014154
836.114258	44.167477
834.941406	83.393005
833.768555	10.941991
832.594727	199.742035
831.420898	118.368500
830.247070	150.841202
829.072266	203.375320
827.898438	106.437302
826.722656	170.099915
825.547852	200.286072
824.372070	29.849720
823.196289	113.524971
822.020508	206.065048
820.844727	-11.046328
819.667969	90.371864
818.491211	107.134331
817.313477	-2.988535
816.136719	-55.213268
814.958984	137.293045
813.781250	20.537073
812.602539	-13.900265
811.423828	27.251894
810.245117	-0.529023
809.066406	5.020555
807.886719	61.649014
806.707031	-48.340481
805.527344	-160.513916
804.346680	-143.891953
803.166992	-31.859241
801.985352	-128.473770
800.804688	-180.693237
799.623047	-102.051636
798.441406	-54.509285
797.259766	-128.932892
796.078125	-81.445465
794.895508	-84.963234
793.712891	17.831911
792.529297	-134.134933
791.346680	-15.920839
790.163086	22.524055
788.978516	3.386799
787.794922	28.487923
786.610352	-96.868393
785.425781	-9.878488
784.241211	110.212196
783.055664	88.748634
781.870117	49.590260
780.684570	45.777317
779.498047	88.329079
778.311523	-12.712771
777.125000	171.088043
775.938477	116.377777
774.750977	70.494553
773.563477	-54.822067
772.375977	2.977554
771.187500	-80.416435
769.999023	-117.497749
768.810547	41.590923
767.622070	11.055523
766.432617	-72.370361
765.243164	55.674702
764.053711	53.703358
762.863281	106.746544
761.672852	190.553009
760.482422	162.061249
759.291992	126.954391
758.100586	228.210617
756.909180	195.248276
755.717773	65.538643
754.525391	50.159508
753.333008	-35.560009
752.140625	-2.629053
750.948242	-13.670023
749.754883	16.990063
748.561523	8.090651
747.368164	3.559195
746.173828	-7.580250
744.979492	209.422623
743.785156	121.420120
742.590820	50.976021
741.395508	142.772064
740.200195	30.660786
739.003906	203.445511
737.808594	-7.261167
736.612305	95.314110
735.416016	-23.347086
734.218750	72.568336
733.021484	65.546425
731.824219	23.493872
730.626953	130.202148
729.428711	46.553204
728.230469	81.002449
727.032227	117.601181
725.833984	169.462234
724.634766	136.058838
723.435547	152.898315
722.235352	193.735168
721.036133	256.371643
719.835938	72.274246
718.635742	292.019196
717.434570	107.966011
716.233398	168.315002
715.032227	82.493118
713.831055	182.040054
712.628906	150.726440
711.426758	132.490982
710.224609	5.304113
709.021484	93.831459
707.818359	180.128983
706.615234	100.890259
705.412109	30.387506
704.208008	16.494856
703.003906	161.442154
701.799805	-0.417327
700.594727	33.532249
699.389648	58.762459
698.184570	110.062622
696.979492	33.105839
695.773438	45.268204
694.567383	-153.296082
693.361328	-56.399250
692.154297	75.191696
690.947266	76.470818
689.740234	30.003296
688.533203	-229.083679
687.325195	-86.727524
686.117188	-0.823853
684.909180	-103.598541
683.700195	29.966068
682.491211	46.439636
681.282227	10.908280
680.072266	33.887669
678.863281	-90.407944
677.653320	-104.211563
676.442383	14.048707
675.232422	-103.640991
674.021484	-78.459976
672.810547	204.145599
671.598633	211.959366
670.386719	100.856911
669.174805	-62.064636
667.962891	19.321114
666.750000	-13.839478
665.537109	-5.927841
664.324219	-23.924124
663.110352	186.978104
661.897461	-5.885925
660.683594	12.858496
659.468750	-78.437363
658.254883	-22.984861
657.040039	94.999825
655.824219	64.162750
654.609375	18.264498
653.393555	58.609802
652.177734	-45.417755
650.960938	-26.592688
649.745117	28.850643
648.528320	-6.155245
647.311523	1.921853
646.093750	59.507893
644.875977	194.542145
643.658203	110.096748
642.440430	113.881958
641.221680	-88.751251
640.002930	-5.363961
638.784180	103.784103
637.564453	32.390373
636.344727	-13.185637
635.125000	-28.667295
633.905273	50.342525
632.684570	52.031593
631.463867	-17.108156
630.243164	63.989525
629.021484	7.745477
627.799805	9.432549
626.578125	30.410593
625.356445	137.123825
624.133789	115.174698
622.911133	91.079735
621.688477	60.551804
620.464844	203.510803
619.241211	-41.208294
618.017578	-11.804646
616.793945	28.259726
615.569336	19.055914
614.344727	-24.407799
613.120117	-18.693993
611.894531	-96.424530
610.668945	-3.127675
609.443359	-29.621397
608.216797	-66.842163
606.991211	-91.283302
605.764648	52.967747
604.537109	100.986664
