# Supplementary material for: Raman spectroscopy accurately differentiates mucosal healing from non-healing and biochemical changes following biological therapy in inflammatory bowel disease
Source: PLoS One. 2021 Jun 2;16(6):e0252210. doi: 10.1371/journal.pone.0252210 (PMC8172032; doi:10.1371/journal.pone.0252210)
Supplement: S4 Dataset — (ZIP) [file pone.0252210.s006.zip › CD Mucosal healing/OC011 post treatment-2_base sub CR removed_2__X_-11936.7__Y_286.434__Z_-7194.17__Time_23.txt]

1714.705078	928.929382
1713.728516	-211.732224
1712.751953	117.700043
1711.774414	231.375061
1710.797852	-151.717026
1709.820313	-433.903748
1708.842773	-628.495239
1707.864258	-111.500366
1706.886719	152.641968
1705.908203	412.797485
1704.929688	224.679489
1703.950195	246.871399
1702.971680	-61.017452
1701.992188	-164.030182
1701.012695	7.383066
1700.033203	-73.801155
1699.052734	236.742462
1698.073242	185.247375
1697.092773	-362.001495
1696.112305	131.787384
1695.130859	-86.609589
1694.150391	-188.533646
1693.168945	-660.320984
1692.187500	-225.615860
1691.206055	485.104858
1690.223633	-532.352112
1689.241211	-139.564911
1688.258789	-937.862000
1687.276367	361.256317
1686.293945	24.172636
1685.310547	-556.917053
1684.327148	94.488686
1683.343750	-41.813438
1682.360352	14.832805
1681.375977	37.800190
1680.392578	-9.913342
1679.408203	-40.717266
1678.423828	-549.468445
1677.438477	376.874573
1676.453125	-478.320526
1675.468750	242.255234
1674.482422	-100.283798
1673.497070	-308.714630
1672.511719	-19.196341
1671.525391	-79.774757
1670.539063	-282.907837
1669.552734	14.163465
1668.565430	388.786957
1667.578125	-66.833580
1666.591797	646.377380
1665.603516	428.457855
1664.616211	341.467468
1663.627930	485.841034
1662.640625	599.138916
1661.652344	601.596191
1660.663086	106.311234
1659.674805	812.348572
1658.685547	1303.986938
1657.696289	1147.072388
1656.707031	943.131775
1655.717773	668.348389
1654.727539	274.996063
1653.737305	43.755131
1652.747070	315.793823
1651.756836	170.257126
1650.765625	167.929504
1649.775391	28.662653
1648.784180	521.537476
1647.792969	76.404175
1646.800781	564.432678
1645.809570	645.917236
1644.817383	310.325806
1643.825195	-98.726608
1642.832031	-639.380310
1641.839844	-342.741669
1640.846680	-307.292023
1639.853516	-10.409218
1638.860352	-415.007965
1637.867188	-671.518372
1636.873047	-157.983948
1635.878906	-58.290581
1634.884766	-129.750534
1633.890625	-314.293030
1632.895508	-585.631653
1631.900391	-406.371063
1630.905273	396.927307
1629.910156	-432.055359
1628.915039	84.252815
1627.918945	-94.320732
1626.922852	-693.638245
1625.926758	-403.681732
1624.930664	632.957642
1623.933594	-499.750854
1622.937500	1372.317627
1621.940430	1122.888550
1620.942383	219.293594
1619.945313	25.361183
1618.947266	346.091064
1617.949219	141.544250
1616.951172	821.615906
1615.953125	708.802856
1614.954102	231.154755
1613.956055	-390.529785
1612.957031	569.273682
1611.957031	534.711304
1610.958008	413.652893
1609.958008	122.060768
1608.958984	393.930573
1607.958008	445.276764
1606.958008	51.301395
1605.958008	-209.116058
1604.957031	-275.955719
1603.956055	-295.824463
1602.955078	-54.191154
1601.953125	-147.832520
1600.951172	-414.284088
1599.950195	-296.283722
1598.947266	-95.091888
1597.945313	694.061584
1596.942383	424.076111
1595.940430	-34.046219
1594.937500	406.328186
1593.933594	470.067810
1592.930664	-1262.878174
1591.926758	-580.595459
1590.922852	-593.154785
1589.918945	-303.272095
1588.915039	87.961800
1587.910156	-306.487305
1586.906250	-28.119555
1585.901367	184.548309
1584.895508	-353.996246
1583.890625	-178.423264
1582.884766	22.726267
1581.878906	142.721420
1580.873047	264.965210
1579.867188	71.782745
1578.860352	612.381592
1577.854492	-328.404083
1576.847656	-14.976584
1575.839844	-87.143600
1574.833008	-102.272011
1573.825195	116.195862
1572.817383	-146.724747
1571.809570	32.011517
1570.801758	-260.034210
1569.792969	-313.350464
1568.784180	136.954803
1567.775391	-356.025513
1566.766602	430.989197
1565.757813	-797.189087
1564.748047	323.606842
1563.738281	-173.041306
1562.728516	95.507088
1561.718750	54.939686
1560.708008	-525.451843
1559.697266	242.259811
1558.686523	81.325195
1557.675781	376.229462
1556.665039	-1192.245239
1555.653320	-421.354797
1554.641602	100.252167
1553.629883	-445.501221
1552.617188	-411.589905
1551.605469	87.971542
1550.592773	-618.971375
1549.580078	-164.346619
1548.567383	-196.495956
1547.553711	376.026886
1546.541016	493.069977
1545.527344	190.867477
1544.513672	534.555847
1543.499023	849.237000
1542.485352	367.964813
1541.470703	462.393585
1540.456055	99.442619
1539.441406	61.614918
1538.425781	-66.972580
1537.410156	480.287903
1536.394531	358.821594
1535.378906	765.866333
1534.363281	842.378784
1533.346680	995.772156
1532.331055	659.199646
1531.314453	188.343323
1530.296875	606.206421
1529.280273	560.053101
1528.262695	577.923828
1527.245117	574.913818
1526.227539	821.355530
1525.209961	1136.925049
1524.191406	363.503296
1523.172852	-103.688347
1522.154297	48.948418
1521.135742	916.199463
1520.116211	-304.976746
1519.097656	-389.592682
1518.078125	-389.689148
1517.058594	121.284851
1516.038086	25.443708
1515.018555	828.479492
1513.998047	97.866112
1512.977539	-93.516556
1511.956055	-192.741943
1510.935547	92.930237
1509.914063	216.519791
1508.892578	91.079269
1507.871094	73.223335
1506.849609	229.535431
1505.827148	-380.949005
1504.804688	-127.676758
1503.782227	250.888809
1502.759766	75.800011
1501.736328	-194.251663
1500.713867	22.320265
1499.690430	-805.981750
1498.666016	492.785187
1497.642578	-348.307617
1496.618164	-145.461151
1495.594727	-32.197533
1494.569336	-136.735458
1493.544922	111.654945
1492.520508	-72.194420
1491.495117	-23.592426
1490.469727	-31.328402
1489.444336	-343.146729
1488.417969	65.237457
1487.392578	1129.740112
1486.366211	-53.027954
1485.339844	-199.058960
1484.312500	425.463135
1483.286133	373.688629
1482.258789	204.431595
1481.231445	315.730896
1480.204102	289.263977
1479.175781	28.143879
1478.148438	154.629974
1477.120117	1030.052124
1476.091797	1021.089783
1475.062500	1679.309082
1474.034180	707.656372
1473.004883	1108.524536
1471.975586	1325.983154
1470.946289	1067.475220
1469.916016	2862.223389
1468.885742	1975.109375
1467.855469	1828.498047
1466.825195	1943.863403
1465.794922	1563.523193
1464.763672	1475.544312
1463.732422	1512.167114
1462.701172	1871.475220
1461.669922	1687.145264
1460.638672	1302.338745
1459.606445	1478.747925
1458.574219	1944.518799
1457.541992	1750.359497
1456.508789	1863.259399
1455.476563	1443.613770
1454.443359	2162.849854
1453.410156	2407.737549
1452.375977	2117.595215
1451.342773	2076.191650
1450.308594	2267.939209
1449.274414	1861.826050
1448.240234	2236.137939
1447.206055	1615.223145
1446.170898	2652.916016
1445.135742	2389.234863
1444.100586	2659.793457
1443.064453	2851.817383
1442.029297	1913.289917
1440.993164	2131.001953
1439.957031	2020.064087
1438.920898	2834.589844
1437.883789	2329.477539
1436.847656	2085.161133
1435.810547	1444.339600
1434.773438	2241.200439
1433.735352	1100.861084
1432.698242	940.925781
1431.660156	465.610443
1430.622070	301.117126
1429.583008	1468.985962
1428.544922	1504.021851
1427.505859	696.770752
1426.466797	333.855194
1425.427734	553.653320
1424.387695	-325.465729
1423.348633	-185.809113
1422.308594	-381.203888
1421.268555	-276.544678
1420.227539	-71.070854
1419.187500	-575.357727
1418.146484	-565.808472
1417.105469	382.712067
1416.064453	264.222015
1415.022461	-1033.923218
1413.980469	-485.198761
1412.939453	-399.034119
1411.896484	122.039879
1410.854492	-887.441711
1409.811523	-227.768768
1408.768555	547.456726
1407.725586	307.814697
1406.682617	214.182022
1405.638672	-449.193329
1404.595703	-705.270813
1403.551758	218.491013
1402.506836	-667.108643
1401.462891	-34.218777
1400.417969	365.297363
1399.373047	235.818817
1398.328125	339.831116
1397.283203	1293.757324
1396.237305	1059.628662
1395.191406	134.385254
1394.145508	186.715454
1393.099609	344.495056
1392.052734	216.928345
1391.006836	-581.062622
1389.959961	736.258179
1388.912109	331.689148
1387.865234	402.993958
1386.817383	546.972839
1385.769531	-196.531418
1384.721680	-191.909286
1383.673828	-247.004349
1382.625000	637.718018
1381.576172	-254.041718
1380.527344	-6.080460
1379.478516	-342.335846
1378.429688	310.582520
1377.379883	-124.976944
1376.330078	273.512390
1375.280273	3.393865
1374.229492	242.500992
1373.178711	7.890499
1372.128906	-101.538452
1371.077148	210.467300
1370.026367	-0.690599
1368.974609	-366.077118
1367.923828	-65.723381
1366.871094	-432.981995
1365.819336	-563.096069
1364.767578	163.597458
1363.714844	-720.393616
1362.662109	71.202362
1361.609375	-406.272064
1360.555664	22.160473
1359.501953	378.567383
1358.448242	-70.584007
1357.394531	-516.779602
1356.340820	-390.833374
1355.286133	309.264465
1354.231445	-585.701721
1353.176758	-1229.139893
1352.122070	52.588741
1351.066406	-808.770508
1350.011719	-1302.010254
1348.956055	428.783783
1347.899414	131.829361
1346.843750	624.222534
1345.787109	933.019897
1344.730469	403.830719
1343.673828	574.215332
1342.616211	1014.842773
1341.559570	449.556000
1340.501953	808.742371
1339.444336	739.525085
1338.385742	531.792908
1337.328125	1205.901978
1336.269531	1043.179199
1335.210938	1073.808960
1334.152344	597.429504
1333.092773	1331.039795
1332.033203	877.417297
1330.973633	1059.699829
1329.914063	448.572144
1328.853516	1244.159302
1327.793945	431.062592
1326.733398	1379.909912
1325.672852	789.758179
1324.611328	1432.233276
1323.549805	1356.172607
1322.489258	1174.318970
1321.426758	962.932190
1320.365234	1284.855835
1319.302734	1577.142944
1318.241211	1928.780640
1317.177734	1555.359741
1316.115234	2131.439453
1315.052734	2005.053101
1313.989258	2014.328735
1312.925781	1183.710571
1311.862305	1415.179810
1310.797852	2070.161621
1309.733398	627.474792
1308.668945	1501.740967
1307.604492	1728.581909
1306.540039	1699.603638
1305.474609	1847.810547
1304.409180	1619.832764
1303.343750	2014.166748
1302.277344	1877.411377
1301.211914	2404.515625
1300.145508	2223.773926
1299.079102	2814.627930
1298.011719	1921.802002
1296.945313	2554.462646
1295.877930	2452.843018
1294.810547	1781.946411
1293.743164	2338.426025
1292.674805	1783.303467
1291.606445	1758.363037
1290.538086	2162.679443
1289.469727	2277.608643
1288.400391	2083.673096
1287.332031	2240.427246
1286.262695	1958.560303
1285.193359	2247.652344
1284.123047	1978.241943
1283.052734	1696.799805
1281.982422	1391.072510
1280.912109	2218.728516
1279.841797	1744.327148
1278.770508	1387.563965
1277.699219	1361.205688
1276.627930	1195.530396
1275.556641	1868.565918
1274.484375	781.414795
1273.412109	530.546509
1272.339844	1068.989014
1271.267578	1416.723511
1270.194336	2074.399658
1269.121094	956.815002
1268.047852	1309.278687
1266.974609	780.584534
1265.900391	1447.663940
1264.827148	636.254395
1263.752930	1954.315674
1262.677734	991.876160
1261.603516	1190.360474
1260.528320	935.354004
1259.453125	1920.793945
1258.377930	1300.333862
1257.301758	828.655762
1256.226563	970.933838
1255.150391	1244.551025
1254.073242	1147.973389
1252.997070	1083.156128
1251.919922	1728.716919
1250.842773	1400.999146
1249.765625	1576.828369
1248.688477	1560.499023
1247.610352	1383.631348
1246.532227	1177.662598
1245.454102	648.605835
1244.375000	253.300552
1243.296875	722.826416
1242.217773	796.255310
1241.138672	605.008850
1240.058594	823.911011
1238.979492	380.322754
1237.899414	1392.425659
1236.819336	478.204010
1235.738281	526.966309
1234.658203	1402.479858
1233.577148	2168.410889
1232.496094	1329.697021
1231.415039	1089.742432
1230.333008	1099.246704
1229.250977	1493.772461
1228.168945	1444.974121
1227.086914	1643.053223
1226.003906	1523.881348
1224.920898	1378.068115
1223.837891	1285.502686
1222.754883	716.449097
1221.670898	-29.001974
1220.587891	291.995453
1219.503906	540.186462
1218.418945	1133.679321
1217.334961	649.444946
1216.250000	474.431976
1215.165039	347.734772
1214.080078	542.102356
1212.994141	277.625702
1211.908203	-365.663055
1210.822266	1213.282104
1209.736328	376.960571
1208.649414	1631.650757
1207.563477	556.762268
1206.476563	974.274841
1205.388672	957.656738
1204.301758	47.177032
1203.213867	-0.699930
1202.125977	625.683716
1201.038086	35.796429
1199.949219	-123.098473
1198.861328	6.877945
1197.772461	-205.028580
1196.682617	-672.005676
1195.593750	-1461.049072
1194.503906	-234.881760
1193.414063	-896.501465
1192.324219	-562.876770
1191.233398	-638.040894
1190.143555	444.776550
1189.052734	-497.819153
1187.960938	72.672356
1186.870117	-509.447021
1185.778320	-1367.509399
1184.686523	-1716.527588
1183.594727	-719.516357
1182.501953	-896.055603
1181.410156	-62.889771
1180.317383	-98.194618
1179.223633	-205.531754
1178.130859	-145.067291
1177.037109	-389.054962
1175.943359	274.836792
1174.849609	102.562325
1173.754883	-127.238976
1172.661133	-153.467209
1171.566406	507.045959
1170.470703	-318.776215
1169.375977	-859.536743
1168.280273	-603.770203
1167.184570	-233.410156
1166.088867	-1201.986206
1164.992188	-1558.420898
1163.895508	-416.538208
1162.798828	94.085548
1161.702148	81.374092
1160.605469	266.813751
1159.507813	542.763428
1158.410156	644.290100
1157.311523	153.862259
1156.213867	1121.377319
1155.115234	554.661072
1154.016602	217.077362
1152.917969	-246.746506
1151.818359	731.611450
1150.718750	241.530975
1149.619141	-429.438629
1148.519531	-190.201126
1147.418945	-294.099823
1146.319336	249.700287
1145.217773	452.679962
1144.117188	1038.801270
1143.015625	582.437988
1141.915039	233.393677
1140.813477	626.417297
1139.710938	293.996246
1138.609375	625.012207
1137.506836	335.526947
1136.404297	504.748535
1135.300781	882.865906
1134.197266	4.461938
1133.094727	366.010071
1131.990234	-611.615967
1130.886719	-591.908508
1129.782227	690.086060
1128.677734	1105.653687
1127.573242	1015.875854
1126.468750	1025.755859
1125.363281	421.608826
1124.257813	381.845398
1123.152344	972.469055
1122.045898	608.060791
1120.940430	419.219238
1119.833984	931.368713
1118.726563	214.575577
1117.620117	650.906677
1116.512695	-344.603577
1115.405273	-220.560623
1114.297852	-53.929504
1113.189453	10.950035
1112.082031	158.706284
1110.972656	-494.952637
1109.864258	-51.664829
1108.755859	-411.754181
1107.646484	586.518433
1106.537109	101.406212
1105.426758	-246.523285
1104.317383	43.215843
1103.207031	-167.447983
1102.096680	98.706612
1100.985352	-114.064560
1099.875000	168.707550
1098.763672	-406.812927
1097.652344	-805.139587
1096.540039	246.109070
1095.427734	359.294189
1094.315430	154.575974
1093.203125	550.630249
1092.090820	172.023483
1090.977539	302.138123
1089.864258	679.459412
1088.750977	-834.930603
1087.636719	243.741776
1086.522461	54.476845
1085.408203	448.591034
1084.293945	440.728943
1083.179688	19.441374
1082.064453	1088.128052
1080.949219	321.881836
1079.833008	516.665527
1078.717773	1176.550049
1077.601563	723.566345
1076.485352	1836.400269
1075.368164	1731.093384
1074.251953	1288.324219
1073.134766	848.266235
1072.016602	565.658325
1070.899414	1057.083618
1069.781250	421.138916
1068.663086	823.742493
1067.544922	83.194962
1066.426758	-0.953144
1065.307617	907.920105
1064.188477	1395.247437
1063.068359	599.979492
1061.949219	1534.601196
1060.829102	817.400757
1059.708984	1026.981812
1058.588867	1218.019531
1057.467773	523.184570
1056.346680	1259.344971
1055.225586	535.004150
1054.104492	411.681000
1052.982422	234.937759
1051.860352	338.781799
1050.738281	349.481934
1049.615234	-10.680017
1048.492188	640.020996
1047.369141	434.556763
1046.246094	355.445923
1045.123047	889.957092
1043.999023	1049.154541
1042.875000	33.886719
1041.750000	-710.328430
1040.625977	-7.080935
1039.500977	-214.587128
1038.375977	-107.281555
1037.250000	-216.270020
1036.125000	701.635803
1034.999023	-21.121778
1033.873047	-682.697632
1032.746094	-859.899475
1031.619141	128.335663
1030.492188	581.775635
1029.365234	-666.030457
1028.237305	-481.514374
1027.110352	-1379.275146
1025.982422	-915.224548
1024.853516	-680.984741
1023.725586	-209.610352
1022.596680	-295.198761
1021.467773	-934.971985
1020.337891	-488.375214
1019.208008	-380.256348
1018.078125	-137.301468
1016.948242	-58.681126
1015.818359	-292.612793
1014.687500	-58.024532
1013.556641	-221.641495
1012.425781	-1040.275146
1011.293945	-311.321472
1010.162109	49.571236
1009.030273	450.044312
1007.898438	498.973480
1006.765625	453.385864
1005.632813	852.303101
1004.500000	1977.522461
1003.366211	1696.947021
1002.233398	2366.897217
1001.099609	1453.991089
999.964844	1352.761475
998.831055	649.197815
997.696289	-208.407532
996.561523	862.510132
995.425781	-21.690907
994.291016	1404.850464
993.155273	1218.444946
992.019531	462.842773
990.882813	976.215881
989.747070	959.547058
988.610352	521.446411
987.472656	579.336060
986.335938	709.071228
985.198242	-167.439041
984.060547	216.458481
982.921875	874.468933
981.784180	770.772156
980.645508	402.858032
979.506836	493.315399
978.367188	285.069214
977.228516	47.467884
976.088867	182.753815
974.948242	1421.551147
973.808594	651.861938
972.667969	693.821228
971.527344	855.592651
970.385742	870.665649
969.245117	151.507706
968.103516	725.225037
966.961914	530.323364
965.819336	-100.019608
964.677734	497.379364
963.534180	-113.627380
962.391602	963.336182
961.249023	880.416504
960.105469	1235.527100
958.961914	933.326782
957.817383	755.276245
956.673828	-200.852982
955.529297	-318.338928
954.383789	344.987549
953.239258	262.426941
952.093750	216.812286
950.948242	-423.106873
949.802734	-934.350220
948.656250	-455.205261
947.509766	529.138855
946.363281	-447.181549
945.216797	-463.264740
944.069336	-389.975494
942.921875	-263.926361
941.774414	-596.465820
940.625977	970.260681
939.478516	387.170380
938.330078	559.696106
937.180664	579.583618
936.032227	1368.170166
934.882813	622.452332
933.732422	604.347473
932.583008	278.941101
931.432617	256.887360
930.282227	961.601013
929.131836	-430.814209
927.980469	-263.033081
926.830078	-1050.926147
925.677734	-657.396301
924.526367	-559.521118
923.374023	-977.753052
922.221680	-1170.476318
921.069336	-424.087708
919.916992	-634.640198
918.763672	443.364319
917.610352	-707.350098
916.456055	213.808716
915.302734	221.981201
914.148438	647.983093
912.994141	295.537476
911.838867	224.721298
910.683594	-13.774076
909.528320	451.029022
908.373047	251.420715
907.216797	602.837769
906.061523	725.339539
904.904297	664.343811
903.748047	503.840973
902.590820	-591.772766
901.433594	325.958099
900.276367	-850.395325
899.118164	-292.692627
897.960938	-352.813812
896.802734	127.747704
895.643555	-549.702515
894.484375	545.712158
893.325195	53.937588
892.166016	260.701019
891.006836	1077.385864
889.846680	477.492065
888.686523	586.958435
887.526367	-283.425415
886.365234	422.043701
885.204102	-181.633148
884.042969	162.489883
882.880859	468.084839
881.719727	-755.339172
880.556641	470.045410
879.394531	633.255920
878.232422	1571.511353
877.069336	794.827332
875.905273	354.024902
874.742188	386.253906
873.578125	767.318726
872.414063	1368.704956
871.250000	1105.639648
870.084961	984.310608
868.920898	1128.352539
867.754883	1667.904663
866.589844	1860.938965
865.423828	1687.368408
864.257813	1560.944946
863.091797	432.536591
861.924805	1397.674438
860.758789	2070.338623
859.590820	1105.979126
858.423828	2247.117188
857.255859	1617.148926
856.087891	1222.858887
854.919922	2438.849854
853.751953	2351.365234
852.583008	1956.592163
851.414063	1962.956055
850.244141	2556.127686
849.075195	1556.137695
847.905273	2126.286865
846.734375	2315.287842
845.564453	787.078430
844.393555	1246.615234
843.222656	2045.794312
842.051758	1341.156982
840.879883	2061.123535
839.708008	1711.763062
838.536133	1985.944946
837.363281	2031.761353
836.190430	1458.391235
835.017578	2039.845581
833.844727	1640.369507
832.670898	1644.867310
831.497070	1441.487915
830.323242	987.961548
829.149414	1763.674561
827.974609	1236.030884
826.799805	1109.743408
825.624023	862.778076
824.449219	916.535583
823.273438	477.436005
822.097656	15.943930
820.920898	409.618713
819.744141	125.816368
818.567383	-400.856476
817.390625	407.847565
816.212891	-183.887512
815.035156	-435.297760
813.857422	963.411621
812.679688	446.535614
811.500977	109.601578
810.322266	188.093964
809.142578	-342.694397
807.963867	-1122.353271
806.784180	-587.186279
805.603516	53.914421
804.423828	-135.873154
803.243164	459.724518
802.062500	788.398254
800.881836	-76.945656
799.700195	-886.827576
798.518555	-865.180298
797.336914	-442.643829
796.154297	-911.660522
794.972656	-452.358887
793.789063	-698.161865
792.606445	-1409.268921
791.422852	-202.909698
790.240234	595.243225
789.055664	560.436584
787.872070	1018.756226
786.687500	-122.888329
785.502930	1075.528564
784.317383	152.595444
783.132813	1424.862915
781.947266	1535.895752
780.761719	1783.533936
779.575195	1423.225220
778.388672	369.294922
777.202148	227.419235
776.015625	1663.602661
774.828125	616.011597
773.640625	-69.558022
772.453125	839.727173
771.264648	1483.611694
770.076172	1242.767822
768.887695	1438.201538
767.699219	1117.590698
766.509766	1341.007935
765.320313	1612.518188
764.130859	75.627922
762.940430	780.488220
761.750977	848.677429
760.559570	1361.040649
759.369141	975.325867
758.177734	1612.343628
756.986328	949.177002
755.794922	1275.474976
754.603516	1137.636353
753.411133	1184.218994
752.218750	310.041595
751.025391	668.302673
749.832031	213.727936
748.638672	488.092468
747.445313	-282.609863
746.250977	564.179138
745.057617	1191.091064
743.862305	1569.640625
742.667969	283.567780
741.472656	-274.176727
740.277344	-224.599365
739.082031	331.076172
737.885742	-46.903744
736.689453	181.955017
735.493164	434.757294
734.296875	-243.016953
733.099609	289.832306
731.902344	505.143463
730.705078	672.224976
729.506836	-429.379028
728.308594	426.654480
727.110352	-276.428314
725.911133	198.917221
724.712891	-728.721802
723.513672	273.154083
722.313477	136.666519
721.113281	-486.595856
719.914063	-764.482361
718.712891	308.822083
717.512695	397.698456
716.311523	837.866394
715.110352	457.929657
713.909180	612.572021
712.707031	464.261627
711.504883	505.835907
710.302734	1098.900391
709.099609	1447.876831
707.896484	1304.710938
706.693359	700.227112
705.490234	459.842804
704.286133	951.105042
703.082031	1161.708496
701.877930	-709.367065
700.672852	1350.769165
699.468750	907.570801
698.262695	1173.502197
697.057617	183.478714
695.851563	645.709595
694.645508	1179.776733
693.439453	430.392334
692.232422	159.385361
691.026367	-245.656372
689.818359	-374.545197
688.611328	-502.937103
687.403320	501.504364
686.195313	1135.028076
684.987305	34.015686
683.778320	-467.766907
682.569336	-197.307571
681.360352	136.320602
680.151367	-1414.455933
678.941406	-689.996826
677.731445	58.409359
676.521484	-799.343933
675.310547	330.539185
674.099609	-608.201660
672.888672	-235.096954
671.677734	-519.178040
670.465820	174.662292
669.253906	194.174637
668.041016	438.887177
666.829102	85.439056
665.616211	-632.487366
664.403320	289.619110
663.189453	-345.090454
661.975586	-102.623177
660.761719	62.481659
659.547852	-466.863190
658.333008	-587.837585
657.118164	445.498657
655.903320	-364.835663
654.688477	216.036285
653.472656	107.306145
652.256836	-63.514015
651.040039	-473.062775
649.824219	-1187.913818
648.607422	203.717560
647.389648	393.732147
646.172852	818.519043
644.955078	412.719269
643.737305	758.113953
642.519531	580.878113
641.300781	928.518494
640.082031	78.670113
638.863281	37.424465
637.643555	894.423828
636.423828	633.922302
635.204102	1022.130615
633.984375	488.898254
632.763672	-329.765564
631.542969	474.431854
630.322266	996.927368
629.100586	1838.551270
627.878906	-40.191460
626.657227	646.222961
625.435547	223.518967
624.212891	1221.562866
622.990234	1037.866577
621.767578	581.553223
620.543945	820.885925
619.320313	322.698029
618.096680	795.901245
616.873047	-71.923645
615.648438	251.597488
614.423828	1014.648010
613.199219	-285.762787
611.973633	427.602081
610.748047	-40.846703
609.522461	-1175.281372
608.296875	213.122284
607.070313	240.395813
605.843750	-283.028351
604.617188	-521.883362
