# Supplementary material for: Raman spectroscopy accurately differentiates mucosal healing from non-healing and biochemical changes following biological therapy in inflammatory bowel disease
Source: PLoS One. 2021 Jun 2;16(6):e0252210. doi: 10.1371/journal.pone.0252210 (PMC8172032; doi:10.1371/journal.pone.0252210)
Supplement: S4 Dataset — (ZIP) [file pone.0252210.s006.zip › CD Mucosal healing/EC040-1_base sub CR removed_50__X_-10544.3__Y_37150.1__Z_-58.7305__Time_565.txt]

1714.640625	127.543404
1713.664063	56.183220
1712.687500	-118.316818
1711.709961	-43.157967
1710.733398	-45.532181
1709.755859	110.440857
1708.778320	175.468643
1707.799805	-83.483902
1706.821289	-26.013596
1705.843750	-27.212229
1704.864258	-103.162659
1703.885742	-47.645721
1702.907227	32.190235
1701.927734	141.662003
1700.948242	56.086506
1699.968750	-69.296242
1698.988281	16.845261
1698.007813	47.086609
1697.028320	-5.238203
1696.046875	62.930214
1695.066406	-39.594643
1694.084961	184.000427
1693.104492	276.960175
1692.123047	234.000351
1691.140625	268.717712
1690.159180	58.241905
1689.176758	96.210205
1688.194336	339.800201
1687.211914	282.257385
1686.228516	400.945984
1685.246094	381.284363
1684.262695	391.204773
1683.279297	356.108551
1682.295898	302.659332
1681.311523	348.018372
1680.327148	374.993408
1679.342773	426.182281
1678.358398	371.176697
1677.374023	361.689972
1676.388672	379.058258
1675.403320	540.280701
1674.417969	587.370483
1673.432617	741.019897
1672.446289	623.784912
1671.459961	658.296997
1670.473633	671.794983
1669.487305	712.091797
1668.500977	795.097473
1667.513672	796.008972
1666.526367	807.774841
1665.539063	779.972839
1664.550781	691.394165
1663.563477	804.656921
1662.575195	833.236572
1661.586914	875.282227
1660.598633	883.074585
1659.609375	928.168152
1658.620117	1026.438843
1657.631836	873.265381
1656.641602	911.006897
1655.652344	858.929443
1654.662109	878.530029
1653.672852	813.643677
1652.681641	894.473938
1651.691406	581.344360
1650.701172	622.899414
1649.709961	635.525330
1648.718750	481.790344
1647.727539	595.212402
1646.735352	492.087372
1645.744141	431.442505
1644.751953	365.695160
1643.759766	199.795532
1642.766602	261.140686
1641.774414	298.857605
1640.781250	252.257950
1639.788086	319.255615
1638.794922	164.806839
1637.801758	87.027519
1636.807617	99.040169
1635.813477	179.699997
1634.819336	31.180565
1633.825195	30.379555
1632.830078	92.900917
1631.834961	-110.478218
1630.839844	-166.224869
1629.844727	-21.793333
1628.849609	109.509567
1627.853516	-109.101784
1626.857422	-101.301857
1625.861328	72.266663
1624.865234	-119.652649
1623.868164	38.219917
1622.871094	-37.822548
1621.874023	-82.232689
1620.876953	36.320580
1619.879883	168.014069
1618.881836	92.249565
1617.883789	-28.061876
1616.885742	-64.278976
1615.887695	59.643871
1614.888672	-102.431763
1613.889648	16.273294
1612.890625	242.483963
1611.891602	164.477463
1610.892578	57.695610
1609.892578	37.467590
1608.892578	85.394882
1607.892578	12.811506
1606.892578	-80.680878
1605.891602	-19.630774
1604.890625	7.364662
1603.889648	-2.292002
1602.888672	-132.319229
1601.887695	12.415122
1600.885742	89.069839
1599.883789	40.154911
1598.881836	93.217682
1597.879883	-26.281851
1596.876953	-28.145706
1595.874023	-37.868546
1594.871094	-47.610329
1593.868164	-67.821014
1592.864258	-93.277130
1591.861328	-134.414444
1590.857422	-112.930275
1589.853516	-101.929192
1588.848633	-106.629036
1587.844727	47.743862
1586.839844	1.204043
1585.834961	27.640459
1584.830078	-71.101929
1583.824219	114.207817
1582.819336	51.863602
1581.813477	91.081444
1580.807617	93.763969
1579.800781	135.440948
1578.794922	52.085636
1577.788086	36.370380
1576.781250	90.855469
1575.773438	197.279129
1574.766602	-99.565826
1573.758789	102.932121
1572.750977	120.678940
1571.743164	125.348923
1570.735352	36.386417
1569.726563	53.909462
1568.718750	133.695892
1567.708984	-54.140228
1566.700195	-42.037243
1565.691406	-40.404327
1564.681641	155.797806
1563.671875	-138.596481
1562.662109	39.214508
1561.652344	84.582848
1560.641602	5.367054
1559.630859	32.396130
1558.620117	69.693680
1557.609375	187.222824
1556.597656	86.966431
1555.586914	-31.465296
1554.575195	-98.145889
1553.563477	-22.478468
1552.550781	172.139359
1551.539063	24.947546
1550.526367	97.667488
1549.513672	87.475708
1548.500977	-10.746758
1547.487305	209.044159
1546.473633	193.374496
1545.459961	154.352493
1544.446289	146.263153
1543.432617	47.651318
1542.417969	-79.435760
1541.404297	131.766098
1540.389648	-23.879005
1539.374023	-42.739426
1538.359375	-90.071808
1537.343750	58.624252
1536.328125	13.672043
1535.312500	4.753444
1534.296875	55.054779
1533.280273	61.403156
1532.263672	0.634576
1531.247070	-55.047924
1530.230469	87.592911
1529.212891	13.688194
1528.196289	71.076683
1527.178711	38.219337
1526.160156	92.802513
1525.142578	64.918030
1524.124023	13.786699
1523.106445	37.202396
1522.087891	194.260651
1521.068359	-150.303162
1520.049805	-39.728260
1519.030273	24.434490
1518.010742	55.073544
1516.991211	18.808914
1515.971680	82.659073
1514.951172	77.044975
1513.930664	86.755402
1512.910156	-31.979664
1511.889648	-101.980492
1510.868164	43.510086
1509.846680	-93.350563
1508.826172	21.146025
1507.803711	66.257729
1506.782227	-75.881447
1505.759766	-125.764900
1504.737305	11.382388
1503.714844	-179.570221
1502.692383	11.179285
1501.668945	-282.290558
1500.646484	-32.847553
1499.623047	-6.314849
1498.599609	25.257893
1497.575195	-37.940105
1496.550781	-149.786469
1495.527344	-13.525758
1494.502930	-120.341019
1493.477539	-50.764732
1492.453125	3.394959
1491.427734	-1.318212
1490.402344	55.237598
1489.376953	134.703949
1488.350586	104.248238
1487.325195	104.404198
1486.298828	160.663376
1485.272461	68.809029
1484.245117	227.017700
1483.218750	150.399673
1482.191406	214.051682
1481.164063	280.181976
1480.136719	328.392670
1479.108398	348.490967
1478.080078	185.041794
1477.052734	215.286850
1476.023438	571.540222
1474.995117	334.175476
1473.965820	374.426514
1472.937500	618.309631
1471.908203	564.242188
1470.877930	571.232605
1469.848633	748.667297
1468.818359	714.862122
1467.788086	670.874329
1466.757813	965.049255
1465.727539	915.897217
1464.696289	920.106995
1463.665039	837.902100
1462.633789	1103.756714
1461.602539	1120.570679
1460.570313	1091.645264
1459.539063	1004.336914
1458.506836	1043.957153
1457.473633	1093.691162
1456.441406	1130.721558
1455.408203	1231.133301
1454.375000	953.617798
1453.341797	1213.757446
1452.308594	1146.765625
1451.274414	1191.307739
1450.241211	1294.122925
1449.207031	1272.749512
1448.171875	1251.377197
1447.137695	1318.662354
1446.102539	1223.880249
1445.067383	1119.020996
1444.032227	1287.532227
1442.997070	1167.544189
1441.960938	1222.152100
1440.924805	1140.181396
1439.888672	1022.860352
1438.852539	1059.814209
1437.816406	1116.988647
1436.779297	1181.728760
1435.742188	680.554382
1434.705078	944.942566
1433.666992	651.141602
1432.629883	508.985870
1431.591797	394.672913
1430.553711	290.530121
1429.514648	264.666351
1428.476563	173.267151
1427.437500	258.470703
1426.398438	232.723404
1425.359375	204.499069
1424.320313	264.537170
1423.280273	223.778610
1422.240234	135.205704
1421.200195	180.207245
1420.159180	84.193985
1419.119141	-14.246034
1418.078125	154.210526
1417.037109	-27.177959
1415.996094	181.552414
1414.954102	-14.780262
1413.912109	78.246269
1412.870117	168.764801
1411.828125	17.952053
1410.786133	18.056990
1409.743164	96.100014
1408.700195	8.345813
1407.657227	-51.690113
1406.614258	109.343666
1405.570313	94.600502
1404.527344	-40.562683
1403.483398	-70.217918
1402.438477	5.569307
1401.394531	83.897713
1400.349609	-121.168709
1399.304688	152.844009
1398.259766	5.626976
1397.214844	109.174980
1396.168945	242.799911
1395.123047	158.461761
1394.077148	19.114231
1393.031250	-62.512611
1391.984375	-43.901634
1390.937500	-45.261154
1389.890625	68.565582
1388.843750	-40.281300
1387.796875	-73.970276
1386.749023	4.959351
1385.701172	-103.618149
1384.653320	60.413822
1383.604492	-18.012207
1382.556641	38.611961
1381.507813	-19.654659
1380.458984	-35.365967
1379.410156	-18.538275
1378.360352	-49.095291
1377.310547	12.788702
1376.260742	12.322909
1375.210938	61.828823
1374.161133	-30.809591
1373.110352	-11.113457
1372.059570	-126.007507
1371.008789	53.392162
1369.957031	83.229607
1368.906250	13.454354
1367.854492	-6.401417
1366.802734	285.179504
1365.750000	-220.203583
1364.698242	-72.969917
1363.645508	64.307663
1362.592773	209.062988
1361.540039	134.866318
1360.486328	-8.888844
1359.433594	111.128403
1358.379883	238.616348
1357.326172	-86.337326
1356.271484	-90.459023
1355.216797	163.925674
1354.163086	117.662758
1353.107422	218.025864
1352.052734	77.536781
1350.998047	71.248444
1349.942383	328.146637
1348.886719	135.808594
1347.830078	489.479950
1346.774414	413.917511
1345.717773	395.492798
1344.661133	632.541504
1343.604492	371.264404
1342.546875	732.269653
1341.490234	605.028198
1340.432617	453.126923
1339.375000	581.248779
1338.316406	498.883057
1337.258789	429.001923
1336.200195	366.635193
1335.141602	660.727173
1334.082031	613.304443
1333.023438	328.495819
1331.963867	367.852112
1330.904297	431.979370
1329.844727	515.916077
1328.784180	523.253479
1327.723633	515.822021
1326.663086	594.919800
1325.602539	545.605896
1324.541992	414.879456
1323.480469	753.349548
1322.418945	610.402954
1321.357422	509.527252
1320.295898	586.393494
1319.233398	670.677368
1318.170898	868.423523
1317.108398	706.150635
1316.045898	573.582642
1314.982422	613.640381
1313.918945	552.706116
1312.855469	605.169739
1311.791992	554.214905
1310.728516	729.875977
1309.664063	642.079834
1308.599609	576.522034
1307.535156	540.568848
1306.469727	681.813293
1305.404297	594.283691
1304.338867	740.462646
1303.273438	839.904846
1302.208008	536.207947
1301.141602	672.595154
1300.075195	560.796631
1299.008789	731.590698
1297.942383	632.185486
1296.875000	746.484802
1295.807617	725.748962
1294.740234	577.428223
1293.672852	600.978577
1292.604492	582.841187
1291.537109	606.445374
1290.468750	451.053284
1289.399414	396.277191
1288.331055	378.325684
1287.261719	465.785187
1286.192383	435.629547
1285.123047	483.900696
1284.052734	603.195190
1282.983398	595.143188
1281.913086	525.916260
1280.841797	459.186310
1279.771484	563.794250
1278.700195	340.561279
1277.628906	555.249084
1276.557617	454.419159
1275.486328	554.122192
1274.414063	460.701080
1273.341797	611.705505
1272.269531	657.603149
1271.197266	508.085388
1270.124023	387.948242
1269.050781	641.431763
1267.977539	687.328918
1266.904297	608.751953
1265.830078	569.254639
1264.756836	502.950989
1263.681641	580.571899
1262.607422	648.413696
1261.533203	626.031189
1260.458008	645.093506
1259.382813	666.586853
1258.307617	585.753235
1257.231445	448.932861
1256.155273	531.332397
1255.079102	679.428528
1254.002930	666.810974
1252.926758	607.958374
1251.849609	709.700928
1250.772461	444.097076
1249.695313	716.053040
1248.617188	742.311340
1247.540039	491.439850
1246.461914	551.743774
1245.382813	709.197693
1244.304688	405.024963
1243.225586	499.273804
1242.146484	612.894348
1241.067383	488.545807
1239.988281	565.684326
1238.908203	385.558228
1237.828125	479.634186
1236.748047	297.147705
1235.667969	461.488525
1234.586914	385.720337
1233.505859	627.490662
1232.424805	546.832764
1231.343750	512.222473
1230.261719	295.933380
1229.179688	433.286896
1228.097656	541.500977
1227.015625	472.937195
1225.932617	285.789948
1224.850586	314.043030
1223.767578	269.683807
1222.683594	273.683136
1221.600586	287.326691
1220.516602	438.724792
1219.432617	162.238220
1218.347656	115.393379
1217.263672	351.190033
1216.178711	106.209099
1215.093750	274.222565
1214.008789	338.317749
1212.922852	95.812920
1211.836914	121.238106
1210.750977	337.209900
1209.665039	241.895660
1208.579102	363.623932
1207.492188	328.544037
1206.405273	370.575806
1205.318359	465.569275
1204.230469	213.529221
1203.142578	118.136337
1202.054688	302.106934
1200.966797	-34.117092
1199.877930	149.719910
1198.790039	-20.341980
1197.701172	2.117152
1196.611328	-78.920799
1195.522461	121.430237
1194.432617	-7.774279
1193.342773	129.878265
1192.252930	39.097473
1191.162109	-191.059433
1190.072266	49.711025
1188.981445	-43.530102
1187.889648	14.502918
1186.798828	-57.172291
1185.707031	-20.856192
1184.615234	-61.391621
1183.523438	32.396976
1182.430664	-188.125748
1181.337891	118.979752
1180.245117	11.127364
1179.152344	32.713406
1178.059570	8.709414
1176.965820	-87.213448
1175.872070	-68.162216
1174.778320	17.887419
1173.683594	151.732529
1172.588867	31.730108
1171.494141	107.977760
1170.399414	-100.588036
1169.303711	30.572874
1168.208984	6.176008
1167.113281	-121.079185
1166.016602	-128.804138
1164.920898	-134.178528
1163.824219	108.901169
1162.727539	160.707489
1161.630859	198.111633
1160.533203	168.586166
1159.435547	201.096161
1158.337891	269.344879
1157.240234	313.651794
1156.141602	-21.441233
1155.043945	80.059769
1153.944336	-121.391090
1152.845703	49.125561
1151.747070	145.627136
1150.647461	275.394562
1149.547852	59.597565
1148.447266	115.387131
1147.347656	235.408310
1146.247070	-25.613291
1145.146484	-115.180649
1144.044922	-78.629150
1142.944336	-358.574127
1141.842773	-157.943573
1140.741211	92.492210
1139.638672	62.205349
1138.537109	-72.698448
1137.434570	27.688562
1136.332031	-50.214298
1135.228516	64.283768
1134.125977	154.943115
1133.022461	112.548210
1131.917969	176.949051
1130.814453	146.352524
1129.709961	172.669891
1128.605469	270.103027
1127.500977	222.779419
1126.396484	488.431091
1125.291016	384.100220
1124.185547	267.928314
1123.080078	379.248962
1121.973633	199.087769
1120.868164	130.297699
1119.761719	205.940033
1118.654297	290.976257
1117.547852	300.206879
1116.440430	330.690033
1115.333008	89.061737
1114.225586	126.609764
1113.117188	15.126144
1112.008789	355.217651
1110.900391	324.034424
1109.791992	108.515648
1108.682617	261.616394
1107.573242	322.501221
1106.463867	340.824158
1105.354492	441.745148
1104.244141	299.466309
1103.133789	277.580994
1102.023438	434.987427
1100.913086	271.506775
1099.801758	181.175018
1098.690430	303.055359
1097.579102	297.573456
1096.467773	464.105103
1095.355469	319.533020
1094.243164	325.761261
1093.130859	289.579773
1092.017578	324.024567
1090.905273	134.822052
1089.791992	496.373474
1088.677734	354.231445
1087.564453	332.113678
1086.450195	248.841309
1085.335938	175.000183
1084.221680	249.273819
1083.106445	248.292938
1081.991211	611.491089
1080.875977	295.633850
1079.760742	238.252365
1078.644531	455.598450
1077.528320	182.221939
1076.412109	326.715515
1075.295898	262.312500
1074.178711	106.441521
1073.061523	166.407242
1071.944336	254.480118
1070.826172	56.512589
1069.708984	-0.736510
1068.590820	223.212173
1067.471680	196.395706
1066.353516	-29.473017
1065.234375	304.381317
1064.115234	289.282867
1062.996094	285.898621
1061.875977	245.079086
1060.755859	232.358414
1059.635742	388.047089
1058.515625	223.330566
1057.394531	117.136642
1056.273438	237.712265
1055.152344	77.846413
1054.031250	-32.874050
1052.909180	71.338051
1051.787109	119.476669
1050.665039	-7.477791
1049.541992	96.698402
1048.418945	219.512833
1047.295898	106.668541
1046.172852	77.860733
1045.048828	184.324951
1043.925781	31.998045
1042.801758	26.593384
1041.676758	95.774979
1040.552734	162.626038
1039.427734	152.604172
1038.302734	151.926666
1037.176758	-0.050667
1036.050781	85.474342
1034.924805	-10.514089
1033.798828	9.893069
1032.672852	207.087250
1031.545898	213.537613
1030.418945	-84.530968
1029.291992	15.019011
1028.164063	12.307184
1027.036133	-192.484680
1025.908203	-55.718121
1024.780273	20.645687
1023.651367	-30.679760
1022.522461	-81.943527
1021.393555	-70.492561
1020.264648	-63.648407
1019.134766	-66.050011
1018.004883	-165.801117
1016.875000	-281.694000
1015.744141	-246.840210
1014.613281	8.178866
1013.482422	-7.932053
1012.351563	59.390167
1011.219727	13.254846
1010.088867	52.850494
1008.956055	16.083052
1007.824219	183.017487
1006.691406	312.901276
1005.558594	479.778534
1004.425781	900.989624
1003.292969	1063.125977
1002.159180	1160.514771
1001.025391	691.768433
999.891602	264.875641
998.756836	94.604263
997.622070	99.959923
996.487305	-30.842085
995.352539	18.499441
994.216797	190.165604
993.081055	45.746731
991.945313	148.240265
990.808594	47.814732
989.672852	81.208458
988.536133	73.149719
987.398438	-36.242832
986.261719	43.384991
985.124023	49.324230
983.986328	-69.027702
982.847656	1.504789
981.709961	76.668983
980.571289	89.723061
979.432617	141.938187
978.292969	-28.917118
977.153320	-114.554253
976.013672	96.469322
974.874023	185.638138
973.734375	180.612488
972.593750	42.400307
971.453125	-79.609550
970.311523	-70.621933
969.170898	0.409855
968.029297	-13.457159
966.886719	-105.278450
965.745117	-114.406120
964.602539	110.468102
963.459961	21.155416
962.317383	-70.347153
961.173828	214.125961
960.030273	143.359360
958.886719	95.595154
957.743164	107.462135
956.598633	-22.586887
955.454102	23.756838
954.309570	-53.451187
953.165039	-57.341995
952.019531	-24.572008
950.874023	83.715096
949.727539	-11.495436
948.582031	-1.442332
947.435547	184.643997
946.289063	0.540465
945.141602	236.909241
943.995117	100.958389
942.847656	-69.123245
941.699219	25.733505
940.551758	125.169914
939.403320	135.627075
938.254883	32.077736
937.105469	170.377640
935.957031	64.700829
934.807617	84.502373
933.658203	156.767456
932.507813	245.000412
931.357422	164.678467
930.207031	41.176128
929.056641	197.842468
927.906250	247.498260
926.754883	-7.775846
925.603516	39.732414
924.451172	-147.029053
923.298828	-53.925240
922.146484	2.805935
920.994141	-54.095909
919.841797	-54.106995
918.688477	95.883812
917.535156	84.574699
916.380859	27.896200
915.227539	-158.122162
914.073242	66.845222
912.918945	-128.082779
911.763672	26.526432
910.608398	-41.187893
909.453125	83.933662
908.297852	14.057327
907.141602	43.987862
905.985352	-84.684494
904.829102	47.290443
903.672852	-217.148682
902.515625	64.333267
901.358398	-245.189285
900.201172	-135.783585
899.042969	104.857262
897.884766	12.844643
896.726563	-45.161160
895.568359	-78.231331
894.409180	-97.688805
893.250000	-141.967239
892.090820	8.144388
890.930664	-27.041059
889.771484	-19.264324
888.611328	-25.012018
887.450195	18.937662
886.289063	85.464317
885.128906	52.698429
883.966797	139.539734
882.805664	165.467453
881.643555	56.108524
880.481445	-136.588272
879.319336	78.777458
878.156250	147.594971
876.993164	15.899873
875.830078	75.728325
874.666016	72.496933
873.502930	193.101028
872.338867	117.854279
871.173828	229.418869
870.009766	-34.739685
868.844727	-15.376928
867.679688	3.988920
866.513672	18.860485
865.348633	139.366318
864.182617	158.710876
863.015625	272.403961
861.849609	143.494019
860.682617	232.451172
859.515625	60.971992
858.347656	46.678314
857.180664	209.650742
856.012695	320.955200
854.843750	203.452042
853.675781	330.401581
852.506836	356.416626
851.337891	362.247467
850.167969	495.785461
848.999023	107.328072
847.829102	399.861145
846.658203	213.108398
845.488281	203.276428
844.317383	92.734940
843.146484	62.783085
841.975586	73.100647
840.803711	-41.830139
839.631836	80.276260
838.459961	159.844788
837.287109	44.939690
836.114258	66.363174
834.941406	306.662262
833.768555	254.291229
832.594727	112.623909
831.420898	118.324875
830.247070	74.912903
829.072266	120.743248
827.898438	255.754456
826.722656	203.363449
825.547852	-31.837410
824.372070	89.678581
823.196289	106.381882
822.020508	-128.694992
820.844727	-27.354445
819.667969	109.542938
818.491211	121.678688
817.313477	-106.597809
816.136719	192.588028
814.958984	-200.276321
813.781250	-19.144939
812.602539	48.466324
811.423828	20.424759
810.245117	-212.110962
809.066406	-146.808334
807.886719	71.719139
806.707031	-43.038067
805.527344	146.435257
804.346680	222.569504
803.166992	74.474327
801.985352	6.296194
800.804688	-139.523193
799.623047	-36.906872
798.441406	-23.064213
797.259766	-51.381237
796.078125	-117.394341
794.895508	-68.190742
793.712891	-191.833130
792.529297	-144.918518
791.346680	-109.129463
790.163086	-111.025963
788.978516	72.947456
787.794922	93.066460
786.610352	-4.101109
785.425781	84.515221
784.241211	84.612679
783.055664	53.727051
781.870117	97.961189
780.684570	139.930359
779.498047	168.590271
778.311523	-52.351585
777.125000	-23.730061
775.938477	33.540928
774.750977	-154.213806
773.563477	4.482010
772.375977	-218.538422
771.187500	41.472591
769.999023	-84.509537
768.810547	58.454937
767.622070	-65.333870
766.432617	73.084595
765.243164	147.526794
764.053711	-123.839912
762.863281	65.034882
761.672852	302.214844
760.482422	176.149658
759.291992	142.517517
758.100586	271.639343
756.909180	105.995972
755.717773	48.130932
754.525391	16.639542
753.333008	-1.679825
752.140625	98.620712
750.948242	130.755661
749.754883	68.422867
748.561523	-24.642586
747.368164	121.558052
746.173828	70.167953
744.979492	78.014114
743.785156	224.015259
742.590820	93.628235
741.395508	83.857536
740.200195	168.320358
739.003906	-49.677021
737.808594	45.692833
736.612305	-119.641914
735.416016	-68.131348
734.218750	-193.989655
733.021484	-19.950083
731.824219	-25.438442
730.626953	128.764954
729.428711	33.543575
728.230469	130.781479
727.032227	46.513832
725.833984	296.679108
724.634766	50.694031
723.435547	18.909504
722.235352	-6.316351
721.036133	-0.963301
719.835938	82.971962
718.635742	234.524002
717.434570	226.712082
716.233398	151.275894
715.032227	112.951797
713.831055	236.005539
712.628906	121.382149
711.426758	15.534208
710.224609	62.268429
709.021484	185.230087
707.818359	179.641266
706.615234	19.465889
705.412109	-79.671951
704.208008	80.237297
703.003906	-42.784542
701.799805	112.713745
700.594727	-73.307114
699.389648	-115.717934
698.184570	22.337749
696.979492	79.930229
695.773438	-49.354759
694.567383	-30.842241
693.361328	-60.099659
692.154297	60.496803
690.947266	-138.054749
689.740234	-95.585480
688.533203	-53.114101
687.325195	-47.518776
686.117188	-26.721478
684.909180	132.862518
683.700195	1.911674
682.491211	37.929634
681.282227	17.622124
680.072266	296.294525
678.863281	18.264645
677.653320	-160.005844
676.442383	-65.406044
675.232422	1.045677
674.021484	-77.476128
672.810547	17.129328
671.598633	49.000301
670.386719	106.835091
669.174805	242.497192
667.962891	66.908600
666.750000	245.794403
665.537109	35.785152
664.324219	-70.425789
663.110352	67.435333
661.897461	155.614594
660.683594	-43.261360
659.468750	42.805290
658.254883	165.537796
657.040039	-149.573990
655.824219	-56.982677
654.609375	85.177200
653.393555	33.328987
652.177734	-5.539408
650.960938	52.577698
649.745117	61.158497
648.528320	-29.288858
647.311523	95.604919
646.093750	15.998549
644.875977	252.758148
643.658203	192.557083
642.440430	153.909470
641.221680	222.808609
640.002930	20.821329
638.784180	201.511185
637.564453	-36.881737
636.344727	-28.103508
635.125000	109.544823
633.905273	159.097061
632.684570	-130.566528
631.463867	-93.858604
630.243164	183.161499
629.021484	-33.375397
627.799805	1.123525
626.578125	82.770378
625.356445	160.077515
624.133789	305.917358
622.911133	153.810867
621.688477	179.565872
620.464844	218.129456
619.241211	85.331757
618.017578	38.193005
616.793945	-94.583130
615.569336	35.864697
614.344727	82.763542
613.120117	37.610508
611.894531	-43.937817
610.668945	-112.687988
609.443359	-83.154167
608.216797	95.876152
606.991211	159.372147
605.764648	45.460247
604.537109	-47.143242
