# Supplementary material for: Raman spectroscopy accurately differentiates mucosal healing from non-healing and biochemical changes following biological therapy in inflammatory bowel disease
Source: PLoS One. 2021 Jun 2;16(6):e0252210. doi: 10.1371/journal.pone.0252210 (PMC8172032; doi:10.1371/journal.pone.0252210)
Supplement: S4 Dataset — (ZIP) [file pone.0252210.s006.zip › CD Mucosal healing/OC005 post treatment_BL sub CR removed_32__X_-13145.6__Y_1408.83__Z_-2778.6__Time_361.txt]

1714.780273	133.366730
1713.803711	164.329941
1712.827148	21.870785
1711.849609	-44.440063
1710.873047	5.660989
1709.895508	118.367401
1708.917969	199.887665
1707.939453	35.849068
1706.961914	-68.134071
1705.983398	-275.568207
1705.004883	-155.292282
1704.025391	-4.704442
1703.046875	-59.240650
1702.067383	-45.962101
1701.087891	-237.719666
1700.108398	-48.713657
1699.127930	242.679855
1698.148438	-90.615616
1697.167969	84.863617
1696.187500	44.722771
1695.206055	58.857811
1694.225586	-46.296486
1693.244141	73.694496
1692.262695	266.544647
1691.281250	201.252670
1690.298828	120.760750
1689.317383	70.486343
1688.334961	138.345108
1687.352539	238.950974
1686.369141	300.261993
1685.386719	87.812302
1684.403320	-43.885303
1683.419922	275.441162
1682.435547	408.877716
1681.452148	433.817871
1680.467773	392.863373
1679.483398	331.326263
1678.499023	454.110748
1677.514648	585.491211
1676.529297	581.790344
1675.543945	677.132080
1674.558594	703.940247
1673.573242	601.111328
1672.586914	878.947449
1671.600586	692.298401
1670.614258	973.839233
1669.627930	841.539001
1668.641602	1201.069824
1667.654297	1194.650879
1666.666992	1271.055176
1665.679688	1156.918823
1664.692383	1340.471924
1663.704102	1301.657715
1662.715820	1350.869141
1661.727539	1283.907593
1660.739258	1387.087524
1659.750977	1331.703613
1658.761719	1547.018188
1657.772461	1338.901489
1656.783203	1128.671143
1655.793945	1313.444458
1654.803711	1485.309814
1653.813477	1279.086304
1652.823242	1049.544922
1651.833008	1180.237671
1650.841797	930.424988
1649.851563	1038.044189
1648.860352	699.232178
1647.869141	712.417358
1646.876953	739.142090
1645.885742	605.056030
1644.893555	526.807007
1643.901367	409.299866
1642.908203	392.458466
1641.916016	-43.725029
1640.922852	119.559181
1639.929688	-51.998779
1638.936523	-12.204043
1637.943359	67.387390
1636.949219	160.370392
1635.955078	74.317177
1634.960938	-22.004770
1633.966797	-65.365921
1632.971680	189.158005
1631.977539	-19.718372
1630.982422	3.391848
1629.986328	26.679100
1628.991211	-149.872360
1627.995117	-57.790260
1627.000000	105.451141
1626.003906	60.999825
1625.006836	-88.463165
1624.010742	-308.694000
1623.013672	52.170330
1622.016602	-44.227108
1621.019531	-66.898705
1620.021484	49.761806
1619.024414	145.474030
1618.026367	67.960136
1617.028320	85.070076
1616.029297	-157.553955
1615.031250	-48.404625
1614.032227	45.027481
1613.033203	-21.494562
1612.034180	64.150589
1611.035156	-86.120689
1610.035156	133.264450
1609.035156	87.941315
1608.035156	-28.060160
1607.035156	138.888733
1606.034180	80.584007
1605.033203	77.300873
1604.032227	105.438812
1603.031250	214.695297
1602.030273	38.721985
1601.028320	17.147486
1600.026367	-226.722305
1599.024414	70.729401
1598.022461	-73.748611
1597.019531	-58.769630
1596.016602	-77.796837
1595.013672	-36.767708
1594.010742	-233.472137
1593.007813	-163.790771
1592.003906	-274.329712
1591.000000	111.045158
1589.996094	-130.097244
1588.992188	14.930229
1587.987305	-82.758675
1586.983398	56.839317
1585.978516	-14.891706
1584.972656	168.783447
1583.967773	44.771095
1582.961914	-53.222549
1581.956055	-31.432985
1580.950195	-173.829498
1579.944336	261.804260
1578.937500	87.961037
1577.931641	273.276367
1576.924805	205.985199
1575.916992	-111.153061
1574.910156	91.955994
1573.902344	29.600683
1572.894531	115.349953
1571.886719	109.960938
1570.878906	-15.098187
1569.870117	-103.860245
1568.862305	15.109008
1567.853516	24.807962
1566.843750	3.202802
1565.834961	61.952431
1564.825195	-66.342743
1563.815430	215.274841
1562.805664	182.707626
1561.795898	87.758568
1560.785156	106.799698
1559.775391	-164.692505
1558.764648	4.440792
1557.752930	302.921387
1556.742188	57.010056
1555.730469	-17.984594
1554.718750	-33.536610
1553.707031	-12.987908
1552.695313	61.759136
1551.682617	157.012482
1550.670898	-128.319336
1549.658203	176.169617
1548.644531	343.269165
1547.631836	86.033546
1546.618164	319.974426
1545.604492	142.650040
1544.590820	267.606873
1543.577148	188.223480
1542.562500	33.784645
1541.547852	230.493073
1540.533203	261.693359
1539.518555	256.570984
1538.503906	160.947220
1537.488281	-66.416031
1536.472656	51.860825
1535.457031	-137.024750
1534.441406	133.032990
1533.424805	263.571899
1532.408203	102.606262
1531.391602	155.448044
1530.375000	56.082127
1529.358398	255.415329
1528.340820	47.557308
1527.323242	238.741196
1526.305664	56.391563
1525.287109	77.279884
1524.269531	-20.364021
1523.250977	188.018585
1522.232422	208.379654
1521.213867	53.700630
1520.194336	63.465446
1519.175781	91.075562
1518.156250	193.033813
1517.136719	17.291183
1516.116211	-76.338730
1515.096680	19.988298
1514.076172	-161.213150
1513.055664	-309.115387
1512.034180	89.590950
1511.013672	-112.488892
1509.992188	-47.820744
1508.970703	-137.229492
1507.949219	63.045250
1506.927734	-113.810318
1505.905273	-47.221786
1504.882813	-162.765320
1503.860352	-75.973328
1502.837891	-99.512016
1501.815430	-66.828781
1500.791992	-175.143600
1499.768555	-1.929283
1498.745117	14.946941
1497.720703	-83.483208
1496.697266	227.375916
1495.672852	-75.942566
1494.648438	63.175205
1493.623047	10.334851
1492.598633	218.157410
1491.573242	65.398895
1490.547852	-77.188599
1489.522461	35.639275
1488.497070	214.716736
1487.470703	411.469269
1486.444336	171.463913
1485.417969	441.953918
1484.391602	245.223770
1483.364258	471.992615
1482.336914	456.237122
1481.309570	516.903015
1480.282227	424.465240
1479.254883	515.520935
1478.226563	647.210754
1477.198242	567.265808
1476.169922	706.362305
1475.141602	745.986084
1474.112305	861.889893
1473.083008	934.388184
1472.053711	1083.145508
1471.024414	1356.463135
1469.995117	1258.126709
1468.964844	1119.046997
1467.934570	1442.831787
1466.904297	1560.458130
1465.874023	1738.987061
1464.842773	1828.409180
1463.811523	1755.109985
1462.780273	1905.355591
1461.749023	2088.507813
1460.717773	1951.565063
1459.685547	2159.908691
1458.653320	2142.207520
1457.621094	2083.869873
1456.587891	1997.591797
1455.555664	2215.741211
1454.522461	2256.212646
1453.489258	2377.778564
1452.455078	2271.087402
1451.421875	2407.753662
1450.387695	2782.515381
1449.353516	2379.322754
1448.319336	2371.422363
1447.285156	2568.633057
1446.250000	2532.798584
1445.214844	2433.685547
1444.179688	2203.007080
1443.144531	2415.211182
1442.108398	2331.330811
1441.072266	2138.730469
1440.036133	2168.732422
1439.000000	2082.433105
1437.963867	1965.848267
1436.926758	1692.630371
1435.889648	1849.034180
1434.852539	1482.524780
1433.814453	1386.381470
1432.777344	1403.931519
1431.739258	1002.445923
1430.701172	1105.903931
1429.663086	962.067383
1428.624023	987.319336
1427.584961	659.492126
1426.545898	447.828278
1425.506836	301.837677
1424.467773	314.735352
1423.427734	481.365143
1422.387695	199.506622
1421.347656	527.378601
1420.307617	240.680420
1419.266602	447.621246
1418.226563	443.089478
1417.184570	347.972595
1416.143555	305.804993
1415.102539	248.616150
1414.060547	173.883072
1413.018555	260.173645
1411.976563	-53.244667
1410.934570	138.743240
1409.891602	-23.629641
1408.848633	271.391754
1407.805664	46.395065
1406.762695	-47.846493
1405.718750	28.738148
1404.674805	135.487640
1403.630859	59.053982
1402.586914	216.083313
1401.542969	82.120148
1400.498047	86.220200
1399.453125	130.522385
1398.408203	107.196114
1397.363281	191.742859
1396.317383	43.267376
1395.271484	353.433502
1394.225586	140.033600
1393.179688	169.736969
1392.132813	249.578293
1391.086914	36.609325
1390.040039	44.048569
1388.992188	79.090866
1387.945313	-108.421669
1386.897461	4.364700
1385.849609	-247.887283
1384.801758	-22.420685
1383.753906	-101.890724
1382.705078	-86.279686
1381.657227	-133.018341
1380.608398	25.177748
1379.558594	-78.826904
1378.509766	-287.532135
1377.459961	-213.977219
1376.410156	144.171280
1375.360352	35.668026
1374.309570	-449.392487
1373.259766	-140.980133
1372.208984	45.208580
1371.158203	9.543467
1370.106445	68.711082
1369.055664	-73.874634
1368.003906	12.916699
1366.952148	-42.199982
1365.900391	-29.937086
1364.847656	84.507584
1363.794922	164.166901
1362.742188	368.345917
1361.689453	112.230515
1360.636719	-29.225845
1359.583008	185.150528
1358.529297	240.407379
1357.475586	121.730476
1356.420898	120.033997
1355.367188	217.867157
1354.312500	236.263260
1353.257813	458.452911
1352.203125	298.219360
1351.147461	217.615906
1350.091797	405.257446
1349.036133	578.048218
1347.980469	708.701111
1346.923828	430.084076
1345.868164	672.558472
1344.811523	548.046082
1343.754883	917.053589
1342.697266	946.443481
1341.640625	527.419678
1340.583008	715.678406
1339.524414	1067.446167
1338.466797	795.123352
1337.409180	560.174194
1336.350586	857.639526
1335.291992	957.106750
1334.232422	1049.214600
1333.173828	945.979187
1332.114258	964.084717
1331.054688	774.590698
1329.995117	1000.615662
1328.934570	1011.618958
1327.875000	760.801208
1326.814453	937.603210
1325.753906	813.099487
1324.692383	876.433350
1323.630859	767.024597
1322.570313	909.560364
1321.507813	980.558350
1320.446289	1086.184692
1319.383789	1038.924561
1318.322266	673.652161
1317.259766	917.671326
1316.196289	1282.477539
1315.133789	1036.001099
1314.070313	1097.745361
1313.006836	1038.847900
1311.943359	933.282166
1310.878906	953.444458
1309.814453	1104.180664
1308.750977	1178.654907
1307.685547	1213.804321
1306.621094	1357.300659
1305.555664	1131.846313
1304.490234	1423.038452
1303.424805	969.192322
1302.359375	1376.015747
1301.292969	1332.989380
1300.226563	1218.813965
1299.160156	1222.694824
1298.093750	1349.465088
1297.026367	1417.328125
1295.958984	1303.575928
1294.891602	1199.773560
1293.824219	1044.567993
1292.756836	1105.411011
1291.688477	656.102356
1290.620117	783.368958
1289.551758	829.748352
1288.482422	908.044434
1287.413086	959.421265
1286.343750	856.486755
1285.274414	1123.567505
1284.205078	949.759766
1283.134766	810.371460
1282.064453	698.039001
1280.994141	793.862305
1279.923828	733.099670
1278.852539	689.545654
1277.781250	875.988586
1276.709961	1059.963989
1275.637695	1036.100586
1274.566406	833.876526
1273.494141	766.197205
1272.421875	1250.768799
1271.349609	858.255493
1270.276367	949.507019
1269.203125	1070.067017
1268.129883	1241.883179
1267.056641	1150.090454
1265.982422	848.536804
1264.909180	1047.253906
1263.834961	911.784973
1262.759766	893.454529
1261.685547	1189.657471
1260.610352	1081.167603
1259.535156	1150.643311
1258.459961	903.407166
1257.383789	904.750671
1256.308594	952.394531
1255.232422	1038.997559
1254.155273	1145.056152
1253.079102	995.570190
1252.001953	1366.839233
1250.924805	1090.920044
1249.847656	1009.697693
1248.770508	906.647034
1247.692383	1075.915161
1246.614258	890.289185
1245.536133	1020.634644
1244.458008	822.981140
1243.378906	700.710266
1242.299805	731.480103
1241.220703	803.511780
1240.141602	761.440247
1239.061523	702.401123
1237.981445	825.345520
1236.901367	783.297180
1235.821289	1000.740845
1234.740234	624.089417
1233.659180	841.460022
1232.578125	903.630371
1231.497070	803.434937
1230.415039	880.098999
1229.333984	896.176941
1228.251953	355.347717
1227.168945	599.045288
1226.086914	767.599487
1225.003906	611.825928
1223.920898	531.095764
1222.837891	622.097046
1221.753906	355.166473
1220.669922	71.407791
1219.585938	609.512878
1218.501953	313.691315
1217.416992	440.748566
1216.333008	391.403442
1215.248047	325.143341
1214.162109	425.460999
1213.077148	260.194550
1211.991211	259.059784
1210.905273	687.342346
1209.819336	476.185547
1208.732422	482.125214
1207.646484	589.286987
1206.559570	542.085693
1205.471680	567.158752
1204.384766	399.426880
1203.296875	484.654388
1202.208984	615.557068
1201.121094	351.471649
1200.032227	-16.060257
1198.944336	-229.441574
1197.855469	52.896378
1196.765625	-179.760437
1195.676758	-82.857597
1194.586914	-38.959419
1193.497070	-189.861404
1192.407227	173.601532
1191.316406	142.752075
1190.226563	123.875671
1189.135742	-19.955601
1188.044922	-77.329865
1186.953125	-182.760468
1185.861328	-158.589310
1184.769531	-249.678452
1183.677734	-100.868507
1182.585938	162.951141
1181.493164	28.489668
1180.400391	71.446587
1179.307617	-254.829132
1178.213867	58.844250
1177.120117	34.475090
1176.026367	91.494461
1174.932617	289.722137
1173.838867	23.280684
1172.744141	125.537216
1171.649414	167.846207
1170.554688	186.136917
1169.458984	24.928753
1168.364258	-100.398384
1167.268555	-151.619766
1166.171875	33.773880
1165.076172	137.756653
1163.979492	-116.816116
1162.882813	-130.059982
1161.786133	23.823675
1160.688477	53.387211
1159.590820	-5.470989
1158.493164	212.498962
1157.395508	10.306753
1156.297852	173.155441
1155.199219	500.431213
1154.100586	47.689121
1153.000977	-4.389771
1151.902344	129.408707
1150.802734	81.952423
1149.703125	41.591759
1148.603516	125.039749
1147.502930	-29.776646
1146.402344	51.114315
1145.301758	65.246063
1144.201172	41.218472
1143.099609	-118.498650
1141.999023	-175.920242
1140.896484	40.092880
1139.794922	108.527260
1138.692383	-8.566635
1137.590820	64.457001
1136.487305	232.404739
1135.384766	129.402588
1134.281250	308.994843
1133.178711	312.734100
1132.074219	302.141235
1130.970703	277.253204
1129.866211	752.973328
1128.761719	715.989563
1127.657227	496.329926
1126.552734	684.555725
1125.447266	841.802307
1124.341797	716.865356
1123.236328	620.357117
1122.130859	469.340790
1121.024414	533.859924
1119.917969	333.069885
1118.811523	118.108360
1117.704102	471.237488
1116.596680	604.071838
1115.489258	431.594910
1114.381836	405.788147
1113.274414	164.742371
1112.166016	297.291962
1111.057617	339.907379
1109.949219	628.218628
1108.839844	228.815811
1107.730469	188.579788
1106.621094	273.474609
1105.511719	509.386200
1104.401367	454.797302
1103.291016	822.612305
1102.180664	531.947815
1101.070313	423.004303
1099.958984	528.664734
1098.847656	575.290955
1097.736328	404.991608
1096.625000	654.221313
1095.512695	651.183289
1094.400391	636.333252
1093.288086	623.809326
1092.174805	557.098083
1091.062500	822.305054
1089.949219	826.118530
1088.835938	636.965210
1087.721680	546.659607
1086.607422	585.722290
1085.493164	784.631287
1084.378906	642.565918
1083.263672	625.098633
1082.149414	659.321655
1081.034180	524.362793
1079.917969	737.034119
1078.802734	646.703430
1077.686523	647.945679
1076.570313	642.135010
1075.453125	528.373291
1074.336914	485.040100
1073.219727	286.919373
1072.101563	285.840942
1070.984375	446.524261
1069.866211	328.218231
1068.748047	451.318542
1067.629883	337.756653
1066.511719	505.303894
1065.392578	558.034790
1064.273438	624.794373
1063.154297	377.906677
1062.034180	425.969757
1060.914063	448.291504
1059.793945	358.350281
1058.673828	254.438889
1057.552734	141.233643
1056.431641	348.306030
1055.310547	321.632416
1054.189453	105.765472
1053.067383	-21.231705
1051.945313	118.061897
1050.823242	301.677368
1049.701172	401.214203
1048.578125	260.380219
1047.455078	-50.657639
1046.332031	74.645409
1045.208008	176.602768
1044.083984	189.963303
1042.959961	217.344070
1041.835938	361.270294
1040.710938	218.614105
1039.585938	-140.543762
1038.460938	110.618805
1037.335938	21.814487
1036.209961	-57.592186
1035.083984	-111.309776
1033.958008	170.067764
1032.832031	258.321442
1031.705078	114.046486
1030.578125	-44.047997
1029.451172	114.102219
1028.323242	-171.604797
1027.195313	-18.016750
1026.067383	-205.868301
1024.939453	-121.868721
1023.810547	-193.391220
1022.682617	46.227669
1021.552734	-155.107391
1020.423828	-323.782227
1019.293945	-578.128540
1018.164063	-53.113892
1017.034180	-182.045273
1015.904297	-255.204391
1014.773438	65.694237
1013.642578	159.485458
1012.511719	195.416855
1011.379883	-106.673203
1010.248047	353.153381
1009.116211	264.296417
1007.984375	487.976044
1006.851563	473.349274
1005.718750	1358.582275
1004.585938	1704.699829
1003.452148	2263.448975
1002.319336	1835.083496
1001.185547	1268.365967
1000.050781	581.876038
998.916992	115.245834
997.782227	18.412060
996.647461	277.270416
995.512695	-61.693592
994.376953	95.744186
993.241211	-55.929146
992.105469	-18.280937
990.969727	134.764008
989.833008	48.080551
988.696289	-26.920904
987.559570	-193.944565
986.421875	-222.546967
985.284180	62.232655
984.146484	-49.073673
983.008789	-109.558952
981.870117	-11.082168
980.731445	-27.585455
979.592773	149.293152
978.454102	-11.894938
977.314453	43.268909
976.174805	254.863480
975.035156	-11.593167
973.894531	115.142082
972.754883	-8.464334
971.613281	143.730270
970.472656	-48.460968
969.331055	317.434418
968.190430	-19.047884
967.047852	37.142288
965.906250	176.027481
964.763672	308.096527
963.621094	16.014458
962.478516	107.054771
961.334961	337.992645
960.192383	394.803284
959.048828	50.806591
957.904297	4.850465
956.759766	261.306000
955.616211	211.006729
954.470703	115.086159
953.326172	-65.324074
952.180664	177.704437
951.035156	121.131866
949.889648	71.575005
948.743164	35.887970
947.596680	-164.211746
946.450195	6.083960
945.303711	219.831161
944.156250	104.722145
943.008789	227.266739
941.861328	133.011169
940.713867	278.567993
939.565430	136.680511
938.416992	325.764221
937.267578	245.759842
936.119141	398.496368
934.969727	120.432259
933.820313	341.744110
932.669922	355.724487
931.520508	162.517715
930.370117	135.780258
929.218750	248.067871
928.068359	191.963684
926.916992	133.730026
925.765625	-101.840294
924.613281	279.289764
923.461914	14.458238
922.309570	-181.923477
921.156250	3.797761
920.003906	-217.269241
918.850586	-6.417693
917.697266	99.946945
916.543945	-354.585114
915.389648	19.941597
914.235352	151.506012
913.081055	-11.920910
911.926758	-25.422935
910.771484	-202.144028
909.616211	72.614967
908.460938	-124.263031
907.304688	-51.208973
906.148438	-25.690075
904.992188	165.299530
903.835938	156.951218
902.678711	21.875233
901.521484	43.166401
900.364258	-37.331642
899.206055	-151.656998
898.047852	116.507523
896.889648	54.376549
895.731445	53.402969
894.572266	278.589813
893.413086	-133.677719
892.253906	-82.425354
891.094727	395.869995
889.934570	99.252510
888.774414	73.819908
887.613281	59.749229
886.453125	-98.724976
885.291992	52.087704
884.130859	-70.105911
882.968750	24.340042
881.807617	-7.500452
880.645508	53.155045
879.482422	447.407623
878.320313	201.538086
877.157227	311.778198
875.994141	36.846127
874.830078	581.735474
873.666016	167.351883
872.501953	295.616516
871.337891	129.063934
870.173828	437.293060
869.008789	225.842438
867.843750	10.008173
866.677734	293.365906
865.512695	190.016220
864.346680	306.931396
863.179688	210.384216
862.013672	253.127533
860.846680	210.526260
859.679688	468.755341
858.511719	571.999756
857.344727	228.658920
856.176758	322.914124
855.008789	340.856354
853.839844	565.063171
852.670898	726.373596
851.501953	443.833984
850.333008	528.867493
849.163086	707.920776
847.993164	360.557648
846.823242	340.226776
845.652344	62.445103
844.482422	75.690735
843.311523	290.263763
842.139648	236.265182
840.968750	238.153793
839.796875	166.211990
838.624023	226.142349
837.452148	332.919678
836.279297	274.257782
835.106445	503.719208
833.933594	409.194244
832.759766	216.420364
831.585938	284.833374
830.412109	357.612762
829.238281	164.787720
828.063477	275.343658
826.888672	352.324158
825.712891	172.800568
824.538086	200.579376
823.362305	315.180237
822.186523	287.057312
821.009766	-124.245453
819.833008	34.644279
818.656250	-100.507591
817.479492	6.932077
816.301758	9.645806
815.124023	-125.667381
813.946289	19.243019
812.768555	-67.272827
811.589844	28.457756
810.411133	115.157776
809.232422	-67.160301
808.052734	-269.482056
806.873047	-78.679779
805.693359	-365.486877
804.512695	-121.672165
803.332031	-193.246155
802.151367	-289.299469
800.970703	-207.934418
799.789063	-22.472605
798.608398	-265.163361
797.425781	-124.323906
796.244141	56.233154
795.061523	-259.746246
793.878906	-256.681458
792.696289	-34.463264
791.512695	-281.882141
790.329102	194.598190
789.145508	51.048100
787.960938	-105.820938
786.777344	142.099838
785.591797	11.606561
784.407227	223.788605
783.221680	188.178024
782.037109	470.724518
780.850586	-44.612457
779.665039	102.892670
778.478516	29.373184
777.291992	97.093857
776.105469	-5.293874
774.917969	168.130478
773.730469	109.698601
772.542969	55.605190
771.354492	109.501228
770.166016	125.791222
768.977539	111.117378
767.789063	76.524368
766.599609	46.258945
765.410156	112.837616
764.220703	102.219383
763.030273	410.766296
761.840820	404.313171
760.650391	223.925934
759.458984	294.358673
758.267578	650.636658
757.076172	485.475372
755.884766	166.418320
754.693359	498.075684
753.500977	280.114410
752.308594	163.253876
751.115234	-4.133760
749.922852	34.927025
748.729492	394.451111
747.535156	270.857513
746.341797	467.665314
745.147461	115.846336
743.953125	58.070114
742.757813	210.798889
741.563477	192.413559
740.368164	202.499313
739.171875	-61.371899
737.976563	163.415573
736.780273	225.991882
735.583984	240.343597
734.386719	59.825848
733.189453	231.778839
731.992188	283.290588
730.794922	-72.146584
729.596680	163.139038
728.399414	302.107330
727.200195	121.829819
726.001953	74.983551
724.802734	63.138512
723.603516	352.807068
722.404297	277.612579
721.204102	206.852081
720.003906	496.377716
718.803711	425.678101
717.603516	269.952789
716.402344	275.786041
715.201172	255.496628
713.999023	335.580963
712.797852	160.623276
711.595703	277.871887
710.393555	31.237127
709.190430	264.066986
707.987305	163.630920
706.784180	0.174987
705.581055	-128.285278
704.376953	100.348129
703.172852	250.631195
701.968750	94.202202
700.763672	214.166931
699.559570	10.187332
698.353516	10.759466
697.148438	100.553635
695.942383	-9.489684
694.736328	32.705486
693.530273	-83.549706
692.324219	78.311584
691.117188	70.890747
689.910156	-140.415100
688.702148	-214.793823
687.494141	-24.343098
686.286133	49.032143
685.078125	-354.534241
683.870117	-92.246536
682.661133	-116.037491
681.452148	-31.338655
680.242188	-61.362453
679.032227	-210.357697
677.822266	43.602600
676.612305	-224.146744
675.401367	-188.633545
674.191406	15.769302
672.979492	14.691732
671.768555	13.739103
670.556641	71.293594
669.344727	1.393399
668.132813	87.253220
666.919922	145.094772
665.707031	21.550209
664.494141	27.748690
663.281250	-149.499512
662.067383	-255.337814
660.853516	74.929718
659.639648	-244.380600
658.424805	51.353699
657.209961	14.857688
655.995117	-47.452755
654.779297	172.710846
653.563477	-46.883785
652.347656	2.983671
651.131836	-37.654751
649.915039	-78.289063
648.698242	-22.035637
647.481445	-11.062217
646.264648	-21.680002
645.046875	156.990341
643.829102	471.012512
642.610352	356.761780
641.392578	248.876373
640.173828	194.629654
638.955078	245.546371
637.735352	87.797768
636.515625	166.209351
635.295898	20.956617
634.076172	79.485374
632.855469	2.426056
631.634766	249.164474
630.414063	401.000031
629.192383	48.196960
627.971680	113.373177
626.749023	225.223251
625.527344	19.215843
624.304688	269.300140
623.082031	488.682343
621.859375	437.387848
620.636719	117.704216
619.413086	238.586777
618.189453	240.897125
616.964844	-108.648613
615.741211	123.186157
614.516602	80.138748
613.291016	4.050120
612.066406	-6.725339
610.840820	54.105587
609.615234	90.255211
608.388672	-169.743942
607.163086	-27.069929
605.936523	-165.634949
604.708984	-55.693871
