# Supplementary material for: Raman spectroscopy accurately differentiates mucosal healing from non-healing and biochemical changes following biological therapy in inflammatory bowel disease
Source: PLoS One. 2021 Jun 2;16(6):e0252210. doi: 10.1371/journal.pone.0252210 (PMC8172032; doi:10.1371/journal.pone.0252210)
Supplement: S4 Dataset — (ZIP) [file pone.0252210.s006.zip › CD Mucosal healing/EC040-1_base sub CR removed_31__X_-10545.3__Y_37148.1__Z_-58.1934__Time_348.txt]

1714.640625	-4.391066
1713.664063	-14.476633
1712.687500	36.235226
1711.709961	90.463684
1710.733398	110.741661
1709.755859	-173.709686
1708.778320	11.776543
1707.799805	112.260071
1706.821289	-56.991386
1705.843750	-153.003036
1704.864258	73.042747
1703.885742	155.281754
1702.907227	91.087166
1701.927734	-1.765211
1700.948242	-291.748718
1699.968750	-262.616882
1698.988281	21.204945
1698.007813	97.131844
1697.028320	45.490562
1696.046875	-16.165649
1695.066406	-4.953179
1694.084961	-19.797476
1693.104492	-92.682076
1692.123047	158.094482
1691.140625	102.466278
1690.159180	79.539749
1689.176758	57.220669
1688.194336	51.524746
1687.211914	171.750610
1686.228516	111.215263
1685.246094	91.282066
1684.262695	322.373993
1683.279297	58.413258
1682.295898	194.623718
1681.311523	192.821686
1680.327148	404.517761
1679.342773	318.529816
1678.358398	302.266571
1677.374023	302.461151
1676.388672	460.048950
1675.403320	498.369537
1674.417969	648.792969
1673.432617	557.714783
1672.446289	661.094055
1671.459961	666.551086
1670.473633	590.078369
1669.487305	644.175293
1668.500977	703.954773
1667.513672	756.120544
1666.526367	856.410400
1665.539063	784.559570
1664.550781	1004.887390
1663.563477	832.962341
1662.575195	873.566528
1661.586914	736.869812
1660.598633	825.835632
1659.609375	838.222839
1658.620117	919.786865
1657.631836	816.216309
1656.641602	829.474121
1655.652344	779.473022
1654.662109	716.520325
1653.672852	902.612915
1652.681641	678.779968
1651.691406	619.293640
1650.701172	612.958496
1649.709961	694.096924
1648.718750	349.842316
1647.727539	444.647522
1646.735352	412.785980
1645.744141	389.064270
1644.751953	331.203552
1643.759766	236.583801
1642.766602	89.377022
1641.774414	219.529373
1640.781250	91.188690
1639.788086	221.590073
1638.794922	185.915894
1637.801758	-47.374069
1636.807617	167.747253
1635.813477	-57.277229
1634.819336	39.411053
1633.825195	173.052597
1632.830078	-51.491692
1631.834961	19.109730
1630.839844	-107.693359
1629.844727	-29.033087
1628.849609	-74.018044
1627.853516	-24.190659
1626.857422	-47.970341
1625.861328	167.652786
1624.865234	-108.461670
1623.868164	70.384727
1622.871094	-74.077873
1621.874023	-76.539398
1620.876953	44.512520
1619.879883	10.575668
1618.881836	-102.101990
1617.883789	8.451170
1616.885742	-56.890774
1615.887695	-72.330803
1614.888672	111.641220
1613.889648	14.861470
1612.890625	-87.121750
1611.891602	57.399124
1610.892578	-70.779358
1609.892578	115.580902
1608.892578	42.436695
1607.892578	76.708870
1606.892578	40.223625
1605.891602	58.711548
1604.890625	-9.236347
1603.889648	1.330444
1602.888672	176.713120
1601.887695	19.709045
1600.885742	-9.108161
1599.883789	-19.657608
1598.881836	19.419868
1597.879883	47.966923
1596.876953	-69.913406
1595.874023	-20.583040
1594.871094	44.334133
1593.868164	83.037560
1592.864258	-110.745613
1591.861328	-145.267563
1590.857422	-117.213867
1589.853516	-70.985596
1588.848633	-186.614380
1587.844727	-96.214737
1586.839844	116.622192
1585.834961	196.311371
1584.830078	166.396729
1583.824219	8.701113
1582.819336	111.535057
1581.813477	-87.949890
1580.807617	22.477486
1579.800781	-91.177422
1578.794922	60.654766
1577.788086	100.398582
1576.781250	90.579849
1575.773438	124.882568
1574.766602	229.296127
1573.758789	234.734787
1572.750977	195.862732
1571.743164	16.534422
1570.735352	-6.901514
1569.726563	-142.168503
1568.718750	78.394394
1567.708984	122.135078
1566.700195	-28.993080
1565.691406	-50.372536
1564.681641	112.409752
1563.671875	-54.542015
1562.662109	-37.343529
1561.652344	57.541920
1560.641602	69.280106
1559.630859	47.189777
1558.620117	-32.034969
1557.609375	7.864497
1556.597656	81.302750
1555.586914	53.571335
1554.575195	-7.942873
1553.563477	106.520294
1552.550781	-53.597488
1551.539063	189.996429
1550.526367	109.906021
1549.513672	241.869614
1548.500977	171.909988
1547.487305	119.954819
1546.473633	47.219513
1545.459961	31.264071
1544.446289	-67.500870
1543.432617	-68.157799
1542.417969	47.301708
1541.404297	41.220837
1540.389648	-143.144897
1539.374023	49.345497
1538.359375	76.464676
1537.343750	-141.688614
1536.328125	-58.019547
1535.312500	-67.353439
1534.296875	-7.169895
1533.280273	29.663921
1532.263672	112.768791
1531.247070	-121.253708
1530.230469	178.059341
1529.212891	36.632500
1528.196289	80.602158
1527.178711	183.658127
1526.160156	70.312019
1525.142578	113.922554
1524.124023	87.923225
1523.106445	30.973001
1522.087891	20.234529
1521.068359	-24.039234
1520.049805	19.033972
1519.030273	-112.811401
1518.010742	120.234673
1516.991211	24.206787
1515.971680	295.469604
1514.951172	129.906738
1513.930664	115.820869
1512.910156	16.936094
1511.889648	-56.328144
1510.868164	32.005291
1509.846680	50.947468
1508.826172	-27.658203
1507.803711	27.014751
1506.782227	-26.086536
1505.759766	-58.748962
1504.737305	-73.534264
1503.714844	-83.265053
1502.692383	-41.830345
1501.668945	-271.980042
1500.646484	-5.332575
1499.623047	-312.332764
1498.599609	-225.104385
1497.575195	-135.432678
1496.550781	-48.422741
1495.527344	-97.066109
1494.502930	92.068787
1493.477539	-99.909081
1492.453125	-0.439423
1491.427734	75.917847
1490.402344	126.637123
1489.376953	36.779697
1488.350586	5.639025
1487.325195	168.542480
1486.298828	60.702187
1485.272461	141.739258
1484.245117	227.789810
1483.218750	229.579941
1482.191406	333.345886
1481.164063	217.709946
1480.136719	359.602509
1479.108398	182.744507
1478.080078	388.216278
1477.052734	420.314056
1476.023438	391.200897
1474.995117	415.570740
1473.965820	358.403473
1472.937500	616.937500
1471.908203	814.235657
1470.877930	517.725403
1469.848633	750.536804
1468.818359	609.293091
1467.788086	813.961548
1466.757813	901.566223
1465.727539	1022.166504
1464.696289	1274.850098
1463.665039	1064.954468
1462.633789	1119.345459
1461.602539	1148.306885
1460.570313	1271.193115
1459.539063	1312.794434
1458.506836	1369.590332
1457.473633	1418.734741
1456.441406	1371.458496
1455.408203	1326.728149
1454.375000	1421.506226
1453.341797	1412.291138
1452.308594	1294.079590
1451.274414	1393.879272
1450.241211	1686.238892
1449.207031	1486.991699
1448.171875	1596.837280
1447.137695	1640.823486
1446.102539	1527.822388
1445.067383	1652.823486
1444.032227	1253.934448
1442.997070	1303.073975
1441.960938	1238.367676
1440.924805	1231.880005
1439.888672	1205.190430
1438.852539	1133.033691
1437.816406	1073.571289
1436.779297	1191.033569
1435.742188	878.991699
1434.705078	887.893982
1433.666992	762.970093
1432.629883	774.482422
1431.591797	531.066467
1430.553711	454.351685
1429.514648	440.771667
1428.476563	472.654938
1427.437500	373.403900
1426.398438	428.046997
1425.359375	160.023849
1424.320313	290.385284
1423.280273	239.290771
1422.240234	223.532211
1421.200195	263.240509
1420.159180	106.540009
1419.119141	-133.119720
1418.078125	181.143829
1417.037109	77.556831
1415.996094	167.804749
1414.954102	26.620504
1413.912109	-197.448669
1412.870117	177.084366
1411.828125	-14.132084
1410.786133	-26.758387
1409.743164	101.385826
1408.700195	139.086670
1407.657227	31.143671
1406.614258	36.311462
1405.570313	-114.141556
1404.527344	9.152210
1403.483398	117.384201
1402.438477	-138.204544
1401.394531	55.425968
1400.349609	-6.797149
1399.304688	96.564781
1398.259766	-120.946693
1397.214844	125.387680
1396.168945	148.646240
1395.123047	-8.426977
1394.077148	-117.776871
1393.031250	-69.243835
1391.984375	222.187180
1390.937500	-44.656170
1389.890625	31.547739
1388.843750	30.220140
1387.796875	-78.607414
1386.749023	55.271778
1385.701172	76.637054
1384.653320	65.562874
1383.604492	-167.898224
1382.556641	-133.796890
1381.507813	67.740303
1380.458984	74.428780
1379.410156	-86.134651
1378.360352	30.570576
1377.310547	-67.378105
1376.260742	54.405128
1375.210938	101.351967
1374.161133	-58.703579
1373.110352	63.200706
1372.059570	135.252167
1371.008789	-74.365646
1369.957031	-34.584888
1368.906250	167.233078
1367.854492	172.205460
1366.802734	-61.875408
1365.750000	227.171799
1364.698242	-83.862564
1363.645508	-108.438950
1362.592773	173.176041
1361.540039	59.120865
1360.486328	156.624954
1359.433594	182.039383
1358.379883	60.795914
1357.326172	81.377495
1356.271484	47.329178
1355.216797	68.034149
1354.163086	364.577454
1353.107422	62.428162
1352.052734	445.887970
1350.998047	357.516602
1349.942383	341.228546
1348.886719	255.525604
1347.830078	427.962036
1346.774414	372.177094
1345.717773	574.407654
1344.661133	360.043915
1343.604492	587.108765
1342.546875	662.943787
1341.490234	728.903381
1340.432617	688.361694
1339.375000	732.113770
1338.316406	647.130249
1337.258789	772.699585
1336.200195	692.817383
1335.141602	632.828186
1334.082031	820.341614
1333.023438	804.996033
1331.963867	784.763123
1330.904297	611.293823
1329.844727	786.521912
1328.784180	605.819946
1327.723633	635.288757
1326.663086	714.210754
1325.602539	696.824585
1324.541992	689.377441
1323.480469	679.511536
1322.418945	635.144836
1321.357422	701.901489
1320.295898	632.979919
1319.233398	739.270630
1318.170898	835.698975
1317.108398	648.584473
1316.045898	754.948792
1314.982422	760.258667
1313.918945	632.554504
1312.855469	736.522034
1311.791992	845.415222
1310.728516	720.371887
1309.664063	930.239807
1308.599609	984.992798
1307.535156	852.738342
1306.469727	850.972656
1305.404297	755.776978
1304.338867	995.116028
1303.273438	740.191223
1302.208008	745.979004
1301.141602	857.471985
1300.075195	821.526489
1299.008789	743.869934
1297.942383	872.585449
1296.875000	996.360046
1295.807617	634.034180
1294.740234	1003.309937
1293.672852	916.034058
1292.604492	713.512817
1291.537109	844.693298
1290.468750	806.631409
1289.399414	729.379944
1288.331055	674.252075
1287.261719	763.755920
1286.192383	581.280579
1285.123047	641.414795
1284.052734	370.918213
1282.983398	739.626160
1281.913086	447.232544
1280.841797	757.051025
1279.771484	721.741882
1278.700195	539.677002
1277.628906	536.253052
1276.557617	760.257019
1275.486328	729.921387
1274.414063	812.040039
1273.341797	791.498718
1272.269531	707.454773
1271.197266	630.785034
1270.124023	847.202515
1269.050781	643.586060
1267.977539	784.248169
1266.904297	836.996460
1265.830078	726.245117
1264.756836	783.869019
1263.681641	843.899658
1262.607422	760.049683
1261.533203	842.005798
1260.458008	909.298340
1259.382813	764.563965
1258.307617	729.520508
1257.231445	755.375183
1256.155273	876.183594
1255.079102	668.266052
1254.002930	791.464478
1252.926758	775.891235
1251.849609	611.900940
1250.772461	798.245605
1249.695313	636.736816
1248.617188	708.694031
1247.540039	697.965881
1246.461914	439.335815
1245.382813	749.363464
1244.304688	690.005005
1243.225586	467.931396
1242.146484	644.155579
1241.067383	609.083862
1239.988281	612.843445
1238.908203	386.057404
1237.828125	579.050232
1236.748047	575.476379
1235.667969	622.805786
1234.586914	713.727966
1233.505859	562.202209
1232.424805	560.967102
1231.343750	487.024719
1230.261719	301.662292
1229.179688	377.901733
1228.097656	553.349731
1227.015625	525.359070
1225.932617	502.189606
1224.850586	65.262993
1223.767578	315.498932
1222.683594	282.626221
1221.600586	189.294266
1220.516602	209.586685
1219.432617	280.594055
1218.347656	221.048691
1217.263672	277.462585
1216.178711	229.955353
1215.093750	223.486847
1214.008789	192.844559
1212.922852	384.232483
1211.836914	90.462128
1210.750977	481.959717
1209.665039	226.819489
1208.579102	285.251892
1207.492188	459.340698
1206.405273	334.421051
1205.318359	467.376282
1204.230469	450.848755
1203.142578	386.112152
1202.054688	198.542099
1200.966797	37.500496
1199.877930	11.287775
1198.790039	21.151505
1197.701172	132.022049
1196.611328	-31.443794
1195.522461	153.861145
1194.432617	76.942268
1193.342773	67.325714
1192.252930	40.847130
1191.162109	-57.757641
1190.072266	-57.858547
1188.981445	-156.484634
1187.889648	-130.249527
1186.798828	42.382389
1185.707031	-106.744110
1184.615234	-133.465759
1183.523438	-25.867695
1182.430664	40.854111
1181.337891	-105.928932
1180.245117	99.746925
1179.152344	84.760475
1178.059570	96.096024
1176.965820	30.703960
1175.872070	-70.635849
1174.778320	127.379288
1173.683594	-19.527838
1172.588867	226.163040
1171.494141	-97.891838
1170.399414	-34.231510
1169.303711	160.915558
1168.208984	-158.263168
1167.113281	-121.080109
1166.016602	-57.671062
1164.920898	-140.120728
1163.824219	-267.985870
1162.727539	53.278622
1161.630859	54.307686
1160.533203	17.078720
1159.435547	120.671196
1158.337891	-16.893219
1157.240234	74.637619
1156.141602	149.374832
1155.043945	123.863380
1153.944336	50.610931
1152.845703	44.109344
1151.747070	85.236351
1150.647461	26.207453
1149.547852	26.721720
1148.447266	-53.800316
1147.347656	-58.117764
1146.247070	-102.959206
1145.146484	190.183212
1144.044922	26.224094
1142.944336	-275.692047
1141.842773	-194.548859
1140.741211	79.147041
1139.638672	-144.254272
1138.537109	-6.269115
1137.434570	-30.000481
1136.332031	93.552032
1135.228516	69.720856
1134.125977	238.239975
1133.022461	12.485689
1131.917969	-6.686121
1130.814453	489.130646
1129.709961	92.512299
1128.605469	329.425385
1127.500977	355.113647
1126.396484	328.588348
1125.291016	432.417145
1124.185547	311.005188
1123.080078	376.809143
1121.973633	435.434662
1120.868164	285.583344
1119.761719	339.401489
1118.654297	225.070328
1117.547852	11.360954
1116.440430	181.054321
1115.333008	5.236533
1114.225586	87.280334
1113.117188	112.497375
1112.008789	19.467983
1110.900391	136.815918
1109.791992	197.370026
1108.682617	71.221191
1107.573242	502.538757
1106.463867	331.462128
1105.354492	509.856293
1104.244141	168.852188
1103.133789	245.675858
1102.023438	305.928680
1100.913086	399.155365
1099.801758	294.220245
1098.690430	460.449005
1097.579102	376.725311
1096.467773	465.054840
1095.355469	357.765717
1094.243164	226.954315
1093.130859	430.597015
1092.017578	339.816925
1090.905273	272.613525
1089.791992	374.863007
1088.677734	448.811340
1087.564453	207.514740
1086.450195	307.317108
1085.335938	284.800232
1084.221680	398.626129
1083.106445	324.371979
1081.991211	381.723083
1080.875977	502.468384
1079.760742	430.573669
1078.644531	419.746948
1077.528320	185.915771
1076.412109	449.734344
1075.295898	399.016998
1074.178711	36.319523
1073.061523	119.394615
1071.944336	7.819336
1070.826172	53.350639
1069.708984	-41.746281
1068.590820	149.058182
1067.471680	110.197556
1066.353516	448.440918
1065.234375	198.806198
1064.115234	316.828278
1062.996094	196.080307
1061.875977	386.596710
1060.755859	125.539223
1059.635742	222.452744
1058.515625	274.907501
1057.394531	126.298279
1056.273438	167.084656
1055.152344	259.274384
1054.031250	78.111504
1052.909180	210.009445
1051.787109	21.964800
1050.665039	202.875931
1049.541992	-85.410095
1048.418945	95.475334
1047.295898	138.660034
1046.172852	37.241577
1045.048828	313.637421
1043.925781	107.366814
1042.801758	96.989433
1041.676758	-48.516243
1040.552734	132.232132
1039.427734	24.106901
1038.302734	4.546697
1037.176758	243.429123
1036.050781	163.364624
1034.924805	34.502468
1033.798828	-140.795197
1032.672852	60.813236
1031.545898	129.809998
1030.418945	331.322937
1029.291992	-29.692087
1028.164063	241.540192
1027.036133	-144.775360
1025.908203	-82.603798
1024.780273	86.393517
1023.651367	-236.825409
1022.522461	-376.492401
1021.393555	-156.380188
1020.264648	-205.441162
1019.134766	-233.568756
1018.004883	-310.335846
1016.875000	-85.642090
1015.744141	-18.623043
1014.613281	97.071152
1013.482422	66.806381
1012.351563	-51.410851
1011.219727	-19.017668
1010.088867	-69.926941
1008.956055	31.982399
1007.824219	89.935226
1006.691406	395.445526
1005.558594	571.340210
1004.425781	1168.060181
1003.292969	1133.418701
1002.159180	1346.148682
1001.025391	653.010498
999.891602	602.494873
998.756836	157.091766
997.622070	169.164856
996.487305	17.376724
995.352539	-14.264374
994.216797	124.917313
993.081055	241.020477
991.945313	-196.423218
990.808594	-96.329704
989.672852	232.014038
988.536133	315.943726
987.398438	208.629822
986.261719	-16.060757
985.124023	114.106461
983.986328	-181.725479
982.847656	181.053162
981.709961	88.008057
980.571289	-129.194336
979.432617	79.365128
978.292969	39.484840
977.153320	135.353333
976.013672	68.016716
974.874023	239.807220
973.734375	218.560974
972.593750	-131.131454
971.453125	84.408356
970.311523	439.976135
969.170898	97.556053
968.029297	19.299053
966.886719	85.698563
965.745117	-49.742149
964.602539	-6.162828
963.459961	3.065574
962.317383	23.817101
961.173828	195.886871
960.030273	47.145882
958.886719	178.023804
957.743164	189.808655
956.598633	52.814304
955.454102	-56.579773
954.309570	-14.804338
953.165039	-41.627079
952.019531	265.616608
950.874023	232.004120
949.727539	86.427704
948.582031	89.579025
947.435547	90.504433
946.289063	77.783981
945.141602	44.570789
943.995117	59.401707
942.847656	-74.130630
941.699219	221.625031
940.551758	88.244217
939.403320	276.708527
938.254883	248.434372
937.105469	274.968750
935.957031	132.828079
934.807617	273.479645
933.658203	115.573036
932.507813	58.053795
931.357422	166.912155
930.207031	120.916229
929.056641	2.141716
927.906250	97.459229
926.754883	-134.928650
925.603516	-57.709789
924.451172	17.252062
923.298828	21.736683
922.146484	-5.554335
920.994141	105.885262
919.841797	162.786346
918.688477	83.389793
917.535156	-114.032738
916.380859	-43.333057
915.227539	-11.208845
914.073242	34.571518
912.918945	12.301871
911.763672	71.770195
910.608398	24.652044
909.453125	-8.786705
908.297852	-44.425694
907.141602	71.867897
905.985352	-190.294083
904.829102	-94.315742
903.672852	-138.770126
902.515625	-60.872948
901.358398	-105.223503
900.201172	-22.753307
899.042969	-71.531479
897.884766	-38.795197
896.726563	-28.650795
895.568359	-20.730989
894.409180	-290.855774
893.250000	-63.550644
892.090820	129.788986
890.930664	61.006271
889.771484	-3.187463
888.611328	-44.734852
887.450195	-162.987350
886.289063	-48.669891
885.128906	241.638901
883.966797	91.918991
882.805664	161.083954
881.643555	45.339893
880.481445	82.981194
879.319336	-7.837899
878.156250	133.507248
876.993164	241.020844
875.830078	21.928442
874.666016	147.480667
873.502930	77.143814
872.338867	-125.928398
871.173828	296.655579
870.009766	-97.546272
868.844727	57.232136
867.679688	160.238953
866.513672	233.989563
865.348633	193.101334
864.182617	158.987930
863.015625	340.559448
861.849609	164.964386
860.682617	368.928040
859.515625	123.841965
858.347656	509.526306
857.180664	284.735870
856.012695	401.029083
854.843750	441.022003
853.675781	272.481171
852.506836	453.717926
851.337891	401.797546
850.167969	217.710144
848.999023	358.518097
847.829102	297.702728
846.658203	386.924988
845.488281	292.551941
844.317383	126.604965
843.146484	106.163979
841.975586	222.174194
840.803711	-4.034486
839.631836	105.224373
838.459961	-29.220242
837.287109	171.598297
836.114258	164.529541
834.941406	173.089005
833.768555	161.531464
832.594727	330.807922
831.420898	258.922272
830.247070	381.200623
829.072266	115.202324
827.898438	58.981266
826.722656	76.354378
825.547852	176.189209
824.372070	75.351616
823.196289	-9.861403
822.020508	185.652679
820.844727	340.958313
819.667969	35.213421
818.491211	50.172180
817.313477	0.549146
816.136719	-0.123803
814.958984	94.836349
813.781250	-46.041710
812.602539	-120.176262
811.423828	-74.258278
810.245117	-146.192917
809.066406	152.958405
807.886719	25.395525
806.707031	-173.214935
805.527344	-83.103279
804.346680	-68.552147
803.166992	-138.383423
801.985352	71.360245
800.804688	48.035431
799.623047	-117.262260
798.441406	-12.008471
797.259766	-66.455833
796.078125	-167.462433
794.895508	-102.283691
793.712891	80.228035
792.529297	-16.447355
791.346680	2.018521
790.163086	7.146655
788.978516	12.223504
787.794922	19.466396
786.610352	24.444025
785.425781	201.873749
784.241211	76.259003
783.055664	207.072769
781.870117	41.636105
780.684570	192.182999
779.498047	174.725418
778.311523	-90.117516
777.125000	-112.017021
775.938477	-5.927466
774.750977	133.161118
773.563477	-213.263748
772.375977	91.141479
771.187500	298.314484
769.999023	86.429512
768.810547	216.253052
767.622070	185.089706
766.432617	-57.622902
765.243164	193.130569
764.053711	271.942902
762.863281	319.839539
761.672852	191.570480
760.482422	65.509796
759.291992	196.867599
758.100586	237.925156
756.909180	78.796982
755.717773	192.311401
754.525391	257.361023
753.333008	115.762688
752.140625	147.741333
750.948242	93.992630
749.754883	-21.271526
748.561523	137.896881
747.368164	167.441650
746.173828	117.920380
744.979492	228.527405
743.785156	121.891205
742.590820	-17.635088
741.395508	-168.107178
740.200195	-206.773788
739.003906	54.736126
737.808594	-108.928764
736.612305	-68.871750
735.416016	242.652878
734.218750	111.759331
733.021484	155.981537
731.824219	-7.736212
730.626953	71.416603
729.428711	-105.410599
728.230469	327.884735
727.032227	225.333954
725.833984	249.562180
724.634766	114.226700
723.435547	66.305336
722.235352	149.414352
721.036133	169.134476
719.835938	55.644348
718.635742	188.806824
717.434570	310.965790
716.233398	378.502747
715.032227	136.279572
713.831055	103.475456
712.628906	114.260559
711.426758	63.996132
710.224609	72.569542
709.021484	168.255524
707.818359	207.255325
706.615234	209.207413
705.412109	-2.192106
704.208008	184.778900
703.003906	-93.989624
701.799805	90.725899
700.594727	-98.734138
699.389648	98.932457
698.184570	183.465988
696.979492	-84.123665
695.773438	67.774567
694.567383	-236.585785
693.361328	-8.693764
692.154297	-104.431282
690.947266	-289.113098
689.740234	27.649853
688.533203	10.131353
687.325195	83.748543
686.117188	133.498322
684.909180	3.280616
683.700195	-222.235306
682.491211	-87.845467
681.282227	3.178323
680.072266	-178.759109
678.863281	213.359833
677.653320	40.198780
676.442383	109.612129
675.232422	-59.024204
674.021484	14.804323
672.810547	-0.042958
671.598633	86.817863
670.386719	24.502958
669.174805	-31.236643
667.962891	105.464386
666.750000	95.236412
665.537109	-55.330784
664.324219	83.649712
663.110352	-17.034180
661.897461	-7.491622
660.683594	-90.677170
659.468750	-33.486721
658.254883	-12.901809
657.040039	-61.250458
655.824219	-279.824921
654.609375	-6.685197
653.393555	-69.786644
652.177734	-111.202904
650.960938	-74.936874
649.745117	99.269264
648.528320	30.197342
647.311523	137.804779
646.093750	187.378265
644.875977	234.908325
643.658203	78.181931
642.440430	115.236130
641.221680	38.451004
640.002930	112.332397
638.784180	7.941875
637.564453	-33.932766
636.344727	-43.403107
635.125000	20.320072
633.905273	112.095352
632.684570	45.137981
631.463867	-32.342697
630.243164	-6.608093
629.021484	130.856415
627.799805	71.125114
626.578125	238.914230
625.356445	-73.394913
624.133789	223.354706
622.911133	132.319885
621.688477	377.890869
620.464844	-12.568625
619.241211	220.515793
618.017578	-42.965519
616.793945	-111.318481
615.569336	-31.746864
614.344727	-86.752960
613.120117	-188.543930
611.894531	231.748474
610.668945	138.994537
609.443359	3.795826
608.216797	5.696141
606.991211	12.139479
605.764648	76.532074
604.537109	-61.692627
