# Supplementary material for: Raman spectroscopy accurately differentiates mucosal healing from non-healing and biochemical changes following biological therapy in inflammatory bowel disease
Source: PLoS One. 2021 Jun 2;16(6):e0252210. doi: 10.1371/journal.pone.0252210 (PMC8172032; doi:10.1371/journal.pone.0252210)
Supplement: S4 Dataset — (ZIP) [file pone.0252210.s006.zip › CD Mucosal healing/EC027-1-1_BL sub CR removed_31__X_-21288.7__Y_3616.86__Time_346.txt]

1714.656250	99.906433
1713.679688	428.656860
1712.703125	114.733047
1711.725586	135.661911
1710.749023	-74.321152
1709.771484	130.665756
1708.792969	56.261864
1707.815430	219.847427
1706.836914	-292.315277
1705.858398	156.460449
1704.879883	84.944595
1703.901367	-340.596039
1702.922852	70.881416
1701.943359	-174.205582
1700.963867	-409.339417
1699.983398	-343.144684
1699.003906	-157.532501
1698.023438	-45.215786
1697.042969	9.917791
1696.062500	-267.324890
1695.082031	-478.745667
1694.100586	-181.164688
1693.120117	-95.743790
1692.137695	215.237137
1691.156250	226.005081
1690.174805	168.804245
1689.192383	262.342163
1688.209961	103.819641
1687.227539	306.644348
1686.244141	137.398422
1685.261719	102.786568
1684.278320	159.959763
1683.294922	61.116684
1682.311523	59.359016
1681.327148	218.459061
1680.342773	162.945389
1679.358398	268.227753
1678.374023	-96.498383
1677.389648	13.507828
1676.404297	132.397415
1675.418945	342.607971
1674.433594	231.961823
1673.448242	449.213379
1672.461914	834.636353
1671.475586	896.609680
1670.489258	441.412445
1669.502930	858.291138
1668.516602	882.812988
1667.529297	985.037170
1666.541992	1175.533813
1665.554688	1013.767822
1664.566406	1123.319336
1663.579102	1000.130432
1662.590820	1145.424561
1661.602539	957.264587
1660.614258	865.205322
1659.625000	1258.661987
1658.635742	1228.641724
1657.647461	1564.708740
1656.657227	1273.531860
1655.667969	760.627380
1654.677734	814.846558
1653.688477	798.084534
1652.697266	596.544983
1651.707031	1067.403809
1650.716797	520.338379
1649.725586	388.993164
1648.734375	398.188232
1647.743164	508.172577
1646.750977	525.967590
1645.759766	348.630524
1644.767578	330.135590
1643.775391	446.619049
1642.783203	338.954590
1641.790039	339.809204
1640.796875	129.830948
1639.803711	-29.681877
1638.810547	95.963913
1637.817383	-157.944458
1636.823242	292.360382
1635.829102	31.003176
1634.834961	-116.741669
1633.840820	-108.808449
1632.845703	160.036850
1631.850586	-187.320923
1630.855469	152.796066
1629.860352	71.716286
1628.865234	75.002899
1627.869141	-158.428452
1626.873047	37.120155
1625.876953	88.015350
1624.880859	-402.704132
1623.883789	-59.810753
1622.887695	-145.413712
1621.890625	34.452339
1620.892578	-208.707932
1619.895508	-10.464180
1618.897461	90.538490
1617.899414	204.630371
1616.901367	-119.675270
1615.903320	78.383110
1614.904297	3.460991
1613.906250	99.064140
1612.907227	-83.408234
1611.907227	-150.484848
1610.908203	-382.711914
1609.908203	-114.324570
1608.908203	-228.670273
1607.908203	70.881363
1606.908203	354.515564
1605.907227	-105.731888
1604.906250	146.230026
1603.905273	-70.526176
1602.904297	-185.222687
1601.903320	-302.585449
1600.901367	-124.439575
1599.899414	-150.462265
1598.897461	-124.296898
1597.895508	71.647667
1596.892578	-69.762016
1595.889648	84.016663
1594.886719	-83.719574
1593.883789	-97.423836
1592.880859	16.685295
1591.876953	-255.785248
1590.873047	1.556187
1589.869141	-83.207748
1588.865234	79.757706
1587.860352	112.065353
1586.855469	154.627502
1585.850586	-217.539017
1584.845703	98.447998
1583.839844	395.871185
1582.834961	166.695023
1581.829102	304.727600
1580.823242	364.396637
1579.816406	137.420166
1578.810547	485.705902
1577.803711	219.400986
1576.796875	221.049454
1575.790039	563.321777
1574.782227	434.457275
1573.775391	-24.780567
1572.767578	100.955399
1571.759766	-59.484623
1570.750977	29.421627
1569.743164	-84.546860
1568.734375	40.309628
1567.725586	-125.958382
1566.716797	164.646729
1565.707031	351.072601
1564.697266	269.894043
1563.687500	681.579651
1562.677734	107.055115
1561.667969	-106.886528
1560.657227	394.770264
1559.647461	37.873528
1558.636719	137.122238
1557.625000	233.520126
1556.614258	200.150940
1555.602539	81.103447
1554.590820	303.769592
1553.579102	295.696991
1552.567383	-214.773804
1551.554688	-3.143686
1550.541992	492.847504
1549.529297	375.298401
1548.516602	278.303802
1547.502930	325.952240
1546.490234	153.652008
1545.476563	154.403152
1544.462891	-142.224091
1543.448242	186.334885
1542.434570	-56.291222
1541.419922	121.947311
1540.405273	-4.753393
1539.390625	201.436417
1538.375000	40.842575
1537.359375	-135.345947
1536.343750	175.962494
1535.328125	185.187668
1534.312500	47.249454
1533.295898	89.648956
1532.280273	-27.926765
1531.262695	-81.236397
1530.246094	133.295334
1529.229492	579.415649
1528.211914	219.047119
1527.194336	-2.283460
1526.176758	139.308990
1525.159180	447.986908
1524.140625	236.559113
1523.122070	48.225056
1522.103516	32.162918
1521.084961	262.832153
1520.065430	179.572418
1519.046875	342.996765
1518.027344	300.594543
1517.006836	296.590607
1515.987305	207.712021
1514.966797	-143.251633
1513.947266	3.974112
1512.925781	53.409386
1511.905273	-159.073929
1510.884766	310.996216
1509.863281	-37.685871
1508.841797	-55.453789
1507.820313	-160.511841
1506.797852	-501.544830
1505.776367	-109.389771
1504.753906	256.838715
1503.731445	84.733315
1502.708008	-87.422249
1501.685547	-105.905708
1500.662109	-283.258026
1499.638672	-40.772854
1498.615234	-126.099640
1497.591797	-600.434753
1496.567383	-240.631546
1495.542969	37.083050
1494.518555	-74.108360
1493.494141	-346.402069
1492.468750	-388.620483
1491.443359	-387.439362
1490.417969	-143.582413
1489.392578	-32.734165
1488.367188	213.373901
1487.340820	-202.065125
1486.314453	-231.887009
1485.288086	187.481522
1484.261719	177.910553
1483.234375	112.139900
1482.207031	227.458969
1481.179688	250.886322
1480.152344	42.241245
1479.125000	98.764946
1478.096680	394.771332
1477.068359	351.737366
1476.040039	688.271484
1475.011719	976.251465
1473.982422	711.483459
1472.953125	660.667053
1471.923828	635.316895
1470.894531	1032.396729
1469.864258	1047.638306
1468.834961	1352.875610
1467.804688	722.069336
1466.774414	1556.083252
1465.743164	1494.903076
1464.712891	1504.948364
1463.681641	1525.133301
1462.650391	1847.633789
1461.618164	1702.638672
1460.586914	1166.688599
1459.554688	1519.549194
1458.522461	1816.439453
1457.490234	1747.791504
1456.458008	2009.037720
1455.424805	1684.206909
1454.391602	2193.931885
1453.358398	2084.789307
1452.325195	2231.774170
1451.291016	2110.051758
1450.256836	2343.176758
1449.222656	2317.842773
1448.188477	2322.958740
1447.154297	2330.659668
1446.119141	2457.373535
1445.083984	2098.091309
1444.048828	2057.885986
1443.013672	1673.661987
1441.977539	1990.339478
1440.941406	1919.995483
1439.905273	1950.893799
1438.869141	2024.822021
1437.832031	1474.485474
1436.795898	1722.987793
1435.758789	1501.526733
1434.720703	1361.042114
1433.683594	1498.508301
1432.645508	1189.088135
1431.608398	948.064209
1430.569336	1025.162720
1429.531250	1137.669189
1428.493164	904.621277
1427.454102	762.537537
1426.415039	386.102753
1425.375977	625.049255
1424.335938	289.305878
1423.296875	551.051758
1422.256836	69.549164
1421.215820	107.210274
1420.175781	-86.696686
1419.135742	11.651757
1418.094727	-119.029861
1417.053711	-68.339256
1416.011719	193.774200
1414.970703	136.432877
1413.928711	-174.810364
1412.886719	-158.917130
1411.844727	241.731247
1410.802734	117.019020
1409.759766	-108.057304
1408.716797	-307.788086
1407.673828	-271.195404
1406.630859	51.796257
1405.586914	148.785370
1404.542969	-65.401894
1403.499023	-158.901031
1402.455078	-21.386648
1401.411133	-179.810745
1400.366211	-328.023529
1399.321289	221.054199
1398.276367	200.946960
1397.230469	95.750160
1396.185547	15.815139
1395.139648	231.667740
1394.093750	99.401947
1393.046875	265.320648
1392.000977	-207.124512
1390.954102	86.741753
1389.907227	120.352562
1388.860352	201.630524
1387.812500	388.070496
1386.765625	-18.154900
1385.717773	81.029411
1384.669922	202.821259
1383.621094	27.255026
1382.573242	-163.060501
1381.524414	-40.861671
1380.475586	-295.740479
1379.425781	-213.240173
1378.376953	-50.702530
1377.327148	61.969185
1376.277344	-72.321648
1375.227539	33.132301
1374.176758	131.190720
1373.126953	87.221031
1372.076172	6.001076
1371.025391	-87.492500
1369.973633	68.440323
1368.922852	0.204678
1367.871094	-20.525976
1366.819336	-158.158554
1365.766602	-83.918304
1364.714844	276.789886
1363.662109	-532.464783
1362.609375	-106.812759
1361.556641	-340.554871
1360.502930	393.638916
1359.450195	197.510437
1358.396484	-299.268188
1357.341797	-10.106952
1356.288086	-126.034531
1355.233398	190.614182
1354.178711	144.555023
1353.124023	140.896988
1352.069336	209.413071
1351.013672	-22.381954
1349.958984	230.137436
1348.903320	227.067703
1347.846680	397.822815
1346.791016	251.144516
1345.734375	171.633957
1344.677734	729.567871
1343.621094	578.398621
1342.563477	628.192871
1341.506836	799.553894
1340.449219	586.970947
1339.391602	629.751038
1338.333008	462.156586
1337.275391	755.301270
1336.216797	850.429382
1335.158203	762.530823
1334.098633	583.255127
1333.040039	926.167908
1331.980469	927.764465
1330.920898	756.420776
1329.861328	760.815552
1328.800781	560.192566
1327.740234	641.497681
1326.679688	797.022766
1325.619141	453.688629
1324.558594	799.607422
1323.497070	720.851624
1322.435547	691.635864
1321.374023	968.576050
1320.312500	1240.592896
1319.250000	698.591431
1318.187500	1052.187744
1317.125000	1030.978516
1316.062500	770.790222
1314.999023	1427.661377
1313.935547	958.301270
1312.872070	908.067932
1311.808594	774.237366
1310.745117	1069.054199
1309.680664	1107.815186
1308.616211	1018.689697
1307.551758	1055.227295
1306.486328	1089.392700
1305.420898	976.073853
1304.355469	735.038818
1303.290039	1096.602539
1302.224609	1190.181519
1301.158203	1119.162842
1300.091797	1072.851685
1299.025391	891.559265
1297.958984	1076.397095
1296.891602	973.963745
1295.824219	1505.048340
1294.756836	951.157043
1293.689453	954.635986
1292.621094	501.884705
1291.553711	1069.798462
1290.485352	592.888977
1289.416016	1204.842529
1288.347656	667.014587
1287.278320	823.046387
1286.208984	996.245728
1285.139648	975.939026
1284.069336	774.491272
1283.000000	1104.554077
1281.929688	778.484375
1280.858398	809.956360
1279.788086	1005.449280
1278.716797	890.234436
1277.645508	1078.427612
1276.574219	902.265137
1275.502930	1088.077393
1274.430664	1056.335571
1273.358398	821.850220
1272.286133	1296.049316
1271.213867	1171.665283
1270.140625	771.435364
1269.067383	1186.923706
1267.994141	1343.542603
1266.920898	1431.813599
1265.846680	1232.185059
1264.773438	874.145752
1263.699219	1138.223022
1262.624023	1160.833130
1261.549805	1317.566040
1260.474609	1525.457397
1259.399414	829.277649
1258.324219	1241.915771
1257.248047	1444.941406
1256.172852	1061.061523
1255.096680	1164.303955
1254.019531	1187.206299
1252.943359	1244.209351
1251.866211	1532.349243
1250.789063	1263.365112
1249.711914	1210.973999
1248.634766	1007.885010
1247.556641	1252.183960
1246.478516	1304.406738
1245.400391	980.016418
1244.321289	1246.087158
1243.243164	824.746765
1242.164063	1076.207886
1241.084961	723.096069
1240.004883	654.122253
1238.925781	742.918152
1237.845703	902.040222
1236.765625	658.473389
1235.684570	1089.147461
1234.604492	1022.647156
1233.523438	1106.454956
1232.442383	884.887634
1231.360352	750.640930
1230.279297	1100.904907
1229.197266	811.681519
1228.115234	931.756653
1227.032227	942.845398
1225.950195	590.915161
1224.867188	858.534607
1223.784180	1162.313721
1222.701172	612.223572
1221.617188	763.565491
1220.533203	404.754059
1219.449219	215.272278
1218.365234	279.571838
1217.280273	537.086853
1216.195313	642.306213
1215.110352	462.525482
1214.025391	258.657410
1212.940430	498.974152
1211.854492	415.796478
1210.768555	110.672104
1209.681641	430.374969
1208.595703	241.083939
1207.508789	697.984863
1206.421875	626.766235
1205.334961	584.469849
1204.247070	527.693909
1203.160156	620.269836
1202.072266	141.996750
1200.983398	470.490662
1199.895508	360.700470
1198.806641	397.718140
1197.717773	615.142639
1196.628906	-134.620789
1195.539063	-107.259140
1194.449219	-366.087341
1193.359375	-252.227386
1192.269531	-162.492661
1191.179688	-505.368408
1190.088867	-113.014351
1188.998047	-64.346680
1187.907227	164.352570
1186.815430	-197.689636
1185.723633	6.833326
1184.631836	-124.743301
1183.540039	-169.935822
1182.448242	-176.783936
1181.355469	-73.373260
1180.262695	-219.404633
1179.169922	-101.753639
1178.076172	-451.525421
1176.982422	-5.744882
1175.888672	207.431259
1174.794922	-159.099030
1173.700195	-125.675331
1172.606445	173.391937
1171.511719	98.920158
1170.416016	45.951805
1169.321289	93.430725
1168.225586	-378.161835
1167.129883	-36.627453
1166.034180	-80.181229
1164.937500	117.610588
1163.840820	269.852844
1162.744141	144.854019
1161.647461	-285.862579
1160.550781	253.031097
1159.453125	84.964790
1158.355469	234.360153
1157.256836	118.748459
1156.159180	160.594482
1155.060547	734.249878
1153.961914	313.195160
1152.863281	85.383583
1151.763672	253.279953
1150.664063	268.529083
1149.564453	-118.927399
1148.464844	-268.069733
1147.364258	266.250427
1146.263672	-137.790558
1145.163086	-234.641586
1144.062500	77.818817
1142.960938	-154.772797
1141.859375	259.689911
1140.757813	-179.851196
1139.656250	645.651245
1138.553711	256.021210
1137.451172	308.552887
1136.348633	-290.022736
1135.246094	9.552741
1134.142578	-61.560734
1133.039063	190.224197
1131.935547	159.357422
1130.832031	401.382629
1129.727539	446.299530
1128.623047	403.375458
1127.518555	604.704956
1126.413086	862.795532
1125.308594	544.669800
1124.203125	558.443481
1123.096680	640.875244
1121.991211	422.370728
1120.884766	852.873779
1119.778320	352.538910
1118.671875	219.339767
1117.564453	438.811249
1116.458008	71.304665
1115.350586	-210.912033
1114.242188	462.509796
1113.134766	345.789032
1112.026367	-87.724564
1110.917969	637.104492
1109.808594	643.182129
1108.700195	483.860199
1107.590820	740.281555
1106.481445	713.179321
1105.372070	95.828339
1104.261719	599.911865
1103.151367	431.182922
1102.041016	378.111511
1100.930664	768.495911
1099.819336	762.484436
1098.708008	416.947235
1097.596680	559.483398
1096.484375	536.963928
1095.373047	745.346741
1094.260742	567.297913
1093.147461	782.600281
1092.035156	804.731384
1090.921875	1001.029297
1089.808594	693.602783
1088.695313	682.769836
1087.581055	638.995178
1086.467773	703.432312
1085.353516	556.216309
1084.238281	651.180847
1083.124023	955.276184
1082.008789	831.598511
1080.893555	557.643311
1079.777344	488.133362
1078.662109	242.577515
1077.545898	478.361145
1076.429688	392.526611
1075.312500	243.378906
1074.196289	659.676758
1073.079102	580.934570
1071.960938	570.236328
1070.843750	163.399200
1069.725586	701.269897
1068.607422	449.281281
1067.489258	150.583740
1066.370117	201.013748
1065.251953	213.993729
1064.132813	435.339447
1063.012695	658.951355
1061.893555	484.724304
1060.773438	647.474304
1059.653320	428.962219
1058.532227	187.200684
1057.412109	361.728790
1056.291016	414.675415
1055.169922	4.988749
1054.047852	303.376984
1052.926758	384.484192
1051.804688	124.681961
1050.681641	352.956696
1049.559570	301.120148
1048.436523	95.356728
1047.313477	29.719675
1046.190430	293.042938
1045.066406	138.906250
1043.942383	-129.320892
1042.818359	127.058716
1041.694336	26.875076
1040.569336	367.110535
1039.445313	206.513138
1038.319336	143.850586
1037.194336	-121.230965
1036.068359	-2.080833
1034.942383	93.830009
1033.816406	229.331512
1032.690430	129.945023
1031.563477	539.938599
1030.436523	447.672974
1029.308594	422.943726
1028.181641	-240.694305
1027.053711	-281.323517
1025.925781	-324.153931
1024.797852	-222.894745
1023.668945	-133.195328
1022.540039	-377.656647
1021.411133	-723.999634
1020.281250	-492.416443
1019.152344	-263.138855
1018.022461	-381.697205
1016.892578	-411.985992
1015.761719	125.705399
1014.630859	-29.595890
1013.500000	-50.333637
1012.369141	-84.842262
1011.237305	-181.735016
1010.105469	78.061592
1008.973633	41.599785
1007.841797	463.455200
1006.708984	850.538452
1005.576172	1341.652832
1004.443359	1878.913086
1003.310547	2006.863403
1002.176758	1991.574829
1001.042969	1299.373779
999.908203	547.562012
998.774414	362.117767
997.639648	-116.364288
996.504883	275.867218
995.370117	197.207947
994.234375	224.870285
993.098633	105.019241
991.962891	-247.586334
990.826172	-30.315809
989.690430	191.615555
988.553711	-287.090454
987.416016	41.087002
986.279297	-86.880775
985.141602	227.579803
984.003906	-307.648834
982.865234	76.088097
981.727539	47.811489
980.588867	-134.474457
979.450195	-132.470032
978.310547	44.487762
977.170898	384.780334
976.031250	-8.283255
974.891602	-17.175146
973.751953	429.073822
972.611328	220.537323
971.470703	78.865349
970.329102	206.081009
969.188477	115.307106
968.046875	329.995819
966.904297	365.764954
965.762695	172.271469
964.620117	-25.555145
963.477539	-90.132584
962.334961	-117.835846
961.191406	182.382385
960.047852	656.771851
958.904297	340.754242
957.760742	235.759109
956.616211	373.693542
955.471680	117.978371
954.327148	242.472656
953.182617	252.660416
952.037109	320.203003
950.891602	-106.139626
949.745117	352.778442
948.599609	375.015533
947.453125	317.410889
946.306641	392.520599
945.159180	214.190155
944.012695	-7.292964
942.865234	148.239563
941.716797	440.826385
940.569336	219.925858
939.420898	316.449188
938.272461	-4.377003
937.124023	263.512665
935.974609	494.948822
934.825195	357.141876
933.675781	358.575073
932.525391	107.247215
931.375977	257.106354
930.225586	192.971634
929.074219	131.295258
927.923828	504.571198
926.772461	142.736481
925.621094	140.707169
924.468750	186.599777
923.317383	212.137650
922.165039	-0.928959
921.011719	-166.011505
919.859375	-253.621933
918.706055	74.740639
917.552734	-171.614380
916.399414	138.670563
915.245117	149.243790
914.090820	-139.687286
912.936523	0.558939
911.781250	-274.329926
910.625977	-245.014130
909.470703	-335.784821
908.315430	-240.480148
907.160156	88.370407
906.003906	-26.986694
904.846680	-216.936249
903.690430	121.076599
902.533203	-224.855133
901.375977	-54.318611
900.218750	-130.480301
899.060547	-244.964508
897.903320	-203.201828
896.744141	-14.321820
895.585938	-178.219559
894.426758	-29.945633
893.267578	-193.572403
892.108398	83.612328
890.949219	30.906631
889.789063	32.522469
888.628906	185.512070
887.467773	-171.709427
886.307617	356.077972
885.146484	-68.566093
883.985352	39.472733
882.823242	-204.319962
881.661133	120.310638
880.499023	-71.415749
879.336914	307.236206
878.173828	331.994354
877.010742	167.558578
875.847656	325.320343
874.684570	469.538361
873.520508	424.639801
872.356445	366.293030
871.192383	204.502747
870.027344	200.305557
868.862305	427.791565
867.697266	333.652985
866.532227	437.406189
865.366211	628.794861
864.200195	348.244934
863.034180	483.428986
861.867188	688.192322
860.700195	580.761475
859.533203	574.403015
858.366211	621.910461
857.198242	581.894836
856.030273	860.434265
854.862305	849.521729
853.693359	964.174316
852.524414	675.263184
851.355469	675.570435
850.186523	566.073486
849.016602	830.699463
847.846680	931.686890
846.676758	636.298340
845.505859	605.160278
844.334961	473.296387
843.164063	202.734970
841.993164	100.023865
840.821289	140.453430
839.649414	69.024254
838.477539	169.694397
837.305664	200.988342
836.132813	272.430786
834.959961	227.631958
833.786133	276.589172
832.613281	142.377670
831.439453	557.264343
830.264648	143.980820
829.090820	388.969940
827.916016	265.740570
826.741211	461.376282
825.566406	206.491821
824.390625	453.158508
823.214844	144.753235
822.039063	-38.831791
820.862305	274.283325
819.685547	-305.797638
818.508789	62.704468
817.332031	-67.638222
816.154297	-137.930313
814.976563	-461.903381
813.798828	3.753227
812.621094	48.818905
811.442383	-61.857895
810.263672	-505.980774
809.083984	-201.158417
807.905273	-285.369720
806.725586	-94.240540
805.544922	-480.639679
804.365234	-518.439819
803.184570	-48.087482
802.003906	-576.581848
800.823242	-228.685806
799.641602	-437.754150
798.459961	-327.547394
797.278320	-219.730377
796.095703	-262.794739
794.913086	-292.664459
793.730469	-67.894722
792.547852	-151.200821
791.364258	-134.953354
790.180664	363.744843
788.997070	83.049873
787.813477	224.973419
786.628906	-102.257507
785.444336	165.454315
784.258789	214.023392
783.074219	12.648797
781.888672	500.768829
780.702148	314.641510
779.516602	208.002090
778.330078	76.995506
777.143555	221.919678
775.956055	-105.728813
774.769531	96.305984
773.582031	99.551514
772.393555	91.657265
771.206055	615.122314
770.017578	271.743378
768.829102	73.894028
767.639648	363.059265
766.451172	339.114380
765.261719	2.289375
764.072266	440.689148
762.881836	535.314392
761.691406	246.797729
760.500977	235.594788
759.310547	206.696442
758.119141	-4.841822
756.927734	324.593903
755.735352	686.766296
754.543945	270.576782
753.351563	168.743210
752.159180	209.684921
750.965820	55.047508
749.773438	253.956116
748.580078	145.339401
747.385742	25.736027
746.192383	318.670227
744.998047	106.816711
743.803711	294.201447
742.608398	523.114990
741.413086	28.403807
740.217773	294.439423
739.022461	225.046463
737.826172	146.890701
736.630859	-126.193657
735.433594	-202.093124
734.237305	-129.111115
733.040039	-29.912533
731.842773	176.455582
730.645508	12.998105
729.447266	107.705482
728.249023	119.280869
727.050781	-133.665176
725.851563	540.232971
724.653320	116.904030
723.454102	-203.523392
722.253906	41.913048
721.053711	-147.262939
719.854492	139.601151
718.653320	-45.051971
717.453125	91.189438
716.251953	375.774811
715.050781	-61.631657
713.848633	72.535538
712.647461	243.767075
711.445313	16.157303
710.243164	239.788162
709.040039	154.061234
707.836914	610.780945
706.633789	187.702423
705.430664	-97.926956
704.226563	1.919519
703.022461	36.561302
701.818359	-74.445923
700.613281	106.162888
699.408203	-61.082420
698.203125	171.881332
696.998047	87.562500
695.791992	305.460480
694.585938	-136.985687
693.379883	-196.830582
692.172852	97.444580
690.965820	-42.425137
689.758789	-255.854263
688.551758	-377.882507
687.343750	-376.026520
686.135742	61.931698
684.926758	280.873749
683.718750	74.997047
682.509766	101.303978
681.300781	-99.727371
680.090820	61.291798
678.881836	23.165848
677.671875	-213.954483
676.460938	-390.154419
675.250977	33.407494
674.040039	192.991058
672.828125	-462.857300
671.617188	-335.302277
670.405273	47.524906
669.193359	-211.676590
667.981445	-254.456467
666.768555	-11.815747
665.555664	170.399734
664.342773	102.169853
663.128906	-315.656158
661.916016	-204.249542
660.702148	-75.466507
659.487305	-309.091095
658.272461	-141.223709
657.058594	35.311371
655.842773	-16.657082
654.627930	-279.766083
653.412109	336.695251
652.196289	-133.030258
650.979492	177.380539
649.763672	69.871880
648.546875	164.878174
647.330078	246.954712
646.112305	126.706146
644.894531	-38.673698
643.676758	200.437439
642.458984	161.957611
641.240234	218.049500
640.021484	-78.523254
638.802734	145.056229
637.583008	-18.365778
636.363281	-37.927635
635.143555	51.871185
633.923828	-75.454498
632.703125	146.974609
631.482422	216.644043
630.261719	180.829895
629.040039	221.937454
627.818359	444.963898
626.596680	347.965698
625.375000	747.939148
624.152344	392.781494
622.929688	332.968750
621.707031	548.972290
620.483398	29.588783
619.259766	47.258507
618.036133	438.853363
616.812500	176.669052
615.587891	106.366699
614.363281	-5.443625
613.138672	-94.621101
611.913086	1.279425
610.687500	34.062523
609.461914	61.412815
608.236328	254.231293
607.009766	-280.733917
605.783203	-235.813614
604.555664	-318.345337
