# Supplementary material for: Raman spectroscopy accurately differentiates mucosal healing from non-healing and biochemical changes following biological therapy in inflammatory bowel disease
Source: PLoS One. 2021 Jun 2;16(6):e0252210. doi: 10.1371/journal.pone.0252210 (PMC8172032; doi:10.1371/journal.pone.0252210)
Supplement: S4 Dataset — (ZIP) [file pone.0252210.s006.zip › CD Mucosal healing/EC041-2_base sub CR removed_30__X_-15798.3__Y_35999.9__Z_178.312__Time_340.txt]

1714.793945	155.488632
1713.817383	160.240997
1712.840820	48.202362
1711.864258	151.757690
1710.886719	-33.333317
1709.909180	7.786450
1708.931641	52.520660
1707.953125	-38.511478
1706.975586	-115.157150
1705.997070	151.865936
1705.018555	-201.501251
1704.040039	27.000313
1703.060547	237.468704
1702.081055	-78.416550
1701.101563	-64.339752
1700.122070	-92.271980
1699.142578	-167.550186
1698.162109	-378.402740
1697.181641	-142.115494
1696.201172	65.394470
1695.220703	-161.905853
1694.239258	-116.033714
1693.257813	96.037659
1692.276367	44.393333
1691.294922	-75.974129
1690.313477	-48.902924
1689.331055	5.422432
1688.348633	102.999390
1687.366211	51.797165
1686.383789	105.162193
1685.400391	-59.512463
1684.416992	-34.371410
1683.433594	193.766495
1682.450195	153.312149
1681.465820	-1.138154
1680.482422	-35.196243
1679.498047	170.780685
1678.512695	-11.398618
1677.528320	49.094078
1676.542969	64.775215
1675.558594	147.393494
1674.572266	68.187271
1673.586914	148.943832
1672.601563	341.690979
1671.615234	327.493561
1670.628906	337.599518
1669.642578	364.017181
1668.655273	573.984009
1667.668945	470.993561
1666.681641	344.499268
1665.694336	507.624969
1664.706055	440.202972
1663.718750	375.801910
1662.730469	680.308289
1661.742188	637.699646
1660.753906	484.090454
1659.764648	635.562317
1658.775391	479.933258
1657.787109	724.611145
1656.796875	683.429382
1655.807617	457.209473
1654.818359	617.793030
1653.828125	434.514282
1652.837891	362.674744
1651.846680	402.182495
1650.856445	637.605835
1649.865234	468.597900
1648.874023	365.958862
1647.882813	311.137878
1646.891602	16.091118
1645.899414	122.888763
1644.907227	132.100189
1643.915039	88.675056
1642.922852	124.636375
1641.930664	142.269974
1640.937500	30.747076
1639.944336	90.907227
1638.951172	-51.907761
1637.957031	13.797324
1636.963867	145.528763
1635.969727	34.825027
1634.975586	-146.858337
1633.981445	-141.277649
1632.986328	-80.276436
1631.991211	-66.596519
1630.996094	-71.247849
1630.000977	-2.091833
1629.005859	-138.152878
1628.009766	-74.096771
1627.013672	-57.334400
1626.017578	-51.019787
1625.021484	63.178474
1624.024414	-56.583473
1623.028320	160.212692
1622.031250	90.541107
1621.033203	-15.827810
1620.036133	106.429771
1619.038086	249.687027
1618.041016	104.131012
1617.041992	145.038422
1616.043945	20.641439
1615.045898	-137.775818
1614.046875	131.485062
1613.047852	12.507521
1612.048828	195.143478
1611.048828	246.642395
1610.049805	101.573151
1609.049805	-46.043156
1608.049805	-70.453941
1607.048828	-228.430908
1606.048828	132.161362
1605.047852	-67.673271
1604.046875	-47.551163
1603.045898	218.549133
1602.044922	141.784897
1601.042969	-133.761734
1600.041016	-9.071120
1599.039063	-226.970230
1598.037109	80.638878
1597.034180	-184.271835
1596.031250	-46.696140
1595.028320	-76.398277
1594.025391	-119.173660
1593.022461	-41.844021
1592.018555	-71.624718
1591.014648	-54.445709
1590.010742	20.099949
1589.006836	31.957338
1588.001953	-63.183575
1586.997070	-202.660614
1585.992188	-68.357658
1584.987305	73.659828
1583.982422	126.956314
1582.976563	125.454208
1581.970703	50.957741
1580.964844	-75.652084
1579.958984	-241.323303
1578.952148	-3.468502
1577.945313	304.497223
1576.938477	-46.095764
1575.931641	79.502968
1574.924805	35.911003
1573.916992	-38.944462
1572.909180	122.763168
1571.901367	-1.606183
1570.893555	-3.846838
1569.884766	-229.620575
1568.876953	-50.116600
1567.868164	12.353601
1566.858398	126.645065
1565.849609	-55.134968
1564.839844	-57.833454
1563.830078	-182.573990
1562.820313	-138.707230
1561.810547	-1.563256
1560.799805	150.988800
1559.790039	57.090534
1558.779297	43.495857
1557.767578	94.602135
1556.756836	-30.583241
1555.745117	-114.363342
1554.733398	280.939056
1553.721680	36.407249
1552.709961	-63.136177
1551.697266	-22.970903
1550.685547	-107.115669
1549.672852	119.131523
1548.659180	-22.116823
1547.646484	165.037186
1546.632813	124.485573
1545.619141	169.158585
1544.605469	257.651550
1543.591797	15.282484
1542.577148	139.735092
1541.562500	75.499687
1540.547852	215.184418
1539.533203	106.879898
1538.518555	88.860344
1537.502930	106.867783
1536.487305	-60.985775
1535.471680	-7.038313
1534.456055	-17.683443
1533.439453	48.916321
1532.422852	-95.984917
1531.406250	197.196854
1530.389648	394.820099
1529.373047	48.709095
1528.355469	6.547751
1527.337891	175.454025
1526.320313	97.045296
1525.302734	-9.739767
1524.284180	1.783442
1523.265625	82.668922
1522.247070	29.666960
1521.228516	20.308151
1520.208984	95.691895
1519.190430	37.288330
1518.170898	99.591782
1517.151367	238.857132
1516.130859	2.893498
1515.111328	75.150345
1514.090820	160.108719
1513.070313	-34.895012
1512.049805	62.695385
1511.028320	-6.662834
1510.006836	-268.505005
1508.986328	-17.302670
1507.963867	-153.566467
1506.942383	43.464619
1505.919922	1.910116
1504.898438	8.990938
1503.875977	62.088062
1502.852539	-54.016727
1501.830078	-47.208420
1500.806641	-76.352539
1499.783203	-115.811508
1498.759766	-178.375488
1497.736328	117.267929
1496.711914	74.966797
1495.687500	81.200905
1494.663086	-71.209496
1493.638672	188.017822
1492.613281	140.283432
1491.587891	-35.299683
1490.563477	1.210810
1489.537109	27.381596
1488.511719	38.152962
1487.485352	-106.937943
1486.458984	51.769146
1485.432617	85.262642
1484.406250	146.740921
1483.379883	111.167061
1482.352539	402.033966
1481.325195	197.946594
1480.297852	190.209900
1479.269531	258.872314
1478.241211	261.172852
1477.213867	232.843933
1476.184570	469.384644
1475.156250	473.994720
1474.127930	338.484283
1473.098633	360.805817
1472.069336	589.238831
1471.040039	382.342224
1470.009766	531.669983
1468.979492	897.100464
1467.950195	842.700500
1466.918945	622.967163
1465.888672	916.806519
1464.857422	930.878723
1463.827148	576.456299
1462.795898	826.768433
1461.763672	1219.152344
1460.732422	1172.015747
1459.700195	794.784729
1458.667969	1153.796265
1457.635742	1162.396362
1456.603516	1231.849487
1455.570313	1374.785034
1454.537109	1020.530579
1453.503906	1099.988770
1452.470703	1217.407227
1451.436523	1233.346191
1450.403320	1175.777588
1449.369141	1201.794067
1448.333984	1078.314087
1447.299805	1218.245972
1446.264648	1125.148315
1445.230469	1358.622681
1444.194336	1169.306152
1443.159180	1354.541382
1442.124023	1096.983521
1441.087891	998.840088
1440.051758	900.722961
1439.015625	1315.834839
1437.978516	1063.472290
1436.941406	1015.894470
1435.904297	867.270081
1434.867188	1074.855469
1433.830078	863.134521
1432.791992	484.845337
1431.754883	467.704987
1430.715820	468.206696
1429.677734	382.934509
1428.639648	232.111816
1427.600586	371.386841
1426.561523	356.790222
1425.522461	140.522736
1424.482422	473.811707
1423.443359	328.188507
1422.403320	215.376785
1421.363281	299.099518
1420.322266	35.252098
1419.282227	81.240692
1418.241211	300.903381
1417.200195	-0.473484
1416.159180	12.823490
1415.117188	141.843094
1414.076172	280.905304
1413.034180	85.478317
1411.992188	-31.903656
1410.949219	-156.762024
1409.907227	-153.362076
1408.864258	206.818329
1407.821289	-35.978729
1406.777344	-30.028471
1405.734375	-114.419739
1404.690430	-93.322525
1403.646484	-19.491028
1402.602539	-96.204147
1401.557617	62.956432
1400.513672	-63.821278
1399.468750	80.303871
1398.423828	109.088135
1397.377930	-30.045132
1396.333008	121.636566
1395.287109	-275.403198
1394.241211	86.762451
1393.195313	-179.770447
1392.148438	134.737076
1391.101563	-94.049980
1390.054688	62.740688
1389.007813	26.849564
1387.960938	-119.041496
1386.913086	-112.255775
1385.865234	-40.396225
1384.817383	101.495338
1383.769531	63.421997
1382.720703	135.372192
1381.671875	-189.897964
1380.623047	-2.889358
1379.574219	-88.108711
1378.524414	11.530268
1377.475586	106.217560
1376.425781	-136.008057
1375.375977	-38.706425
1374.325195	-88.574211
1373.274414	145.987732
1372.224609	-35.898308
1371.172852	-257.545593
1370.122070	-80.200577
1369.070313	-72.323524
1368.019531	-141.594162
1366.967773	-33.911953
1365.915039	-43.256298
1364.863281	-32.584801
1363.810547	52.832413
1362.757813	-192.714096
1361.705078	17.280317
1360.651367	-36.441742
1359.598633	-95.017525
1358.544922	-208.200806
1357.491211	-10.483761
1356.436523	-125.959480
1355.382813	116.561157
1354.328125	-21.075394
1353.273438	94.802307
1352.217773	98.953987
1351.163086	75.894142
1350.107422	127.395638
1349.051758	52.394104
1347.996094	205.794312
1346.939453	-62.515747
1345.883789	38.946159
1344.827148	237.153885
1343.769531	256.862946
1342.712891	353.504181
1341.655273	306.461121
1340.598633	338.826233
1339.540039	678.397949
1338.482422	292.328613
1337.423828	243.238708
1336.366211	459.142731
1335.307617	358.259186
1334.248047	490.093414
1333.189453	384.494232
1332.129883	180.099609
1331.070313	109.417389
1330.010742	6.725976
1328.950195	42.579632
1327.890625	216.907150
1326.830078	240.544586
1325.768555	207.450211
1324.708008	404.141052
1323.646484	136.671432
1322.585938	96.519852
1321.523438	389.631805
1320.461914	406.379913
1319.400391	235.742584
1318.337891	33.207436
1317.275391	319.073761
1316.211914	530.950378
1315.149414	143.927597
1314.085938	-6.282505
1313.022461	176.256577
1311.958984	183.936127
1310.894531	420.716888
1309.831055	96.163651
1308.766602	365.051849
1307.701172	237.703613
1306.636719	206.467285
1305.571289	468.056274
1304.505859	333.676697
1303.440430	393.691284
1302.375000	448.859253
1301.308594	250.944748
1300.242188	357.897522
1299.175781	17.791216
1298.109375	38.969902
1297.041992	335.247772
1295.975586	484.190887
1294.908203	552.153870
1293.839844	202.999542
1292.772461	330.054138
1291.704102	410.531158
1290.635742	427.301270
1289.567383	76.377304
1288.498047	255.160904
1287.428711	240.344681
1286.360352	85.964668
1285.290039	355.514832
1284.220703	409.513092
1283.150391	294.609650
1282.080078	258.176300
1281.009766	148.413300
1279.939453	31.436852
1278.868164	352.500641
1277.796875	304.167511
1276.725586	197.241135
1275.654297	242.019287
1274.582031	409.062531
1273.509766	414.816162
1272.437500	159.214630
1271.365234	389.893524
1270.291992	112.566010
1269.218750	467.813690
1268.145508	451.924500
1267.072266	492.244934
1265.999023	371.570679
1264.924805	333.952972
1263.850586	218.369553
1262.776367	441.838745
1261.701172	475.111145
1260.625977	554.740417
1259.550781	488.184296
1258.475586	419.279388
1257.400391	501.477539
1256.324219	364.521759
1255.248047	317.764191
1254.171875	512.057068
1253.094727	528.661072
1252.018555	282.541016
1250.941406	306.584991
1249.864258	311.209259
1248.786133	486.075043
1247.708008	305.996979
1246.630859	478.447723
1245.551758	643.570129
1244.473633	655.617004
1243.394531	546.256165
1242.316406	327.715240
1241.236328	31.616179
1240.157227	536.644775
1239.077148	485.787445
1237.998047	483.507965
1236.917969	464.281189
1235.836914	464.486633
1234.756836	358.048706
1233.675781	215.321350
1232.594727	617.946716
1231.512695	470.426361
1230.431641	223.680527
1229.349609	318.534088
1228.267578	367.361511
1227.185547	324.198364
1226.102539	276.227966
1225.019531	317.818787
1223.936523	105.401009
1222.853516	311.500488
1221.769531	210.427475
1220.686523	203.693771
1219.602539	105.122536
1218.517578	202.329529
1217.433594	60.328407
1216.348633	34.327183
1215.263672	228.086838
1214.178711	-27.292513
1213.092773	188.114670
1212.007813	-74.384987
1210.921875	-6.241640
1209.834961	237.949509
1208.749023	293.922852
1207.662109	21.958689
1206.575195	32.136395
1205.488281	27.837358
1204.400391	117.493004
1203.313477	130.013580
1202.225586	190.675476
1201.136719	41.813175
1200.048828	136.135864
1198.959961	-173.939499
1197.871094	-24.311953
1196.782227	-226.000412
1195.692383	53.401108
1194.603516	101.814873
1193.513672	-90.229004
1192.423828	-130.791519
1191.333008	-34.398346
1190.242188	-43.788162
1189.151367	-67.614578
1188.060547	-204.330032
1186.969727	-362.624237
1185.877930	-151.240768
1184.786133	-76.774498
1183.694336	131.977463
1182.601563	177.481461
1181.509766	43.066811
1180.416992	-285.539581
1179.323242	-103.465958
1178.230469	143.191483
1177.136719	-77.531944
1176.042969	-123.331352
1174.949219	-30.254698
1173.854492	41.179852
1172.760742	-93.334404
1171.666016	-2.869863
1170.570313	149.709061
1169.475586	330.877228
1168.379883	-138.635254
1167.284180	87.838333
1166.188477	-63.566238
1165.091797	-131.310684
1163.996094	-7.913760
1162.899414	-13.639812
1161.801758	202.699615
1160.705078	39.205292
1159.607422	-131.444031
1158.509766	160.971619
1157.412109	243.197586
1156.313477	10.394927
1155.215820	302.391602
1154.117188	169.707794
1153.017578	75.162941
1151.918945	118.847145
1150.819336	-63.954102
1149.719727	-58.516304
1148.620117	132.646286
1147.519531	4.530437
1146.418945	-4.549296
1145.318359	-56.544575
1144.217773	-25.289856
1143.116211	-117.849060
1142.014648	-22.516674
1140.913086	-53.345814
1139.811523	84.585022
1138.708984	-29.604635
1137.606445	193.664124
1136.503906	8.070706
1135.401367	117.056252
1134.297852	330.412018
1133.194336	118.566879
1132.090820	222.475739
1130.987305	143.511490
1129.882813	294.668365
1128.778320	208.449829
1127.673828	368.859680
1126.569336	443.755341
1125.463867	672.632874
1124.358398	507.882721
1123.252930	629.856567
1122.146484	528.997620
1121.041016	411.534790
1119.934570	431.389618
1118.828125	25.011694
1117.720703	556.045227
1116.613281	369.742767
1115.505859	315.938477
1114.398438	422.923676
1113.291016	276.755219
1112.182617	340.989349
1111.074219	265.660217
1109.964844	310.808380
1108.856445	542.513977
1107.747070	306.340149
1106.637695	93.819427
1105.528320	249.637848
1104.417969	575.259583
1103.307617	376.758484
1102.197266	329.275726
1101.086914	326.563873
1099.975586	517.157288
1098.864258	464.741425
1097.752930	546.645203
1096.641602	411.625061
1095.529297	337.853973
1094.416992	520.810730
1093.304688	326.804779
1092.191406	561.340881
1091.079102	553.249634
1089.965820	415.651215
1088.852539	485.110870
1087.738281	326.285675
1086.624023	534.360107
1085.509766	314.340912
1084.395508	392.908813
1083.280273	440.822327
1082.166016	573.252869
1081.050781	496.484131
1079.934570	187.173325
1078.819336	683.345642
1077.703125	432.716248
1076.586914	299.497620
1075.469727	529.979431
1074.353516	295.823975
1073.236328	106.279465
1072.119141	542.845642
1071.000977	566.558350
1069.882813	470.684875
1068.765625	489.637543
1067.646484	269.567719
1066.528320	325.937927
1065.409180	377.550659
1064.290039	169.242050
1063.170898	333.134521
1062.050781	445.427795
1060.930664	412.587036
1059.810547	386.746429
1058.690430	393.620331
1057.569336	323.304932
1056.449219	344.155182
1055.327148	392.989838
1054.206055	292.268555
1053.083984	544.244629
1051.961914	445.813202
1050.839844	333.397675
1049.717773	232.683228
1048.594727	379.338226
1047.471680	430.257965
1046.348633	471.807281
1045.224609	424.703400
1044.101563	323.997101
1042.976563	83.459984
1041.852539	439.581482
1040.728516	418.115967
1039.603516	9.999515
1038.478516	139.984863
1037.352539	130.211227
1036.227539	153.037994
1035.101563	147.919617
1033.974609	314.957428
1032.848633	60.934578
1031.721680	320.940399
1030.594727	218.153442
1029.467773	433.856659
1028.340820	94.084877
1027.212891	82.051674
1026.084961	-99.519524
1024.956055	-83.614349
1023.828125	-21.258434
1022.699219	303.364349
1021.570313	-114.723816
1020.440430	-293.639313
1019.311523	-184.825989
1018.181641	-465.625671
1017.050781	-90.169487
1015.920898	136.805664
1014.790039	39.274429
1013.659180	9.006844
1012.528320	-93.014999
1011.396484	62.080978
1010.265625	103.705902
1009.132813	249.494339
1008.000977	233.275864
1006.868164	237.922073
1005.736328	423.033173
1004.602539	517.902405
1003.469727	885.589233
1002.335938	985.022217
1001.202148	975.851746
1000.068359	557.809692
998.933594	407.944305
997.799805	378.290619
996.665039	503.381134
995.529297	273.008392
994.394531	262.035217
993.258789	345.709137
992.123047	32.681973
990.986328	3.496311
989.849609	-9.473590
988.712891	-162.970551
987.576172	-30.583128
986.439453	44.213394
985.301758	-74.436577
984.164063	-144.602585
983.025391	63.898937
981.887695	0.786539
980.749023	29.818735
979.610352	217.656082
978.470703	28.265535
977.332031	-62.072536
976.192383	132.783661
975.051758	104.671295
973.912109	209.940536
972.771484	-82.209824
971.630859	69.153496
970.490234	85.048973
969.348633	-84.940865
968.207031	130.835709
967.065430	112.539650
965.923828	149.402161
964.781250	259.726715
963.638672	58.232887
962.496094	81.593239
961.352539	-55.412086
960.208984	2.514297
959.065430	71.962784
957.921875	72.760063
956.777344	231.647385
955.632813	-97.070496
954.488281	121.481804
953.343750	53.996044
952.198242	114.744942
951.052734	-5.123518
949.907227	227.301056
948.760742	11.637216
947.614258	-251.824844
946.467773	72.184502
945.321289	-26.488943
944.173828	126.211052
943.026367	41.464787
941.878906	-109.346931
940.730469	-8.937264
939.582031	150.850266
938.433594	269.599457
937.285156	251.546432
936.135742	21.540712
934.987305	183.843445
933.836914	188.900375
932.687500	280.641968
931.537109	144.633026
930.386719	8.782882
929.236328	-8.504692
928.084961	38.047852
926.934570	80.123993
925.783203	28.984463
924.630859	-188.101654
923.478516	143.108200
922.327148	-105.544220
921.173828	-215.329620
920.021484	111.384285
918.868164	17.687086
917.714844	60.418350
916.561523	-3.520586
915.407227	-103.672089
914.252930	-92.460617
913.098633	43.649796
911.944336	36.841568
910.789063	-276.115051
909.633789	-330.309021
908.478516	7.852034
907.322266	-127.828293
906.166016	-72.999901
905.009766	-283.207184
903.853516	165.925323
902.696289	173.312622
901.539063	-70.545235
900.381836	-182.929138
899.223633	60.103302
898.065430	-156.196198
896.907227	116.256577
895.749023	180.592728
894.589844	-3.735551
893.430664	72.025040
892.271484	-1.340236
891.112305	56.426495
889.952148	-30.337708
888.791992	138.168915
887.630859	186.992416
886.470703	-19.215256
885.309570	68.083344
884.148438	232.092010
882.986328	213.368546
881.825195	-125.517570
880.663086	191.852158
879.500000	-88.188408
878.337891	57.836151
877.174805	-86.798119
876.011719	56.967594
874.847656	34.060284
873.684570	200.298798
872.520508	67.133148
871.355469	3.807131
870.191406	116.008568
869.026367	228.173843
867.861328	308.818481
866.695313	99.435883
865.530273	78.957809
864.364258	-17.903908
863.197266	157.111984
862.031250	172.585587
860.864258	356.459229
859.697266	91.263893
858.530273	241.397507
857.362305	126.679581
856.194336	301.393036
855.026367	179.967041
853.857422	285.049194
852.688477	464.039612
851.519531	203.656555
850.350586	436.317444
849.180664	326.105408
848.010742	238.315140
846.840820	296.075104
845.670898	313.482422
844.500000	250.280304
843.329102	75.197235
842.157227	168.589645
840.986328	190.331207
839.814453	234.377426
838.642578	441.537048
837.469727	42.914486
836.296875	156.080338
835.124023	441.139740
833.951172	203.432281
832.777344	204.677505
831.603516	40.682640
830.429688	32.918182
829.255859	221.428909
828.081055	307.178467
826.906250	147.511520
825.731445	121.621376
824.555664	31.030231
823.379883	-84.106430
822.204102	-76.727951
821.027344	-122.892273
819.851563	118.155579
818.674805	-101.848808
817.497070	38.748959
816.320313	7.848959
815.142578	105.911140
813.963867	-14.138455
812.786133	277.169220
811.607422	68.024307
810.428711	141.167648
809.250000	-132.472290
808.070313	-281.670380
806.890625	15.545110
805.710938	50.495419
804.531250	245.173767
803.350586	57.902931
802.169922	-47.278358
800.988281	20.526873
799.807617	-53.744984
798.625977	-174.654663
797.444336	-175.897156
796.261719	-128.485626
795.079102	-178.696762
793.896484	-173.606903
792.713867	15.205738
791.530273	99.751450
790.346680	-41.648083
789.163086	-211.857895
787.979492	-176.311279
786.794922	-123.189316
785.610352	400.883148
784.425781	170.613754
783.240234	221.092957
782.054688	138.842972
780.869141	-53.945877
779.682617	-78.862701
778.496094	57.357426
777.309570	294.981354
776.123047	-147.501297
774.935547	145.037262
773.748047	-167.215408
772.560547	-29.408056
771.373047	24.439627
770.184570	179.594254
768.996094	147.218735
767.806641	24.413769
766.618164	159.374954
765.428711	-42.836941
764.239258	-11.591483
763.048828	83.409492
761.858398	22.007702
760.667969	504.135620
759.477539	308.315643
758.286133	167.512222
757.094727	218.038437
755.903320	275.079132
754.710938	180.362640
753.518555	65.864594
752.326172	94.180344
751.133789	-130.161072
749.940430	95.740799
748.747070	222.702042
747.553711	167.388718
746.359375	144.984726
745.166016	111.601295
743.970703	69.430603
742.776367	53.583961
741.581055	138.579727
740.385742	-35.114830
739.190430	52.043941
737.994141	115.060829
736.797852	-45.360310
735.601563	-83.064278
734.405273	-118.542282
733.208008	134.933472
732.010742	186.994797
730.813477	-49.720436
729.615234	-17.261515
728.416992	118.003456
727.218750	-208.041412
726.020508	80.304420
724.821289	-53.174011
723.622070	250.411011
722.422852	86.510124
721.222656	71.244514
720.022461	58.249836
718.822266	132.650543
717.621094	106.726273
716.420898	94.004036
715.218750	155.538879
714.017578	149.555786
712.815430	-78.682007
711.614258	83.451279
710.411133	149.742081
709.208984	39.673790
708.005859	-41.898029
706.802734	-116.762978
705.599609	-8.582347
704.395508	158.457123
703.191406	84.035851
701.987305	116.406227
700.782227	-79.454445
699.577148	33.715473
698.372070	-79.089943
697.166992	-117.771332
695.960938	-47.615234
694.754883	-12.070330
693.548828	-139.250809
692.341797	-198.877060
691.135742	23.933392
689.927734	-100.435379
688.720703	-7.562563
687.512695	-42.532677
686.304688	-287.672424
685.096680	-92.318848
683.888672	-330.432343
682.679688	-69.746323
681.470703	13.336059
680.260742	48.916782
679.050781	-32.275669
677.840820	-93.748802
676.630859	-70.569221
675.419922	-92.661690
674.209961	-90.753479
672.998047	-123.274315
671.787109	30.402414
670.575195	-1.776799
669.363281	115.395172
668.151367	59.771355
666.938477	274.433350
665.725586	210.464676
664.512695	336.727875
663.299805	251.453812
662.085938	481.528076
660.872070	236.778488
659.658203	-3.443586
658.443359	129.746918
657.228516	-0.180701
656.013672	14.481432
654.797852	212.424103
653.583008	188.301254
652.366211	144.808472
651.150391	297.363464
649.934570	-36.945141
648.717773	-89.067085
647.500000	145.084061
646.283203	176.706009
645.065430	345.906769
643.847656	263.169891
642.629883	277.078369
641.411133	413.337555
640.192383	69.877991
638.973633	83.090599
637.753906	255.001404
636.534180	127.864716
635.314453	313.988281
634.094727	362.168335
632.874023	141.498657
631.653320	302.475464
630.432617	269.692017
629.211914	262.061829
627.990234	352.442291
626.768555	268.375824
625.545898	226.462280
624.324219	-26.302990
623.101563	198.039154
621.877930	309.923798
620.655273	495.730042
619.431641	-62.713974
618.208008	129.438263
616.983398	57.001858
615.759766	-50.917046
614.535156	105.133957
613.310547	-290.054871
612.084961	-47.188290
610.859375	260.229004
609.633789	106.229454
608.408203	-81.556068
607.181641	53.586823
605.955078	-150.829010
604.728516	78.410866
