# Supplementary material for: Raman spectroscopy accurately differentiates mucosal healing from non-healing and biochemical changes following biological therapy in inflammatory bowel disease
Source: PLoS One. 2021 Jun 2;16(6):e0252210. doi: 10.1371/journal.pone.0252210 (PMC8172032; doi:10.1371/journal.pone.0252210)
Supplement: S4 Dataset — (ZIP) [file pone.0252210.s006.zip › CD Mucosal healing/EC027-1-1_BL sub CR removed_39__X_-21296.7__Y_3616.86__Time_435.txt]

1714.656250	443.056030
1713.679688	370.957214
1712.703125	128.523071
1711.725586	416.672394
1710.749023	154.785919
1709.771484	39.886478
1708.792969	63.800106
1707.815430	12.248831
1706.836914	-321.175140
1705.858398	-122.159157
1704.879883	-467.362549
1703.901367	13.997196
1702.922852	-367.273468
1701.943359	-337.187103
1700.963867	-396.173615
1699.983398	177.759018
1699.003906	167.790588
1698.023438	39.246490
1697.042969	102.243683
1696.062500	-113.623207
1695.082031	75.633492
1694.100586	47.387920
1693.120117	119.612091
1692.137695	-108.389839
1691.156250	-75.814873
1690.174805	67.646049
1689.192383	183.119080
1688.209961	-92.067467
1687.227539	103.569588
1686.244141	329.771179
1685.261719	455.996307
1684.278320	5.216091
1683.294922	134.019287
1682.311523	64.270012
1681.327148	634.815308
1680.342773	404.983368
1679.358398	338.791718
1678.374023	188.623672
1677.389648	215.231964
1676.404297	365.233063
1675.418945	580.058411
1674.433594	718.729614
1673.448242	294.844574
1672.461914	151.134720
1671.475586	792.231873
1670.489258	509.596558
1669.502930	753.826233
1668.516602	959.011047
1667.529297	904.798889
1666.541992	989.455322
1665.554688	716.696533
1664.566406	895.789185
1663.579102	1096.821411
1662.590820	1107.576172
1661.602539	1005.062744
1660.614258	789.336975
1659.625000	778.401245
1658.635742	1128.427612
1657.647461	872.433533
1656.657227	1167.918457
1655.667969	537.296265
1654.677734	778.328491
1653.688477	982.794189
1652.697266	825.212769
1651.707031	787.275818
1650.716797	583.261780
1649.725586	517.289429
1648.734375	367.231171
1647.743164	540.109863
1646.750977	232.454819
1645.759766	202.736877
1644.767578	469.212952
1643.775391	213.151169
1642.783203	105.402100
1641.790039	45.545197
1640.796875	17.715456
1639.803711	-41.436863
1638.810547	28.982943
1637.817383	-18.999271
1636.823242	-93.060875
1635.829102	1.862582
1634.834961	44.289967
1633.840820	-92.222466
1632.845703	106.058167
1631.850586	-106.362251
1630.855469	-389.582916
1629.860352	-269.751587
1628.865234	-73.484467
1627.869141	-306.036743
1626.873047	-183.214676
1625.876953	52.778336
1624.880859	-158.213913
1623.883789	-255.974396
1622.887695	-159.088333
1621.890625	24.544672
1620.892578	-256.837769
1619.895508	236.817902
1618.897461	152.584030
1617.899414	186.579254
1616.901367	446.330933
1615.903320	18.440870
1614.904297	60.386555
1613.906250	42.001724
1612.907227	-125.869942
1611.907227	83.876205
1610.908203	133.619446
1609.908203	-104.987335
1608.908203	227.695831
1607.908203	46.731487
1606.908203	164.379639
1605.907227	260.961334
1604.906250	85.166306
1603.905273	-108.942085
1602.904297	37.145023
1601.903320	-389.877716
1600.901367	114.375786
1599.899414	474.479401
1598.897461	60.413483
1597.895508	169.219116
1596.892578	-291.877350
1595.889648	-60.482632
1594.886719	105.378517
1593.883789	-149.449341
1592.880859	-213.687866
1591.876953	-225.838974
1590.873047	-235.517639
1589.869141	-367.986053
1588.865234	42.103184
1587.860352	37.117413
1586.855469	52.833469
1585.850586	24.056255
1584.845703	-208.198227
1583.839844	67.652229
1582.834961	-55.426266
1581.829102	165.212708
1580.823242	78.254128
1579.816406	-110.417160
1578.810547	177.221603
1577.803711	-152.312836
1576.796875	35.929417
1575.790039	46.987194
1574.782227	-33.207951
1573.775391	-147.357315
1572.767578	-105.681625
1571.759766	291.883911
1570.750977	93.934662
1569.743164	150.507706
1568.734375	-198.405777
1567.725586	327.848145
1566.716797	-0.598736
1565.707031	94.012703
1564.697266	307.759216
1563.687500	176.083496
1562.677734	288.115875
1561.667969	148.293488
1560.657227	205.378876
1559.647461	52.238441
1558.636719	-15.530040
1557.625000	84.941986
1556.614258	-200.877960
1555.602539	238.503494
1554.590820	118.074371
1553.579102	341.854614
1552.567383	435.887756
1551.554688	-73.400497
1550.541992	110.799423
1549.529297	219.679703
1548.516602	175.698273
1547.502930	162.532410
1546.490234	133.670197
1545.476563	76.154655
1544.462891	258.795074
1543.448242	97.487076
1542.434570	-30.351706
1541.419922	306.506134
1540.405273	-224.558777
1539.390625	78.230591
1538.375000	-99.392822
1537.359375	-181.666718
1536.343750	91.916580
1535.328125	298.126526
1534.312500	181.707291
1533.295898	206.922470
1532.280273	-51.581299
1531.262695	-153.005814
1530.246094	307.132385
1529.229492	-23.942078
1528.211914	381.498749
1527.194336	119.684387
1526.176758	215.640671
1525.159180	259.901337
1524.140625	121.244637
1523.122070	-7.231840
1522.103516	39.083878
1521.084961	2.921000
1520.065430	-107.977753
1519.046875	156.328125
1518.027344	-3.706037
1517.006836	100.797173
1515.987305	66.408112
1514.966797	-1.527957
1513.947266	248.841187
1512.925781	139.497864
1511.905273	-239.409302
1510.884766	231.080658
1509.863281	-394.278748
1508.841797	78.315659
1507.820313	40.249760
1506.797852	-185.121613
1505.776367	-115.701935
1504.753906	-174.605057
1503.731445	-379.648254
1502.708008	-74.969162
1501.685547	78.388992
1500.662109	-403.489136
1499.638672	-4.600021
1498.615234	-94.854424
1497.591797	-507.600616
1496.567383	-111.832184
1495.542969	-204.881104
1494.518555	-21.787014
1493.494141	-66.409859
1492.468750	121.490936
1491.443359	288.786835
1490.417969	-274.839111
1489.392578	-306.938202
1488.367188	253.446014
1487.340820	-57.250793
1486.314453	-71.734970
1485.288086	110.266396
1484.261719	-241.212067
1483.234375	200.843216
1482.207031	476.855042
1481.179688	107.494720
1480.152344	339.976563
1479.125000	470.354706
1478.096680	570.025452
1477.068359	244.095184
1476.040039	491.465759
1475.011719	621.542847
1473.982422	687.851501
1472.953125	1059.615479
1471.923828	1118.127075
1470.894531	1451.440430
1469.864258	1392.752319
1468.834961	1339.202271
1467.804688	1598.450439
1466.774414	1674.520996
1465.743164	1486.154053
1464.712891	1874.828613
1463.681641	1729.708618
1462.650391	1792.982666
1461.618164	1706.359131
1460.586914	1617.281860
1459.554688	1632.325073
1458.522461	2005.282471
1457.490234	1814.731445
1456.458008	1956.666992
1455.424805	2200.012695
1454.391602	2298.730225
1453.358398	2143.888672
1452.325195	2153.932373
1451.291016	2757.058838
1450.256836	2546.576172
1449.222656	2275.437012
1448.188477	2184.300049
1447.154297	2062.871582
1446.119141	2506.110352
1445.083984	2372.102051
1444.048828	2392.587646
1443.013672	2339.757324
1441.977539	1942.965088
1440.941406	1705.749023
1439.905273	1509.162476
1438.869141	1469.477661
1437.832031	1793.814087
1436.795898	1721.401123
1435.758789	1055.377808
1434.720703	1160.078857
1433.683594	1464.354004
1432.645508	927.819458
1431.608398	845.996216
1430.569336	870.247498
1429.531250	478.296661
1428.493164	326.263580
1427.454102	474.502930
1426.415039	239.508270
1425.375977	413.125458
1424.335938	256.576599
1423.296875	589.095520
1422.256836	296.761200
1421.215820	309.419647
1420.175781	163.565628
1419.135742	390.518921
1418.094727	353.170166
1417.053711	76.878647
1416.011719	341.777344
1414.970703	141.328293
1413.928711	-23.716015
1412.886719	108.155441
1411.844727	-194.813583
1410.802734	27.792475
1409.759766	54.407978
1408.716797	-41.952896
1407.673828	-130.597336
1406.630859	-25.695875
1405.586914	167.158920
1404.542969	-207.230438
1403.499023	-272.624451
1402.455078	88.708542
1401.411133	6.015811
1400.366211	151.717026
1399.321289	-419.640198
1398.276367	-200.906326
1397.230469	-157.583282
1396.185547	131.476379
1395.139648	152.467224
1394.093750	138.541412
1393.046875	-165.739944
1392.000977	283.917542
1390.954102	-62.501324
1389.907227	91.924286
1388.860352	28.753630
1387.812500	-76.771896
1386.765625	150.569977
1385.717773	-109.644707
1384.669922	-4.585970
1383.621094	115.566216
1382.573242	-143.982971
1381.524414	-185.914185
1380.475586	159.500198
1379.425781	-56.977901
1378.376953	26.433346
1377.327148	72.511475
1376.277344	-26.012808
1375.227539	264.915314
1374.176758	171.698990
1373.126953	-173.194290
1372.076172	-186.149597
1371.025391	175.019775
1369.973633	-49.548126
1368.922852	251.968155
1367.871094	105.051926
1366.819336	77.924225
1365.766602	-48.651382
1364.714844	143.707565
1363.662109	356.044128
1362.609375	93.113724
1361.556641	4.634702
1360.502930	110.379074
1359.450195	-134.417068
1358.396484	-254.631042
1357.341797	-262.774628
1356.288086	17.586399
1355.233398	-0.221292
1354.178711	66.614670
1353.124023	46.648312
1352.069336	-94.828110
1351.013672	22.114817
1349.958984	-34.575214
1348.903320	693.133301
1347.846680	606.841614
1346.791016	200.754120
1345.734375	667.993042
1344.677734	634.310486
1343.621094	858.623352
1342.563477	934.268372
1341.506836	742.428772
1340.449219	1083.462402
1339.391602	953.890076
1338.333008	985.478516
1337.275391	789.436951
1336.216797	818.874451
1335.158203	737.084412
1334.098633	1123.095825
1333.040039	717.515076
1331.980469	312.241302
1330.920898	975.465698
1329.861328	580.491577
1328.800781	1055.809448
1327.740234	765.043457
1326.679688	1010.637634
1325.619141	675.824829
1324.558594	842.587952
1323.497070	1100.754150
1322.435547	828.243469
1321.374023	886.675659
1320.312500	913.135071
1319.250000	1166.644409
1318.187500	872.678101
1317.125000	1133.738403
1316.062500	1370.159546
1314.999023	1015.089844
1313.935547	1197.463867
1312.872070	776.315186
1311.808594	852.989685
1310.745117	1151.372437
1309.680664	1004.123657
1308.616211	1061.349487
1307.551758	1219.559692
1306.486328	1439.305542
1305.420898	1189.251343
1304.355469	1054.996704
1303.290039	987.293640
1302.224609	1327.777100
1301.158203	1120.155151
1300.091797	880.782593
1299.025391	1051.860718
1297.958984	1117.348633
1296.891602	1155.888062
1295.824219	1135.583740
1294.756836	867.480469
1293.689453	982.392761
1292.621094	1175.841797
1291.553711	994.021667
1290.485352	652.957275
1289.416016	902.986633
1288.347656	912.776123
1287.278320	932.432983
1286.208984	944.810852
1285.139648	824.978027
1284.069336	1173.034424
1283.000000	889.297852
1281.929688	919.087280
1280.858398	1183.881348
1279.788086	1206.388184
1278.716797	1030.782593
1277.645508	901.784790
1276.574219	919.623108
1275.502930	1402.014404
1274.430664	979.879517
1273.358398	1000.293701
1272.286133	854.610474
1271.213867	1195.124756
1270.140625	925.011353
1269.067383	1223.943115
1267.994141	1505.699463
1266.920898	1448.145386
1265.846680	1458.967896
1264.773438	1486.908569
1263.699219	1400.241333
1262.624023	1281.937134
1261.549805	1153.975708
1260.474609	1333.186035
1259.399414	1293.045166
1258.324219	1016.633423
1257.248047	1144.684692
1256.172852	917.178345
1255.096680	1011.150818
1254.019531	1630.850342
1252.943359	1374.236694
1251.866211	1222.362061
1250.789063	1243.273682
1249.711914	1351.735474
1248.634766	1049.257202
1247.556641	1651.182617
1246.478516	1083.879395
1245.400391	1287.064453
1244.321289	1086.901733
1243.243164	1192.854980
1242.164063	1187.054688
1241.084961	1081.724121
1240.004883	1010.410034
1238.925781	1181.783203
1237.845703	1008.571899
1236.765625	879.085327
1235.684570	1416.499268
1234.604492	1461.515869
1233.523438	1193.812500
1232.442383	948.022888
1231.360352	1528.490845
1230.279297	1280.277710
1229.197266	1175.033813
1228.115234	1125.498291
1227.032227	688.651855
1225.950195	1130.481689
1224.867188	863.146118
1223.784180	697.505310
1222.701172	829.382080
1221.617188	521.096985
1220.533203	664.971313
1219.449219	509.058472
1218.365234	464.333710
1217.280273	617.680054
1216.195313	360.329163
1215.110352	479.752472
1214.025391	480.784729
1212.940430	769.006836
1211.854492	446.528381
1210.768555	524.639832
1209.681641	718.446777
1208.595703	511.820770
1207.508789	228.079575
1206.421875	643.447571
1205.334961	419.954956
1204.247070	598.871460
1203.160156	621.092468
1202.072266	566.181702
1200.983398	-35.322807
1199.895508	220.365280
1198.806641	-125.792007
1197.717773	-110.929214
1196.628906	36.179497
1195.539063	-158.356445
1194.449219	-302.366699
1193.359375	-220.394806
1192.269531	12.898401
1191.179688	-54.331371
1190.088867	154.673660
1188.998047	-47.189205
1187.907227	-54.514191
1186.815430	74.936905
1185.723633	45.858501
1184.631836	127.113487
1183.540039	-115.614906
1182.448242	85.450333
1181.355469	-310.769073
1180.262695	415.175629
1179.169922	4.553669
1178.076172	-48.881203
1176.982422	381.620728
1175.888672	505.254669
1174.794922	214.457993
1173.700195	-483.308655
1172.606445	116.603523
1171.511719	-11.368462
1170.416016	121.451050
1169.321289	-351.062225
1168.225586	164.301987
1167.129883	81.602745
1166.034180	89.715218
1164.937500	-98.228210
1163.840820	-353.058838
1162.744141	149.457977
1161.647461	-43.341583
1160.550781	332.195160
1159.453125	89.177109
1158.355469	-94.129021
1157.256836	345.389557
1156.159180	395.785858
1155.060547	178.953003
1153.961914	431.927582
1152.863281	19.565588
1151.763672	513.069580
1150.664063	184.152115
1149.564453	205.552170
1148.464844	60.145386
1147.364258	2.849076
1146.263672	-190.182434
1145.163086	-435.553833
1144.062500	-9.768294
1142.960938	-171.916306
1141.859375	-3.401864
1140.757813	-186.985809
1139.656250	178.696045
1138.553711	-347.259369
1137.451172	-0.833886
1136.348633	300.243011
1135.246094	501.366913
1134.142578	129.982330
1133.039063	349.943665
1131.935547	567.388733
1130.832031	-76.829773
1129.727539	192.717072
1128.623047	371.954193
1127.518555	138.390610
1126.413086	869.951355
1125.308594	799.879944
1124.203125	570.993896
1123.096680	197.622696
1121.991211	504.306885
1120.884766	420.008514
1119.778320	671.965454
1118.671875	341.397797
1117.564453	266.562714
1116.458008	220.137802
1115.350586	353.499115
1114.242188	342.487976
1113.134766	14.594665
1112.026367	346.421783
1110.917969	32.809067
1109.808594	201.380844
1108.700195	211.580704
1107.590820	602.030823
1106.481445	368.863922
1105.372070	265.640350
1104.261719	398.484497
1103.151367	87.607353
1102.041016	213.338791
1100.930664	-170.487427
1099.819336	490.550110
1098.708008	498.197571
1097.596680	543.558350
1096.484375	617.171082
1095.373047	516.413147
1094.260742	408.629578
1093.147461	300.896545
1092.035156	263.864716
1090.921875	535.215332
1089.808594	481.686737
1088.695313	807.007446
1087.581055	558.224182
1086.467773	408.358612
1085.353516	352.619537
1084.238281	26.594885
1083.124023	469.251526
1082.008789	512.286743
1080.893555	759.704468
1079.777344	311.860260
1078.662109	183.595825
1077.545898	409.878204
1076.429688	612.625305
1075.312500	458.661621
1074.196289	79.617630
1073.079102	681.116943
1071.960938	513.298523
1070.843750	17.417408
1069.725586	189.757782
1068.607422	-17.520559
1067.489258	405.510162
1066.370117	397.456207
1065.251953	52.290859
1064.132813	613.298828
1063.012695	645.158142
1061.893555	1023.380798
1060.773438	491.474518
1059.653320	834.602539
1058.532227	712.316833
1057.412109	496.656219
1056.291016	227.406296
1055.169922	105.569870
1054.047852	46.933529
1052.926758	446.187866
1051.804688	422.685394
1050.681641	333.908844
1049.559570	420.313843
1048.436523	194.077682
1047.313477	-101.945915
1046.190430	157.358246
1045.066406	-56.730434
1043.942383	-93.444443
1042.818359	233.550125
1041.694336	-159.533936
1040.569336	18.422918
1039.445313	184.765289
1038.319336	127.578934
1037.194336	140.375427
1036.068359	-188.873108
1034.942383	205.826523
1033.816406	202.640121
1032.690430	99.557671
1031.563477	36.164288
1030.436523	261.194855
1029.308594	-41.370789
1028.181641	-308.811462
1027.053711	-659.641785
1025.925781	-334.295288
1024.797852	-517.512634
1023.668945	-164.239395
1022.540039	-409.823547
1021.411133	-223.552719
1020.281250	-380.586945
1019.152344	-620.906311
1018.022461	-580.402588
1016.892578	-229.116089
1015.761719	-47.061874
1014.630859	-217.167206
1013.500000	-644.204224
1012.369141	36.230671
1011.237305	153.790756
1010.105469	283.020782
1008.973633	-52.886658
1007.841797	46.550045
1006.708984	335.789246
1005.576172	1133.898438
1004.443359	1786.105347
1003.310547	1915.684326
1002.176758	1920.543457
1001.042969	1059.015137
999.908203	590.784851
998.774414	457.839966
997.639648	-97.457191
996.504883	416.557220
995.370117	231.145691
994.234375	-97.087730
993.098633	-14.358707
991.962891	169.985764
990.826172	262.167236
989.690430	52.471073
988.553711	73.523453
987.416016	-103.440323
986.279297	106.883621
985.141602	-32.815254
984.003906	-119.316597
982.865234	125.898781
981.727539	164.031845
980.588867	82.655891
979.450195	-26.114971
978.310547	-415.265015
977.170898	377.866364
976.031250	108.689407
974.891602	-22.280270
973.751953	74.469025
972.611328	38.098083
971.470703	369.407166
970.329102	71.561165
969.188477	194.140060
968.046875	381.098877
966.904297	391.461212
965.762695	374.458313
964.620117	103.053780
963.477539	26.851223
962.334961	354.334503
961.191406	257.825653
960.047852	127.165871
958.904297	230.401459
957.760742	384.148926
956.616211	-87.117012
955.471680	66.971489
954.327148	314.991760
953.182617	-173.728958
952.037109	143.198532
950.891602	57.613960
949.745117	155.160599
948.599609	225.392761
947.453125	5.500370
946.306641	220.013809
945.159180	414.029877
944.012695	322.628876
942.865234	261.114990
941.716797	295.674805
940.569336	200.278320
939.420898	417.683502
938.272461	194.868637
937.124023	807.031494
935.974609	301.808533
934.825195	232.369003
933.675781	295.297180
932.525391	87.206436
931.375977	676.638550
930.225586	238.825851
929.074219	-321.584686
927.923828	231.537735
926.772461	247.453369
925.621094	299.900360
924.468750	-138.878494
923.317383	150.422272
922.165039	121.411308
921.011719	-321.163147
919.859375	-17.992474
918.706055	314.700470
917.552734	501.984802
916.399414	103.385612
915.245117	-233.595947
914.090820	103.858803
912.936523	-296.275940
911.781250	243.200394
910.625977	249.477142
909.470703	-279.334869
908.315430	-202.441223
907.160156	3.721932
906.003906	-438.226624
904.846680	-148.062637
903.690430	-73.129120
902.533203	-582.392883
901.375977	-242.309982
900.218750	16.210583
899.060547	-53.426956
897.903320	-98.070381
896.744141	174.072723
895.585938	59.458267
894.426758	428.799957
893.267578	-38.269146
892.108398	-111.853462
890.949219	284.583191
889.789063	-21.546906
888.628906	-171.657837
887.467773	184.072906
886.307617	58.921185
885.146484	324.273285
883.985352	86.456985
882.823242	340.501984
881.661133	172.794525
880.499023	433.546478
879.336914	344.860260
878.173828	217.949234
877.010742	203.773712
875.847656	254.947845
874.684570	715.937317
873.520508	377.561035
872.356445	415.228424
871.192383	684.659058
870.027344	218.359390
868.862305	-4.808097
867.697266	633.329346
866.532227	455.139771
865.366211	423.129578
864.200195	460.790222
863.034180	390.599152
861.867188	893.140930
860.700195	575.883545
859.533203	485.484192
858.366211	796.842285
857.198242	614.413391
856.030273	485.884460
854.862305	624.272095
853.693359	816.387329
852.524414	719.206360
851.355469	734.093384
850.186523	672.756653
849.016602	535.257141
847.846680	554.543823
846.676758	40.899075
845.505859	15.438646
844.334961	262.967163
843.164063	199.325729
841.993164	524.871155
840.821289	432.019775
839.649414	191.588348
838.477539	223.910324
837.305664	128.764496
836.132813	125.211746
834.959961	481.209778
833.786133	502.003052
832.613281	529.396484
831.439453	462.959534
830.264648	235.806900
829.090820	579.818420
827.916016	258.899109
826.741211	388.499634
825.566406	290.547791
824.390625	304.002686
823.214844	-106.036125
822.039063	65.499908
820.862305	27.495653
819.685547	-43.991898
818.508789	-162.296326
817.332031	-167.133957
816.154297	-140.912964
814.976563	9.779707
813.798828	-33.209538
812.621094	-343.127991
811.442383	-179.469833
810.263672	-304.938538
809.083984	-32.696304
807.905273	-89.495842
806.725586	-310.726929
805.544922	-227.749939
804.365234	-25.055082
803.184570	-488.395721
802.003906	-157.263138
800.823242	-190.216339
799.641602	-241.007416
798.459961	-296.322449
797.278320	-467.005310
796.095703	-79.210495
794.913086	22.450741
793.730469	157.177765
792.547852	274.006012
791.364258	-173.953461
790.180664	-260.986877
788.997070	-279.484375
787.813477	-54.703102
786.628906	-144.250702
785.444336	58.056076
784.258789	85.488495
783.074219	342.686493
781.888672	-156.167587
780.702148	-60.533699
779.516602	295.596100
778.330078	2.173488
777.143555	-32.886509
775.956055	179.199188
774.769531	633.830261
773.582031	353.442505
772.393555	176.760208
771.206055	535.953430
770.017578	445.113922
768.829102	259.435425
767.639648	245.654236
766.451172	170.097717
765.261719	338.998047
764.072266	175.205856
762.881836	343.863892
761.691406	607.014526
760.500977	599.289551
759.310547	316.484985
758.119141	440.673370
756.927734	223.882080
755.735352	501.808746
754.543945	467.419586
753.351563	591.219971
752.159180	348.011292
750.965820	364.053802
749.773438	149.466812
748.580078	475.025177
747.385742	76.068596
746.192383	2.040993
744.998047	224.193848
743.803711	450.602814
742.608398	172.532425
741.413086	247.546768
740.217773	414.564178
739.022461	257.186676
737.826172	-38.137451
736.630859	-105.533859
735.433594	-32.744297
734.237305	-12.525842
733.040039	66.799187
731.842773	279.588287
730.645508	194.771835
729.447266	-21.201420
728.249023	174.053375
727.050781	-4.580187
725.851563	-220.235291
724.653320	34.056065
723.454102	133.175186
722.253906	68.501923
721.053711	91.264717
719.854492	149.012131
718.653320	119.503853
717.453125	421.755066
716.251953	427.260834
715.050781	286.721893
713.848633	124.536659
712.647461	-65.820488
711.445313	190.806046
710.243164	55.202366
709.040039	451.321594
707.836914	204.867508
706.633789	117.597961
705.430664	126.278549
704.226563	95.905342
703.022461	-180.205460
701.818359	44.289452
700.613281	440.636047
699.408203	360.743530
698.203125	467.982056
696.998047	58.057583
695.791992	-82.092773
694.585938	25.622564
693.379883	-146.731705
692.172852	169.707031
690.965820	-123.849609
689.758789	-169.693130
688.551758	14.646424
687.343750	153.503754
686.135742	77.752937
684.926758	-138.740402
683.718750	-201.062286
682.509766	-256.685425
681.300781	-97.608727
680.090820	-7.760430
678.881836	-418.100098
677.671875	113.809113
676.460938	-293.874603
675.250977	-248.894043
674.040039	107.804192
672.828125	-35.224655
671.617188	66.340836
670.405273	-193.095154
669.193359	427.552612
667.981445	349.954071
666.768555	568.540100
665.555664	493.347076
664.342773	433.414124
663.128906	-49.598957
661.916016	37.595654
660.702148	385.988495
659.487305	-92.122009
658.272461	-0.438574
657.058594	-76.988998
655.842773	-435.921783
654.627930	-398.020844
653.412109	-64.854568
652.196289	-132.637711
650.979492	-131.472046
649.763672	24.714674
648.546875	219.533844
647.330078	222.587311
646.112305	328.855072
644.894531	493.046417
643.676758	377.357910
642.458984	371.246796
641.240234	371.403046
640.021484	332.645020
638.802734	-22.284460
637.583008	-3.426336
636.363281	81.718178
635.143555	-67.619835
633.923828	173.555023
632.703125	180.226563
631.482422	386.064850
630.261719	220.111725
629.040039	135.255569
627.818359	245.065231
626.596680	590.117004
625.375000	364.110504
624.152344	403.308441
622.929688	358.192810
621.707031	134.508881
620.483398	239.957428
619.259766	310.215881
618.036133	116.184090
616.812500	160.982590
615.587891	99.859909
614.363281	193.836075
613.138672	-119.790962
611.913086	100.100983
610.687500	316.457642
609.461914	-338.605377
608.236328	-208.396713
607.009766	108.246780
605.783203	-29.679651
604.555664	-393.454102
