# Supplementary material for: Raman spectroscopy accurately differentiates mucosal healing from non-healing and biochemical changes following biological therapy in inflammatory bowel disease
Source: PLoS One. 2021 Jun 2;16(6):e0252210. doi: 10.1371/journal.pone.0252210 (PMC8172032; doi:10.1371/journal.pone.0252210)
Supplement: S4 Dataset — (ZIP) [file pone.0252210.s006.zip › CD Mucosal healing/OC005 post treatment_BL sub CR removed_24__X_-13148.6__Y_1407.83__Z_-2778.6__Time_271.txt]

1714.780273	344.293243
1713.803711	163.660645
1712.827148	276.538971
1711.849609	-83.816750
1710.873047	343.093414
1709.895508	240.508530
1708.917969	155.504318
1707.939453	-212.079178
1706.961914	-12.850719
1705.983398	32.292118
1705.004883	-132.730362
1704.025391	19.460592
1703.046875	-75.921982
1702.067383	-250.286194
1701.087891	-292.226135
1700.108398	-36.048084
1699.127930	-22.111824
1698.148438	70.595444
1697.167969	-183.023666
1696.187500	-128.094833
1695.206055	-117.502487
1694.225586	-38.978813
1693.244141	96.642021
1692.262695	-95.059578
1691.281250	-0.041196
1690.298828	264.039032
1689.317383	115.574814
1688.334961	232.184265
1687.352539	144.408310
1686.369141	204.225494
1685.386719	62.437382
1684.403320	86.818291
1683.419922	303.911896
1682.435547	372.614288
1681.452148	146.610168
1680.467773	169.127243
1679.483398	538.491455
1678.499023	504.024445
1677.514648	374.598663
1676.529297	371.005219
1675.543945	432.005981
1674.558594	336.868591
1673.573242	752.868835
1672.586914	879.708618
1671.600586	659.136963
1670.614258	710.297180
1669.627930	703.680725
1668.641602	1011.031006
1667.654297	806.531006
1666.666992	987.576416
1665.679688	1211.602783
1664.692383	844.551697
1663.704102	1000.710632
1662.715820	1268.733521
1661.727539	1529.236206
1660.739258	1169.955933
1659.750977	1407.573364
1658.761719	1423.041992
1657.772461	1425.755859
1656.783203	1399.820068
1655.793945	1395.543213
1654.803711	1277.892822
1653.813477	919.920044
1652.823242	1107.558838
1651.833008	1179.143799
1650.841797	946.961243
1649.851563	807.824158
1648.860352	584.527832
1647.869141	507.051727
1646.876953	477.516388
1645.885742	498.537048
1644.893555	572.693970
1643.901367	406.851440
1642.908203	278.342010
1641.916016	73.654945
1640.922852	288.898132
1639.929688	240.505508
1638.936523	42.058056
1637.943359	144.570435
1636.949219	128.637573
1635.955078	155.118744
1634.960938	-113.337082
1633.966797	29.552042
1632.971680	-38.152645
1631.977539	105.057243
1630.982422	-41.241089
1629.986328	-66.214737
1628.991211	-222.595215
1627.995117	-439.270599
1627.000000	-295.297974
1626.003906	-122.321289
1625.006836	-151.763855
1624.010742	-107.454590
1623.013672	94.648308
1622.016602	-5.424418
1621.019531	70.668777
1620.021484	-89.579391
1619.024414	128.482300
1618.026367	104.977463
1617.028320	60.553234
1616.029297	79.190498
1615.031250	142.481857
1614.032227	260.877197
1613.033203	109.132370
1612.034180	180.361664
1611.035156	186.050613
1610.035156	55.467300
1609.035156	-33.119385
1608.035156	48.627083
1607.035156	185.342194
1606.034180	125.594360
1605.033203	42.300392
1604.032227	189.365707
1603.031250	-155.633255
1602.030273	-142.069168
1601.028320	-57.920921
1600.026367	-122.912613
1599.024414	0.336398
1598.022461	-12.447407
1597.019531	-294.473114
1596.016602	-187.104767
1595.013672	-35.434914
1594.010742	-27.545176
1593.007813	-6.673330
1592.003906	-64.209816
1591.000000	-210.544220
1589.996094	-116.820221
1588.992188	47.219013
1587.987305	111.972214
1586.983398	-133.727875
1585.978516	217.644775
1584.972656	-119.416550
1583.967773	156.014557
1582.961914	79.457031
1581.956055	-75.329521
1580.950195	-58.270023
1579.944336	10.741961
1578.937500	27.530966
1577.931641	106.660080
1576.924805	91.943405
1575.916992	-302.744019
1574.910156	311.837646
1573.902344	101.644699
1572.894531	120.202332
1571.886719	136.014252
1570.878906	-53.632545
1569.870117	6.089131
1568.862305	133.186935
1567.853516	-10.029442
1566.843750	-7.930277
1565.834961	84.885765
1564.825195	42.536385
1563.815430	26.000023
1562.805664	-221.584045
1561.795898	18.419621
1560.785156	35.132626
1559.775391	-127.209396
1558.764648	-113.384537
1557.752930	66.125343
1556.742188	14.802149
1555.730469	-47.032303
1554.718750	-184.113327
1553.707031	-178.885895
1552.695313	-52.153271
1551.682617	149.407578
1550.670898	-37.428089
1549.658203	324.110291
1548.644531	51.604065
1547.631836	291.088379
1546.618164	147.642654
1545.604492	190.202606
1544.590820	77.514328
1543.577148	24.132591
1542.562500	86.839607
1541.547852	-31.437801
1540.533203	95.470551
1539.518555	36.281811
1538.503906	312.482697
1537.488281	-20.607950
1536.472656	-64.771194
1535.457031	177.227921
1534.441406	186.862656
1533.424805	281.396820
1532.408203	-72.797508
1531.391602	29.153549
1530.375000	-211.794098
1529.358398	-123.065308
1528.340820	210.120758
1527.323242	30.588419
1526.305664	-43.479622
1525.287109	291.554626
1524.269531	-17.026941
1523.250977	47.402084
1522.232422	-11.819335
1521.213867	180.849152
1520.194336	26.170031
1519.175781	164.458145
1518.156250	84.073051
1517.136719	150.028458
1516.116211	-87.337349
1515.096680	160.682373
1514.076172	77.190361
1513.055664	-204.091919
1512.034180	-197.941803
1511.013672	-2.024373
1509.992188	-162.966324
1508.970703	-39.256462
1507.949219	-33.703541
1506.927734	-18.034267
1505.905273	-156.325348
1504.882813	-20.461441
1503.860352	38.342560
1502.837891	-323.136017
1501.815430	-0.738972
1500.791992	-78.088356
1499.768555	-68.482178
1498.745117	115.050369
1497.720703	24.552982
1496.697266	46.567387
1495.672852	-133.637512
1494.648438	-145.087585
1493.623047	-133.651505
1492.598633	-25.171467
1491.573242	-88.098000
1490.547852	-107.663521
1489.522461	-22.582605
1488.497070	238.598160
1487.470703	282.495972
1486.444336	203.734299
1485.417969	178.514664
1484.391602	247.636215
1483.364258	490.116302
1482.336914	530.887390
1481.309570	533.303345
1480.282227	354.602905
1479.254883	308.456299
1478.226563	435.542725
1477.198242	547.211060
1476.169922	643.473450
1475.141602	737.076477
1474.112305	983.341553
1473.083008	743.158875
1472.053711	676.101196
1471.024414	1064.542114
1469.995117	1236.491577
1468.964844	1319.257446
1467.934570	1290.032837
1466.904297	1237.884644
1465.874023	1719.557373
1464.842773	1654.514893
1463.811523	1495.434814
1462.780273	1844.483643
1461.749023	1690.429443
1460.717773	1899.540161
1459.685547	2072.963135
1458.653320	2030.518555
1457.621094	1944.918091
1456.587891	2417.503906
1455.555664	2126.329102
1454.522461	2225.806152
1453.489258	2426.644531
1452.455078	2389.059570
1451.421875	2452.875488
1450.387695	2541.970215
1449.353516	2552.476318
1448.319336	2433.789063
1447.285156	2249.303467
1446.250000	2675.044922
1445.214844	2508.277588
1444.179688	2313.741943
1443.144531	2197.727539
1442.108398	2440.961182
1441.072266	2357.839355
1440.036133	1804.438965
1439.000000	2022.345947
1437.963867	2075.882813
1436.926758	1955.030396
1435.889648	1513.388550
1434.852539	1438.209106
1433.814453	1297.406982
1432.777344	1414.237183
1431.739258	1011.023132
1430.701172	1082.471558
1429.663086	957.109741
1428.624023	869.653259
1427.584961	530.056763
1426.545898	505.837921
1425.506836	567.383423
1424.467773	523.081970
1423.427734	441.022156
1422.387695	487.531403
1421.347656	511.396759
1420.307617	313.684509
1419.266602	20.411201
1418.226563	155.268112
1417.184570	315.252350
1416.143555	148.136002
1415.102539	-94.322289
1414.060547	206.628525
1413.018555	34.770245
1411.976563	18.917028
1410.934570	121.269745
1409.891602	369.376495
1408.848633	-96.082870
1407.805664	169.682297
1406.762695	-11.613577
1405.718750	188.862961
1404.674805	-107.706680
1403.630859	188.223892
1402.586914	-103.048958
1401.542969	130.191010
1400.498047	-15.333817
1399.453125	150.225418
1398.408203	82.639587
1397.363281	273.337708
1396.317383	198.388092
1395.271484	198.719254
1394.225586	-121.489883
1393.179688	26.843901
1392.132813	-237.945206
1391.086914	-74.449814
1390.040039	299.278595
1388.992188	27.356606
1387.945313	53.360867
1386.897461	176.974762
1385.849609	-254.497345
1384.801758	-170.675613
1383.753906	-81.793510
1382.705078	-20.352165
1381.657227	-41.272388
1380.608398	-62.096344
1379.558594	-82.826843
1378.509766	-105.924469
1377.459961	-133.917175
1376.410156	-2.064288
1375.360352	104.884857
1374.309570	-65.031219
1373.259766	74.522575
1372.208984	-25.279646
1371.158203	-47.643200
1370.106445	-209.486282
1369.055664	-201.679871
1368.003906	-355.726837
1366.952148	-138.448318
1365.900391	-35.711063
1364.847656	139.285843
1363.794922	67.875183
1362.742188	-15.835336
1361.689453	191.726822
1360.636719	60.983780
1359.583008	388.037659
1358.529297	-6.062688
1357.475586	112.257111
1356.420898	215.714676
1355.367188	78.205269
1354.312500	-98.894531
1353.257813	-94.474083
1352.203125	-114.777519
1351.147461	76.075287
1350.091797	286.819550
1349.036133	485.177856
1347.980469	360.999695
1346.923828	348.608856
1345.868164	633.974487
1344.811523	733.344116
1343.754883	651.809570
1342.697266	914.935120
1341.640625	650.245605
1340.583008	816.862427
1339.524414	770.488525
1338.466797	989.237915
1337.409180	826.714050
1336.350586	882.194763
1335.291992	900.639893
1334.232422	713.811707
1333.173828	623.662659
1332.114258	709.251282
1331.054688	972.948853
1329.995117	912.788025
1328.934570	439.990509
1327.875000	795.329834
1326.814453	822.031311
1325.753906	838.946228
1324.692383	794.214539
1323.630859	796.519226
1322.570313	934.699036
1321.507813	984.062622
1320.446289	730.034180
1319.383789	843.764099
1318.322266	1051.273804
1317.259766	1137.964233
1316.196289	1113.776001
1315.133789	1262.232056
1314.070313	1041.096924
1313.006836	1120.712524
1311.943359	919.603149
1310.878906	1107.745850
1309.814453	1103.868896
1308.750977	785.030029
1307.685547	941.363892
1306.621094	770.499451
1305.555664	956.468262
1304.490234	1260.494019
1303.424805	1018.630432
1302.359375	1261.231689
1301.292969	1358.802734
1300.226563	1532.588379
1299.160156	1249.450684
1298.093750	1037.747925
1297.026367	1172.443970
1295.958984	1159.861572
1294.891602	877.372559
1293.824219	1002.440308
1292.756836	1277.188599
1291.688477	1044.140503
1290.620117	960.862183
1289.551758	831.110168
1288.482422	801.983765
1287.413086	848.912292
1286.343750	682.722534
1285.274414	590.164978
1284.205078	671.601440
1283.134766	772.651245
1282.064453	1005.915039
1280.994141	894.039795
1279.923828	804.299500
1278.852539	702.419006
1277.781250	759.625732
1276.709961	726.384949
1275.637695	568.523315
1274.566406	992.535461
1273.494141	1154.923828
1272.421875	1050.981934
1271.349609	922.708069
1270.276367	816.513184
1269.203125	1074.212036
1268.129883	933.947510
1267.056641	1140.347168
1265.982422	966.050232
1264.909180	967.517578
1263.834961	1142.183838
1262.759766	909.594482
1261.685547	974.565369
1260.610352	1295.459229
1259.535156	1124.012451
1258.459961	908.820862
1257.383789	832.582947
1256.308594	1046.202026
1255.232422	1038.195679
1254.155273	962.056274
1253.079102	903.017273
1252.001953	1038.662598
1250.924805	935.884460
1249.847656	838.036743
1248.770508	1012.569214
1247.692383	1007.148987
1246.614258	970.152649
1245.536133	835.992798
1244.458008	692.187317
1243.378906	788.897827
1242.299805	696.172607
1241.220703	693.318665
1240.141602	646.783875
1239.061523	772.559753
1237.981445	808.516907
1236.901367	783.821838
1235.821289	650.012146
1234.740234	761.124451
1233.659180	1020.044922
1232.578125	653.613892
1231.497070	490.857269
1230.415039	815.044189
1229.333984	502.157471
1228.251953	864.920410
1227.168945	491.610840
1226.086914	372.576965
1225.003906	483.442383
1223.920898	574.888367
1222.837891	482.466278
1221.753906	484.365143
1220.669922	181.639282
1219.585938	306.826477
1218.501953	190.294571
1217.416992	126.933716
1216.333008	305.115936
1215.248047	176.507645
1214.162109	47.922001
1213.077148	266.947968
1211.991211	360.353455
1210.905273	535.716553
1209.819336	443.225586
1208.732422	415.846771
1207.646484	308.888184
1206.559570	508.068756
1205.471680	326.342346
1204.384766	351.876617
1203.296875	73.831787
1202.208984	412.411255
1201.121094	187.365997
1200.032227	176.623093
1198.944336	-91.676704
1197.855469	123.741806
1196.765625	-156.556030
1195.676758	-256.384308
1194.586914	-173.473831
1193.497070	147.353912
1192.407227	-142.505493
1191.316406	-153.546906
1190.226563	111.654366
1189.135742	-89.292931
1188.044922	-35.657253
1186.953125	-68.537086
1185.861328	-111.056236
1184.769531	83.964279
1183.677734	29.320648
1182.585938	-128.497559
1181.493164	-164.002975
1180.400391	-189.959717
1179.307617	2.168761
1178.213867	107.869728
1177.120117	-64.472237
1176.026367	199.175537
1174.932617	158.490295
1173.838867	-52.239342
1172.744141	-37.922718
1171.649414	-38.036217
1170.554688	24.001801
1169.458984	239.041702
1168.364258	-69.850769
1167.268555	-82.173737
1166.171875	-111.294838
1165.076172	-448.782684
1163.979492	-308.282166
1162.882813	-258.692810
1161.786133	211.178497
1160.688477	203.180008
1159.590820	-48.394306
1158.493164	432.842194
1157.395508	374.487091
1156.297852	63.200516
1155.199219	104.996536
1154.100586	96.626602
1153.000977	-143.076904
1151.902344	-89.544273
1150.802734	-48.026794
1149.703125	-123.339104
1148.603516	-20.031837
1147.502930	-21.630152
1146.402344	60.037884
1145.301758	96.374840
1144.201172	-14.919791
1143.099609	-114.341980
1141.999023	-40.125519
1140.896484	-122.985542
1139.794922	69.946152
1138.692383	155.747498
1137.590820	-96.027641
1136.487305	46.662884
1135.384766	160.727066
1134.281250	250.916367
1133.178711	-24.654289
1132.074219	188.849731
1130.970703	167.239456
1129.866211	389.971161
1128.761719	579.331299
1127.657227	713.996338
1126.552734	689.666138
1125.447266	579.936218
1124.341797	429.907806
1123.236328	673.245728
1122.130859	511.304199
1121.024414	332.793976
1119.917969	118.789162
1118.811523	397.261322
1117.704102	400.981598
1116.596680	177.475494
1115.489258	169.312347
1114.381836	-6.833082
1113.274414	48.798027
1112.166016	241.474792
1111.057617	25.096083
1109.949219	557.889526
1108.839844	263.471863
1107.730469	512.419861
1106.621094	416.430023
1105.511719	473.905792
1104.401367	469.932617
1103.291016	288.929321
1102.180664	459.516235
1101.070313	696.036438
1099.958984	545.643677
1098.847656	454.227692
1097.736328	570.254578
1096.625000	606.071350
1095.512695	783.199036
1094.400391	479.672028
1093.288086	779.153748
1092.174805	489.831238
1091.062500	567.846375
1089.949219	492.817871
1088.835938	394.272491
1087.721680	578.026184
1086.607422	488.865509
1085.493164	500.831024
1084.378906	289.453552
1083.263672	604.595886
1082.149414	733.964661
1081.034180	386.379761
1079.917969	205.682556
1078.802734	670.784851
1077.686523	323.416687
1076.570313	417.433197
1075.453125	232.167969
1074.336914	539.632446
1073.219727	295.787262
1072.101563	307.628113
1070.984375	361.674316
1069.866211	312.566193
1068.748047	263.485077
1067.629883	479.155304
1066.511719	420.705505
1065.392578	322.479279
1064.273438	348.384460
1063.154297	353.229431
1062.034180	325.316833
1060.914063	159.409973
1059.793945	316.366028
1058.673828	258.141815
1057.552734	83.067436
1056.431641	181.560410
1055.310547	135.155701
1054.189453	142.532745
1053.067383	217.662415
1051.945313	176.032455
1050.823242	146.128983
1049.701172	55.590443
1048.578125	245.139771
1047.455078	271.332977
1046.332031	101.632698
1045.208008	132.584274
1044.083984	154.241608
1042.959961	-162.030289
1041.835938	176.694122
1040.710938	-36.842407
1039.585938	-19.638891
1038.460938	97.741913
1037.335938	-27.001036
1036.209961	-135.343536
1035.083984	86.857719
1033.958008	211.303635
1032.832031	224.109146
1031.705078	188.128708
1030.578125	205.702682
1029.451172	337.227203
1028.323242	-535.122742
1027.195313	-250.022736
1026.067383	-113.637154
1024.939453	-476.507416
1023.810547	-261.055969
1022.682617	-386.819855
1021.552734	-298.973755
1020.423828	-577.640747
1019.293945	-23.415018
1018.164063	-489.693542
1017.034180	-329.705292
1015.904297	6.451579
1014.773438	-5.062909
1013.642578	48.385223
1012.511719	-62.554195
1011.379883	236.521255
1010.248047	91.040154
1009.116211	117.005783
1007.984375	242.558121
1006.851563	722.115479
1005.718750	1222.365845
1004.585938	1678.546631
1003.452148	2268.699463
1002.319336	1934.135498
1001.185547	1280.927124
1000.050781	588.848999
998.916992	375.326965
997.782227	365.218842
996.647461	-55.721939
995.512695	-44.732677
994.376953	307.883057
993.241211	65.222046
992.105469	-41.126919
990.969727	14.106609
989.833008	87.869354
988.696289	228.556366
987.559570	39.770004
986.421875	-98.132614
985.284180	79.702133
984.146484	172.370651
983.008789	-47.985729
981.870117	146.179825
980.731445	-0.191728
979.592773	-63.549023
978.454102	-34.752850
977.314453	-77.133003
976.174805	-50.401459
975.035156	82.174652
973.894531	40.166142
972.754883	260.209991
971.613281	92.104065
970.472656	303.097992
969.331055	318.977936
968.190430	252.352524
967.047852	80.323502
965.906250	0.273789
964.763672	-29.152267
963.621094	292.403992
962.478516	283.811707
961.334961	16.357351
960.192383	74.544167
959.048828	235.923676
957.904297	246.189423
956.759766	-116.666084
955.616211	-19.068811
954.470703	188.467163
953.326172	13.904572
952.180664	-151.299667
951.035156	88.527809
949.889648	131.720566
948.743164	-124.455627
947.596680	332.705322
946.450195	85.995880
945.303711	173.059921
944.156250	47.804142
943.008789	203.588333
941.861328	190.493820
940.713867	353.267853
939.565430	55.168941
938.416992	115.487930
937.267578	495.198273
936.119141	377.774261
934.969727	299.278961
933.820313	359.965515
932.669922	315.926758
931.520508	-17.281958
930.370117	241.928467
929.218750	157.314987
928.068359	86.512230
926.916992	4.477010
925.765625	20.432163
924.613281	-38.577885
923.461914	-220.261200
922.309570	178.050537
921.156250	5.711634
920.003906	10.823871
918.850586	-93.022102
917.697266	-262.592651
916.543945	-68.614037
915.389648	-58.539448
914.235352	-25.670805
913.081055	132.097580
911.926758	-172.972397
910.771484	50.728752
909.616211	83.916191
908.460938	-16.593590
907.304688	37.172279
906.148438	18.479422
904.992188	-380.756165
903.835938	-27.688826
902.678711	78.447418
901.521484	-80.285355
900.364258	-225.285721
899.206055	43.991695
898.047852	-64.623741
896.889648	14.625559
895.731445	-53.088795
894.572266	-258.615845
893.413086	-143.013275
892.253906	1.972457
891.094727	13.651559
889.934570	140.579376
888.774414	118.459633
887.613281	134.785217
886.453125	196.293671
885.291992	-141.599106
884.130859	267.474426
882.968750	340.323639
881.807617	27.570429
880.645508	-64.058495
879.482422	171.217636
878.320313	99.946312
877.157227	213.479340
875.994141	268.422150
874.830078	420.197510
873.666016	56.379494
872.501953	-46.159435
871.337891	177.648438
870.173828	36.915745
869.008789	-16.018723
867.843750	180.678802
866.677734	435.741638
865.512695	18.669973
864.346680	365.784576
863.179688	393.737152
862.013672	349.799347
860.846680	312.614197
859.679688	360.745972
858.511719	242.761917
857.344727	351.445496
856.176758	626.066650
855.008789	725.601807
853.839844	477.528412
852.670898	754.104065
851.501953	524.019714
850.333008	856.413391
849.163086	532.270325
847.993164	253.037781
846.823242	253.781693
845.652344	265.682556
844.482422	102.969749
843.311523	459.381683
842.139648	330.169769
840.968750	185.311813
839.796875	4.702271
838.624023	-39.518677
837.452148	280.496246
836.279297	200.369843
835.106445	55.442696
833.933594	247.736130
832.759766	359.502686
831.585938	172.038315
830.412109	314.876160
829.238281	424.108002
828.063477	185.250015
826.888672	307.698151
825.712891	207.060303
824.538086	150.970627
823.362305	5.691754
822.186523	87.649368
821.009766	193.988449
819.833008	110.906403
818.656250	168.036484
817.479492	-133.304382
816.301758	-40.713459
815.124023	-1.652991
813.946289	-87.260956
812.768555	-232.960419
811.589844	-171.928757
810.411133	-71.014397
809.232422	-316.898010
808.052734	28.184420
806.873047	68.718895
805.693359	-104.039497
804.512695	-580.961548
803.332031	-371.929932
802.151367	-67.685410
800.970703	205.253967
799.789063	-225.119354
798.608398	-149.826584
797.425781	-376.165131
796.244141	-119.337952
795.061523	-184.031769
793.878906	-255.444290
792.696289	-433.237518
791.512695	-141.626038
790.329102	52.337471
789.145508	73.475662
787.960938	67.948944
786.777344	117.625404
785.591797	-129.182693
784.407227	-453.364319
783.221680	86.846092
782.037109	337.182953
780.850586	165.278198
779.665039	117.064522
778.478516	128.402985
777.291992	33.658878
776.105469	-96.453491
774.917969	47.062389
773.730469	-36.843678
772.542969	225.527283
771.354492	161.289032
770.166016	227.081375
768.977539	45.875027
767.789063	133.535370
766.599609	93.281784
765.410156	295.274231
764.220703	318.714325
763.030273	154.923065
761.840820	402.763916
760.650391	172.870758
759.458984	475.457123
758.267578	309.314758
757.076172	294.931000
755.884766	342.058899
754.693359	408.894897
753.500977	-23.202461
752.308594	113.893234
751.115234	277.235901
749.922852	154.983780
748.729492	329.139893
747.535156	11.504638
746.341797	86.801117
745.147461	151.063690
743.953125	289.851196
742.757813	99.616432
741.563477	284.360229
740.368164	96.384651
739.171875	195.557129
737.976563	-93.093941
736.780273	-79.344429
735.583984	-240.779480
734.386719	-43.084591
733.189453	14.452043
731.992188	131.063354
730.794922	201.703033
729.596680	99.543221
728.399414	-39.705875
727.200195	57.256390
726.001953	79.904083
724.802734	-11.043786
723.603516	-47.279678
722.404297	235.445129
721.204102	378.344177
720.003906	350.957306
718.803711	426.238281
717.603516	357.539307
716.402344	64.247887
715.201172	227.022705
713.999023	19.114658
712.797852	-77.419884
711.595703	148.760223
710.393555	-23.825579
709.190430	147.979980
707.987305	239.231186
706.784180	73.607834
705.581055	169.420441
704.376953	93.369232
703.172852	-47.800877
701.968750	194.108963
700.763672	9.746165
699.559570	173.519379
698.353516	265.616058
697.148438	53.532459
695.942383	28.565794
694.736328	71.103622
693.530273	-327.123230
692.324219	176.121719
691.117188	-91.381905
689.910156	-59.087772
688.702148	-221.939133
687.494141	-317.302582
686.286133	10.467229
685.078125	-403.332397
683.870117	-107.888794
682.661133	-167.864853
681.452148	-177.814957
680.242188	-98.775513
679.032227	-10.952291
677.822266	172.264313
676.612305	-211.633682
675.401367	138.509537
674.191406	-104.248734
672.979492	-130.409195
671.768555	83.656120
670.556641	29.634991
669.344727	105.484833
668.132813	168.459793
666.919922	37.058487
665.707031	270.925690
664.494141	461.596954
663.281250	90.862991
662.067383	182.378372
660.853516	10.622761
659.639648	97.955086
658.424805	21.357988
657.209961	-40.056587
655.995117	-94.935951
654.779297	-320.069366
653.563477	-191.620941
652.347656	-149.428085
651.131836	11.211886
649.915039	479.734558
648.698242	278.307983
647.481445	199.608429
646.264648	497.506531
645.046875	399.218597
643.829102	541.785522
642.610352	359.352783
641.392578	348.839294
640.173828	288.675842
638.955078	73.549423
637.735352	116.113388
636.515625	85.318062
635.295898	75.683167
634.076172	-95.360825
632.855469	3.783905
631.634766	344.988708
630.414063	342.228363
629.192383	113.694550
627.971680	34.859169
626.749023	345.746338
625.527344	375.006470
624.304688	482.874298
623.082031	519.247437
621.859375	293.450043
620.636719	328.241852
619.413086	235.785812
618.189453	185.251495
616.964844	22.430922
615.741211	-64.323959
614.516602	147.362778
613.291016	-322.442139
612.066406	-2.022842
610.840820	250.642258
609.615234	-45.408222
608.388672	170.090698
607.163086	-171.542679
605.936523	85.582916
604.708984	-64.892395
