# Supplementary material for: Raman spectroscopy accurately differentiates mucosal healing from non-healing and biochemical changes following biological therapy in inflammatory bowel disease
Source: PLoS One. 2021 Jun 2;16(6):e0252210. doi: 10.1371/journal.pone.0252210 (PMC8172032; doi:10.1371/journal.pone.0252210)
Supplement: S4 Dataset — (ZIP) [file pone.0252210.s006.zip › CD Mucosal healing/OC004-1a post treatment_BL sub CR removed_68__X_-21966.5__Y_3644__Time_758.txt]

1714.780273	-94.043571
1713.803711	-83.314804
1712.827148	77.035255
1711.849609	180.696686
1710.873047	-112.683655
1709.895508	-9.479906
1708.917969	21.136169
1707.939453	8.677460
1706.961914	239.869766
1705.983398	-80.844528
1705.004883	-37.384106
1704.025391	-71.668457
1703.046875	17.153540
1702.067383	-113.513695
1701.087891	-11.408108
1700.108398	-117.929214
1699.127930	75.054405
1698.148438	22.111654
1697.167969	52.077129
1696.187500	119.522621
1695.206055	-128.205078
1694.225586	238.587357
1693.244141	89.988602
1692.262695	347.364258
1691.281250	89.691490
1690.298828	464.655548
1689.317383	207.431396
1688.334961	393.220581
1687.352539	229.827316
1686.369141	437.249878
1685.386719	162.425842
1684.403320	292.962646
1683.419922	389.055023
1682.435547	511.964813
1681.452148	390.128479
1680.467773	550.790222
1679.483398	506.709229
1678.499023	508.171143
1677.514648	523.225830
1676.529297	474.704437
1675.543945	734.987244
1674.558594	484.987976
1673.573242	732.481506
1672.586914	823.358154
1671.600586	866.689636
1670.614258	1072.361938
1669.627930	1108.300537
1668.641602	1213.587036
1667.654297	1212.948608
1666.666992	1355.959351
1665.679688	1050.818970
1664.692383	1000.818542
1663.704102	1091.720459
1662.715820	1068.902100
1661.727539	1513.012939
1660.739258	1265.501099
1659.750977	1100.583252
1658.761719	1182.436035
1657.772461	1370.537231
1656.783203	1270.251953
1655.793945	1270.951904
1654.803711	1179.323120
1653.813477	1003.385742
1652.823242	753.778625
1651.833008	1046.868652
1650.841797	763.619690
1649.851563	816.629150
1648.860352	782.685547
1647.869141	455.724030
1646.876953	335.300781
1645.885742	260.172119
1644.893555	330.628448
1643.901367	110.908554
1642.908203	247.959991
1641.916016	321.927551
1640.922852	295.869171
1639.929688	14.214283
1638.936523	-27.007145
1637.943359	-46.827763
1636.949219	170.904083
1635.955078	14.526379
1634.960938	87.759094
1633.966797	53.205898
1632.971680	-157.568726
1631.977539	-123.058540
1630.982422	-235.769348
1629.986328	-92.854843
1628.991211	-281.350555
1627.995117	-59.066673
1627.000000	-141.787842
1626.003906	-113.792130
1625.006836	-364.325378
1624.010742	32.199280
1623.013672	68.668076
1622.016602	144.746567
1621.019531	55.482044
1620.021484	100.401222
1619.024414	-135.482590
1618.026367	-8.771446
1617.028320	-21.051922
1616.029297	-9.543695
1615.031250	151.697617
1614.032227	320.892639
1613.033203	123.007790
1612.034180	19.759159
1611.035156	110.693954
1610.035156	-118.026680
1609.035156	195.899933
1608.035156	292.384308
1607.035156	155.845749
1606.034180	11.623706
1605.033203	37.756721
1604.032227	-40.709862
1603.031250	168.825974
1602.030273	127.202629
1601.028320	268.788544
1600.026367	-212.014923
1599.024414	-114.687607
1598.022461	-72.218155
1597.019531	150.632492
1596.016602	88.645386
1595.013672	-64.680664
1594.010742	-53.337029
1593.007813	-156.836517
1592.003906	-372.508881
1591.000000	-298.319275
1589.996094	-153.663132
1588.992188	-228.186844
1587.987305	177.292892
1586.983398	222.748886
1585.978516	64.830971
1584.972656	8.652829
1583.967773	408.598419
1582.961914	47.538597
1581.956055	249.325806
1580.950195	328.615906
1579.944336	324.543365
1578.937500	-46.615063
1577.931641	53.485867
1576.924805	333.072876
1575.916992	86.976013
1574.910156	67.264374
1573.902344	5.916803
1572.894531	58.963154
1571.886719	197.731812
1570.878906	276.628387
1569.870117	-156.423447
1568.862305	21.140400
1567.853516	164.807587
1566.843750	264.208527
1565.834961	85.741737
1564.825195	164.238617
1563.815430	-128.435989
1562.805664	79.664169
1561.795898	318.733490
1560.785156	-7.710365
1559.775391	-116.292130
1558.764648	-4.580083
1557.752930	47.388817
1556.742188	109.627251
1555.730469	81.079414
1554.718750	150.874146
1553.707031	5.633210
1552.695313	127.010704
1551.682617	43.761562
1550.670898	123.486832
1549.658203	-47.880550
1548.644531	163.530334
1547.631836	-13.144512
1546.618164	125.570488
1545.604492	31.479469
1544.590820	-39.419113
1543.577148	199.662338
1542.562500	61.367302
1541.547852	207.116791
1540.533203	84.149796
1539.518555	-247.986969
1538.503906	-100.023109
1537.488281	-114.819221
1536.472656	164.385483
1535.457031	40.970989
1534.441406	46.432621
1533.424805	41.447720
1532.408203	276.071716
1531.391602	278.530640
1530.375000	190.686279
1529.358398	344.905365
1528.340820	282.583801
1527.323242	19.318972
1526.305664	103.587196
1525.287109	324.098694
1524.269531	261.342651
1523.250977	314.249481
1522.232422	390.161560
1521.213867	206.178574
1520.194336	240.682388
1519.175781	241.644150
1518.156250	334.987518
1517.136719	443.587067
1516.116211	300.250183
1515.096680	228.779221
1514.076172	265.050354
1513.055664	142.016891
1512.034180	-109.435783
1511.013672	77.925438
1509.992188	23.905771
1508.970703	136.517807
1507.949219	59.192081
1506.927734	63.826000
1505.905273	-111.109474
1504.882813	-55.429253
1503.860352	-102.380302
1502.837891	-116.123642
1501.815430	-60.818253
1500.791992	68.594437
1499.768555	-283.461426
1498.745117	-80.047050
1497.720703	-178.809082
1496.697266	-415.778412
1495.672852	-166.759415
1494.648438	-360.378052
1493.623047	-203.746002
1492.598633	-198.088577
1491.573242	-256.441193
1490.547852	-84.898064
1489.522461	-87.244606
1488.497070	86.552101
1487.470703	20.128107
1486.444336	25.124107
1485.417969	45.344616
1484.391602	453.361755
1483.364258	113.545792
1482.336914	442.110107
1481.309570	489.917938
1480.282227	575.871582
1479.254883	674.455444
1478.226563	622.529785
1477.198242	792.240112
1476.169922	847.162659
1475.141602	718.604187
1474.112305	956.708069
1473.083008	1054.616211
1472.053711	1470.594238
1471.024414	1364.632935
1469.995117	1383.327759
1468.964844	1429.919922
1467.934570	1438.285767
1466.904297	1642.380859
1465.874023	1907.347900
1464.842773	1742.603394
1463.811523	1984.450073
1462.780273	1837.446777
1461.749023	1870.802856
1460.717773	2102.176758
1459.685547	1713.906616
1458.653320	1934.967407
1457.621094	1874.203125
1456.587891	2051.916748
1455.555664	2084.948730
1454.522461	2105.238281
1453.489258	2239.596924
1452.455078	2143.165039
1451.421875	2143.080078
1450.387695	2619.355957
1449.353516	2459.508301
1448.319336	2644.192139
1447.285156	2367.890137
1446.250000	2329.672607
1445.214844	2380.057861
1444.179688	2405.108643
1443.144531	2131.578857
1442.108398	2235.070557
1441.072266	2032.492554
1440.036133	1958.961792
1439.000000	1941.086426
1437.963867	2143.120361
1436.926758	1938.216309
1435.889648	1584.351074
1434.852539	1579.226196
1433.814453	1117.013550
1432.777344	1038.805298
1431.739258	730.925964
1430.701172	1031.422485
1429.663086	668.213013
1428.624023	443.917023
1427.584961	479.522827
1426.545898	182.298096
1425.506836	356.666779
1424.467773	299.111359
1423.427734	140.804199
1422.387695	360.516510
1421.347656	489.496307
1420.307617	215.528824
1419.266602	27.313826
1418.226563	204.248535
1417.184570	320.721619
1416.143555	112.623558
1415.102539	-17.347815
1414.060547	96.743805
1413.018555	142.948273
1411.976563	50.919678
1410.934570	-292.357788
1409.891602	10.388280
1408.848633	-184.390274
1407.805664	-92.666412
1406.762695	-164.149414
1405.718750	25.573948
1404.674805	-93.474579
1403.630859	159.038620
1402.586914	-25.080269
1401.542969	142.166367
1400.498047	264.256439
1399.453125	313.652618
1398.408203	353.080933
1397.363281	347.456787
1396.317383	244.170471
1395.271484	258.766205
1394.225586	308.510895
1393.179688	90.356987
1392.132813	280.489868
1391.086914	125.194855
1390.040039	222.820038
1388.992188	65.253548
1387.945313	190.553467
1386.897461	140.798859
1385.849609	-178.900757
1384.801758	-53.358803
1383.753906	59.730370
1382.705078	-129.521484
1381.657227	28.706013
1380.608398	92.031960
1379.558594	5.576627
1378.509766	-95.707489
1377.459961	60.260147
1376.410156	141.392593
1375.360352	-66.850487
1374.309570	-10.473940
1373.259766	103.362160
1372.208984	10.274403
1371.158203	-174.910797
1370.106445	-63.307407
1369.055664	-111.117477
1368.003906	-94.034256
1366.952148	-29.519001
1365.900391	32.586884
1364.847656	-84.502052
1363.794922	-84.433044
1362.742188	134.760986
1361.689453	-6.823975
1360.636719	234.872818
1359.583008	16.441319
1358.529297	171.210114
1357.475586	74.929344
1356.420898	249.718460
1355.367188	610.934570
1354.312500	452.840057
1353.257813	354.540100
1352.203125	395.470184
1351.147461	265.166199
1350.091797	338.582581
1349.036133	511.355865
1347.980469	500.552307
1346.923828	584.126038
1345.868164	528.894836
1344.811523	615.132385
1343.754883	681.612671
1342.697266	601.928772
1341.640625	901.545837
1340.583008	886.490356
1339.524414	983.008301
1338.466797	789.859070
1337.409180	757.840942
1336.350586	688.807251
1335.291992	595.165466
1334.232422	828.273132
1333.173828	742.280823
1332.114258	656.427551
1331.054688	837.768616
1329.995117	836.201904
1328.934570	767.997192
1327.875000	551.673218
1326.814453	809.885742
1325.753906	793.920105
1324.692383	731.138184
1323.630859	1174.619873
1322.570313	862.684998
1321.507813	1017.402100
1320.446289	969.837402
1319.383789	912.519165
1318.322266	1010.707947
1317.259766	1007.850403
1316.196289	990.291443
1315.133789	1017.209106
1314.070313	1298.007324
1313.006836	1339.809937
1311.943359	908.781494
1310.878906	1039.480469
1309.814453	1345.012573
1308.750977	921.924316
1307.685547	767.332764
1306.621094	1397.763062
1305.555664	1240.850952
1304.490234	1071.795288
1303.424805	1124.188599
1302.359375	1245.470825
1301.292969	1396.269409
1300.226563	1348.054199
1299.160156	1204.128540
1298.093750	1266.657104
1297.026367	1110.685425
1295.958984	947.491394
1294.891602	1184.522949
1293.824219	1423.979980
1292.756836	1177.626587
1291.688477	1000.127563
1290.620117	1033.674683
1289.551758	1001.077209
1288.482422	1007.773438
1287.413086	1134.616943
1286.343750	950.293945
1285.274414	1317.287109
1284.205078	1164.966187
1283.134766	1284.556885
1282.064453	961.056946
1280.994141	921.664185
1279.923828	1009.587952
1278.852539	1148.894043
1277.781250	1107.195190
1276.709961	1036.218506
1275.637695	1094.895020
1274.566406	1087.597900
1273.494141	1234.302612
1272.421875	1090.242676
1271.349609	1241.854004
1270.276367	1034.437134
1269.203125	1461.971558
1268.129883	1415.785767
1267.056641	1401.382202
1265.982422	1399.213623
1264.909180	1453.191772
1263.834961	1555.952637
1262.759766	1448.988892
1261.685547	1410.365967
1260.610352	1522.896240
1259.535156	1735.308838
1258.459961	1465.272095
1257.383789	1550.987183
1256.308594	1658.605469
1255.232422	1155.093628
1254.155273	1447.770386
1253.079102	1402.072021
1252.001953	1514.549561
1250.924805	1495.632935
1249.847656	1323.521973
1248.770508	1302.246338
1247.692383	1453.573730
1246.614258	1388.540039
1245.536133	1432.881958
1244.458008	1166.257935
1243.378906	1268.916626
1242.299805	1400.670776
1241.220703	1432.827759
1240.141602	1229.536255
1239.061523	1193.761597
1237.981445	1679.599976
1236.901367	1503.046143
1235.821289	1033.137573
1234.740234	1070.132568
1233.659180	1257.383301
1232.578125	1173.116821
1231.497070	965.308350
1230.415039	1026.448486
1229.333984	988.254883
1228.251953	736.985718
1227.168945	1061.930542
1226.086914	788.934143
1225.003906	656.367798
1223.920898	961.693359
1222.837891	521.940735
1221.753906	447.473633
1220.669922	344.002014
1219.585938	390.395691
1218.501953	315.919098
1217.416992	386.390991
1216.333008	553.416382
1215.248047	358.110504
1214.162109	228.034653
1213.077148	457.630005
1211.991211	564.007813
1210.905273	605.157654
1209.819336	419.510101
1208.732422	496.762756
1207.646484	356.949005
1206.559570	651.039246
1205.471680	597.917114
1204.384766	417.075348
1203.296875	371.163788
1202.208984	125.330711
1201.121094	329.821350
1200.032227	278.995239
1198.944336	54.863106
1197.855469	100.267960
1196.765625	-61.291119
1195.676758	36.929337
1194.586914	-206.403625
1193.497070	57.573601
1192.407227	-253.063507
1191.316406	-188.756348
1190.226563	-131.735489
1189.135742	-94.019760
1188.044922	-159.633881
1186.953125	-234.888474
1185.861328	-41.333492
1184.769531	-402.266357
1183.677734	-218.476578
1182.585938	-49.220524
1181.493164	-2.412430
1180.400391	8.349281
1179.307617	110.132576
1178.213867	-35.037407
1177.120117	169.608307
1176.026367	91.434669
1174.932617	32.394501
1173.838867	100.218018
1172.744141	134.428284
1171.649414	434.216522
1170.554688	87.758392
1169.458984	105.002609
1168.364258	-18.927311
1167.268555	172.758865
1166.171875	163.476944
1165.076172	443.339081
1163.979492	108.893112
1162.882813	591.571167
1161.786133	612.992432
1160.688477	450.462799
1159.590820	684.246765
1158.493164	800.905029
1157.395508	962.785278
1156.297852	1062.499023
1155.199219	704.129578
1154.100586	734.564697
1153.000977	791.139465
1151.902344	835.713806
1150.802734	677.635315
1149.703125	276.544098
1148.603516	292.422974
1147.502930	446.349091
1146.402344	335.861237
1145.301758	322.955963
1144.201172	355.211823
1143.099609	139.936340
1141.999023	467.066742
1140.896484	451.504974
1139.794922	383.592346
1138.692383	-48.064495
1137.590820	266.683044
1136.487305	424.392700
1135.384766	570.103760
1134.281250	528.059265
1133.178711	459.865326
1132.074219	424.866364
1130.970703	779.072998
1129.866211	779.501404
1128.761719	711.080261
1127.657227	981.800598
1126.552734	868.206299
1125.447266	918.182617
1124.341797	1098.445557
1123.236328	570.062500
1122.130859	555.960144
1121.024414	598.652710
1119.917969	698.114136
1118.811523	473.140411
1117.704102	527.515259
1116.596680	340.449097
1115.489258	269.353241
1114.381836	567.236572
1113.274414	531.512329
1112.166016	152.942642
1111.057617	441.070313
1109.949219	537.611328
1108.839844	475.771240
1107.730469	659.581238
1106.621094	642.542542
1105.511719	835.607544
1104.401367	608.384094
1103.291016	730.503235
1102.180664	550.538391
1101.070313	538.104248
1099.958984	584.601501
1098.847656	640.481689
1097.736328	571.382874
1096.625000	653.118835
1095.512695	480.326752
1094.400391	731.602722
1093.288086	452.858246
1092.174805	263.685547
1091.062500	519.498230
1089.949219	438.629730
1088.835938	256.609772
1087.721680	472.204437
1086.607422	384.306854
1085.493164	388.141174
1084.378906	535.363159
1083.263672	506.238861
1082.149414	420.740662
1081.034180	490.315277
1079.917969	435.374329
1078.802734	403.948822
1077.686523	461.737396
1076.570313	371.643066
1075.453125	262.818695
1074.336914	107.140862
1073.219727	326.794739
1072.101563	103.176445
1070.984375	153.965210
1069.866211	368.795532
1068.748047	267.212860
1067.629883	168.035187
1066.511719	181.344147
1065.392578	112.703011
1064.273438	318.018494
1063.154297	307.936737
1062.034180	522.513245
1060.914063	535.826538
1059.793945	53.317654
1058.673828	143.956909
1057.552734	346.792145
1056.431641	65.751404
1055.310547	294.283478
1054.189453	296.136017
1053.067383	239.626526
1051.945313	239.223907
1050.823242	96.455078
1049.701172	184.864548
1048.578125	49.252388
1047.455078	91.054085
1046.332031	174.866867
1045.208008	459.225311
1044.083984	190.974884
1042.959961	279.511627
1041.835938	32.504971
1040.710938	-156.096252
1039.585938	149.230927
1038.460938	-48.510078
1037.335938	-48.210415
1036.209961	-10.618345
1035.083984	141.044693
1033.958008	262.457855
1032.832031	102.438927
1031.705078	198.351166
1030.578125	282.660339
1029.451172	299.596344
1028.323242	-104.016495
1027.195313	-230.902084
1026.067383	-399.463440
1024.939453	-142.916031
1023.810547	-283.415771
1022.682617	-549.104065
1021.552734	-652.163818
1020.423828	-219.165558
1019.293945	-245.548950
1018.164063	-413.290588
1017.034180	-124.149055
1015.904297	-106.242393
1014.773438	-150.831482
1013.642578	-88.740959
1012.511719	-82.178726
1011.379883	318.133575
1010.248047	215.960831
1009.116211	359.278687
1007.984375	435.513885
1006.851563	650.616882
1005.718750	1113.205811
1004.585938	1883.232544
1003.452148	2299.267090
1002.319336	1765.236816
1001.185547	1236.169312
1000.050781	605.792114
998.916992	488.581146
997.782227	15.904066
996.647461	-40.887657
995.512695	107.876610
994.376953	247.442993
993.241211	94.049301
992.105469	116.131721
990.969727	50.683033
989.833008	24.558996
988.696289	501.028198
987.559570	186.983734
986.421875	4.508124
985.284180	-83.335495
984.146484	-69.704910
983.008789	-111.224716
981.870117	123.586319
980.731445	-25.892776
979.592773	192.908615
978.454102	94.309120
977.314453	83.249245
976.174805	136.679764
975.035156	562.548096
973.894531	494.277435
972.754883	449.129364
971.613281	241.035400
970.472656	251.304428
969.331055	415.497803
968.190430	299.712189
967.047852	406.678955
965.906250	277.412689
964.763672	201.075027
963.621094	138.644577
962.478516	48.849701
961.334961	300.715820
960.192383	245.525497
959.048828	481.421661
957.904297	153.884750
956.759766	220.468781
955.616211	207.012421
954.470703	477.480499
953.326172	162.147598
952.180664	114.735802
951.035156	238.995682
949.889648	75.194283
948.743164	-150.142212
947.596680	175.554764
946.450195	361.821655
945.303711	152.900040
944.156250	293.626862
943.008789	425.261566
941.861328	278.436218
940.713867	241.337540
939.565430	-267.964844
938.416992	350.012665
937.267578	135.345627
936.119141	194.505249
934.969727	62.253048
933.820313	349.519379
932.669922	443.073425
931.520508	192.703888
930.370117	188.522522
929.218750	63.762840
928.068359	41.597694
926.916992	-139.768951
925.765625	-38.813839
924.613281	-178.937286
923.461914	-262.047302
922.309570	9.677783
921.156250	49.502571
920.003906	-53.780354
918.850586	113.457741
917.697266	-55.489170
916.543945	-22.147865
915.389648	-47.769821
914.235352	33.395676
913.081055	-262.125519
911.926758	-139.946182
910.771484	-194.675064
909.616211	-54.266895
908.460938	-326.498627
907.304688	-68.099983
906.148438	24.813919
904.992188	-24.981222
903.835938	-45.237049
902.678711	11.586437
901.521484	403.533905
900.364258	93.660278
899.206055	-331.414246
898.047852	-136.305374
896.889648	61.033932
895.731445	-209.773071
894.572266	163.958374
893.413086	-20.739275
892.253906	83.962234
891.094727	59.885300
889.934570	24.580046
888.774414	90.959534
887.613281	112.202850
886.453125	22.877895
885.291992	145.762695
884.130859	-56.245525
882.968750	253.891800
881.807617	36.246162
880.645508	84.767693
879.482422	218.954544
878.320313	166.071381
877.157227	232.650513
875.994141	31.196329
874.830078	338.774872
873.666016	250.007629
872.501953	325.609497
871.337891	0.656601
870.173828	296.787659
869.008789	194.699615
867.843750	488.427979
866.677734	159.318192
865.512695	531.603210
864.346680	479.038422
863.179688	300.707764
862.013672	268.447815
860.846680	640.383057
859.679688	504.800842
858.511719	573.521362
857.344727	586.107605
856.176758	740.012329
855.008789	983.548279
853.839844	457.879395
852.670898	743.945496
851.501953	581.629456
850.333008	511.240051
849.163086	550.638367
847.993164	332.449951
846.823242	871.141724
845.652344	567.879517
844.482422	322.922119
843.311523	355.503326
842.139648	379.097961
840.968750	494.341980
839.796875	526.779602
838.624023	154.577133
837.452148	546.816040
836.279297	400.380310
835.106445	271.845154
833.933594	382.289093
832.759766	485.946259
831.585938	745.763123
830.412109	657.281128
829.238281	550.950073
828.063477	348.711090
826.888672	316.005005
825.712891	303.333496
824.538086	196.999786
823.362305	300.143341
822.186523	144.748230
821.009766	136.382492
819.833008	18.850685
818.656250	404.473969
817.479492	-40.371788
816.301758	60.133392
815.124023	271.770935
813.946289	136.268433
812.768555	109.730431
811.589844	-45.798550
810.411133	-41.284733
809.232422	-72.391014
808.052734	-181.299469
806.873047	-161.397903
805.693359	-203.747528
804.512695	31.364103
803.332031	-219.774765
802.151367	-33.723236
800.970703	-27.522785
799.789063	-334.117249
798.608398	-214.897552
797.425781	-217.727661
796.244141	-92.078156
795.061523	-92.857895
793.878906	-126.937950
792.696289	11.681564
791.512695	-0.402245
790.329102	-121.023010
789.145508	-7.057649
787.960938	-207.414932
786.777344	-44.954792
785.591797	232.365753
784.407227	122.539299
783.221680	123.226669
782.037109	42.068600
780.850586	186.257980
779.665039	3.374247
778.478516	-141.945450
777.291992	-119.457390
776.105469	-39.655087
774.917969	-171.820404
773.730469	-193.668243
772.542969	9.431058
771.354492	64.609703
770.166016	203.485123
768.977539	2.763335
767.789063	11.439441
766.599609	68.520653
765.410156	381.036926
764.220703	63.506950
763.030273	470.436005
761.840820	273.987000
760.650391	123.788498
759.458984	191.425644
758.267578	258.977814
757.076172	374.829224
755.884766	105.819229
754.693359	258.920013
753.500977	110.836121
752.308594	485.676605
751.115234	300.179230
749.922852	174.019882
748.729492	377.205627
747.535156	505.626862
746.341797	298.197968
745.147461	229.051056
743.953125	506.465576
742.757813	145.579742
741.563477	492.980225
740.368164	471.953308
739.171875	645.940308
737.976563	239.248856
736.780273	272.985474
735.583984	142.449524
734.386719	55.742168
733.189453	268.924561
731.992188	109.989044
730.794922	176.453339
729.596680	242.879547
728.399414	-84.344337
727.200195	399.666870
726.001953	387.294006
724.802734	217.592682
723.603516	290.469940
722.404297	162.377151
721.204102	372.813873
720.003906	653.019104
718.803711	369.989166
717.603516	473.335449
716.402344	83.608307
715.201172	143.384583
713.999023	331.802490
712.797852	326.128693
711.595703	283.428619
710.393555	81.702721
709.190430	60.913403
707.987305	133.818787
706.784180	437.535919
705.581055	233.902405
704.376953	126.161827
703.172852	273.097382
701.968750	313.403992
700.763672	114.483284
699.559570	-166.932419
698.353516	382.266998
697.148438	150.993515
695.942383	28.515530
694.736328	-217.687225
693.530273	-213.959503
692.324219	-136.359085
691.117188	-280.180084
689.910156	-276.298859
688.702148	-16.324133
687.494141	-277.072052
686.286133	-27.964233
685.078125	2.071633
683.870117	51.652679
682.661133	62.249737
681.452148	-46.286285
680.242188	-211.047302
679.032227	-68.135948
677.822266	-340.988678
676.612305	-61.635853
675.401367	-117.837975
674.191406	42.410191
672.979492	155.034546
671.768555	114.084084
670.556641	96.977905
669.344727	326.361450
668.132813	17.505527
666.919922	134.501816
665.707031	152.096466
664.494141	202.104446
663.281250	217.561172
662.067383	233.026047
660.853516	276.552612
659.639648	240.230072
658.424805	52.915760
657.209961	59.798981
655.995117	118.419151
654.779297	8.849380
653.563477	-126.556053
652.347656	-55.061497
651.131836	-145.209045
649.915039	3.717370
648.698242	47.015919
647.481445	-30.321503
646.264648	-99.078789
645.046875	400.202393
643.829102	-30.200787
642.610352	79.356438
641.392578	246.818130
640.173828	261.449493
638.955078	-70.095047
637.735352	-72.850708
636.515625	143.373215
635.295898	-16.537630
634.076172	-170.110214
632.855469	-156.349243
631.634766	-121.335243
630.414063	65.799622
629.192383	153.923340
627.971680	93.756317
626.749023	99.822433
625.527344	82.016678
624.304688	36.045986
623.082031	184.777985
621.859375	48.154205
620.636719	125.422112
619.413086	24.526390
618.189453	-33.913177
616.964844	-199.784149
615.741211	-42.891045
614.516602	147.679352
613.291016	-38.809677
612.066406	146.364624
610.840820	-145.887390
609.615234	89.383018
608.388672	31.150757
607.163086	38.545040
605.936523	-55.138451
604.708984	-243.455368
