# Supplementary material for: Raman spectroscopy accurately differentiates mucosal healing from non-healing and biochemical changes following biological therapy in inflammatory bowel disease
Source: PLoS One. 2021 Jun 2;16(6):e0252210. doi: 10.1371/journal.pone.0252210 (PMC8172032; doi:10.1371/journal.pone.0252210)
Supplement: S4 Dataset — (ZIP) [file pone.0252210.s006.zip › CD Mucosal healing/OC005 post treatment_BL sub CR removed_88__X_-13144.6__Y_1413.83__Z_-2779__Time_999.txt]

1714.780273	381.147888
1713.803711	12.747340
1712.827148	-110.005035
1711.849609	6.707912
1710.873047	43.768864
1709.895508	-36.384987
1708.917969	-46.050354
1707.939453	1.282773
1706.961914	1.190170
1705.983398	33.956474
1705.004883	-170.817520
1704.025391	-64.282448
1703.046875	-288.848877
1702.067383	-191.547882
1701.087891	18.792822
1700.108398	-85.800163
1699.127930	-96.076973
1698.148438	-102.924110
1697.167969	80.657562
1696.187500	75.157272
1695.206055	43.613419
1694.225586	-11.229026
1693.244141	-9.320734
1692.262695	-12.073217
1691.281250	161.992249
1690.298828	147.167984
1689.317383	85.017792
1688.334961	202.210632
1687.352539	247.999146
1686.369141	102.433784
1685.386719	386.696838
1684.403320	242.413330
1683.419922	338.575226
1682.435547	163.599472
1681.452148	537.877014
1680.467773	529.184998
1679.483398	465.181702
1678.499023	428.392792
1677.514648	647.593079
1676.529297	574.643066
1675.543945	680.448547
1674.558594	619.249939
1673.573242	627.723206
1672.586914	796.151855
1671.600586	821.547729
1670.614258	765.094543
1669.627930	966.775818
1668.641602	1134.341675
1667.654297	1241.246948
1666.666992	1128.300781
1665.679688	1196.302002
1664.692383	1049.857056
1663.704102	967.566467
1662.715820	1174.783081
1661.727539	1143.749268
1660.739258	1163.513916
1659.750977	1252.584106
1658.761719	1302.274170
1657.772461	1389.425171
1656.783203	1392.192627
1655.793945	1575.373779
1654.803711	1412.094971
1653.813477	1257.195923
1652.823242	1060.394653
1651.833008	1088.871338
1650.841797	858.503906
1649.851563	845.389404
1648.860352	687.213623
1647.869141	579.642395
1646.876953	578.112854
1645.885742	465.946106
1644.893555	301.297455
1643.901367	356.171448
1642.908203	421.855164
1641.916016	231.774994
1640.922852	411.462769
1639.929688	132.287323
1638.936523	72.405830
1637.943359	107.724579
1636.949219	66.802010
1635.955078	94.657516
1634.960938	43.663376
1633.966797	93.022003
1632.971680	171.536087
1631.977539	-205.383835
1630.982422	18.363701
1629.986328	-128.972183
1628.991211	-44.464310
1627.995117	-180.848801
1627.000000	19.714058
1626.003906	-226.768845
1625.006836	-152.198517
1624.010742	-195.817993
1623.013672	-31.644695
1622.016602	-22.451921
1621.019531	-42.040257
1620.021484	54.066772
1619.024414	192.260010
1618.026367	7.560754
1617.028320	253.524551
1616.029297	21.841467
1615.031250	68.465347
1614.032227	41.697830
1613.033203	-137.097977
1612.034180	59.204834
1611.035156	-25.013855
1610.035156	-9.547462
1609.035156	126.498413
1608.035156	-28.264637
1607.035156	131.382492
1606.034180	191.485718
1605.033203	44.764778
1604.032227	-31.197693
1603.031250	-25.984020
1602.030273	78.660477
1601.028320	49.863285
1600.026367	-151.522751
1599.024414	-80.900894
1598.022461	-65.211441
1597.019531	-185.442810
1596.016602	-67.859962
1595.013672	-62.681278
1594.010742	-75.811539
1593.007813	44.206860
1592.003906	88.430725
1591.000000	49.074120
1589.996094	-39.888512
1588.992188	108.558403
1587.987305	301.234528
1586.983398	-33.012039
1585.978516	122.999130
1584.972656	44.274979
1583.967773	179.226685
1582.961914	40.463287
1581.956055	240.342621
1580.950195	-99.064384
1579.944336	139.663864
1578.937500	138.699753
1577.931641	239.160889
1576.924805	-27.423174
1575.916992	-5.199089
1574.910156	141.774734
1573.902344	44.138924
1572.894531	-9.354675
1571.886719	9.856833
1570.878906	-25.619629
1569.870117	-55.992645
1568.862305	-18.918587
1567.853516	31.013002
1566.843750	15.892441
1565.834961	34.412868
1564.825195	-69.182671
1563.815430	-188.421951
1562.805664	198.171722
1561.795898	73.493095
1560.785156	244.371353
1559.775391	160.968307
1558.764648	118.944016
1557.752930	-37.224812
1556.742188	57.874577
1555.730469	2.549196
1554.718750	169.846252
1553.707031	238.540985
1552.695313	151.740707
1551.682617	5.306373
1550.670898	89.105827
1549.658203	9.735008
1548.644531	36.303074
1547.631836	60.136890
1546.618164	34.689209
1545.604492	50.468037
1544.590820	184.976761
1543.577148	78.990334
1542.562500	-169.178757
1541.547852	-66.140862
1540.533203	-20.099350
1539.518555	-15.529018
1538.503906	-8.525700
1537.488281	44.771549
1536.472656	-87.855988
1535.457031	215.341751
1534.441406	-36.183952
1533.424805	34.529099
1532.408203	81.865509
1531.391602	131.612686
1530.375000	139.967270
1529.358398	168.781189
1528.340820	-124.509117
1527.323242	84.298317
1526.305664	228.511658
1525.287109	125.421577
1524.269531	-62.679409
1523.250977	-1.293656
1522.232422	-122.702621
1521.213867	-97.617401
1520.194336	76.431915
1519.175781	-135.307434
1518.156250	-66.974632
1517.136719	114.247414
1516.116211	-82.383614
1515.096680	-24.790176
1514.076172	40.336922
1513.055664	192.587921
1512.034180	-66.041542
1511.013672	-80.897568
1509.992188	-101.019440
1508.970703	-208.474457
1507.949219	-146.754425
1506.927734	-113.391113
1505.905273	27.484629
1504.882813	83.601067
1503.860352	11.455803
1502.837891	-22.354881
1501.815430	-107.495422
1500.791992	12.125627
1499.768555	57.333923
1498.745117	-127.953812
1497.720703	-42.031124
1496.697266	-173.717010
1495.672852	119.149681
1494.648438	46.075954
1493.623047	11.266037
1492.598633	93.967255
1491.573242	-168.508545
1490.547852	138.837357
1489.522461	239.024429
1488.497070	206.255798
1487.470703	211.697205
1486.444336	293.631958
1485.417969	87.009338
1484.391602	452.017883
1483.364258	434.060394
1482.336914	217.058304
1481.309570	301.000000
1480.282227	491.912994
1479.254883	506.768097
1478.226563	465.455139
1477.198242	520.911621
1476.169922	746.957092
1475.141602	733.413086
1474.112305	819.105591
1473.083008	764.664978
1472.053711	972.358032
1471.024414	1095.919312
1469.995117	1224.453613
1468.964844	1146.815186
1467.934570	1211.572876
1466.904297	1194.881470
1465.874023	1475.575195
1464.842773	1466.342041
1463.811523	1774.696533
1462.780273	1816.117432
1461.749023	1844.777100
1460.717773	1825.133545
1459.685547	1655.650269
1458.653320	1828.878174
1457.621094	1920.786133
1456.587891	2065.890137
1455.555664	2002.904297
1454.522461	2038.813354
1453.489258	2153.285400
1452.455078	2211.896973
1451.421875	2275.544678
1450.387695	2260.576416
1449.353516	2326.667480
1448.319336	2564.954590
1447.285156	2418.201660
1446.250000	2152.490234
1445.214844	2210.889648
1444.179688	2205.988037
1443.144531	2175.781494
1442.108398	1993.790283
1441.072266	2069.848145
1440.036133	2080.131104
1439.000000	1941.257690
1437.963867	1895.967163
1436.926758	1696.544922
1435.889648	1600.801392
1434.852539	1568.258545
1433.814453	1333.700439
1432.777344	937.683899
1431.739258	973.493164
1430.701172	867.977966
1429.663086	855.888184
1428.624023	636.955627
1427.584961	569.470093
1426.545898	338.138702
1425.506836	427.108795
1424.467773	347.199738
1423.427734	547.060181
1422.387695	494.929047
1421.347656	432.781799
1420.307617	287.595886
1419.266602	316.228088
1418.226563	453.146973
1417.184570	300.603058
1416.143555	133.085693
1415.102539	71.346130
1414.060547	160.577286
1413.018555	159.297745
1411.976563	90.192749
1410.934570	61.388916
1409.891602	30.129093
1408.848633	-169.391693
1407.805664	143.657211
1406.762695	-20.521500
1405.718750	-8.822517
1404.674805	35.569935
1403.630859	150.281326
1402.586914	157.116806
1401.542969	-41.690781
1400.498047	55.602745
1399.453125	30.054888
1398.408203	-28.000025
1397.363281	66.941254
1396.317383	204.507874
1395.271484	13.882915
1394.225586	-28.794724
1393.179688	68.870674
1392.132813	106.472336
1391.086914	-76.137527
1390.040039	214.421738
1388.992188	-28.039976
1387.945313	9.886591
1386.897461	-92.190933
1385.849609	5.910507
1384.801758	-5.942890
1383.753906	184.758575
1382.705078	-59.363003
1381.657227	-85.913307
1380.608398	57.487667
1379.558594	-348.511536
1378.509766	-157.487915
1377.459961	-48.839325
1376.410156	-64.928703
1375.360352	-300.493622
1374.309570	17.949793
1373.259766	-50.228291
1372.208984	-155.691528
1371.158203	-29.154049
1370.106445	-69.579926
1369.055664	-157.226868
1368.003906	-30.477589
1366.952148	26.572403
1365.900391	-8.442692
1364.847656	98.571037
1363.794922	113.538193
1362.742188	175.889771
1361.689453	243.294998
1360.636719	246.094971
1359.583008	122.144699
1358.529297	23.219681
1357.475586	-0.974818
1356.420898	119.100998
1355.367188	331.184448
1354.312500	96.066925
1353.257813	82.229355
1352.203125	373.963745
1351.147461	318.067108
1350.091797	299.536560
1349.036133	224.039047
1347.980469	486.133026
1346.923828	696.117798
1345.868164	759.793945
1344.811523	697.077576
1343.754883	894.803833
1342.697266	809.984192
1341.640625	849.216248
1340.583008	843.935242
1339.524414	1081.499634
1338.466797	712.343079
1337.409180	860.916687
1336.350586	826.345581
1335.291992	779.520569
1334.232422	886.220337
1333.173828	663.972229
1332.114258	756.017578
1331.054688	838.235046
1329.995117	757.356445
1328.934570	614.818054
1327.875000	895.004517
1326.814453	710.701050
1325.753906	711.828552
1324.692383	836.523743
1323.630859	931.637085
1322.570313	829.338745
1321.507813	867.841553
1320.446289	987.851196
1319.383789	1065.965454
1318.322266	1010.966614
1317.259766	1187.859985
1316.196289	1054.151855
1315.133789	967.428528
1314.070313	880.829651
1313.006836	1144.189819
1311.943359	961.713074
1310.878906	1114.303711
1309.814453	1121.660278
1308.750977	1030.647827
1307.685547	814.247070
1306.621094	1092.565063
1305.555664	891.175476
1304.490234	1181.817139
1303.424805	1204.410034
1302.359375	1067.290771
1301.292969	1097.430664
1300.226563	1053.922729
1299.160156	1086.668213
1298.093750	1104.739136
1297.026367	965.721130
1295.958984	942.224609
1294.891602	827.996277
1293.824219	1050.081909
1292.756836	707.857056
1291.688477	1074.729980
1290.620117	823.523499
1289.551758	570.043884
1288.482422	731.001221
1287.413086	776.770874
1286.343750	731.926697
1285.274414	598.978027
1284.205078	640.036804
1283.134766	938.236267
1282.064453	829.989380
1280.994141	761.006653
1279.923828	907.444946
1278.852539	640.423950
1277.781250	566.799805
1276.709961	644.872742
1275.637695	727.850525
1274.566406	774.177795
1273.494141	879.182495
1272.421875	991.517395
1271.349609	759.428040
1270.276367	788.794189
1269.203125	784.006775
1268.129883	1001.401123
1267.056641	964.922058
1265.982422	967.536438
1264.909180	1018.977173
1263.834961	838.730042
1262.759766	980.462708
1261.685547	963.705688
1260.610352	827.557312
1259.535156	913.244995
1258.459961	950.197876
1257.383789	1065.102783
1256.308594	899.938110
1255.232422	778.690247
1254.155273	978.820679
1253.079102	976.896545
1252.001953	1009.054810
1250.924805	980.403381
1249.847656	1075.811035
1248.770508	680.041870
1247.692383	935.938965
1246.614258	955.990295
1245.536133	844.832031
1244.458008	966.943237
1243.378906	841.274475
1242.299805	718.094849
1241.220703	813.464417
1240.141602	651.518555
1239.061523	681.346497
1237.981445	728.143127
1236.901367	830.704956
1235.821289	550.069519
1234.740234	802.933655
1233.659180	675.125122
1232.578125	627.336792
1231.497070	703.126892
1230.415039	805.517395
1229.333984	711.689636
1228.251953	724.423401
1227.168945	649.990784
1226.086914	619.140503
1225.003906	702.008911
1223.920898	513.883667
1222.837891	316.148285
1221.753906	568.230042
1220.669922	392.284058
1219.585938	540.264099
1218.501953	125.129829
1217.416992	386.597595
1216.333008	358.083588
1215.248047	452.706207
1214.162109	288.931030
1213.077148	337.607025
1211.991211	403.120087
1210.905273	454.095337
1209.819336	478.479889
1208.732422	362.946045
1207.646484	621.139038
1206.559570	536.886902
1205.471680	387.563538
1204.384766	418.974579
1203.296875	325.067078
1202.208984	385.294678
1201.121094	197.446426
1200.032227	178.146591
1198.944336	24.034283
1197.855469	-50.651699
1196.765625	2.147181
1195.676758	-130.319336
1194.586914	20.965694
1193.497070	-5.767289
1192.407227	-109.451744
1191.316406	-165.082703
1190.226563	-21.337622
1189.135742	-98.686218
1188.044922	-19.965124
1186.953125	-183.820831
1185.861328	-146.033173
1184.769531	-139.515961
1183.677734	-5.899732
1182.585938	26.853928
1181.493164	81.115967
1180.400391	8.222118
1179.307617	184.595627
1178.213867	123.571228
1177.120117	12.197754
1176.026367	92.448334
1174.932617	103.149628
1173.838867	68.289444
1172.744141	114.770744
1171.649414	149.200348
1170.554688	291.226318
1169.458984	86.246605
1168.364258	-46.950897
1167.268555	20.700624
1166.171875	-36.060036
1165.076172	136.590576
1163.979492	144.216064
1162.882813	-170.743088
1161.786133	140.149460
1160.688477	164.281647
1159.590820	267.119568
1158.493164	85.808640
1157.395508	171.778427
1156.297852	243.328674
1155.199219	109.644058
1154.100586	-19.277666
1153.000977	-52.846619
1151.902344	-0.654684
1150.802734	99.104836
1149.703125	-63.328747
1148.603516	67.230209
1147.502930	83.347992
1146.402344	-229.177246
1145.301758	-91.734978
1144.201172	7.500190
1143.099609	23.343449
1141.999023	-170.214798
1140.896484	-221.066483
1139.794922	1.476817
1138.692383	0.396616
1137.590820	-48.276085
1136.487305	159.614059
1135.384766	198.686890
1134.281250	278.046661
1133.178711	388.179932
1132.074219	301.152679
1130.970703	479.926300
1129.866211	433.130096
1128.761719	469.323242
1127.657227	578.962341
1126.552734	731.173035
1125.447266	456.523010
1124.341797	620.416382
1123.236328	419.254272
1122.130859	402.912354
1121.024414	232.558777
1119.917969	415.057983
1118.811523	353.567993
1117.704102	431.692413
1116.596680	296.751923
1115.489258	455.182007
1114.381836	407.705139
1113.274414	426.409088
1112.166016	336.292908
1111.057617	286.348541
1109.949219	411.249756
1108.839844	302.140076
1107.730469	419.790894
1106.621094	445.239410
1105.511719	595.762939
1104.401367	328.364319
1103.291016	620.344482
1102.180664	435.552185
1101.070313	335.719971
1099.958984	617.930664
1098.847656	593.462952
1097.736328	627.897095
1096.625000	671.704041
1095.512695	640.050415
1094.400391	636.643005
1093.288086	461.282806
1092.174805	446.070068
1091.062500	428.484650
1089.949219	573.257202
1088.835938	522.642456
1087.721680	507.301270
1086.607422	567.198364
1085.493164	394.263763
1084.378906	571.646362
1083.263672	549.149414
1082.149414	550.143921
1081.034180	588.696228
1079.917969	671.829163
1078.802734	611.680359
1077.686523	631.352234
1076.570313	418.648773
1075.453125	607.263977
1074.336914	629.227112
1073.219727	526.859497
1072.101563	382.315826
1070.984375	275.346191
1069.866211	109.818741
1068.748047	251.321625
1067.629883	299.050690
1066.511719	337.386353
1065.392578	354.623291
1064.273438	563.818481
1063.154297	466.314270
1062.034180	357.152466
1060.914063	292.495514
1059.793945	234.892792
1058.673828	291.904449
1057.552734	236.678818
1056.431641	230.572632
1055.310547	264.207550
1054.189453	223.084198
1053.067383	163.304062
1051.945313	138.596909
1050.823242	275.006287
1049.701172	215.315994
1048.578125	396.018250
1047.455078	257.047821
1046.332031	279.103546
1045.208008	137.940430
1044.083984	80.798813
1042.959961	72.661690
1041.835938	230.009125
1040.710938	128.713455
1039.585938	-35.388432
1038.460938	112.661049
1037.335938	-30.331871
1036.209961	96.772827
1035.083984	151.723022
1033.958008	215.996780
1032.832031	370.997955
1031.705078	323.657776
1030.578125	246.164276
1029.451172	105.999466
1028.323242	-222.281342
1027.195313	-120.556602
1026.067383	-190.704742
1024.939453	-21.581738
1023.810547	-298.237549
1022.682617	-303.133331
1021.552734	-201.233231
1020.423828	-301.153290
1019.293945	-287.315918
1018.164063	-370.814941
1017.034180	-150.499603
1015.904297	-145.779663
1014.773438	18.895863
1013.642578	12.123290
1012.511719	12.375600
1011.379883	123.847496
1010.248047	422.870392
1009.116211	152.433838
1007.984375	319.560547
1006.851563	477.428833
1005.718750	679.249634
1004.585938	1445.297607
1003.452148	1875.837158
1002.319336	1675.256104
1001.185547	1014.991211
1000.050781	576.905273
998.916992	328.514404
997.782227	57.230507
996.647461	155.552856
995.512695	-85.378860
994.376953	112.334976
993.241211	123.176750
992.105469	265.578064
990.969727	149.736115
989.833008	133.174805
988.696289	26.826269
987.559570	-14.853564
986.421875	-162.395309
985.284180	-100.168915
984.146484	224.642792
983.008789	12.984884
981.870117	-32.753078
980.731445	110.326073
979.592773	41.785503
978.454102	76.883636
977.314453	-235.161575
976.174805	82.968437
975.035156	104.553513
973.894531	50.402596
972.754883	69.902313
971.613281	68.824432
970.472656	-40.068745
969.331055	69.292694
968.190430	155.761276
967.047852	54.131264
965.906250	-40.456402
964.763672	48.597134
963.621094	41.410824
962.478516	203.985855
961.334961	284.082062
960.192383	371.128571
959.048828	93.988693
957.904297	130.871796
956.759766	-155.019012
955.616211	28.645977
954.470703	228.356232
953.326172	219.856552
952.180664	-47.036621
951.035156	-78.114929
949.889648	94.442749
948.743164	152.726074
947.596680	5.396137
946.450195	-130.327621
945.303711	250.412918
944.156250	37.264290
943.008789	61.800140
941.861328	186.881393
940.713867	309.731262
939.565430	142.848068
938.416992	106.183861
937.267578	179.120911
936.119141	46.916546
934.969727	101.813408
933.820313	195.536438
932.669922	257.425171
931.520508	123.479263
930.370117	51.195812
929.218750	67.854591
928.068359	0.380386
926.916992	187.942627
925.765625	-20.389868
924.613281	42.180801
923.461914	118.468231
922.309570	-103.037262
921.156250	-115.202652
920.003906	-122.720818
918.850586	-46.065876
917.697266	-176.066345
916.543945	-101.514381
915.389648	18.510393
914.235352	-138.366776
913.081055	-167.987930
911.926758	-86.328003
910.771484	-45.444916
909.616211	-240.346680
908.460938	-242.349121
907.304688	-185.325485
906.148438	3.198345
904.992188	39.914268
903.835938	-63.745598
902.678711	41.073204
901.521484	10.075820
900.364258	40.287060
899.206055	84.142540
898.047852	-37.110878
896.889648	18.198996
895.731445	-102.836723
894.572266	-149.131897
893.413086	170.838318
892.253906	108.816315
891.094727	58.184143
889.934570	82.182358
888.774414	158.168488
887.613281	128.072586
886.453125	183.815231
885.291992	95.168549
884.130859	-22.710436
882.968750	10.644595
881.807617	-129.606003
880.645508	140.576752
879.482422	45.544575
878.320313	-126.018082
877.157227	162.134018
875.994141	114.592110
874.830078	-18.452787
873.666016	143.519165
872.501953	303.199280
871.337891	-110.967216
870.173828	28.513712
869.008789	66.751160
867.843750	206.184677
866.677734	12.865750
865.512695	107.342392
864.346680	-0.431699
863.179688	-137.334549
862.013672	141.338959
860.846680	204.339462
859.679688	143.853439
858.511719	144.009583
857.344727	245.140823
856.176758	216.123886
855.008789	406.914703
853.839844	301.647827
852.670898	245.747971
851.501953	418.471802
850.333008	351.360229
849.163086	194.674744
847.993164	333.678925
846.823242	284.526978
845.652344	174.950104
844.482422	96.737465
843.311523	83.435638
842.139648	152.892151
840.968750	-21.476782
839.796875	90.408562
838.624023	1.041248
837.452148	226.791779
836.279297	137.378433
835.106445	231.143265
833.933594	300.265991
832.759766	244.295135
831.585938	139.205688
830.412109	98.845421
829.238281	428.826752
828.063477	308.038025
826.888672	-0.061164
825.712891	8.535636
824.538086	217.684280
823.362305	16.653360
822.186523	36.231853
821.009766	-13.297466
819.833008	64.074242
818.656250	-123.582314
817.479492	-59.689545
816.301758	-176.130753
815.124023	-52.302021
813.946289	-171.036804
812.768555	126.056114
811.589844	-57.261108
810.411133	-122.756271
809.232422	-241.619095
808.052734	-45.023006
806.873047	-12.949387
805.693359	-267.414001
804.512695	-288.724060
803.332031	-216.877304
802.151367	-40.847298
800.970703	-195.524612
799.789063	-26.385513
798.608398	-212.190018
797.425781	-107.567451
796.244141	-215.845993
795.061523	-146.883698
793.878906	-155.569855
792.696289	-91.244858
791.512695	-221.882126
790.329102	-206.434067
789.145508	28.032536
787.960938	94.144836
786.777344	93.775566
785.591797	119.867218
784.407227	70.684029
783.221680	114.287132
782.037109	241.766861
780.850586	176.876633
779.665039	149.485306
778.478516	-21.526968
777.291992	96.703293
776.105469	181.684235
774.917969	160.610306
773.730469	71.066093
772.542969	-91.312126
771.354492	-13.307444
770.166016	77.808693
768.977539	153.371964
767.789063	158.298233
766.599609	2.306344
765.410156	64.383209
764.220703	139.567917
763.030273	115.565689
761.840820	170.742722
760.650391	162.001648
759.458984	452.415802
758.267578	280.696503
757.076172	350.892029
755.884766	500.137665
754.693359	282.164398
753.500977	191.689270
752.308594	96.799217
751.115234	69.985680
749.922852	-44.717339
748.729492	220.398010
747.535156	63.895992
746.341797	-44.308060
745.147461	222.650833
743.953125	142.872070
742.757813	238.516205
741.563477	27.133886
740.368164	98.558739
739.171875	60.341812
737.976563	-98.393600
736.780273	45.175346
735.583984	186.451447
734.386719	-103.661461
733.189453	52.844063
731.992188	27.622978
730.794922	203.664246
729.596680	313.983154
728.399414	183.691971
727.200195	18.465954
726.001953	237.987946
724.802734	262.914764
723.603516	132.711334
722.404297	127.061157
721.204102	313.571442
720.003906	541.475769
718.803711	-40.474022
717.603516	353.257294
716.402344	188.325821
715.201172	381.182892
713.999023	351.546112
712.797852	228.199982
711.595703	183.397156
710.393555	-5.176721
709.190430	93.931404
707.987305	153.819199
706.784180	89.594017
705.581055	156.055511
704.376953	67.994621
703.172852	-2.575200
701.968750	-9.979392
700.763672	252.362000
699.559570	175.416061
698.353516	59.429123
697.148438	130.465439
695.942383	-17.938828
694.736328	-157.523880
693.530273	-25.493605
692.324219	-75.858597
691.117188	-212.969833
689.910156	-48.264381
688.702148	-35.457592
687.494141	-154.916580
686.286133	-113.751175
685.078125	-157.095779
683.870117	1.266608
682.661133	75.105591
681.452148	-82.864960
680.242188	-158.360046
679.032227	-140.610611
677.822266	-85.978683
676.612305	-115.720978
675.401367	-69.616524
674.191406	123.684196
672.979492	-9.684239
671.768555	71.204681
670.556641	61.317757
669.344727	25.569136
668.132813	-221.895370
666.919922	94.798134
665.707031	240.751190
664.494141	15.219038
663.281250	-22.283613
662.067383	-100.722847
660.853516	-73.311195
659.639648	137.554810
658.424805	-134.858505
657.209961	-12.406571
655.995117	-10.723456
654.779297	70.760696
653.563477	35.849213
652.347656	-7.643119
651.131836	-180.357056
649.915039	97.163101
648.698242	131.231384
647.481445	195.415421
646.264648	-28.858255
645.046875	123.515228
643.829102	189.727554
642.610352	135.417480
641.392578	53.116238
640.173828	-269.997559
638.955078	-184.674042
637.735352	61.677746
636.515625	80.078842
635.295898	-9.048058
634.076172	52.039314
632.855469	112.940292
631.634766	62.024822
630.414063	101.066025
629.192383	103.405411
627.971680	64.756851
626.749023	-81.346352
625.527344	70.343895
624.304688	103.779602
623.082031	329.741730
621.859375	-23.202173
620.636719	199.825989
619.413086	323.845642
618.189453	76.997963
616.964844	63.116863
615.741211	-111.737793
614.516602	80.960556
613.291016	69.815475
612.066406	-76.629868
610.840820	-86.794624
609.615234	-27.068644
608.388672	-66.370079
607.163086	-121.332642
605.936523	-51.017849
604.708984	67.566544
