# Supplementary material for: Raman spectroscopy accurately differentiates mucosal healing from non-healing and biochemical changes following biological therapy in inflammatory bowel disease
Source: PLoS One. 2021 Jun 2;16(6):e0252210. doi: 10.1371/journal.pone.0252210 (PMC8172032; doi:10.1371/journal.pone.0252210)
Supplement: S5 Dataset — (ZIP) [file pone.0252210.s007.zip]

Archive with 2,210 entries (2,207 files):
- CD Active inflammation/
- CD Active inflammation/OC022 pre treatment-1_CR remove base sub_7__X_-32686.6__Y_23042.9__Z_-4396.69__Time_80.txt
- CD Active inflammation/OC022 pre treatment-1_CR remove base sub_72__X_-32686.6__Y_23049.9__Z_-4395.61__Time_827.txt
- CD Active inflammation/OC008-1 post treat_BL sub CR removed_16__X_-35159.8__Y_4586.25__Z_-768.786__Time_181.txt
- CD Active inflammation/OC024 pre treatment-1_base sub CR removed_43__X_-32922.2__Y_21193.2__Z_-4919.02__Time_491.txt
- CD Active inflammation/OC042-1 pre treatment_sub base cr removed_22__X_-19022.7__Y_75096.5__Z_1033.82__Time_252.txt
- CD Active inflammation/OC024 pre treatment-1_base sub CR removed_60__X_-32925.2__Y_21195.2__Z_-4919.23__Time_684.txt
- CD Active inflammation/OC025-1 pre treatment_base sub CR removed_57__X_-12029.8__Y_36637.9__Time_635.txt
- CD Active inflammation/OC019-1 post treatment_base sub CR removed_5__X_-13278.6__Y_35860.3__Z_122.4__Time_57.txt
- CD Active inflammation/OC019-2 pre treatment_base sub CR removed_22__X_-15503.4__Y_36538.2__Z_-134.365__Time_249.txt
- CD Active inflammation/OC025-1 post treatment_base sub CR removed_35__X_11677.9__Y_10055.8__Z_2060.63__Time_394.txt
- CD Active inflammation/OC019-2 pre treatment_base sub CR removed_69__X_-15496.4__Y_36542.2__Z_-133.96__Time_787.txt
- CD Active inflammation/OC025-1 pre treatment_base sub CR removed_22__X_-12029.8__Y_36634.9__Time_245.txt
- CD Active inflammation/OC004-1 pre-treatment_BL sub CR removed_11__X_-20742.8__Y_2015.08__Z_-579.439__Time_126.txt
- CD Active inflammation/OC008-1 post treat_BL sub CR removed_47__X_-35155.8__Y_4589.25__Z_-769.28__Time_535.txt
- CD Active inflammation/OC010 post treatment 17.04.19_base sub CR removed_98__X_-20441.9__Y_447.14__Z_-7232.55__Time_1118.txt
- CD Active inflammation/OC027 post treatment_base sub CR removed_92__X_-13590.8__Y_77156.8__Z_853.348__Time_1036.txt
- CD Active inflammation/OC004-1 pre-treatment_BL sub CR removed_13__X_-20744.8__Y_2015.08__Z_-579.421__Time_148.txt
- CD Active inflammation/OC024 pre treatment-1_base sub CR removed_74__X_-32920.2__Y_21196.2__Z_-4919.57__Time_844.txt
- CD Active inflammation/OC042-1 pre treatment_sub base cr removed_60__X_-19024.7__Y_75100.5__Z_1033.6__Time_686.txt
- CD Active inflammation/OC027 pre treatment-1_base sub CR removed_27__X_652.484__Y_65176.3__Z_-459.524__Time_308.txt
- CD Active inflammation/OC025-1 post treatment_base sub CR removed_72__X_11680.9__Y_10059.8__Z_2060.73__Time_816.txt
- CD Active inflammation/OC027 post treatment_base sub CR removed_17__X_-13595.8__Y_77148.8__Z_853__Time_190.txt
- CD Active inflammation/OC010 post treatment 17.04.19_base sub CR removed_74__X_-20437.9__Y_445.14__Z_-7231.43__Time_844.txt
- CD Active inflammation/OC019-2 pre treatment_base sub CR removed_89__X_-15496.4__Y_36544.2__Z_-133.977__Time_1017.txt
- CD Active inflammation/OC017-1 pre treatment_base sub CR removed_44__X_-9974.31__Y_44990.4__Z_235.735__Time_503.txt
- CD Active inflammation/OC016-1 pre-treatment_base sub CR removed_92__X_-16184.4__Y_5306.85__Z_-2778.96__Time_1061.txt
- CD Active inflammation/OC004-1 pre-treatment_BL sub CR removed_60__X_-20750.8__Y_2020.08__Z_-580.191__Time_679.txt
- CD Active inflammation/OC042-1 pre treatment_sub base cr removed_25__X_-19019.7__Y_75096.5__Z_1033.14__Time_286.txt
- CD Active inflammation/OC024 pre treatment-1_base sub CR removed_39__X_-32925.2__Y_21192.2__Z_-4918.74__Time_444.txt
- CD Active inflammation/OC014-1 post treatment_base sub CR removed_49__X_-12963.2__Y_34261.5__Z_287.391__Time_561.txt
- CD Active inflammation/OC017-1 pre treatment_base sub CR removed_49__X_-9969.31__Y_44990.4__Z_235.908__Time_559.txt
- CD Active inflammation/OC017-1 pre treatment_base sub CR removed_16__X_-9975.31__Y_44987.4__Z_237.017__Time_183.txt
- CD Active inflammation/OC025-1 post treatment_base sub CR removed_86__X_11679.9__Y_10060.8__Z_2060.82__Time_977.txt
- CD Active inflammation/OC042-1 pre treatment_sub base cr removed_3__X_-19021.7__Y_75094.5__Z_1034.33__Time_34.txt
- CD Active inflammation/OC016-1 pre-treatment_base sub CR removed_37__X_-16189.4__Y_5300.85__Z_-2782.07__Time_426.txt
- CD Active inflammation/OC010-1 pre treatment_BL sub CR removed_83__X_-8952.64__Y_1570.11__Z_-3684.57__Time_948.txt
- CD Active inflammation/OC008-1 pre-treatment_base sub CR removed_11__X_-22091.1__Y_3272.21__Z_-432.08__Time_126.txt
- CD Active inflammation/OC016-1 pre-treatment_base sub CR removed_47__X_-16184.4__Y_5301.85__Z_-2780.49__Time_542.txt
- CD Active inflammation/OC021 pre treatment-2 _BL sub and CR removed_79__X_-8299.72__Y_63711.6__Z_-14.7839__Time_907.txt
- CD Active inflammation/OC027 post treatment_base sub CR removed_10__X_-13588.8__Y_77148.8__Z_853__Time_112.txt
- CD Active inflammation/OC011 pre treatment_BL sub CR removed_73__X_-18303.2__Y_2332.51__Z_-3757.58__Time_838.txt
- CD Active inflammation/OC008-1 pre-treatment_base sub CR removed_83__X_-22096.1__Y_3279.21__Z_-430.756__Time_949.txt
- CD Active inflammation/OC024 pre treatment-1_base sub CR removed_97__X_-32923.2__Y_21198.2__Z_-4919.8__Time_1104.txt
- CD Active inflammation/OC027 post treatment_base sub CR removed_24__X_-13593.8__Y_77149.8__Z_853__Time_268.txt
- CD Active inflammation/OC014-1 post treatment_base sub CR removed_74__X_-12967.2__Y_34264.5__Z_286.265__Time_849.txt
- CD Active inflammation/OC008-1 post treat_BL sub CR removed_46__X_-35156.8__Y_4589.25__Z_-769.207__Time_523.txt
- CD Active inflammation/OC022 post treatment-1_cr removed base sub_87__X_-12702.1__Y_34708.1__Z_-570.392__Time_1000.txt
- CD Active inflammation/OC017-1 pre treatment_base sub CR removed_82__X_-9976.31__Y_44994.4__Z_234.973__Time_936.txt
- CD Active inflammation/OC025-1 pre treatment_base sub CR removed_89__X_-12022.8__Y_36640.9__Time_992.txt
- CD Active inflammation/OC019-2 pre treatment_base sub CR removed_24__X_-15501.4__Y_36538.2__Z_-133.968__Time_272.txt
- CD Active inflammation/OC014-1 post treatment_base sub CR removed_44__X_-12968.2__Y_34261.5__Z_286.441__Time_504.txt
- CD Active inflammation/OC010-1 pre treatment_BL sub CR removed_29__X_-8946.64__Y_1564.71__Z_-3686.53__Time_329.txt
- CD Active inflammation/OC010-1 pre treatment_BL sub CR removed_67__X_-8948.64__Y_1568.31__Z_-3686.09__Time_765.txt
- CD Active inflammation/OC008-1 pre-treatment_base sub CR removed_68__X_-22091.1__Y_3277.21__Z_-431.158__Time_777.txt
- CD Active inflammation/OC008-1 post treat_BL sub CR removed_12__X_-35155.8__Y_4586.25__Z_-769.011__Time_136.txt
- CD Active inflammation/OC011 pre treatment_BL sub CR removed_36__X_-18306.2__Y_2328.51__Z_-3757.21__Time_413.txt
- CD Active inflammation/OC021 pre treatment-2 _BL sub and CR removed_39__X_-8299.72__Y_63707.6__Z_-14.4282__Time_447.txt
- CD Active inflammation/OC024 pre treatment-1_base sub CR removed_95__X_-32921.2__Y_21198.2__Z_-4919.8__Time_1082.txt
- CD Active inflammation/OC004-1 pre-treatment_BL sub CR removed_33__X_-20744.8__Y_2017.08__Z_-579.828__Time_375.txt
- CD Active inflammation/OC027 post treatment_base sub CR removed_86__X_-13591.8__Y_77155.8__Z_853.13__Time_966.txt
- CD Active inflammation/OC011 pre treatment_BL sub CR removed_94__X_-18304.2__Y_2334.51__Z_-3757.19__Time_1077.txt
- CD Active inflammation/OC004-1 pre-treatment_BL sub CR removed_89__X_-20741.8__Y_2022.08__Z_-580.303__Time_1008.txt
- CD Active inflammation/OC012-1b pre treatment _BL sub CR removed_32__X_-19071__Y_-282.892__Z_-3983.57__Time_362.txt
- CD Active inflammation/OC027 post treatment_base sub CR removed_42__X_-13595.8__Y_77151.8__Z_853__Time_470.txt
- CD Active inflammation/OC014-1 post treatment_base sub CR removed_85__X_-12967.2__Y_34265.5__Z_286.316__Time_975.txt
- CD Active inflammation/OC042-1 pre treatment_sub base cr removed_28__X_-19016.7__Y_75096.5__Z_1033.13__Time_320.txt
- CD Active inflammation/OC022 post treatment-1_cr removed base sub_51__X_-12701.1__Y_34705.1__Z_-569.237__Time_586.txt
- CD Active inflammation/OC025-1 post treatment_base sub CR removed_48__X_11681.9__Y_10056.8__Z_2060.6__Time_542.txt
- CD Active inflammation/OC022 pre treatment-1_CR remove base sub_58__X_-32692.6__Y_23047.9__Z_-4395.15__Time_666.txt
- CD Active inflammation/OC011 pre treatment_BL sub CR removed_21__X_-18308.2__Y_2327.51__Z_-3756.68__Time_240.txt
- CD Active inflammation/OC022 pre treatment-1_CR remove base sub_3__X_-32690.6__Y_23042.9__Z_-4394.55__Time_34.txt
- CD Active inflammation/OC030-1 pre treatment_base sub CR removed_34__X_-10364.1__Y_36049.2__Z_-68.8__Time_384.txt
- CD Active inflammation/OC024 pre treatment-1_base sub CR removed_93__X_-32919.2__Y_21198.2__Z_-4919.76__Time_1059.txt
- CD Active inflammation/OC022 post treatment-1_cr removed base sub_6__X_-12703.1__Y_34700.1__Z_-567.507__Time_69.txt
- CD Active inflammation/OC027 post treatment_base sub CR removed_11__X_-13589.8__Y_77148.8__Z_853__Time_123.txt
- CD Active inflammation/OC025-1 pre treatment_base sub CR removed_44__X_-12027.8__Y_36636.9__Time_490.txt
- CD Active inflammation/OC008-1 pre-treatment_base sub CR removed_21__X_-22098.1__Y_3273.21__Z_-430.386__Time_241.txt
- CD Active inflammation/OC027 post treatment_base sub CR removed_98__X_-13596.8__Y_77156.8__Z_853__Time_1103.txt
- CD Active inflammation/OC019-1 post treatment_base sub CR removed_36__X_-13280.6__Y_35863.3__Z_122.015__Time_411.txt
- CD Active inflammation/OC025-1 pre treatment_base sub CR removed_21__X_-12030.8__Y_36634.9__Time_234.txt
- CD Active inflammation/OC022 pre treatment-1_CR remove base sub_1__X_-32692.6__Y_23042.9__Z_-4393.48__Time_11.txt
- CD Active inflammation/OC025-1 post treatment_base sub CR removed_36__X_11676.9__Y_10055.8__Z_2060.53__Time_405.txt
- CD Active inflammation/OC008-1 pre-treatment_base sub CR removed_32__X_-22092.1__Y_3274.21__Z_-431.832__Time_367.txt
- CD Active inflammation/OC008-1 post treat_BL sub CR removed_51__X_-35154.8__Y_4590.25__Z_-769.565__Time_581.txt
- CD Active inflammation/OC027 pre treatment-1_base sub CR removed_46__X_651.484__Y_65178.3__Z_-459.731__Time_526.txt
- CD Active inflammation/OC042-1 pre treatment_sub base cr removed_45__X_-19019.7__Y_75098.5__Z_1032.53__Time_515.txt
- CD Active inflammation/OC019-1 post treatment_base sub CR removed_90__X_-13274.6__Y_35869.3__Z_120.797__Time_1028.txt
- CD Active inflammation/OC025-1 post treatment_base sub CR removed_32__X_11680.9__Y_10055.8__Z_2060.82__Time_359.txt
- CD Active inflammation/OC027 pre treatment-1_base sub CR removed_12__X_652.484__Y_65175.3__Z_-459.47__Time_137.txt
- CD Active inflammation/OC021 pre treatment-2 _BL sub and CR removed_62__X_-8297.72__Y_63710.6__Z_-14.3771__Time_712.txt
- CD Active inflammation/OC022 post treatment-1_cr removed base sub_68__X_-12701.1__Y_34706.1__Z_-569.528__Time_782.txt
- CD Active inflammation/OC024 pre treatment-1_base sub CR removed_87__X_-32918.2__Y_21197.2__Z_-4919.63__Time_991.txt
- CD Active inflammation/OC022 pre treatment-1_CR remove base sub_46__X_-32687.6__Y_23046.9__Z_-4395.27__Time_528.txt
- CD Active inflammation/OC017-1 pre treatment_base sub CR removed_41__X_-9977.31__Y_44990.4__Z_235.52__Time_469.txt
- CD Active inflammation/OC019-1 post treatment_base sub CR removed_4__X_-13279.6__Y_35860.3__Z_122.615__Time_46.txt
- CD Active inflammation/OC025-1 post treatment_base sub CR removed_65__X_11678.9__Y_10058.8__Z_2060.56__Time_736.txt
- CD Active inflammation/OC022 post treatment-1_cr removed base sub_74__X_-12704.1__Y_34707.1__Z_-570.5__Time_850.txt
- CD Active inflammation/OC021 pre treatment-2 _BL sub and CR removed_25__X_-8294.72__Y_63706.6__Z_-14.3361__Time_286.txt
- CD Active inflammation/OC010-1 pre treatment_BL sub CR removed_75__X_-8951.64__Y_1569.21__Z_-3684.92__Time_857.txt
- CD Active inflammation/OC014-1 post treatment_base sub CR removed_32__X_-12965.2__Y_34260.5__Z_287.471__Time_366.txt
- CD Active inflammation/OC008-1 pre-treatment_base sub CR removed_39__X_-22099.1__Y_3274.21__Z_-430.65__Time_447.txt
- CD Active inflammation/OC011 pre treatment_BL sub CR removed_27__X_-18302.2__Y_2327.51__Z_-3757.44__Time_310.txt
- CD Active inflammation/OC024 pre treatment-1_base sub CR removed_25__X_-32920.2__Y_21191.2__Z_-4918.83__Time_286.txt
- CD Active inflammation/OC004-1 pre-treatment_BL sub CR removed_68__X_-20742.8__Y_2020.08__Z_-580.179__Time_770.txt
- CD Active inflammation/OC022 post treatment-1_cr removed base sub_70__X_-12700.1__Y_34707.1__Z_-569.834__Time_805.txt
- CD Active inflammation/OC021 pre treatment-2 _BL sub and CR removed_34__X_-8294.72__Y_63707.6__Z_-14.0654__Time_390.txt
- CD Active inflammation/OC011 pre treatment_BL sub CR removed_18__X_-18308.2__Y_2326.51__Z_-3756.5__Time_206.txt
- CD Active inflammation/OC017-1 pre treatment_base sub CR removed_73__X_-9972.31__Y_44993.4__Z_234.995__Time_832.txt
- CD Active inflammation/OC042-1 pre treatment_sub base cr removed_2__X_-19022.7__Y_75094.5__Z_1034.44__Time_23.txt
- CD Active inflammation/OC019-2 pre treatment_base sub CR removed_81__X_-15504.4__Y_36544.2__Z_-133.569__Time_925.txt
- CD Active inflammation/OC008-1 post treat_BL sub CR removed_57__X_-35160.8__Y_4590.25__Z_-768.904__Time_649.txt
- CD Active inflammation/OC021 pre treatment-2 _BL sub and CR removed_22__X_-8297.72__Y_63706.6__Z_-13.871__Time_251.txt
- CD Active inflammation/OC004-1 pre-treatment_BL sub CR removed_9__X_-20741.8__Y_2014.08__Z_-579.624__Time_103.txt
- CD Active inflammation/OC022 post treatment-1_cr removed base sub_4__X_-12705.1__Y_34700.1__Z_-567.328__Time_46.txt
- CD Active inflammation/OC010-1 pre treatment_BL sub CR removed_61__X_-8954.64__Y_1568.31__Z_-3684.72__Time_696.txt
- CD Active inflammation/OC021 pre treatment-2 _BL sub and CR removed_61__X_-8298.72__Y_63710.6__Z_-14.5805__Time_700.txt
- CD Active inflammation/OC012-1b pre treatment _BL sub CR removed_3__X_-19075__Y_-285.892__Z_-3984.2__Time_33.txt
- CD Active inflammation/OC024 pre treatment-1_base sub CR removed_80__X_-32925.2__Y_21197.2__Z_-4919.68__Time_912.txt
- CD Active inflammation/OC008-1 post treat_BL sub CR removed_52__X_-35155.8__Y_4590.25__Z_-769.492__Time_592.txt
- CD Active inflammation/OC042-1 pre treatment_sub base cr removed_58__X_-19023.7__Y_75099.5__Z_1033.48__Time_663.txt
- CD Active inflammation/OC011 pre treatment_BL sub CR removed_65__X_-18304.2__Y_2331.51__Z_-3757.64__Time_747.txt
- CD Active inflammation/OC010-1 pre treatment_BL sub CR removed_35__X_-8951.64__Y_1565.61__Z_-3686.25__Time_398.txt
- CD Active inflammation/OC016-1 pre-treatment_base sub CR removed_98__X_-16190.4__Y_5306.85__Z_-2781.26__Time_1130.txt
- CD Active inflammation/OC008-1 pre-treatment_base sub CR removed_12__X_-22092.1__Y_3272.21__Z_-432.12__Time_137.txt
- CD Active inflammation/OC012-1b _BL sub CR removed_78__X_-19077__Y_-278.892__Z_-3982.8__Time_888.txt
- CD Active inflammation/OC027 post treatment_base sub CR removed_88__X_-13589.8__Y_77155.8__Z_853.584__Time_989.txt
- CD Active inflammation/OC010 post treatment 17.04.19_base sub CR removed_22__X_-20440.9__Y_440.14__Z_-7228.99__Time_252.txt
- CD Active inflammation/OC021 pre treatment-2 _BL sub and CR removed_58__X_-8298.72__Y_63709.6__Z_-14.5497__Time_666.txt
- CD Active inflammation/OC024 pre treatment-1_base sub CR removed_32__X_-32918.2__Y_21192.2__Z_-4919.14__Time_366.txt
- CD Active inflammation/OC016-1 pre-treatment_base sub CR removed_36__X_-16188.4__Y_5300.85__Z_-2782.35__Time_415.txt
- CD Active inflammation/OC008-1 post treat_BL sub CR removed_56__X_-35159.8__Y_4590.25__Z_-768.947__Time_637.txt
- CD Active inflammation/OC025-1 post treatment_base sub CR removed_60__X_11673.9__Y_10058.8__Z_2060.5__Time_679.txt
- CD Active inflammation/OC027 pre treatment-1_base sub CR removed_9__X_654.484__Y_65174.3__Z_-459.4__Time_102.txt
- CD Active inflammation/OC011 pre treatment_BL sub CR removed_55__X_-18305.2__Y_2330.51__Z_-3757.63__Time_632.txt
- CD Active inflammation/OC030-1 pre treatment_base sub CR removed_36__X_-10366.1__Y_36049.2__Z_-68.8__Time_406.txt
- CD Active inflammation/OC008-1 post treat_BL sub CR removed_20__X_-35162.8__Y_4587.25__Z_-768.751__Time_227.txt
- CD Active inflammation/OC042-1 pre treatment_sub base cr removed_34__X_-19019.7__Y_75097.5__Z_1032.84__Time_389.txt
- CD Active inflammation/OC019-2 pre treatment_base sub CR removed_76__X_-15502.4__Y_36543.2__Z_-133.897__Time_867.txt
- CD Active inflammation/OC022 pre treatment-1_CR remove base sub_74__X_-32688.6__Y_23049.9__Z_-4395.87__Time_850.txt
- CD Active inflammation/OC019-2 pre treatment_base sub CR removed_84__X_-15501.4__Y_36544.2__Z_-134.513__Time_960.txt
- CD Active inflammation/OC014-1 post treatment_base sub CR removed_21__X_-12971.2__Y_34259.5__Z_287.573__Time_240.txt
- CD Active inflammation/OC017-1 pre treatment_base sub CR removed_38__X_-9977.31__Y_44989.4__Z_236.122__Time_434.txt
- CD Active inflammation/OC024 pre treatment-1_base sub CR removed_11__X_-32917.2__Y_21190.2__Z_-4919.15__Time_127.txt
- CD Active inflammation/OC025-1 post treatment_base sub CR removed_30__X_11682.9__Y_10055.8__Z_2060.74__Time_337.txt
- CD Active inflammation/OC012-1b pre treatment _BL sub CR removed_71__X_-19070__Y_-278.892__Z_-3982.67__Time_808.txt
- CD Active inflammation/OC025-1 pre treatment_base sub CR removed_80__X_-12031.8__Y_36640.9__Time_892.txt
- CD Active inflammation/OC008-1 pre-treatment_base sub CR removed_72__X_-22092.1__Y_3278.21__Z_-430.868__Time_823.txt
- CD Active inflammation/OC014-1 post treatment_base sub CR removed_3__X_-12969.2__Y_34257.5__Z_288.785__Time_34.txt
- CD Active inflammation/OC019-1 post treatment_base sub CR removed_92__X_-13276.6__Y_35869.3__Z_120.63__Time_1051.txt
- CD Active inflammation/OC016-1 pre-treatment_base sub CR removed_95__X_-16187.4__Y_5306.85__Z_-2779.11__Time_1095.txt
- CD Active inflammation/OC019-1 post treatment_base sub CR removed_48__X_-13275.6__Y_35864.3__Z_121.364__Time_548.txt
- CD Active inflammation/OC012-1b _BL sub CR removed_86__X_-19072__Y_-277.892__Z_-3982.23__Time_980.txt
- CD Active inflammation/OC021 pre treatment-2 _BL sub and CR removed_23__X_-8296.72__Y_63706.6__Z_-14.026__Time_263.txt
- CD Active inflammation/OC042-1 pre treatment_sub base cr removed_36__X_-19021.7__Y_75097.5__Z_1033.32__Time_412.txt
- CD Active inflammation/OC011 pre treatment_BL sub CR removed_29__X_-18300.2__Y_2327.51__Z_-3757.22__Time_333.txt
- CD Active inflammation/OC027 pre treatment-1_base sub CR removed_63__X_648.484__Y_65180.3__Z_-459.95__Time_721.txt
- CD Active inflammation/OC011 pre treatment_BL sub CR removed_54__X_-18304.2__Y_2330.51__Z_-3757.79__Time_620.txt
- CD Active inflammation/OC010-1 pre treatment_BL sub CR removed_36__X_-8952.64__Y_1565.61__Z_-3685.95__Time_410.txt
- CD Active inflammation/OC022 pre treatment-1_CR remove base sub_59__X_-32693.6__Y_23047.9__Z_-4395.46__Time_677.txt
- CD Active inflammation/OC021 pre treatment-2 _BL sub and CR removed_78__X_-8298.72__Y_63711.6__Z_-14.5805__Time_895.txt
- CD Active inflammation/OC027 pre treatment-1_base sub CR removed_45__X_650.484__Y_65178.3__Z_-459.855__Time_515.txt
- CD Active inflammation/OC025-1 post treatment_base sub CR removed_4__X_11677.9__Y_10052.8__Z_2061.2__Time_44.txt
- CD Active inflammation/OC022 pre treatment-1_CR remove base sub_24__X_-32689.6__Y_23044.9__Z_-4394.7__Time_276.txt
- CD Active inflammation/OC025-1 post treatment_base sub CR removed_59__X_11673.9__Y_10057.8__Z_2060.62__Time_667.txt
- CD Active inflammation/OC014-1 post treatment_base sub CR removed_78__X_-12971.2__Y_34264.5__Z_284.698__Time_895.txt
- CD Active inflammation/OC027 pre treatment-1_base sub CR removed_82__X_647.484__Y_65182.3__Z_-460.052__Time_938.txt
- CD Active inflammation/OC011 pre treatment_BL sub CR removed_4__X_-18305.2__Y_2325.51__Z_-3756.7__Time_46.txt
- CD Active inflammation/OC004-1 pre-treatment_BL sub CR removed_24__X_-20746.8__Y_2016.08__Z_-579.863__Time_273.txt
- CD Active inflammation/OC010 post treatment 17.04.19_base sub CR removed_97__X_-20440.9__Y_447.14__Z_-7232.29__Time_1106.txt
- CD Active inflammation/OC008-1 post treat_BL sub CR removed_11__X_-35154.8__Y_4586.25__Z_-769.13__Time_125.txt
- CD Active inflammation/OC008-1 post treat_BL sub CR removed_59__X_-35162.8__Y_4590.25__Z_-768.819__Time_671.txt
- CD Active inflammation/OC030-1 pre treatment_base sub CR removed_73__X_-10363.1__Y_36053.2__Z_-68.1118__Time_823.txt
- CD Active inflammation/OC027 post treatment_base sub CR removed_53__X_-13591.8__Y_77152.8__Z_853.144__Time_593.txt
- CD Active inflammation/OC030-1 pre treatment_base sub CR removed_3__X_-10366.1__Y_36046.2__Z_-69.0611__Time_34.txt
- CD Active inflammation/OC008-1 pre-treatment_base sub CR removed_15__X_-22095.1__Y_3272.21__Z_-431.307__Time_172.txt
- CD Active inflammation/OC021 pre treatment-2 _BL sub and CR removed_80__X_-8299.72__Y_63712.6__Z_-14.7839__Time_918.txt
- CD Active inflammation/OC019-2 pre treatment_base sub CR removed_83__X_-15502.4__Y_36544.2__Z_-134.14__Time_948.txt
- CD Active inflammation/OC010-1 pre treatment_BL sub CR removed_31__X_-8947.64__Y_1565.61__Z_-3686.4__Time_352.txt
- CD Active inflammation/OC010 post treatment 17.04.19_base sub CR removed_60__X_-20442.9__Y_444.14__Z_-7231.07__Time_685.txt
- CD Active inflammation/OC017-1 pre treatment_base sub CR removed_80__X_-9978.31__Y_44994.4__Z_235.391__Time_913.txt
- CD Active inflammation/OC027 post treatment_base sub CR removed_83__X_-13594.8__Y_77155.8__Z_853__Time_933.txt
- CD Active inflammation/OC008-1 post treat_BL sub CR removed_81__X_-35161.8__Y_4593.25__Z_-768.978__Time_923.txt
- CD Active inflammation/OC030-1 pre treatment_base sub CR removed_44__X_-10365.1__Y_36050.2__Z_-68.8__Time_496.txt
- CD Active inflammation/OC022 pre treatment-1_CR remove base sub_80__X_-32693.6__Y_23050.9__Z_-4397.09__Time_919.txt
- CD Active inflammation/OC021 pre treatment-2 _BL sub and CR removed_57__X_-8297.72__Y_63709.6__Z_-14.3463__Time_654.txt
- CD Active inflammation/OC011 pre treatment_BL sub CR removed_41__X_-18308.2__Y_2329.51__Z_-3757.05__Time_471.txt
- CD Active inflammation/OC022 pre treatment-1_CR remove base sub_57__X_-32691.6__Y_23047.9__Z_-4395.43__Time_654.txt
- CD Active inflammation/OC022 post treatment-1_cr removed base sub_23__X_-12706.1__Y_34702.1__Z_-568.088__Time_264.txt
- CD Active inflammation/OC014-1 post treatment_base sub CR removed_54__X_-12967.2__Y_34262.5__Z_286.063__Time_619.txt
- CD Active inflammation/OC019-2 pre treatment_base sub CR removed_45__X_-15500.4__Y_36540.2__Z_-133.964__Time_513.txt
- CD Active inflammation/OC014-1 post treatment_base sub CR removed_61__X_-12971.2__Y_34263.5__Z_284.931__Time_699.txt
- CD Active inflammation/OC027 pre treatment-1_base sub CR removed_66__X_651.484__Y_65180.3__Z_-460.194__Time_755.txt
- CD Active inflammation/OC042-1 pre treatment_sub base cr removed_18__X_-19023.7__Y_75095.5__Z_1034.33__Time_206.txt
- CD Active inflammation/OC027 post treatment_base sub CR removed_41__X_-13596.8__Y_77151.8__Z_853__Time_459.txt
- CD Active inflammation/OC042-1 pre treatment_sub base cr removed_93__X_-19018.7__Y_75103.5__Z_1033.48__Time_1065.txt
- CD Active inflammation/OC030-1 pre treatment_base sub CR removed_58__X_-10368.1__Y_36051.2__Z_-68.8__Time_653.txt
- CD Active inflammation/OC008-1 pre-treatment_base sub CR removed_88__X_-22091.1__Y_3279.21__Z_-430.506__Time_1005.txt
- CD Active inflammation/OC004-1 pre-treatment_BL sub CR removed_56__X_-20747.8__Y_2019.08__Z_-580.069__Time_634.txt
- CD Active inflammation/OC030-1 pre treatment_base sub CR removed_77__X_-10367.1__Y_36053.2__Z_-68.8__Time_869.txt
- CD Active inflammation/OC042-1 pre treatment_sub base cr removed_4__X_-19020.7__Y_75094.5__Z_1034.21__Time_46.txt
- CD Active inflammation/OC022 post treatment-1_cr removed base sub_83__X_-12706.1__Y_34708.1__Z_-571.037__Time_954.txt
- CD Active inflammation/OC004-1 pre-treatment_BL sub CR removed_35__X_-20746.8__Y_2017.08__Z_-580__Time_398.txt
- CD Active inflammation/OC010 post treatment 17.04.19_base sub CR removed_7__X_-20435.9__Y_438.14__Z_-7228.62__Time_80.txt
- CD Active inflammation/OC027 pre treatment-1_base sub CR removed_96__X_648.484__Y_65183.3__Z_-460.138__Time_1097.txt
- CD Active inflammation/OC008-1 post treat_BL sub CR removed_23__X_-35159.8__Y_4587.25__Z_-768.864__Time_261.txt
- CD Active inflammation/OC042-1 pre treatment_sub base cr removed_85__X_-19019.7__Y_75102.5__Z_1032.34__Time_974.txt
- CD Active inflammation/OC010-1 pre treatment_BL sub CR removed_45__X_-8950.64__Y_1566.51__Z_-3686.42__Time_513.txt
- CD Active inflammation/OC019-1 post treatment_base sub CR removed_67__X_-13276.6__Y_35866.3__Z_121.088__Time_765.txt
- CD Active inflammation/OC008-1 post treat_BL sub CR removed_78__X_-35161.8__Y_4592.25__Z_-768.858__Time_889.txt
- CD Active inflammation/OC042-1 pre treatment_sub base cr removed_84__X_-19020.7__Y_75102.5__Z_1032.62__Time_962.txt
- CD Active inflammation/OC019-2 pre treatment_base sub CR removed_27__X_-15498.4__Y_36538.2__Z_-134.182__Time_307.txt
- CD Active inflammation/OC012-1b _BL sub CR removed_89__X_-19069__Y_-277.892__Z_-3982.67__Time_1014.txt
- CD Active inflammation/OC024 pre treatment-1_base sub CR removed_77__X_-32923.2__Y_21196.2__Z_-4919.58__Time_878.txt
- CD Active inflammation/OC004-1 pre-treatment_BL sub CR removed_76__X_-20747.8__Y_2021.08__Z_-580.24__Time_861.txt
- CD Active inflammation/OC019-1 post treatment_base sub CR removed_53__X_-13277.6__Y_35865.3__Z_121.17__Time_605.txt
- CD Active inflammation/OC008-1 post treat_BL sub CR removed_77__X_-35160.8__Y_4592.25__Z_-769.051__Time_878.txt
- CD Active inflammation/OC016-1 pre-treatment_base sub CR removed_52__X_-16184.4__Y_5302.85__Z_-2780.27__Time_600.txt
- CD Active inflammation/OC010-1 pre treatment_BL sub CR removed_54__X_-8950.64__Y_1567.41__Z_-3686.16__Time_616.txt
- CD Active inflammation/OC017-1 pre treatment_base sub CR removed_53__X_-9972.31__Y_44991.4__Z_235.556__Time_605.txt
- CD Active inflammation/OC022 pre treatment-1_CR remove base sub_35__X_-32689.6__Y_23045.9__Z_-4395.13__Time_403.txt
- CD Active inflammation/OC042-1 pre treatment_sub base cr removed_86__X_-19018.7__Y_75102.5__Z_1032.28__Time_985.txt
- CD Active inflammation/OC021 pre treatment-2 _BL sub and CR removed_41__X_-8298.72__Y_63708.6__Z_-14.3873__Time_470.txt
- __MACOSX/
- __MACOSX/CD Active inflammation/
- __MACOSX/CD Active inflammation/._OC021 pre treatment-2 _BL sub and CR removed_41__X_-8298.72__Y_63708.6__Z_-14.3873__Time_470.txt
- CD Active inflammation/OC021 pre treatment-2 _BL sub and CR removed_35__X_-8295.72__Y_63707.6__Z_-13.9104__Time_401.txt
- CD Active inflammation/OC030-1 pre treatment_base sub CR removed_91__X_-10361.1__Y_36055.2__Z_-69.2288__Time_1029.txt
- CD Active inflammation/OC024 pre treatment-1_base sub CR removed_70__X_-32916.2__Y_21196.2__Z_-4919.49__Time_798.txt
- CD Active inflammation/OC019-2 pre treatment_base sub CR removed_79__X_-15505.4__Y_36543.2__Z_-133.878__Time_902.txt
- CD Active inflammation/OC008-1 post treat_BL sub CR removed_97__X_-35160.8__Y_4594.25__Z_-768.989__Time_1107.txt
- CD Active inflammation/OC022 post treatment-1_cr removed base sub_63__X_-12706.1__Y_34706.1__Z_-570.15__Time_724.txt
- CD Active inflammation/OC004-1 pre-treatment_BL sub CR removed_82__X_-20748.8__Y_2022.08__Z_-580.383__Time_929.txt
- CD Active inflammation/OC016-1 pre-treatment_base sub CR removed_46__X_-16185.4__Y_5301.85__Z_-2780.17__Time_530.txt
- CD Active inflammation/OC019-1 post treatment_base sub CR removed_34__X_-13278.6__Y_35863.3__Z_121.623__Time_388.txt
- CD Active inflammation/OC010 post treatment 17.04.19_base sub CR removed_23__X_-20439.9__Y_440.14__Z_-7228.96__Time_263.txt
- CD Active inflammation/OC010-1 pre treatment_BL sub CR removed_4__X_-8951.64__Y_1562.91__Z_-3687__Time_44.txt
- CD Active inflammation/OC016-1 pre-treatment_base sub CR removed_0__X_-16191.4__Y_5297.85__Z_-2787__Time_0.txt
- CD Active inflammation/OC024 pre treatment-1_base sub CR removed_10__X_-32916.2__Y_21190.2__Z_-4919.34__Time_115.txt
- CD Active inflammation/OC027 pre treatment-1_base sub CR removed_43__X_648.484__Y_65178.3__Z_-459.943__Time_492.txt
- CD Active inflammation/OC022 post treatment-1_cr removed base sub_59__X_-12709.1__Y_34705.1__Z_-569.589__Time_678.txt
- CD Active inflammation/OC011 pre treatment_BL sub CR removed_63__X_-18306.2__Y_2331.51__Z_-3757.31__Time_724.txt
- CD Active inflammation/OC004-1 pre-treatment_BL sub CR removed_92__X_-20743.8__Y_2023.08__Z_-580.439__Time_1043.txt
- CD Active inflammation/OC014-1 post treatment_base sub CR removed_62__X_-12970.2__Y_34263.5__Z_285.393__Time_711.txt
- CD Active inflammation/OC042-1 pre treatment_sub base cr removed_73__X_-19018.7__Y_75101.5__Z_1032.29__Time_836.txt
- CD Active inflammation/OC022 post treatment-1_cr removed base sub_56__X_-12706.1__Y_34705.1__Z_-569.464__Time_643.txt
- CD Active inflammation/OC022 post treatment-1_cr removed base sub_65__X_-12704.1__Y_34706.1__Z_-570.208__Time_747.txt
- CD Active inflammation/OC022 post treatment-1_cr removed base sub_95__X_-12705.1__Y_34709.1__Z_-571.206__Time_1092.txt
- CD Active inflammation/OC027 post treatment_base sub CR removed_43__X_-13594.8__Y_77151.8__Z_853__Time_481.txt
- CD Active inflammation/OC027 pre treatment-1_base sub CR removed_8__X_653.484__Y_65174.3__Z_-459.4__Time_91.txt
- CD Active inflammation/OC012-1b pre treatment _BL sub CR removed_42__X_-19076__Y_-281.892__Z_-3983.37__Time_477.txt
- CD Active inflammation/OC016-1 pre-treatment_base sub CR removed_5__X_-16186.4__Y_5297.85__Z_-2782.16__Time_57.txt
- CD Active inflammation/OC017-1 pre treatment_base sub CR removed_78__X_-9977.31__Y_44993.4__Z_235.093__Time_890.txt
- CD Active inflammation/OC010-1 pre treatment_BL sub CR removed_66__X_-8949.64__Y_1568.31__Z_-3685.92__Time_754.txt
- CD Active inflammation/OC027 pre treatment-1_base sub CR removed_3__X_648.484__Y_65174.3__Z_-459.743__Time_34.txt
- CD Active inflammation/OC016-1 pre-treatment_base sub CR removed_17__X_-16189.4__Y_5298.85__Z_-2785.08__Time_196.txt
- CD Active inflammation/OC042-1 pre treatment_sub base cr removed_17__X_-19022.7__Y_75095.5__Z_1034.09__Time_194.txt
- CD Active inflammation/OC008-1 post treat_BL sub CR removed_53__X_-35156.8__Y_4590.25__Z_-769.418__Time_603.txt
- CD Active inflammation/OC042-1 pre treatment_sub base cr removed_59__X_-19024.7__Y_75099.5__Z_1033.6__Time_675.txt
- CD Active inflammation/OC022 pre treatment-1_CR remove base sub_82__X_-32691.6__Y_23050.9__Z_-4396.51__Time_942.txt
- CD Active inflammation/OC021 pre treatment-2 _BL sub and CR removed_73__X_-8293.72__Y_63711.6__Z_-14.0345__Time_838.txt
- CD Active inflammation/OC019-1 post treatment_base sub CR removed_84__X_-13279.6__Y_35868.3__Z_120.836__Time_960.txt
- CD Active inflammation/OC012-1b _BL sub CR removed_91__X_-19070__Y_-276.892__Z_-3982.66__Time_1037.txt
- CD Active inflammation/OC042-1 pre treatment_sub base cr removed_9__X_-19015.7__Y_75094.5__Z_1033.65__Time_103.txt
- CD Active inflammation/OC027 pre treatment-1_base sub CR removed_65__X_650.484__Y_65180.3__Z_-459.917__Time_743.txt
- CD Active inflammation/OC016-1 pre-treatment_base sub CR removed_34__X_-16186.4__Y_5300.85__Z_-2781.4__Time_392.txt
- CD Active inflammation/OC019-2 pre treatment_base sub CR removed_30__X_-15496.4__Y_36539.2__Z_-134.024__Time_341.txt
- CD Active inflammation/OC014-1 post treatment_base sub CR removed_37__X_-12970.2__Y_34260.5__Z_286.917__Time_423.txt
- CD Active inflammation/OC016-1 pre-treatment_base sub CR removed_32__X_-16184.4__Y_5300.85__Z_-2780.68__Time_369.txt
- CD Active inflammation/OC017-1 pre treatment_base sub CR removed_0__X_-9978.31__Y_44986.4__Z_237.954__Time_0.txt
- CD Active inflammation/OC024 pre treatment-1_base sub CR removed_27__X_-32918.2__Y_21191.2__Z_-4918.98__Time_309.txt
- CD Active inflammation/OC017-1 pre treatment_base sub CR removed_70__X_-9969.31__Y_44993.4__Z_234.964__Time_798.txt
- CD Active inflammation/OC014-1 post treatment_base sub CR removed_99__X_-12972.2__Y_34266.5__Z_284__Time_1136.txt
- CD Active inflammation/OC019-1 post treatment_base sub CR removed_99__X_-13283.6__Y_35869.3__Z_121.352__Time_1131.txt
- CD Active inflammation/OC016-1 pre-treatment_base sub CR removed_77__X_-16189.4__Y_5304.85__Z_-2778.65__Time_888.txt
- CD Active inflammation/OC027 pre treatment-1_base sub CR removed_95__X_649.484__Y_65183.3__Z_-460.181__Time_1086.txt
- CD Active inflammation/OC025-1 pre treatment_base sub CR removed_6__X_-12025.8__Y_36632.9__Time_66.txt
- CD Active inflammation/OC022 pre treatment-1_CR remove base sub_19__X_-32693.6__Y_23043.9__Z_-4393.29__Time_218.txt
- CD Active inflammation/OC042-1 pre treatment_sub base cr removed_5__X_-19019.7__Y_75094.5__Z_1034.1__Time_57.txt
- CD Active inflammation/OC025-1 post treatment_base sub CR removed_96__X_11676.9__Y_10061.8__Z_2060.44__Time_1090.txt
- CD Active inflammation/OC022 pre treatment-1_CR remove base sub_36__X_-32690.6__Y_23045.9__Z_-4395.05__Time_414.txt
- CD Active inflammation/OC010 post treatment 17.04.19_base sub CR removed_4__X_-20438.9__Y_438.14__Z_-7228.03__Time_46.txt
- CD Active inflammation/OC027 post treatment_base sub CR removed_81__X_-13596.8__Y_77155.8__Z_853__Time_910.txt
- CD Active inflammation/OC022 post treatment-1_cr removed base sub_41__X_-12708.1__Y_34704.1__Z_-568.511__Time_471.txt
- CD Active inflammation/OC012-1b pre treatment _BL sub CR removed_47__X_-19071__Y_-281.892__Z_-3983.42__Time_533.txt
- CD Active inflammation/OC025-1 post treatment_base sub CR removed_99__X_11673.9__Y_10061.8__Z_2060.13__Time_1124.txt
- CD Active inflammation/OC016-1 pre-treatment_base sub CR removed_18__X_-16190.4__Y_5298.85__Z_-2785.43__Time_207.txt
- CD Active inflammation/OC008-1 pre-treatment_base sub CR removed_19__X_-22099.1__Y_3272.21__Z_-430.005__Time_218.txt
- CD Active inflammation/OC022 pre treatment-1_CR remove base sub_5__X_-32688.6__Y_23042.9__Z_-4395.62__Time_57.txt
- CD Active inflammation/OC010 post treatment 17.04.19_base sub CR removed_33__X_-20436.9__Y_441.14__Z_-7229.64__Time_377.txt
- CD Active inflammation/OC010-1 pre treatment_BL sub CR removed_47__X_-8948.64__Y_1566.51__Z_-3686.35__Time_536.txt
- CD Active inflammation/OC019-2 pre treatment_base sub CR removed_15__X_-15501.4__Y_36537.2__Z_-133.871__Time_169.txt
- CD Active inflammation/OC008-1 pre-treatment_base sub CR removed_69__X_-22090.1__Y_3277.21__Z_-431.121__Time_788.txt
- CD Active inflammation/OC025-1 pre treatment_base sub CR removed_4__X_-12027.8__Y_36632.9__Time_44.txt
- CD Active inflammation/OC042-1 pre treatment_sub base cr removed_44__X_-19020.7__Y_75098.5__Z_1032.81__Time_504.txt
- CD Active inflammation/OC019-2 pre treatment_base sub CR removed_78__X_-15504.4__Y_36543.2__Z_-133.804__Time_890.txt
- CD Active inflammation/OC012-1b _BL sub CR removed_92__X_-19071__Y_-276.892__Z_-3982.7__Time_1049.txt
- CD Active inflammation/OC025-1 post treatment_base sub CR removed_27__X_11680.9__Y_10054.8__Z_2060.96__Time_303.txt
- CD Active inflammation/OC027 pre treatment-1_base sub CR removed_42__X_647.484__Y_65178.3__Z_-460.036__Time_481.txt
- CD Active inflammation/OC008-1 pre-treatment_base sub CR removed_16__X_-22096.1__Y_3272.21__Z_-430.872__Time_183.txt
[truncated: 1,910 more entries]
