# Supplementary material for: Raman spectroscopy accurately differentiates mucosal healing from non-healing and biochemical changes following biological therapy in inflammatory bowel disease
Source: PLoS One. 2021 Jun 2;16(6):e0252210. doi: 10.1371/journal.pone.0252210 (PMC8172032; doi:10.1371/journal.pone.0252210)
Supplement: S5 Dataset — (ZIP) [file pone.0252210.s007.zip › CD Active inflammation/OC022 pre treatment-1_CR remove base sub_7__X_-32686.6__Y_23042.9__Z_-4396.69__Time_80.txt]

1714.716797	253.391693
1713.740234	393.237579
1712.763672	251.864838
1711.787109	171.111923
1710.809570	-197.680664
1709.832031	-181.504791
1708.854492	55.888775
1707.875977	-107.296951
1706.898438	127.512459
1705.919922	-107.745247
1704.941406	156.470535
1703.962891	282.744019
1702.983398	-202.580856
1702.003906	-140.568771
1701.024414	93.904213
1700.044922	-106.365898
1699.065430	69.016762
1698.084961	-83.291801
1697.104492	305.509308
1696.124023	118.195488
1695.143555	-25.135420
1694.162109	83.730881
1693.180664	-182.813034
1692.199219	253.921158
1691.217773	109.721619
1690.235352	-81.430450
1689.253906	155.396347
1688.271484	-126.987762
1687.289063	279.687225
1686.305664	-104.645325
1685.323242	349.063721
1684.339844	65.355988
1683.356445	139.666367
1682.372070	465.163147
1681.388672	320.092041
1680.404297	386.219635
1679.419922	394.595093
1678.435547	393.132477
1677.451172	267.419830
1676.465820	323.383606
1675.480469	430.605713
1674.495117	341.774414
1673.509766	503.562653
1672.523438	650.013855
1671.537109	879.447998
1670.550781	819.911621
1669.564453	1010.687805
1668.578125	1069.259155
1667.590820	889.489868
1666.603516	787.367371
1665.616211	1168.785034
1664.627930	1123.488403
1663.640625	1190.173584
1662.652344	1413.790771
1661.664063	1012.194397
1660.675781	1069.804443
1659.686523	1384.893311
1658.698242	1430.115967
1657.708984	1340.680542
1656.719727	1381.486938
1655.729492	1375.036987
1654.740234	1170.506226
1653.750000	1225.794556
1652.759766	1167.681763
1651.768555	763.447327
1650.778320	663.889587
1649.787109	876.699280
1648.795898	783.122375
1647.804688	465.272705
1646.813477	515.141174
1645.821289	237.713440
1644.829102	330.440094
1643.836914	198.963013
1642.844727	339.713409
1641.851563	324.920929
1640.859375	-45.840942
1639.866211	63.919319
1638.873047	123.733772
1637.878906	49.232166
1636.885742	-3.940793
1635.891602	1.070178
1634.897461	-180.847519
1633.902344	-27.931810
1632.908203	-43.499649
1631.913086	30.611029
1630.917969	125.885315
1629.922852	176.491196
1628.926758	-91.264748
1627.931641	-127.242859
1626.935547	102.572624
1625.939453	100.930725
1624.942383	-5.817961
1623.946289	16.370495
1622.949219	46.489773
1621.952148	163.361496
1620.955078	-61.305725
1619.958008	26.726202
1618.959961	35.961525
1617.961914	281.501617
1616.963867	-168.641495
1615.965820	-201.320877
1614.966797	272.386383
1613.967773	-9.591597
1612.968750	159.623062
1611.969727	181.908432
1610.970703	-89.445175
1609.970703	45.511242
1608.970703	156.786697
1607.970703	-30.685446
1606.970703	156.413101
1605.969727	-62.520992
1604.968750	66.774002
1603.967773	28.423447
1602.966797	-127.744003
1601.965820	-95.551903
1600.963867	98.709297
1599.961914	46.966419
1598.959961	-195.714981
1597.958008	66.117500
1596.955078	-69.525627
1595.952148	116.168129
1594.949219	-293.948029
1593.946289	-307.012909
1592.943359	-116.520714
1591.939453	136.408325
1590.935547	-208.611343
1589.931641	-172.624252
1588.927734	-183.752975
1587.922852	-77.649017
1586.917969	67.383179
1585.913086	-9.413342
1584.908203	30.976080
1583.903320	115.497864
1582.897461	90.383202
1581.891602	234.446152
1580.885742	318.381500
1579.879883	32.368607
1578.873047	303.409973
1577.866211	207.178101
1576.859375	139.442520
1575.852539	-118.357285
1574.845703	21.743740
1573.837891	-80.250206
1572.830078	366.209747
1571.822266	180.647537
1570.814453	-108.969460
1569.805664	76.825615
1568.796875	20.770195
1567.788086	78.828072
1566.779297	27.617422
1565.769531	254.003220
1564.760742	20.719664
1563.750977	231.062012
1562.741211	-20.668180
1561.730469	64.696449
1560.720703	-197.645218
1559.709961	27.343182
1558.699219	-154.918533
1557.688477	59.212086
1556.676758	169.405823
1555.666016	54.004398
1554.654297	414.984222
1553.642578	-63.327335
1552.629883	152.150284
1551.618164	-70.049988
1550.605469	142.365479
1549.592773	82.850075
1548.580078	103.351639
1547.566406	12.440444
1546.552734	260.068665
1545.540039	26.630693
1544.525391	260.831329
1543.511719	249.303421
1542.498047	-180.890549
1541.483398	34.565136
1540.468750	-18.799728
1539.453125	33.500298
1538.438477	90.773094
1537.422852	-4.423781
1536.407227	36.971642
1535.391602	-66.275574
1534.375977	18.595785
1533.359375	-87.554512
1532.342773	17.533665
1531.326172	14.160746
1530.309570	-46.066154
1529.292969	-175.992996
1528.275391	-27.903116
1527.257813	289.900208
1526.240234	146.588715
1525.222656	-1.976322
1524.204102	83.509216
1523.185547	60.740891
1522.166992	-134.513687
1521.148438	-198.688004
1520.128906	135.502121
1519.110352	63.275684
1518.090820	-91.332321
1517.071289	10.917702
1516.050781	123.231430
1515.031250	-11.186548
1514.010742	36.600166
1512.990234	89.359184
1511.968750	-122.432732
1510.948242	7.047348
1509.926758	31.125551
1508.905273	167.921661
1507.883789	122.451805
1506.862305	-105.164375
1505.839844	43.984901
1504.817383	116.062950
1503.794922	-106.671837
1502.772461	-96.312614
1501.749023	367.235657
1500.726563	100.712387
1499.703125	-60.866840
1498.678711	-135.482117
1497.655273	-51.491074
1496.630859	27.220976
1495.607422	-83.462997
1494.582031	-222.373886
1493.557617	321.371429
1492.533203	-4.339469
1491.507813	-250.797028
1490.482422	161.999542
1489.457031	40.617378
1488.430664	57.101803
1487.405273	226.735504
1486.378906	276.205963
1485.352539	340.895172
1484.325195	413.115784
1483.298828	324.527954
1482.271484	327.715179
1481.244141	369.092926
1480.216797	392.542786
1479.188477	642.777649
1478.161133	406.086945
1477.132813	411.487366
1476.104492	536.570374
1475.075195	424.655975
1474.046875	646.356323
1473.017578	806.793152
1471.988281	610.770935
1470.958984	748.167419
1469.928711	1012.661804
1468.898438	1126.929810
1467.869141	1297.096191
1466.837891	1289.127075
1465.807617	1405.725830
1464.776367	1288.406372
1463.746094	1237.208740
1462.714844	1480.687866
1461.682617	1495.432495
1460.651367	1446.697266
1459.619141	1783.857422
1458.586914	1696.969604
1457.554688	1536.520508
1456.522461	1558.819458
1455.489258	1766.264160
1454.456055	1872.178467
1453.422852	2008.483032
1452.389648	2200.508301
1451.355469	2078.157959
1450.321289	2042.029175
1449.287109	2104.737793
1448.252930	2017.994873
1447.218750	2106.043213
1446.183594	2130.759033
1445.148438	2077.018799
1444.113281	1889.201660
1443.078125	2000.057739
1442.041992	1739.014526
1441.005859	1703.207764
1439.969727	1755.955933
1438.933594	1654.509277
1437.897461	1747.762451
1436.860352	1459.426025
1435.823242	1413.795776
1434.786133	1140.900757
1433.748047	1153.512451
1432.710938	1052.578735
1431.672852	686.669312
1430.634766	707.102905
1429.596680	944.574707
1428.557617	599.254517
1427.518555	541.661865
1426.479492	168.960770
1425.440430	308.250580
1424.401367	374.454895
1423.361328	375.155853
1422.321289	459.067871
1421.281250	265.942566
1420.241211	203.924088
1419.200195	215.001099
1418.159180	140.563248
1417.118164	345.588654
1416.077148	236.086578
1415.035156	151.848602
1413.994141	70.264793
1412.952148	147.194153
1411.910156	33.113556
1410.867188	175.517929
1409.825195	240.073822
1408.782227	45.890862
1407.739258	-35.081921
1406.695313	220.566650
1405.652344	66.963188
1404.608398	-71.438324
1403.564453	41.283318
1402.520508	-249.919678
1401.475586	36.063435
1400.431641	53.678383
1399.386719	-201.957870
1398.341797	31.483379
1397.295898	84.441277
1396.250977	-150.682388
1395.205078	20.251547
1394.159180	20.887630
1393.112305	474.891876
1392.066406	-45.145504
1391.019531	93.483765
1389.972656	-143.246246
1388.925781	-14.448227
1387.877930	16.819614
1386.831055	-154.383057
1385.783203	-170.388077
1384.735352	86.229080
1383.686523	-322.034821
1382.638672	-172.726593
1381.589844	-10.896058
1380.541016	28.581881
1379.492188	133.086441
1378.442383	-106.916435
1377.392578	-34.667339
1376.342773	125.013634
1375.292969	-129.459274
1374.243164	50.361320
1373.192383	0.744538
1372.141602	155.738098
1371.090820	163.689713
1370.039063	-70.035583
1368.988281	214.800980
1367.936523	-53.482548
1366.884766	-82.409500
1365.833008	112.924301
1364.780273	51.819881
1363.727539	227.341354
1362.674805	-50.050533
1361.622070	192.831467
1360.569336	152.127701
1359.515625	-2.870128
1358.461914	38.756824
1357.408203	-192.985947
1356.353516	234.134918
1355.299805	405.247345
1354.245117	236.011810
1353.190430	211.030045
1352.134766	355.027954
1351.080078	121.696846
1350.024414	258.428528
1348.968750	278.570190
1347.913086	566.787292
1346.856445	500.233826
1345.800781	798.418274
1344.744141	516.334900
1343.686523	683.184509
1342.629883	889.740417
1341.572266	1103.735840
1340.514648	874.272766
1339.457031	828.309265
1338.399414	891.432556
1337.340820	513.912476
1336.282227	886.690430
1335.223633	945.107239
1334.165039	800.708923
1333.106445	790.058899
1332.046875	762.183472
1330.987305	862.999817
1329.926758	909.469910
1328.867188	874.469604
1327.806641	1037.250122
1326.746094	1022.177246
1325.685547	545.318420
1324.625000	700.937988
1323.563477	518.328552
1322.501953	728.359497
1321.440430	839.677979
1320.378906	978.175537
1319.316406	618.400635
1318.253906	919.818054
1317.191406	999.278076
1316.128906	953.062622
1315.065430	1320.995972
1314.001953	1104.860718
1312.938477	1285.532471
1311.875000	1089.361572
1310.811523	1169.151245
1309.747070	1039.706665
1308.682617	1129.458374
1307.618164	1113.426392
1306.552734	1077.779175
1305.488281	1229.173828
1304.422852	1021.509155
1303.356445	963.973450
1302.291016	1105.654663
1301.224609	1023.680847
1300.159180	966.389587
1299.091797	1223.604980
1298.025391	1272.017578
1296.958984	1219.792114
1295.891602	956.506226
1294.824219	747.390015
1293.755859	796.069702
1292.688477	668.151611
1291.620117	1052.971802
1290.551758	844.217346
1289.483398	1111.245972
1288.414063	1010.510437
1287.344727	922.117493
1286.275391	934.264771
1285.206055	804.370605
1284.136719	992.954895
1283.066406	765.234131
1281.996094	1171.686035
1280.925781	576.976868
1279.855469	880.593384
1278.784180	604.299072
1277.712891	819.778442
1276.641602	932.490906
1275.569336	800.690125
1274.498047	722.760315
1273.425781	1077.417725
1272.353516	1067.909180
1271.281250	1146.361938
1270.208008	992.789917
1269.134766	795.355774
1268.061523	998.358704
1266.988281	1230.572510
1265.914063	603.817688
1264.839844	994.598694
1263.765625	960.849548
1262.691406	1188.029541
1261.617188	988.496521
1260.541992	871.916687
1259.466797	1101.413696
1258.391602	626.741882
1257.315430	1287.303833
1256.239258	951.598083
1255.163086	1046.964966
1254.086914	1088.736816
1253.010742	899.300964
1251.933594	1130.841187
1250.856445	1016.862000
1249.779297	1116.934082
1248.701172	1041.880249
1247.624023	833.161987
1246.545898	1006.072571
1245.467773	1123.007080
1244.388672	892.481628
1243.310547	907.348389
1242.231445	808.057007
1241.152344	805.893188
1240.072266	1039.128906
1238.993164	1095.106812
1237.913086	733.748962
1236.833008	755.751465
1235.751953	617.661560
1234.671875	775.392456
1233.590820	1090.567383
1232.509766	1109.919556
1231.427734	780.336060
1230.346680	680.992126
1229.264648	1029.668945
1228.182617	826.117554
1227.100586	668.612183
1226.017578	719.258545
1224.934570	726.290283
1223.851563	578.456116
1222.768555	481.434692
1221.684570	664.886414
1220.601563	420.334625
1219.516602	526.278442
1218.432617	755.370911
1217.348633	663.008789
1216.263672	587.532166
1215.178711	949.114441
1214.093750	438.944153
1213.007813	503.398285
1211.921875	550.877075
1210.835938	349.779999
1209.750000	664.903015
1208.663086	495.097656
1207.577148	850.921753
1206.490234	750.938782
1205.402344	730.456299
1204.315430	512.364502
1203.227539	626.720764
1202.139648	314.689514
1201.051758	303.709503
1199.962891	340.803955
1198.875000	517.420288
1197.786133	193.394836
1196.696289	-77.636566
1195.607422	223.810989
1194.517578	97.032547
1193.427734	-58.603725
1192.337891	-21.961662
1191.247070	103.495430
1190.157227	-124.317230
1189.066406	-143.146042
1187.974609	-138.034592
1186.883789	23.067493
1185.791992	-20.010260
1184.700195	-156.727188
1183.608398	-75.130508
1182.515625	123.880661
1181.423828	207.630829
1180.331055	-56.390774
1179.238281	12.821785
1178.144531	60.349739
1177.050781	213.201126
1175.957031	6.598428
1174.863281	271.805145
1173.768555	62.724640
1172.674805	49.969669
1171.580078	324.323639
1170.484375	397.475800
1169.389648	336.570557
1168.293945	153.629333
1167.198242	28.080856
1166.102539	93.761101
1165.005859	221.463791
1163.910156	-33.273346
1162.813477	153.972992
1161.715820	71.155899
1160.619141	105.319374
1159.521484	237.259506
1158.423828	502.727966
1157.326172	54.504269
1156.227539	42.985405
1155.128906	479.815857
1154.030273	274.898285
1152.931641	155.830704
1151.832031	-82.452950
1150.733398	27.239086
1149.632813	0.977353
1148.533203	220.010529
1147.433594	-175.535995
1146.333008	202.802841
1145.232422	-109.405869
1144.130859	-36.027214
1143.030273	-134.046234
1141.928711	34.314167
1140.827148	76.484673
1139.724609	68.621574
1138.623047	222.353607
1137.520508	-94.630325
1136.417969	184.850754
1135.314453	-231.900482
1134.211914	310.977600
1133.108398	369.144318
1132.004883	427.218445
1130.900391	326.176331
1129.796875	322.417267
1128.692383	698.147095
1127.586914	516.272766
1126.482422	654.547485
1125.376953	510.575256
1124.271484	582.293701
1123.166016	578.094421
1122.060547	673.341736
1120.954102	640.574219
1119.847656	288.091125
1118.741211	513.368103
1117.633789	241.428131
1116.526367	310.316681
1115.418945	473.753571
1114.311523	244.433319
1113.204102	350.960541
1112.095703	336.801514
1110.987305	270.605469
1109.877930	298.901215
1108.769531	445.287079
1107.660156	397.860382
1106.550781	645.600708
1105.441406	595.708435
1104.331055	505.655670
1103.220703	906.463074
1102.110352	773.838928
1101.000000	695.491638
1099.888672	881.256470
1098.777344	743.896362
1097.666016	804.570984
1096.553711	924.090210
1095.442383	577.029602
1094.330078	543.376831
1093.217773	667.500549
1092.104492	819.782898
1090.991211	651.832764
1089.877930	608.669128
1088.764648	603.152832
1087.651367	378.849823
1086.537109	808.419556
1085.422852	699.336243
1084.308594	837.115112
1083.193359	631.675415
1082.078125	586.093018
1080.962891	512.334229
1079.847656	436.252075
1078.731445	702.992554
1077.615234	439.072876
1076.499023	539.049255
1075.382813	444.223969
1074.265625	497.215668
1073.148438	819.897095
1072.031250	115.412315
1070.914063	571.661316
1069.795898	472.229614
1068.677734	602.482056
1067.559570	353.176086
1066.440430	370.977325
1065.321289	540.984924
1064.202148	603.237610
1063.083008	358.875549
1061.962891	421.158234
1060.843750	361.797943
1059.723633	517.642151
1058.602539	823.073364
1057.482422	567.334961
1056.361328	652.958130
1055.239258	287.571533
1054.118164	160.681946
1052.996094	328.154785
1051.874023	626.342896
1050.751953	149.359055
1049.629883	272.466522
1048.506836	169.190735
1047.383789	387.942932
1046.260742	415.376923
1045.136719	316.903046
1044.012695	444.651093
1042.888672	493.138184
1041.764648	490.381378
1040.639648	231.390778
1039.515625	135.621262
1038.389648	244.832794
1037.264648	139.877609
1036.138672	181.639923
1035.012695	260.669006
1033.886719	430.448669
1032.760742	539.730225
1031.633789	246.713638
1030.506836	253.795532
1029.379883	351.580750
1028.251953	263.468536
1027.124023	101.115105
1025.996094	-307.300537
1024.868164	-100.095474
1023.739258	-299.214020
1022.610352	174.933319
1021.481445	-397.621002
1020.352539	13.829263
1019.222656	-108.323997
1018.092773	-186.286591
1016.962891	-155.178467
1015.832031	-534.275574
1014.702148	-146.085114
1013.571289	45.064537
1012.439453	120.379745
1011.308594	311.538361
1010.176758	4.923306
1009.044922	256.347595
1007.912109	354.998566
1006.780273	652.662720
1005.647461	799.916870
1004.514648	1220.056152
1003.380859	1707.117554
1002.247070	2170.927246
1001.113281	1601.675415
999.979492	852.577881
998.845703	771.434021
997.710938	595.728760
996.576172	80.826591
995.440430	-172.936066
994.305664	30.426323
993.169922	-107.665970
992.033203	-5.733540
990.897461	114.708504
989.760742	295.118011
988.624023	19.175100
987.487305	296.501404
986.350586	327.288757
985.212891	249.897644
984.075195	39.081936
982.936523	157.669006
981.798828	94.481888
980.660156	201.696457
979.521484	-75.234665
978.381836	170.164566
977.242188	-16.755037
976.102539	132.164917
974.962891	-137.196487
973.823242	11.885497
972.682617	333.293518
971.541992	264.196075
970.400391	360.556030
969.259766	160.836533
968.118164	11.797276
966.976563	-203.612488
965.833984	-81.591789
964.691406	-90.259979
963.548828	70.867172
962.406250	332.891022
961.262695	19.603085
960.120117	384.839691
958.976563	131.455566
957.832031	228.710419
956.688477	346.639191
955.543945	132.661453
954.398438	-17.037348
953.253906	288.795776
952.108398	157.635620
950.962891	113.548737
949.817383	90.161545
948.670898	-22.276793
947.524414	226.546036
946.377930	59.488766
945.231445	260.400299
944.083984	-34.298069
942.936523	182.713272
941.789063	390.587830
940.640625	43.856434
939.493164	407.015594
938.343750	598.993591
937.195313	400.985291
936.045898	260.158997
934.897461	203.842422
933.747070	348.189301
932.597656	330.787964
931.447266	536.721191
930.296875	576.389465
929.146484	224.496567
927.995117	378.206757
926.843750	229.240326
925.692383	-6.032834
924.541016	120.575462
923.388672	-216.745041
922.236328	12.325152
921.083984	-22.320759
919.931641	-109.143143
918.778320	-75.434517
917.625000	-39.395298
916.470703	-37.370663
915.317383	-341.783997
914.163086	-30.833927
913.008789	-87.606033
911.853516	-12.693388
910.698242	-26.214947
909.542969	-73.684052
908.387695	69.383972
907.231445	28.833691
906.076172	47.289364
904.918945	106.565460
903.762695	392.388977
902.605469	254.648117
901.448242	40.045547
900.291016	-95.180298
899.133789	-46.990242
897.975586	-204.664505
896.817383	67.548119
895.658203	163.281509
894.500000	100.758347
893.340820	54.121349
892.180664	45.956558
891.021484	268.281311
889.861328	-89.958771
888.701172	118.805450
887.541016	137.859085
886.379883	258.498260
885.218750	90.266594
884.057617	210.910110
882.895508	297.683960
881.734375	-125.184181
880.572266	426.083679
879.409180	143.155396
878.247070	265.987091
877.083984	483.388031
875.920898	31.758993
874.756836	296.413788
873.592773	284.046143
872.428711	26.360943
871.264648	423.604126
870.100586	17.531340
868.935547	137.938828
867.770508	157.098389
866.604492	308.874573
865.438477	584.181702
864.272461	436.914215
863.106445	154.917603
861.940430	584.996338
860.773438	233.452545
859.606445	441.026733
858.438477	655.210388
857.271484	433.977142
856.103516	587.442871
854.934570	462.705109
853.766602	631.729736
852.597656	854.437256
851.428711	626.537170
850.259766	790.814575
849.089844	618.960022
847.919922	411.314087
846.750000	252.984039
845.579102	137.209290
844.408203	392.945679
843.237305	357.646362
842.066406	-33.350742
840.894531	23.051071
839.722656	604.796143
838.550781	162.439301
837.377930	198.469757
836.206055	377.423065
835.033203	381.992401
833.859375	404.359497
832.686523	125.245811
831.512695	337.262299
830.337891	609.358337
829.164063	267.714691
827.989258	305.348419
826.814453	-116.492577
825.639648	255.490936
824.463867	3.106297
823.288086	374.724731
822.112305	322.784271
820.935547	359.879303
819.759766	205.369629
818.583008	-102.771416
817.405273	-48.051125
816.228516	11.009952
815.050781	-116.925652
813.872070	-144.806534
812.694336	129.663712
811.515625	-51.842907
810.336914	77.815559
809.158203	-510.422394
807.978516	-132.093536
806.798828	74.940514
805.619141	-71.283920
804.438477	-281.922821
803.258789	86.729950
802.077148	-10.881970
800.896484	-170.654602
799.714844	6.661218
798.534180	-299.584930
797.351563	-80.409142
796.169922	-196.096909
794.987305	73.713837
793.804688	-219.387894
792.622070	-151.445251
791.438477	-172.216034
790.254883	165.541534
789.071289	-63.535835
787.886719	247.272522
786.702148	272.464661
785.517578	253.312256
784.333008	329.143646
783.147461	274.405975
781.961914	336.722870
780.776367	208.893570
779.590820	275.412720
778.404297	207.076981
777.217773	262.317230
776.030273	145.244568
774.843750	167.171951
773.656250	91.901070
772.467773	215.088821
771.280273	69.078056
770.091797	130.285492
768.903320	92.176132
767.714844	38.565556
766.525391	176.562851
765.335938	433.350250
764.146484	68.901703
762.956055	305.589966
761.765625	38.009754
760.575195	331.639130
759.384766	202.618317
758.193359	555.280945
757.001953	551.443054
755.810547	387.032013
754.618164	600.676514
753.425781	328.487701
752.233398	344.162872
751.041016	412.473419
749.847656	177.626099
748.654297	120.654457
747.460938	500.439484
746.266602	212.861755
745.072266	322.457062
743.877930	304.723724
742.683594	126.861336
741.488281	-61.944870
740.292969	137.241653
739.097656	362.581543
737.901367	103.584267
736.705078	-28.299707
735.508789	207.721207
734.311523	14.480733
733.115234	-82.389915
731.917969	-317.118378
730.719727	450.196350
729.522461	46.972782
728.324219	264.922699
727.125977	404.043823
725.926758	433.783203
724.727539	28.642548
723.528320	217.898010
722.329102	61.958557
721.128906	248.898163
719.928711	402.993988
718.728516	421.692078
717.528320	536.389709
716.327148	223.434204
715.125977	519.143677
713.923828	215.058929
712.722656	55.016495
711.520508	4.024834
710.317383	129.561142
709.115234	17.606348
707.912109	86.483330
706.708984	222.851654
705.505859	282.985168
704.301758	-42.130352
703.097656	118.172272
701.893555	110.918594
700.688477	173.287674
699.483398	237.836929
698.278320	282.824127
697.073242	101.795914
695.867188	372.841278
694.661133	98.530792
693.455078	-6.200540
692.248047	151.884445
691.041016	68.974983
689.833984	72.964653
688.626953	-278.856598
687.418945	98.423737
686.210938	2.767545
685.002930	223.782623
683.793945	-112.398216
682.584961	-266.317657
681.375977	47.914669
680.166992	-144.867630
678.957031	316.551605
677.747070	-237.724899
676.537109	-66.489281
675.326172	-118.219330
674.115234	-20.582720
672.904297	-245.278625
671.692383	-56.748425
670.481445	-103.948158
669.269531	212.076935
668.056641	78.431259
666.844727	126.390076
665.631836	301.795990
664.417969	-185.917542
663.205078	-32.078056
661.991211	63.406078
660.777344	199.857330
659.563477	-6.839356
658.348633	-64.603714
657.133789	-33.929024
655.918945	-37.787117
654.703125	-145.157730
653.488281	247.520752
652.272461	-40.946865
651.055664	56.274105
649.839844	-33.982628
648.623047	-20.919962
647.405273	22.181814
646.188477	202.926514
644.970703	-3.851804
643.752930	183.035538
642.535156	339.593140
641.316406	334.650665
640.097656	213.463470
638.878906	448.940369
637.659180	35.166370
636.439453	158.455566
635.219727	137.560272
634.000000	67.042542
632.779297	314.014832
631.558594	582.056335
630.337891	540.670105
629.116211	1.244501
627.894531	388.302155
626.672852	457.442963
625.451172	11.629228
624.228516	49.992550
623.005859	615.043030
621.783203	540.927490
620.559570	462.044891
619.336914	404.095795
618.112305	444.063965
616.888672	215.880737
615.664063	243.953201
614.439453	245.679092
613.214844	-76.277176
611.989258	146.477600
610.764648	167.406494
609.538086	46.403183
608.312500	285.780670
607.085938	171.606735
605.859375	-345.028625
604.632813	-166.214417
