# Supplementary material for: Raman spectroscopy accurately differentiates mucosal healing from non-healing and biochemical changes following biological therapy in inflammatory bowel disease
Source: PLoS One. 2021 Jun 2;16(6):e0252210. doi: 10.1371/journal.pone.0252210 (PMC8172032; doi:10.1371/journal.pone.0252210)
Supplement: S5 Dataset — (ZIP) [file pone.0252210.s007.zip › CD Active inflammation/OC022 pre treatment-1_CR remove base sub_72__X_-32686.6__Y_23049.9__Z_-4395.61__Time_827.txt]

1714.716797	133.743561
1713.740234	13.291543
1712.763672	53.409702
1711.787109	14.008069
1710.809570	-153.168839
1709.832031	-8.423005
1708.854492	35.342064
1707.875977	-78.117081
1706.898438	-51.308727
1705.919922	8.467310
1704.941406	-13.907675
1703.962891	47.567123
1702.983398	24.194666
1702.003906	1.674855
1701.024414	-100.250771
1700.044922	-123.756660
1699.065430	75.470543
1698.084961	-21.334772
1697.104492	141.920105
1696.124023	38.693092
1695.143555	3.060317
1694.162109	83.009842
1693.180664	227.750397
1692.199219	140.919189
1691.217773	239.001617
1690.235352	185.638687
1689.253906	341.104523
1688.271484	262.469452
1687.289063	235.214722
1686.305664	328.585327
1685.323242	299.996490
1684.339844	543.844360
1683.356445	433.906067
1682.372070	553.685059
1681.388672	402.439697
1680.404297	619.244812
1679.419922	567.725525
1678.435547	668.500183
1677.451172	748.525818
1676.465820	712.034912
1675.480469	907.477173
1674.495117	981.082764
1673.509766	930.265076
1672.523438	967.683777
1671.537109	1154.391968
1670.550781	1078.553101
1669.564453	1114.789429
1668.578125	1332.047607
1667.590820	1220.516602
1666.603516	1255.473633
1665.616211	1447.425537
1664.627930	1345.278198
1663.640625	1495.584717
1662.652344	1577.307617
1661.664063	1677.975952
1660.675781	1471.566406
1659.686523	1618.072754
1658.698242	1523.837769
1657.708984	1697.537476
1656.719727	1744.432617
1655.729492	1603.698486
1654.740234	1172.236572
1653.750000	1397.593384
1652.759766	1292.479614
1651.768555	1277.675659
1650.778320	1083.378418
1649.787109	1164.452881
1648.795898	1060.761963
1647.804688	904.561707
1646.813477	738.152527
1645.821289	471.714783
1644.829102	519.953430
1643.836914	689.899109
1642.844727	519.483398
1641.851563	552.617615
1640.859375	366.967468
1639.866211	91.935364
1638.873047	139.032791
1637.878906	244.341110
1636.885742	212.722931
1635.891602	181.321442
1634.897461	42.085045
1633.902344	119.140663
1632.908203	4.056192
1631.913086	26.138288
1630.917969	53.643536
1629.922852	-26.629667
1628.926758	-61.974098
1627.931641	26.507999
1626.935547	-79.574440
1625.939453	-17.155628
1624.942383	-91.370262
1623.946289	-165.434586
1622.949219	181.178207
1621.952148	-3.059556
1620.955078	30.937447
1619.958008	30.867405
1618.959961	146.430222
1617.961914	96.620171
1616.963867	130.902298
1615.965820	154.740753
1614.966797	55.318005
1613.967773	-20.396065
1612.968750	100.667458
1611.969727	88.001396
1610.970703	33.437069
1609.970703	10.383637
1608.970703	79.079727
1607.970703	-74.907753
1606.970703	6.914961
1605.969727	-18.645082
1604.968750	76.242775
1603.967773	48.072060
1602.966797	148.139618
1601.965820	172.283401
1600.963867	117.935387
1599.961914	-116.852661
1598.959961	-152.849472
1597.958008	-84.293396
1596.955078	75.676476
1595.952148	-15.295861
1594.949219	-106.267372
1593.946289	-131.947266
1592.943359	-121.105232
1591.939453	-157.308823
1590.935547	-13.454968
1589.931641	-5.417088
1588.927734	70.388512
1587.922852	93.929008
1586.917969	62.625912
1585.913086	96.445000
1584.908203	36.332119
1583.903320	10.045201
1582.897461	98.333199
1581.891602	186.496323
1580.885742	167.750259
1579.879883	159.335724
1578.873047	231.532852
1577.866211	217.709900
1576.859375	175.167374
1575.852539	231.401642
1574.845703	16.994610
1573.837891	135.435806
1572.830078	282.313599
1571.822266	176.874207
1570.814453	331.246216
1569.805664	215.213425
1568.796875	75.731201
1567.788086	156.942505
1566.779297	12.091492
1565.769531	194.273804
1564.760742	15.480458
1563.750977	220.678574
1562.741211	155.843201
1561.730469	41.619064
1560.720703	-0.080599
1559.709961	144.771622
1558.699219	292.014862
1557.688477	187.673187
1556.676758	36.595139
1555.666016	139.304031
1554.654297	291.030884
1553.642578	178.435623
1552.629883	143.403152
1551.618164	248.004044
1550.605469	160.922562
1549.592773	239.303864
1548.580078	198.520294
1547.566406	188.632141
1546.552734	26.056168
1545.540039	139.983231
1544.525391	194.262650
1543.511719	155.352890
1542.498047	188.636505
1541.483398	28.048250
1540.468750	-3.520223
1539.453125	-86.865288
1538.438477	82.613609
1537.422852	-21.667864
1536.407227	23.574354
1535.391602	-55.165989
1534.375977	139.323669
1533.359375	-6.757497
1532.342773	30.084867
1531.326172	-56.946289
1530.309570	25.959953
1529.292969	67.460258
1528.275391	188.622971
1527.257813	-14.860748
1526.240234	-184.942978
1525.222656	-61.689510
1524.204102	182.296738
1523.185547	104.436699
1522.166992	54.753098
1521.148438	-82.493980
1520.128906	132.397354
1519.110352	125.990654
1518.090820	134.851364
1517.071289	-15.742505
1516.050781	-45.688587
1515.031250	-152.809235
1514.010742	-46.910549
1512.990234	-74.696228
1511.968750	-30.752743
1510.948242	218.328766
1509.926758	-7.475509
1508.905273	23.180744
1507.883789	17.783731
1506.862305	9.689328
1505.839844	-47.249535
1504.817383	-101.734726
1503.794922	46.092171
1502.772461	24.650162
1501.749023	-117.297043
1500.726563	78.703285
1499.703125	259.123260
1498.678711	78.435852
1497.655273	89.637062
1496.630859	215.832687
1495.607422	139.789230
1494.582031	32.952099
1493.557617	84.576698
1492.533203	148.845276
1491.507813	394.420135
1490.482422	215.618515
1489.457031	103.204536
1488.430664	164.397888
1487.405273	322.504517
1486.378906	204.705109
1485.352539	403.358002
1484.325195	469.115204
1483.298828	481.178619
1482.271484	498.230591
1481.244141	466.726654
1480.216797	572.828064
1479.188477	602.306641
1478.161133	517.007690
1477.132813	615.109436
1476.104492	639.205627
1475.075195	754.890137
1474.046875	732.948303
1473.017578	782.210327
1471.988281	1131.730103
1470.958984	1155.288208
1469.928711	1255.080566
1468.898438	1199.592407
1467.869141	1423.825317
1466.837891	1447.002563
1465.807617	1650.608521
1464.776367	1592.271973
1463.746094	1724.491699
1462.714844	1749.884888
1461.682617	1729.481689
1460.651367	1742.059448
1459.619141	2013.532959
1458.586914	1891.403320
1457.554688	2236.230225
1456.522461	2025.213379
1455.489258	2009.557983
1454.456055	2130.821045
1453.422852	2262.139648
1452.389648	2324.919434
1451.355469	1956.758911
1450.321289	2257.696777
1449.287109	2436.873047
1448.252930	2446.242920
1447.218750	2182.090820
1446.183594	2409.190674
1445.148438	2405.827637
1444.113281	2346.772461
1443.078125	2161.219238
1442.041992	2124.969482
1441.005859	2086.195557
1439.969727	2095.472900
1438.933594	2071.877197
1437.897461	1987.628052
1436.860352	1865.496094
1435.823242	1680.256104
1434.786133	1545.616577
1433.748047	1405.975586
1432.710938	1190.670898
1431.672852	1076.425903
1430.634766	969.811096
1429.596680	800.177368
1428.557617	774.408447
1427.518555	743.623840
1426.479492	647.312805
1425.440430	543.500854
1424.401367	674.162720
1423.361328	499.868683
1422.321289	355.910889
1421.281250	418.591095
1420.241211	325.140778
1419.200195	423.102051
1418.159180	526.092957
1417.118164	470.525574
1416.077148	253.986786
1415.035156	389.757996
1413.994141	145.748749
1412.952148	175.963440
1411.910156	88.053009
1410.867188	125.891777
1409.825195	151.212051
1408.782227	83.603523
1407.739258	119.065453
1406.695313	169.623703
1405.652344	210.186798
1404.608398	127.779335
1403.564453	191.031158
1402.520508	158.970245
1401.475586	89.347252
1400.431641	205.430298
1399.386719	216.202530
1398.341797	86.646866
1397.295898	72.504379
1396.250977	40.910690
1395.205078	207.319153
1394.159180	-4.501562
1393.112305	21.745472
1392.066406	-12.021617
1391.019531	-95.768883
1389.972656	188.498474
1388.925781	34.846180
1387.877930	146.507019
1386.831055	43.120808
1385.783203	19.872578
1384.735352	-40.778572
1383.686523	-128.819366
1382.638672	43.168537
1381.589844	-79.648796
1380.541016	34.977314
1379.492188	14.791064
1378.442383	-85.199814
1377.392578	-2.824132
1376.342773	-135.020416
1375.292969	-142.302399
1374.243164	87.509529
1373.192383	67.899979
1372.141602	-93.733925
1371.090820	14.051982
1370.039063	-45.113911
1368.988281	-223.756531
1367.936523	-6.090533
1366.884766	74.588203
1365.833008	-1.556597
1364.780273	176.391907
1363.727539	117.887421
1362.674805	201.374847
1361.622070	177.940628
1360.569336	75.018875
1359.515625	-32.731026
1358.461914	-13.509346
1357.408203	249.449936
1356.353516	171.880676
1355.299805	64.642555
1354.245117	74.324997
1353.190430	290.280762
1352.134766	339.860229
1351.080078	280.293182
1350.024414	268.021332
1348.968750	419.665497
1347.913086	410.076355
1346.856445	417.962067
1345.800781	557.414551
1344.744141	605.167419
1343.686523	945.540405
1342.629883	867.009338
1341.572266	699.411072
1340.514648	943.262695
1339.457031	986.488831
1338.399414	972.853088
1337.340820	880.103455
1336.282227	876.619751
1335.223633	702.488647
1334.165039	711.643555
1333.106445	792.646606
1332.046875	678.339050
1330.987305	715.025696
1329.926758	875.411194
1328.867188	548.940857
1327.806641	702.104309
1326.746094	558.850525
1325.685547	754.157532
1324.625000	850.713257
1323.563477	846.107544
1322.501953	863.829834
1321.440430	1024.787720
1320.378906	818.157410
1319.316406	1031.070923
1318.253906	960.384460
1317.191406	870.108948
1316.128906	826.817993
1315.065430	862.516968
1314.001953	853.952087
1312.938477	1037.652832
1311.875000	856.850952
1310.811523	757.492798
1309.747070	894.625183
1308.682617	972.725098
1307.618164	735.899170
1306.552734	764.991333
1305.488281	791.713257
1304.422852	1165.276367
1303.356445	978.179932
1302.291016	1005.127258
1301.224609	835.543030
1300.159180	1051.898804
1299.091797	848.172974
1298.025391	890.235535
1296.958984	949.560730
1295.891602	930.388611
1294.824219	827.863647
1293.755859	892.335449
1292.688477	679.636597
1291.620117	837.494751
1290.551758	656.951538
1289.483398	773.234192
1288.414063	749.827454
1287.344727	709.357483
1286.275391	744.940186
1285.206055	802.633911
1284.136719	551.793640
1283.066406	702.702209
1281.996094	545.170044
1280.925781	595.816833
1279.855469	565.764221
1278.784180	606.741516
1277.712891	628.203247
1276.641602	838.016174
1275.569336	681.082642
1274.498047	780.932556
1273.425781	946.783142
1272.353516	782.792725
1271.281250	728.855286
1270.208008	806.876282
1269.134766	1065.598755
1268.061523	1170.479126
1266.988281	962.982788
1265.914063	816.630493
1264.839844	814.323242
1263.765625	1007.180603
1262.691406	875.698975
1261.617188	927.161987
1260.541992	949.400269
1259.466797	1139.811646
1258.391602	894.097473
1257.315430	918.895264
1256.239258	958.333069
1255.163086	934.493225
1254.086914	1059.179810
1253.010742	1076.770996
1251.933594	904.613464
1250.856445	1031.759766
1249.779297	1017.827393
1248.701172	923.695190
1247.624023	900.127075
1246.545898	1058.869507
1245.467773	955.149963
1244.388672	926.805237
1243.310547	709.055115
1242.231445	785.230286
1241.152344	790.988647
1240.072266	949.669128
1238.993164	853.503052
1237.913086	793.784180
1236.833008	843.251343
1235.751953	807.832458
1234.671875	699.705017
1233.590820	586.783936
1232.509766	810.765137
1231.427734	826.288391
1230.346680	677.090759
1229.264648	464.995453
1228.182617	451.531342
1227.100586	542.159729
1226.017578	499.635651
1224.934570	614.399170
1223.851563	366.244537
1222.768555	597.058960
1221.684570	298.221436
1220.601563	550.682068
1219.516602	355.888794
1218.432617	313.398438
1217.348633	345.801025
1216.263672	392.662140
1215.178711	311.501038
1214.093750	329.337738
1213.007813	383.349121
1211.921875	191.169739
1210.835938	418.846039
1209.750000	545.086548
1208.663086	608.541687
1207.577148	522.456055
1206.490234	605.109558
1205.402344	490.079834
1204.315430	377.474915
1203.227539	298.608765
1202.139648	248.640762
1201.051758	256.442596
1199.962891	276.237823
1198.875000	84.192566
1197.786133	50.997448
1196.696289	140.460648
1195.607422	83.128456
1194.517578	-72.812622
1193.427734	57.347004
1192.337891	-64.966125
1191.247070	84.258469
1190.157227	77.209160
1189.066406	-13.957138
1187.974609	132.597168
1186.883789	103.772720
1185.791992	-40.308002
1184.700195	-234.775726
1183.608398	-71.736000
1182.515625	-26.362144
1181.423828	-206.491226
1180.331055	85.720528
1179.238281	56.536297
1178.144531	65.644905
1177.050781	153.752060
1175.957031	2.212333
1174.863281	193.143051
1173.768555	199.555145
1172.674805	225.047211
1171.580078	-36.733986
1170.484375	10.193993
1169.389648	-36.264168
1168.293945	58.334869
1167.198242	-160.417694
1166.102539	-20.557669
1165.005859	-29.017780
1163.910156	-87.726578
1162.813477	63.744129
1161.715820	200.739258
1160.619141	60.603207
1159.521484	8.783352
1158.423828	-23.995567
1157.326172	253.378281
1156.227539	263.344910
1155.128906	163.508255
1154.030273	108.946022
1152.931641	92.475250
1151.832031	13.956665
1150.733398	71.228294
1149.632813	61.678532
1148.533203	-43.224133
1147.433594	28.065643
1146.333008	20.669130
1145.232422	-29.652641
1144.130859	-39.578297
1143.030273	2.763580
1141.928711	9.320557
1140.827148	-50.797310
1139.724609	34.063213
1138.623047	-99.889839
1137.520508	-5.715220
1136.417969	93.085220
1135.314453	118.114731
1134.211914	259.426758
1133.108398	220.131042
1132.004883	316.082581
1130.900391	592.279907
1129.796875	441.165924
1128.692383	529.633972
1127.586914	383.174438
1126.482422	507.019653
1125.376953	557.232605
1124.271484	635.783325
1123.166016	446.453400
1122.060547	626.701233
1120.954102	352.028015
1119.847656	430.227295
1118.741211	505.944061
1117.633789	373.256500
1116.526367	321.007324
1115.418945	190.630661
1114.311523	389.010925
1113.204102	383.854797
1112.095703	307.695343
1110.987305	245.675507
1109.877930	486.084137
1108.769531	501.868073
1107.660156	656.927551
1106.550781	707.936157
1105.441406	621.912231
1104.331055	557.095703
1103.220703	751.825378
1102.110352	741.133484
1101.000000	586.488647
1099.888672	750.208679
1098.777344	779.394592
1097.666016	964.076660
1096.553711	887.013977
1095.442383	849.981323
1094.330078	881.208862
1093.217773	787.543091
1092.104492	851.603394
1090.991211	755.504883
1089.877930	798.243896
1088.764648	690.319641
1087.651367	850.555542
1086.537109	770.772034
1085.422852	698.025146
1084.308594	789.808228
1083.193359	886.190796
1082.078125	731.066772
1080.962891	641.739319
1079.847656	698.016357
1078.731445	655.596191
1077.615234	681.227539
1076.499023	561.291687
1075.382813	549.302795
1074.265625	506.775421
1073.148438	696.415588
1072.031250	421.661285
1070.914063	529.108704
1069.795898	530.998047
1068.677734	338.368469
1067.559570	567.469604
1066.440430	559.875427
1065.321289	521.814880
1064.202148	560.998474
1063.083008	639.923889
1061.962891	522.227722
1060.843750	568.327148
1059.723633	385.168579
1058.602539	496.696014
1057.482422	421.138275
1056.361328	481.151703
1055.239258	384.556274
1054.118164	358.084869
1052.996094	572.174988
1051.874023	480.261871
1050.751953	407.058105
1049.629883	518.268616
1048.506836	207.059250
1047.383789	355.577209
1046.260742	422.391632
1045.136719	308.745514
1044.012695	468.091461
1042.888672	257.182373
1041.764648	318.829407
1040.639648	327.340485
1039.515625	279.963226
1038.389648	255.892365
1037.264648	248.149643
1036.138672	424.292938
1035.012695	430.501617
1033.886719	366.931732
1032.760742	289.456238
1031.633789	486.426819
1030.506836	560.113586
1029.379883	445.525177
1028.251953	335.657898
1027.124023	302.536713
1025.996094	72.035469
1024.868164	-97.949516
1023.739258	50.231529
1022.610352	-22.119270
1021.481445	3.063345
1020.352539	-64.524506
1019.222656	-125.085464
1018.092773	-67.310730
1016.962891	41.487000
1015.832031	-16.607685
1014.702148	45.879025
1013.571289	330.790375
1012.439453	99.101845
1011.308594	430.288910
1010.176758	212.687271
1009.044922	344.748810
1007.912109	321.761566
1006.780273	611.176086
1005.647461	814.933899
1004.514648	1536.646851
1003.380859	2087.004639
1002.247070	2045.468140
1001.113281	1689.750244
999.979492	1001.590698
998.845703	544.799744
997.710938	466.999725
996.576172	246.175964
995.440430	34.761532
994.305664	146.592148
993.169922	156.936783
992.033203	-88.666725
990.897461	41.807251
989.760742	-46.714691
988.624023	58.504055
987.487305	-39.021458
986.350586	126.224777
985.212891	-180.689865
984.075195	-146.562363
982.936523	-54.805683
981.798828	103.756683
980.660156	-48.312767
979.521484	57.452198
978.381836	-39.139450
977.242188	-43.604111
976.102539	122.159927
974.962891	198.310028
973.823242	28.656851
972.682617	130.272369
971.541992	248.025330
970.400391	46.647049
969.259766	263.298065
968.118164	222.894165
966.976563	-7.836095
965.833984	16.297869
964.691406	-5.336934
963.548828	193.284729
962.406250	233.745651
961.262695	88.652687
960.120117	221.009293
958.976563	355.709106
957.832031	82.780418
956.688477	84.878326
955.543945	100.829605
954.398438	318.300140
953.253906	-43.123100
952.108398	78.440903
950.962891	19.386833
949.817383	-89.821045
948.670898	89.186592
947.524414	87.678040
946.377930	170.838150
945.231445	276.928894
944.083984	8.532764
942.936523	-10.724128
941.789063	152.778473
940.640625	152.005096
939.493164	101.159843
938.343750	207.866867
937.195313	118.512726
936.045898	325.744598
934.897461	209.300705
933.747070	138.619797
932.597656	188.859467
931.447266	31.904888
930.296875	-13.254227
929.146484	69.240227
927.995117	170.033234
926.843750	168.491013
925.692383	310.419800
924.541016	-2.550019
923.388672	207.828369
922.236328	-134.278595
921.083984	12.629460
919.931641	-154.032059
918.778320	-143.267075
917.625000	26.623466
916.470703	33.042023
915.317383	55.470562
914.163086	-55.917057
913.008789	73.424309
911.853516	-33.138771
910.698242	44.202244
909.542969	37.713951
908.387695	-38.941593
907.231445	88.562378
906.076172	-24.099741
904.918945	-50.495136
903.762695	-126.602882
902.605469	60.132309
901.448242	9.161440
900.291016	-179.752136
899.133789	56.972282
897.975586	-120.336174
896.817383	-14.715286
895.658203	-26.630753
894.500000	90.425583
893.340820	74.172226
892.180664	-73.039581
891.021484	35.207863
889.861328	5.721340
888.701172	41.830383
887.541016	66.726654
886.379883	48.819828
885.218750	292.775024
884.057617	24.579727
882.895508	-209.567230
881.734375	34.532589
880.572266	190.680084
879.409180	74.114761
878.247070	189.776749
877.083984	134.249451
875.920898	279.278259
874.756836	257.684357
873.592773	227.166000
872.428711	142.713333
871.264648	-40.640598
870.100586	-46.120586
868.935547	362.306580
867.770508	69.042923
866.604492	86.212509
865.438477	155.122482
864.272461	-25.361242
863.106445	185.175095
861.940430	191.281937
860.773438	244.591293
859.606445	286.697083
858.438477	331.074127
857.271484	299.175964
856.103516	446.798309
854.934570	531.595154
853.766602	519.964050
852.597656	553.208801
851.428711	546.126038
850.259766	599.568787
849.089844	444.688782
847.919922	305.579468
846.750000	388.217926
845.579102	157.451157
844.408203	284.881348
843.237305	215.368393
842.066406	128.003571
840.894531	143.564514
839.722656	159.122208
838.550781	174.674164
837.377930	172.345703
836.206055	107.451111
835.033203	227.985657
833.859375	96.110939
832.686523	167.453796
831.512695	336.969421
830.337891	267.614349
829.164063	307.590729
827.989258	517.055847
826.814453	358.445984
825.639648	304.671936
824.463867	322.229034
823.288086	45.594753
822.112305	310.440582
820.935547	62.836113
819.759766	40.217373
818.583008	84.366402
817.405273	186.329697
816.228516	-90.098976
815.050781	-8.254916
813.872070	-108.876717
812.694336	10.638306
811.515625	-167.852936
810.336914	84.877670
809.158203	44.113258
807.978516	85.514061
806.798828	-117.480644
805.619141	5.976853
804.438477	-97.124176
803.258789	157.088577
802.077148	38.339485
800.896484	-95.956757
799.714844	-183.680237
798.534180	-60.788059
797.351563	42.027573
796.169922	-19.294294
794.987305	-127.191658
793.804688	6.347166
792.622070	13.501451
791.438477	-3.781711
790.254883	80.689423
789.071289	-12.018033
787.886719	87.737312
786.702148	218.327271
785.517578	262.514435
784.333008	222.570313
783.147461	312.980896
781.961914	345.796295
780.776367	455.837006
779.590820	318.324921
778.404297	194.039017
777.217773	199.985001
776.030273	227.910583
774.843750	213.793350
773.656250	177.525757
772.467773	97.063309
771.280273	184.145020
770.091797	249.043961
768.903320	243.275681
767.714844	144.854797
766.525391	238.067993
765.335938	185.758453
764.146484	307.352142
762.956055	303.295868
761.765625	263.924530
760.575195	305.900665
759.384766	297.156342
758.193359	385.106201
757.001953	162.845520
755.810547	369.318359
754.618164	261.279144
753.425781	366.358795
752.233398	464.704773
751.041016	145.577866
749.847656	307.433685
748.654297	163.952637
747.460938	360.670135
746.266602	348.737122
745.072266	402.542450
743.877930	366.309326
742.683594	211.593979
741.488281	256.378479
740.292969	239.689957
739.097656	227.314362
737.901367	144.764084
736.705078	-27.622831
735.508789	27.736721
734.311523	271.278961
733.115234	160.059662
731.917969	160.428741
730.719727	226.365906
729.522461	224.407883
728.324219	152.419159
727.125977	296.839355
725.926758	303.441742
724.727539	296.880005
723.528320	200.701797
722.329102	198.441086
721.128906	287.851654
719.928711	298.587585
718.728516	363.846100
717.528320	343.939697
716.327148	302.194489
715.125977	330.235565
713.923828	388.765045
712.722656	508.285248
711.520508	174.390808
710.317383	45.463646
709.115234	236.822662
707.912109	208.105438
706.708984	188.105286
705.505859	107.155472
704.301758	337.476715
703.097656	241.300873
701.893555	116.895744
700.688477	325.320923
699.483398	-40.385159
698.278320	-16.776043
697.073242	95.951126
695.867188	-73.829666
694.661133	62.799744
693.455078	56.048328
692.248047	8.075160
691.041016	125.141922
689.833984	51.199577
688.626953	-0.971873
687.418945	-50.908836
686.210938	79.235863
685.002930	-53.003181
683.793945	46.825718
682.584961	-22.391630
681.375977	-67.689346
680.166992	-73.918083
678.957031	0.047302
677.747070	58.879982
676.537109	41.975903
675.326172	-102.551857
674.115234	-134.433151
672.904297	54.417854
671.692383	128.618668
670.481445	77.435013
669.269531	60.929035
668.056641	14.238516
666.844727	-43.171665
665.631836	113.376373
664.417969	71.215904
663.205078	42.091885
661.991211	6.566380
660.777344	-108.740349
659.563477	-215.307007
658.348633	-116.827263
657.133789	20.479065
655.918945	43.487633
654.703125	51.440243
653.488281	-123.769394
652.272461	-5.812069
651.055664	21.644239
649.839844	12.496605
648.623047	-35.384083
647.405273	132.049484
646.188477	-32.040627
644.970703	178.355560
643.752930	281.081055
642.535156	347.177002
641.316406	206.788834
640.097656	100.824120
638.878906	209.791824
637.659180	7.072592
636.439453	-40.944550
635.219727	97.836121
634.000000	83.995918
632.779297	14.232516
631.558594	204.082550
630.337891	140.493073
629.116211	27.429445
627.894531	-25.702883
626.672852	11.057117
625.451172	8.994755
624.228516	158.878632
623.005859	154.147095
621.783203	61.299290
620.559570	353.733826
619.336914	281.664917
618.112305	254.232574
616.888672	25.229776
615.664063	-5.063042
614.439453	86.167160
613.214844	10.046206
611.989258	-98.623878
610.764648	-141.498016
609.538086	-67.366699
608.312500	-53.709789
607.085938	44.752880
605.859375	44.228909
604.632813	55.793312
