# Supplementary material for: Raman spectroscopy accurately differentiates mucosal healing from non-healing and biochemical changes following biological therapy in inflammatory bowel disease
Source: PLoS One. 2021 Jun 2;16(6):e0252210. doi: 10.1371/journal.pone.0252210 (PMC8172032; doi:10.1371/journal.pone.0252210)
Supplement: S5 Dataset — (ZIP) [file pone.0252210.s007.zip › CD Active inflammation/OC008-1 post treat_BL sub CR removed_16__X_-35159.8__Y_4586.25__Z_-768.786__Time_181.txt]

1714.715820	158.833832
1713.739258	-9.575659
1712.762695	-71.022583
1711.785156	243.264145
1710.808594	48.419369
1709.831055	146.136108
1708.853516	-157.777603
1707.875000	-222.767593
1706.897461	-38.180302
1705.918945	77.064651
1704.940430	-26.859648
1703.960938	121.263397
1702.982422	39.661522
1702.002930	-121.757469
1701.023438	-175.646820
1700.043945	-162.186218
1699.063477	41.534920
1698.083984	160.151871
1697.103516	22.609808
1696.123047	11.204587
1695.141602	34.994289
1694.161133	-92.905479
1693.179688	-193.571762
1692.198242	-48.086620
1691.216797	84.510468
1690.234375	116.143250
1689.251953	60.259022
1688.269531	95.611008
1687.287109	62.153202
1686.304688	77.230827
1685.321289	226.066238
1684.337891	433.995667
1683.354492	312.030243
1682.371094	-30.407139
1681.387695	96.509369
1680.403320	343.679932
1679.418945	205.338715
1678.434570	354.992279
1677.449219	316.193817
1676.464844	206.160721
1675.479492	211.034119
1674.494141	320.124054
1673.507813	349.928162
1672.522461	311.177948
1671.536133	461.584229
1670.549805	567.289795
1669.563477	721.269653
1668.576172	708.399780
1667.589844	573.963867
1666.602539	777.122131
1665.615234	967.429810
1664.626953	1006.922241
1663.639648	996.524841
1662.651367	1084.711548
1661.663086	879.083801
1660.674805	581.267029
1659.685547	927.944763
1658.696289	1108.038574
1657.707031	877.980042
1656.717773	1029.804443
1655.728516	890.794739
1654.738281	445.239594
1653.748047	680.424683
1652.757813	773.074158
1651.767578	649.214661
1650.777344	615.747742
1649.786133	273.356354
1648.794922	457.561707
1647.803711	330.239807
1646.811523	364.535309
1645.820313	79.587486
1644.828125	370.882416
1643.835938	163.382370
1642.843750	112.097656
1641.850586	380.543762
1640.857422	-44.752033
1639.864258	113.517365
1638.871094	74.244934
1637.877930	74.882217
1636.883789	-8.526521
1635.889648	-17.774256
1634.895508	-13.526728
1633.901367	-72.203598
1632.906250	-130.564133
1631.912109	-38.487190
1630.916992	-138.376068
1629.920898	-211.628128
1628.925781	-24.024368
1627.929688	47.980858
1626.934570	-108.642525
1625.937500	-264.966797
1624.941406	86.516342
1623.945313	4.312980
1622.948242	158.912521
1621.951172	232.205521
1620.954102	106.014587
1619.956055	405.585693
1618.958984	261.432129
1617.960938	156.909012
1616.962891	65.739960
1615.963867	255.581985
1614.965820	-21.508034
1613.966797	-12.396050
1612.967773	-165.734009
1611.968750	-43.542698
1610.968750	-120.500069
1609.969727	-47.894276
1608.969727	-6.640323
1607.969727	-36.015636
1606.968750	144.263474
1605.968750	-18.459087
1604.967773	20.572773
1603.966797	117.266937
1602.965820	237.558243
1601.963867	-175.854797
1600.962891	-178.335907
1599.960938	25.848797
1598.958984	-143.883133
1597.956055	-146.190063
1596.954102	128.585556
1595.951172	-48.751328
1594.948242	-165.888580
1593.945313	-110.564514
1592.941406	46.594315
1591.938477	-169.613907
1590.934570	-12.473336
1589.930664	29.787388
1588.925781	-149.727417
1587.921875	41.225967
1586.916992	336.398926
1585.912109	16.119808
1584.907227	230.334595
1583.901367	181.212448
1582.896484	126.874588
1581.890625	142.859818
1580.884766	317.672729
1579.877930	294.471008
1578.872070	213.962372
1577.865234	560.283386
1576.858398	521.277100
1575.851563	180.439117
1574.843750	328.679260
1573.836914	214.141861
1572.829102	47.578571
1571.821289	231.924942
1570.812500	267.975616
1569.804688	153.231323
1568.795898	251.457199
1567.787109	284.618744
1566.778320	525.398010
1565.768555	176.671768
1564.758789	482.052490
1563.750000	465.430573
1562.739258	669.217957
1561.729492	294.396942
1560.718750	140.042542
1559.708984	169.720734
1558.698242	300.353912
1557.686523	213.110916
1556.675781	154.285400
1555.664063	108.303146
1554.652344	401.485718
1553.640625	453.602356
1552.628906	329.523956
1551.616211	39.708931
1550.603516	238.946518
1549.590820	492.285614
1548.578125	305.658020
1547.565430	343.948730
1546.551758	206.258591
1545.538086	332.135681
1544.524414	106.340324
1543.510742	87.191475
1542.496094	383.043610
1541.481445	123.340286
1540.466797	212.178101
1539.452148	161.417374
1538.437500	193.111877
1537.421875	118.826698
1536.406250	90.852280
1535.390625	-32.708530
1534.374023	98.916191
1533.358398	379.866302
1532.341797	44.459702
1531.325195	67.255539
1530.308594	229.011368
1529.291016	202.475296
1528.274414	119.136772
1527.256836	-64.763634
1526.238281	-1.618945
1525.220703	303.282135
1524.202148	136.970505
1523.184570	217.556625
1522.166016	79.297470
1521.146484	141.511353
1520.127930	74.991508
1519.108398	118.859451
1518.088867	52.036659
1517.069336	265.144897
1516.049805	-115.406914
1515.029297	-59.354202
1514.008789	-62.544159
1512.988281	-73.595009
1511.967773	87.168068
1510.946289	-201.379395
1509.925781	-200.038177
1508.904297	-80.874649
1507.882813	-138.865631
1506.860352	-73.930832
1505.838867	-160.400909
1504.816406	37.475185
1503.793945	76.254654
1502.770508	12.388546
1501.748047	-195.013046
1500.724609	-118.252686
1499.701172	-5.827103
1498.677734	29.618893
1497.654297	-57.920780
1496.629883	66.773964
1495.605469	-200.081970
1494.581055	-103.814857
1493.556641	-38.403252
1492.531250	-180.225037
1491.505859	-94.658386
1490.480469	16.296755
1489.455078	-8.318479
1488.429688	-61.142612
1487.403320	92.754692
1486.376953	371.564362
1485.350586	-102.838326
1484.324219	257.318390
1483.296875	252.349289
1482.270508	-0.143874
1481.243164	216.595123
1480.214844	305.630829
1479.187500	318.065643
1478.159180	511.327179
1477.130859	227.914215
1476.102539	145.780380
1475.074219	501.670319
1474.044922	561.910034
1473.015625	662.768250
1471.986328	679.495544
1470.957031	818.283936
1469.927734	918.764893
1468.897461	922.441956
1467.867188	837.027527
1466.836914	1099.918945
1465.806641	1202.470215
1464.775391	1294.725830
1463.744141	1264.902344
1462.712891	1334.106079
1461.681641	1415.917847
1460.649414	1462.065430
1459.618164	1396.442993
1458.585938	1538.917480
1457.552734	1201.624390
1456.520508	1630.686646
1455.487305	1699.289429
1454.455078	1554.802002
1453.420898	1635.967896
1452.387695	1547.228760
1451.354492	1696.735962
1450.320313	1574.994385
1449.286133	1445.672363
1448.251953	1850.817749
1447.216797	1815.118774
1446.182617	1465.484375
1445.147461	1751.311768
1444.112305	1401.787231
1443.076172	1598.899780
1442.041016	1411.427612
1441.004883	1461.744385
1439.968750	1506.975830
1438.932617	1435.894287
1437.895508	1334.494385
1436.858398	1084.050293
1435.821289	1177.308960
1434.784180	1134.136108
1433.747070	1090.993408
1432.708984	982.217468
1431.670898	979.519836
1430.632813	658.854187
1429.594727	545.244629
1428.556641	565.406494
1427.517578	414.063263
1426.478516	381.324646
1425.439453	499.892365
1424.399414	205.064072
1423.359375	215.310715
1422.320313	291.110840
1421.279297	9.204406
1420.239258	175.739014
1419.199219	100.541618
1418.158203	-32.492260
1417.117188	-9.386249
1416.075195	-21.481096
1415.034180	-93.873642
1413.992188	-47.989822
1412.950195	-7.095768
1411.908203	126.859505
1410.866211	79.848831
1409.823242	-29.915586
1408.780273	227.241180
1407.737305	29.711782
1406.694336	121.138878
1405.650391	4.189926
1404.606445	-14.735945
1403.562500	154.650299
1402.518555	-19.711946
1401.474609	9.278785
1400.429688	-11.836733
1399.384766	-103.070084
1398.339844	109.170334
1397.294922	-69.602013
1396.249023	-62.785595
1395.203125	279.843872
1394.157227	301.797760
1393.111328	103.456596
1392.064453	-9.589553
1391.018555	105.321793
1389.971680	57.591927
1388.923828	19.978460
1387.876953	135.098236
1386.829102	50.171429
1385.781250	-9.608204
1384.733398	-114.256920
1383.685547	-16.291025
1382.636719	-128.186218
1381.587891	59.889389
1380.539063	-116.693909
1379.490234	-20.878340
1378.440430	-264.567017
1377.391602	78.600410
1376.341797	22.408470
1375.291016	150.987381
1374.241211	-244.231003
1373.190430	124.024719
1372.139648	-56.342667
1371.088867	40.216496
1370.038086	-177.197403
1368.986328	-55.500412
1367.934570	101.151009
1366.882813	13.749727
1365.831055	-118.311035
1364.778320	113.310799
1363.726563	250.382156
1362.673828	-75.397690
1361.620117	-40.129467
1360.567383	-47.025623
1359.513672	147.656708
1358.459961	48.968609
1357.406250	-84.353264
1356.352539	-85.751976
1355.297852	121.709122
1354.243164	209.959351
1353.188477	39.975456
1352.133789	155.784927
1351.078125	217.045471
1350.023438	112.108116
1348.966797	349.813263
1347.911133	391.541199
1346.855469	182.832504
1345.798828	443.089417
1344.742188	579.386292
1343.685547	271.998383
1342.627930	720.826294
1341.571289	629.394531
1340.513672	909.750610
1339.456055	709.587219
1338.397461	670.602234
1337.339844	839.746643
1336.281250	669.820984
1335.222656	636.214417
1334.163086	602.746277
1333.104492	824.223877
1332.044922	469.473999
1330.985352	621.904663
1329.925781	423.355225
1328.865234	511.717651
1327.805664	639.715881
1326.745117	678.837769
1325.684570	401.914612
1324.623047	433.909088
1323.561523	705.501648
1322.500977	690.778625
1321.438477	969.843201
1320.376953	676.502502
1319.314453	706.552673
1318.252930	638.068481
1317.189453	675.748413
1316.126953	814.608887
1315.064453	623.269348
1314.000977	693.318481
1312.937500	608.251648
1311.874023	865.696655
1310.809570	544.455322
1309.745117	809.413269
1308.680664	798.688477
1307.616211	716.717163
1306.551758	359.334106
1305.486328	585.185242
1304.420898	872.528564
1303.355469	618.933044
1302.289063	822.773438
1301.223633	650.612915
1300.157227	409.827148
1299.090820	866.919617
1298.023438	498.675568
1296.957031	454.825134
1295.889648	393.903046
1294.822266	509.824371
1293.754883	561.989990
1292.686523	712.357300
1291.618164	524.260925
1290.549805	584.019775
1289.481445	670.811890
1288.413086	684.118103
1287.343750	859.245850
1286.274414	512.499939
1285.205078	643.665894
1284.134766	554.435974
1283.064453	489.810120
1281.995117	515.873840
1280.923828	515.072937
1279.853516	514.350830
1278.782227	315.543457
1277.710938	317.456879
1276.639648	368.345215
1275.568359	512.185303
1274.496094	538.701233
1273.423828	367.329620
1272.351563	455.076538
1271.279297	467.125763
1270.206055	601.332458
1269.132813	603.695435
1268.059570	686.668030
1266.986328	830.674255
1265.913086	823.392029
1264.838867	842.994995
1263.764648	538.266968
1262.689453	682.379761
1261.615234	719.212769
1260.540039	904.748352
1259.464844	615.076599
1258.389648	868.851990
1257.313477	1022.691895
1256.238281	959.774170
1255.162109	748.405640
1254.085938	707.551270
1253.008789	1024.477051
1251.931641	832.796265
1250.854492	865.016846
1249.777344	792.676147
1248.700195	615.842529
1247.622070	891.249023
1246.543945	619.733337
1245.465820	681.239075
1244.387695	730.590515
1243.308594	697.358582
1242.229492	484.470917
1241.150391	793.632690
1240.071289	816.271851
1238.991211	783.098083
1237.911133	674.739990
1236.831055	750.774109
1235.750977	681.280579
1234.669922	682.129395
1233.588867	881.736328
1232.507813	994.013672
1231.426758	931.795776
1230.344727	821.155579
1229.262695	821.960205
1228.180664	716.221619
1227.098633	925.209656
1226.015625	679.106750
1224.933594	873.470947
1223.849609	596.014893
1222.766602	693.538391
1221.683594	708.790405
1220.599609	313.050903
1219.515625	533.778992
1218.430664	288.024231
1217.346680	187.309830
1216.261719	229.115448
1215.176758	444.740082
1214.091797	457.445923
1213.005859	315.640045
1211.920898	207.652512
1210.834961	157.582062
1209.748047	336.647949
1208.662109	245.508621
1207.575195	55.520470
1206.488281	359.725006
1205.401367	678.216675
1204.313477	492.960968
1203.225586	274.023041
1202.137695	-43.600330
1201.049805	134.876801
1199.961914	111.021637
1198.873047	-62.087074
1197.784180	-28.233561
1196.695313	-114.727516
1195.605469	-83.382805
1194.515625	-109.811592
1193.425781	-196.380157
1192.335938	-83.474243
1191.246094	62.969616
1190.155273	-86.206276
1189.064453	26.435059
1187.973633	16.500156
1186.881836	-27.100397
1185.790039	-193.154007
1184.698242	-169.612656
1183.606445	2.606839
1182.514648	13.978331
1181.421875	-25.079897
1180.329102	151.600220
1179.236328	-69.771088
1178.142578	80.347473
1177.049805	117.728798
1175.956055	-58.168930
1174.861328	17.407455
1173.767578	217.391449
1172.672852	144.323013
1171.578125	-29.299082
1170.483398	-49.776054
1169.387695	85.179222
1168.291992	9.536490
1167.196289	96.455544
1166.100586	-120.337387
1165.004883	-45.518387
1163.908203	-138.071960
1162.811523	67.968163
1161.714844	-153.687286
1160.617188	109.426331
1159.519531	114.513824
1158.421875	291.379761
1157.324219	95.834587
1156.225586	93.545952
1155.127930	48.256454
1154.028320	172.219025
1152.929688	-54.409073
1151.831055	136.119919
1150.731445	409.895355
1149.631836	-262.384949
1148.531250	-43.576958
1147.431641	-96.421425
1146.331055	5.441768
1145.230469	40.536968
1144.129883	118.382019
1143.028320	205.632477
1141.926758	52.518051
1140.825195	-55.410141
1139.723633	-1.679062
1138.621094	104.251503
1137.518555	-60.868870
1136.416016	-214.102203
1135.313477	-96.528099
1134.209961	256.043945
1133.106445	273.592377
1132.002930	333.793549
1130.898438	562.406250
1129.794922	596.281860
1128.690430	314.558472
1127.585938	623.463013
1126.480469	524.308777
1125.375977	745.180176
1124.270508	738.353638
1123.164063	575.068054
1122.058594	499.455109
1120.952148	551.710876
1119.845703	369.453491
1118.739258	454.740448
1117.631836	222.759933
1116.525391	151.747726
1115.417969	404.821472
1114.309570	234.333603
1113.202148	321.633514
1112.093750	534.135498
1110.985352	280.846954
1109.876953	304.108765
1108.767578	161.923416
1107.658203	390.593384
1106.548828	602.582703
1105.439453	214.742172
1104.329102	525.712891
1103.218750	463.635529
1102.108398	420.419403
1100.998047	320.567841
1099.886719	517.858582
1098.775391	368.432465
1097.664063	334.540802
1096.552734	647.054077
1095.440430	502.296906
1094.328125	583.707153
1093.215820	601.462097
1092.102539	409.620605
1090.990234	274.338593
1089.876953	343.832214
1088.762695	474.434937
1087.649414	108.615257
1086.535156	295.606842
1085.420898	332.008057
1084.306641	302.552826
1083.191406	503.401764
1082.076172	363.444214
1080.960938	345.687683
1079.845703	217.541931
1078.729492	420.505463
1077.613281	658.579102
1076.497070	345.000793
1075.380859	374.133545
1074.263672	325.825409
1073.146484	448.745331
1072.029297	468.433990
1070.912109	28.639193
1069.793945	142.156357
1068.675781	68.169991
1067.557617	151.177917
1066.438477	138.120132
1065.319336	87.610870
1064.200195	264.210419
1063.081055	218.397079
1061.961914	238.133530
1060.841797	211.080566
1059.721680	13.321115
1058.600586	255.266052
1057.480469	319.454346
1056.359375	255.079071
1055.238281	256.185974
1054.116211	131.156723
1052.995117	-0.788253
1051.873047	343.704468
1050.750000	50.734406
1049.627930	222.402634
1048.504883	135.006134
1047.381836	-15.306017
1046.258789	291.637817
1045.134766	111.116058
1044.011719	-3.997130
1042.886719	-49.106148
1041.762695	-124.435982
1040.638672	-64.563660
1039.513672	118.767960
1038.388672	71.531776
1037.262695	124.471352
1036.136719	-85.573334
1035.010742	-225.655289
1033.884766	92.693924
1032.758789	224.880264
1031.631836	36.159214
1030.504883	100.993500
1029.377930	75.214813
1028.250000	-20.206373
1027.122070	-66.729416
1025.994141	-178.196487
1024.866211	-187.369690
1023.737305	-168.612366
1022.608398	-284.413452
1021.479492	-263.173767
1020.350586	-371.786346
1019.220703	-280.805725
1018.090820	-208.338379
1016.960938	-87.138687
1015.830078	10.903048
1014.700195	201.681061
1013.569336	-135.768188
1012.437500	22.689703
1011.306641	16.755070
1010.174805	154.445236
1009.042969	206.522110
1007.910156	596.513794
1006.778320	600.065247
1005.645508	802.622009
1004.512695	1257.234741
1003.378906	1711.730469
1002.245117	1678.415527
1001.111328	1393.339722
999.977539	1094.635254
998.843750	731.500244
997.708984	444.836517
996.574219	299.240662
995.438477	139.966156
994.303711	100.870468
993.167969	260.303284
992.032227	336.735718
990.895508	399.403931
989.758789	120.950645
988.622070	50.179405
987.485352	18.727730
986.348633	277.684265
985.210938	170.410507
984.073242	-141.638977
982.934570	36.936516
981.796875	210.945084
980.658203	281.437469
979.519531	255.391174
978.379883	27.068497
977.240234	-42.360001
976.100586	-15.081351
974.960938	161.703690
973.821289	159.292404
972.680664	418.898590
971.540039	118.082771
970.398438	228.562820
969.257813	130.204651
968.116211	50.373501
966.974609	-59.124638
965.832031	226.137390
964.689453	89.371544
963.546875	42.222431
962.404297	89.211555
961.261719	344.874054
960.118164	279.739014
958.974609	184.976624
957.830078	298.805573
956.686523	421.866333
955.541992	55.086636
954.396484	-36.746342
953.251953	75.235641
952.106445	219.318253
950.960938	-4.772661
949.815430	93.776939
948.668945	48.379631
947.522461	-51.723568
946.375977	140.818390
945.229492	45.551834
944.082031	-60.965893
942.934570	287.075989
941.787109	-58.905254
940.638672	191.075684
939.491211	390.856720
938.342773	373.950134
937.193359	281.908173
936.044922	215.105087
934.895508	153.010757
933.745117	182.226074
932.595703	88.499611
931.445313	22.268486
930.294922	-144.027222
929.144531	245.435608
927.993164	38.416336
926.842773	248.080383
925.690430	27.725904
924.539063	-35.459438
923.386719	-230.414444
922.234375	-291.022217
921.082031	19.028381
919.929688	-43.678108
918.776367	89.151314
917.623047	-109.630630
916.468750	14.267194
915.315430	54.193604
914.161133	-180.464874
913.006836	95.698685
911.851563	-111.442360
910.696289	146.616348
909.541016	30.453175
908.385742	91.279282
907.229492	-72.240791
906.074219	-106.429649
904.916992	-92.932594
903.760742	-228.863876
902.603516	-61.193211
901.446289	158.549713
900.289063	113.431305
899.131836	-37.952740
897.973633	143.390503
896.815430	-43.977192
895.656250	-25.396835
894.498047	-110.762886
893.338867	50.354118
892.178711	157.225632
891.019531	105.952904
889.859375	81.869919
888.699219	-104.733612
887.539063	-227.982956
886.377930	-32.865402
885.216797	-18.317989
884.055664	-53.364479
882.893555	-18.425695
881.732422	-28.565292
880.570313	-196.466370
879.407227	172.183258
878.245117	211.696671
877.082031	-152.030975
875.918945	97.072601
874.754883	156.942154
873.590820	108.749489
872.426758	130.373062
871.262695	217.263580
870.098633	133.156860
868.933594	197.552124
867.768555	356.371094
866.602539	290.327789
865.436523	-171.240082
864.270508	59.487251
863.104492	67.710464
861.938477	163.520844
860.771484	216.628510
859.604492	258.482452
858.436523	185.855301
857.269531	272.557648
856.101563	552.133362
854.932617	214.816223
853.764648	359.711884
852.595703	414.858185
851.426758	375.829285
850.256836	363.688660
849.087891	450.085114
847.917969	211.683395
846.748047	676.413147
845.577148	225.357391
844.406250	248.924393
843.235352	131.484848
842.064453	114.720016
840.892578	138.179688
839.720703	219.715652
838.548828	352.579529
837.375977	411.586700
836.204102	108.560616
835.031250	507.015106
833.857422	244.207565
832.684570	336.454102
831.510742	359.404968
830.335938	395.675110
829.162109	295.764587
827.987305	423.352753
826.812500	575.342957
825.637695	301.356323
824.461914	158.942276
823.286133	413.178314
822.110352	259.511810
820.933594	-1.068458
819.757813	-18.885357
818.580078	326.120850
817.403320	0.914345
816.225586	80.777107
815.048828	-73.087639
813.870117	-180.251694
812.692383	-42.855289
811.513672	34.363617
810.334961	109.229851
809.156250	-38.246212
807.976563	-45.785069
806.796875	-106.725563
805.617188	-189.939957
804.436523	-126.691833
803.255859	-261.108643
802.075195	-31.656288
800.894531	-241.663818
799.712891	-105.683952
798.531250	52.302868
797.349609	41.625957
796.167969	-119.861877
794.985352	62.067791
793.802734	2.341388
792.619141	-86.258018
791.436523	-250.210220
790.252930	-117.557907
789.069336	338.045898
787.884766	213.610733
786.700195	188.667496
785.515625	318.438751
784.331055	251.248718
783.145508	108.823624
781.959961	306.698944
780.774414	214.921753
779.587891	509.653809
778.402344	163.677917
777.215820	144.530228
776.028320	76.720757
774.840820	33.110195
773.654297	-23.828993
772.465820	223.560822
771.278320	228.137253
770.089844	349.461273
768.901367	254.601425
767.711914	230.201797
766.523438	249.774338
765.333984	216.369843
764.143555	383.282349
762.954102	294.616333
761.763672	56.215355
760.573242	44.496784
759.382813	888.540405
758.191406	698.271484
757.000000	508.000580
755.808594	341.913086
754.616211	516.512512
753.423828	499.758270
752.231445	489.515686
751.039063	573.646362
749.845703	642.284729
748.652344	401.252014
747.458984	133.917908
746.264648	413.047699
745.070313	354.113495
743.875977	382.873810
742.680664	418.135071
741.486328	501.548584
740.291016	-35.431740
739.094727	72.034798
737.899414	155.299271
736.703125	155.241287
735.506836	91.630836
734.309570	137.467865
733.112305	194.186630
731.915039	353.688965
730.717773	300.870850
729.519531	79.630867
728.322266	-176.516769
727.123047	253.888062
725.924805	225.081970
724.725586	246.530533
723.526367	69.155022
722.327148	160.500259
721.126953	116.412338
719.926758	316.851746
718.726563	327.314636
717.525391	335.594513
716.325195	247.895615
715.123047	201.690216
713.921875	476.064972
712.719727	399.349182
711.518555	351.032288
710.315430	174.204025
709.113281	276.343475
707.910156	337.092712
706.707031	437.052979
705.502930	151.688171
704.299805	-100.838806
703.095703	-11.571130
701.891602	280.031738
700.686523	236.623322
699.481445	149.818237
698.276367	26.169401
697.071289	-101.690193
695.865234	22.646967
694.659180	-131.054428
693.453125	-17.450583
692.246094	-144.831161
691.039063	-226.465027
689.832031	-273.233185
688.625000	-194.022568
687.416992	-145.111008
686.208984	-83.096130
685.000977	213.187622
683.791992	251.479996
682.583008	-186.930450
681.374023	64.035583
680.164063	-81.419281
678.955078	135.015823
677.745117	-94.565674
676.534180	-124.738907
675.324219	-3.256612
674.113281	161.588165
672.902344	56.091820
671.690430	138.954742
670.478516	1.378972
669.266602	121.268456
668.054688	118.064034
666.841797	-8.147470
665.628906	92.686234
664.416016	53.241650
663.203125	-7.617464
661.989258	22.378860
660.775391	-139.568192
659.561523	37.488316
658.346680	132.646027
657.131836	100.667397
655.916992	-217.923416
654.701172	-14.515668
653.485352	-97.699821
652.269531	-57.872620
651.053711	-24.380407
649.836914	22.167866
648.620117	68.837975
647.403320	51.040245
646.186523	-57.012691
644.968750	35.236969
643.750977	101.751305
642.532227	17.804188
641.314453	189.889603
640.095703	-14.207663
638.875977	140.827927
637.657227	-200.492126
636.437500	238.270142
635.217773	36.857803
633.997070	-24.813932
632.777344	108.957047
631.556641	66.720108
630.335938	140.414902
629.114258	31.749235
627.892578	-216.268341
626.670898	269.202728
625.449219	265.631195
624.226563	6.975924
623.003906	335.549286
621.781250	434.675232
620.557617	180.269135
619.333984	-20.577656
618.110352	275.251312
616.886719	386.734955
615.662109	320.406006
614.437500	7.895593
613.212891	80.349907
611.987305	-24.937925
610.761719	-74.829391
609.536133	50.310940
608.310547	-47.148129
607.083984	126.460533
605.857422	17.686169
604.630859	-157.619278
