# Supplementary material for: Raman spectroscopy accurately differentiates mucosal healing from non-healing and biochemical changes following biological therapy in inflammatory bowel disease
Source: PLoS One. 2021 Jun 2;16(6):e0252210. doi: 10.1371/journal.pone.0252210 (PMC8172032; doi:10.1371/journal.pone.0252210)
Supplement: S5 Dataset — (ZIP) [file pone.0252210.s007.zip › CD Active inflammation/OC024 pre treatment-1_base sub CR removed_43__X_-32922.2__Y_21193.2__Z_-4919.02__Time_491.txt]

1714.716797	-15.167781
1713.740234	-14.549475
1712.763672	-30.196308
1711.787109	-48.560318
1710.809570	-171.531860
1709.832031	110.282578
1708.854492	-4.618773
1707.875977	159.160065
1706.898438	30.990232
1705.919922	-14.073291
1704.941406	-2.809066
1703.962891	5.873832
1702.983398	-127.200371
1702.003906	-51.396168
1701.024414	-45.029564
1700.044922	-118.736450
1699.065430	115.231522
1698.084961	-41.021976
1697.104492	201.185944
1696.124023	186.993698
1695.143555	154.326355
1694.162109	84.482796
1693.180664	241.862885
1692.199219	164.510361
1691.217773	92.788818
1690.235352	-88.062149
1689.253906	427.728760
1688.271484	244.775955
1687.289063	387.502411
1686.305664	285.177521
1685.323242	377.795044
1684.339844	478.648041
1683.356445	529.156616
1682.372070	262.988342
1681.388672	532.529358
1680.404297	522.718445
1679.419922	452.033386
1678.435547	631.863037
1677.451172	479.399414
1676.465820	601.295471
1675.480469	784.655334
1674.495117	635.953308
1673.509766	878.417358
1672.523438	467.365570
1671.537109	798.137695
1670.550781	863.495972
1669.564453	1123.061646
1668.578125	947.438293
1667.590820	1202.273438
1666.603516	1053.967163
1665.616211	1221.846802
1664.627930	928.418579
1663.640625	1043.949829
1662.652344	1210.158569
1661.664063	925.993347
1660.675781	1130.000000
1659.686523	1321.014893
1658.698242	1226.215210
1657.708984	1301.316895
1656.719727	995.429565
1655.729492	1155.977295
1654.740234	1173.900024
1653.750000	1041.317261
1652.759766	895.920410
1651.768555	936.084412
1650.778320	1048.001709
1649.787109	581.172607
1648.795898	691.152893
1647.804688	597.931274
1646.813477	645.126343
1645.821289	499.782959
1644.829102	283.528107
1643.836914	466.406586
1642.844727	248.266937
1641.851563	199.445816
1640.859375	290.827759
1639.866211	311.239868
1638.873047	205.347473
1637.878906	12.774209
1636.885742	-5.401056
1635.891602	-112.903831
1634.897461	1.291893
1633.902344	-0.213857
1632.908203	69.693199
1631.913086	-144.583527
1630.917969	28.544966
1629.922852	-48.210796
1628.926758	59.543182
1627.931641	49.110527
1626.935547	-126.805153
1625.939453	-165.638000
1624.942383	-25.418045
1623.946289	-108.471786
1622.949219	-36.199329
1621.952148	-3.151195
1620.955078	11.710856
1619.958008	284.183807
1618.959961	99.810028
1617.961914	81.120956
1616.963867	39.011192
1615.965820	36.473927
1614.966797	-31.478109
1613.967773	149.978668
1612.968750	158.437042
1611.969727	-29.591307
1610.970703	-10.283128
1609.970703	-77.323151
1608.970703	-10.547856
1607.970703	79.919708
1606.970703	160.008255
1605.969727	-84.515205
1604.968750	-40.823635
1603.967773	55.319324
1602.966797	70.412758
1601.965820	-8.578415
1600.963867	-3.732228
1599.961914	43.053223
1598.959961	-12.059805
1597.958008	-61.832851
1596.955078	-98.440170
1595.952148	-114.051628
1594.949219	-38.155216
1593.946289	-199.897125
1592.943359	-249.228149
1591.939453	-188.840622
1590.935547	-248.494400
1589.931641	-10.594291
1588.927734	-164.101685
1587.922852	-25.374569
1586.917969	3.791030
1585.913086	152.900665
1584.908203	155.988266
1583.903320	119.995033
1582.897461	203.875809
1581.891602	162.683350
1580.885742	345.486969
1579.879883	4.824758
1578.873047	-62.357986
1577.866211	133.348160
1576.859375	138.989288
1575.852539	58.746342
1574.845703	-135.938934
1573.837891	-8.117154
1572.830078	-155.984940
1571.822266	-108.879654
1570.814453	-4.669826
1569.805664	-69.448959
1568.796875	94.340668
1567.788086	-240.652695
1566.779297	39.822849
1565.769531	107.229469
1564.760742	143.392746
1563.750977	-56.676903
1562.741211	150.570221
1561.730469	25.634409
1560.720703	131.466125
1559.709961	151.596970
1558.699219	54.979572
1557.688477	155.262985
1556.676758	-78.842659
1555.666016	181.826340
1554.654297	214.359604
1553.642578	327.036804
1552.629883	-47.143890
1551.618164	117.073128
1550.605469	260.392181
1549.592773	173.273407
1548.580078	256.779602
1547.566406	112.546379
1546.552734	45.807903
1545.540039	149.572281
1544.525391	317.751984
1543.511719	131.750351
1542.498047	38.683636
1541.483398	309.662781
1540.468750	273.109619
1539.453125	84.105736
1538.438477	101.521378
1537.422852	136.833984
1536.407227	-11.192883
1535.391602	-63.876225
1534.375977	22.562733
1533.359375	-12.377901
1532.342773	-57.774494
1531.326172	182.750595
1530.309570	41.676655
1529.292969	129.766235
1528.275391	73.419441
1527.257813	161.126465
1526.240234	40.105171
1525.222656	-6.390353
1524.204102	-161.121475
1523.185547	93.108009
1522.166992	58.975258
1521.148438	155.840118
1520.128906	57.080540
1519.110352	37.888485
1518.090820	162.441147
1517.071289	-70.381248
1516.050781	-95.208931
1515.031250	8.227808
1514.010742	206.445023
1512.990234	57.828712
1511.968750	145.225861
1510.948242	229.857910
1509.926758	-98.788399
1508.905273	-245.349579
1507.883789	-89.412132
1506.862305	-177.286118
1505.839844	-185.841919
1504.817383	-163.810852
1503.794922	-39.468594
1502.772461	-94.670860
1501.749023	-308.825531
1500.726563	-90.295181
1499.703125	-133.169861
1498.678711	-288.825958
1497.655273	-78.631866
1496.630859	-29.888262
1495.607422	-98.979378
1494.582031	46.586006
1493.557617	-181.352707
1492.533203	32.879215
1491.507813	113.948196
1490.482422	-9.589913
1489.457031	104.348396
1488.430664	225.731033
1487.405273	290.743896
1486.378906	82.391548
1485.352539	203.243484
1484.325195	234.562180
1483.298828	398.405945
1482.271484	268.674866
1481.244141	376.030060
1480.216797	207.825974
1479.188477	715.070740
1478.161133	551.684509
1477.132813	742.400391
1476.104492	772.404724
1475.075195	764.041199
1474.046875	987.296570
1473.017578	958.264465
1471.988281	1181.108398
1470.958984	1055.094238
1469.928711	1147.800781
1468.898438	1199.649902
1467.869141	1281.893921
1466.837891	1302.929810
1465.807617	1448.423950
1464.776367	1532.730225
1463.746094	1759.206909
1462.714844	1891.465454
1461.682617	1657.795288
1460.651367	1637.451660
1459.619141	1947.051514
1458.586914	1710.685791
1457.554688	2154.450928
1456.522461	1829.154053
1455.489258	1793.074585
1454.456055	2327.555664
1453.422852	2189.791748
1452.389648	2214.250000
1451.355469	2152.428223
1450.321289	2189.385010
1449.287109	2221.185791
1448.252930	2303.561768
1447.218750	2413.691406
1446.183594	2204.683838
1445.148438	1962.796875
1444.113281	1974.029541
1443.078125	1942.189575
1442.041992	2163.256592
1441.005859	1888.473145
1439.969727	1750.303345
1438.933594	1933.208984
1437.897461	1635.773071
1436.860352	1532.980957
1435.823242	1402.407837
1434.786133	1233.970459
1433.748047	1254.955078
1432.710938	990.624329
1431.672852	928.301453
1430.634766	765.038086
1429.596680	710.321655
1428.557617	857.404907
1427.518555	560.525208
1426.479492	520.962769
1425.440430	461.241974
1424.401367	502.361786
1423.361328	505.645416
1422.321289	65.517601
1421.281250	587.783936
1420.241211	306.494110
1419.200195	387.875671
1418.159180	398.753693
1417.118164	283.808655
1416.077148	209.189911
1415.035156	257.871094
1413.994141	278.911255
1412.952148	71.126076
1411.910156	29.385283
1410.867188	133.459518
1409.825195	-159.500748
1408.782227	140.609482
1407.739258	-81.834435
1406.695313	185.549591
1405.652344	8.477975
1404.608398	-10.344360
1403.564453	196.768204
1402.520508	97.728378
1401.475586	-146.729996
1400.431641	-19.809164
1399.386719	255.045883
1398.341797	131.233246
1397.295898	223.078735
1396.250977	149.582565
1395.205078	254.054138
1394.159180	416.166534
1393.112305	160.046585
1392.066406	119.459366
1391.019531	129.019485
1389.972656	28.538300
1388.925781	78.316811
1387.877930	138.152039
1386.831055	95.524857
1385.783203	7.980293
1384.735352	-86.930687
1383.686523	50.729820
1382.638672	-183.894150
1381.589844	-8.594823
1380.541016	-13.114717
1379.492188	-82.459747
1378.442383	68.034889
1377.392578	66.302032
1376.342773	-70.088165
1375.292969	-89.032402
1374.243164	-172.716446
1373.192383	-181.439972
1372.141602	-137.677109
1371.090820	-53.924324
1370.039063	27.405716
1368.988281	148.711487
1367.936523	-195.824127
1366.884766	162.347382
1365.833008	176.821167
1364.780273	-129.783798
1363.727539	31.861763
1362.674805	94.016937
1361.622070	400.124359
1360.569336	-32.603817
1359.515625	199.039749
1358.461914	-34.272816
1357.408203	-133.099014
1356.353516	-85.112076
1355.299805	79.805214
1354.245117	75.834732
1353.190430	-12.444077
1352.134766	137.850647
1351.080078	556.385620
1350.024414	408.904175
1348.968750	204.553467
1347.913086	491.722809
1346.856445	471.294525
1345.800781	599.847839
1344.744141	324.301086
1343.686523	517.561462
1342.629883	490.308746
1341.572266	604.454224
1340.514648	641.901245
1339.457031	639.851440
1338.399414	422.506195
1337.340820	693.145325
1336.282227	518.259338
1335.223633	774.219543
1334.165039	735.783752
1333.106445	539.198303
1332.046875	498.653564
1330.987305	574.496521
1329.926758	316.712799
1328.867188	459.604614
1327.806641	535.860046
1326.746094	503.532379
1325.685547	715.902588
1324.625000	636.939270
1323.563477	575.439087
1322.501953	696.776855
1321.440430	746.649475
1320.378906	749.775208
1319.316406	733.308777
1318.253906	628.217834
1317.191406	626.882751
1316.128906	758.820496
1315.065430	627.127502
1314.001953	562.173157
1312.938477	448.126678
1311.875000	706.196289
1310.811523	636.791382
1309.747070	707.885803
1308.682617	611.723083
1307.618164	419.774933
1306.552734	683.210876
1305.488281	875.349304
1304.422852	701.112366
1303.356445	782.794250
1302.291016	776.093384
1301.224609	715.463745
1300.159180	799.976135
1299.091797	724.900879
1298.025391	753.156738
1296.958984	862.567810
1295.891602	655.369202
1294.824219	951.557922
1293.755859	612.179626
1292.688477	717.148743
1291.620117	437.103027
1290.551758	380.466583
1289.483398	686.847351
1288.414063	716.225037
1287.344727	706.503784
1286.275391	606.254333
1285.206055	591.906677
1284.136719	249.509979
1283.066406	284.452606
1281.996094	503.100861
1280.925781	599.394470
1279.855469	392.339478
1278.784180	513.303101
1277.712891	592.742859
1276.641602	657.586731
1275.569336	492.692291
1274.498047	807.057556
1273.425781	520.227844
1272.353516	758.910095
1271.281250	733.783997
1270.208008	559.791626
1269.134766	708.262573
1268.061523	881.173340
1266.988281	627.012207
1265.914063	785.404968
1264.839844	660.841003
1263.765625	836.404175
1262.691406	870.551392
1261.617188	785.309875
1260.541992	963.413147
1259.466797	751.633301
1258.391602	898.149841
1257.315430	805.975830
1256.239258	601.896729
1255.163086	799.689636
1254.086914	600.707825
1253.010742	650.101379
1251.933594	777.391479
1250.856445	792.792847
1249.779297	900.658752
1248.701172	648.686218
1247.624023	812.558472
1246.545898	910.790894
1245.467773	702.877380
1244.388672	786.612671
1243.310547	1001.507751
1242.231445	886.117432
1241.152344	608.167786
1240.072266	628.912720
1238.993164	729.763184
1237.913086	799.063538
1236.833008	679.176147
1235.751953	748.519287
1234.671875	548.747681
1233.590820	693.280151
1232.509766	551.818909
1231.427734	584.879883
1230.346680	1039.424316
1229.264648	617.111267
1228.182617	846.303223
1227.100586	366.148132
1226.017578	568.693359
1224.934570	504.998322
1223.851563	574.387024
1222.768555	220.503616
1221.684570	270.582947
1220.601563	248.113419
1219.516602	278.819672
1218.432617	287.761719
1217.348633	456.135284
1216.263672	363.567841
1215.178711	379.695099
1214.093750	84.364502
1213.007813	288.779633
1211.921875	225.224731
1210.835938	320.908569
1209.750000	418.938446
1208.663086	225.099915
1207.577148	303.766602
1206.490234	225.683746
1205.402344	484.993713
1204.315430	455.027374
1203.227539	417.811035
1202.139648	233.662521
1201.051758	312.005615
1199.962891	113.436340
1198.875000	275.920776
1197.786133	67.731110
1196.696289	150.668060
1195.607422	84.403053
1194.517578	-155.014542
1193.427734	96.040138
1192.337891	-44.838993
1191.247070	-87.196678
1190.157227	-172.835526
1189.066406	-71.151825
1187.974609	-15.206023
1186.883789	-163.413620
1185.791992	-136.407486
1184.700195	-37.487911
1183.608398	-317.754150
1182.515625	287.133606
1181.423828	21.162933
1180.331055	-64.945976
1179.238281	-151.092590
1178.144531	-21.595436
1177.050781	196.413773
1175.957031	88.466858
1174.863281	334.931641
1173.768555	121.481575
1172.674805	22.949331
1171.580078	213.960541
1170.484375	258.836029
1169.389648	148.114044
1168.293945	-65.492218
1167.198242	29.359140
1166.102539	-62.387646
1165.005859	-144.629730
1163.910156	-50.103294
1162.813477	70.560493
1161.715820	35.823349
1160.619141	134.729004
1159.521484	66.372444
1158.423828	320.168793
1157.326172	473.525421
1156.227539	411.992126
1155.128906	300.296844
1154.030273	422.245544
1152.931641	405.755615
1151.832031	260.452728
1150.733398	167.540756
1149.632813	19.759090
1148.533203	186.365402
1147.433594	138.460098
1146.333008	128.559265
1145.232422	-129.000580
1144.130859	98.925468
1143.030273	86.339653
1141.928711	-157.092957
1140.827148	-0.984497
1139.724609	55.077278
1138.623047	-14.976741
1137.520508	240.478882
1136.417969	79.900887
1135.314453	349.248199
1134.211914	67.376472
1133.108398	317.390991
1132.004883	393.887756
1130.900391	624.505127
1129.796875	553.564514
1128.692383	672.326965
1127.586914	736.368591
1126.482422	712.544800
1125.376953	603.274231
1124.271484	984.562012
1123.166016	671.279785
1122.060547	718.127319
1120.954102	788.527649
1119.847656	508.330231
1118.741211	704.010315
1117.633789	731.440063
1116.526367	526.848267
1115.418945	610.878174
1114.311523	529.198547
1113.204102	646.091614
1112.095703	760.460571
1110.987305	496.489807
1109.877930	471.209412
1108.769531	604.142151
1107.660156	786.513306
1106.550781	718.384644
1105.441406	666.718323
1104.331055	409.618408
1103.220703	643.399048
1102.110352	636.327148
1101.000000	747.109009
1099.888672	390.805756
1098.777344	581.569763
1097.666016	687.302917
1096.553711	531.304382
1095.442383	830.032715
1094.330078	888.264648
1093.217773	710.885559
1092.104492	693.604736
1090.991211	704.501160
1089.877930	642.361633
1088.764648	342.533508
1087.651367	616.743164
1086.537109	754.340271
1085.422852	654.328186
1084.308594	768.210632
1083.193359	463.632263
1082.078125	774.737183
1080.962891	446.679688
1079.847656	682.367920
1078.731445	767.606567
1077.615234	601.569458
1076.499023	515.348450
1075.382813	530.009949
1074.265625	434.350922
1073.148438	531.002380
1072.031250	864.388306
1070.914063	400.530426
1069.795898	354.014587
1068.677734	485.559998
1067.559570	167.223557
1066.440430	579.720032
1065.321289	493.243469
1064.202148	523.825378
1063.083008	535.641846
1061.962891	311.081604
1060.843750	245.690720
1059.723633	636.375000
1058.602539	659.732422
1057.482422	423.578888
1056.361328	603.538879
1055.239258	297.358917
1054.118164	395.477966
1052.996094	360.401398
1051.874023	339.348999
1050.751953	124.536072
1049.629883	234.248337
1048.506836	220.228058
1047.383789	182.892273
1046.260742	245.872406
1045.136719	542.006470
1044.012695	24.393181
1042.888672	87.394409
1041.764648	385.735352
1040.639648	430.015900
1039.515625	355.520508
1038.389648	260.106293
1037.264648	497.690765
1036.138672	344.158783
1035.012695	-4.734902
1033.886719	163.039627
1032.760742	260.998566
1031.633789	328.712799
1030.506836	247.649811
1029.379883	275.913696
1028.251953	136.891876
1027.124023	-41.508846
1025.996094	-150.092606
1024.868164	-142.462357
1023.739258	-188.181671
1022.610352	-322.019775
1021.481445	-263.128479
1020.352539	-155.477982
1019.222656	-344.705872
1018.092773	-223.042572
1016.962891	-29.491520
1015.832031	-172.047562
1014.702148	19.241327
1013.571289	-16.528988
1012.439453	163.200714
1011.308594	104.426880
1010.176758	237.917648
1009.044922	181.641068
1007.912109	245.805878
1006.780273	576.097229
1005.647461	862.379517
1004.514648	1377.559814
1003.380859	1850.979980
1002.247070	1959.091797
1001.113281	1565.811401
999.979492	814.732727
998.845703	269.682037
997.710938	526.282715
996.576172	55.653912
995.440430	95.448471
994.305664	287.651825
993.169922	-138.406860
992.033203	148.561752
990.897461	87.327461
989.760742	291.366516
988.624023	-25.464685
987.487305	-56.275757
986.350586	78.934990
985.212891	-145.098785
984.075195	-67.234207
982.936523	84.399269
981.798828	275.235260
980.660156	217.597305
979.521484	47.401073
978.381836	123.529152
977.242188	236.558975
976.102539	41.624668
974.962891	171.008713
973.823242	220.056091
972.682617	296.796295
971.541992	-124.754677
970.400391	209.516846
969.259766	215.500076
968.118164	171.140076
966.976563	131.547791
965.833984	121.952499
964.691406	261.603424
963.548828	153.702530
962.406250	169.809052
961.262695	-8.749707
960.120117	42.082703
958.976563	182.397705
957.832031	199.129807
956.688477	225.182098
955.543945	13.299047
954.398438	-15.223701
953.253906	221.869431
952.108398	175.345093
950.962891	-106.563545
949.817383	82.864304
948.670898	48.335762
947.524414	66.558022
946.377930	123.784874
945.231445	82.920448
944.083984	76.500343
942.936523	458.422302
941.789063	9.385240
940.640625	60.544098
939.493164	155.201035
938.343750	277.353394
937.195313	449.789825
936.045898	234.686371
934.897461	225.013733
933.747070	217.788284
932.597656	304.150238
931.447266	89.938614
930.296875	112.845840
929.146484	215.595459
927.995117	-20.725023
926.843750	-38.291039
925.692383	290.155945
924.541016	-16.057209
923.388672	66.924820
922.236328	2.232477
921.083984	8.192405
919.931641	-176.601227
918.778320	16.013834
917.625000	-116.147202
916.470703	-218.572342
915.317383	285.414398
914.163086	87.895393
913.008789	-50.385246
911.853516	-428.958221
910.698242	11.658487
909.542969	-130.623108
908.387695	-41.441864
907.231445	-249.109558
906.076172	-214.067780
904.918945	-56.561668
903.762695	-75.686707
902.605469	299.361877
901.448242	6.457331
900.291016	46.548328
899.133789	61.845165
897.975586	-259.856110
896.817383	-20.335197
895.658203	97.069267
894.500000	-54.520477
893.340820	-160.726257
892.180664	-244.177673
891.021484	54.317181
889.861328	158.519653
888.701172	36.945938
887.541016	82.585175
886.379883	-22.932272
885.218750	92.825462
884.057617	208.611053
882.895508	143.980698
881.734375	83.958786
880.572266	163.817215
879.409180	103.964912
878.247070	269.539093
877.083984	270.641937
875.920898	233.513123
874.756836	117.646492
873.592773	517.420227
872.428711	30.270205
871.264648	319.706573
870.100586	339.089020
868.935547	48.122368
867.770508	146.332901
866.604492	231.040649
865.438477	129.191757
864.272461	142.007126
863.106445	11.061206
861.940430	185.637375
860.773438	402.807617
859.606445	386.418304
858.438477	538.367554
857.271484	403.033447
856.103516	467.415161
854.934570	587.831177
853.766602	353.905731
852.597656	602.040222
851.428711	482.489288
850.259766	510.850708
849.089844	577.258789
847.919922	578.659668
846.750000	309.102295
845.579102	384.365448
844.408203	399.127777
843.237305	326.576935
842.066406	184.668320
840.894531	282.069305
839.722656	231.802429
838.550781	349.145355
837.377930	343.462677
836.206055	355.582947
835.033203	278.283752
833.859375	214.348572
832.686523	311.114258
831.512695	452.399139
830.337891	537.746582
829.164063	417.700958
827.989258	192.789337
826.814453	449.574371
825.639648	422.994354
824.463867	420.847107
823.288086	329.459351
822.112305	287.023438
820.935547	318.001160
819.759766	313.219940
818.583008	301.649292
817.405273	-101.772423
816.228516	135.747849
815.050781	-0.719199
813.872070	-148.369751
812.694336	-51.476334
811.515625	23.011803
810.336914	-64.924431
809.158203	51.478401
807.978516	-92.234261
806.798828	352.559692
805.619141	-9.053724
804.438477	102.222748
803.258789	-137.378922
802.077148	-77.453613
800.896484	122.049393
799.714844	-84.564743
798.534180	-82.804840
797.351563	-345.003235
796.169922	-97.478333
794.987305	-67.374809
793.804688	-287.771179
792.622070	-158.291306
791.438477	119.320900
790.254883	22.526678
789.071289	-43.398998
787.886719	138.362366
786.702148	45.573563
785.517578	145.074402
784.333008	-175.738556
783.147461	290.396515
781.961914	42.307907
780.776367	485.751953
779.590820	323.563202
778.404297	302.630493
777.217773	268.300690
776.030273	304.466522
774.843750	148.455017
773.656250	296.841675
772.467773	217.797485
771.280273	502.519745
770.091797	233.544632
768.903320	229.058823
767.714844	147.296722
766.525391	378.285919
765.335938	406.368225
764.146484	227.288193
762.956055	455.462189
761.765625	256.363647
760.575195	475.348938
759.384766	397.081177
758.193359	507.885040
757.001953	501.959595
755.810547	616.835571
754.618164	401.826111
753.425781	452.705200
752.233398	479.281342
751.041016	455.216675
749.847656	226.830414
748.654297	84.075172
747.460938	255.170166
746.266602	204.452316
745.072266	566.126831
743.877930	74.317680
742.683594	258.070679
741.488281	222.424164
740.292969	267.826355
739.097656	313.145782
737.901367	246.651398
736.705078	46.528297
735.508789	290.979279
734.311523	362.320404
733.115234	133.737335
731.917969	323.182922
730.719727	-108.799835
729.522461	137.441833
728.324219	269.845367
727.125977	308.176849
725.926758	-116.874077
724.727539	70.126823
723.528320	154.375336
722.329102	210.211868
721.128906	298.800964
719.928711	33.719574
718.728516	74.364815
717.528320	-26.795845
716.327148	314.998138
715.125977	135.421280
713.923828	344.126801
712.722656	108.085770
711.520508	142.494598
710.317383	65.838501
709.115234	72.099731
707.912109	-15.200735
706.708984	15.232085
705.505859	80.591949
704.301758	159.098770
703.097656	87.550941
701.893555	248.940750
700.688477	227.697113
699.483398	-13.013103
698.278320	292.192627
697.073242	186.636078
695.867188	42.173824
694.661133	219.455933
693.455078	-107.049873
692.248047	24.930708
691.041016	-118.672043
689.833984	9.270984
688.626953	265.361298
687.418945	-120.601883
686.210938	9.993629
685.002930	-173.683258
683.793945	252.084198
682.584961	-72.036751
681.375977	-200.786453
680.166992	-43.317818
678.957031	-199.756851
677.747070	-13.796015
676.537109	163.627213
675.326172	-277.811340
674.115234	23.344204
672.904297	-79.970161
671.692383	-232.773163
670.481445	-149.616135
669.269531	2.878577
668.056641	142.531693
666.844727	20.857269
665.631836	-189.147018
664.417969	238.261185
663.205078	65.364296
661.991211	-3.663732
660.777344	-46.604824
659.563477	-41.905891
658.348633	-50.014210
657.133789	95.138725
655.918945	-35.662437
654.703125	118.261261
653.488281	-33.852039
652.272461	-47.912560
651.055664	-152.389755
649.839844	49.054306
648.623047	-38.114910
647.405273	-52.046402
646.188477	86.816605
644.970703	188.990372
643.752930	293.201782
642.535156	233.806198
641.316406	243.130798
640.097656	142.659897
638.878906	282.775574
637.659180	132.528305
636.439453	136.780746
635.219727	44.099388
634.000000	200.232574
632.779297	-41.228325
631.558594	142.000656
630.337891	86.513802
629.116211	116.379898
627.894531	186.454025
626.672852	305.232483
625.451172	69.584435
624.228516	131.286835
623.005859	247.931839
621.783203	350.868011
620.559570	324.378845
619.336914	281.987366
618.112305	251.461502
616.888672	-64.783241
615.664063	-20.370642
614.439453	211.088654
613.214844	-100.002998
611.989258	-82.996971
610.764648	142.087799
609.538086	-44.888889
608.312500	-177.827576
607.085938	10.179980
605.859375	115.120163
604.632813	-125.726479
