# Supplementary material for: Raman spectroscopy accurately differentiates mucosal healing from non-healing and biochemical changes following biological therapy in inflammatory bowel disease
Source: PLoS One. 2021 Jun 2;16(6):e0252210. doi: 10.1371/journal.pone.0252210 (PMC8172032; doi:10.1371/journal.pone.0252210)
Supplement: S5 Dataset — (ZIP) [file pone.0252210.s007.zip › CD Active inflammation/OC042-1 pre treatment_sub base cr removed_22__X_-19022.7__Y_75096.5__Z_1033.82__Time_252.txt]

1714.774414	278.719086
1713.797852	384.025330
1712.820313	-168.628784
1711.843750	-84.075539
1710.866211	269.792847
1709.888672	-5.082674
1708.911133	-313.373322
1707.933594	3.997817
1706.955078	-68.650871
1705.976563	-107.881783
1704.998047	41.551956
1704.019531	-75.542213
1703.040039	-103.133774
1702.061523	-196.352219
1701.082031	-355.296265
1700.101563	206.315948
1699.122070	-247.134567
1698.141602	1.036032
1697.161133	17.694048
1696.180664	190.406998
1695.200195	134.387024
1694.218750	92.755333
1693.238281	305.895477
1692.256836	130.174759
1691.274414	78.267647
1690.292969	-81.965996
1689.310547	97.603363
1688.328125	168.711670
1687.345703	363.401581
1686.363281	49.760815
1685.379883	342.160278
1684.396484	155.695587
1683.413086	473.722137
1682.429688	235.818207
1681.445313	398.280457
1680.461914	630.778687
1679.477539	190.561417
1678.493164	656.139221
1677.507813	560.911926
1676.523438	556.992371
1675.538086	880.917114
1674.552734	1029.984741
1673.566406	937.813538
1672.581055	1021.851990
1671.594727	1236.733276
1670.608398	923.616394
1669.622070	1256.680298
1668.634766	1144.182129
1667.648438	1141.270752
1666.661133	1197.371948
1665.673828	1474.321411
1664.685547	1680.123291
1663.698242	1724.689331
1662.709961	1671.702637
1661.721680	1454.963745
1660.733398	1633.812622
1659.744141	1831.669067
1658.755859	1770.384644
1657.766602	1799.695679
1656.777344	1487.914063
1655.787109	1603.010742
1654.797852	1313.599365
1653.807617	1313.233154
1652.817383	1212.804321
1651.827148	914.495850
1650.835938	1092.775757
1649.844727	724.111206
1648.853516	731.400330
1647.862305	950.531555
1646.871094	826.477295
1645.878906	393.780701
1644.886719	241.610504
1643.894531	316.963013
1642.902344	437.520172
1641.910156	130.801987
1640.916992	9.252448
1639.923828	365.593628
1638.930664	65.336128
1637.936523	-86.824814
1636.943359	-19.786118
1635.949219	-115.925323
1634.955078	-195.937332
1633.960938	-204.510132
1632.965820	37.403114
1631.970703	-305.187897
1630.975586	-199.789169
1629.980469	-249.519821
1628.985352	8.909355
1627.989258	54.291073
1626.993164	-392.080383
1625.997070	-375.173279
1625.000977	-81.992783
1624.003906	137.608536
1623.007813	186.443848
1622.010742	90.876060
1621.012695	-85.960388
1620.015625	202.344727
1619.017578	57.341141
1618.020508	-84.838524
1617.021484	211.494125
1616.023438	-177.138840
1615.025391	-25.007891
1614.026367	-339.793121
1613.027344	-32.796406
1612.028320	32.912308
1611.028320	-48.153141
1610.029297	46.488937
1609.029297	-65.872192
1608.029297	102.174736
1607.028320	288.515350
1606.028320	283.656830
1605.027344	140.061172
1604.026367	103.862595
1603.025391	2.273485
1602.023438	128.346222
1601.022461	230.834442
1600.020508	82.202873
1599.018555	-367.058258
1598.016602	174.594131
1597.013672	-78.527275
1596.010742	-242.726807
1595.007813	-187.447357
1594.004883	-98.276222
1593.001953	-236.366989
1591.998047	-29.845997
1590.994141	-107.969978
1589.990234	61.789463
1588.986328	-32.097740
1587.981445	-76.458847
1586.976563	267.694183
1585.971680	-71.486725
1584.966797	225.439514
1583.961914	264.142639
1582.956055	21.322878
1581.950195	187.506348
1580.944336	254.552521
1579.938477	-134.216064
1578.931641	151.334518
1577.924805	-0.614577
1576.917969	177.872757
1575.911133	38.767914
1574.904297	-97.795502
1573.896484	-62.796837
1572.888672	89.061333
1571.880859	89.961754
1570.873047	7.569698
1569.864258	-82.729004
1568.855469	-417.307953
1567.846680	40.256294
1566.837891	-19.243677
1565.829102	-99.626442
1564.819336	-260.594238
1563.809570	-58.347595
1562.799805	185.174057
1561.790039	26.396667
1560.779297	51.645187
1559.768555	30.059816
1558.757813	329.752319
1557.747070	175.631454
1556.736328	135.424362
1555.724609	113.192093
1554.712891	-15.377119
1553.701172	-74.143700
1552.689453	231.975357
1551.676758	12.366985
1550.664063	-116.742508
1549.651367	-2.773747
1548.638672	105.805832
1547.625977	216.757401
1546.612305	195.617920
1545.598633	166.562164
1544.584961	98.585922
1543.571289	-28.961430
1542.556641	-14.560807
1541.541992	242.438095
1540.527344	73.099762
1539.512695	92.121521
1538.498047	-180.695694
1537.482422	217.344528
1536.466797	264.171021
1535.451172	202.475510
1534.434570	179.299896
1533.418945	434.434753
1532.402344	828.469177
1531.385742	722.196350
1530.369141	553.962769
1529.351563	645.798096
1528.334961	518.526062
1527.317383	517.296936
1526.299805	696.110291
1525.281250	648.167175
1524.263672	530.617126
1523.245117	320.318390
1522.226563	395.462738
1521.208008	647.859985
1520.188477	658.285095
1519.168945	773.940063
1518.150391	781.468994
1517.129883	498.451355
1516.110352	428.638733
1515.089844	610.381897
1514.070313	293.763245
1513.049805	256.941650
1512.028320	160.932083
1511.007813	188.013290
1509.986328	-77.562805
1508.964844	28.767054
1507.943359	70.795776
1506.921875	312.658112
1505.899414	138.983337
1504.876953	-37.314995
1503.854492	-249.543442
1502.832031	-310.670593
1501.808594	-302.766724
1500.786133	-328.263123
1499.762695	-609.909912
1498.739258	-108.325790
1497.714844	-187.999313
1496.691406	-96.319748
1495.666992	-173.641434
1494.642578	-197.338440
1493.617188	-300.424927
1492.592773	-109.578316
1491.567383	-5.839191
1490.541992	-129.663116
1489.516602	-273.975311
1488.491211	-132.265503
1487.464844	244.192032
1486.438477	-30.628172
1485.412109	11.083124
1484.385742	187.937881
1483.358398	407.979919
1482.331055	487.547485
1481.303711	378.274078
1480.276367	93.031525
1479.249023	325.326385
1478.220703	417.247162
1477.192383	692.519226
1476.164063	496.301605
1475.135742	582.821594
1474.106445	715.054199
1473.077148	870.082581
1472.047852	1073.346924
1471.018555	1154.314819
1469.989258	1517.614136
1468.958984	1346.491211
1467.928711	1447.517700
1466.898438	1517.944336
1465.868164	1534.910645
1464.836914	1889.842529
1463.805664	1710.960327
1462.774414	1674.389893
1461.743164	2158.497070
1460.710938	2253.811523
1459.679688	2364.317871
1458.647461	2264.044922
1457.615234	2173.944824
1456.582031	2370.553467
1455.549805	2676.166016
1454.516602	2535.242432
1453.483398	2523.686768
1452.449219	3216.862305
1451.416016	2660.226563
1450.381836	2818.394043
1449.347656	2644.610107
1448.313477	2772.323242
1447.279297	2753.108154
1446.244141	2756.676025
1445.208984	2633.686279
1444.173828	2586.688477
1443.138672	2365.140625
1442.102539	2439.657715
1441.066406	2448.409180
1440.030273	2171.446533
1438.994141	2531.705811
1437.958008	2125.998291
1436.920898	1983.281250
1435.883789	1982.143433
1434.846680	1576.896118
1433.808594	1098.605957
1432.771484	1130.600220
1431.733398	1107.070435
1430.695313	922.077698
1429.657227	565.636230
1428.618164	602.912598
1427.579102	864.700195
1426.540039	705.325562
1425.500977	306.582062
1424.461914	129.876266
1423.421875	225.443298
1422.381836	635.964783
1421.341797	152.175415
1420.301758	144.633972
1419.260742	142.181244
1418.219727	288.324677
1417.178711	230.628845
1416.137695	-63.484230
1415.096680	-68.088684
1414.054688	7.853823
1413.012695	-61.993595
1411.970703	207.671799
1410.928711	70.127312
1409.885742	-318.586487
1408.842773	177.335587
1407.799805	-10.090957
1406.756836	-69.260811
1405.712891	210.634460
1404.668945	-24.096592
1403.625000	-50.313583
1402.581055	-282.167206
1401.537109	-202.741730
1400.492188	9.668095
1399.447266	365.030304
1398.402344	-11.704350
1397.357422	12.875774
1396.311523	-157.924088
1395.265625	-70.474411
1394.219727	44.609005
1393.173828	-235.924438
1392.126953	184.834351
1391.081055	144.950134
1390.034180	182.771057
1388.986328	228.189362
1387.939453	91.112671
1386.891602	-128.334793
1385.843750	10.025837
1384.795898	-119.048515
1383.748047	116.993942
1382.699219	-71.778648
1381.651367	-537.644043
1380.602539	-34.007931
1379.552734	62.459103
1378.503906	-160.554840
1377.454102	33.527718
1376.404297	50.464165
1375.354492	30.104837
1374.303711	-74.942276
1373.253906	-77.525795
1372.203125	-124.869789
1371.152344	-366.512665
1370.100586	40.136395
1369.049805	-111.440460
1367.998047	180.656708
1366.946289	114.080193
1365.894531	-231.249710
1364.841797	26.244667
1363.789063	261.371338
1362.736328	332.280945
1361.683594	142.040085
1360.630859	-50.458450
1359.577148	187.537369
1358.523438	159.508453
1357.469727	84.402138
1356.415039	432.005951
1355.361328	225.461807
1354.306641	252.682724
1353.251953	101.193588
1352.197266	310.013824
1351.141602	548.669800
1350.085938	685.596008
1349.030273	557.055908
1347.974609	629.703491
1346.918945	702.466248
1345.862305	1120.078003
1344.805664	1250.013550
1343.749023	1402.352417
1342.691406	1182.969482
1341.634766	713.555237
1340.577148	1143.816895
1339.519531	1135.611206
1338.460938	778.362000
1337.403320	1003.262512
1336.344727	1267.802246
1335.286133	1369.030518
1334.226563	1188.274048
1333.167969	960.748108
1332.108398	1111.855347
1331.048828	1070.165894
1329.989258	981.663147
1328.928711	957.586609
1327.869141	1148.655884
1326.808594	1223.651855
1325.748047	1187.600464
1324.686523	1003.521240
1323.625977	1091.249512
1322.564453	969.246887
1321.502930	1291.648193
1320.440430	1031.738525
1319.378906	1085.366211
1318.316406	1215.544312
1317.253906	1212.643433
1316.190430	1207.396362
1315.127930	980.466553
1314.064453	1044.518433
1313.000977	1162.863281
1311.937500	1264.039063
1310.873047	1547.507446
1309.809570	1390.287964
1308.745117	1169.247192
1307.679688	1339.696655
1306.615234	1313.365845
1305.549805	1530.674805
1304.484375	1644.713257
1303.418945	1478.512573
1302.353516	1725.475708
1301.287109	1601.321045
1300.220703	1433.096680
1299.154297	1169.244385
1298.087891	1156.131714
1297.020508	1668.606323
1295.954102	1154.770508
1294.886719	1016.784546
1293.818359	935.389038
1292.750977	1057.765869
1291.682617	1052.624390
1290.614258	1251.125000
1289.545898	1162.765747
1288.476563	785.279846
1287.407227	991.317505
1286.338867	1356.622192
1285.268555	1124.120117
1284.199219	1168.558960
1283.128906	948.604858
1282.058594	1296.772583
1280.988281	1211.653931
1279.917969	1092.389771
1278.846680	1198.317139
1277.775391	1098.811890
1276.704102	1053.218018
1275.632813	892.804871
1274.560547	1214.046753
1273.488281	1249.291748
1272.416016	1599.760742
1271.343750	1402.971069
1270.270508	1318.657104
1269.197266	1695.902954
1268.124023	1577.497681
1267.050781	1442.111206
1265.977539	1624.036499
1264.903320	1474.156372
1263.829102	1324.386719
1262.753906	1296.639771
1261.679688	1220.198608
1260.604492	1670.285889
1259.529297	1218.600952
1258.454102	1688.057495
1257.378906	1265.864746
1256.302734	1659.673096
1255.226563	1729.531250
1254.150391	1402.624756
1253.073242	1533.395264
1251.997070	1630.076172
1250.919922	1437.262329
1249.841797	1307.779907
1248.764648	1273.203857
1247.686523	1472.021729
1246.608398	1342.666504
1245.530273	1473.370483
1244.452148	1312.514771
1243.373047	1193.021729
1242.293945	1464.531372
1241.214844	1415.471436
1240.135742	1247.506104
1239.055664	1327.126221
1237.975586	1207.770752
1236.895508	1178.209229
1235.815430	988.607666
1234.734375	1138.502075
1233.654297	1290.750610
1232.573242	1258.739380
1231.491211	669.468567
1230.410156	848.323669
1229.328125	1341.909668
1228.246094	922.450745
1227.163086	1064.758179
1226.081055	795.555481
1224.998047	1102.318848
1223.915039	917.844604
1222.832031	866.445618
1221.748047	590.161682
1220.664063	686.262085
1219.580078	864.463928
1218.496094	687.341736
1217.412109	662.464172
1216.327148	697.939514
1215.242188	600.546936
1214.157227	730.097412
1213.071289	545.759583
1211.985352	527.973083
1210.899414	609.068359
1209.813477	600.833130
1208.727539	947.056885
1207.640625	639.677795
1206.553711	416.756836
1205.466797	473.437134
1204.378906	474.617767
1203.291016	776.855896
1202.203125	452.730377
1201.115234	444.118805
1200.027344	589.516052
1198.938477	12.762462
1197.849609	73.849213
1196.760742	-146.615479
1195.670898	-66.410469
1194.582031	-178.665054
1193.492188	-283.730713
1192.401367	60.637482
1191.311523	-183.939407
1190.220703	78.433014
1189.129883	57.195732
1188.039063	-326.710754
1186.947266	-59.897526
1185.856445	-179.717392
1184.764648	-150.778320
1183.671875	10.024178
1182.580078	-323.441559
1181.487305	115.362732
1180.394531	67.179512
1179.301758	-40.986023
1178.208984	-254.626694
1177.115234	3.751622
1176.021484	-164.455872
1174.927734	98.418266
1173.833008	102.495010
1172.738281	108.880791
1171.643555	103.215797
1170.548828	59.189095
1169.454102	70.120613
1168.358398	164.666336
1167.262695	390.599213
1166.166992	-117.573235
1165.070313	268.283417
1163.973633	336.071320
1162.876953	518.419189
1161.780273	736.426575
1160.683594	1145.284790
1159.585938	854.360352
1158.488281	876.161499
1157.389648	1055.355591
1156.291992	924.240784
1155.193359	1134.180908
1154.094727	1134.087158
1152.996094	301.838287
1151.896484	466.226654
1150.796875	721.011108
1149.697266	439.523895
1148.597656	231.923599
1147.498047	267.241730
1146.397461	300.073090
1145.296875	40.014927
1144.195313	-200.976700
1143.094727	-96.931717
1141.993164	385.200165
1140.891602	-196.039978
1139.789063	7.534205
1138.687500	229.961823
1137.584961	98.081863
1136.482422	-207.269318
1135.379883	482.791809
1134.276367	174.949554
1133.172852	394.300323
1132.069336	482.911346
1130.964844	820.601563
1129.861328	671.639893
1128.756836	873.763062
1127.652344	885.980042
1126.546875	1035.640991
1125.442383	656.507568
1124.336914	827.341492
1123.230469	656.794128
1122.125000	763.447937
1121.018555	500.484253
1119.912109	604.615906
1118.805664	632.875366
1117.699219	360.459198
1116.591797	426.486816
1115.484375	390.690887
1114.376953	418.717255
1113.268555	122.687309
1112.160156	131.720596
1111.051758	601.613464
1109.943359	199.236526
1108.833984	690.045105
1107.725586	805.021545
1106.616211	459.381836
1105.505859	557.711304
1104.396484	665.398987
1103.286133	485.072693
1102.175781	594.989319
1101.064453	641.111877
1099.954102	1014.989990
1098.842773	794.489502
1097.731445	555.195679
1096.619141	839.147888
1095.507813	965.087158
1094.395508	676.338501
1093.282227	357.065674
1092.169922	381.681976
1091.056641	533.365784
1089.943359	727.317810
1088.830078	292.930573
1087.716797	251.567398
1086.602539	522.988281
1085.488281	211.148071
1084.373047	468.304840
1083.258789	473.872162
1082.143555	345.481537
1081.028320	743.347595
1079.913086	955.486084
1078.796875	484.225525
1077.680664	665.790405
1076.564453	354.405426
1075.448242	690.783691
1074.331055	454.597504
1073.213867	483.553864
1072.096680	303.815033
1070.979492	74.939827
1069.861328	178.983521
1068.743164	339.231171
1067.625000	297.952515
1066.505859	570.544739
1065.386719	327.884705
1064.267578	324.146454
1063.148438	456.185699
1062.029297	230.178497
1060.909180	327.135529
1059.789063	208.902237
1058.667969	460.206146
1057.547852	288.300079
1056.426758	170.258041
1055.305664	220.558151
1054.183594	-23.493746
1053.062500	363.253265
1051.940430	70.340355
1050.818359	134.804031
1049.695313	-1.448059
1048.572266	443.462280
1047.449219	130.011871
1046.326172	43.011570
1045.203125	42.393265
1044.079102	508.098083
1042.955078	32.009754
1041.830078	211.007034
1040.706055	-29.348377
1039.581055	-20.307028
1038.456055	-265.012787
1037.331055	-144.018219
1036.205078	179.491333
1035.079102	-43.917366
1033.953125	160.937515
1032.826172	42.466503
1031.700195	372.952637
1030.573242	484.832031
1029.445313	-26.176102
1028.318359	-44.199501
1027.190430	-694.049561
1026.062500	-193.755936
1024.934570	-320.576416
1023.805664	-219.724899
1022.676758	-448.407166
1021.547852	-465.705261
1020.418945	-605.845764
1019.289063	-453.563782
1018.159180	-185.290161
1017.029297	-429.388275
1015.898438	-353.401520
1014.767578	-126.702614
1013.636719	-150.197952
1012.505859	213.252869
1011.375000	-36.998821
1010.243164	180.646622
1009.111328	481.647827
1007.978516	685.442505
1006.846680	866.144653
1005.713867	1657.526489
1004.581055	2513.420898
1003.447266	2693.969482
1002.313477	2407.668701
1001.179688	1509.274170
1000.045898	1018.052673
998.912109	393.236145
997.777344	306.903778
996.642578	218.449982
995.506836	224.813507
994.372070	199.025040
993.236328	-80.384834
992.100586	-105.791901
990.963867	104.172676
989.828125	23.712154
988.691406	74.820953
987.553711	197.494629
986.416992	-82.898499
985.279297	-323.849640
984.141602	133.211472
983.003906	-17.565964
981.865234	50.543186
980.726563	104.979660
979.587891	157.251968
978.448242	292.466370
977.309570	184.035370
976.169922	337.903381
975.030273	307.990631
973.889648	360.981934
972.749023	115.457314
971.608398	226.227676
970.467773	155.707382
969.326172	110.642174
968.184570	492.679657
967.042969	186.302429
965.901367	89.006668
964.758789	308.444794
963.616211	268.833893
962.473633	82.689552
961.330078	407.920349
960.186523	462.775940
959.042969	206.213242
957.899414	199.595215
956.754883	142.772247
955.610352	360.864319
954.465820	416.523376
953.321289	211.467712
952.175781	13.542201
951.030273	142.942200
949.884766	-1.942293
948.738281	363.204590
947.591797	-142.441910
946.445313	-108.423615
945.298828	215.875854
944.151367	-7.953859
943.003906	110.996063
941.856445	42.859394
940.708008	346.938934
939.559570	356.689819
938.411133	384.847168
937.262695	331.046509
936.113281	167.983597
934.964844	276.433197
933.814453	407.782196
932.665039	238.455368
931.514648	397.398651
930.364258	494.930817
929.213867	289.733917
928.062500	244.135086
926.912109	-3.847024
925.759766	-80.911034
924.608398	-53.150894
923.456055	72.535057
922.303711	-22.248528
921.151367	-507.835632
919.999023	-156.714508
918.845703	-246.410980
917.692383	-2.006639
916.539063	85.713211
915.384766	-126.181320
914.230469	-26.858259
913.076172	-93.126495
911.920898	-73.015350
910.766602	-70.941780
909.611328	-406.651550
908.455078	-599.240601
907.299805	-93.464417
906.143555	-50.119167
904.987305	-373.727539
903.830078	161.427582
902.673828	12.513557
901.516602	87.924316
900.359375	-60.693470
899.201172	-154.825592
898.042969	-251.079529
896.884766	53.170803
895.726563	-345.934906
894.567383	82.723236
893.408203	262.627106
892.249023	151.010056
891.088867	159.271362
889.929688	-121.521416
888.769531	-104.017944
887.608398	-102.252365
886.448242	104.975243
885.287109	458.853363
884.125977	-128.160248
882.963867	-44.937668
881.801758	356.257965
880.639648	40.392235
879.477539	-40.868210
878.315430	110.057388
877.152344	186.613510
875.989258	427.593353
874.825195	269.929688
873.661133	206.927338
872.497070	285.778320
871.333008	220.604309
870.168945	-98.730843
869.003906	133.152985
867.838867	346.951050
866.672852	-192.438904
865.506836	86.541595
864.340820	37.330654
863.174805	10.612419
862.008789	188.283951
860.841797	91.934334
859.674805	190.926804
858.506836	574.901245
857.339844	352.841339
856.171875	723.102478
855.003906	794.881958
853.834961	456.278564
852.666016	776.868591
851.497070	433.890900
850.328125	648.959595
849.158203	400.192871
847.988281	442.647736
846.818359	169.334671
845.647461	144.584854
844.477539	191.408264
843.306641	124.050400
842.134766	266.945648
840.963867	20.575008
839.791992	208.023712
838.619141	22.023033
837.447266	309.816193
836.274414	186.300644
835.101563	386.663116
833.928711	316.635193
832.754883	222.004913
831.581055	256.804993
830.407227	222.323837
829.232422	495.669739
828.058594	387.360718
826.883789	301.319031
825.708008	656.670959
824.533203	175.882492
823.357422	45.096230
822.181641	259.599854
821.004883	142.019058
819.828125	66.698463
818.651367	-273.629547
817.474609	67.195290
816.296875	-146.345978
815.119141	-382.148315
813.941406	-239.832535
812.763672	-99.925568
811.584961	-158.063629
810.406250	-409.664429
809.226563	-303.500885
808.047852	-93.099472
806.868164	-262.721497
805.688477	-37.129589
804.507813	-344.577240
803.327148	-165.932159
802.146484	-116.202957
800.965820	-272.941101
799.784180	-407.552429
798.603516	-225.145004
797.420898	-253.552505
796.239258	12.692855
795.056641	-131.243622
793.874023	-496.772949
792.691406	-341.789581
791.507813	-127.222923
790.324219	25.126106
789.140625	-121.513641
787.956055	-93.409393
786.772461	425.650482
785.586914	192.378922
784.402344	215.576187
783.216797	227.584244
782.032227	243.875793
780.845703	114.207886
779.660156	145.732132
778.473633	265.458099
777.287109	-116.205750
776.100586	131.314499
774.913086	230.734161
773.725586	-192.930191
772.538086	9.962082
771.349609	29.601007
770.161133	-36.873158
768.972656	-110.036209
767.784180	-70.877892
766.594727	-155.227600
765.405273	33.504986
764.215820	270.496490
763.026367	456.640442
761.835938	596.379089
760.645508	551.102356
759.454102	741.176392
758.262695	506.544312
757.072266	766.747131
755.879883	439.720581
754.688477	686.477661
753.496094	315.528748
752.303711	463.194794
751.110352	450.381287
749.917969	529.748169
748.724609	356.542236
747.530273	222.876999
746.336914	177.008591
745.142578	488.734619
743.948242	328.689453
742.752930	333.156006
741.558594	398.980865
740.363281	339.815277
739.166992	609.365234
737.971680	230.284256
736.775391	-78.534111
735.579102	133.967072
734.381836	453.645386
733.185547	201.910492
731.988281	-167.861420
730.790039	440.487305
729.592773	99.311729
728.394531	175.990173
727.196289	246.111069
725.997070	84.551964
724.797852	382.004791
723.598633	253.359772
722.399414	179.434799
721.199219	265.013885
719.999023	110.474327
718.798828	183.075439
717.598633	439.017853
716.397461	295.691223
715.196289	412.072113
713.994141	197.044312
712.792969	309.228912
711.590820	334.282806
710.388672	174.219131
709.185547	151.591644
707.982422	15.838886
706.779297	219.967499
705.576172	149.827744
704.372070	306.211639
703.167969	-53.044754
701.963867	-94.372879
700.759766	530.004639
699.554688	462.766388
698.349609	113.102654
697.143555	252.783676
695.938477	-26.812777
694.732422	-243.112900
693.525391	7.817980
692.319336	-112.509148
691.112305	-271.680634
689.905273	-417.583069
688.697266	-359.269409
687.490234	-300.807220
686.282227	104.828278
685.073242	-218.114029
683.865234	-44.291561
682.656250	-126.115372
681.447266	-60.376003
680.237305	-224.118439
679.028320	-25.918999
677.818359	-390.621063
676.607422	-298.199677
675.397461	60.555618
674.186523	-110.824409
672.975586	135.554596
671.763672	-119.792679
670.551758	-152.155014
669.339844	-11.413698
668.127930	-47.827675
666.915039	160.080383
665.703125	46.123211
664.489258	141.840637
663.276367	-146.746201
662.062500	-227.855408
660.848633	-49.852890
659.634766	-7.805828
658.419922	-95.156204
657.205078	-76.745529
655.990234	-43.221893
654.775391	117.486298
653.559570	-23.627403
652.343750	221.009277
651.126953	-120.481514
649.911133	-35.433033
648.694336	118.398521
647.477539	226.836746
646.259766	395.359985
645.041992	169.857758
643.824219	430.469177
642.606445	391.779205
641.387695	174.385101
640.168945	-165.729050
638.950195	-69.683784
637.730469	191.436981
636.511719	-61.404938
635.291016	119.323593
634.071289	112.682800
632.850586	90.520874
631.629883	-45.935703
630.409180	138.965866
629.188477	177.259369
627.966797	116.185120
626.745117	-87.128059
625.522461	114.062660
624.300781	440.778015
623.078125	333.570526
621.854492	390.416260
620.631836	268.435272
619.408203	-45.171299
618.184570	-40.785507
616.960938	142.176804
615.736328	71.235825
614.511719	-108.018845
613.287109	-36.233490
612.061523	-68.668922
610.835938	-320.777679
609.610352	45.420395
608.384766	-60.484180
607.158203	-50.720570
605.931641	106.593819
604.705078	-165.352295
