# Supplementary material for: Raman spectroscopy accurately differentiates mucosal healing from non-healing and biochemical changes following biological therapy in inflammatory bowel disease
Source: PLoS One. 2021 Jun 2;16(6):e0252210. doi: 10.1371/journal.pone.0252210 (PMC8172032; doi:10.1371/journal.pone.0252210)
Supplement: S5 Dataset — (ZIP) [file pone.0252210.s007.zip › CD Active inflammation/OC024 pre treatment-1_base sub CR removed_60__X_-32925.2__Y_21195.2__Z_-4919.23__Time_684.txt]

1714.716797	175.632324
1713.740234	-38.635212
1712.763672	47.331371
1711.787109	-62.536057
1710.809570	-86.615303
1709.832031	-59.749504
1708.854492	307.463257
1707.875977	221.751236
1706.898438	-198.624954
1705.919922	21.270441
1704.941406	26.996204
1703.962891	-82.244110
1702.983398	-65.542923
1702.003906	-54.028622
1701.024414	139.558716
1700.044922	105.948990
1699.065430	-55.763382
1698.084961	63.468334
1697.104492	132.117722
1696.124023	-52.829231
1695.143555	-106.525879
1694.162109	120.471519
1693.180664	358.345825
1692.199219	246.726089
1691.217773	239.560989
1690.235352	256.710236
1689.253906	135.507614
1688.271484	292.046875
1687.289063	371.546570
1686.305664	523.321716
1685.323242	566.156189
1684.339844	454.770630
1683.356445	263.898621
1682.372070	486.307922
1681.388672	346.896484
1680.404297	615.244629
1679.419922	532.539612
1678.435547	716.387634
1677.451172	562.687622
1676.465820	858.964966
1675.480469	756.637939
1674.495117	779.738037
1673.509766	625.159607
1672.523438	893.593262
1671.537109	1164.992310
1670.550781	897.467590
1669.564453	909.341919
1668.578125	812.781189
1667.590820	1003.359497
1666.603516	989.929565
1665.616211	1210.430786
1664.627930	871.506042
1663.640625	909.791077
1662.652344	1208.318726
1661.664063	1181.064941
1660.675781	1045.580200
1659.686523	1106.641968
1658.698242	1319.120605
1657.708984	1415.360596
1656.719727	1196.852173
1655.729492	1283.290649
1654.740234	1251.004883
1653.750000	1129.144653
1652.759766	1047.423340
1651.768555	884.117920
1650.778320	856.163940
1649.787109	860.321899
1648.795898	962.664124
1647.804688	795.775696
1646.813477	618.764832
1645.821289	304.822021
1644.829102	194.741211
1643.836914	343.833374
1642.844727	369.137878
1641.851563	252.244522
1640.859375	-25.204172
1639.866211	24.922482
1638.873047	33.157803
1637.878906	73.346405
1636.885742	3.119935
1635.891602	109.826180
1634.897461	158.818085
1633.902344	-13.232676
1632.908203	152.260788
1631.913086	-240.342804
1630.917969	-19.020126
1629.922852	-155.517075
1628.926758	-75.888382
1627.931641	-30.228968
1626.935547	-271.077972
1625.939453	-230.157837
1624.942383	-228.460907
1623.946289	-16.209246
1622.949219	91.038368
1621.952148	-11.756032
1620.955078	3.933862
1619.958008	17.199770
1618.959961	143.575928
1617.961914	-23.957026
1616.963867	136.882095
1615.965820	-87.938042
1614.966797	86.315773
1613.967773	189.839279
1612.968750	170.218353
1611.969727	-90.463028
1610.970703	115.735573
1609.970703	133.277725
1608.970703	12.073264
1607.970703	-72.273209
1606.970703	270.464020
1605.969727	196.806717
1604.968750	-94.005562
1603.967773	131.050858
1602.966797	-2.406534
1601.965820	-151.413559
1600.963867	8.381391
1599.961914	165.569107
1598.959961	-53.744442
1597.958008	93.069214
1596.955078	130.107254
1595.952148	13.020966
1594.949219	-239.811020
1593.946289	-139.901550
1592.943359	-269.787903
1591.939453	-188.130142
1590.935547	-197.838455
1589.931641	-69.220383
1588.927734	-110.228882
1587.922852	10.502635
1586.917969	-22.678967
1585.913086	131.870255
1584.908203	25.674198
1583.903320	26.358418
1582.897461	81.735146
1581.891602	103.195595
1580.885742	56.900711
1579.879883	62.666805
1578.873047	154.294586
1577.866211	11.588800
1576.859375	160.338654
1575.852539	152.871536
1574.845703	12.692684
1573.837891	31.136169
1572.830078	-15.496504
1571.822266	-134.964493
1570.814453	-184.291534
1569.805664	114.483505
1568.796875	142.883438
1567.788086	-26.202080
1566.779297	170.809067
1565.769531	-13.982364
1564.760742	-4.130850
1563.750977	135.351181
1562.741211	-83.354179
1561.730469	-1.204772
1560.720703	-15.149416
1559.709961	1.899587
1558.699219	-45.983257
1557.688477	-5.857557
1556.676758	54.845093
1555.666016	63.587662
1554.654297	-10.689337
1553.642578	15.912901
1552.629883	29.414791
1551.618164	141.128357
1550.605469	301.808899
1549.592773	-73.256233
1548.580078	345.761963
1547.566406	337.752777
1546.552734	358.035553
1545.540039	383.330688
1544.525391	359.341858
1543.511719	38.078815
1542.498047	8.697660
1541.483398	15.316884
1540.468750	109.561943
1539.453125	190.686935
1538.438477	18.679752
1537.422852	-81.175674
1536.407227	-134.718750
1535.391602	74.685356
1534.375977	-46.256187
1533.359375	162.688812
1532.342773	139.380188
1531.326172	36.017567
1530.309570	66.508652
1529.292969	73.627457
1528.275391	147.522797
1527.257813	218.635773
1526.240234	140.229935
1525.222656	102.863792
1524.204102	13.861591
1523.185547	9.622478
1522.166992	-43.661980
1521.148438	57.197910
1520.128906	67.840523
1519.110352	1.199937
1518.090820	-96.437668
1517.071289	78.149582
1516.050781	-9.547771
1515.031250	23.342487
1514.010742	-177.633728
1512.990234	-16.717497
1511.968750	110.579445
1510.948242	-62.572277
1509.926758	59.208199
1508.905273	-180.900345
1507.883789	45.660866
1506.862305	-125.450684
1505.839844	-17.258017
1504.817383	-139.932068
1503.794922	-270.403046
1502.772461	-155.053299
1501.749023	-132.128830
1500.726563	49.400124
1499.703125	-306.939575
1498.678711	-112.995247
1497.655273	-254.501755
1496.630859	-83.982704
1495.607422	-299.917358
1494.582031	0.649188
1493.557617	63.171169
1492.533203	156.196121
1491.507813	-39.773819
1490.482422	73.375412
1489.457031	-7.814978
1488.430664	-216.827454
1487.405273	46.533993
1486.378906	41.570782
1485.352539	368.297211
1484.325195	281.330139
1483.298828	209.599091
1482.271484	232.138123
1481.244141	157.635956
1480.216797	225.831451
1479.188477	497.798096
1478.161133	471.360260
1477.132813	648.653625
1476.104492	494.580505
1475.075195	717.405579
1474.046875	731.240234
1473.017578	668.570068
1471.988281	1033.452271
1470.958984	1006.178589
1469.928711	1116.197021
1468.898438	1022.578674
1467.869141	1251.914551
1466.837891	1486.118774
1465.807617	1615.931274
1464.776367	1621.051636
1463.746094	1603.243164
1462.714844	1659.025513
1461.682617	1795.971680
1460.651367	1909.954956
1459.619141	1653.131226
1458.586914	1850.714966
1457.554688	1956.795288
1456.522461	1847.107422
1455.489258	1899.741455
1454.456055	1997.954834
1453.422852	2058.043945
1452.389648	2128.200684
1451.355469	1861.177612
1450.321289	2184.646240
1449.287109	2287.531738
1448.252930	2230.766357
1447.218750	2244.902588
1446.183594	1939.976929
1445.148438	2305.946777
1444.113281	2122.569092
1443.078125	1865.874023
1442.041992	1907.756104
1441.005859	1919.258545
1439.969727	1854.888184
1438.933594	1580.712524
1437.897461	1723.687500
1436.860352	1396.568848
1435.823242	1418.237671
1434.786133	1197.417480
1433.748047	1370.635620
1432.710938	1023.699829
1431.672852	762.733887
1430.634766	787.075745
1429.596680	778.624695
1428.557617	391.788879
1427.518555	464.161987
1426.479492	508.797546
1425.440430	434.956207
1424.401367	320.853607
1423.361328	156.419312
1422.321289	178.530060
1421.281250	135.182648
1420.241211	195.151215
1419.200195	96.502243
1418.159180	73.461716
1417.118164	236.721680
1416.077148	-12.684065
1415.035156	19.805239
1413.994141	-43.213345
1412.952148	100.033463
1411.910156	205.575836
1410.867188	1.964900
1409.825195	-28.077923
1408.782227	110.275780
1407.739258	22.581154
1406.695313	90.684471
1405.652344	-1.834242
1404.608398	-51.571842
1403.564453	61.924820
1402.520508	-55.383114
1401.475586	93.345039
1400.431641	56.520290
1399.386719	-27.855841
1398.341797	-1.793711
1397.295898	61.936275
1396.250977	150.814529
1395.205078	74.384224
1394.159180	8.107122
1393.112305	62.156452
1392.066406	126.322182
1391.019531	-59.773685
1389.972656	-123.044968
1388.925781	13.998289
1387.877930	-74.066025
1386.831055	158.177704
1385.783203	52.850464
1384.735352	25.188046
1383.686523	-39.850479
1382.638672	115.184547
1381.589844	-62.026512
1380.541016	-134.123489
1379.492188	1.213286
1378.442383	-55.646557
1377.392578	-67.419510
1376.342773	-64.082924
1375.292969	134.008896
1374.243164	-76.973061
1373.192383	66.419418
1372.141602	-17.031029
1371.090820	-105.292183
1370.039063	-83.722221
1368.988281	85.015251
1367.936523	104.322151
1366.884766	-242.400620
1365.833008	-167.962860
1364.780273	-212.939072
1363.727539	-71.055840
1362.674805	272.499939
1361.622070	-152.808273
1360.569336	6.816926
1359.515625	111.789810
1358.461914	82.585991
1357.408203	-98.106644
1356.353516	-343.211426
1355.299805	164.904633
1354.245117	285.359406
1353.190430	410.879517
1352.134766	156.526459
1351.080078	48.929871
1350.024414	222.019196
1348.968750	390.219543
1347.913086	516.316040
1346.856445	511.021088
1345.800781	510.847443
1344.744141	404.188660
1343.686523	786.097717
1342.629883	449.219269
1341.572266	704.873352
1340.514648	727.680847
1339.457031	738.244934
1338.399414	657.325012
1337.340820	801.882385
1336.282227	882.169983
1335.223633	598.771362
1334.165039	679.361694
1333.106445	846.643555
1332.046875	563.867859
1330.987305	620.116699
1329.926758	258.689941
1328.867188	493.224121
1327.806641	814.282715
1326.746094	443.597473
1325.685547	332.564056
1324.625000	569.912048
1323.563477	543.119751
1322.501953	726.289246
1321.440430	810.806335
1320.378906	855.947266
1319.316406	827.196594
1318.253906	916.974243
1317.191406	666.581665
1316.128906	916.859619
1315.065430	974.915955
1314.001953	853.201172
1312.938477	1024.833130
1311.875000	920.662048
1310.811523	617.204285
1309.747070	720.220459
1308.682617	658.404480
1307.618164	869.897461
1306.552734	850.143921
1305.488281	894.483032
1304.422852	884.813110
1303.356445	744.949402
1302.291016	922.376709
1301.224609	866.361206
1300.159180	768.717285
1299.091797	752.287170
1298.025391	804.752747
1296.958984	872.035400
1295.891602	828.920471
1294.824219	994.560913
1293.755859	819.134583
1292.688477	872.055786
1291.620117	674.863953
1290.551758	548.975159
1289.483398	678.221558
1288.414063	790.347839
1287.344727	875.562805
1286.275391	644.760925
1285.206055	573.377869
1284.136719	720.083618
1283.066406	621.955139
1281.996094	829.956543
1280.925781	455.449188
1279.855469	744.311829
1278.784180	697.963684
1277.712891	920.763000
1276.641602	654.471252
1275.569336	811.318420
1274.498047	963.281982
1273.425781	377.239807
1272.353516	766.358215
1271.281250	742.560974
1270.208008	723.718750
1269.134766	951.548523
1268.061523	1030.432983
1266.988281	1011.719421
1265.914063	1054.067993
1264.839844	1001.310608
1263.765625	1297.392212
1262.691406	1183.746460
1261.617188	1309.105347
1260.541992	1139.539185
1259.466797	1023.698242
1258.391602	1168.625000
1257.315430	957.913513
1256.239258	1124.780029
1255.163086	958.064087
1254.086914	862.042847
1253.010742	1024.048096
1251.933594	1108.152588
1250.856445	1014.673706
1249.779297	1125.542969
1248.701172	1032.145630
1247.624023	1167.310303
1246.545898	1027.803589
1245.467773	1170.228271
1244.388672	921.493042
1243.310547	913.320862
1242.231445	1257.246216
1241.152344	1076.653076
1240.072266	723.819153
1238.993164	788.514465
1237.913086	1015.722717
1236.833008	886.281006
1235.751953	849.039368
1234.671875	789.990540
1233.590820	912.747070
1232.509766	766.448853
1231.427734	874.596497
1230.346680	965.725647
1229.264648	952.663757
1228.182617	794.314392
1227.100586	657.800659
1226.017578	618.130920
1224.934570	677.656128
1223.851563	623.432922
1222.768555	745.758240
1221.684570	514.970581
1220.601563	559.842407
1219.516602	592.574463
1218.432617	272.466217
1217.348633	421.135498
1216.263672	243.631668
1215.178711	331.790436
1214.093750	332.951813
1213.007813	232.692459
1211.921875	518.537720
1210.835938	357.870667
1209.750000	614.515869
1208.663086	338.041992
1207.577148	570.361389
1206.490234	537.369080
1205.402344	588.680420
1204.315430	370.059784
1203.227539	495.942871
1202.139648	217.109573
1201.051758	114.107254
1199.962891	374.576752
1198.875000	45.224312
1197.786133	55.217789
1196.696289	163.768555
1195.607422	-74.129570
1194.517578	-6.617620
1193.427734	-47.389679
1192.337891	-4.095395
1191.247070	-28.178183
1190.157227	72.598747
1189.066406	-189.431519
1187.974609	-192.080811
1186.883789	-317.246613
1185.791992	-99.203583
1184.700195	-1.326642
1183.608398	-268.251526
1182.515625	4.552676
1181.423828	-123.332146
1180.331055	72.424294
1179.238281	-50.800480
1178.144531	63.192245
1177.050781	133.918884
1175.957031	-27.832226
1174.863281	207.951920
1173.768555	251.987457
1172.674805	166.650696
1171.580078	258.356964
1170.484375	175.255875
1169.389648	123.202858
1168.293945	-26.982853
1167.198242	250.815781
1166.102539	2.465548
1165.005859	-37.936905
1163.910156	-9.117191
1162.813477	236.985489
1161.715820	-59.299286
1160.619141	222.330841
1159.521484	219.635483
1158.423828	445.978729
1157.326172	211.571411
1156.227539	191.884827
1155.128906	455.949402
1154.030273	211.862839
1152.931641	284.879089
1151.832031	126.549324
1150.733398	249.400345
1149.632813	74.272827
1148.533203	53.963207
1147.433594	83.573509
1146.333008	-155.972275
1145.232422	99.609352
1144.130859	100.332123
1143.030273	-51.310886
1141.928711	153.824646
1140.827148	25.825407
1139.724609	47.574131
1138.623047	-49.630665
1137.520508	539.942749
1136.417969	387.828857
1135.314453	133.537079
1134.211914	354.269104
1133.108398	432.336273
1132.004883	671.703125
1130.900391	611.822449
1129.796875	694.253967
1128.692383	617.609375
1127.586914	498.215515
1126.482422	1111.496094
1125.376953	705.019409
1124.271484	594.908997
1123.166016	712.244080
1122.060547	692.037354
1120.954102	778.335083
1119.847656	577.987671
1118.741211	524.431946
1117.633789	693.301697
1116.526367	561.490845
1115.418945	529.025940
1114.311523	444.466980
1113.204102	539.592529
1112.095703	393.444702
1110.987305	256.747772
1109.877930	587.934265
1108.769531	422.766418
1107.660156	448.922333
1106.550781	420.689240
1105.441406	510.451416
1104.331055	236.596481
1103.220703	387.585632
1102.110352	604.508362
1101.000000	493.399567
1099.888672	662.910400
1098.777344	568.223022
1097.666016	518.313843
1096.553711	732.312378
1095.442383	637.521423
1094.330078	733.518677
1093.217773	631.603943
1092.104492	435.502411
1090.991211	609.019897
1089.877930	530.601624
1088.764648	913.347107
1087.651367	460.797394
1086.537109	554.029297
1085.422852	543.731567
1084.308594	655.644470
1083.193359	443.143677
1082.078125	524.420044
1080.962891	852.288086
1079.847656	440.185394
1078.731445	450.888062
1077.615234	745.612427
1076.499023	521.511047
1075.382813	487.554688
1074.265625	547.429626
1073.148438	424.328949
1072.031250	383.346527
1070.914063	429.113464
1069.795898	287.351196
1068.677734	302.643463
1067.559570	71.953339
1066.440430	234.836334
1065.321289	404.673035
1064.202148	209.241074
1063.083008	428.173523
1061.962891	476.191925
1060.843750	262.197784
1059.723633	109.122269
1058.602539	222.694214
1057.482422	202.990768
1056.361328	321.206940
1055.239258	336.571564
1054.118164	57.608963
1052.996094	35.715424
1051.874023	261.382690
1050.751953	153.140381
1049.629883	122.008308
1048.506836	39.583401
1047.383789	129.874847
1046.260742	493.058685
1045.136719	65.614845
1044.012695	107.009354
1042.888672	157.760056
1041.764648	57.074257
1040.639648	-45.847305
1039.515625	140.159088
1038.389648	18.744217
1037.264648	137.247986
1036.138672	234.806274
1035.012695	-102.763748
1033.886719	43.793953
1032.760742	129.881882
1031.633789	453.181671
1030.506836	44.084373
1029.379883	123.355743
1028.251953	-129.636856
1027.124023	-64.147186
1025.996094	-398.106781
1024.868164	-260.431641
1023.739258	-257.390869
1022.610352	-367.996399
1021.481445	-237.123230
1020.352539	-484.372986
1019.222656	-392.782074
1018.092773	-110.985878
1016.962891	-346.214996
1015.832031	-82.908028
1014.702148	-354.906830
1013.571289	-181.863831
1012.439453	83.846092
1011.308594	161.979980
1010.176758	-49.209763
1009.044922	89.314362
1007.912109	218.625992
1006.780273	373.450012
1005.647461	791.990662
1004.514648	1649.816284
1003.380859	2063.475342
1002.247070	1954.699707
1001.113281	1494.854248
999.979492	949.868042
998.845703	396.023804
997.710938	262.835266
996.576172	76.740723
995.440430	-30.663828
994.305664	150.566315
993.169922	347.991058
992.033203	114.139244
990.897461	118.050468
989.760742	13.740308
988.624023	-60.420444
987.487305	-102.143684
986.350586	-0.869863
985.212891	125.829788
984.075195	119.055862
982.936523	80.196304
981.798828	32.296162
980.660156	85.810204
979.521484	121.041481
978.381836	-59.803387
977.242188	201.091980
976.102539	-163.305069
974.962891	97.789192
973.823242	165.890854
972.682617	172.080032
971.541992	-221.228195
970.400391	125.198807
969.259766	-3.599236
968.118164	-100.051888
966.976563	88.229820
965.833984	-85.894180
964.691406	276.913940
963.548828	91.669861
962.406250	129.039581
961.262695	134.457565
960.120117	332.507904
958.976563	8.294002
957.832031	149.329742
956.688477	137.036148
955.543945	90.562187
954.398438	-47.287399
953.253906	233.823471
952.108398	-11.205562
950.962891	123.693558
949.817383	192.371826
948.670898	46.282204
947.524414	119.820328
946.377930	-124.135612
945.231445	114.189003
944.083984	215.518936
942.936523	328.366272
941.789063	258.683228
940.640625	456.208466
939.493164	176.899323
938.343750	308.489624
937.195313	262.266785
936.045898	40.641163
934.897461	400.559143
933.747070	270.453094
932.597656	-105.535782
931.447266	224.972397
930.296875	252.562012
929.146484	250.673019
927.995117	57.706940
926.843750	108.480095
925.692383	100.203758
924.541016	67.038376
923.388672	-225.241196
922.236328	-253.506805
921.083984	-22.492674
919.931641	151.719284
918.778320	-112.537254
917.625000	-63.076145
916.470703	115.934433
915.317383	88.356201
914.163086	-220.563171
913.008789	-136.614670
911.853516	8.666557
910.698242	147.184540
909.542969	13.605012
908.387695	88.783134
907.231445	-262.114899
906.076172	-5.410786
904.918945	-108.962463
903.762695	-108.178535
902.605469	116.899017
901.448242	-79.156837
900.291016	78.079102
899.133789	22.604267
897.975586	-1.082778
896.817383	122.348305
895.658203	-190.644882
894.500000	97.967644
893.340820	-31.638454
892.180664	35.493248
891.021484	190.765320
889.861328	298.601746
888.701172	81.269760
887.541016	-79.458130
886.379883	30.803627
885.218750	-68.795166
884.057617	136.269913
882.895508	282.648132
881.734375	-28.764696
880.572266	63.563362
879.409180	219.000519
878.247070	489.317322
877.083984	20.610291
875.920898	331.456543
874.756836	398.995667
873.592773	218.888641
872.428711	277.462524
871.264648	259.522797
870.100586	338.337921
868.935547	82.018211
867.770508	237.316345
866.604492	59.842659
865.438477	206.097855
864.272461	165.781982
863.106445	318.677124
861.940430	55.998951
860.773438	433.375397
859.606445	300.979004
858.438477	592.812744
857.271484	204.611633
856.103516	236.070084
854.934570	588.204529
853.766602	363.892792
852.597656	480.395538
851.428711	471.305573
850.259766	518.197998
849.089844	370.147919
847.919922	782.011902
846.750000	660.747925
845.579102	606.651855
844.408203	451.824432
843.237305	245.552032
842.066406	207.089661
840.894531	99.264206
839.722656	125.575317
838.550781	297.104340
837.377930	180.203430
836.206055	7.426003
835.033203	234.496658
833.859375	242.537704
832.686523	605.483887
831.512695	251.666977
830.337891	156.807083
829.164063	512.577759
827.989258	386.298798
826.814453	422.781555
825.639648	247.352036
824.463867	366.139496
823.288086	277.529938
822.112305	193.318268
820.935547	-40.184658
819.759766	-142.297714
818.583008	16.014908
817.405273	-193.104263
816.228516	20.563763
815.050781	-1.797139
813.872070	-108.776634
812.694336	28.784466
811.515625	-400.734985
810.336914	-81.140671
809.158203	-46.244339
807.978516	-60.352562
806.798828	-74.575195
805.619141	-55.602650
804.438477	-169.958359
803.258789	-40.242626
802.077148	-292.365936
800.896484	-0.979689
799.714844	-137.911285
798.534180	-86.425896
797.351563	-154.796188
796.169922	-345.160278
794.987305	-121.205353
793.804688	-43.687660
792.622070	15.945577
791.438477	-123.852654
790.254883	32.925713
789.071289	-7.468999
787.886719	-63.458820
786.702148	57.423912
785.517578	-9.863149
784.333008	269.899445
783.147461	164.768219
781.961914	145.756531
780.776367	150.935730
779.590820	-9.683271
778.404297	94.672798
777.217773	-44.015018
776.030273	46.819546
774.843750	-116.297440
773.656250	9.583624
772.467773	161.763046
771.280273	66.761887
770.091797	165.718979
768.903320	85.976128
767.714844	89.910500
766.525391	430.838501
765.335938	447.702148
764.146484	-11.218750
762.956055	386.441132
761.765625	341.384094
760.575195	437.101227
759.384766	363.273132
758.193359	542.353210
757.001953	400.198669
755.810547	488.883087
754.618164	98.271988
753.425781	305.506378
752.233398	376.359253
751.041016	95.674049
749.847656	388.210968
748.654297	-43.952816
747.460938	233.002914
746.266602	329.834625
745.072266	132.588623
743.877930	334.593201
742.683594	100.082947
741.488281	207.656342
740.292969	198.981201
739.097656	-107.734985
737.901367	107.086853
736.705078	-168.838303
735.508789	26.162069
734.311523	83.135933
733.115234	72.233612
731.917969	61.335621
730.719727	192.651794
729.522461	70.203651
728.324219	258.338654
727.125977	105.363976
725.926758	114.224426
724.727539	162.447861
723.528320	284.961090
722.329102	123.522896
721.128906	265.726715
719.928711	17.141373
718.728516	91.754166
717.528320	26.737946
716.327148	212.698013
715.125977	435.722443
713.923828	148.467407
712.722656	11.853734
711.520508	145.647888
710.317383	275.112549
709.115234	73.478485
707.912109	9.254621
706.708984	273.961761
705.505859	68.430389
704.301758	122.103844
703.097656	-59.130440
701.893555	292.823334
700.688477	198.877182
699.483398	98.581932
698.278320	148.466553
697.073242	139.780548
695.867188	59.535358
694.661133	-192.148956
693.455078	-96.068382
692.248047	-162.737076
691.041016	-77.260567
689.833984	-108.871017
688.626953	-18.796967
687.418945	-295.226868
686.210938	-79.043114
685.002930	-192.385208
683.793945	-225.301468
682.584961	-195.187286
681.375977	51.756351
680.166992	-143.179718
678.957031	-212.243851
677.747070	-120.880264
676.537109	171.925369
675.326172	-33.031200
674.115234	195.022934
672.904297	27.243372
671.692383	99.764755
670.481445	44.823902
669.269531	24.645384
668.056641	-36.446907
666.844727	133.824570
665.631836	-281.285370
664.417969	87.922440
663.205078	92.154770
661.991211	249.770691
660.777344	-22.081358
659.563477	-15.363322
658.348633	-140.155014
657.133789	-100.902130
655.918945	11.708539
654.703125	-214.135391
653.488281	-71.290512
652.272461	-113.793320
651.055664	-42.085743
649.839844	55.424137
648.623047	146.412079
647.405273	52.185242
646.188477	-31.296024
644.970703	287.572571
643.752930	169.487762
642.535156	318.039886
641.316406	279.312073
640.097656	-17.535231
638.878906	354.002960
637.659180	108.453026
636.439453	94.794563
635.219727	55.101120
634.000000	2.247734
632.779297	208.858307
631.558594	120.966576
630.337891	-65.986214
629.116211	-8.709466
627.894531	48.075100
626.672852	89.319939
625.451172	74.261116
624.228516	-9.963140
623.005859	138.799561
621.783203	53.299892
620.559570	350.520935
619.336914	152.172836
618.112305	-108.994034
616.888672	33.635830
615.664063	-66.543655
614.439453	3.501754
613.214844	-43.029327
611.989258	54.774788
610.764648	80.826027
609.538086	-24.763603
608.312500	-67.477547
607.085938	170.480820
605.859375	-80.123131
604.632813	-315.033905
