# Supplementary material for: Raman spectroscopy accurately differentiates mucosal healing from non-healing and biochemical changes following biological therapy in inflammatory bowel disease
Source: PLoS One. 2021 Jun 2;16(6):e0252210. doi: 10.1371/journal.pone.0252210 (PMC8172032; doi:10.1371/journal.pone.0252210)
Supplement: S5 Dataset — (ZIP) [file pone.0252210.s007.zip › CD Active inflammation/OC025-1 pre treatment_base sub CR removed_57__X_-12029.8__Y_36637.9__Time_635.txt]

1714.793945	-22.315670
1713.817383	-0.890493
1712.840820	56.799786
1711.864258	41.988995
1710.886719	19.066595
1709.909180	-175.422470
1708.931641	-42.902554
1707.953125	25.236597
1706.975586	18.391579
1705.997070	-87.520866
1705.018555	186.853195
1704.040039	-130.386719
1703.060547	7.520805
1702.081055	-7.039423
1701.101563	-21.478857
1700.122070	-6.367204
1699.142578	91.762398
1698.162109	29.589817
1697.181641	71.837914
1696.201172	175.696152
1695.220703	92.703133
1694.239258	98.055092
1693.257813	76.910751
1692.276367	168.110992
1691.294922	280.847321
1690.313477	399.103302
1689.331055	269.432495
1688.348633	209.415100
1687.366211	464.327362
1686.383789	247.528549
1685.400391	393.556580
1684.416992	462.521271
1683.433594	441.159637
1682.450195	457.385101
1681.465820	553.765503
1680.482422	679.706116
1679.498047	691.421326
1678.512695	807.203979
1677.528320	768.954956
1676.542969	808.157654
1675.558594	919.479492
1674.572266	937.983032
1673.586914	781.381531
1672.601563	938.765259
1671.615234	995.425781
1670.628906	1078.954102
1669.642578	1226.514038
1668.655273	1268.118408
1667.668945	1190.595215
1666.681641	1224.892944
1665.694336	1376.258423
1664.706055	1193.622803
1663.718750	1454.336426
1662.730469	1519.034058
1661.742188	1631.754761
1660.753906	1715.601807
1659.764648	1863.328003
1658.775391	1870.907715
1657.787109	1759.633057
1656.796875	1894.986450
1655.807617	1821.462036
1654.818359	1708.589722
1653.828125	1574.907837
1652.837891	1536.851685
1651.846680	1657.830811
1650.856445	1350.656494
1649.865234	1096.800293
1648.874023	1020.474792
1647.882813	886.346252
1646.891602	879.407288
1645.899414	769.738281
1644.907227	784.544312
1643.915039	459.011444
1642.922852	458.621246
1641.930664	469.073761
1640.937500	440.214905
1639.944336	263.907806
1638.951172	27.286398
1637.957031	176.038361
1636.963867	172.080963
1635.969727	-0.314314
1634.975586	27.903368
1633.981445	-14.776565
1632.986328	161.437485
1631.991211	40.225742
1630.996094	32.522732
1630.000977	48.747318
1629.005859	-158.511276
1628.009766	-112.860031
1627.013672	-119.624084
1626.017578	-13.077643
1625.021484	12.114900
1624.024414	-72.917412
1623.028320	-86.746552
1622.031250	180.794250
1621.033203	9.660193
1620.036133	-61.403084
1619.038086	-0.955805
1618.041016	148.905151
1617.041992	99.371933
1616.043945	5.408557
1615.045898	69.069275
1614.046875	-29.786379
1613.047852	31.527643
1612.048828	92.955124
1611.048828	-76.199661
1610.049805	-72.170799
1609.049805	-70.639099
1608.049805	41.041267
1607.048828	87.306900
1606.048828	10.585409
1605.047852	88.466476
1604.046875	226.614075
1603.045898	37.678650
1602.044922	-28.118061
1601.042969	34.370697
1600.041016	13.222184
1599.039063	-135.962860
1598.037109	-91.574394
1597.034180	-190.885193
1596.031250	-65.382156
1595.028320	-78.338905
1594.025391	-20.723860
1593.022461	-111.933624
1592.018555	-80.363144
1591.014648	-221.042801
1590.010742	-85.021416
1589.006836	-116.011818
1588.001953	-50.458481
1586.997070	67.236687
1585.992188	-13.265460
1584.987305	114.809265
1583.982422	104.700439
1582.976563	58.113747
1581.970703	92.293510
1580.964844	53.518036
1579.958984	100.670204
1578.952148	69.679482
1577.945313	111.553162
1576.938477	187.206024
1575.931641	46.852234
1574.924805	-38.857449
1573.916992	-20.551044
1572.909180	125.099030
1571.901367	70.479065
1570.893555	-33.550934
1569.884766	78.064659
1568.876953	54.485722
1567.868164	90.586555
1566.858398	98.040215
1565.849609	74.263046
1564.839844	169.813705
1563.830078	-7.226657
1562.820313	142.618225
1561.810547	51.085438
1560.799805	52.860443
1559.790039	0.094365
1558.779297	56.126064
1557.767578	148.316666
1556.756836	123.768753
1555.745117	-48.530247
1554.733398	154.676071
1553.721680	103.927139
1552.709961	223.948990
1551.697266	92.742729
1550.685547	191.780807
1549.672852	132.840363
1548.659180	185.025787
1547.646484	110.349014
1546.632813	203.633087
1545.619141	-34.122265
1544.605469	51.140171
1543.591797	218.915161
1542.577148	200.488052
1541.562500	88.954605
1540.547852	54.795658
1539.533203	72.143959
1538.518555	143.545441
1537.502930	41.878910
1536.487305	2.030199
1535.471680	-25.050247
1534.456055	-29.055960
1533.439453	-43.523449
1532.422852	-40.089947
1531.406250	-31.653852
1530.389648	77.116005
1529.373047	0.210059
1528.355469	-92.271858
1527.337891	-102.469322
1526.320313	13.329975
1525.302734	28.543493
1524.284180	64.177994
1523.265625	-3.269504
1522.247070	1.177258
1521.228516	-2.250023
1520.208984	-34.119614
1519.190430	-32.711094
1518.170898	14.794723
1517.151367	74.969864
1516.130859	1.372689
1515.111328	40.662563
1514.090820	-112.812965
1513.070313	-220.169968
1512.049805	-50.433510
1511.028320	-65.696037
1510.006836	-104.199478
1508.986328	72.629364
1507.963867	-50.834614
1506.942383	76.874275
1505.919922	-39.158058
1504.898438	59.993507
1503.875977	-33.232067
1502.852539	-62.533066
1501.830078	-79.160583
1500.806641	-177.880951
1499.783203	-128.221146
1498.759766	-35.218681
1497.736328	67.831696
1496.711914	-126.102158
1495.687500	-115.463478
1494.663086	51.027832
1493.638672	-148.326584
1492.613281	71.488625
1491.587891	-69.294220
1490.563477	73.481590
1489.537109	139.400238
1488.511719	312.436310
1487.485352	155.842087
1486.458984	70.665703
1485.432617	278.930359
1484.406250	293.026947
1483.379883	380.979675
1482.352539	272.342194
1481.325195	444.160034
1480.297852	360.803741
1479.269531	389.517120
1478.241211	448.682587
1477.213867	497.521881
1476.184570	564.037048
1475.156250	536.179321
1474.127930	691.569458
1473.098633	638.003662
1472.069336	973.801208
1471.040039	953.067688
1470.009766	1059.444458
1468.979492	1091.903809
1467.950195	1259.053467
1466.918945	1367.528809
1465.888672	1412.321167
1464.857422	1500.197510
1463.827148	1758.208252
1462.795898	1665.416870
1461.763672	1854.505249
1460.732422	1776.799805
1459.700195	1973.236694
1458.667969	1951.210815
1457.635742	2137.219727
1456.603516	2135.316895
1455.570313	2123.184326
1454.537109	2237.796875
1453.503906	2212.833252
1452.470703	2210.633057
1451.436523	2251.447998
1450.403320	2317.537842
1449.369141	2294.859619
1448.333984	2256.927246
1447.299805	2457.017578
1446.264648	2332.882813
1445.230469	2441.648438
1444.194336	2380.738281
1443.159180	2243.917236
1442.124023	2296.844482
1441.087891	2352.229492
1440.051758	2260.898438
1439.015625	2255.529297
1437.978516	2103.526367
1436.941406	2052.642090
1435.904297	1895.646729
1434.867188	1789.215942
1433.830078	1599.476318
1432.791992	1591.577881
1431.754883	1328.730347
1430.715820	1149.244873
1429.677734	1012.735596
1428.639648	709.785095
1427.600586	739.870544
1426.561523	658.994568
1425.522461	580.677979
1424.482422	540.195679
1423.443359	650.951721
1422.403320	456.806519
1421.363281	363.514130
1420.322266	360.927307
1419.282227	449.014252
1418.241211	456.519867
1417.200195	214.888916
1416.159180	370.948151
1415.117188	257.781281
1414.076172	278.008575
1413.034180	41.760838
1411.992188	190.300537
1410.949219	245.803314
1409.907227	120.402657
1408.864258	15.186234
1407.821289	73.334221
1406.777344	131.494049
1405.734375	81.726982
1404.690430	57.124893
1403.646484	40.118660
1402.602539	55.796951
1401.557617	201.967529
1400.513672	122.418007
1399.468750	-22.242165
1398.423828	109.002434
1397.377930	54.766388
1396.333008	158.512451
1395.287109	157.047302
1394.241211	180.707260
1393.195313	14.102751
1392.148438	118.050728
1391.101563	51.812527
1390.054688	-71.877029
1389.007813	17.259829
1387.960938	-33.648090
1386.913086	-39.435387
1385.865234	19.886730
1384.817383	-8.226364
1383.769531	-88.722153
1382.720703	10.829652
1381.671875	-29.476196
1380.623047	-49.681519
1379.574219	147.496048
1378.524414	-67.297607
1377.475586	20.169542
1376.425781	-124.410873
1375.375977	3.159093
1374.325195	-1.444586
1373.274414	-190.502747
1372.224609	-5.314267
1371.172852	-119.280327
1370.122070	85.973083
1369.070313	-47.666809
1368.019531	-56.548866
1366.967773	-122.608711
1365.915039	-14.199361
1364.863281	-92.446823
1363.810547	177.959946
1362.757813	-104.137352
1361.705078	-32.655689
1360.651367	66.278214
1359.598633	30.997410
1358.544922	67.964340
1357.491211	72.725990
1356.436523	107.433800
1355.382813	147.235611
1354.328125	234.350555
1353.273438	105.455826
1352.217773	145.615341
1351.163086	347.287292
1350.107422	273.458282
1349.051758	117.896614
1347.996094	235.479767
1346.939453	320.892212
1345.883789	604.827942
1344.827148	516.821533
1343.769531	654.586670
1342.712891	839.529297
1341.655273	843.627075
1340.598633	932.104675
1339.540039	743.248230
1338.482422	963.233948
1337.423828	858.914307
1336.366211	623.588989
1335.307617	626.086670
1334.248047	710.370544
1333.189453	727.971863
1332.129883	921.301941
1331.070313	612.728760
1330.010742	744.476746
1328.950195	564.877441
1327.890625	622.726196
1326.830078	898.095642
1325.768555	652.306091
1324.708008	680.880554
1323.646484	778.708679
1322.585938	703.846924
1321.523438	900.617859
1320.461914	732.278015
1319.400391	781.227905
1318.337891	768.633972
1317.275391	901.661804
1316.211914	997.787659
1315.149414	776.067993
1314.085938	938.983276
1313.022461	838.356689
1311.958984	838.893494
1310.894531	844.486389
1309.831055	1064.405273
1308.766602	890.525269
1307.701172	1063.840088
1306.636719	882.915344
1305.571289	768.614380
1304.505859	1011.091980
1303.440430	1079.017944
1302.375000	805.345520
1301.308594	942.353760
1300.242188	1030.282959
1299.175781	1113.384888
1298.109375	837.982483
1297.041992	828.022461
1295.975586	1021.953674
1294.908203	1012.195984
1293.839844	838.145813
1292.772461	912.082520
1291.704102	892.894226
1290.635742	775.732910
1289.567383	641.573792
1288.498047	593.379700
1287.428711	783.037537
1286.360352	578.238647
1285.290039	699.443298
1284.220703	788.860901
1283.150391	523.298157
1282.080078	495.415771
1281.009766	567.995361
1279.939453	564.786194
1278.868164	524.981323
1277.796875	353.209808
1276.725586	445.710114
1275.654297	763.188538
1274.582031	740.862793
1273.509766	779.729553
1272.437500	725.825195
1271.365234	943.170349
1270.291992	828.372498
1269.218750	718.591187
1268.145508	894.546265
1267.072266	780.077576
1265.999023	802.378601
1264.924805	912.567810
1263.850586	954.491821
1262.776367	886.741394
1261.701172	926.359070
1260.625977	729.605225
1259.550781	822.984741
1258.475586	1055.254272
1257.400391	1060.960938
1256.324219	891.393250
1255.248047	892.385559
1254.171875	1119.807007
1253.094727	979.713989
1252.018555	927.321472
1250.941406	940.683960
1249.864258	796.010376
1248.786133	945.654297
1247.708008	903.234680
1246.630859	681.026489
1245.551758	682.506958
1244.473633	674.304016
1243.394531	753.580322
1242.316406	638.594849
1241.236328	882.995911
1240.157227	799.649536
1239.077148	706.665771
1237.998047	718.067017
1236.917969	661.573730
1235.836914	605.132141
1234.756836	652.982361
1233.675781	746.887817
1232.594727	678.399780
1231.512695	619.649414
1230.431641	531.866028
1229.349609	545.848328
1228.267578	516.249084
1227.185547	530.240906
1226.102539	360.298950
1225.019531	437.236908
1223.936523	460.918976
1222.853516	293.520782
1221.769531	264.023285
1220.686523	435.179169
1219.602539	180.869354
1218.517578	339.871063
1217.433594	114.660721
1216.348633	249.424866
1215.263672	314.081879
1214.178711	294.191284
1213.092773	428.771088
1212.007813	251.961014
1210.921875	236.855682
1209.834961	221.733353
1208.749023	283.755432
1207.662109	439.752716
1206.575195	426.912445
1205.488281	274.263000
1204.400391	562.576172
1203.313477	229.221756
1202.225586	180.165085
1201.136719	58.856415
1200.048828	156.617950
1198.959961	64.158989
1197.871094	24.630045
1196.782227	-51.016502
1195.692383	-177.184830
1194.603516	146.307175
1193.513672	15.234876
1192.423828	95.673927
1191.333008	-6.605178
1190.242188	-123.312790
1189.151367	-146.355759
1188.060547	-42.178009
1186.969727	-7.736158
1185.877930	-146.195419
1184.786133	-191.069931
1183.694336	-178.411469
1182.601563	-81.873611
1181.509766	-26.221834
1180.416992	-28.209694
1179.323242	53.627571
1178.230469	-25.218189
1177.136719	135.495728
1176.042969	197.844269
1174.949219	90.044945
1173.854492	200.102982
1172.760742	183.151718
1171.666016	-1.405584
1170.570313	91.597687
1169.475586	162.940918
1168.379883	109.797485
1167.284180	188.102554
1166.188477	27.220345
1165.091797	62.307087
1163.996094	32.767117
1162.899414	-30.297115
1161.801758	59.435539
1160.705078	208.731339
1159.607422	68.989197
1158.509766	84.359032
1157.412109	137.804947
1156.313477	200.673172
1155.215820	182.314957
1154.117188	316.485992
1153.017578	204.927551
1151.918945	248.254257
1150.819336	100.812141
1149.719727	158.233521
1148.620117	105.953468
1147.519531	117.893959
1146.418945	-84.560356
1145.318359	48.609680
1144.217773	-25.434137
1143.116211	-6.756401
1142.014648	-121.404083
1140.913086	-102.924286
1139.811523	20.060747
1138.708984	45.417839
1137.606445	23.124943
1136.503906	121.915382
1135.401367	139.786179
1134.297852	238.290482
1133.194336	156.183578
1132.090820	254.425537
1130.987305	559.001770
1129.882813	533.503357
1128.778320	702.440857
1127.673828	866.450378
1126.569336	729.130798
1125.463867	762.455566
1124.358398	850.173340
1123.252930	892.721924
1122.146484	731.400940
1121.041016	586.630920
1119.934570	657.308411
1118.828125	436.649414
1117.720703	547.355652
1116.613281	418.901154
1115.505859	666.573669
1114.398438	511.926544
1113.291016	295.764191
1112.182617	651.741211
1111.074219	513.442566
1109.964844	424.729736
1108.856445	397.389954
1107.747070	414.840668
1106.637695	670.701538
1105.528320	654.832886
1104.417969	523.209290
1103.307617	615.743713
1102.197266	635.000671
1101.086914	649.438232
1099.975586	673.206543
1098.864258	758.174133
1097.752930	722.795349
1096.641602	920.656311
1095.529297	738.992859
1094.416992	825.867432
1093.304688	924.391541
1092.191406	596.610657
1091.079102	751.471191
1089.965820	694.364197
1088.852539	717.202148
1087.738281	572.926819
1086.624023	668.527893
1085.509766	709.928772
1084.395508	680.714111
1083.280273	728.992310
1082.166016	763.084106
1081.050781	726.610413
1079.934570	748.794312
1078.819336	763.863220
1077.703125	616.875244
1076.586914	608.362854
1075.469727	801.582947
1074.353516	565.357117
1073.236328	673.946350
1072.119141	540.910767
1071.000977	452.417267
1069.882813	490.474487
1068.765625	556.588318
1067.646484	329.774933
1066.528320	665.138184
1065.409180	536.658203
1064.290039	492.472809
1063.170898	626.145508
1062.050781	670.791321
1060.930664	509.509094
1059.810547	423.109558
1058.690430	427.912079
1057.569336	350.850952
1056.449219	500.518890
1055.327148	119.637398
1054.206055	283.247009
1053.083984	409.381134
1051.961914	290.248444
1050.839844	311.226074
1049.717773	346.181427
1048.594727	397.434509
1047.471680	415.989990
1046.348633	208.281662
1045.224609	247.833664
1044.101563	340.989166
1042.976563	256.944031
1041.852539	412.960968
1040.728516	203.138275
1039.603516	119.185722
1038.478516	272.799438
1037.352539	312.265381
1036.227539	158.541840
1035.101563	295.773712
1033.974609	235.197617
1032.848633	270.037506
1031.721680	283.945099
1030.594727	288.567688
1029.467773	293.211212
1028.340820	63.175831
1027.212891	63.271080
1026.084961	70.364830
1024.956055	17.105581
1023.828125	-82.521469
1022.699219	-267.951050
1021.570313	-188.710968
1020.440430	-223.153534
1019.311523	-48.776310
1018.181641	7.293875
1017.050781	-203.234573
1015.920898	-14.936631
1014.790039	-116.344154
1013.659180	-67.058510
1012.528320	165.244736
1011.396484	119.610046
1010.265625	189.823196
1009.132813	324.864929
1008.000977	397.436493
1006.868164	437.646332
1005.736328	699.963379
1004.602539	1137.967529
1003.469727	1797.793945
1002.335938	1992.793701
1001.202148	1928.967163
1000.068359	1195.259644
998.933594	773.792297
997.799805	417.270203
996.665039	81.775620
995.529297	254.316498
994.394531	11.502634
993.258789	73.424454
992.123047	75.442871
990.986328	-146.129105
989.849609	45.179565
988.712891	-125.373474
987.576172	-0.782602
986.439453	1.750775
985.301758	-39.378002
984.164063	80.815216
983.025391	42.203438
981.887695	107.301414
980.749023	-7.011639
979.610352	62.893429
978.470703	82.276627
977.332031	-59.195889
976.192383	-46.451836
975.051758	46.849361
973.912109	135.636780
972.771484	155.581894
971.630859	216.986679
970.490234	67.228386
969.348633	353.862518
968.207031	105.702354
967.065430	-64.190422
965.923828	124.015350
964.781250	82.901855
963.638672	57.993690
962.496094	-69.931816
961.352539	146.137436
960.208984	62.060528
959.065430	248.491623
957.921875	240.289902
956.777344	94.839859
955.632813	137.323166
954.488281	292.078369
953.343750	76.208626
952.198242	75.626076
951.052734	36.305672
949.907227	118.339684
948.760742	-126.430801
947.614258	24.459867
946.467773	-46.221371
945.321289	198.534561
944.173828	189.805405
943.026367	133.276794
941.878906	232.155914
940.730469	107.468971
939.582031	405.119843
938.433594	248.809723
937.285156	323.072723
936.135742	260.639435
934.987305	259.933197
933.836914	339.145325
932.687500	97.189545
931.537109	188.090057
930.386719	226.712250
929.236328	67.368210
928.084961	19.791996
926.934570	122.592339
925.783203	22.985863
924.630859	96.460609
923.478516	-59.656212
922.327148	-15.467619
921.173828	-16.614716
920.021484	-10.803679
918.868164	67.859062
917.714844	71.663712
916.561523	14.288995
915.407227	-101.948235
914.252930	-122.652824
913.098633	-147.747742
911.944336	-184.038879
910.789063	-358.543091
909.633789	-267.492798
908.478516	-146.876694
907.322266	75.823738
906.166016	58.329636
905.009766	-119.892693
903.853516	82.647430
902.696289	-185.821335
901.539063	123.308250
900.381836	-38.405895
899.223633	-21.137295
898.065430	-6.017439
896.907227	0.165737
895.749023	-185.757584
894.589844	-93.382568
893.430664	69.133286
892.271484	-1.077207
891.112305	229.341339
889.952148	-80.078140
888.791992	28.524893
887.630859	238.783066
886.470703	119.493080
885.309570	185.408676
884.148438	307.792206
882.986328	94.142685
881.825195	31.766758
880.663086	98.023109
879.500000	168.851929
878.337891	181.137451
877.174805	265.599030
876.011719	118.110535
874.847656	238.743484
873.684570	348.132385
872.520508	214.468719
871.355469	134.951126
870.191406	80.280136
869.026367	212.387650
867.861328	157.859818
866.695313	364.203827
865.530273	183.921402
864.364258	147.595169
863.197266	246.136475
862.031250	261.572113
860.864258	351.152832
859.697266	240.939880
858.530273	353.012329
857.362305	382.054321
856.194336	355.036072
855.026367	267.507355
853.857422	449.125946
852.688477	579.125610
851.519531	572.374451
850.350586	538.760071
849.180664	538.786926
848.010742	406.693634
846.840820	395.582581
845.670898	424.778870
844.500000	281.648285
843.329102	266.122742
842.157227	82.841393
840.986328	62.893726
839.814453	67.550415
838.642578	114.667198
837.469727	340.540466
836.296875	195.400024
835.124023	175.400085
833.951172	226.851151
832.777344	338.542755
831.603516	398.813171
830.429688	425.551117
829.255859	320.606171
828.081055	474.428955
826.906250	273.561066
825.731445	451.765259
824.555664	333.389618
823.379883	317.532501
822.204102	232.565170
821.027344	319.101227
819.851563	314.231445
818.674805	146.788269
817.497070	66.175156
816.320313	105.696175
815.142578	162.936493
813.963867	55.491081
812.786133	61.428146
811.607422	89.525986
810.428711	68.633987
809.250000	-98.988464
808.070313	-37.781738
806.890625	-34.436131
805.710938	-40.061260
804.531250	-65.753006
803.350586	1.702468
802.169922	-70.763527
800.988281	-76.731140
799.807617	-100.542572
798.625977	-277.437653
797.444336	-77.479164
796.261719	-70.535889
795.079102	-76.995483
793.896484	-70.266747
792.713867	-10.493768
791.530273	15.932592
790.346680	-59.596844
789.163086	148.089005
787.979492	127.656418
786.794922	140.305756
785.610352	59.943184
784.425781	224.936874
783.240234	338.895844
782.054688	273.665253
780.869141	111.125244
779.682617	184.913116
778.496094	393.263275
777.309570	188.499466
776.123047	261.850861
774.935547	169.528885
773.748047	163.177917
772.560547	33.175793
771.373047	165.552811
770.184570	88.286018
768.996094	268.840881
767.806641	308.145569
766.618164	314.257751
765.428711	117.592148
764.239258	268.853333
763.048828	395.706848
761.858398	335.276520
760.667969	331.973480
759.477539	486.965729
758.286133	333.818146
757.094727	510.496307
755.903320	495.696838
754.710938	300.548187
753.518555	228.443207
752.326172	255.128662
751.133789	378.340668
749.940430	196.141296
748.747070	163.217194
747.553711	305.802826
746.359375	288.024750
745.166016	250.408752
743.970703	410.125153
742.776367	341.606049
741.581055	345.377869
740.385742	292.067963
739.190430	197.059998
737.994141	211.556839
736.797852	368.335815
735.601563	257.804260
734.405273	353.044342
733.208008	305.895874
732.010742	276.207031
730.813477	314.285950
729.615234	280.106201
728.416992	291.803619
727.218750	231.295837
726.020508	273.491852
724.821289	392.102722
723.622070	283.406342
722.422852	329.796234
721.222656	376.128082
720.022461	470.434052
718.822266	466.449585
717.621094	482.081299
716.420898	408.239349
715.218750	565.610962
714.017578	315.129639
712.815430	404.847778
711.614258	333.234344
710.411133	224.611359
709.208984	190.114716
708.005859	216.627914
706.802734	221.369125
705.599609	88.975037
704.395508	237.433136
703.191406	172.603592
701.987305	-87.956947
700.782227	197.556870
699.577148	202.473358
698.372070	16.124456
697.166992	127.673065
695.960938	-4.144804
694.754883	-5.498206
693.548828	23.617382
692.341797	52.785088
691.135742	-63.441994
689.927734	33.158562
688.720703	-104.557434
687.512695	-16.512255
686.304688	-54.218781
685.096680	53.461033
683.888672	13.766651
682.679688	-75.664078
681.470703	-52.279484
680.260742	-2.809099
679.050781	-165.512344
677.840820	5.426486
676.630859	18.359467
675.419922	94.162025
674.209961	76.992706
672.998047	-74.180267
671.787109	21.389009
670.575195	73.782974
669.363281	39.793175
668.151367	-171.294693
666.938477	196.928513
665.725586	165.436646
664.512695	21.761393
663.299805	107.149864
662.085938	134.322525
660.872070	-26.183289
659.658203	31.427547
658.443359	99.902733
657.228516	-58.021397
656.013672	-8.773323
654.797852	-32.753635
653.583008	-123.456505
652.366211	-22.255405
651.150391	-239.870651
649.934570	104.824699
648.717773	-45.841705
647.500000	124.383156
646.283203	-4.606235
645.065430	275.343811
643.847656	202.366409
642.629883	99.318993
641.411133	101.685555
640.192383	33.089958
638.973633	26.826580
637.753906	14.077460
636.534180	54.982883
635.314453	-13.748517
634.094727	-136.226944
632.874023	-3.281321
631.653320	-183.900589
630.432617	101.066566
629.211914	78.936913
627.990234	35.173004
626.768555	-90.280159
625.545898	19.909252
624.324219	140.488937
623.101563	46.420349
621.877930	217.727417
620.655273	343.611847
619.431641	-10.642444
618.208008	82.301140
616.983398	-45.730381
615.759766	-5.142990
614.535156	17.771444
613.310547	-0.542955
612.084961	104.564163
610.859375	-26.223436
609.633789	4.794830
608.408203	-148.742767
607.181641	19.605427
605.955078	-15.906316
604.728516	18.166092
