# Supplementary material for: Raman spectroscopy accurately differentiates mucosal healing from non-healing and biochemical changes following biological therapy in inflammatory bowel disease
Source: PLoS One. 2021 Jun 2;16(6):e0252210. doi: 10.1371/journal.pone.0252210 (PMC8172032; doi:10.1371/journal.pone.0252210)
Supplement: S5 Dataset — (ZIP) [file pone.0252210.s007.zip › CD Active inflammation/OC019-1 post treatment_base sub CR removed_5__X_-13278.6__Y_35860.3__Z_122.4__Time_57.txt]

1714.640625	-65.640167
1713.664063	377.868439
1712.687500	100.810242
1711.709961	184.625244
1710.733398	208.299835
1709.755859	225.291229
1708.778320	-284.196869
1707.799805	3.556126
1706.821289	-71.721100
1705.843750	183.847214
1704.864258	-247.592316
1703.885742	-326.812195
1702.907227	-11.341455
1701.927734	16.218332
1700.948242	69.069939
1699.968750	-23.979082
1698.988281	-46.357815
1698.007813	63.410919
1697.028320	-261.266541
1696.046875	-229.465103
1695.066406	30.535212
1694.084961	-157.234741
1693.104492	16.638975
1692.123047	-200.995377
1691.140625	-49.293316
1690.159180	-22.014378
1689.176758	454.313843
1688.194336	117.941414
1687.211914	542.570129
1686.228516	197.444199
1685.246094	82.623932
1684.262695	173.842484
1683.279297	332.471405
1682.295898	356.022369
1681.311523	204.577194
1680.327148	-12.560823
1679.342773	181.065979
1678.358398	529.700745
1677.374023	253.715683
1676.388672	523.795349
1675.403320	600.337830
1674.417969	438.255188
1673.432617	470.951782
1672.446289	719.498657
1671.459961	939.346619
1670.473633	639.088257
1669.487305	1136.277344
1668.500977	744.378052
1667.513672	886.738892
1666.526367	652.738342
1665.539063	1095.985718
1664.550781	1133.656006
1663.563477	1251.427734
1662.575195	1213.167358
1661.586914	981.888184
1660.598633	889.001526
1659.609375	1005.908447
1658.620117	1030.484619
1657.631836	1466.045776
1656.641602	1102.061768
1655.652344	1098.726685
1654.662109	1122.212646
1653.672852	1193.733887
1652.681641	569.707520
1651.691406	710.772522
1650.701172	524.197632
1649.709961	649.975708
1648.718750	617.414001
1647.727539	548.172119
1646.735352	569.053162
1645.744141	299.661743
1644.751953	-109.348396
1643.759766	583.133911
1642.766602	356.862549
1641.774414	252.362762
1640.781250	198.232361
1639.788086	582.269592
1638.794922	-365.606323
1637.801758	10.867534
1636.807617	-166.306412
1635.813477	-100.736389
1634.819336	241.665359
1633.825195	-50.876522
1632.830078	357.481445
1631.834961	-13.708838
1630.839844	7.687865
1629.844727	147.646835
1628.849609	163.959915
1627.853516	-472.192047
1626.857422	-216.206329
1625.861328	255.408600
1624.865234	400.843597
1623.868164	-237.145279
1622.871094	-170.419998
1621.874023	103.913933
1620.876953	120.712036
1619.879883	0.955025
1618.881836	-45.221222
1617.883789	137.052261
1616.885742	148.643326
1615.887695	154.990250
1614.888672	127.194412
1613.889648	-147.167755
1612.890625	-180.153656
1611.891602	-131.863495
1610.892578	254.536255
1609.892578	263.311615
1608.892578	-89.557915
1607.892578	-46.742367
1606.892578	202.912628
1605.891602	426.185211
1604.890625	183.301559
1603.889648	39.912498
1602.888672	-95.631775
1601.887695	-189.340347
1600.885742	-152.333160
1599.883789	-57.902702
1598.881836	-353.170959
1597.879883	-34.123024
1596.876953	-55.093601
1595.874023	-83.999359
1594.871094	-369.012573
1593.868164	119.053940
1592.864258	-82.587502
1591.861328	-273.795563
1590.857422	-381.555573
1589.853516	-19.696972
1588.848633	211.390930
1587.844727	-157.649124
1586.839844	47.005611
1585.834961	115.854736
1584.830078	197.555206
1583.824219	250.366074
1582.819336	323.873291
1581.813477	287.754303
1580.807617	-89.693214
1579.800781	9.332554
1578.794922	84.747269
1577.788086	159.926849
1576.781250	-457.271484
1575.773438	-176.862503
1574.766602	-221.846909
1573.758789	71.033180
1572.750977	-177.176498
1571.743164	151.592514
1570.735352	207.162674
1569.726563	-348.094513
1568.718750	390.365784
1567.708984	99.797928
1566.700195	71.448563
1565.691406	235.017578
1564.681641	115.383881
1563.671875	205.790863
1562.662109	301.147644
1561.652344	142.078247
1560.641602	-149.409836
1559.630859	173.478607
1558.620117	-30.167315
1557.609375	87.421333
1556.597656	-176.150711
1555.586914	280.354584
1554.575195	60.471401
1553.563477	-55.952675
1552.550781	472.026520
1551.539063	119.629227
1550.526367	139.759628
1549.513672	177.781921
1548.500977	316.453979
1547.487305	501.371826
1546.473633	274.923828
1545.459961	226.719696
1544.446289	307.544922
1543.432617	93.583527
1542.417969	-154.112015
1541.404297	-17.055361
1540.389648	-148.837494
1539.374023	245.823013
1538.359375	90.402054
1537.343750	-106.481285
1536.328125	640.747498
1535.312500	151.968262
1534.296875	235.678101
1533.280273	1.994864
1532.263672	46.595539
1531.247070	60.055542
1530.230469	-153.420746
1529.212891	73.448097
1528.196289	346.427246
1527.178711	-16.945267
1526.160156	144.772949
1525.142578	-182.749420
1524.124023	395.415436
1523.106445	497.237762
1522.087891	-208.855179
1521.068359	34.036316
1520.049805	127.567146
1519.030273	120.581764
1518.010742	-53.626469
1516.991211	124.069359
1515.971680	-219.961624
1514.951172	31.775330
1513.930664	-163.546722
1512.910156	-71.437431
1511.889648	-48.832169
1510.868164	-206.072540
1509.846680	177.913696
1508.826172	310.250153
1507.803711	-88.553955
1506.782227	2.395177
1505.759766	398.145813
1504.737305	201.567886
1503.714844	-48.883018
1502.692383	-186.665421
1501.668945	-368.113953
1500.646484	-188.548111
1499.623047	-344.608459
1498.599609	336.216583
1497.575195	-76.107208
1496.550781	-406.521118
1495.527344	-36.024582
1494.502930	-67.364571
1493.477539	3.410509
1492.453125	45.955772
1491.427734	-49.691135
1490.402344	173.978485
1489.376953	144.526001
1488.350586	79.174377
1487.325195	442.771179
1486.298828	109.103233
1485.272461	74.101669
1484.245117	-93.733452
1483.218750	468.129730
1482.191406	749.024353
1481.164063	264.635895
1480.136719	481.521912
1479.108398	425.424377
1478.080078	598.638367
1477.052734	404.822449
1476.023438	236.391663
1474.995117	900.858765
1473.965820	1144.759155
1472.937500	808.075317
1471.908203	1120.475220
1470.877930	1277.399170
1469.848633	1240.876831
1468.818359	1242.419678
1467.788086	1388.862549
1466.757813	1789.454346
1465.727539	1622.940430
1464.696289	1807.132568
1463.665039	1698.990723
1462.633789	1725.494263
1461.602539	1703.689209
1460.570313	1712.281982
1459.539063	1284.208862
1458.506836	1726.871582
1457.473633	1923.109131
1456.441406	1916.310791
1455.408203	1919.597168
1454.375000	1704.756348
1453.341797	1652.267700
1452.308594	1990.181274
1451.274414	2038.968750
1450.241211	2204.332275
1449.207031	2445.579590
1448.171875	1893.889648
1447.137695	2119.905518
1446.102539	2333.126709
1445.067383	2062.801758
1444.032227	2367.066895
1442.997070	2137.354248
1441.960938	2105.022949
1440.924805	1630.133667
1439.888672	1585.322388
1438.852539	1854.025391
1437.816406	1377.046265
1436.779297	1451.122925
1435.742188	1396.355103
1434.705078	1500.773071
1433.666992	1140.489624
1432.629883	1186.931641
1431.591797	819.384827
1430.553711	749.831543
1429.514648	864.502075
1428.476563	706.787476
1427.437500	291.895844
1426.398438	-241.269028
1425.359375	196.428223
1424.320313	485.298706
1423.280273	358.280151
1422.240234	246.502472
1421.200195	-43.988873
1420.159180	-6.955213
1419.119141	334.828766
1418.078125	213.338013
1417.037109	79.397247
1415.996094	328.047821
1414.954102	279.790527
1413.912109	307.098083
1412.870117	-77.898361
1411.828125	-90.567688
1410.786133	-47.845238
1409.743164	-37.753296
1408.700195	75.441925
1407.657227	108.308922
1406.614258	-107.349487
1405.570313	-275.148987
1404.527344	-231.867722
1403.483398	85.010994
1402.438477	-54.834782
1401.394531	-59.000408
1400.349609	192.726730
1399.304688	-4.381865
1398.259766	254.984161
1397.214844	10.568730
1396.168945	-123.403130
1395.123047	228.847198
1394.077148	282.997131
1393.031250	99.345154
1391.984375	68.593239
1390.937500	-560.285339
1389.890625	182.703033
1388.843750	2.220022
1387.796875	69.610756
1386.749023	-78.023773
1385.701172	34.597351
1384.653320	-142.684723
1383.604492	-214.815552
1382.556641	-226.755630
1381.507813	81.204353
1380.458984	2.012322
1379.410156	-14.564995
1378.360352	-63.484268
1377.310547	-112.231743
1376.260742	-135.853302
1375.210938	379.636353
1374.161133	-292.375122
1373.110352	6.210858
1372.059570	-208.846832
1371.008789	281.866638
1369.957031	490.833130
1368.906250	136.731918
1367.854492	-90.036476
1366.802734	166.676392
1365.750000	2.536434
1364.698242	-313.212097
1363.645508	-63.640190
1362.592773	136.208359
1361.540039	-173.943375
1360.486328	48.520401
1359.433594	-213.900162
1358.379883	-205.040176
1357.326172	-253.206207
1356.271484	-221.684280
1355.216797	-83.156380
1354.163086	120.104942
1353.107422	134.593628
1352.052734	10.214321
1350.998047	280.817871
1349.942383	72.353363
1348.886719	526.770386
1347.830078	244.205887
1346.774414	713.604553
1345.717773	245.439667
1344.661133	447.132568
1343.604492	762.944702
1342.546875	369.888672
1341.490234	316.688538
1340.432617	652.596436
1339.375000	676.438904
1338.316406	640.963379
1337.258789	808.720581
1336.200195	736.428711
1335.141602	926.659546
1334.082031	1035.286011
1333.023438	483.580170
1331.963867	723.655701
1330.904297	808.013367
1329.844727	538.984436
1328.784180	571.727722
1327.723633	738.051880
1326.663086	897.049805
1325.602539	557.204956
1324.541992	336.200043
1323.480469	495.616364
1322.418945	827.906128
1321.357422	234.779236
1320.295898	991.652588
1319.233398	1267.311157
1318.170898	1059.624268
1317.108398	825.055664
1316.045898	768.225220
1314.982422	992.500427
1313.918945	679.663940
1312.855469	655.335571
1311.791992	1076.963257
1310.728516	796.756592
1309.664063	420.767151
1308.599609	1076.394043
1307.535156	828.752869
1306.469727	822.434753
1305.404297	995.818665
1304.338867	1073.352173
1303.273438	1087.057373
1302.208008	1115.639526
1301.141602	999.311462
1300.075195	1037.958984
1299.008789	995.650818
1297.942383	869.982910
1296.875000	857.418396
1295.807617	1119.932373
1294.740234	1149.288818
1293.672852	719.876404
1292.604492	801.033813
1291.537109	840.602112
1290.468750	983.236694
1289.399414	841.490845
1288.331055	655.825989
1287.261719	717.839600
1286.192383	522.669556
1285.123047	697.579590
1284.052734	911.670715
1282.983398	530.809265
1281.913086	1014.324402
1280.841797	702.280762
1279.771484	730.614441
1278.700195	766.342590
1277.628906	621.156677
1276.557617	842.917908
1275.486328	529.264893
1274.414063	824.424377
1273.341797	1068.220337
1272.269531	833.130920
1271.197266	989.044800
1270.124023	707.810181
1269.050781	319.344147
1267.977539	748.863342
1266.904297	909.810974
1265.830078	504.664368
1264.756836	560.837341
1263.681641	1031.610229
1262.607422	295.284332
1261.533203	454.016602
1260.458008	286.120728
1259.382813	676.364746
1258.307617	1051.871338
1257.231445	947.419312
1256.155273	127.139687
1255.079102	729.061462
1254.002930	987.561340
1252.926758	1092.680054
1251.849609	847.423035
1250.772461	767.718018
1249.695313	595.672119
1248.617188	581.751953
1247.540039	159.517731
1246.461914	206.518097
1245.382813	455.172882
1244.304688	511.858459
1243.225586	335.362061
1242.146484	435.778961
1241.067383	975.564026
1239.988281	471.488434
1238.908203	644.628540
1237.828125	757.052185
1236.748047	1036.796265
1235.667969	1001.186646
1234.586914	766.772583
1233.505859	835.449829
1232.424805	448.513153
1231.343750	485.733887
1230.261719	530.176880
1229.179688	748.960632
1228.097656	730.368164
1227.015625	416.456116
1225.932617	446.304901
1224.850586	674.552063
1223.767578	508.360779
1222.683594	-105.220192
1221.600586	-72.928337
1220.516602	51.165188
1219.432617	6.003182
1218.347656	91.291283
1217.263672	787.737427
1216.178711	413.860321
1215.093750	204.317719
1214.008789	501.818695
1212.922852	311.572845
1211.836914	577.452820
1210.750977	785.273315
1209.665039	324.825409
1208.579102	91.224670
1207.492188	224.129868
1206.405273	665.464661
1205.318359	173.926620
1204.230469	337.881592
1203.142578	-37.863815
1202.054688	280.095062
1200.966797	178.909042
1199.877930	154.721252
1198.790039	53.498600
1197.701172	204.880508
1196.611328	31.361532
1195.522461	-243.134125
1194.432617	76.325821
1193.342773	123.927460
1192.252930	205.095245
1191.162109	-175.226974
1190.072266	141.268433
1188.981445	78.036888
1187.889648	12.338777
1186.798828	-247.838242
1185.707031	-109.558434
1184.615234	-38.603851
1183.523438	118.610374
1182.430664	-134.507172
1181.337891	-126.199226
1180.245117	-101.189407
1179.152344	57.962761
1178.059570	-99.372505
1176.965820	258.385162
1175.872070	160.774689
1174.778320	-334.419525
1173.683594	-511.054657
1172.588867	-211.337601
1171.494141	-337.831512
1170.399414	-215.517471
1169.303711	-174.702011
1168.208984	-148.316849
1167.113281	-162.700974
1166.016602	-318.237854
1164.920898	-141.557953
1163.824219	-347.383331
1162.727539	-18.087893
1161.630859	-40.121197
1160.533203	35.639759
1159.435547	-36.741154
1158.337891	-159.299286
1157.240234	133.312866
1156.141602	-142.117737
1155.043945	481.709625
1153.944336	415.960632
1152.845703	476.532104
1151.747070	112.711052
1150.647461	-146.211731
1149.547852	250.074646
1148.447266	-32.787533
1147.347656	-337.023712
1146.247070	-7.927662
1145.146484	-207.504425
1144.044922	-26.342297
1142.944336	-335.447296
1141.842773	202.284927
1140.741211	83.314560
1139.638672	-206.907700
1138.537109	401.479980
1137.434570	248.976166
1136.332031	-27.095282
1135.228516	609.028748
1134.125977	190.331894
1133.022461	612.245911
1131.917969	124.673836
1130.814453	123.791054
1129.709961	509.564392
1128.605469	745.626953
1127.500977	594.917297
1126.396484	429.963684
1125.291016	530.490051
1124.185547	630.891663
1123.080078	806.993896
1121.973633	452.254974
1120.868164	206.582138
1119.761719	526.851746
1118.654297	240.822739
1117.547852	111.090225
1116.440430	703.049927
1115.333008	244.261917
1114.225586	-1.514614
1113.117188	303.705902
1112.008789	220.995499
1110.900391	688.984558
1109.791992	608.463745
1108.682617	331.801453
1107.573242	603.191040
1106.463867	272.223969
1105.354492	26.347353
1104.244141	446.128754
1103.133789	834.988403
1102.023438	478.080444
1100.913086	744.000488
1099.801758	870.589539
1098.690430	450.092377
1097.579102	644.960083
1096.467773	736.007141
1095.355469	749.191895
1094.243164	340.696686
1093.130859	464.578278
1092.017578	1158.123169
1090.905273	723.823120
1089.791992	294.370361
1088.677734	883.837219
1087.564453	640.325073
1086.450195	617.936218
1085.335938	379.228302
1084.221680	573.137146
1083.106445	867.972961
1081.991211	833.711426
1080.875977	620.925171
1079.760742	866.194702
1078.644531	989.216919
1077.528320	612.174744
1076.412109	157.859573
1075.295898	456.933990
1074.178711	659.669373
1073.061523	616.065002
1071.944336	434.146667
1070.826172	362.471069
1069.708984	750.233276
1068.590820	-99.373932
1067.471680	695.906067
1066.353516	439.283783
1065.234375	316.245239
1064.115234	825.352051
1062.996094	728.079529
1061.875977	628.515930
1060.755859	872.918030
1059.635742	733.679138
1058.515625	856.434570
1057.394531	635.495667
1056.273438	671.798645
1055.152344	266.502472
1054.031250	559.945618
1052.909180	353.463074
1051.787109	42.053413
1050.665039	365.832550
1049.541992	246.041824
1048.418945	299.046875
1047.295898	-14.169230
1046.172852	402.849274
1045.048828	24.578451
1043.925781	-34.031353
1042.801758	198.774094
1041.676758	219.478119
1040.552734	221.647751
1039.427734	-20.684927
1038.302734	30.587093
1037.176758	212.268555
1036.050781	205.431122
1034.924805	363.905457
1033.798828	389.803436
1032.672852	404.158844
1031.545898	316.272919
1030.418945	-155.056625
1029.291992	-54.296124
1028.164063	79.039589
1027.036133	168.286850
1025.908203	-276.594940
1024.780273	-465.720551
1023.651367	-192.674774
1022.522461	-207.434311
1021.393555	262.921082
1020.264648	-120.555511
1019.134766	-188.303925
1018.004883	-408.934265
1016.875000	-406.768616
1015.744141	-666.394836
1014.613281	93.826370
1013.482422	-503.755188
1012.351563	358.276611
1011.219727	22.849915
1010.088867	85.946663
1008.956055	-96.222725
1007.824219	265.662598
1006.691406	597.433960
1005.558594	1484.315308
1004.425781	1744.285156
1003.292969	2235.481689
1002.159180	1688.806885
1001.025391	1311.241455
999.891602	1049.529419
998.756836	508.615692
997.622070	150.550964
996.487305	148.348450
995.352539	307.888519
994.216797	723.647949
993.081055	834.863953
991.945313	19.006718
990.808594	446.588440
989.672852	482.252563
988.536133	50.182621
987.398438	471.071625
986.261719	28.054014
985.124023	262.560272
983.986328	151.743881
982.847656	-230.503128
981.709961	305.979401
980.571289	582.361389
979.432617	382.592285
978.292969	-297.603363
977.153320	-43.710182
976.013672	122.901253
974.874023	-16.053715
973.734375	251.968292
972.593750	232.879929
971.453125	278.308624
970.311523	585.667236
969.170898	326.056671
968.029297	-300.474884
966.886719	108.342697
965.745117	44.605057
964.602539	536.111328
963.459961	195.229416
962.317383	517.228638
961.173828	263.983704
960.030273	-119.552246
958.886719	321.995331
957.743164	-1.428752
956.598633	204.417892
955.454102	231.803772
954.309570	204.443008
953.165039	465.600464
952.019531	-325.488861
950.874023	128.161301
949.727539	-35.588860
948.582031	175.849884
947.435547	-17.160402
946.289063	48.310860
945.141602	-43.699917
943.995117	26.691669
942.847656	33.290211
941.699219	161.047852
940.551758	-5.464725
939.403320	-75.899170
938.254883	581.575684
937.105469	265.079041
935.957031	502.988495
934.807617	549.465942
933.658203	-89.892776
932.507813	408.180298
931.357422	149.909500
930.207031	-185.500381
929.056641	-295.176575
927.906250	-197.484711
926.754883	-368.234589
925.603516	-324.867096
924.451172	-126.687935
923.298828	71.549049
922.146484	-123.490829
920.994141	-254.646255
919.841797	166.650269
918.688477	6.237871
917.535156	243.560944
916.380859	237.907959
915.227539	-435.111664
914.073242	374.566376
912.918945	-66.434586
911.763672	-144.091522
910.608398	-83.218979
909.453125	188.644516
908.297852	-106.309181
907.141602	27.392426
905.985352	-38.284672
904.829102	-60.773769
903.672852	125.241783
902.515625	46.304947
901.358398	-272.482208
900.201172	-319.404724
899.042969	-13.204703
897.884766	-256.827393
896.726563	219.024048
895.568359	219.845596
894.409180	-14.393809
893.250000	9.223393
892.090820	-5.521785
890.930664	-6.652534
889.771484	-274.236572
888.611328	232.890884
887.450195	184.452286
886.289063	228.622375
885.128906	-20.533678
883.966797	-61.994545
882.805664	140.193985
881.643555	62.693150
880.481445	273.817963
879.319336	4.786573
878.156250	628.212585
876.993164	347.981110
875.830078	58.872772
874.666016	467.938629
873.502930	460.340149
872.338867	220.910507
871.173828	593.613892
870.009766	477.963226
868.844727	353.338593
867.679688	422.125000
866.513672	360.455444
865.348633	474.089050
864.182617	540.437012
863.015625	278.721161
861.849609	495.458649
860.682617	512.197205
859.515625	569.275146
858.347656	217.793945
857.180664	813.282898
856.012695	713.012146
854.843750	993.957336
853.675781	649.132507
852.506836	884.959839
851.337891	484.110229
850.167969	484.411407
848.999023	726.542114
847.829102	466.795197
846.658203	777.994202
845.488281	527.088013
844.317383	632.005737
843.146484	606.985474
841.975586	349.214569
840.803711	-18.155439
839.631836	336.680389
838.459961	892.382202
837.287109	500.140442
836.114258	559.244995
834.941406	877.281921
833.768555	375.446686
832.594727	250.996109
831.420898	952.314453
830.247070	918.952942
829.072266	416.910339
827.898438	425.729736
826.722656	467.796753
825.547852	465.090546
824.372070	923.576538
823.196289	151.589798
822.020508	732.092346
820.844727	316.511108
819.667969	261.664856
818.491211	246.725540
817.313477	360.671936
816.136719	434.324524
814.958984	-88.493492
813.781250	64.875374
812.602539	404.741730
811.423828	-349.537170
810.245117	7.626889
809.066406	-211.107468
807.886719	491.976501
806.707031	-364.641693
805.527344	84.572029
804.346680	-28.306328
803.166992	-183.505859
801.985352	-283.406281
800.804688	-445.582184
799.623047	-155.470703
798.441406	-342.449432
797.259766	-403.198120
796.078125	-391.005676
794.895508	-436.667328
793.712891	-358.469513
792.529297	-116.660568
791.346680	-337.937195
790.163086	131.320572
788.978516	199.546967
787.794922	473.308594
786.610352	828.556946
785.425781	117.445541
784.241211	204.644257
783.055664	234.103973
781.870117	502.018372
780.684570	378.522644
779.498047	634.806091
778.311523	270.196259
777.125000	234.535950
775.938477	653.422058
774.750977	169.290207
773.563477	512.578613
772.375977	740.814453
771.187500	545.324097
769.999023	400.460938
768.810547	361.295654
767.622070	191.961761
766.432617	608.574829
765.243164	778.134155
764.053711	540.058960
762.863281	592.547058
761.672852	272.868195
760.482422	353.715637
759.291992	786.407776
758.100586	589.674072
756.909180	102.633217
755.717773	789.733032
754.525391	544.418213
753.333008	325.483978
752.140625	7.702975
750.948242	667.410522
749.754883	-78.702034
748.561523	240.251282
747.368164	253.903229
746.173828	695.375183
744.979492	243.678864
743.785156	268.119385
742.590820	518.384766
741.395508	240.136108
740.200195	115.424858
739.003906	-37.732162
737.808594	-131.646576
736.612305	-19.637075
735.416016	136.137451
734.218750	-36.532116
733.021484	121.414299
731.824219	8.001934
730.626953	190.037354
729.428711	-1.965285
728.230469	-392.777679
727.032227	78.020287
725.833984	194.630035
724.634766	-27.421860
723.435547	-266.723572
722.235352	324.154175
721.036133	222.727325
719.835938	536.258484
718.635742	72.815361
717.434570	227.273224
716.233398	379.652679
715.032227	119.940529
713.831055	401.326691
712.628906	-64.961510
711.426758	319.189545
710.224609	269.789886
709.021484	464.621918
707.818359	276.306244
706.615234	316.969788
705.412109	362.247131
704.208008	-92.797607
703.003906	70.618759
701.799805	-433.580597
700.594727	-36.846981
699.389648	505.718689
698.184570	144.023254
696.979492	260.981140
695.773438	-147.616623
694.567383	-136.396576
693.361328	116.250092
692.154297	-19.526258
690.947266	-11.588466
689.740234	-51.008499
688.533203	-439.366547
687.325195	-454.036072
686.117188	47.874962
684.909180	153.167755
683.700195	-200.765976
682.491211	-211.685196
681.282227	0.998694
680.072266	-139.112350
678.863281	-222.411636
677.653320	62.832958
676.442383	-383.330597
675.232422	-149.268555
674.021484	636.852661
672.810547	23.398565
671.598633	466.069977
670.386719	-94.332497
669.174805	-297.376221
667.962891	-78.481094
666.750000	-148.831619
665.537109	-108.585503
664.324219	-57.173557
663.110352	-197.595093
661.897461	92.000267
660.683594	263.114075
659.468750	311.483521
658.254883	254.453445
657.040039	258.140381
655.824219	-143.261719
654.609375	-93.655861
653.393555	186.782455
652.177734	275.549957
650.960938	155.518631
649.745117	535.387146
648.528320	99.154442
647.311523	504.966064
646.093750	415.664032
644.875977	687.960144
643.658203	471.819733
642.440430	795.604614
641.221680	37.609745
640.002930	212.866730
638.784180	519.019958
637.564453	500.380829
636.344727	509.458557
635.125000	466.703033
633.905273	208.905334
632.684570	685.037842
631.463867	649.694275
630.243164	710.423218
629.021484	766.258118
627.799805	375.300598
626.578125	485.598663
625.356445	884.486267
624.133789	1125.864990
622.911133	755.482483
621.688477	825.577087
620.464844	783.155090
619.241211	467.604462
618.017578	587.653015
616.793945	273.899963
615.569336	-268.042450
614.344727	91.515167
613.120117	98.425911
611.894531	184.754608
610.668945	-98.607109
609.443359	-240.685989
608.216797	-132.739944
606.991211	-12.173162
605.764648	18.292023
604.537109	-73.458000
