# Supplementary material for: Raman spectroscopy accurately differentiates mucosal healing from non-healing and biochemical changes following biological therapy in inflammatory bowel disease
Source: PLoS One. 2021 Jun 2;16(6):e0252210. doi: 10.1371/journal.pone.0252210 (PMC8172032; doi:10.1371/journal.pone.0252210)
Supplement: S5 Dataset — (ZIP) [file pone.0252210.s007.zip › CD Active inflammation/OC019-2 pre treatment_base sub CR removed_22__X_-15503.4__Y_36538.2__Z_-134.365__Time_249.txt]

1714.640625	-106.868637
1713.664063	-84.371895
1712.687500	-29.812500
1711.709961	64.600807
1710.733398	-34.292767
1709.755859	11.486462
1708.778320	223.384171
1707.799805	95.049988
1706.821289	135.735336
1705.843750	578.416321
1704.864258	368.055176
1703.885742	243.983444
1702.907227	444.398804
1701.927734	506.310242
1700.948242	322.927155
1699.968750	734.213806
1698.988281	595.524048
1698.007813	621.034424
1697.028320	548.844910
1696.046875	688.959656
1695.066406	985.296204
1694.084961	783.472656
1693.104492	671.361206
1692.123047	670.268799
1691.140625	857.586914
1690.159180	841.093323
1689.176758	1098.430176
1688.194336	1088.107666
1687.211914	1071.679443
1686.228516	1070.500732
1685.246094	1100.682617
1684.262695	1260.781372
1683.279297	1271.079956
1682.295898	1224.953369
1681.311523	1359.443481
1680.327148	1150.062012
1679.342773	1278.462036
1678.358398	1363.940308
1677.374023	1598.120239
1676.388672	1544.695923
1675.403320	1626.759644
1674.417969	1551.812744
1673.432617	1755.919312
1672.446289	1885.449097
1671.459961	1712.039429
1670.473633	2008.902588
1669.487305	2191.509033
1668.500977	2034.286255
1667.513672	2071.006348
1666.526367	2073.373779
1665.539063	2134.306152
1664.550781	2293.544189
1663.563477	2209.002197
1662.575195	2135.338135
1661.586914	2255.524170
1660.598633	2378.626465
1659.609375	2350.941406
1658.620117	2230.910889
1657.631836	2241.133789
1656.641602	2264.921143
1655.652344	2095.890137
1654.662109	2041.150024
1653.672852	1891.654907
1652.681641	1835.221680
1651.691406	1975.065186
1650.701172	1760.975952
1649.709961	1343.872803
1648.718750	1181.231445
1647.727539	1008.617920
1646.735352	1074.381470
1645.744141	950.499023
1644.751953	710.991272
1643.759766	535.519958
1642.766602	579.772583
1641.774414	424.024353
1640.781250	342.778870
1639.788086	275.343323
1638.794922	263.913452
1637.801758	102.774261
1636.807617	219.091187
1635.813477	-33.056133
1634.819336	52.810791
1633.825195	133.967728
1632.830078	-8.228354
1631.834961	-189.265930
1630.839844	-90.539749
1629.844727	-14.951919
1628.849609	19.090097
1627.853516	-109.442009
1626.857422	-308.353607
1625.861328	6.259968
1624.865234	16.305887
1623.868164	97.887321
1622.871094	193.150940
1621.874023	244.273285
1620.876953	159.328918
1619.879883	-61.599098
1618.881836	12.218376
1617.883789	215.197861
1616.885742	177.147034
1615.887695	150.145721
1614.888672	312.577301
1613.889648	66.254417
1612.890625	98.543182
1611.891602	120.836830
1610.892578	279.932678
1609.892578	-79.485802
1608.892578	195.838547
1607.892578	264.560791
1606.892578	289.193237
1605.891602	434.715363
1604.890625	376.418793
1603.889648	512.274292
1602.888672	263.822845
1601.887695	277.525208
1600.885742	393.636627
1599.883789	-7.699643
1598.881836	-21.517342
1597.879883	-118.597374
1596.876953	-81.987122
1595.874023	-238.386108
1594.871094	-282.039337
1593.868164	24.636253
1592.864258	-99.339302
1591.861328	-63.694351
1590.857422	-108.673706
1589.853516	89.344025
1588.848633	37.102566
1587.844727	79.061531
1586.839844	-155.160400
1585.834961	56.805016
1584.830078	198.541565
1583.824219	369.113495
1582.819336	378.291473
1581.813477	247.008102
1580.807617	118.583603
1579.800781	469.509857
1578.794922	362.286530
1577.788086	348.973877
1576.781250	463.329956
1575.773438	302.016418
1574.766602	312.574799
1573.758789	229.638077
1572.750977	89.654411
1571.743164	-0.775217
1570.735352	98.639694
1569.726563	122.748367
1568.718750	196.276108
1567.708984	93.236580
1566.700195	-131.741684
1565.691406	-19.101034
1564.681641	93.528015
1563.671875	60.822186
1562.662109	25.553246
1561.652344	88.868080
1560.641602	312.932526
1559.630859	308.738159
1558.620117	-29.852007
1557.609375	147.385605
1556.597656	236.417999
1555.586914	102.589691
1554.575195	98.256752
1553.563477	409.754395
1552.550781	363.803864
1551.539063	343.673523
1550.526367	80.228271
1549.513672	168.641052
1548.500977	114.654243
1547.487305	101.955132
1546.473633	329.584564
1545.459961	187.357605
1544.446289	101.913757
1543.432617	-58.561497
1542.417969	-74.456932
1541.404297	276.232971
1540.389648	138.601761
1539.374023	194.475723
1538.359375	214.019989
1537.343750	127.580559
1536.328125	40.992214
1535.312500	119.326523
1534.296875	-222.904358
1533.280273	-52.131332
1532.263672	118.362625
1531.247070	-7.794618
1530.230469	12.748619
1529.212891	84.577873
1528.196289	-26.702728
1527.178711	-81.520912
1526.160156	-56.750603
1525.142578	263.758087
1524.124023	-67.143143
1523.106445	-130.588318
1522.087891	55.235558
1521.068359	253.579376
1520.049805	130.206528
1519.030273	58.030632
1518.010742	60.150040
1516.991211	18.322855
1515.971680	-39.169224
1514.951172	-163.689972
1513.930664	63.347912
1512.910156	12.755904
1511.889648	-40.659245
1510.868164	64.757797
1509.846680	-86.705757
1508.826172	-264.030029
1507.803711	45.662376
1506.782227	-9.127360
1505.759766	40.906128
1504.737305	-104.142181
1503.714844	-13.691854
1502.692383	-110.575378
1501.668945	-197.472504
1500.646484	-84.887146
1499.623047	-313.139374
1498.599609	-152.539932
1497.575195	-38.373543
1496.550781	-131.778214
1495.527344	-133.341904
1494.502930	-15.011723
1493.477539	115.749420
1492.453125	120.921593
1491.427734	44.007626
1490.402344	92.040886
1489.376953	226.623291
1488.350586	159.079193
1487.325195	208.753326
1486.298828	398.522430
1485.272461	261.220703
1484.245117	312.522522
1483.218750	258.933380
1482.191406	426.994446
1481.164063	459.548218
1480.136719	573.404724
1479.108398	610.454468
1478.080078	963.247070
1477.052734	546.128235
1476.023438	1056.185181
1474.995117	1097.140991
1473.965820	1130.165771
1472.937500	1292.779663
1471.908203	1516.144043
1470.877930	1624.632690
1469.848633	1613.268433
1468.818359	1754.272095
1467.788086	1683.895874
1466.757813	2106.582031
1465.727539	2175.508789
1464.696289	2216.202881
1463.665039	2584.444824
1462.633789	2677.939941
1461.602539	2524.808350
1460.570313	2719.404053
1459.539063	3007.664063
1458.506836	2876.760986
1457.473633	2930.950684
1456.441406	3017.923340
1455.408203	3155.379883
1454.375000	3150.569336
1453.341797	3305.318604
1452.308594	3254.485596
1451.274414	3309.929443
1450.241211	3390.539795
1449.207031	3329.059082
1448.171875	3437.126465
1447.137695	3436.125244
1446.102539	3361.529053
1445.067383	3165.319580
1444.032227	3141.142334
1442.997070	3281.298828
1441.960938	3006.385742
1440.924805	2933.789307
1439.888672	3103.842773
1438.852539	2677.101807
1437.816406	2637.132324
1436.779297	2281.188721
1435.742188	2304.253174
1434.705078	2231.229736
1433.666992	1839.937378
1432.629883	1544.690918
1431.591797	1327.719238
1430.553711	1065.338745
1429.514648	835.779785
1428.476563	1045.208618
1427.437500	873.636414
1426.398438	568.443970
1425.359375	575.934570
1424.320313	711.920044
1423.280273	633.596497
1422.240234	535.119263
1421.200195	683.501465
1420.159180	388.557281
1419.119141	370.698669
1418.078125	350.294769
1417.037109	327.377869
1415.996094	407.630035
1414.954102	472.736450
1413.912109	266.200165
1412.870117	585.297791
1411.828125	207.910599
1410.786133	87.080757
1409.743164	46.722103
1408.700195	119.472168
1407.657227	250.003998
1406.614258	106.796272
1405.570313	8.871304
1404.527344	13.984711
1403.483398	21.643862
1402.438477	212.509155
1401.394531	-18.055889
1400.349609	393.591187
1399.304688	95.516792
1398.259766	241.389755
1397.214844	144.166931
1396.168945	445.495087
1395.123047	205.636353
1394.077148	131.304352
1393.031250	375.155914
1391.984375	240.928909
1390.937500	449.817505
1389.890625	83.125877
1388.843750	222.148422
1387.796875	43.540775
1386.749023	-99.861206
1385.701172	84.506889
1384.653320	76.441162
1383.604492	-43.968346
1382.556641	265.659363
1381.507813	-191.709641
1380.458984	0.715623
1379.410156	-191.360870
1378.360352	-53.634712
1377.310547	-215.341019
1376.260742	97.377342
1375.210938	88.268059
1374.161133	41.926422
1373.110352	-218.718597
1372.059570	47.077175
1371.008789	-98.393936
1369.957031	-19.301193
1368.906250	-92.030678
1367.854492	77.120827
1366.802734	62.083679
1365.750000	99.542648
1364.698242	84.930077
1363.645508	-83.810234
1362.592773	-48.184555
1361.540039	-2.399255
1360.486328	-16.130211
1359.433594	67.386421
1358.379883	185.892105
1357.326172	341.868378
1356.271484	249.448532
1355.216797	172.216034
1354.163086	234.398911
1353.107422	254.540176
1352.052734	267.479645
1350.998047	546.321350
1349.942383	586.978882
1348.886719	689.909790
1347.830078	827.772095
1346.774414	839.329041
1345.717773	870.961426
1344.661133	935.072876
1343.604492	952.311218
1342.546875	1135.850830
1341.490234	1007.358276
1340.432617	1126.915894
1339.375000	1219.439087
1338.316406	1178.448853
1337.258789	1103.093750
1336.200195	916.637390
1335.141602	1106.693237
1334.082031	1044.552368
1333.023438	970.349426
1331.963867	973.107361
1330.904297	817.883728
1329.844727	697.608459
1328.784180	965.680847
1327.723633	974.450439
1326.663086	1099.600830
1325.602539	1182.979492
1324.541992	886.305176
1323.480469	930.726013
1322.418945	1288.879028
1321.357422	1025.261719
1320.295898	1139.522217
1319.233398	1226.862061
1318.170898	1156.598511
1317.108398	1052.117676
1316.045898	1130.369873
1314.982422	893.383667
1313.918945	1031.303101
1312.855469	792.513855
1311.791992	1302.841064
1310.728516	892.258240
1309.664063	1043.427612
1308.599609	1015.116577
1307.535156	905.870605
1306.469727	760.026367
1305.404297	1074.481079
1304.338867	966.071167
1303.273438	843.214844
1302.208008	1054.974976
1301.141602	817.151672
1300.075195	1024.416260
1299.008789	1182.710205
1297.942383	815.597961
1296.875000	937.530762
1295.807617	841.166992
1294.740234	730.361877
1293.672852	902.042847
1292.604492	700.980347
1291.537109	664.581970
1290.468750	488.654541
1289.399414	653.825195
1288.331055	436.771515
1287.261719	614.594482
1286.192383	486.301270
1285.123047	973.135376
1284.052734	857.508972
1282.983398	879.269287
1281.913086	634.407593
1280.841797	612.583801
1279.771484	637.469849
1278.700195	569.591309
1277.628906	643.806946
1276.557617	693.736755
1275.486328	951.648987
1274.414063	806.349792
1273.341797	910.562256
1272.269531	983.158020
1271.197266	1222.006958
1270.124023	1165.442749
1269.050781	1194.541382
1267.977539	1314.117676
1266.904297	1502.150513
1265.830078	1612.195068
1264.756836	1837.007690
1263.681641	1674.110718
1262.607422	1682.125000
1261.533203	1860.937744
1260.458008	1747.358643
1259.382813	1826.479004
1258.307617	1779.027710
1257.231445	1855.963013
1256.155273	1631.047852
1255.079102	1562.180786
1254.002930	1512.945923
1252.926758	1789.950562
1251.849609	1614.429199
1250.772461	1470.725708
1249.695313	1480.412598
1248.617188	1592.327759
1247.540039	1585.187866
1246.461914	1609.752930
1245.382813	1593.109009
1244.304688	1435.669556
1243.225586	1186.107056
1242.146484	1274.255249
1241.067383	1262.918457
1239.988281	1312.342896
1238.908203	1473.450806
1237.828125	1462.313965
1236.748047	1271.766113
1235.667969	1464.506226
1234.586914	1475.398560
1233.505859	1328.793701
1232.424805	1177.460815
1231.343750	1200.683228
1230.261719	1286.924683
1229.179688	1302.939941
1228.097656	1151.923950
1227.015625	1257.595581
1225.932617	1247.090698
1224.850586	951.101868
1223.767578	1039.895386
1222.683594	790.086304
1221.600586	818.459106
1220.516602	624.432373
1219.432617	872.785950
1218.347656	608.773193
1217.263672	417.342407
1216.178711	610.023743
1215.093750	435.569733
1214.008789	577.437439
1212.922852	629.927002
1211.836914	428.994263
1210.750977	754.065063
1209.665039	958.362183
1208.579102	745.342834
1207.492188	816.881348
1206.405273	811.215027
1205.318359	858.521790
1204.230469	486.539307
1203.142578	531.395569
1202.054688	412.413269
1200.966797	173.038025
1199.877930	297.200714
1198.790039	2.475266
1197.701172	92.798286
1196.611328	33.868301
1195.522461	10.956044
1194.432617	-52.895760
1193.342773	133.210342
1192.252930	45.154896
1191.162109	-271.222351
1190.072266	-234.409424
1188.981445	-87.218712
1187.889648	21.391356
1186.798828	-122.236549
1185.707031	-186.692535
1184.615234	103.923805
1183.523438	-49.543747
1182.430664	219.102570
1181.337891	72.644470
1180.245117	256.990295
1179.152344	230.194031
1178.059570	76.270554
1176.965820	336.786469
1175.872070	319.189331
1174.778320	421.207062
1173.683594	556.568237
1172.588867	342.236481
1171.494141	381.543427
1170.399414	231.663589
1169.303711	299.394501
1168.208984	77.557144
1167.113281	195.204895
1166.016602	37.736656
1164.920898	398.812317
1163.824219	269.729675
1162.727539	111.877953
1161.630859	293.086365
1160.533203	364.212372
1159.435547	356.358643
1158.337891	415.170044
1157.240234	593.100098
1156.141602	596.623962
1155.043945	661.985901
1153.944336	569.762695
1152.845703	520.318115
1151.747070	415.897125
1150.647461	232.707840
1149.547852	237.637161
1148.447266	282.877411
1147.347656	254.091415
1146.247070	48.953976
1145.146484	-61.063179
1144.044922	71.523941
1142.944336	127.728294
1141.842773	286.005920
1140.741211	320.359711
1139.638672	492.412903
1138.537109	260.093170
1137.434570	417.445282
1136.332031	555.526855
1135.228516	548.450867
1134.125977	633.812683
1133.022461	716.569031
1131.917969	1010.367859
1130.814453	895.633789
1129.709961	1302.770020
1128.605469	1588.545776
1127.500977	1480.297241
1126.396484	1497.579346
1125.291016	1362.940674
1124.185547	1505.471802
1123.080078	1458.182983
1121.973633	1121.704590
1120.868164	1138.095703
1119.761719	1012.210266
1118.654297	1025.865112
1117.547852	1169.508911
1116.440430	924.819336
1115.333008	1098.798706
1114.225586	1033.621948
1113.117188	984.840576
1112.008789	1037.557251
1110.900391	976.613037
1109.791992	1199.085449
1108.682617	1135.402466
1107.573242	1251.081909
1106.463867	1250.820435
1105.354492	1368.428223
1104.244141	1445.674805
1103.133789	1598.229126
1102.023438	1656.169067
1100.913086	1334.148682
1099.801758	1566.286865
1098.690430	1682.624512
1097.579102	1515.886108
1096.467773	1464.534668
1095.355469	1582.674927
1094.243164	1441.495117
1093.130859	1366.159546
1092.017578	1467.282471
1090.905273	1434.040283
1089.791992	1351.233643
1088.677734	1350.657715
1087.564453	1147.647583
1086.450195	1236.195068
1085.335938	1077.683105
1084.221680	1466.813354
1083.106445	1411.443970
1081.991211	1337.169189
1080.875977	1084.269165
1079.760742	1084.994873
1078.644531	1205.336670
1077.528320	1346.624146
1076.412109	1203.752563
1075.295898	992.783752
1074.178711	1175.887573
1073.061523	1168.827637
1071.944336	1025.665771
1070.826172	952.782593
1069.708984	1001.711060
1068.590820	954.440186
1067.471680	895.371399
1066.353516	1011.901428
1065.234375	933.931030
1064.115234	942.527466
1062.996094	972.102356
1061.875977	870.538147
1060.755859	855.500183
1059.635742	882.495789
1058.515625	701.303894
1057.394531	847.400635
1056.273438	944.287537
1055.152344	770.018982
1054.031250	866.764648
1052.909180	645.764160
1051.787109	700.353455
1050.665039	752.538086
1049.541992	559.581238
1048.418945	653.688049
1047.295898	768.711792
1046.172852	529.138733
1045.048828	585.778809
1043.925781	472.197113
1042.801758	631.334106
1041.676758	769.400635
1040.552734	455.452118
1039.427734	246.440689
1038.302734	356.536621
1037.176758	189.536301
1036.050781	185.541641
1034.924805	460.792786
1033.798828	356.721313
1032.672852	627.180664
1031.545898	902.172363
1030.418945	742.325623
1029.291992	698.792664
1028.164063	67.401398
1027.036133	63.595299
1025.908203	-53.979237
1024.780273	104.873001
1023.651367	-12.576685
1022.522461	-160.093903
1021.393555	-89.364342
1020.264648	-125.327621
1019.134766	-75.401703
1018.004883	-4.565368
1016.875000	17.622593
1015.744141	-1.857207
1014.613281	138.641235
1013.482422	151.734818
1012.351563	313.140076
1011.219727	356.453033
1010.088867	629.041199
1008.956055	429.410492
1007.824219	725.177246
1006.691406	1242.995239
1005.558594	1971.152222
1004.425781	2895.634033
1003.292969	3553.934082
1002.159180	3195.055664
1001.025391	2369.689697
999.891602	1528.658325
998.756836	863.675293
997.622070	690.982544
996.487305	710.120361
995.352539	687.837830
994.216797	538.782959
993.081055	387.634460
991.945313	455.817200
990.808594	97.512505
989.672852	424.233673
988.536133	386.783997
987.398438	395.588470
986.261719	416.077423
985.124023	436.710999
983.986328	480.529724
982.847656	386.362152
981.709961	478.846130
980.571289	327.540436
979.432617	441.045380
978.292969	538.570679
977.153320	666.124451
976.013672	692.650208
974.874023	859.552490
973.734375	930.054138
972.593750	973.142700
971.453125	984.248962
970.311523	742.954529
969.170898	763.683960
968.029297	545.903259
966.886719	707.032715
965.745117	870.587402
964.602539	1100.780273
963.459961	553.741638
962.317383	532.142700
961.173828	696.407837
960.030273	776.023926
958.886719	638.183472
957.743164	328.848541
956.598633	269.455627
955.454102	599.478760
954.309570	405.450195
953.165039	326.140137
952.019531	274.534363
950.874023	394.705536
949.727539	343.547760
948.582031	356.645721
947.435547	257.968781
946.289063	303.512329
945.141602	360.680695
943.995117	52.625122
942.847656	345.454773
941.699219	282.254211
940.551758	415.581421
939.403320	181.714523
938.254883	438.633331
937.105469	533.733215
935.957031	578.845703
934.807617	489.669922
933.658203	482.801910
932.507813	387.301422
931.357422	216.894760
930.207031	140.165085
929.056641	252.672012
927.906250	315.268066
926.754883	346.193298
925.603516	208.951874
924.451172	-107.708160
923.298828	-151.097580
922.146484	-30.549831
920.994141	-28.046869
919.841797	324.646057
918.688477	45.756001
917.535156	-7.913920
916.380859	-6.843505
915.227539	3.511345
914.073242	-99.426292
912.918945	-478.977356
911.763672	-222.867371
910.608398	-186.706879
909.453125	-89.136795
908.297852	-197.737640
907.141602	-40.884998
905.985352	16.372164
904.829102	-14.572267
903.672852	-18.135019
902.515625	-87.179634
901.358398	122.462723
900.201172	110.359489
899.042969	114.284065
897.884766	77.652672
896.726563	23.114561
895.568359	36.606030
894.409180	140.691772
893.250000	170.298889
892.090820	188.750214
890.930664	238.981705
889.771484	122.187424
888.611328	-14.722130
887.450195	119.497864
886.289063	16.800714
885.128906	20.336498
883.966797	-113.600143
882.805664	395.458099
881.643555	124.198151
880.481445	231.927963
879.319336	19.672882
878.156250	201.974899
876.993164	102.696243
875.830078	98.166779
874.666016	75.735283
873.502930	231.244568
872.338867	76.191223
871.173828	-206.950272
870.009766	27.527573
868.844727	91.053314
867.679688	21.958925
866.513672	85.612915
865.348633	104.343262
864.182617	217.508560
863.015625	11.698257
861.849609	538.187195
860.682617	408.842072
859.515625	153.892654
858.347656	419.789703
857.180664	212.153412
856.012695	271.600616
854.843750	815.478394
853.675781	753.727112
852.506836	656.166870
851.337891	686.408142
850.167969	792.833252
848.999023	455.673584
847.829102	427.735535
846.658203	205.024368
845.488281	58.505817
844.317383	238.791000
843.146484	146.008026
841.975586	39.826252
840.803711	108.110474
839.631836	194.217438
838.459961	278.009949
837.287109	115.911316
836.114258	63.321480
834.941406	368.095490
833.768555	197.010345
832.594727	186.704193
831.420898	397.321411
830.247070	297.582428
829.072266	652.961365
827.898438	568.677490
826.722656	627.092651
825.547852	469.130096
824.372070	366.890350
823.196289	202.211853
822.020508	266.985443
820.844727	349.451630
819.667969	122.258087
818.491211	131.052551
817.313477	15.099917
816.136719	139.406937
814.958984	-74.608353
813.781250	-95.137398
812.602539	64.344360
811.423828	-276.576782
810.245117	-379.647949
809.066406	-45.053539
807.886719	-81.742752
806.707031	-138.540588
805.527344	-33.354847
804.346680	-39.352509
803.166992	-69.912994
801.985352	94.671616
800.804688	-395.400757
799.623047	-109.135620
798.441406	-140.238205
797.259766	-56.206375
796.078125	-74.322014
794.895508	-15.028547
793.712891	57.367241
792.529297	18.837915
791.346680	146.221725
790.163086	229.113617
788.978516	196.724228
787.794922	206.218246
786.610352	292.969482
785.425781	419.321503
784.241211	426.048462
783.055664	211.557449
781.870117	282.089386
780.684570	290.554565
779.498047	495.450043
778.311523	159.014572
777.125000	295.064270
775.938477	106.396729
774.750977	361.237549
773.563477	159.078659
772.375977	289.931091
771.187500	367.634735
769.999023	-77.391777
768.810547	103.642311
767.622070	357.155884
766.432617	284.321930
765.243164	332.516327
764.053711	376.131073
762.863281	663.963318
761.672852	689.577271
760.482422	627.009033
759.291992	689.736145
758.100586	651.117432
756.909180	783.907837
755.717773	670.266907
754.525391	734.594788
753.333008	572.422485
752.140625	458.541016
750.948242	445.634186
749.754883	487.522156
748.561523	586.362000
747.368164	595.062561
746.173828	544.409058
744.979492	495.881470
743.785156	633.723145
742.590820	786.763367
741.395508	669.998657
740.200195	465.542694
739.003906	482.435059
737.808594	378.763641
736.612305	454.686249
735.416016	650.959961
734.218750	264.759430
733.021484	403.994324
731.824219	464.354523
730.626953	494.033875
729.428711	471.185883
728.230469	478.949280
727.032227	473.586609
725.833984	435.440491
724.634766	462.873749
723.435547	645.414124
722.235352	703.397400
721.036133	532.102661
719.835938	491.909302
718.635742	491.062103
717.434570	603.730957
716.233398	515.701660
715.032227	460.493103
713.831055	584.180725
712.628906	594.530457
711.426758	251.884583
710.224609	310.422028
709.021484	88.010498
707.818359	120.629593
706.615234	-103.590645
705.412109	-112.069077
704.208008	103.755455
703.003906	91.144188
701.799805	-77.949944
700.594727	-16.276272
699.389648	147.719727
698.184570	-14.282839
696.979492	-180.388199
695.773438	114.405235
694.567383	146.386169
693.361328	-42.991600
692.154297	-17.125072
690.947266	24.120073
689.740234	24.311193
688.533203	65.934319
687.325195	-271.877686
686.117188	-255.802734
684.909180	-128.934860
683.700195	97.818352
682.491211	198.987366
681.282227	-13.845162
680.072266	-66.039581
678.863281	50.946507
677.653320	88.002831
676.442383	-82.536217
675.232422	39.408291
674.021484	-2.908078
672.810547	63.192307
671.598633	81.921143
670.386719	213.309982
669.174805	150.310410
667.962891	234.530548
666.750000	264.923462
665.537109	202.629608
664.324219	34.752064
663.110352	242.873993
661.897461	-13.035423
660.683594	212.661484
659.468750	34.949795
658.254883	-62.693123
657.040039	-136.394073
655.824219	53.162128
654.609375	-20.234367
653.393555	44.474834
652.177734	38.162788
650.960938	-80.058556
649.745117	195.982544
648.528320	228.653152
647.311523	379.755859
646.093750	283.313934
644.875977	201.982788
643.658203	305.677856
642.440430	284.536774
641.221680	235.391693
640.002930	128.128601
638.784180	111.057495
637.564453	53.020149
636.344727	54.971310
635.125000	-110.827896
633.905273	-126.498909
632.684570	-99.515213
631.463867	88.093025
630.243164	-44.486683
629.021484	-46.555756
627.799805	193.276352
626.578125	-26.402605
625.356445	152.212769
624.133789	323.705444
622.911133	327.309509
621.688477	418.022919
620.464844	261.599548
619.241211	-39.070827
618.017578	104.794350
616.793945	-126.952522
615.569336	-85.727867
614.344727	-15.686721
613.120117	6.075759
611.894531	-58.981346
610.668945	-80.461388
609.443359	65.496605
608.216797	-134.192993
606.991211	153.865875
605.764648	85.504517
604.537109	23.905949
