# Supplementary material for: Raman spectroscopy accurately differentiates mucosal healing from non-healing and biochemical changes following biological therapy in inflammatory bowel disease
Source: PLoS One. 2021 Jun 2;16(6):e0252210. doi: 10.1371/journal.pone.0252210 (PMC8172032; doi:10.1371/journal.pone.0252210)
Supplement: S5 Dataset — (ZIP) [file pone.0252210.s007.zip › CD Active inflammation/OC025-1 post treatment_base sub CR removed_35__X_11677.9__Y_10055.8__Z_2060.63__Time_394.txt]

1714.774414	-125.347382
1713.797852	-68.080742
1712.820313	1.736848
1711.843750	-35.482056
1710.866211	-64.431694
1709.888672	24.826275
1708.911133	-22.350977
1707.933594	-26.352575
1706.955078	74.380272
1705.976563	46.841248
1704.998047	-44.614117
1704.019531	0.824656
1703.040039	118.817818
1702.061523	92.671997
1701.082031	-53.492119
1700.101563	167.142105
1699.122070	115.378769
1698.141602	320.626373
1697.161133	218.852097
1696.180664	125.553848
1695.200195	267.792480
1694.218750	295.529297
1693.238281	371.775635
1692.256836	504.460205
1691.274414	432.000732
1690.292969	397.405914
1689.310547	547.325073
1688.328125	660.295898
1687.345703	571.025940
1686.363281	548.907043
1685.379883	660.506226
1684.396484	615.308838
1683.413086	738.440857
1682.429688	957.875610
1681.445313	844.804504
1680.461914	963.898804
1679.477539	1027.499390
1678.493164	1019.697205
1677.507813	1052.263306
1676.523438	1367.258789
1675.538086	1342.177246
1674.552734	1413.294067
1673.566406	1391.799805
1672.581055	1384.090454
1671.594727	1602.676758
1670.608398	1638.343994
1669.622070	1762.099854
1668.634766	1703.040771
1667.648438	1862.156006
1666.661133	1703.164063
1665.673828	2062.106934
1664.685547	1951.780151
1663.698242	2011.701782
1662.709961	1944.748657
1661.721680	2111.552734
1660.733398	2233.658447
1659.744141	2250.133057
1658.755859	2089.534424
1657.766602	2334.663818
1656.777344	2262.326660
1655.787109	2108.349365
1654.797852	2142.784912
1653.807617	1862.680664
1652.817383	1620.133911
1651.827148	1544.727661
1650.835938	1493.529907
1649.844727	1440.086548
1648.853516	1225.788696
1647.862305	1115.019653
1646.871094	1089.208496
1645.878906	857.704834
1644.886719	579.108887
1643.894531	546.540894
1642.902344	619.915344
1641.910156	395.337799
1640.916992	398.106323
1639.923828	411.738617
1638.930664	296.428314
1637.936523	265.848297
1636.943359	243.485306
1635.949219	282.039093
1634.955078	78.407890
1633.960938	-19.475073
1632.965820	-61.736988
1631.970703	-22.083536
1630.975586	75.727005
1629.980469	-31.589041
1628.985352	-54.405193
1627.989258	-171.707397
1626.993164	-222.971161
1625.997070	-145.124710
1625.000977	-61.846275
1624.003906	34.740372
1623.007813	18.457296
1622.010742	-18.654810
1621.012695	91.552109
1620.015625	204.507492
1619.017578	39.216980
1618.020508	76.316460
1617.021484	108.303375
1616.023438	-90.523933
1615.025391	44.089390
1614.026367	63.354851
1613.027344	11.923619
1612.028320	28.803375
1611.028320	-177.039047
1610.029297	-7.903118
1609.029297	-58.851002
1608.029297	63.215889
1607.028320	166.980270
1606.028320	205.305740
1605.027344	193.943039
1604.026367	83.183014
1603.025391	61.501629
1602.023438	42.499176
1601.022461	78.475998
1600.020508	-136.583420
1599.018555	-171.108353
1598.016602	-74.890114
1597.013672	-57.096947
1596.010742	-86.331871
1595.007813	-183.469437
1594.004883	-55.948101
1593.001953	-90.384438
1591.998047	-101.316948
1590.994141	86.107285
1589.990234	-99.736389
1588.986328	24.942026
1587.981445	63.459225
1586.976563	10.647041
1585.971680	171.612625
1584.966797	327.246399
1583.961914	276.873444
1582.956055	124.848763
1581.950195	105.683525
1580.944336	120.316376
1579.938477	205.176788
1578.931641	321.165680
1577.924805	304.281189
1576.917969	349.771423
1575.911133	233.848434
1574.904297	240.132584
1573.896484	347.738678
1572.888672	260.197449
1571.880859	208.978714
1570.873047	129.084030
1569.864258	218.000717
1568.855469	119.723717
1567.846680	65.519539
1566.837891	286.454620
1565.829102	107.373299
1564.819336	133.282318
1563.809570	-14.815520
1562.799805	49.751102
1561.790039	75.241478
1560.779297	43.525429
1559.768555	47.973400
1558.757813	21.164297
1557.747070	206.724014
1556.736328	257.315613
1555.724609	175.612900
1554.712891	277.670105
1553.701172	120.584686
1552.689453	230.049408
1551.676758	246.122543
1550.664063	106.758751
1549.651367	161.319046
1548.638672	223.443832
1547.625977	70.727219
1546.612305	266.938049
1545.598633	188.885773
1544.584961	110.688210
1543.571289	-55.505470
1542.556641	36.513668
1541.541992	45.664520
1540.527344	-43.494316
1539.512695	-76.004723
1538.498047	71.986023
1537.482422	31.348047
1536.466797	-68.798752
1535.451172	-47.859676
1534.434570	-45.173889
1533.418945	65.612724
1532.402344	-60.992149
1531.385742	0.400277
1530.369141	97.648781
1529.351563	60.705223
1528.334961	-100.033066
1527.317383	58.396736
1526.299805	100.720184
1525.281250	27.005415
1524.263672	-39.142418
1523.245117	-77.157631
1522.226563	147.018387
1521.208008	142.032181
1520.188477	180.561768
1519.168945	110.922813
1518.150391	102.812698
1517.129883	71.380379
1516.110352	39.782387
1515.089844	10.573822
1514.070313	47.963211
1513.049805	92.847870
1512.028320	-96.047409
1511.007813	30.601395
1509.986328	-130.340012
1508.964844	-124.662392
1507.943359	-60.181702
1506.921875	-88.207466
1505.899414	4.075952
1504.876953	-108.883514
1503.854492	-221.966522
1502.832031	-35.444286
1501.808594	-325.567993
1500.786133	-98.468277
1499.762695	-163.495468
1498.739258	50.336246
1497.714844	-38.061127
1496.691406	-77.959862
1495.666992	22.677834
1494.642578	-48.229279
1493.617188	-65.576721
1492.592773	34.531570
1491.567383	211.109970
1490.541992	160.051102
1489.516602	124.196686
1488.491211	231.245361
1487.464844	378.953400
1486.438477	276.262482
1485.412109	382.783508
1484.385742	496.781189
1483.358398	437.092010
1482.331055	553.308228
1481.303711	460.222931
1480.276367	560.835876
1479.249023	551.667786
1478.220703	669.806702
1477.192383	558.447693
1476.164063	599.877563
1475.135742	857.677795
1474.106445	962.457031
1473.077148	1176.562256
1472.047852	1113.024170
1471.018555	1339.527710
1469.989258	1245.253540
1468.958984	1537.566284
1467.928711	1577.882813
1466.898438	1821.509399
1465.868164	1848.862793
1464.836914	1865.942017
1463.805664	2182.780762
1462.774414	2293.623291
1461.743164	2307.827148
1460.710938	2349.872803
1459.679688	2160.807373
1458.647461	2535.257324
1457.615234	2343.554443
1456.582031	2390.363281
1455.549805	2467.550537
1454.516602	2673.982178
1453.483398	2794.064697
1452.449219	2736.577148
1451.416016	2704.429688
1450.381836	2920.574707
1449.347656	3030.182617
1448.313477	3195.434082
1447.279297	2973.125244
1446.244141	2933.162598
1445.208984	2898.252197
1444.173828	2787.411621
1443.138672	2663.946777
1442.102539	2651.809814
1441.066406	2664.954834
1440.030273	2496.023438
1438.994141	2372.662109
1437.958008	2317.590820
1436.920898	2052.786133
1435.883789	1995.264648
1434.846680	1861.994141
1433.808594	1617.656372
1432.771484	1237.106201
1431.733398	1205.068970
1430.695313	1019.112122
1429.657227	830.729126
1428.618164	740.817871
1427.579102	792.207947
1426.540039	581.357666
1425.500977	700.884521
1424.461914	603.628174
1423.421875	448.475372
1422.381836	457.189880
1421.341797	486.091797
1420.301758	517.542664
1419.260742	277.088898
1418.219727	255.788559
1417.178711	443.438110
1416.137695	105.175400
1415.096680	295.401855
1414.054688	397.562988
1413.012695	177.875626
1411.970703	199.693710
1410.928711	171.298965
1409.885742	27.375383
1408.842773	49.404469
1407.799805	106.663940
1406.756836	256.894348
1405.712891	148.512283
1404.668945	-160.564636
1403.625000	185.614029
1402.581055	54.982067
1401.537109	57.451736
1400.492188	-32.803284
1399.447266	-20.117407
1398.402344	2.684708
1397.357422	110.793510
1396.311523	161.304306
1395.265625	81.610176
1394.219727	32.109970
1393.173828	75.395836
1392.126953	118.756699
1391.081055	-108.136719
1390.034180	-59.533993
1388.986328	24.178179
1387.939453	82.960800
1386.891602	219.356796
1385.843750	30.732122
1384.795898	-107.692978
1383.748047	-93.469269
1382.699219	-84.140198
1381.651367	-12.221463
1380.602539	127.222595
1379.552734	-20.476767
1378.503906	-23.159340
1377.454102	-93.124207
1376.404297	-172.913086
1375.354492	34.412651
1374.303711	22.238453
1373.253906	-131.955154
1372.203125	-113.899307
1371.152344	78.798485
1370.100586	94.569427
1369.049805	110.479271
1367.998047	34.326557
1366.946289	23.109047
1365.894531	-25.320454
1364.841797	170.408676
1363.789063	117.262421
1362.736328	228.540237
1361.683594	143.340851
1360.630859	160.317642
1359.577148	291.832397
1358.523438	217.043610
1357.469727	256.792969
1356.415039	212.153030
1355.361328	217.386642
1354.306641	416.546783
1353.251953	305.272461
1352.197266	435.085327
1351.141602	388.697601
1350.085938	461.630066
1349.030273	552.050781
1347.974609	669.873779
1346.918945	671.198669
1345.862305	995.091675
1344.805664	1043.749390
1343.749023	901.640564
1342.691406	1101.781738
1341.634766	1294.555054
1340.577148	1165.308716
1339.519531	1311.211182
1338.460938	1189.736328
1337.403320	1283.869751
1336.344727	1140.468262
1335.286133	1264.557861
1334.226563	1215.533936
1333.167969	1191.417847
1332.108398	1236.704102
1331.048828	968.082947
1329.989258	1107.629028
1328.928711	1136.030273
1327.869141	1147.268311
1326.808594	970.877686
1325.748047	881.155579
1324.686523	1033.620239
1323.625977	1159.002075
1322.564453	1143.767334
1321.502930	1150.888306
1320.440430	1140.868774
1319.378906	1143.327759
1318.316406	1293.894653
1317.253906	1205.354248
1316.190430	1153.962891
1315.127930	947.453613
1314.064453	1275.880493
1313.000977	1345.617432
1311.937500	1142.054077
1310.873047	1189.883545
1309.809570	1227.972290
1308.745117	1239.093262
1307.679688	1112.521606
1306.615234	1214.944336
1305.549805	1024.722656
1304.484375	1100.308716
1303.418945	1234.991943
1302.353516	1337.777710
1301.287109	1406.225464
1300.220703	1172.528564
1299.154297	1233.841919
1298.087891	1236.294678
1297.020508	1143.089111
1295.954102	1040.213379
1294.886719	885.945679
1293.818359	1043.502441
1292.750977	850.255798
1291.682617	897.579346
1290.614258	905.744629
1289.545898	840.451050
1288.476563	834.114258
1287.407227	710.240967
1286.338867	787.430054
1285.268555	874.478699
1284.199219	775.444397
1283.128906	992.410889
1282.058594	771.167419
1280.988281	731.221924
1279.917969	852.876038
1278.846680	859.577271
1277.775391	805.206421
1276.704102	934.339539
1275.632813	985.255920
1274.560547	1046.000854
1273.488281	974.827820
1272.416016	1267.796265
1271.343750	1086.821045
1270.270508	969.487000
1269.197266	1338.150635
1268.124023	1147.705200
1267.050781	1257.589355
1265.977539	1426.041870
1264.903320	1316.377319
1263.829102	1172.668701
1262.753906	1258.285278
1261.679688	1368.289795
1260.604492	1358.864380
1259.529297	1205.717407
1258.454102	1193.982544
1257.378906	1299.207397
1256.302734	1341.111084
1255.226563	1236.953613
1254.150391	1298.395020
1253.073242	1191.926758
1251.997070	1122.027100
1250.919922	1278.411865
1249.841797	1313.155884
1248.764648	1189.862549
1247.686523	1244.101929
1246.608398	1186.539429
1245.530273	1124.159058
1244.452148	1214.866089
1243.373047	1084.531982
1242.293945	1240.794556
1241.214844	1156.655518
1240.135742	982.755493
1239.055664	1131.676880
1237.975586	1091.300781
1236.895508	1009.708008
1235.815430	1141.548828
1234.734375	1064.824707
1233.654297	988.126099
1232.573242	925.995117
1231.491211	1052.865234
1230.410156	842.962585
1229.328125	945.549194
1228.246094	745.418213
1227.163086	889.100403
1226.081055	812.458862
1224.998047	827.776855
1223.915039	705.174988
1222.832031	754.317200
1221.748047	602.715759
1220.664063	530.927795
1219.580078	473.640808
1218.496094	302.771851
1217.412109	479.828888
1216.327148	345.193085
1215.242188	377.196289
1214.157227	462.257538
1213.071289	568.963135
1211.985352	588.699646
1210.899414	579.427368
1209.813477	577.346558
1208.727539	893.543518
1207.640625	703.230286
1206.553711	737.122925
1205.466797	602.247192
1204.378906	580.617798
1203.291016	436.084839
1202.203125	505.897705
1201.115234	260.193512
1200.027344	185.450256
1198.938477	300.809448
1197.849609	182.646469
1196.760742	206.401764
1195.670898	165.138672
1194.582031	70.919594
1193.492188	51.195827
1192.401367	-235.383789
1191.311523	33.176270
1190.220703	-181.351746
1189.129883	17.265205
1188.039063	-7.614250
1186.947266	-87.783081
1185.856445	-28.782021
1184.764648	-121.075714
1183.671875	-131.839325
1182.580078	68.399635
1181.487305	165.341217
1180.394531	-1.586411
1179.301758	47.207584
1178.208984	7.216873
1177.115234	82.160759
1176.021484	113.859962
1174.927734	80.788734
1173.833008	193.695023
1172.738281	205.913071
1171.643555	191.703369
1170.548828	172.617432
1169.454102	41.007118
1168.358398	110.259766
1167.262695	23.956301
1166.166992	181.435013
1165.070313	-120.154221
1163.973633	27.525270
1162.876953	65.141937
1161.780273	348.651886
1160.683594	154.344742
1159.585938	346.778290
1158.488281	433.999817
1157.389648	265.741272
1156.291992	476.793579
1155.193359	597.004822
1154.094727	552.513000
1152.996094	233.757065
1151.896484	346.473511
1150.796875	187.360870
1149.697266	78.247742
1148.597656	85.796181
1147.498047	121.812851
1146.397461	93.419815
1145.296875	24.466146
1144.195313	-70.743103
1143.094727	-170.771362
1141.993164	-54.394398
1140.891602	-137.948669
1139.789063	-33.734791
1138.687500	-27.134672
1137.584961	-6.386089
1136.482422	190.078827
1135.379883	172.550018
1134.276367	93.171883
1133.172852	488.619110
1132.069336	629.772583
1130.964844	502.562225
1129.861328	641.070190
1128.756836	748.568848
1127.652344	929.442444
1126.546875	903.831116
1125.442383	821.237793
1124.336914	774.130615
1123.230469	764.855713
1122.125000	710.478271
1121.018555	644.180786
1119.912109	582.552368
1118.805664	568.205322
1117.699219	577.439453
1116.591797	633.897339
1115.484375	668.945068
1114.376953	578.522095
1113.268555	511.690857
1112.160156	579.561890
1111.051758	358.941956
1109.943359	615.691589
1108.833984	810.803772
1107.725586	778.987610
1106.616211	777.795044
1105.505859	885.120667
1104.396484	895.540527
1103.286133	896.430298
1102.175781	1083.630981
1101.064453	1037.136230
1099.954102	1042.473755
1098.842773	986.426147
1097.731445	1095.334717
1096.619141	1067.427368
1095.507813	964.071228
1094.395508	1141.002686
1093.282227	865.605957
1092.169922	1134.171509
1091.056641	828.167969
1089.943359	1040.001587
1088.830078	818.739502
1087.716797	919.793579
1086.602539	1008.976318
1085.488281	1027.523560
1084.373047	926.111023
1083.258789	1057.369995
1082.143555	901.849487
1081.028320	866.156616
1079.913086	900.889954
1078.796875	815.803162
1077.680664	634.462708
1076.564453	727.760071
1075.448242	743.540894
1074.331055	763.960327
1073.213867	474.746002
1072.096680	556.111816
1070.979492	663.194458
1069.861328	601.440063
1068.743164	663.875305
1067.625000	335.029510
1066.505859	526.255005
1065.386719	635.414429
1064.267578	379.298035
1063.148438	448.612885
1062.029297	618.496887
1060.909180	551.998596
1059.789063	490.196625
1058.667969	456.465790
1057.547852	308.195709
1056.426758	372.672852
1055.305664	376.361725
1054.183594	394.057007
1053.062500	451.456909
1051.940430	347.703522
1050.818359	311.704620
1049.695313	429.768646
1048.572266	272.434296
1047.449219	161.842392
1046.326172	207.587891
1045.203125	425.885834
1044.079102	296.724487
1042.955078	265.536987
1041.830078	257.680695
1040.706055	354.696411
1039.581055	211.782120
1038.456055	213.337677
1037.331055	86.877953
1036.205078	272.396240
1035.079102	327.550079
1033.953125	403.654114
1032.826172	382.067017
1031.700195	527.966614
1030.573242	559.917664
1029.445313	484.974121
1028.318359	19.723808
1027.190430	156.454330
1026.062500	-6.455428
1024.934570	-99.568832
1023.805664	174.227921
1022.676758	-51.078064
1021.547852	-81.292374
1020.418945	81.131943
1019.289063	-164.688202
1018.159180	-227.130249
1017.029297	69.876144
1015.898438	165.157028
1014.767578	72.764404
1013.636719	267.769562
1012.505859	89.848198
1011.375000	324.281525
1010.243164	380.415405
1009.111328	482.898071
1007.978516	627.065735
1006.846680	812.901917
1005.713867	1306.364258
1004.581055	2134.995361
1003.447266	2648.905029
1002.313477	2746.619629
1001.179688	2056.385010
1000.045898	1170.195313
998.912109	716.444641
997.777344	468.522308
996.642578	197.732803
995.506836	123.362175
994.372070	266.052948
993.236328	16.577902
992.100586	233.248734
990.963867	297.729736
989.828125	168.638123
988.691406	95.034454
987.553711	155.231934
986.416992	-7.951764
985.279297	8.713406
984.141602	-50.500870
983.003906	-210.863876
981.865234	-117.848442
980.726563	28.174128
979.587891	183.454941
978.448242	115.679611
977.309570	73.361092
976.169922	125.445724
975.030273	32.832958
973.889648	23.116905
972.749023	22.726015
971.608398	15.577161
970.467773	43.009048
969.326172	36.123905
968.184570	-124.402382
967.042969	91.610580
965.901367	-43.345352
964.758789	193.462250
963.616211	253.731110
962.473633	174.265472
961.330078	315.006012
960.186523	332.083527
959.042969	76.672302
957.899414	155.919159
956.754883	249.008255
955.610352	99.528740
954.465820	14.348057
953.321289	142.154861
952.175781	59.577007
951.030273	173.875809
949.884766	329.424408
948.738281	226.716080
947.591797	293.329071
946.445313	131.554306
945.298828	15.689537
944.151367	87.304550
943.003906	238.949554
941.856445	347.292267
940.708008	394.105865
939.559570	404.531799
938.411133	421.938873
937.262695	352.814911
936.113281	336.310303
934.964844	322.233276
933.814453	178.399551
932.665039	262.628937
931.514648	267.229950
930.364258	445.057678
929.213867	222.198212
928.062500	202.184341
926.912109	150.454117
925.759766	126.194572
924.608398	131.653381
923.456055	260.057434
922.303711	-50.294109
921.151367	48.809628
919.999023	-20.177376
918.845703	-45.826302
917.692383	-69.061241
916.539063	-83.070923
915.384766	-83.318909
914.230469	-85.709236
913.076172	-237.755951
911.920898	0.650794
910.766602	-103.459915
909.611328	-162.039780
908.455078	-156.981628
907.299805	-174.478790
906.143555	-112.526443
904.987305	-154.710434
903.830078	-122.004478
902.673828	17.233080
901.516602	34.258675
900.359375	53.649967
899.201172	-80.740356
898.042969	11.288141
896.884766	89.805832
895.726563	57.580315
894.567383	-3.916388
893.408203	52.252987
892.249023	171.768036
891.088867	160.289413
889.929688	-49.866764
888.769531	54.064266
887.608398	180.617676
886.448242	-2.036455
885.287109	11.811321
884.125977	131.771225
882.963867	14.928000
881.801758	-45.406170
880.639648	108.538849
879.477539	206.136673
878.315430	238.410339
877.152344	259.478943
875.989258	186.006775
874.825195	261.258484
873.661133	199.208771
872.497070	211.523117
871.333008	165.382614
870.168945	108.069908
869.003906	131.811722
867.838867	175.830444
866.672852	163.679001
865.506836	84.151962
864.340820	218.170563
863.174805	208.390396
862.008789	299.720001
860.841797	283.267090
859.674805	329.709808
858.506836	432.275970
857.339844	375.502014
856.171875	590.223267
855.003906	614.229980
853.834961	710.002075
852.666016	577.090576
851.497070	580.967346
850.328125	690.163086
849.158203	711.958313
847.988281	487.394379
846.818359	403.999847
845.647461	437.054413
844.477539	268.665649
843.306641	243.556702
842.134766	160.298187
840.963867	119.553421
839.791992	112.359970
838.619141	183.398834
837.447266	232.030716
836.274414	162.210129
835.101563	291.203094
833.928711	288.348969
832.754883	278.777954
831.581055	222.305069
830.407227	388.989441
829.232422	341.381165
828.058594	289.288818
826.883789	346.460632
825.708008	227.438110
824.533203	304.571136
823.357422	241.234695
822.181641	316.010925
821.004883	118.963547
819.828125	126.828117
818.651367	85.653313
817.474609	46.666573
816.296875	76.628860
815.119141	-26.970995
813.941406	-63.859543
812.763672	94.891983
811.584961	-68.856850
810.406250	-85.901993
809.226563	-16.340942
808.047852	-44.643147
806.868164	-41.905140
805.688477	-41.466373
804.507813	9.960361
803.327148	23.551477
802.146484	110.281128
800.965820	-235.712418
799.784180	-215.662048
798.603516	-184.625015
797.420898	-76.087944
796.239258	-129.489410
795.056641	-107.611847
793.874023	-92.480415
792.691406	-57.514538
791.507813	-18.224520
790.324219	235.686188
789.140625	152.975128
787.956055	149.868774
786.772461	197.544952
785.586914	194.241928
784.402344	277.073975
783.216797	390.722076
782.032227	289.838654
780.845703	396.609558
779.660156	330.924683
778.473633	201.128784
777.287109	97.793015
776.100586	142.306122
774.913086	58.701622
773.725586	244.220581
772.538086	-2.800747
771.349609	-7.209255
770.161133	127.192696
768.972656	122.560410
767.784180	-43.042992
766.594727	240.809052
765.405273	134.541855
764.215820	213.219757
763.026367	340.205017
761.835938	310.754272
760.645508	450.678253
759.454102	381.432861
758.262695	459.506866
757.072266	486.873810
755.879883	428.399750
754.688477	407.233215
753.496094	324.462463
752.303711	498.703979
751.110352	407.004547
749.917969	335.030670
748.724609	346.444550
747.530273	364.365173
746.336914	228.589584
745.142578	415.318878
743.948242	222.427383
742.752930	213.765686
741.558594	119.538773
740.363281	310.240601
739.166992	307.953491
737.971680	82.141327
736.775391	187.123093
735.579102	184.701691
734.381836	116.554001
733.185547	153.451584
731.988281	251.560501
730.790039	294.889862
729.592773	233.171082
728.394531	302.650726
727.196289	264.940002
725.997070	255.633865
724.797852	268.156128
723.598633	440.131042
722.399414	264.723877
721.199219	416.929108
719.999023	250.312347
718.798828	476.634674
717.598633	504.271423
716.397461	329.004211
715.196289	317.398834
713.994141	342.872650
712.792969	287.677948
711.590820	330.598389
710.388672	343.004395
709.185547	296.601532
707.982422	21.547735
706.779297	7.945916
705.576172	64.040009
704.372070	117.961792
703.167969	21.747509
701.963867	160.563843
700.759766	134.056931
699.554688	-31.559996
698.349609	120.340324
697.143555	-8.154419
695.938477	39.466206
694.732422	158.808701
693.525391	2.320153
692.319336	91.329803
691.112305	-21.533422
689.905273	-177.689087
688.697266	-320.685089
687.490234	-307.353699
686.282227	-118.279480
685.073242	-28.964882
683.865234	-15.495884
682.656250	32.720573
681.447266	15.985192
680.237305	-158.806778
679.028320	15.257955
677.818359	74.560265
676.607422	-115.039345
675.397461	39.654121
674.186523	34.235077
672.975586	-12.205735
671.763672	32.295094
670.551758	161.183105
669.339844	156.056335
668.127930	12.684381
666.915039	154.682068
665.703125	43.927643
664.489258	24.011642
663.276367	23.603575
662.062500	10.309627
660.848633	-7.233970
659.634766	-175.758636
658.419922	-48.599083
657.205078	-78.896835
655.990234	89.241859
654.775391	22.358231
653.559570	37.441071
652.343750	-63.818226
651.126953	140.902130
649.911133	-63.689335
648.694336	125.874382
647.477539	104.367889
646.259766	26.898296
645.041992	112.975327
643.824219	349.568817
642.606445	246.173889
641.387695	329.848053
640.168945	288.720520
638.950195	165.850281
637.730469	-60.205109
636.511719	-24.176598
635.291016	71.849693
634.071289	58.165649
632.850586	-37.255566
631.629883	62.503834
630.409180	-37.552177
629.188477	78.899330
627.966797	-25.867853
626.745117	-42.932648
625.522461	89.797134
624.300781	97.833801
623.078125	-3.758474
621.854492	254.261200
620.631836	329.706268
619.408203	312.614929
618.184570	346.465393
616.960938	-1.183825
615.736328	33.870476
614.511719	6.317835
613.287109	-150.141998
612.061523	-106.128006
610.835938	106.116501
609.610352	-30.847059
608.384766	-44.530914
607.158203	169.626053
605.931641	-27.259365
604.705078	33.490002
