# Supplementary material for: Raman spectroscopy accurately differentiates mucosal healing from non-healing and biochemical changes following biological therapy in inflammatory bowel disease
Source: PLoS One. 2021 Jun 2;16(6):e0252210. doi: 10.1371/journal.pone.0252210 (PMC8172032; doi:10.1371/journal.pone.0252210)
Supplement: S5 Dataset — (ZIP) [file pone.0252210.s007.zip › CD Active inflammation/OC019-2 pre treatment_base sub CR removed_69__X_-15496.4__Y_36542.2__Z_-133.96__Time_787.txt]

1714.640625	-52.100380
1713.664063	-79.305275
1712.687500	47.691097
1711.709961	89.731239
1710.733398	312.378754
1709.755859	268.125671
1708.778320	294.920563
1707.799805	459.866028
1706.821289	371.935883
1705.843750	540.235107
1704.864258	630.109680
1703.885742	655.102417
1702.907227	594.000305
1701.927734	473.746124
1700.948242	797.375793
1699.968750	781.167175
1698.988281	754.320313
1698.007813	719.640564
1697.028320	762.784607
1696.046875	883.770508
1695.066406	946.468079
1694.084961	1095.203979
1693.104492	873.494202
1692.123047	1242.632813
1691.140625	1260.230469
1690.159180	1334.906250
1689.176758	1229.245850
1688.194336	1508.891968
1687.211914	1547.072754
1686.228516	1461.298706
1685.246094	1664.908325
1684.262695	1478.246948
1683.279297	1567.692261
1682.295898	1682.774170
1681.311523	1796.884277
1680.327148	1723.777100
1679.342773	1772.395264
1678.358398	1676.622681
1677.374023	1785.138306
1676.388672	1664.274658
1675.403320	2013.665527
1674.417969	2112.562988
1673.432617	2107.386719
1672.446289	2075.282959
1671.459961	2242.199219
1670.473633	2337.114990
1669.487305	2312.324463
1668.500977	2048.477783
1667.513672	2310.232178
1666.526367	2449.769775
1665.539063	2355.776367
1664.550781	2346.732666
1663.563477	2584.488037
1662.575195	2633.975098
1661.586914	2423.823486
1660.598633	2354.445313
1659.609375	2560.877686
1658.620117	2550.260498
1657.631836	2301.622070
1656.641602	2386.995361
1655.652344	2337.715576
1654.662109	2365.563965
1653.672852	1920.172852
1652.681641	1808.691772
1651.691406	2033.683105
1650.701172	1613.796875
1649.709961	1289.738525
1648.718750	1304.688843
1647.727539	1201.244141
1646.735352	1103.646240
1645.744141	1004.053650
1644.751953	1058.230225
1643.759766	1046.967041
1642.766602	833.016541
1641.774414	693.712402
1640.781250	528.678528
1639.788086	314.233826
1638.794922	496.157867
1637.801758	486.161896
1636.807617	215.802658
1635.813477	357.412506
1634.819336	49.014732
1633.825195	-50.433666
1632.830078	22.028885
1631.834961	-62.862789
1630.839844	126.789505
1629.844727	106.464325
1628.849609	28.939362
1627.853516	-66.303329
1626.857422	107.505325
1625.861328	-188.844208
1624.865234	-105.738823
1623.868164	280.312683
1622.871094	30.836063
1621.874023	55.429108
1620.876953	280.348297
1619.879883	332.489288
1618.881836	288.095032
1617.883789	323.145416
1616.885742	219.721222
1615.887695	-116.566879
1614.888672	101.518105
1613.889648	254.568970
1612.890625	237.718628
1611.891602	35.337952
1610.892578	336.969360
1609.892578	44.135277
1608.892578	48.117069
1607.892578	220.347794
1606.892578	293.556152
1605.891602	328.015778
1604.890625	297.573822
1603.889648	291.253235
1602.888672	18.558989
1601.887695	55.235264
1600.885742	285.970245
1599.883789	177.148392
1598.881836	8.738846
1597.879883	-36.252312
1596.876953	49.919064
1595.874023	-9.801728
1594.871094	-97.776207
1593.868164	-185.271271
1592.864258	51.483845
1591.861328	-121.305214
1590.857422	-207.484955
1589.853516	-186.244217
1588.848633	-28.968225
1587.844727	3.411462
1586.839844	210.855804
1585.834961	264.730865
1584.830078	258.963531
1583.824219	258.732513
1582.819336	300.498260
1581.813477	207.085220
1580.807617	46.283569
1579.800781	-23.042273
1578.794922	345.270966
1577.788086	513.263855
1576.781250	353.549805
1575.773438	212.339905
1574.766602	159.834808
1573.758789	107.552620
1572.750977	367.467316
1571.743164	357.111572
1570.735352	289.750580
1569.726563	134.230637
1568.718750	-5.500200
1567.708984	338.021240
1566.700195	-115.630470
1565.691406	17.706966
1564.681641	192.608444
1563.671875	193.658737
1562.662109	223.315201
1561.652344	146.672058
1560.641602	-28.428539
1559.630859	99.917732
1558.620117	-2.460185
1557.609375	107.723846
1556.597656	261.914154
1555.586914	162.166992
1554.575195	-10.066369
1553.563477	232.032196
1552.550781	-51.520245
1551.539063	203.338242
1550.526367	209.622757
1549.513672	259.816223
1548.500977	346.123169
1547.487305	238.364777
1546.473633	241.728806
1545.459961	276.006165
1544.446289	23.300476
1543.432617	152.973358
1542.417969	181.720383
1541.404297	76.018066
1540.389648	88.992653
1539.374023	-35.009602
1538.359375	117.039032
1537.343750	75.325951
1536.328125	180.504730
1535.312500	40.420853
1534.296875	-177.156174
1533.280273	-15.841156
1532.263672	-27.502550
1531.247070	202.876785
1530.230469	51.613029
1529.212891	119.149864
1528.196289	39.628052
1527.178711	78.351204
1526.160156	106.518372
1525.142578	-4.554907
1524.124023	113.184158
1523.106445	32.521202
1522.087891	5.647097
1521.068359	140.525467
1520.049805	236.513321
1519.030273	8.303544
1518.010742	147.413376
1516.991211	101.185867
1515.971680	98.363693
1514.951172	41.315460
1513.930664	122.657890
1512.910156	-88.989822
1511.889648	4.583506
1510.868164	-61.285160
1509.846680	-37.635452
1508.826172	62.650593
1507.803711	-147.719940
1506.782227	36.532352
1505.759766	-197.436752
1504.737305	-157.401855
1503.714844	-112.574165
1502.692383	-219.223297
1501.668945	-172.483093
1500.646484	-44.135590
1499.623047	-292.497314
1498.599609	-44.529472
1497.575195	13.640397
1496.550781	4.943624
1495.527344	-9.177338
1494.502930	-128.471863
1493.477539	-214.809601
1492.453125	94.793343
1491.427734	87.029572
1490.402344	91.724785
1489.376953	295.355591
1488.350586	281.476807
1487.325195	198.353333
1486.298828	163.443176
1485.272461	296.692413
1484.245117	401.489197
1483.218750	472.774261
1482.191406	500.343658
1481.164063	445.985016
1480.136719	738.101013
1479.108398	693.289063
1478.080078	770.526489
1477.052734	865.282288
1476.023438	783.894958
1474.995117	898.378357
1473.965820	1012.507446
1472.937500	1271.430054
1471.908203	1293.224854
1470.877930	1515.751953
1469.848633	1679.402466
1468.818359	1611.215576
1467.788086	1835.247925
1466.757813	2053.832520
1465.727539	2287.309814
1464.696289	2398.416992
1463.665039	2488.892578
1462.633789	2520.645020
1461.602539	2750.248047
1460.570313	2715.395752
1459.539063	3152.556152
1458.506836	3107.003418
1457.473633	2797.296143
1456.441406	3012.709473
1455.408203	2948.758301
1454.375000	3287.857178
1453.341797	3048.488525
1452.308594	3077.726318
1451.274414	3319.624268
1450.241211	3533.366455
1449.207031	3764.537842
1448.171875	3372.318359
1447.137695	3423.257813
1446.102539	3529.675537
1445.067383	3337.188721
1444.032227	3291.395508
1442.997070	3124.013428
1441.960938	3138.654541
1440.924805	2751.016602
1439.888672	2846.345947
1438.852539	2557.239502
1437.816406	2566.360596
1436.779297	2413.603516
1435.742188	2341.631348
1434.705078	1910.903809
1433.666992	1904.473877
1432.629883	1491.476440
1431.591797	1558.131958
1430.553711	1099.739502
1429.514648	1072.885254
1428.476563	980.394287
1427.437500	981.156982
1426.398438	770.039734
1425.359375	848.857788
1424.320313	698.221680
1423.280273	852.478638
1422.240234	439.765686
1421.200195	621.625732
1420.159180	692.543762
1419.119141	426.044891
1418.078125	295.539490
1417.037109	426.802307
1415.996094	273.673096
1414.954102	311.760834
1413.912109	181.322617
1412.870117	237.015610
1411.828125	136.826996
1410.786133	192.528091
1409.743164	167.790283
1408.700195	-103.122574
1407.657227	105.868385
1406.614258	159.107620
1405.570313	26.549789
1404.527344	-25.555143
1403.483398	-75.097382
1402.438477	123.822281
1401.394531	99.478722
1400.349609	137.894119
1399.304688	211.474152
1398.259766	24.378387
1397.214844	283.592529
1396.168945	472.600891
1395.123047	348.455078
1394.077148	169.357483
1393.031250	391.128540
1391.984375	289.911957
1390.937500	181.345688
1389.890625	-12.142554
1388.843750	39.787998
1387.796875	174.380371
1386.749023	106.444664
1385.701172	191.210663
1384.653320	71.088219
1383.604492	111.111313
1382.556641	-56.116196
1381.507813	-20.764229
1380.458984	-80.181183
1379.410156	-99.447777
1378.360352	-16.185810
1377.310547	-15.157439
1376.260742	-88.819572
1375.210938	32.358116
1374.161133	-45.896862
1373.110352	45.653633
1372.059570	99.958099
1371.008789	-57.464184
1369.957031	-112.441116
1368.906250	-30.110716
1367.854492	84.765137
1366.802734	72.774216
1365.750000	-1.268305
1364.698242	2.145059
1363.645508	-81.358521
1362.592773	71.830025
1361.540039	-247.567627
1360.486328	102.564232
1359.433594	181.707016
1358.379883	-92.052292
1357.326172	216.280579
1356.271484	49.984024
1355.216797	164.807526
1354.163086	168.049332
1353.107422	325.515411
1352.052734	334.184509
1350.998047	464.764740
1349.942383	570.714172
1348.886719	547.831116
1347.830078	659.194092
1346.774414	731.098938
1345.717773	713.944092
1344.661133	781.374207
1343.604492	1188.677856
1342.546875	852.512451
1341.490234	925.646545
1340.432617	956.898560
1339.375000	1154.367554
1338.316406	1250.489014
1337.258789	1111.656738
1336.200195	856.815186
1335.141602	1037.927124
1334.082031	1018.822327
1333.023438	1244.915527
1331.963867	788.595459
1330.904297	797.612427
1329.844727	987.373840
1328.784180	878.275024
1327.723633	959.779114
1326.663086	1011.890076
1325.602539	938.299316
1324.541992	939.111145
1323.480469	816.759766
1322.418945	1141.519165
1321.357422	1071.578247
1320.295898	932.871338
1319.233398	1120.114380
1318.170898	890.777344
1317.108398	740.728577
1316.045898	1150.612793
1314.982422	1015.927063
1313.918945	940.721924
1312.855469	954.519775
1311.791992	808.502014
1310.728516	1091.294556
1309.664063	1118.203857
1308.599609	872.169495
1307.535156	712.650818
1306.469727	1143.948242
1305.404297	1056.325073
1304.338867	1064.924561
1303.273438	1031.996582
1302.208008	1060.809082
1301.141602	986.657349
1300.075195	824.351135
1299.008789	770.472412
1297.942383	866.697754
1296.875000	550.624146
1295.807617	959.157593
1294.740234	798.349487
1293.672852	512.721924
1292.604492	541.500427
1291.537109	477.312805
1290.468750	496.780548
1289.399414	442.936920
1288.331055	651.638672
1287.261719	436.529938
1286.192383	601.524841
1285.123047	756.886169
1284.052734	569.550598
1282.983398	710.627319
1281.913086	656.035889
1280.841797	533.169189
1279.771484	606.330444
1278.700195	620.969360
1277.628906	452.382721
1276.557617	633.762573
1275.486328	851.944397
1274.414063	935.810608
1273.341797	885.443115
1272.269531	1042.966431
1271.197266	956.356323
1270.124023	1004.299683
1269.050781	1184.256226
1267.977539	1313.060303
1266.904297	1478.600830
1265.830078	1593.014038
1264.756836	1558.746582
1263.681641	1817.340698
1262.607422	1805.332520
1261.533203	1747.178955
1260.458008	2049.930664
1259.382813	1650.933838
1258.307617	1515.375732
1257.231445	1694.233398
1256.155273	1498.151123
1255.079102	1696.700806
1254.002930	1571.573730
1252.926758	1682.689819
1251.849609	1733.067505
1250.772461	1574.364014
1249.695313	1685.793701
1248.617188	1648.986938
1247.540039	1587.997070
1246.461914	1609.782104
1245.382813	1481.027466
1244.304688	1573.483276
1243.225586	1549.428345
1242.146484	1425.925049
1241.067383	1198.179810
1239.988281	1320.120239
1238.908203	1359.593994
1237.828125	1282.680420
1236.748047	1506.632324
1235.667969	1313.466675
1234.586914	1433.207275
1233.505859	1456.000732
1232.424805	1406.142456
1231.343750	1220.682983
1230.261719	1083.807373
1229.179688	1092.339600
1228.097656	1188.069458
1227.015625	1194.229858
1225.932617	972.937866
1224.850586	1105.019165
1223.767578	881.477478
1222.683594	873.307678
1221.600586	736.995667
1220.516602	649.112610
1219.432617	984.228455
1218.347656	589.472046
1217.263672	417.134949
1216.178711	573.352844
1215.093750	442.139130
1214.008789	706.896057
1212.922852	713.265991
1211.836914	724.437378
1210.750977	670.437378
1209.665039	753.918335
1208.579102	692.637024
1207.492188	766.368713
1206.405273	832.794128
1205.318359	706.352905
1204.230469	760.628662
1203.142578	525.767395
1202.054688	490.842407
1200.966797	446.240662
1199.877930	223.468643
1198.790039	275.080444
1197.701172	16.213852
1196.611328	5.171771
1195.522461	87.844673
1194.432617	-70.045914
1193.342773	-211.124756
1192.252930	44.338158
1191.162109	100.160599
1190.072266	-103.602844
1188.981445	-117.621887
1187.889648	38.762104
1186.798828	-76.324326
1185.707031	-196.262238
1184.615234	-136.281769
1183.523438	43.512489
1182.430664	0.043372
1181.337891	-5.159046
1180.245117	15.889682
1179.152344	94.328362
1178.059570	74.345642
1176.965820	-15.235554
1175.872070	189.718201
1174.778320	588.425049
1173.683594	103.316071
1172.588867	250.236176
1171.494141	384.977875
1170.399414	344.842560
1169.303711	357.207306
1168.208984	158.943817
1167.113281	242.766525
1166.016602	96.905327
1164.920898	-10.815854
1163.824219	146.585297
1162.727539	291.805084
1161.630859	393.801605
1160.533203	483.648529
1159.435547	408.559357
1158.337891	464.603790
1157.240234	467.951050
1156.141602	509.296600
1155.043945	462.191223
1153.944336	481.703308
1152.845703	303.143585
1151.747070	543.987854
1150.647461	581.986633
1149.547852	274.324280
1148.447266	423.949341
1147.347656	401.856873
1146.247070	336.733185
1145.146484	271.449036
1144.044922	253.601105
1142.944336	228.432083
1141.842773	234.006165
1140.741211	120.477272
1139.638672	387.227814
1138.537109	392.183746
1137.434570	553.794922
1136.332031	650.985718
1135.228516	607.784607
1134.125977	635.655396
1133.022461	708.431519
1131.917969	894.922974
1130.814453	1014.680786
1129.709961	1207.743652
1128.605469	1338.843262
1127.500977	1469.687988
1126.396484	1401.099365
1125.291016	1370.273926
1124.185547	1280.015625
1123.080078	1220.406128
1121.973633	1383.314453
1120.868164	1290.161499
1119.761719	1196.854492
1118.654297	1138.905518
1117.547852	1206.235596
1116.440430	1024.878418
1115.333008	1018.479553
1114.225586	1130.156372
1113.117188	1078.425537
1112.008789	991.067322
1110.900391	1255.741211
1109.791992	1264.896606
1108.682617	1285.672119
1107.573242	1455.060669
1106.463867	1428.188721
1105.354492	1337.402832
1104.244141	1437.666870
1103.133789	1481.071655
1102.023438	1370.924561
1100.913086	1321.982300
1099.801758	1459.185303
1098.690430	1284.939453
1097.579102	1697.534790
1096.467773	1567.753662
1095.355469	1503.832153
1094.243164	1757.773560
1093.130859	1354.393555
1092.017578	1501.977783
1090.905273	1350.394531
1089.791992	1295.210571
1088.677734	1482.235474
1087.564453	1330.299683
1086.450195	1427.566895
1085.335938	1423.542114
1084.221680	1395.870483
1083.106445	1328.112305
1081.991211	1182.711670
1080.875977	1295.639893
1079.760742	1168.835449
1078.644531	1316.667114
1077.528320	1309.374146
1076.412109	1208.084717
1075.295898	1052.755005
1074.178711	946.634033
1073.061523	889.699402
1071.944336	1036.671997
1070.826172	810.731445
1069.708984	873.069885
1068.590820	1028.994751
1067.471680	831.009949
1066.353516	1185.753540
1065.234375	765.191650
1064.115234	1079.800903
1062.996094	968.220337
1061.875977	802.782715
1060.755859	953.156311
1059.635742	953.700012
1058.515625	968.201538
1057.394531	870.408569
1056.273438	812.327515
1055.152344	887.401489
1054.031250	710.082275
1052.909180	640.219116
1051.787109	589.017822
1050.665039	596.156006
1049.541992	544.888977
1048.418945	663.946289
1047.295898	302.338470
1046.172852	635.905273
1045.048828	582.199768
1043.925781	680.036133
1042.801758	460.818726
1041.676758	488.676270
1040.552734	414.011780
1039.427734	532.679871
1038.302734	616.358521
1037.176758	264.645874
1036.050781	436.783478
1034.924805	790.349365
1033.798828	494.692017
1032.672852	568.997925
1031.545898	726.990295
1030.418945	431.596069
1029.291992	519.864990
1028.164063	484.955902
1027.036133	117.880661
1025.908203	90.117676
1024.780273	-14.220914
1023.651367	-181.158783
1022.522461	-41.597286
1021.393555	-157.301270
1020.264648	-82.661560
1019.134766	26.785620
1018.004883	48.126934
1016.875000	97.345520
1015.744141	14.488298
1014.613281	325.674896
1013.482422	516.325928
1012.351563	635.168518
1011.219727	371.952911
1010.088867	703.934448
1008.956055	718.743713
1007.824219	967.364380
1006.691406	1079.464722
1005.558594	1996.515015
1004.425781	2876.246094
1003.292969	3561.480957
1002.159180	3472.211182
1001.025391	2239.263916
999.891602	1559.158569
998.756836	1038.852661
997.622070	699.031616
996.487305	498.014832
995.352539	472.637451
994.216797	475.091125
993.081055	625.330994
991.945313	367.397064
990.808594	257.301605
989.672852	555.464294
988.536133	459.502472
987.398438	414.428131
986.261719	381.055450
985.124023	306.393127
983.986328	452.985687
982.847656	459.236603
981.709961	362.084747
980.571289	575.786804
979.432617	697.539795
978.292969	559.504395
977.153320	739.036499
976.013672	796.819824
974.874023	749.032227
973.734375	827.830994
972.593750	1099.748413
971.453125	1063.958618
970.311523	1028.371948
969.170898	1128.441772
968.029297	758.148193
966.886719	679.636963
965.745117	787.183411
964.602539	626.530212
963.459961	775.708191
962.317383	821.856445
961.173828	836.097107
960.030273	694.721985
958.886719	537.582886
957.743164	536.465942
956.598633	430.227264
955.454102	356.297211
954.309570	257.436432
953.165039	492.906464
952.019531	518.014893
950.874023	531.890442
949.727539	312.744141
948.582031	196.787399
947.435547	398.780792
946.289063	440.950623
945.141602	398.793610
943.995117	427.672577
942.847656	484.155975
941.699219	447.236603
940.551758	157.221222
939.403320	593.145996
938.254883	707.437439
937.105469	539.094055
935.957031	528.372986
934.807617	173.662109
933.658203	482.531464
932.507813	433.751465
931.357422	451.270447
930.207031	371.067169
929.056641	277.456238
927.906250	136.298965
926.754883	193.420013
925.603516	0.446144
924.451172	-23.891582
923.298828	-84.393654
922.146484	141.822403
920.994141	81.726883
919.841797	-109.944397
918.688477	187.175858
917.535156	-122.135971
916.380859	32.186806
915.227539	148.034119
914.073242	-44.676704
912.918945	-116.821632
911.763672	-48.064083
910.608398	-103.901596
909.453125	-211.679108
908.297852	-8.605826
907.141602	-120.504990
905.985352	-143.786224
904.829102	-73.981216
903.672852	59.392868
902.515625	183.832489
901.358398	125.002342
900.201172	-94.333672
899.042969	211.618011
897.884766	8.548793
896.726563	65.857140
895.568359	-123.184486
894.409180	-13.542974
893.250000	102.985931
892.090820	32.054379
890.930664	11.018927
889.771484	-27.936733
888.611328	-19.300421
887.450195	-82.760666
886.289063	133.825134
885.128906	54.827637
883.966797	54.976559
882.805664	82.311508
881.643555	130.061508
880.481445	139.585190
879.319336	34.274384
878.156250	138.698166
876.993164	313.020386
875.830078	352.229462
874.666016	256.428772
873.502930	232.802383
872.338867	-38.282795
871.173828	140.891205
870.009766	65.851654
868.844727	-137.255890
867.679688	-95.095665
866.513672	-30.389177
865.348633	23.110907
864.182617	58.688244
863.015625	40.409176
861.849609	289.448425
860.682617	203.878922
859.515625	201.458755
858.347656	223.784943
857.180664	385.247650
856.012695	627.438599
854.843750	512.971863
853.675781	418.759827
852.506836	503.958893
851.337891	698.955750
850.167969	763.934387
848.999023	351.758301
847.829102	407.855469
846.658203	300.496124
845.488281	213.325928
844.317383	50.114674
843.146484	39.117237
841.975586	137.720108
840.803711	319.015564
839.631836	285.569122
838.459961	142.587646
837.287109	247.713211
836.114258	98.058327
834.941406	332.631714
833.768555	249.946976
832.594727	240.945053
831.420898	310.023834
830.247070	274.135590
829.072266	343.078552
827.898438	547.980164
826.722656	373.647064
825.547852	275.121704
824.372070	381.644043
823.196289	209.493469
822.020508	90.815941
820.844727	36.707653
819.667969	27.086920
818.491211	99.756157
817.313477	-88.103653
816.136719	-124.662033
814.958984	-96.773468
813.781250	-77.895683
812.602539	-21.317493
811.423828	-144.945541
810.245117	-221.949600
809.066406	-190.147827
807.886719	-122.921837
806.707031	17.449373
805.527344	84.357872
804.346680	-24.255737
803.166992	-155.144958
801.985352	-13.156302
800.804688	-221.877182
799.623047	-4.792416
798.441406	-65.111237
797.259766	-94.500465
796.078125	48.857574
794.895508	-7.401338
793.712891	27.051535
792.529297	65.782623
791.346680	-92.716080
790.163086	164.890915
788.978516	59.282902
787.794922	24.375799
786.610352	93.313301
785.425781	122.262688
784.241211	358.887482
783.055664	354.309753
781.870117	455.666290
780.684570	351.342621
779.498047	503.162933
778.311523	491.338043
777.125000	265.200195
775.938477	239.893265
774.750977	46.731689
773.563477	215.353058
772.375977	114.636017
771.187500	132.910660
769.999023	155.439362
768.810547	-22.775776
767.622070	288.178619
766.432617	369.711792
765.243164	257.228729
764.053711	193.105133
762.863281	445.916290
761.672852	709.477112
760.482422	325.796539
759.291992	547.191223
758.100586	700.168213
756.909180	580.261108
755.717773	708.719727
754.525391	799.631104
753.333008	732.159668
752.140625	743.694031
750.948242	836.377075
749.754883	513.874146
748.561523	529.511658
747.368164	501.138702
746.173828	738.202209
744.979492	606.485107
743.785156	619.498108
742.590820	660.921936
741.395508	379.971191
740.200195	533.049744
739.003906	431.790192
737.808594	420.324066
736.612305	143.775711
735.416016	296.484314
734.218750	429.359985
733.021484	275.396576
731.824219	462.814697
730.626953	505.712158
729.428711	450.129120
728.230469	492.936859
727.032227	511.646423
725.833984	766.370483
724.634766	529.306641
723.435547	641.877380
722.235352	664.839905
721.036133	480.347351
719.835938	608.123840
718.635742	729.300903
717.434570	573.316711
716.233398	668.301941
715.032227	676.025879
713.831055	417.755890
712.628906	301.344269
711.426758	572.976318
710.224609	443.599091
709.021484	484.256348
707.818359	163.414520
706.615234	143.273453
705.412109	195.050507
704.208008	135.883286
703.003906	237.841324
701.799805	20.054846
700.594727	93.898773
699.389648	6.900182
698.184570	-27.783628
696.979492	102.831673
695.773438	68.362091
694.567383	-57.212990
693.361328	47.604992
692.154297	-123.256607
690.947266	-3.019357
689.740234	-78.033867
688.533203	-230.989822
687.325195	-138.597900
686.117188	-204.428619
684.909180	-209.369583
683.700195	-45.067448
682.491211	-6.390675
681.282227	-147.421097
680.072266	-30.437689
678.863281	84.479271
677.653320	82.581978
676.442383	-85.835403
675.232422	-87.369637
674.021484	-21.660494
672.810547	-33.698402
671.598633	123.129494
670.386719	76.793533
669.174805	145.210007
667.962891	144.589600
666.750000	94.432419
665.537109	102.775658
664.324219	210.608704
663.110352	219.216492
661.897461	348.839844
660.683594	243.295044
659.468750	-56.264641
658.254883	123.332672
657.040039	147.681137
655.824219	-26.243864
654.609375	-184.910812
653.393555	94.099854
652.177734	103.715263
650.960938	-134.341568
649.745117	-19.030132
648.528320	55.361137
647.311523	144.811371
646.093750	253.607483
644.875977	338.676849
643.658203	79.483971
642.440430	327.946533
641.221680	210.697784
640.002930	74.074127
638.784180	-88.379250
637.564453	-74.676216
636.344727	-168.541351
635.125000	-79.974014
633.905273	-4.530462
632.684570	-146.168655
631.463867	-43.317963
630.243164	-7.319890
629.021484	-158.292511
627.799805	65.797981
626.578125	-135.177475
625.356445	53.697441
624.133789	102.714317
622.911133	125.495674
621.688477	128.446182
620.464844	141.524933
619.241211	132.556595
618.017578	-193.932434
616.793945	9.826638
615.569336	20.130100
614.344727	8.210339
613.120117	-190.669632
611.894531	-26.857294
610.668945	120.921494
609.443359	117.955780
608.216797	-134.017090
606.991211	-43.075039
605.764648	95.700554
604.537109	-44.529442
