# Supplementary material for: Raman spectroscopy accurately differentiates mucosal healing from non-healing and biochemical changes following biological therapy in inflammatory bowel disease
Source: PLoS One. 2021 Jun 2;16(6):e0252210. doi: 10.1371/journal.pone.0252210 (PMC8172032; doi:10.1371/journal.pone.0252210)
Supplement: S5 Dataset — (ZIP) [file pone.0252210.s007.zip › CD Active inflammation/OC025-1 pre treatment_base sub CR removed_22__X_-12029.8__Y_36634.9__Time_245.txt]

1714.793945	125.591629
1713.817383	76.721840
1712.840820	-105.359261
1711.864258	133.897186
1710.886719	86.395912
1709.909180	-14.417779
1708.931641	-42.542053
1707.953125	63.572170
1706.975586	-146.073532
1705.997070	-111.636040
1705.018555	-159.864319
1704.040039	-114.026436
1703.060547	-3.647919
1702.081055	-168.515808
1701.101563	-92.173401
1700.122070	-28.832554
1699.142578	64.302116
1698.162109	-5.277139
1697.181641	88.628021
1696.201172	-22.806782
1695.220703	-10.864481
1694.239258	14.845359
1693.257813	286.652039
1692.276367	147.700836
1691.294922	166.748871
1690.313477	327.682709
1689.331055	331.601807
1688.348633	138.640350
1687.366211	375.559570
1686.383789	316.952271
1685.400391	453.403625
1684.416992	515.681885
1683.433594	301.366943
1682.450195	607.032471
1681.465820	731.961426
1680.482422	639.057068
1679.498047	445.530487
1678.512695	657.059998
1677.528320	743.983154
1676.542969	919.126587
1675.558594	682.526306
1674.572266	826.689331
1673.586914	973.973022
1672.601563	1134.980835
1671.615234	1152.921631
1670.628906	1312.140625
1669.642578	1394.768066
1668.655273	1334.454834
1667.668945	1574.647705
1666.681641	1332.176636
1665.694336	1514.843262
1664.706055	1483.016235
1663.718750	1968.882690
1662.730469	1823.903442
1661.742188	1462.073730
1660.753906	1683.972046
1659.764648	1691.578613
1658.775391	1980.464722
1657.787109	2084.281982
1656.796875	2079.900879
1655.807617	1975.372803
1654.818359	1807.803955
1653.828125	1910.655029
1652.837891	1931.869751
1651.846680	1649.288940
1650.856445	1264.123169
1649.865234	1490.289917
1648.874023	1314.961426
1647.882813	1076.680786
1646.891602	936.659302
1645.899414	902.741699
1644.907227	576.057861
1643.915039	532.424133
1642.922852	531.413757
1641.930664	477.975677
1640.937500	271.857483
1639.944336	182.255157
1638.951172	77.205429
1637.957031	436.641235
1636.963867	181.960388
1635.969727	43.679768
1634.975586	356.403564
1633.981445	47.503269
1632.986328	44.586929
1631.991211	12.993060
1630.996094	-99.928429
1630.000977	-262.541534
1629.005859	-95.840088
1628.009766	34.207058
1627.013672	-101.247635
1626.017578	-125.935379
1625.021484	-310.773895
1624.024414	-114.109978
1623.028320	27.498995
1622.031250	121.958031
1621.033203	140.392044
1620.036133	116.994392
1619.038086	-132.042526
1618.041016	144.314728
1617.041992	202.858994
1616.043945	25.358728
1615.045898	257.409882
1614.046875	161.614014
1613.047852	58.143280
1612.048828	96.450371
1611.048828	-135.138062
1610.049805	16.158222
1609.049805	-97.145538
1608.049805	49.071571
1607.048828	11.987444
1606.048828	-48.547138
1605.047852	76.920685
1604.046875	-35.771610
1603.045898	6.064474
1602.044922	-9.604180
1601.042969	40.195087
1600.041016	139.721542
1599.039063	-155.552856
1598.037109	-212.771301
1597.034180	-58.228283
1596.031250	-191.141998
1595.028320	-130.653503
1594.025391	-135.465271
1593.022461	-119.368568
1592.018555	-137.207184
1591.014648	-81.951073
1590.010742	-172.855118
1589.006836	-245.465164
1588.001953	-237.195007
1586.997070	130.936905
1585.992188	123.433807
1584.987305	-50.926540
1583.982422	74.462814
1582.976563	-16.508934
1581.970703	225.959656
1580.964844	134.897675
1579.958984	15.176082
1578.952148	-159.224930
1577.945313	103.651871
1576.938477	178.983414
1575.931641	-42.382385
1574.924805	-24.430534
1573.916992	-29.977638
1572.909180	-46.009975
1571.901367	148.423279
1570.893555	98.383430
1569.884766	180.774551
1568.876953	159.117142
1567.868164	82.816284
1566.858398	9.031004
1565.849609	179.190887
1564.839844	136.323730
1563.830078	98.540710
1562.820313	-32.752377
1561.810547	256.079895
1560.799805	31.183596
1559.790039	140.708176
1558.779297	55.631702
1557.767578	141.489944
1556.756836	-75.984558
1555.745117	38.063675
1554.733398	193.349396
1553.721680	208.587875
1552.709961	283.204498
1551.697266	173.859558
1550.685547	116.156166
1549.672852	280.804993
1548.659180	251.217636
1547.646484	-0.920566
1546.632813	44.204918
1545.619141	218.384308
1544.605469	304.446075
1543.591797	-98.045883
1542.577148	54.853317
1541.562500	101.616577
1540.547852	-205.574738
1539.533203	-1.660252
1538.518555	-136.133224
1537.502930	113.754532
1536.487305	154.375671
1535.471680	161.260635
1534.456055	113.800339
1533.439453	22.335369
1532.422852	-66.700989
1531.406250	9.050187
1530.389648	27.894203
1529.373047	43.963593
1528.355469	-35.465958
1527.337891	88.370216
1526.320313	-127.859940
1525.302734	121.680542
1524.284180	59.544292
1523.265625	-23.338911
1522.247070	1.655247
1521.228516	62.451939
1520.208984	-59.525505
1519.190430	-91.663521
1518.170898	7.085248
1517.151367	192.963623
1516.130859	103.691414
1515.111328	65.646584
1514.090820	4.310908
1513.070313	119.955559
1512.049805	4.360864
1511.028320	45.157223
1510.006836	49.833340
1508.986328	-202.170181
1507.963867	-5.478788
1506.942383	-9.030784
1505.919922	-181.956955
1504.898438	-70.496323
1503.875977	-171.943298
1502.852539	-196.680573
1501.830078	-47.404984
1500.806641	-92.988892
1499.783203	-192.486237
1498.759766	91.829414
1497.736328	-128.275406
1496.711914	-253.798660
1495.687500	-241.301270
1494.663086	-9.034118
1493.638672	-53.166019
1492.613281	-41.210953
1491.587891	93.261200
1490.563477	-117.418434
1489.537109	-185.124878
1488.511719	53.558575
1487.485352	202.604050
1486.458984	50.183784
1485.432617	112.096123
1484.406250	352.478302
1483.379883	294.107300
1482.352539	268.772858
1481.325195	398.886414
1480.297852	309.534546
1479.269531	429.115234
1478.241211	596.944641
1477.213867	593.870605
1476.184570	631.410217
1475.156250	666.285400
1474.127930	746.868530
1473.098633	969.864807
1472.069336	945.751404
1471.040039	1160.761597
1470.009766	1006.632507
1468.979492	1234.038086
1467.950195	1329.016479
1466.918945	1797.605103
1465.888672	1729.522705
1464.857422	1790.988159
1463.827148	2035.314209
1462.795898	2208.302246
1461.763672	2056.003418
1460.732422	2170.350586
1459.700195	2424.197998
1458.667969	2482.413574
1457.635742	2487.241699
1456.603516	2448.871338
1455.570313	2707.235596
1454.537109	2714.348633
1453.503906	2637.727295
1452.470703	2599.113037
1451.436523	2793.628662
1450.403320	2937.353027
1449.369141	2969.482178
1448.333984	2928.085693
1447.299805	3056.357422
1446.264648	2964.253418
1445.230469	2915.206787
1444.194336	2812.973633
1443.159180	2629.809082
1442.124023	2846.393799
1441.087891	2716.357422
1440.051758	2588.889648
1439.015625	2504.441162
1437.978516	2399.784180
1436.941406	2320.434814
1435.904297	2382.599365
1434.867188	2219.931152
1433.830078	1933.592285
1432.791992	1894.799561
1431.754883	1691.970825
1430.715820	1400.876343
1429.677734	1314.319214
1428.639648	761.123230
1427.600586	962.286194
1426.561523	1029.743164
1425.522461	542.568115
1424.482422	544.593994
1423.443359	478.629700
1422.403320	430.349640
1421.363281	533.263672
1420.322266	605.938110
1419.282227	230.471497
1418.241211	391.376373
1417.200195	177.269730
1416.159180	491.709961
1415.117188	343.172699
1414.076172	177.167892
1413.034180	111.862877
1411.992188	277.942596
1410.949219	247.947250
1409.907227	99.940865
1408.864258	-42.921490
1407.821289	138.385544
1406.777344	53.472694
1405.734375	69.123940
1404.690430	94.875702
1403.646484	15.291000
1402.602539	68.815498
1401.557617	119.881500
1400.513672	5.495574
1399.468750	71.783722
1398.423828	82.984123
1397.377930	69.197289
1396.333008	118.180832
1395.287109	162.220581
1394.241211	316.561005
1393.195313	25.166004
1392.148438	-145.827423
1391.101563	96.406799
1390.054688	-156.896057
1389.007813	-152.246841
1387.960938	82.670677
1386.913086	-75.087196
1385.865234	102.423042
1384.817383	19.972591
1383.769531	17.665615
1382.720703	-171.952972
1381.671875	-74.039940
1380.623047	-168.380875
1379.574219	39.632114
1378.524414	-76.915672
1377.475586	-163.311569
1376.425781	-142.230118
1375.375977	-121.021469
1374.325195	-69.761116
1373.274414	16.533443
1372.224609	35.616589
1371.172852	-331.619812
1370.122070	-274.811554
1369.070313	150.922134
1368.019531	197.924896
1366.967773	-4.052904
1365.915039	-66.344925
1364.863281	23.430559
1363.810547	16.219940
1362.757813	63.916004
1361.705078	119.206963
1360.651367	45.252972
1359.598633	53.570797
1358.544922	265.931305
1357.491211	217.312256
1356.436523	280.709167
1355.382813	292.056427
1354.328125	89.877838
1353.273438	158.694336
1352.217773	366.699127
1351.163086	242.072296
1350.107422	405.599396
1349.051758	554.323059
1347.996094	497.192627
1346.939453	616.368652
1345.883789	864.630066
1344.827148	840.169922
1343.769531	912.556091
1342.712891	1022.255859
1341.655273	1186.575439
1340.598633	1147.832031
1339.540039	1106.771118
1338.482422	944.547241
1337.423828	1144.027100
1336.366211	1308.930786
1335.307617	926.970398
1334.248047	985.753357
1333.189453	953.143372
1332.129883	950.376648
1331.070313	1041.729858
1330.010742	720.345886
1328.950195	970.196716
1327.890625	666.573975
1326.830078	896.871521
1325.768555	815.993225
1324.708008	947.683960
1323.646484	1168.346924
1322.585938	1058.300537
1321.523438	1074.304932
1320.461914	1265.637085
1319.400391	983.407288
1318.337891	1103.444824
1317.275391	1053.442017
1316.211914	1087.417725
1315.149414	1116.598511
1314.085938	1084.302734
1313.022461	1091.581299
1311.958984	1160.573853
1310.894531	1389.737061
1309.831055	1252.106567
1308.766602	1269.742188
1307.701172	1075.863770
1306.636719	1337.379517
1305.571289	1453.781006
1304.505859	1203.826538
1303.440430	1571.264893
1302.375000	1523.231201
1301.308594	1381.949707
1300.242188	1378.458984
1299.175781	1360.354858
1298.109375	1445.539185
1297.041992	1248.416260
1295.975586	1154.612671
1294.908203	1218.054565
1293.839844	1419.005859
1292.772461	1197.999634
1291.704102	1190.602173
1290.635742	1048.441284
1289.567383	945.682007
1288.498047	806.305664
1287.428711	926.875366
1286.360352	773.076538
1285.290039	923.204163
1284.220703	1012.141052
1283.150391	809.753662
1282.080078	793.606384
1281.009766	948.887512
1279.939453	729.804993
1278.868164	980.628967
1277.796875	974.611694
1276.725586	1071.390869
1275.654297	1048.415283
1274.582031	1027.978027
1273.509766	743.703918
1272.437500	877.426819
1271.365234	1135.747070
1270.291992	925.133362
1269.218750	1193.244751
1268.145508	1141.526001
1267.072266	1102.101196
1265.999023	1148.161255
1264.924805	867.375488
1263.850586	901.399414
1262.776367	1186.625244
1261.701172	1086.600464
1260.625977	1220.658813
1259.550781	1522.852051
1258.475586	1230.513550
1257.400391	1203.848145
1256.324219	1430.502075
1255.248047	1167.733887
1254.171875	1209.389771
1253.094727	1185.360229
1252.018555	1421.715088
1250.941406	1395.291016
1249.864258	1188.945068
1248.786133	1038.645874
1247.708008	1182.580444
1246.630859	1100.452148
1245.551758	1122.869995
1244.473633	1242.470459
1243.394531	1041.442261
1242.316406	1059.058838
1241.236328	952.873596
1240.157227	955.968262
1239.077148	1121.656738
1237.998047	840.880188
1236.917969	948.321899
1235.836914	944.170837
1234.756836	906.079407
1233.675781	771.047974
1232.594727	951.114075
1231.512695	770.091248
1230.431641	811.993103
1229.349609	723.092651
1228.267578	689.907837
1227.185547	663.985291
1226.102539	575.135681
1225.019531	762.145569
1223.936523	743.428894
1222.853516	463.492249
1221.769531	514.926575
1220.686523	414.007629
1219.602539	397.699615
1218.517578	388.618561
1217.433594	529.291382
1216.348633	425.918488
1215.263672	426.390289
1214.178711	385.781036
1213.092773	451.353363
1212.007813	565.117004
1210.921875	601.580811
1209.834961	329.230072
1208.749023	642.966370
1207.662109	524.935059
1206.575195	592.513306
1205.488281	582.887878
1204.400391	402.140533
1203.313477	394.856140
1202.225586	317.672852
1201.136719	413.827057
1200.048828	42.859070
1198.959961	110.022026
1197.871094	261.305023
1196.782227	381.178162
1195.692383	-69.090408
1194.603516	163.677979
1193.513672	83.740913
1192.423828	61.449257
1191.333008	-148.343048
1190.242188	-266.824982
1189.151367	-82.692299
1188.060547	10.025348
1186.969727	-51.034721
1185.877930	-186.560776
1184.786133	-374.906311
1183.694336	-76.209335
1182.601563	-226.290039
1181.509766	-52.640522
1180.416992	-1.438167
1179.323242	-34.247791
1178.230469	21.536734
1177.136719	74.807007
1176.042969	-87.633369
1174.949219	106.746872
1173.854492	56.715965
1172.760742	23.367380
1171.666016	52.159424
1170.570313	207.655472
1169.475586	-46.089478
1168.379883	305.276031
1167.284180	10.768524
1166.188477	103.570869
1165.091797	153.205780
1163.996094	209.883667
1162.899414	60.974781
1161.801758	138.930481
1160.705078	40.038944
1159.607422	318.292084
1158.509766	71.204483
1157.412109	382.518890
1156.313477	268.912903
1155.215820	348.457031
1154.117188	253.770416
1153.017578	142.325165
1151.918945	321.627106
1150.819336	236.210876
1149.719727	222.200531
1148.620117	115.187767
1147.519531	39.068447
1146.418945	65.253120
1145.318359	-6.280628
1144.217773	-4.115743
1143.116211	-52.033356
1142.014648	-54.842098
1140.913086	-36.355255
1139.811523	-3.721037
1138.708984	64.441307
1137.606445	39.774853
1136.503906	102.925453
1135.401367	44.784107
1134.297852	219.308502
1133.194336	282.043610
1132.090820	266.302429
1130.987305	613.590393
1129.882813	500.274109
1128.778320	598.039734
1127.673828	1034.818481
1126.569336	1042.098511
1125.463867	812.194397
1124.358398	1016.030090
1123.252930	831.051758
1122.146484	551.284729
1121.041016	633.936523
1119.934570	605.146973
1118.828125	768.036011
1117.720703	731.922791
1116.613281	584.506592
1115.505859	493.840210
1114.398438	436.233307
1113.291016	437.676270
1112.182617	422.468536
1111.074219	362.263062
1109.964844	401.240082
1108.856445	470.827881
1107.747070	464.702118
1106.637695	614.351135
1105.528320	669.404175
1104.417969	549.665344
1103.307617	786.245361
1102.197266	994.321411
1101.086914	897.928223
1099.975586	1025.531860
1098.864258	702.663208
1097.752930	815.951904
1096.641602	966.820435
1095.529297	874.854797
1094.416992	747.522949
1093.304688	683.765991
1092.191406	991.978455
1091.079102	888.038513
1089.965820	873.505066
1088.852539	976.559265
1087.738281	754.867004
1086.624023	853.065857
1085.509766	744.246460
1084.395508	776.464539
1083.280273	796.854553
1082.166016	817.189270
1081.050781	961.959534
1079.934570	869.397705
1078.819336	988.163513
1077.703125	787.557251
1076.586914	770.065613
1075.469727	778.342590
1074.353516	734.974060
1073.236328	581.348083
1072.119141	528.584229
1071.000977	475.803375
1069.882813	809.734680
1068.765625	644.387695
1067.646484	600.892883
1066.528320	510.558716
1065.409180	497.507416
1064.290039	589.789612
1063.170898	806.058899
1062.050781	500.389221
1060.930664	730.578308
1059.810547	759.505432
1058.690430	631.739319
1057.569336	599.868469
1056.449219	292.216858
1055.327148	349.219391
1054.206055	268.369568
1053.083984	266.963409
1051.961914	344.957001
1050.839844	390.237427
1049.717773	372.487701
1048.594727	317.414703
1047.471680	204.056503
1046.348633	328.675232
1045.224609	262.032532
1044.101563	176.799698
1042.976563	378.301910
1041.852539	130.005844
1040.728516	228.981705
1039.603516	192.841858
1038.478516	145.108597
1037.352539	530.453857
1036.227539	180.155106
1035.101563	218.664230
1033.974609	252.538406
1032.848633	384.140686
1031.721680	320.386169
1030.594727	526.396484
1029.467773	304.686615
1028.340820	-16.789011
1027.212891	-31.396149
1026.084961	88.779541
1024.956055	53.368511
1023.828125	-251.264191
1022.699219	77.962364
1021.570313	-293.703766
1020.440430	-226.649536
1019.311523	-331.188171
1018.181641	-289.516632
1017.050781	-157.376648
1015.920898	-206.003860
1014.790039	-92.322327
1013.659180	-108.348289
1012.528320	40.173267
1011.396484	100.709366
1010.265625	182.151474
1009.132813	259.006195
1008.000977	440.059937
1006.868164	424.467773
1005.736328	658.792236
1004.602539	1228.405151
1003.469727	1855.658081
1002.335938	2635.270508
1001.202148	2201.427734
1000.068359	1712.446045
998.933594	1110.619629
997.799805	370.637421
996.665039	-11.042513
995.529297	-32.362446
994.394531	80.293625
993.258789	10.750654
992.123047	176.628876
990.986328	243.389725
989.849609	291.798676
988.712891	-63.050041
987.576172	93.968086
986.439453	59.822216
985.301758	-6.428160
984.164063	-51.789799
983.025391	331.212952
981.887695	14.460872
980.749023	-14.366498
979.610352	-47.643715
978.470703	20.432360
977.332031	58.725727
976.192383	104.035904
975.051758	282.774445
973.912109	234.081802
972.771484	54.601879
971.630859	224.472641
970.490234	75.222252
969.348633	-50.855232
968.207031	80.340515
967.065430	-47.676125
965.923828	-26.363480
964.781250	4.262281
963.638672	211.591812
962.496094	242.450821
961.352539	-45.142406
960.208984	-16.225502
959.065430	219.014420
957.921875	353.522003
956.777344	-79.764175
955.632813	36.743477
954.488281	64.090088
953.343750	-9.104102
952.198242	229.019714
951.052734	112.676353
949.907227	-69.767975
948.760742	196.102417
947.614258	142.027191
946.467773	163.539398
945.321289	160.068481
944.173828	124.779526
943.026367	238.085266
941.878906	264.744141
940.730469	268.722198
939.582031	234.064468
938.433594	210.983307
937.285156	338.595367
936.135742	247.404099
934.987305	268.110687
933.836914	234.264328
932.687500	314.513519
931.537109	244.526505
930.386719	359.201355
929.236328	212.122086
928.084961	119.896278
926.934570	61.999264
925.783203	165.827866
924.630859	-35.067898
923.478516	219.130829
922.327148	211.871246
921.173828	-131.669830
920.021484	104.619209
918.868164	-38.505276
917.714844	-122.361023
916.561523	-40.252254
915.407227	82.826851
914.252930	-139.054260
913.098633	-206.375748
911.944336	-123.783768
910.789063	-286.081848
909.633789	-139.748047
908.478516	-93.117188
907.322266	-216.387115
906.166016	-210.299057
905.009766	-233.546341
903.853516	-125.282341
902.696289	44.197681
901.539063	127.678284
900.381836	-10.596559
899.223633	-184.896561
898.065430	-94.292091
896.907227	52.925575
895.749023	100.678001
894.589844	-9.746737
893.430664	-122.277901
892.271484	-6.414940
891.112305	136.601456
889.952148	13.117173
888.791992	11.727850
887.630859	80.422028
886.470703	144.650681
885.309570	96.109238
884.148438	131.147781
882.986328	78.288208
881.825195	239.752319
880.663086	180.279892
879.500000	154.723862
878.337891	302.755768
877.174805	252.535614
876.011719	42.487057
874.847656	253.694717
873.684570	352.289581
872.520508	399.133118
871.355469	335.751923
870.191406	121.716095
869.026367	290.190033
867.861328	155.064774
866.695313	159.432831
865.530273	213.277130
864.364258	134.563034
863.197266	-40.673248
862.031250	294.029480
860.864258	233.411163
859.697266	406.313690
858.530273	428.783875
857.362305	453.511047
856.194336	433.375183
855.026367	648.752136
853.857422	572.551025
852.688477	583.818787
851.519531	642.148987
850.350586	680.285889
849.180664	536.958801
848.010742	599.735168
846.840820	503.500732
845.670898	391.629517
844.500000	317.849945
843.329102	176.963882
842.157227	118.897034
840.986328	121.210289
839.814453	105.616310
838.642578	132.472778
837.469727	201.752258
836.296875	194.998032
835.124023	304.365601
833.951172	172.451843
832.777344	335.281036
831.603516	294.859650
830.429688	345.906738
829.255859	381.261505
828.081055	345.172791
826.906250	407.167908
825.731445	250.582260
824.555664	290.166595
823.379883	122.422119
822.204102	144.066193
821.027344	150.045837
819.851563	78.005096
818.674805	57.138165
817.497070	131.923187
816.320313	-15.940585
815.142578	40.871681
813.963867	-153.758392
812.786133	-143.802856
811.607422	-80.574814
810.428711	149.236771
809.250000	-165.574921
808.070313	-60.436031
806.890625	-2.082989
805.710938	-134.819061
804.531250	-209.866425
803.350586	-236.141510
802.169922	-187.055923
800.988281	-313.347412
799.807617	-231.197495
798.625977	-229.011063
797.444336	-348.857269
796.261719	-340.197540
795.079102	-176.537231
793.896484	-276.682770
792.713867	-69.032265
791.530273	-40.938801
790.346680	-77.163857
789.163086	-159.957855
787.979492	-141.037918
786.794922	70.226303
785.610352	62.328903
784.425781	83.070610
783.240234	-117.363548
782.054688	60.109962
780.869141	184.361481
779.682617	80.917847
778.496094	229.184433
777.309570	182.970352
776.123047	83.690315
774.935547	-24.474552
773.748047	-9.134694
772.560547	48.003773
771.373047	-100.089378
770.184570	62.671352
768.996094	37.883301
767.806641	204.740402
766.618164	62.955448
765.428711	141.418045
764.239258	107.432320
763.048828	335.374939
761.858398	345.195862
760.667969	260.291595
759.477539	536.165161
758.286133	332.298706
757.094727	445.117645
755.903320	491.842072
754.710938	410.974792
753.518555	228.978745
752.326172	255.713043
751.133789	284.558319
749.940430	416.534180
748.747070	175.144257
747.553711	407.920837
746.359375	396.941223
745.166016	87.528931
743.970703	390.178284
742.776367	39.141827
741.581055	225.362244
740.385742	268.977936
739.190430	132.838257
737.994141	55.879215
736.797852	-53.932285
735.601563	250.154663
734.405273	81.181114
733.208008	93.935837
732.010742	148.243530
730.813477	55.931564
729.615234	160.505661
728.416992	146.941147
727.218750	-54.632687
726.020508	233.489655
724.821289	300.778961
723.622070	136.473450
722.422852	378.516022
721.222656	238.326889
720.022461	406.052490
718.822266	359.831177
717.621094	416.225800
716.420898	317.738556
715.218750	374.200500
714.017578	160.291626
712.815430	352.028900
711.614258	242.955154
710.411133	142.711502
709.208984	171.115097
708.005859	166.906769
706.802734	-65.863129
705.599609	-80.742973
704.395508	24.176180
703.191406	-282.125031
701.987305	184.103699
700.782227	173.896301
699.577148	168.143143
698.372070	108.149918
697.166992	137.405792
695.960938	29.867506
694.754883	-97.054832
693.548828	-0.090204
692.341797	10.098890
691.135742	3.041634
689.927734	-95.034409
688.720703	-444.641083
687.512695	-303.664429
686.304688	34.751022
685.096680	-106.059525
683.888672	-346.383179
682.679688	9.576860
681.470703	-33.183712
680.260742	-194.922119
679.050781	-267.637543
677.840820	-99.815697
676.630859	-165.724792
675.419922	123.501198
674.209961	-84.941345
672.998047	-107.083488
671.787109	-133.395950
670.575195	13.439427
669.363281	218.722458
668.151367	136.598282
666.938477	37.370499
665.725586	7.457341
664.512695	5.769188
663.299805	88.424904
662.085938	58.915012
660.872070	38.172848
659.658203	-14.813251
658.443359	98.452652
657.228516	-27.638182
656.013672	-179.451767
654.797852	-44.382500
653.583008	140.269577
652.366211	-24.165415
651.150391	98.050331
649.934570	-27.431547
648.717773	90.508736
647.500000	-30.540836
646.283203	177.772903
645.065430	89.038719
643.847656	58.410549
642.629883	421.361542
641.411133	504.552094
640.192383	155.514221
638.973633	66.616600
637.753906	42.118927
636.534180	112.026863
635.314453	-93.177849
634.094727	-285.581970
632.874023	-20.812666
631.653320	-140.595886
630.432617	127.825676
629.211914	-170.543808
627.990234	62.848148
626.768555	-6.572493
625.545898	202.373322
624.324219	230.761719
623.101563	400.127167
621.877930	121.162575
620.655273	300.180054
619.431641	230.146576
618.208008	88.889114
616.983398	152.535904
615.759766	-4.957273
614.535156	221.993851
613.310547	-88.838493
612.084961	63.690735
610.859375	148.981064
609.633789	62.283550
608.408203	-192.065811
607.181641	-56.371384
605.955078	-15.846222
604.728516	-108.931053
