# Supplementary material for: Raman spectroscopy accurately differentiates mucosal healing from non-healing and biochemical changes following biological therapy in inflammatory bowel disease
Source: PLoS One. 2021 Jun 2;16(6):e0252210. doi: 10.1371/journal.pone.0252210 (PMC8172032; doi:10.1371/journal.pone.0252210)
Supplement: S5 Dataset — (ZIP) [file pone.0252210.s007.zip › CD Active inflammation/OC004-1 pre-treatment_BL sub CR removed_11__X_-20742.8__Y_2015.08__Z_-579.439__Time_126.txt]

1714.767578	264.530640
1713.791016	-2.909043
1712.814453	508.409576
1711.837891	549.822205
1710.860352	180.498337
1709.882813	14.569582
1708.905273	70.606163
1707.926758	-313.415070
1706.949219	132.550995
1705.970703	-161.531357
1704.992188	-59.934551
1704.013672	-269.624023
1703.034180	44.448929
1702.054688	20.447206
1701.075195	-159.549774
1700.095703	-233.391632
1699.116211	100.937950
1698.135742	14.404059
1697.155273	1.727845
1696.174805	129.618790
1695.194336	39.995979
1694.212891	-152.246765
1693.231445	-38.498119
1692.250000	74.012306
1691.268555	275.989105
1690.287109	-78.378212
1689.304688	-175.158371
1688.322266	49.499290
1687.339844	195.379684
1686.356445	78.511337
1685.374023	205.529297
1684.390625	610.797302
1683.407227	353.720612
1682.423828	393.563263
1681.439453	578.280212
1680.455078	590.969910
1679.470703	522.216187
1678.486328	417.285065
1677.501953	1015.788757
1676.516602	731.900879
1675.531250	850.660034
1674.545898	919.789124
1673.560547	1101.441284
1672.574219	1188.203857
1671.588867	933.073425
1670.602539	1425.298950
1669.615234	1137.305664
1668.628906	1383.945435
1667.641602	1153.395752
1666.654297	1510.222046
1665.666992	1522.672852
1664.679688	1511.943970
1663.691406	1682.227173
1662.703125	2303.865967
1661.714844	1783.276367
1660.726563	1775.065918
1659.738281	1680.009033
1658.749023	1672.977783
1657.759766	2053.213135
1656.770508	2063.083740
1655.781250	1877.554932
1654.791016	1732.295410
1653.800781	1510.838013
1652.810547	1607.430298
1651.820313	1770.555908
1650.829102	1206.766113
1649.838867	1167.160889
1648.847656	1312.993408
1647.856445	986.077087
1646.864258	773.270325
1645.873047	751.116760
1644.880859	858.705933
1643.888672	636.503235
1642.895508	517.646851
1641.903320	198.552231
1640.910156	172.761673
1639.916992	181.539398
1638.923828	140.443802
1637.930664	-92.901978
1636.936523	259.350586
1635.942383	139.838837
1634.948242	17.938660
1633.954102	-264.440521
1632.958984	69.844566
1631.964844	9.119619
1630.969727	-22.478031
1629.973633	-306.641022
1628.978516	-148.407120
1627.982422	-161.166672
1626.987305	165.544540
1625.991211	-144.282059
1624.994141	58.853359
1623.998047	-29.828959
1623.000977	73.450706
1622.003906	13.815492
1621.006836	-35.239975
1620.008789	-205.071991
1619.011719	132.030518
1618.013672	98.805885
1617.015625	183.721832
1616.016602	82.268692
1615.018555	324.572327
1614.019531	191.631699
1613.020508	11.520811
1612.021484	30.732286
1611.022461	139.026520
1610.022461	328.471039
1609.022461	-40.347553
1608.022461	274.692993
1607.022461	243.799179
1606.021484	40.011688
1605.020508	22.117233
1604.019531	-145.046326
1603.018555	75.073914
1602.017578	-45.119392
1601.015625	-29.346806
1600.013672	145.839783
1599.011719	-173.324448
1598.009766	-134.338470
1597.006836	22.110554
1596.003906	-179.604401
1595.000977	-127.962349
1593.998047	-37.299545
1592.995117	45.352570
1591.991211	-222.009430
1590.987305	-319.745575
1589.983398	-28.767721
1588.979492	-189.421188
1587.974609	-50.205475
1586.969727	23.596638
1585.964844	264.067993
1584.959961	16.813087
1583.955078	-188.805710
1582.949219	363.708069
1581.943359	-128.805832
1580.937500	-58.720940
1579.931641	125.726044
1578.924805	2.705207
1577.917969	191.885590
1576.911133	32.101162
1575.904297	129.762192
1574.897461	-100.547127
1573.889648	56.516819
1572.881836	-12.879401
1571.874023	-217.608276
1570.866211	-198.946503
1569.857422	24.761707
1568.848633	159.850113
1567.839844	-310.459625
1566.831055	151.413620
1565.822266	85.887039
1564.812500	-31.739487
1563.802734	24.341858
1562.792969	-129.951462
1561.783203	-183.225327
1560.772461	-91.473251
1559.761719	-46.638218
1558.750977	67.959297
1557.740234	63.086811
1556.729492	143.513870
1555.717773	-138.982101
1554.706055	171.522537
1553.694336	20.783892
1552.682617	152.081589
1551.669922	60.510963
1550.657227	183.549454
1549.644531	244.236679
1548.631836	193.469742
1547.619141	158.036453
1546.605469	189.617477
1545.591797	339.886902
1544.578125	143.583862
1543.564453	-1.159800
1542.549805	99.345863
1541.535156	178.945847
1540.520508	31.082705
1539.505859	169.640442
1538.490234	307.921814
1537.475586	40.830849
1536.459961	83.231461
1535.444336	24.823614
1534.427734	293.737671
1533.412109	124.060951
1532.395508	168.195221
1531.378906	127.077698
1530.362305	384.674896
1529.344727	72.647789
1528.328125	298.872833
1527.310547	287.900665
1526.292969	292.198883
1525.274414	363.215088
1524.256836	-3.414952
1523.238281	18.399271
1522.219727	81.186714
1521.200195	344.341797
1520.181641	252.425507
1519.162109	114.087807
1518.142578	173.534210
1517.123047	94.042313
1516.103516	22.128014
1515.083008	42.524902
1514.062500	44.779049
1513.041992	203.480682
1512.021484	-23.043655
1511.000977	-69.990784
1509.979492	8.626260
1508.958008	-197.659302
1507.936523	-62.921169
1506.914063	-174.543793
1505.892578	-117.049789
1504.870117	-62.304329
1503.847656	-174.265610
1502.825195	8.291578
1501.801758	-380.533295
1500.778320	-285.352295
1499.754883	-169.856171
1498.731445	-374.477844
1497.708008	-264.370911
1496.683594	-82.813278
1495.659180	149.708572
1494.634766	-27.160069
1493.610352	-252.641113
1492.585938	-97.245537
1491.560547	-44.275066
1490.535156	-149.850403
1489.509766	114.945259
1488.483398	-21.486919
1487.458008	117.855812
1486.431641	228.940933
1485.405273	362.863037
1484.377930	468.546448
1483.351563	390.428162
1482.324219	460.187958
1481.296875	330.916870
1480.269531	201.627426
1479.241211	574.489807
1478.213867	806.972778
1477.185547	927.148254
1476.157227	1037.019531
1475.127930	790.172729
1474.099609	1029.780029
1473.070313	1368.495117
1472.041016	1218.295898
1471.011719	1409.122925
1469.981445	1480.212280
1468.952148	1693.705444
1467.921875	1795.138184
1466.891602	2122.785889
1465.860352	1995.191284
1464.830078	2253.966553
1463.798828	2601.510742
1462.767578	2826.933105
1461.735352	2526.436523
1460.704102	2731.418457
1459.671875	2994.658691
1458.639648	2580.036133
1457.607422	2490.412598
1456.575195	2728.120850
1455.541992	2889.592529
1454.508789	3061.133545
1453.475586	2961.284180
1452.442383	2965.415771
1451.408203	2827.584961
1450.375000	3298.007080
1449.340820	3507.258789
1448.305664	3131.302002
1447.271484	3079.685791
1446.236328	2883.766602
1445.202148	3298.017334
1444.166016	3107.207275
1443.130859	3245.454834
1442.095703	2756.306885
1441.059570	3069.104492
1440.023438	2787.579590
1438.986328	2832.298584
1437.950195	2634.417236
1436.913086	2590.776367
1435.875977	2562.352295
1434.838867	2152.570313
1433.801758	1871.800659
1432.763672	1775.482178
1431.725586	1712.069092
1430.687500	1267.649414
1429.649414	1222.137573
1428.611328	720.100037
1427.572266	894.234375
1426.533203	909.495911
1425.494141	609.681702
1424.454102	526.797913
1423.415039	423.879578
1422.375000	308.450562
1421.334961	442.510773
1420.293945	390.203247
1419.253906	305.285034
1418.212891	102.143723
1417.171875	427.679260
1416.130859	141.721619
1415.088867	205.617249
1414.046875	274.601685
1413.004883	351.184479
1411.962891	133.679932
1410.920898	79.736244
1409.877930	209.325180
1408.834961	2.291048
1407.791992	99.373749
1406.749023	-16.950481
1405.706055	37.605087
1404.662109	257.891510
1403.618164	126.822723
1402.574219	-16.632965
1401.529297	116.004623
1400.484375	-7.136112
1399.440430	118.156723
1398.394531	108.077217
1397.349609	-37.216404
1396.303711	351.411194
1395.258789	396.764557
1394.212891	191.700058
1393.166016	-70.780670
1392.120117	325.489349
1391.073242	-14.275439
1390.026367	79.196472
1388.979492	55.146381
1387.931641	221.331009
1386.884766	-52.607494
1385.836914	131.280823
1384.789063	-44.793911
1383.740234	-120.705460
1382.692383	-56.496399
1381.643555	-69.659264
1380.594727	-60.205257
1379.544922	6.791072
1378.496094	-392.995270
1377.446289	-101.028557
1376.396484	-103.553070
1375.346680	-245.675568
1374.296875	-163.084885
1373.246094	-210.108871
1372.195313	-69.957314
1371.144531	-181.530075
1370.092773	-13.775777
1369.041992	-32.836601
1367.990234	-41.805538
1366.938477	161.097015
1365.886719	-228.663757
1364.833984	228.413284
1363.781250	0.870900
1362.728516	-4.931288
1361.675781	153.630005
1360.623047	100.810837
1359.569336	53.108952
1358.515625	3.083827
1357.461914	87.467987
1356.408203	281.322052
1355.353516	154.650024
1354.298828	57.985348
1353.244141	83.218590
1352.189453	232.753998
1351.133789	240.822601
1350.078125	55.410236
1349.022461	805.856567
1347.966797	501.583344
1346.911133	649.074646
1345.854492	833.829651
1344.797852	840.110718
1343.741211	1049.817871
1342.683594	828.286621
1341.626953	909.327515
1340.569336	933.475098
1339.511719	1044.447998
1338.453125	1004.431519
1337.395508	1301.311401
1336.336914	1117.962891
1335.278320	999.178101
1334.218750	1372.953491
1333.160156	952.642151
1332.100586	1054.483765
1331.041016	884.421936
1329.981445	1134.836914
1328.920898	1283.926880
1327.861328	1181.049194
1326.800781	1201.862915
1325.740234	926.400513
1324.678711	1327.811890
1323.618164	1371.197388
1322.556641	1064.170044
1321.495117	1371.902588
1320.432617	951.755859
1319.371094	1059.825562
1318.308594	1481.178467
1317.246094	1167.687988
1316.182617	948.125549
1315.120117	1448.472412
1314.056641	1192.229858
1312.993164	1443.719971
1311.929688	1177.980347
1310.865234	1464.068604
1309.801758	1213.452515
1308.737305	1263.347534
1307.671875	1246.881714
1306.607422	1407.696167
1305.541992	1452.932495
1304.476563	1695.005371
1303.411133	1782.184814
1302.345703	1692.444336
1301.279297	1666.740234
1300.212891	1476.529663
1299.146484	2165.975098
1298.080078	1710.692383
1297.012695	1189.404053
1295.945313	1296.927734
1294.877930	1433.959473
1293.810547	1168.585449
1292.743164	1484.882324
1291.674805	1239.422607
1290.606445	1349.753906
1289.537109	1474.831787
1288.468750	1273.941895
1287.399414	1102.629517
1286.330078	1301.459351
1285.260742	1142.642822
1284.191406	1214.197754
1283.121094	1249.070313
1282.050781	870.291626
1280.980469	1044.895264
1279.909180	965.010925
1278.838867	1164.141602
1277.767578	766.454895
1276.696289	1266.466064
1275.624023	1074.436035
1274.552734	931.458679
1273.480469	913.235657
1272.408203	1256.685913
1271.335938	1057.776489
1270.262695	1139.856567
1269.189453	1251.264893
1268.116211	1218.663574
1267.042969	1486.320557
1265.968750	1605.071411
1264.894531	1353.026123
1263.820313	1106.024658
1262.746094	1159.106201
1261.671875	1441.376343
1260.596680	1165.413086
1259.521484	1203.966797
1258.446289	1391.158691
1257.370117	1281.146973
1256.293945	893.615479
1255.218750	1083.312134
1254.141602	912.700378
1253.065430	1158.348145
1251.988281	1296.861450
1250.911133	975.603333
1249.833984	1362.218506
1248.756836	1374.251831
1247.678711	1157.797607
1246.600586	1206.369263
1245.522461	1157.752075
1244.444336	1121.324829
1243.365234	1077.639038
1242.286133	664.901184
1241.207031	861.707214
1240.127930	839.998596
1239.047852	1107.068848
1237.967773	925.210571
1236.887695	842.886719
1235.807617	675.732178
1234.726563	671.087524
1233.645508	908.838928
1232.564453	1078.630981
1231.483398	926.108582
1230.401367	841.467590
1229.319336	1035.365723
1228.237305	686.812988
1227.155273	776.553650
1226.072266	764.590454
1224.990234	846.992615
1223.907227	689.849426
1222.823242	709.307617
1221.740234	682.803650
1220.656250	552.334961
1219.572266	533.082947
1218.488281	786.869995
1217.403320	513.855225
1216.318359	330.303833
1215.233398	653.911438
1214.148438	175.813187
1213.063477	610.282776
1211.977539	863.531860
1210.891602	793.339600
1209.805664	551.882202
1208.718750	368.367401
1207.631836	481.451416
1206.544922	469.097504
1205.458008	782.052246
1204.371094	952.669556
1203.283203	441.442291
1202.195313	137.515213
1201.107422	466.929810
1200.018555	338.756989
1198.929688	-179.299744
1197.840820	75.211357
1196.751953	21.630705
1195.663086	138.783112
1194.573242	-54.373905
1193.483398	-86.429504
1192.393555	100.187294
1191.302734	-49.763332
1190.211914	352.850342
1189.121094	27.447058
1188.030273	-309.882629
1186.939453	-140.553925
1185.847656	-204.203308
1184.755859	-174.302155
1183.664063	-151.679703
1182.571289	-143.540863
1181.479492	-89.902901
1180.386719	-117.887451
1179.292969	-95.605064
1178.200195	190.220383
1177.106445	344.052917
1176.012695	145.609268
1174.918945	469.267487
1173.824219	40.859516
1172.730469	-183.951096
1171.635742	29.224995
1170.540039	196.750092
1169.445313	239.733582
1168.349609	151.062515
1167.253906	52.782501
1166.158203	-136.380539
1165.061523	-0.503211
1163.965820	-151.506546
1162.869141	-11.080195
1161.771484	384.749695
1160.674805	66.336037
1159.577148	581.164612
1158.479492	484.639282
1157.381836	700.675598
1156.283203	823.468201
1155.184570	397.514893
1154.085938	577.373962
1152.987305	549.638916
1151.887695	562.336182
1150.789063	284.212799
1149.689453	139.532852
1148.588867	175.848694
1147.489258	100.138367
1146.388672	186.261337
1145.288086	-46.719120
1144.186523	410.457520
1143.085938	115.484901
1141.984375	170.222000
1140.882813	51.228603
1139.781250	191.366150
1138.678711	599.953552
1137.576172	273.888855
1136.473633	385.078461
1135.371094	232.440613
1134.267578	502.516663
1133.164063	518.312561
1132.060547	659.824646
1130.957031	680.141174
1129.852539	1255.588623
1128.748047	1232.864746
1127.643555	961.024475
1126.538086	978.495850
1125.433594	865.492920
1124.328125	726.368896
1123.221680	779.145752
1122.116211	642.295837
1121.009766	728.050964
1119.903320	522.418396
1118.796875	828.162415
1117.690430	430.705658
1116.583008	520.809753
1115.475586	513.786804
1114.368164	703.004944
1113.259766	615.362244
1112.151367	539.501343
1111.042969	406.864655
1109.934570	330.925720
1108.825195	415.584595
1107.716797	752.882202
1106.606445	943.508545
1105.497070	959.269897
1104.387695	927.742188
1103.277344	848.944397
1102.166992	1081.545288
1101.055664	948.337219
1099.945313	1128.786133
1098.833984	842.233154
1097.721680	716.021484
1096.610352	903.253906
1095.498047	791.091858
1094.385742	429.224335
1093.273438	736.295349
1092.161133	1203.273071
1091.047852	980.248718
1089.934570	1105.575439
1088.821289	915.500977
1087.707031	868.940491
1086.593750	921.136597
1085.479492	672.277649
1084.364258	919.478455
1083.250000	1037.268921
1082.134766	957.571777
1081.019531	786.250488
1079.903320	746.470215
1078.788086	896.874634
1077.671875	784.233826
1076.555664	711.505310
1075.439453	723.245605
1074.322266	739.623840
1073.205078	770.033203
1072.087891	615.159302
1070.969727	687.706299
1069.852539	457.867188
1068.734375	884.189331
1067.615234	600.453857
1066.497070	796.975098
1065.377930	958.249390
1064.258789	927.467285
1063.139648	992.646362
1062.019531	929.069214
1060.900391	1169.651611
1059.779297	783.264343
1058.659180	446.169922
1057.538086	427.151947
1056.417969	429.192810
1055.295898	438.214111
1054.174805	743.941223
1053.052734	762.236023
1051.930664	778.193420
1050.808594	429.960144
1049.686523	611.723999
1048.563477	508.716980
1047.440430	366.113983
1046.317383	361.208313
1045.193359	489.226257
1044.069336	197.569183
1042.945313	232.383957
1041.821289	178.661148
1040.696289	278.738525
1039.572266	332.234650
1038.447266	155.191925
1037.321289	283.231934
1036.195313	532.287109
1035.070313	257.705872
1033.943359	404.356812
1032.817383	474.247070
1031.690430	523.210571
1030.563477	737.269409
1029.436523	419.011871
1028.308594	-96.575272
1027.181641	-40.333485
1026.052734	-121.123405
1024.924805	-199.478165
1023.796875	-259.155090
1022.667969	-437.126160
1021.538086	-310.966919
1020.409180	56.501831
1019.279297	-316.046722
1018.149414	-340.505249
1017.019531	-223.451569
1015.889648	60.515045
1014.758789	26.950497
1013.627930	167.246918
1012.497070	409.480774
1011.365234	445.585144
1010.233398	280.350311
1009.101563	520.342957
1007.969727	885.283936
1006.836914	1053.493530
1005.704102	1661.197021
1004.571289	2328.845703
1003.438477	3289.902832
1002.304688	2815.247314
1001.170898	1955.014404
1000.037109	1210.815308
998.902344	677.254211
997.767578	349.580872
996.632813	17.563047
995.498047	597.538574
994.362305	81.248550
993.226563	109.791939
992.090820	36.963650
990.955078	-107.183655
989.818359	336.747650
988.681641	123.707611
987.544922	261.166779
986.407227	198.259399
985.269531	-64.865715
984.131836	-28.367008
982.994141	-79.223274
981.855469	-26.346720
980.716797	-205.759109
979.578125	114.291145
978.439453	144.536057
977.299805	294.483734
976.160156	251.404755
975.020508	121.157944
973.879883	7.208792
972.739258	17.530430
971.598633	344.969910
970.458008	199.383957
969.316406	113.709206
968.175781	452.863434
967.033203	27.882780
965.891602	-194.838852
964.749023	85.002693
963.606445	16.338058
962.463867	459.111603
961.320313	159.239227
960.177734	411.925323
959.033203	195.019562
957.889648	-33.054520
956.745117	-24.998722
955.600586	104.563477
954.456055	190.757767
953.311523	329.719574
952.166016	240.021866
951.020508	457.024780
949.875000	397.427979
948.728516	65.992340
947.582031	180.575363
946.435547	343.273102
945.289063	99.443237
944.141602	223.620544
942.994141	156.118668
941.846680	45.457302
940.698242	325.306274
939.550781	11.951264
938.402344	317.142090
937.252930	471.842010
936.104492	423.726288
934.955078	423.686096
933.805664	316.715027
932.655273	93.770805
931.504883	367.723511
930.354492	19.980955
929.204102	301.023163
928.052734	35.778900
926.902344	80.363747
925.750977	61.397602
924.598633	129.065796
923.446289	55.881458
922.294922	-128.498444
921.141602	-353.530487
919.989258	-57.836063
918.835938	44.766865
917.682617	120.241508
916.529297	-58.497200
915.375000	-164.320145
914.220703	-70.159264
913.066406	-0.832237
911.911133	-67.496765
910.756836	-274.597168
909.601563	-324.947479
908.445313	67.019592
907.290039	82.686806
906.133789	300.209534
904.977539	-3.314534
903.820313	10.592227
902.664063	-52.343060
901.506836	41.133541
900.348633	-193.485321
899.191406	-54.442253
898.033203	7.769261
896.875000	29.390039
895.716797	-98.101563
894.557617	134.098907
893.398438	86.053970
892.239258	284.497681
891.079102	103.433899
889.919922	-23.193024
888.759766	-258.015594
887.598633	62.799992
886.438477	279.767517
885.277344	-105.746918
884.115234	88.863747
882.954102	179.751144
881.791992	-81.057961
880.629883	499.293945
879.467773	232.013016
878.304688	46.097904
877.141602	38.360764
875.978516	269.486115
874.815430	392.521759
873.651367	333.255524
872.487305	244.858444
871.323242	59.844929
870.158203	225.963928
868.993164	410.091095
867.828125	272.670441
866.663086	330.981873
865.497070	668.047913
864.331055	312.954651
863.165039	679.226074
861.998047	643.375000
860.832031	699.668213
859.664063	479.889465
858.497070	388.201050
857.329102	473.880249
856.161133	635.846558
854.993164	611.639343
853.825195	1029.209961
852.656250	805.506958
851.487305	738.832397
850.317383	656.548767
849.148438	628.093628
847.978516	794.527832
846.808594	504.147369
845.637695	961.594116
844.466797	640.025269
843.295898	233.599045
842.125000	429.108521
840.953125	653.611633
839.781250	260.913818
838.609375	295.349152
837.437500	361.050446
836.264648	388.735779
835.091797	461.069946
833.917969	202.845184
832.745117	431.440063
831.571289	615.267029
830.397461	711.944153
829.222656	531.894409
828.047852	601.716309
826.873047	323.581848
825.698242	810.256714
824.522461	300.304382
823.346680	381.083374
822.170898	140.947327
820.995117	-103.586021
819.818359	6.009586
818.641602	-31.452015
817.463867	126.912788
816.287109	47.017082
815.109375	38.280205
813.931641	242.992905
812.752930	189.577698
811.574219	-32.860035
810.395508	147.014114
809.216797	302.265045
808.037109	-146.925095
806.857422	-29.632118
805.677734	16.441429
804.498047	188.927048
803.317383	150.369980
802.136719	-241.101929
800.955078	-71.234512
799.774414	-192.121628
798.592773	-361.855377
797.411133	-183.586609
796.228516	-171.758621
795.045898	-355.060944
793.863281	-228.271759
792.680664	-79.532379
791.497070	-274.214050
790.313477	-143.529053
789.129883	37.848305
787.946289	-77.506248
786.761719	32.680408
785.577148	193.528839
784.391602	22.481955
783.207031	-64.643547
782.021484	119.948570
780.835938	218.119965
779.649414	168.075119
778.462891	208.435883
777.276367	290.562012
776.089844	262.104370
774.902344	134.179367
773.714844	65.712547
772.527344	310.339447
771.338867	263.568939
770.151367	163.725739
768.962891	165.150955
767.773438	470.521179
766.584961	365.758026
765.395508	423.866119
764.205078	325.409119
763.015625	627.528564
761.825195	416.443481
760.634766	453.953369
759.443359	456.060852
758.252930	695.547913
757.061523	637.855469
755.869141	322.772675
754.677734	792.375610
753.485352	822.059753
752.292969	592.300476
751.100586	880.848694
749.907227	156.722504
748.713867	150.687119
747.520508	480.308319
746.326172	287.317139
745.131836	565.940491
743.937500	567.889099
742.743164	326.256714
741.547852	231.455994
740.352539	274.623138
739.156250	249.672775
737.960938	90.932983
736.764648	527.875427
735.568359	110.430321
734.371094	334.487000
733.174805	394.132874
731.977539	352.940704
730.779297	401.315796
729.582031	442.971680
728.383789	532.572632
727.185547	401.191345
725.986328	566.990723
724.787109	649.547791
723.587891	517.849060
722.388672	591.402710
721.188477	651.701782
719.988281	500.099670
718.788086	649.663452
717.587891	467.378357
716.386719	422.516907
715.185547	842.153992
713.983398	498.306488
712.782227	706.098511
711.580078	636.908386
710.377930	646.128174
709.174805	361.171417
707.971680	383.387482
706.768555	701.680420
705.565430	627.919373
704.361328	528.025879
703.157227	476.013855
701.953125	321.750641
700.748047	504.644348
699.543945	517.836548
698.338867	415.785858
697.132813	287.689911
695.926758	550.780029
694.720703	644.306702
693.514648	51.481384
692.308594	36.544895
691.101563	-327.875519
689.894531	-23.616796
688.686523	-79.666832
687.478516	-250.618454
686.270508	125.112915
685.062500	-37.022877
683.854492	-27.755741
682.645508	1.078975
681.436523	172.989655
680.226563	526.871460
679.016602	326.228699
677.806641	-60.440350
676.596680	46.751320
675.386719	-242.063354
674.175781	-126.002838
672.963867	132.901825
671.752930	275.025970
670.541016	-10.924032
669.329102	181.156006
668.117188	150.677505
666.904297	109.555008
665.691406	10.278562
664.478516	55.911346
663.265625	-181.179001
662.051758	119.542801
660.837891	-255.247162
659.623047	-53.560726
658.409180	171.944992
657.194336	20.086020
655.979492	-64.670357
654.763672	-433.770264
653.547852	288.070953
652.332031	154.315796
651.116211	81.137260
649.899414	-6.894152
648.682617	185.238297
647.465820	368.866425
646.249023	36.050106
645.031250	351.270599
643.813477	636.420898
642.594727	375.319458
641.376953	310.204834
640.158203	-59.970444
638.939453	-163.281265
637.719727	393.321228
636.500000	122.725372
635.280273	140.229568
634.060547	-33.231789
632.839844	-107.711899
631.619141	-72.550682
630.398438	-54.443142
629.176758	180.459579
627.955078	140.818466
626.733398	382.209259
625.511719	263.399994
624.289063	562.677368
623.066406	437.577026
621.843750	558.951721
620.620117	463.956085
619.397461	381.856384
618.172852	-66.323822
616.949219	333.284698
615.724609	178.398026
614.500000	410.744354
613.275391	165.880737
612.050781	-205.178268
610.825195	-159.318344
609.599609	93.667625
608.373047	-66.134903
607.146484	49.493893
605.919922	-206.896210
604.693359	145.143295
