# Supplementary material for: Raman spectroscopy accurately differentiates mucosal healing from non-healing and biochemical changes following biological therapy in inflammatory bowel disease
Source: PLoS One. 2021 Jun 2;16(6):e0252210. doi: 10.1371/journal.pone.0252210 (PMC8172032; doi:10.1371/journal.pone.0252210)
Supplement: S5 Dataset — (ZIP) [file pone.0252210.s007.zip › CD Active inflammation/OC008-1 post treat_BL sub CR removed_47__X_-35155.8__Y_4589.25__Z_-769.28__Time_535.txt]

1714.715820	-26.860971
1713.739258	-26.791069
1712.762695	54.422321
1711.785156	46.887287
1710.808594	36.521751
1709.831055	114.438095
1708.853516	-65.066116
1707.875000	9.895965
1706.897461	-0.955417
1705.918945	-19.928143
1704.940430	1.215886
1703.960938	-82.095459
1702.982422	-165.362015
1702.002930	-69.354530
1701.023438	21.278372
1700.043945	-37.855297
1699.063477	95.567780
1698.083984	-59.673386
1697.103516	33.748924
1696.123047	63.096508
1695.141602	25.730822
1694.161133	-0.796711
1693.179688	-88.617752
1692.198242	-13.422750
1691.216797	-55.540855
1690.234375	-4.111972
1689.251953	39.461567
1688.269531	171.207565
1687.287109	241.755875
1686.304688	267.149994
1685.321289	290.052338
1684.337891	97.321098
1683.354492	261.880249
1682.371094	184.217834
1681.387695	362.457245
1680.403320	136.175064
1679.418945	264.239014
1678.434570	296.698029
1677.449219	196.356949
1676.464844	106.977486
1675.479492	310.404358
1674.494141	107.230705
1673.507813	263.243469
1672.522461	361.013367
1671.536133	634.355713
1670.549805	344.718781
1669.563477	424.637756
1668.576172	799.509827
1667.589844	664.844788
1666.602539	647.286560
1665.615234	781.265808
1664.626953	668.754028
1663.639648	896.075073
1662.651367	821.291016
1661.663086	630.188049
1660.674805	579.932678
1659.685547	747.263489
1658.696289	652.536133
1657.707031	804.464478
1656.717773	840.100281
1655.728516	553.016418
1654.738281	623.664551
1653.748047	543.728149
1652.757813	765.721924
1651.767578	593.775757
1650.777344	403.672546
1649.786133	573.500427
1648.794922	354.953156
1647.803711	305.913910
1646.811523	132.974030
1645.820313	163.793243
1644.828125	186.932022
1643.835938	360.829224
1642.843750	178.525558
1641.850586	12.386488
1640.857422	89.336082
1639.864258	87.357079
1638.871094	138.375488
1637.877930	44.580902
1636.883789	3.787755
1635.889648	-165.906784
1634.895508	-82.313377
1633.901367	62.068752
1632.906250	38.023396
1631.912109	-127.995193
1630.916992	40.651222
1629.920898	-116.982475
1628.925781	25.687347
1627.929688	71.137924
1626.934570	-17.389797
1625.937500	-113.583580
1624.941406	-117.509911
1623.945313	-71.301224
1622.948242	103.852188
1621.951172	179.250793
1620.954102	49.868397
1619.956055	183.365707
1618.958984	185.669968
1617.960938	25.349636
1616.962891	230.109497
1615.963867	-34.823776
1614.965820	86.193581
1613.966797	-7.804965
1612.967773	63.594707
1611.968750	-163.815323
1610.968750	83.476456
1609.969727	-41.380676
1608.969727	103.821861
1607.969727	-141.268036
1606.968750	103.637016
1605.968750	44.782116
1604.967773	-55.840023
1603.966797	-96.124847
1602.965820	-18.543819
1601.963867	-61.266056
1600.962891	-30.647814
1599.960938	60.179600
1598.958984	75.213005
1597.956055	64.163574
1596.954102	-127.148643
1595.951172	-88.386520
1594.948242	-54.814102
1593.945313	-78.667213
1592.941406	-73.744034
1591.938477	59.139446
1590.934570	-37.688740
1589.930664	-197.071777
1588.925781	3.674880
1587.921875	-6.921094
1586.916992	-64.435547
1585.912109	8.451488
1584.907227	253.360077
1583.901367	388.710419
1582.896484	81.060585
1581.890625	60.091930
1580.884766	252.692001
1579.877930	91.072243
1578.872070	273.147369
1577.865234	395.264984
1576.858398	197.241547
1575.851563	223.020874
1574.843750	61.485504
1573.836914	251.058456
1572.829102	167.521942
1571.821289	182.762222
1570.812500	114.793739
1569.804688	283.253937
1568.795898	46.354630
1567.787109	149.733459
1566.778320	320.528168
1565.768555	322.452484
1564.758789	212.713699
1563.750000	297.580933
1562.739258	335.648193
1561.729492	163.538925
1560.718750	110.723396
1559.708984	332.683502
1558.698242	266.750793
1557.686523	260.374817
1556.675781	437.885834
1555.664063	84.200035
1554.652344	279.639252
1553.640625	195.263016
1552.628906	154.845673
1551.616211	163.532562
1550.603516	241.991821
1549.590820	322.913086
1548.578125	326.109070
1547.565430	225.769577
1546.551758	285.669678
1545.538086	358.369873
1544.524414	113.067909
1543.510742	374.187225
1542.496094	43.533096
1541.481445	337.920502
1540.466797	40.772141
1539.452148	110.226486
1538.437500	135.665314
1537.421875	171.302856
1536.406250	175.855347
1535.390625	30.694002
1534.374023	84.045609
1533.358398	65.074211
1532.341797	254.785995
1531.325195	147.932220
1530.308594	123.459572
1529.291016	-140.693466
1528.274414	94.797729
1527.256836	39.099663
1526.238281	-124.819565
1525.220703	66.406494
1524.202148	97.884315
1523.184570	67.490677
1522.166016	-50.467110
1521.146484	-1.342948
1520.127930	181.342346
1519.108398	109.344780
1518.088867	-14.139821
1517.069336	170.639679
1516.049805	77.783119
1515.029297	-76.796227
1514.008789	30.484837
1512.988281	-75.477821
1511.967773	-140.444519
1510.946289	15.178453
1509.925781	93.658150
1508.904297	0.124878
1507.882813	-37.065758
1506.860352	2.555691
1505.838867	52.306149
1504.816406	17.341612
1503.793945	51.459705
1502.770508	-186.099854
1501.748047	-177.788666
1500.724609	-82.537338
1499.701172	-23.278118
1498.677734	-214.988525
1497.654297	10.392035
1496.629883	-86.804298
1495.605469	-15.242633
1494.581055	99.657295
1493.556641	27.757986
1492.531250	-41.665302
1491.505859	-111.161903
1490.480469	-9.531312
1489.455078	7.653578
1488.429688	24.732983
1487.403320	-14.478099
1486.376953	-18.025444
1485.350586	128.928329
1484.324219	165.996017
1483.296875	231.011932
1482.270508	178.582397
1481.243164	215.337387
1480.214844	175.488235
1479.187500	347.163269
1478.159180	256.161072
1477.130859	333.290344
1476.102539	308.404297
1475.074219	525.415771
1474.044922	584.366638
1473.015625	429.359955
1471.986328	612.879883
1470.957031	747.896912
1469.927734	552.030029
1468.897461	689.397095
1467.867188	618.097656
1466.836914	864.594421
1465.806641	976.190063
1464.775391	864.009033
1463.744141	972.884644
1462.712891	974.956421
1461.681641	1030.309326
1460.649414	986.538269
1459.618164	1145.851563
1458.585938	957.286987
1457.552734	1080.889282
1456.520508	1082.616821
1455.487305	1310.052246
1454.455078	1136.648071
1453.420898	1100.177368
1452.387695	1329.876099
1451.354492	1262.900513
1450.320313	1256.723267
1449.286133	1298.650146
1448.251953	1155.627441
1447.216797	1126.580811
1446.182617	1338.052368
1445.147461	1200.082153
1444.112305	1292.443604
1443.076172	1273.405029
1442.041016	1287.251221
1441.004883	1179.666138
1439.968750	1213.710693
1438.932617	1093.517700
1437.895508	1076.980347
1436.858398	1004.847107
1435.821289	897.366882
1434.784180	863.177307
1433.747070	914.859436
1432.708984	827.642639
1431.670898	460.272064
1430.632813	564.992859
1429.594727	798.355774
1428.556641	474.121429
1427.517578	424.931213
1426.478516	307.689514
1425.439453	203.114029
1424.399414	461.533630
1423.359375	188.151474
1422.320313	305.419586
1421.279297	155.635559
1420.239258	323.255402
1419.199219	166.031799
1418.158203	290.820129
1417.117188	304.844757
1416.075195	190.556793
1415.034180	98.997719
1413.992188	37.679306
1412.950195	16.652906
1411.908203	-19.414785
1410.866211	100.403656
1409.823242	167.426605
1408.780273	-87.125839
1407.737305	-65.224770
1406.694336	54.650913
1405.650391	1.265014
1404.606445	-11.888225
1403.562500	25.204418
1402.518555	120.041496
1401.474609	164.715286
1400.429688	124.136223
1399.384766	198.974960
1398.339844	-102.215363
1397.294922	180.787354
1396.249023	248.206146
1395.203125	112.718224
1394.157227	-80.264000
1393.111328	34.928738
1392.064453	202.705200
1391.018555	102.636391
1389.971680	247.931213
1388.923828	-17.135509
1387.876953	30.693279
1386.829102	138.586761
1385.781250	71.465462
1384.733398	96.944725
1383.685547	-229.942169
1382.636719	-54.335861
1381.587891	106.279503
1380.539063	-165.231812
1379.490234	-194.307358
1378.440430	-73.493797
1377.391602	39.865593
1376.341797	68.392357
1375.291016	-10.313796
1374.241211	3.405277
1373.190430	54.603157
1372.139648	-41.257965
1371.088867	-89.627548
1370.038086	-20.744148
1368.986328	73.106773
1367.934570	-112.036858
1366.882813	56.692772
1365.831055	80.995476
1364.778320	-9.163005
1363.726563	-84.251457
1362.673828	34.897388
1361.620117	198.863388
1360.567383	191.207413
1359.513672	111.511246
1358.459961	158.757126
1357.406250	49.452248
1356.352539	14.851846
1355.297852	27.567717
1354.243164	15.525962
1353.188477	192.359650
1352.133789	158.123718
1351.078125	47.021023
1350.023438	134.652374
1348.966797	237.217010
1347.911133	319.988617
1346.855469	432.587067
1345.798828	364.174530
1344.742188	566.165283
1343.685547	535.128723
1342.627930	479.408813
1341.571289	406.467987
1340.513672	383.198425
1339.456055	518.558716
1338.397461	401.355103
1337.339844	509.608734
1336.281250	353.042450
1335.222656	374.825348
1334.163086	550.093018
1333.104492	356.797363
1332.044922	448.093567
1330.985352	430.647339
1329.925781	395.997406
1328.865234	485.030640
1327.805664	499.991913
1326.745117	398.920959
1325.684570	260.936951
1324.623047	226.816727
1323.561523	674.242737
1322.500977	514.348267
1321.438477	354.607544
1320.376953	520.715210
1319.314453	487.027557
1318.252930	581.693848
1317.189453	511.198059
1316.126953	499.989624
1315.064453	555.418884
1314.000977	667.582520
1312.937500	476.766479
1311.874023	340.307007
1310.809570	405.913239
1309.745117	486.347412
1308.680664	355.149780
1307.616211	349.597870
1306.551758	486.830536
1305.486328	574.887390
1304.420898	424.438293
1303.355469	453.623016
1302.289063	362.420807
1301.223633	354.899963
1300.157227	556.313843
1299.090820	362.207703
1298.023438	598.068909
1296.957031	337.890839
1295.889648	554.165649
1294.822266	510.248871
1293.754883	522.864136
1292.686523	228.872009
1291.618164	430.553589
1290.549805	323.226196
1289.481445	274.857574
1288.413086	192.261063
1287.343750	335.230133
1286.274414	353.244690
1285.205078	520.744080
1284.134766	146.983826
1283.064453	512.913330
1281.995117	256.948547
1280.923828	231.218887
1279.853516	494.299713
1278.782227	263.148773
1277.710938	208.260071
1276.639648	561.821899
1275.568359	485.000061
1274.496094	584.251587
1273.423828	422.033203
1272.351563	377.211761
1271.279297	371.542969
1270.206055	456.282837
1269.132813	462.904388
1268.059570	484.215973
1266.986328	434.788605
1265.913086	631.865173
1264.838867	558.119873
1263.764648	645.418091
1262.689453	513.264160
1261.615234	695.689514
1260.540039	512.477722
1259.464844	626.668640
1258.389648	553.256104
1257.313477	708.864868
1256.238281	538.128479
1255.162109	452.710602
1254.085938	688.659851
1253.008789	688.481812
1251.931641	715.094177
1250.854492	863.346191
1249.777344	646.768799
1248.700195	773.138123
1247.622070	741.469666
1246.543945	632.066589
1245.465820	755.992126
1244.387695	469.338745
1243.308594	515.565430
1242.229492	707.478210
1241.150391	557.025085
1240.071289	729.458740
1238.991211	465.045685
1237.911133	744.193665
1236.831055	538.129883
1235.750977	562.537659
1234.669922	649.978638
1233.588867	526.509766
1232.507813	417.640656
1231.426758	572.911987
1230.344727	723.274109
1229.262695	573.275208
1228.180664	481.452209
1227.098633	658.365417
1226.015625	477.017944
1224.933594	607.876587
1223.849609	663.683411
1222.766602	588.859131
1221.683594	272.264160
1220.599609	245.895813
1219.515625	238.866806
1218.430664	294.657806
1217.346680	188.551208
1216.261719	415.792633
1215.176758	350.732239
1214.091797	172.219482
1213.005859	573.056335
1211.920898	375.236267
1210.834961	257.104462
1209.748047	382.626648
1208.662109	336.853088
1207.575195	233.216766
1206.488281	209.150055
1205.401367	233.271133
1204.313477	274.222687
1203.225586	110.379547
1202.137695	230.766174
1201.049805	28.429491
1199.961914	211.314850
1198.873047	76.405754
1197.784180	-29.598576
1196.695313	-104.312286
1195.605469	-10.666961
1194.515625	-164.764999
1193.425781	85.049980
1192.335938	-102.715004
1191.246094	-11.688688
1190.155273	67.250008
1189.064453	74.061409
1187.973633	1.589494
1186.881836	13.139862
1185.790039	-133.770386
1184.698242	81.704750
1183.606445	-125.213753
1182.514648	-159.376160
1181.421875	-32.891975
1180.329102	-172.636444
1179.236328	-12.731254
1178.142578	67.974754
1177.049805	86.306366
1175.956055	92.608490
1174.861328	170.708603
1173.767578	148.166138
1172.672852	195.008453
1171.578125	196.309998
1170.483398	161.673813
1169.387695	-54.801826
1168.291992	58.820961
1167.196289	205.820099
1166.100586	1.288956
1165.004883	-88.476944
1163.908203	139.551208
1162.811523	71.194443
1161.714844	91.190712
1160.617188	-51.250568
1159.519531	23.570705
1158.421875	260.610321
1157.324219	325.679626
1156.225586	175.950745
1155.127930	-78.710388
1154.028320	72.080315
1152.929688	101.163040
1151.831055	175.467819
1150.731445	54.275143
1149.631836	135.597198
1148.531250	50.090382
1147.431641	-16.378649
1146.331055	33.793003
1145.230469	52.942989
1144.129883	-101.695282
1143.028320	-58.838589
1141.926758	0.597009
1140.825195	36.170174
1139.723633	-78.118034
1138.621094	95.221550
1137.518555	137.718460
1136.416016	260.927490
1135.313477	258.127167
1134.209961	169.773346
1133.106445	249.991470
1132.002930	394.216370
1130.898438	393.547363
1129.794922	558.925110
1128.690430	541.509033
1127.585938	505.074310
1126.480469	352.413574
1125.375977	488.995209
1124.270508	435.851410
1123.164063	617.267578
1122.058594	528.482910
1120.952148	352.050934
1119.845703	348.511871
1118.739258	517.747986
1117.631836	518.806641
1116.525391	321.045715
1115.417969	182.469498
1114.309570	405.794189
1113.202148	371.216888
1112.093750	284.593231
1110.985352	287.783325
1109.876953	373.635376
1108.767578	355.447510
1107.658203	405.722504
1106.548828	373.278442
1105.439453	432.884430
1104.329102	440.488922
1103.218750	570.761963
1102.108398	455.561554
1100.998047	628.149231
1099.886719	456.307312
1098.775391	232.634705
1097.664063	164.600876
1096.552734	388.785706
1095.440430	403.133545
1094.328125	433.928070
1093.215820	370.471832
1092.102539	405.894714
1090.990234	485.996979
1089.876953	380.105927
1088.762695	161.289719
1087.649414	391.842926
1086.535156	476.444305
1085.420898	382.282135
1084.306641	318.693268
1083.191406	478.368988
1082.076172	475.819977
1080.960938	574.257019
1079.845703	357.916534
1078.729492	409.321716
1077.613281	587.443359
1076.497070	476.788208
1075.380859	464.709839
1074.263672	396.312531
1073.146484	273.985138
1072.029297	233.762772
1070.912109	66.951149
1069.793945	230.659470
1068.675781	-18.120867
1067.557617	105.676605
1066.438477	203.636658
1065.319336	266.415802
1064.200195	464.934052
1063.081055	403.556671
1061.961914	328.159698
1060.841797	367.414825
1059.721680	317.767731
1058.600586	359.327545
1057.480469	342.423065
1056.359375	311.494232
1055.238281	189.445755
1054.116211	296.390686
1052.995117	165.056259
1051.873047	297.643188
1050.750000	140.681900
1049.627930	128.508911
1048.504883	146.675583
1047.381836	337.474304
1046.258789	234.309418
1045.134766	173.169144
1044.011719	21.147758
1042.886719	41.674442
1041.762695	92.497963
1040.638672	152.627975
1039.513672	-76.075211
1038.388672	186.675797
1037.262695	139.683685
1036.136719	178.846176
1035.010742	94.677048
1033.884766	212.965439
1032.758789	26.523947
1031.631836	200.617249
1030.504883	288.631256
1029.377930	267.385376
1028.250000	62.591618
1027.122070	-25.922796
1025.994141	-35.399014
1024.866211	-137.731522
1023.737305	-5.510942
1022.608398	-198.271515
1021.479492	-98.527847
1020.350586	-142.638321
1019.220703	-107.840927
1018.090820	-38.243290
1016.960938	-195.843445
1015.830078	52.278866
1014.700195	29.203047
1013.569336	15.437617
1012.437500	198.589096
1011.306641	187.181946
1010.174805	275.366486
1009.042969	340.404907
1007.910156	310.574097
1006.778320	489.018280
1005.645508	752.999390
1004.512695	1060.837036
1003.378906	1271.474243
1002.245117	1454.322266
1001.111328	1348.279419
999.977539	983.583801
998.843750	755.379822
997.708984	344.903687
996.574219	100.891525
995.438477	203.258301
994.303711	236.404999
993.167969	64.259377
992.032227	369.693146
990.895508	246.127243
989.758789	143.422501
988.622070	192.942917
987.485352	58.149086
986.348633	312.819031
985.210938	240.360153
984.073242	2.197467
982.934570	88.811699
981.796875	106.398483
980.658203	114.829865
979.519531	328.069611
978.379883	152.562485
977.240234	216.347305
976.100586	312.350372
974.960938	134.860229
973.821289	97.686935
972.680664	391.411194
971.540039	221.107559
970.398438	236.945709
969.257813	243.659897
968.116211	259.616333
966.974609	197.613953
965.832031	53.117447
964.689453	275.729279
963.546875	37.402897
962.404297	427.401245
961.261719	189.288071
960.118164	194.244110
958.974609	263.412445
957.830078	305.131134
956.686523	218.671982
955.541992	361.249969
954.396484	341.329285
953.251953	200.213531
952.106445	175.905106
950.960938	179.123672
949.815430	244.149567
948.668945	256.635620
947.522461	136.626434
946.375977	-47.234428
945.229492	111.727806
944.082031	-49.060425
942.934570	-22.466951
941.787109	36.144855
940.638672	400.626373
939.491211	285.839996
938.342773	312.612610
937.193359	426.109283
936.044922	206.723236
934.895508	181.275803
933.745117	190.097992
932.595703	283.290619
931.445313	244.386246
930.294922	235.176285
929.144531	150.901642
927.993164	285.268616
926.842773	201.160522
925.690430	21.597422
924.539063	103.786026
923.386719	-9.580267
922.234375	156.839203
921.082031	245.960022
919.929688	69.208435
918.776367	-121.026329
917.623047	106.861710
916.468750	87.167107
915.315430	-109.553360
914.161133	-129.058670
913.006836	-69.061485
911.851563	-95.245636
910.696289	139.505157
909.541016	238.137512
908.385742	-103.065079
907.229492	-49.631992
906.074219	-136.670532
904.916992	70.930847
903.760742	-126.966263
902.603516	-23.519386
901.446289	88.992661
900.289063	-117.648697
899.131836	-2.792887
897.973633	-53.093086
896.815430	111.568115
895.656250	-110.490715
894.498047	158.210861
893.338867	175.943665
892.178711	73.953979
891.019531	225.094986
889.859375	10.305667
888.699219	73.421783
887.539063	102.690407
886.377930	-179.486679
885.216797	-231.314896
884.055664	-84.541359
882.893555	44.165474
881.732422	98.436363
880.570313	-29.883907
879.407227	-4.834384
878.245117	-2.293342
877.082031	76.883972
875.918945	279.938995
874.754883	55.098919
873.590820	161.334595
872.426758	112.254288
871.262695	123.984779
870.098633	-104.969200
868.933594	-68.386223
867.768555	6.435806
866.602539	54.276939
865.436523	-32.728165
864.270508	266.815796
863.104492	107.967201
861.938477	108.677986
860.771484	129.623779
859.604492	177.518204
858.436523	467.802521
857.269531	-4.926045
856.101563	197.813950
854.932617	465.516449
853.764648	76.140862
852.595703	220.484131
851.426758	259.439423
850.256836	246.857254
849.087891	93.163757
847.917969	257.571930
846.748047	262.939758
845.577148	196.685165
844.406250	150.609421
843.235352	220.905640
842.064453	125.642929
840.892578	99.757751
839.720703	-17.783552
838.548828	97.203346
837.375977	183.085587
836.204102	210.830307
835.031250	397.156433
833.857422	-70.932404
832.684570	204.666718
831.510742	152.008667
830.335938	-30.063082
829.162109	140.448990
827.987305	112.352623
826.812500	255.969727
825.637695	227.835266
824.461914	97.170868
823.286133	222.821930
822.110352	67.680885
820.933594	-38.397861
819.757813	11.430141
818.580078	-94.622185
817.403320	-96.035583
816.225586	22.696751
815.048828	-47.755367
813.870117	-0.310047
812.692383	15.952651
811.513672	23.292336
810.334961	39.491253
809.156250	-35.452564
807.976563	-81.506073
806.796875	56.778126
805.617188	-118.128250
804.436523	73.319534
803.255859	102.620766
802.075195	89.713997
800.894531	-58.545174
799.712891	-29.335709
798.531250	-277.348541
797.349609	-10.973188
796.167969	-26.234816
794.985352	-119.079033
793.802734	-45.773727
792.619141	-81.064339
791.436523	31.971420
790.252930	109.494781
789.069336	-10.035357
787.884766	20.910917
786.700195	27.465471
785.515625	62.722450
784.331055	16.107080
783.145508	230.316208
781.959961	300.725128
780.774414	196.501312
779.587891	262.374786
778.402344	222.160507
777.215820	296.731110
776.028320	75.424927
774.840820	-53.135262
773.654297	-93.431984
772.465820	44.919582
771.278320	57.449116
770.089844	369.779877
768.901367	190.353287
767.711914	237.952026
766.523438	265.645081
765.333984	136.882614
764.143555	146.869553
762.954102	181.018021
761.763672	272.330780
760.573242	191.897247
759.382813	254.459671
758.191406	387.329895
757.000000	273.787018
755.808594	340.529449
754.616211	363.230316
753.423828	170.509735
752.231445	217.305496
751.039063	283.796600
749.845703	337.031097
748.652344	148.689087
747.458984	326.943756
746.264648	125.428139
745.070313	358.354736
743.875977	284.047272
742.680664	339.107544
741.486328	426.979034
740.291016	32.557209
739.094727	243.082794
737.899414	170.848297
736.703125	173.073257
735.506836	208.099625
734.309570	203.659058
733.112305	210.122971
731.915039	137.764648
730.717773	255.731461
729.519531	388.913239
728.322266	165.561325
727.123047	202.432281
725.924805	258.919006
724.725586	278.195740
723.526367	111.734093
722.327148	21.759747
721.126953	161.075684
719.926758	361.419281
718.726563	360.841553
717.525391	397.329071
716.325195	296.332367
715.123047	258.606537
713.921875	253.581696
712.719727	265.973969
711.518555	210.773193
710.315430	227.483429
709.113281	72.065422
707.910156	82.227455
706.707031	209.951645
705.502930	167.797974
704.299805	119.119942
703.095703	-79.687660
701.891602	215.411194
700.686523	-18.145517
699.481445	-5.890065
698.276367	330.267181
697.071289	281.570160
695.865234	-125.632866
694.659180	36.519505
693.453125	-42.481621
692.246094	-171.383621
691.039063	214.275589
689.832031	-77.389778
688.625000	-52.112133
687.416992	-7.310608
686.208984	72.184967
685.000977	8.548475
683.791992	49.015205
682.583008	-216.109879
681.374023	-95.395973
680.164063	170.426483
678.955078	24.649876
677.745117	43.531040
676.534180	77.586853
675.324219	172.259995
674.113281	22.415920
672.902344	13.292201
671.690430	95.048378
670.478516	-52.393406
669.266602	-44.074856
668.054688	61.542427
666.841797	18.067410
665.628906	216.612564
664.416016	69.556183
663.203125	-47.147289
661.989258	140.648453
660.775391	-66.545822
659.561523	86.766396
658.346680	-40.372929
657.131836	56.918953
655.916992	-1.015757
654.701172	42.470585
653.485352	94.632645
652.269531	-19.069181
651.053711	-87.399124
649.836914	-30.695614
648.620117	4.533110
647.403320	-9.680299
646.186523	144.079620
644.968750	-55.030136
643.750977	23.561975
642.532227	173.192780
641.314453	187.384323
640.095703	31.837229
638.875977	95.698654
637.657227	45.747952
636.437500	-117.928993
635.217773	79.414581
633.997070	-49.609528
632.777344	-21.741234
631.556641	64.187073
630.335938	75.092674
629.114258	-117.688644
627.892578	-16.409748
626.670898	-99.463844
625.449219	27.750952
624.226563	82.169418
623.003906	177.413254
621.781250	311.315765
620.557617	353.197754
619.333984	155.365143
618.110352	2.728327
616.886719	107.161575
615.662109	14.824961
614.437500	292.810028
613.212891	-43.062714
611.987305	-115.587952
610.761719	-63.916729
609.536133	-3.556720
608.310547	-37.090809
607.083984	76.981705
605.857422	159.130295
604.630859	38.532764
