# Supplementary material for: Raman spectroscopy accurately differentiates mucosal healing from non-healing and biochemical changes following biological therapy in inflammatory bowel disease
Source: PLoS One. 2021 Jun 2;16(6):e0252210. doi: 10.1371/journal.pone.0252210 (PMC8172032; doi:10.1371/journal.pone.0252210)
Supplement: S5 Dataset — (ZIP) [file pone.0252210.s007.zip › CD Active inflammation/OC010 post treatment 17.04.19_base sub CR removed_98__X_-20441.9__Y_447.14__Z_-7232.55__Time_1118.txt]

1714.705078	159.567413
1713.728516	247.514359
1712.751953	254.993164
1711.774414	115.845032
1710.797852	208.227249
1709.820313	1.195667
1708.842773	87.187523
1707.864258	-37.716755
1706.886719	47.190308
1705.908203	-46.601051
1704.929688	-40.520336
1703.950195	-71.187469
1702.971680	-10.093527
1701.992188	-92.805946
1701.012695	-94.530174
1700.033203	-135.678741
1699.052734	-13.062973
1698.073242	-2.092109
1697.092773	-54.642197
1696.112305	83.161835
1695.130859	77.252182
1694.150391	34.574596
1693.168945	-60.915291
1692.187500	44.417511
1691.206055	-9.868288
1690.223633	37.793682
1689.241211	27.279028
1688.258789	-86.724922
1687.276367	-24.186369
1686.293945	60.145458
1685.310547	0.985589
1684.327148	-17.706945
1683.343750	17.348070
1682.360352	-56.367264
1681.375977	70.088341
1680.392578	-18.720144
1679.408203	-53.853046
1678.423828	-30.024731
1677.438477	129.858414
1676.453125	85.242195
1675.468750	96.869469
1674.482422	71.614258
1673.497070	110.523178
1672.511719	178.987915
1671.525391	112.243980
1670.539063	194.605225
1669.552734	255.996185
1668.565430	168.970200
1667.578125	220.313324
1666.591797	165.767624
1665.603516	220.298843
1664.616211	296.302551
1663.627930	141.788742
1662.640625	393.291931
1661.652344	281.737579
1660.663086	350.691986
1659.674805	393.350342
1658.685547	245.462677
1657.696289	320.339325
1656.707031	249.746735
1655.717773	364.706390
1654.727539	302.463654
1653.737305	311.883301
1652.747070	199.774841
1651.756836	236.014771
1650.765625	187.775986
1649.775391	221.682358
1648.784180	65.401634
1647.792969	136.616226
1646.800781	94.323349
1645.809570	62.751667
1644.817383	-100.730194
1643.825195	18.511740
1642.832031	11.104094
1641.839844	59.237892
1640.846680	78.431160
1639.853516	21.211880
1638.860352	-9.510068
1637.867188	41.619644
1636.873047	69.085358
1635.878906	-137.965759
1634.884766	8.272605
1633.890625	-66.791077
1632.895508	21.559204
1631.900391	91.500015
1630.905273	69.318047
1629.910156	41.937328
1628.915039	-77.491966
1627.918945	-81.048958
1626.922852	-0.380622
1625.926758	-22.279366
1624.930664	5.827743
1623.933594	41.842068
1622.937500	46.329956
1621.940430	113.907555
1620.942383	102.663353
1619.945313	188.626694
1618.947266	135.389694
1617.949219	153.075897
1616.951172	55.270126
1615.953125	2.126662
1614.954102	56.582905
1613.956055	-75.226944
1612.957031	-130.926025
1611.957031	-76.480362
1610.958008	6.769858
1609.958008	32.315956
1608.958984	-65.315369
1607.958008	-29.311586
1606.958008	-30.008438
1605.958008	8.555049
1604.957031	68.024902
1603.956055	-11.278488
1602.955078	-1.598855
1601.953125	31.596664
1600.951172	77.826958
1599.950195	-45.979252
1598.947266	-44.263882
1597.945313	-50.425911
1596.942383	42.690811
1595.940430	70.406441
1594.937500	-76.955421
1593.933594	-216.458878
1592.930664	-110.491394
1591.926758	-77.711853
1590.922852	-107.632690
1589.918945	-77.568649
1588.915039	-102.353477
1587.910156	60.626499
1586.906250	69.625298
1585.901367	88.997940
1584.895508	-74.158592
1583.890625	106.710434
1582.884766	8.651792
1581.878906	124.189545
1580.873047	15.640722
1579.867188	141.429825
1578.860352	134.337463
1577.854492	116.779152
1576.847656	263.106445
1575.839844	110.122719
1574.833008	1.364089
1573.825195	111.031479
1572.817383	69.793877
1571.809570	18.114189
1570.801758	221.077423
1569.792969	-25.608742
1568.784180	26.482386
1567.775391	-20.204210
1566.766602	23.944946
1565.757813	10.898341
1564.748047	65.272690
1563.738281	171.456100
1562.728516	108.896652
1561.718750	137.080536
1560.708008	126.286461
1559.697266	99.875053
1558.686523	127.843353
1557.675781	217.930603
1556.665039	209.455170
1555.653320	193.143814
1554.641602	189.722885
1553.629883	12.752519
1552.617188	61.012119
1551.605469	83.305519
1550.592773	30.478962
1549.580078	112.138626
1548.567383	56.610889
1547.553711	200.159332
1546.541016	51.430325
1545.527344	109.487869
1544.513672	9.811612
1543.499023	18.629318
1542.485352	128.126999
1541.470703	90.298912
1540.456055	80.827179
1539.441406	6.757603
1538.425781	-5.402457
1537.410156	-46.004837
1536.394531	117.158928
1535.378906	-52.542526
1534.363281	-28.824047
1533.346680	74.745346
1532.331055	59.640121
1531.314453	-9.641571
1530.296875	-32.578350
1529.280273	16.568300
1528.262695	-57.990376
1527.245117	145.515610
1526.227539	81.143494
1525.209961	88.808945
1524.191406	83.545105
1523.172852	-32.399242
1522.154297	150.022446
1521.135742	23.718540
1520.116211	18.250378
1519.097656	-7.827912
1518.078125	73.986481
1517.058594	-47.269222
1516.038086	-91.463051
1515.018555	-120.273354
1513.998047	22.914154
1512.977539	-65.057419
1511.956055	13.788965
1510.935547	66.897423
1509.914063	-85.313393
1508.892578	-114.384453
1507.871094	-130.666534
1506.849609	-46.992844
1505.827148	62.230160
1504.804688	-2.908901
1503.782227	49.802689
1502.759766	-33.322254
1501.736328	-16.570688
1500.713867	-35.710541
1499.690430	39.837242
1498.666016	-99.692734
1497.642578	-34.475887
1496.618164	-102.368416
1495.594727	-42.367374
1494.569336	-51.486713
1493.544922	85.107063
1492.520508	4.326528
1491.495117	-7.453454
1490.469727	19.067225
1489.444336	-38.757076
1488.417969	-65.943665
1487.392578	24.319983
1486.366211	-5.479645
1485.339844	87.222839
1484.312500	70.121475
1483.286133	83.622704
1482.258789	176.162567
1481.231445	26.363165
1480.204102	47.435322
1479.175781	155.141815
1478.148438	171.034805
1477.120117	207.279129
1476.091797	151.776291
1475.062500	231.262146
1474.034180	219.028732
1473.004883	311.159210
1471.975586	298.873505
1470.946289	72.811615
1469.916016	314.972015
1468.885742	391.671326
1467.855469	488.669708
1466.825195	496.621277
1465.794922	499.472687
1464.763672	553.136841
1463.732422	601.685364
1462.701172	579.070190
1461.669922	569.154968
1460.638672	587.169006
1459.606445	661.017395
1458.574219	597.758545
1457.541992	623.342529
1456.508789	626.069824
1455.476563	669.384094
1454.443359	641.659302
1453.410156	743.258362
1452.375977	712.983459
1451.342773	779.037842
1450.308594	708.223206
1449.274414	726.108582
1448.240234	675.599976
1447.206055	787.184937
1446.170898	668.323792
1445.135742	714.049866
1444.100586	549.709656
1443.064453	618.215515
1442.029297	681.644287
1440.993164	583.183228
1439.957031	550.514221
1438.920898	419.273102
1437.883789	563.586731
1436.847656	601.721680
1435.810547	516.049927
1434.773438	427.899689
1433.735352	203.425049
1432.698242	314.859314
1431.660156	254.604309
1430.622070	307.954468
1429.583008	310.826141
1428.544922	172.449585
1427.505859	240.952728
1426.466797	163.191940
1425.427734	153.547241
1424.387695	229.614212
1423.348633	121.716629
1422.308594	-6.278150
1421.268555	77.384064
1420.227539	90.510834
1419.187500	7.982374
1418.146484	237.639816
1417.105469	112.366142
1416.064453	19.877203
1415.022461	33.100262
1413.980469	23.704344
1412.939453	74.688934
1411.896484	-12.605530
1410.854492	38.406776
1409.811523	-13.613374
1408.768555	-95.735405
1407.725586	-152.678085
1406.682617	-46.336502
1405.638672	-50.492702
1404.595703	20.691225
1403.551758	-73.773102
1402.506836	-0.061460
1401.462891	10.936336
1400.417969	-121.007706
1399.373047	22.962952
1398.328125	-3.575153
1397.283203	50.134205
1396.237305	-21.451111
1395.191406	12.251348
1394.145508	93.562225
1393.099609	-65.545486
1392.052734	178.549728
1391.006836	17.052097
1389.959961	25.834234
1388.912109	42.147018
1387.865234	83.506462
1386.817383	92.362007
1385.769531	-91.296043
1384.721680	20.160475
1383.673828	-60.857048
1382.625000	63.102707
1381.576172	-50.304611
1380.527344	-163.629089
1379.478516	-69.591209
1378.429688	-122.869980
1377.379883	-1.357221
1376.330078	147.591766
1375.280273	114.363373
1374.229492	-8.626027
1373.178711	38.072811
1372.128906	94.766396
1371.077148	-145.207901
1370.026367	-21.133495
1368.974609	-51.581875
1367.923828	87.440468
1366.871094	12.215655
1365.819336	-55.465012
1364.767578	11.370154
1363.714844	-71.146378
1362.662109	-16.709375
1361.609375	2.906305
1360.555664	-4.817174
1359.501953	12.371569
1358.448242	39.537010
1357.394531	44.353481
1356.340820	96.430359
1355.286133	86.394470
1354.231445	21.742100
1353.176758	6.834055
1352.122070	106.204979
1351.066406	-15.405397
1350.011719	168.401291
1348.956055	123.839462
1347.899414	59.481888
1346.843750	320.164215
1345.787109	310.430084
1344.730469	181.715851
1343.673828	283.649811
1342.616211	353.352783
1341.559570	257.038391
1340.501953	336.700867
1339.444336	344.534576
1338.385742	382.115509
1337.328125	243.932892
1336.269531	353.377625
1335.210938	363.819275
1334.152344	309.962189
1333.092773	320.478241
1332.033203	382.963348
1330.973633	373.749878
1329.914063	179.167160
1328.853516	249.161133
1327.793945	126.420937
1326.733398	416.342499
1325.672852	273.927246
1324.611328	195.811096
1323.549805	174.548141
1322.489258	200.230911
1321.426758	322.176544
1320.365234	308.404785
1319.302734	304.537048
1318.241211	209.456161
1317.177734	316.631531
1316.115234	226.583420
1315.052734	429.896637
1313.989258	411.384155
1312.925781	217.999557
1311.862305	317.829407
1310.797852	373.321075
1309.733398	231.863998
1308.668945	499.092682
1307.604492	387.261627
1306.540039	506.780640
1305.474609	313.881378
1304.409180	367.021973
1303.343750	203.800705
1302.277344	429.071808
1301.211914	379.017395
1300.145508	360.954163
1299.079102	330.643372
1298.011719	270.899292
1296.945313	279.964325
1295.877930	262.045532
1294.810547	361.974365
1293.743164	253.303604
1292.674805	90.729996
1291.606445	185.800186
1290.538086	207.284775
1289.469727	214.073959
1288.400391	198.821548
1287.332031	318.389099
1286.262695	219.861984
1285.193359	251.231079
1284.123047	187.092621
1283.052734	238.086365
1281.982422	159.334396
1280.912109	242.171722
1279.841797	219.774673
1278.770508	322.173187
1277.699219	338.941406
1276.627930	169.876770
1275.556641	245.384064
1274.484375	213.328766
1273.412109	266.835236
1272.339844	249.483582
1271.267578	307.879272
1270.194336	266.137878
1269.121094	344.068237
1268.047852	209.609787
1266.974609	304.633209
1265.900391	304.469360
1264.827148	289.684998
1263.752930	255.408783
1262.677734	340.639740
1261.603516	364.901093
1260.528320	208.804428
1259.453125	323.267853
1258.377930	206.251846
1257.301758	211.081512
1256.226563	303.586121
1255.150391	288.935944
1254.073242	381.400574
1252.997070	281.585083
1251.919922	313.203247
1250.842773	240.219986
1249.765625	427.493195
1248.688477	320.492615
1247.610352	437.183594
1246.532227	415.301514
1245.454102	223.349792
1244.375000	271.983246
1243.296875	313.314636
1242.217773	369.200470
1241.138672	383.795563
1240.058594	412.949524
1238.979492	252.822968
1237.899414	228.625961
1236.819336	364.524475
1235.738281	325.767181
1234.658203	265.208923
1233.577148	282.241943
1232.496094	282.304199
1231.415039	282.365967
1230.333008	340.561096
1229.250977	297.016541
1228.168945	192.959396
1227.086914	180.932159
1226.003906	183.427139
1224.920898	256.086914
1223.837891	217.434448
1222.754883	79.636337
1221.670898	200.617981
1220.587891	70.128334
1219.503906	118.541611
1218.418945	19.528770
1217.334961	43.762638
1216.250000	157.344452
1215.165039	68.029144
1214.080078	24.617079
1212.994141	159.828583
1211.908203	46.417641
1210.822266	203.261292
1209.736328	118.819115
1208.649414	75.400787
1207.563477	10.294513
1206.476563	116.349022
1205.388672	215.115692
1204.301758	128.305634
1203.213867	70.428673
1202.125977	84.815559
1201.038086	12.505002
1199.949219	-4.420400
1198.861328	-64.669815
1197.772461	-38.283787
1196.682617	-156.261673
1195.593750	-36.094807
1194.503906	-132.406281
1193.414063	-17.135248
1192.324219	-36.524685
1191.233398	-108.785500
1190.143555	6.359695
1189.052734	-73.114143
1187.960938	-39.706837
1186.870117	-20.733192
1185.778320	-66.592331
1184.686523	-14.058705
1183.594727	-26.342529
1182.501953	-62.625465
1181.410156	-19.770491
1180.317383	18.251883
1179.223633	-27.657728
1178.130859	7.917592
1177.037109	93.772888
1175.943359	-7.270915
1174.849609	66.538437
1173.754883	-3.365557
1172.661133	-39.742546
1171.566406	-4.324943
1170.470703	78.910484
1169.375977	23.343840
1168.280273	-44.176792
1167.184570	-233.633530
1166.088867	-40.532364
1164.992188	-110.443748
1163.895508	27.542831
1162.798828	60.333042
1161.702148	30.989775
1160.605469	6.414796
1159.507813	-22.945803
1158.410156	88.508087
1157.311523	49.554569
1156.213867	125.114761
1155.115234	-92.760414
1154.016602	1.832452
1152.917969	-58.606663
1151.818359	40.659775
1150.718750	-3.122935
1149.619141	57.924107
1148.519531	-76.398811
1147.418945	-70.179375
1146.319336	-47.315918
1145.217773	-29.247847
1144.117188	-68.322800
1143.015625	6.802811
1141.915039	15.270874
1140.813477	-221.242554
1139.710938	51.148281
1138.609375	14.371040
1137.506836	-107.969093
1136.404297	50.098602
1135.300781	-17.600578
1134.197266	66.708344
1133.094727	41.736946
1131.990234	95.091209
1130.886719	124.669800
1129.782227	85.400963
1128.677734	50.875229
1127.573242	87.497063
1126.468750	240.271500
1125.363281	186.707840
1124.257813	190.032471
1123.152344	138.835419
1122.045898	80.534157
1120.940430	237.776245
1119.833984	75.251427
1118.726563	189.768478
1117.620117	176.405731
1116.512695	89.672203
1115.405273	185.127945
1114.297852	67.648697
1113.189453	44.792515
1112.082031	130.684784
1110.972656	129.062119
1109.864258	134.515106
1108.755859	104.511017
1107.646484	112.294884
1106.537109	65.745285
1105.426758	23.921230
1104.317383	121.368721
1103.207031	-7.794051
1102.096680	158.005890
1100.985352	127.933014
1099.875000	272.374268
1098.763672	204.538559
1097.652344	157.935043
1096.540039	141.974686
1095.427734	203.761383
1094.315430	25.239347
1093.203125	108.196068
1092.090820	129.886826
1090.977539	130.369110
1089.864258	135.547623
1088.750977	117.185005
1087.636719	169.389038
1086.522461	247.429199
1085.408203	22.113558
1084.293945	104.836571
1083.179688	147.561081
1082.064453	206.703461
1080.949219	-1.985757
1079.833008	273.215454
1078.717773	151.470810
1077.601563	151.843597
1076.485352	-7.381477
1075.368164	-49.220135
1074.251953	127.124176
1073.134766	214.258194
1072.016602	179.418228
1070.899414	57.856930
1069.781250	51.188347
1068.663086	82.011223
1067.544922	-1.969356
1066.426758	78.033730
1065.307617	167.363174
1064.188477	277.721252
1063.068359	20.572729
1061.949219	-11.819983
1060.829102	128.916016
1059.708984	28.688078
1058.588867	71.146133
1057.467773	94.883400
1056.346680	46.159283
1055.225586	128.316589
1054.104492	-23.173943
1052.982422	12.257512
1051.860352	85.039764
1050.738281	120.442383
1049.615234	-14.548269
1048.492188	160.880386
1047.369141	126.274284
1046.246094	40.380070
1045.123047	103.772972
1043.999023	78.554146
1042.875000	46.365238
1041.750000	4.879187
1040.625977	5.360116
1039.500977	19.825274
1038.375977	-54.190189
1037.250000	-21.069914
1036.125000	-85.705162
1034.999023	-122.374474
1033.873047	-33.384079
1032.746094	-51.413452
1031.619141	42.198441
1030.492188	14.893047
1029.365234	-58.869152
1028.237305	-34.983894
1027.110352	-62.200611
1025.982422	-198.553482
1024.853516	18.137274
1023.725586	-113.488739
1022.596680	-182.367935
1021.467773	-107.322357
1020.337891	-92.611893
1019.208008	-200.816925
1018.078125	-181.409637
1016.948242	-85.483757
1015.818359	91.544685
1014.687500	39.102402
1013.556641	-45.726074
1012.425781	77.967934
1011.293945	71.950058
1010.162109	42.810123
1009.030273	20.653070
1007.898438	128.119476
1006.765625	143.020981
1005.632813	120.936020
1004.500000	547.498840
1003.366211	731.142151
1002.233398	667.416382
1001.099609	643.031250
999.964844	461.587860
998.831055	208.658813
997.696289	92.119156
996.561523	266.554871
995.425781	62.408684
994.291016	3.768012
993.155273	58.230270
992.019531	48.117661
990.882813	70.325096
989.747070	-13.492848
988.610352	43.358597
987.472656	67.955032
986.335938	-20.310394
985.198242	13.572171
984.060547	-65.360001
982.921875	-42.925220
981.784180	-20.463549
980.645508	75.657654
979.506836	-37.582134
978.367188	56.269863
977.228516	-10.849358
976.088867	48.541683
974.948242	13.705985
973.808594	135.180908
972.667969	-23.639797
971.527344	130.016510
970.385742	178.010010
969.245117	154.852798
968.103516	127.153740
966.961914	198.176498
965.819336	55.851131
964.677734	-84.073715
963.534180	104.008415
962.391602	58.207558
961.249023	120.189606
960.105469	56.153286
958.961914	58.622211
957.817383	6.160400
956.673828	40.776176
955.529297	15.894422
954.383789	68.879982
953.239258	28.065153
952.093750	-26.417000
950.948242	-28.230217
949.802734	-41.436069
948.656250	-95.744301
947.509766	57.993233
946.363281	12.905826
945.216797	111.798553
944.069336	112.476898
942.921875	-10.106992
941.774414	50.031113
940.625977	57.687965
939.478516	122.423897
938.330078	11.515209
937.180664	292.973022
936.032227	106.909203
934.882813	60.026943
933.732422	-0.469293
932.583008	100.875847
931.432617	179.431259
930.282227	100.843407
929.131836	-25.485172
927.980469	144.211731
926.830078	-86.683189
925.677734	-7.990249
924.526367	-70.334625
923.374023	-191.743057
922.221680	-133.437088
921.069336	-20.567980
919.916992	46.830669
918.763672	66.518372
917.610352	-18.260269
916.456055	117.323128
915.302734	-78.614105
914.148438	136.433868
912.994141	11.001055
911.838867	51.288445
910.683594	-21.829235
909.528320	-47.257275
908.373047	-77.177353
907.216797	-59.451385
906.061523	-121.022148
904.904297	-1.280463
903.748047	-83.163780
902.590820	-24.575027
901.433594	-36.172501
900.276367	13.377186
899.118164	-23.063200
897.960938	17.461603
896.802734	62.517094
895.643555	30.689610
894.484375	148.116562
893.325195	73.384193
892.166016	66.503075
891.006836	181.646347
889.846680	190.597748
888.686523	50.525806
887.526367	-3.670290
886.365234	-93.933830
885.204102	41.520329
884.042969	122.783257
882.880859	-5.735790
881.719727	14.648309
880.556641	161.289856
879.394531	226.734406
878.232422	145.692474
877.069336	89.484482
875.905273	22.055494
874.742188	62.753525
873.578125	132.710922
872.414063	-116.955330
871.250000	85.790573
870.084961	72.484901
868.920898	146.906723
867.754883	34.671326
866.589844	95.592957
865.423828	125.027664
864.257813	15.139705
863.091797	46.833530
861.924805	85.254303
860.758789	51.805035
859.590820	193.474121
858.423828	160.017609
857.255859	207.354584
856.087891	243.451508
854.919922	187.577576
853.751953	142.938019
852.583008	147.633560
851.414063	94.053055
850.244141	172.688812
849.075195	204.238815
847.905273	173.061066
846.734375	141.891052
845.564453	-12.390050
844.393555	-14.426250
843.222656	21.564928
842.051758	35.158875
840.879883	30.844940
839.708008	17.577030
838.536133	91.478889
837.363281	140.750320
836.190430	42.523479
835.017578	223.541306
833.844727	120.843079
832.670898	56.132504
831.497070	29.381193
830.323242	74.034248
829.149414	190.041672
827.974609	178.834656
826.799805	109.631508
825.624023	49.359512
824.449219	138.432175
823.273438	84.822395
822.097656	131.469803
820.920898	-4.571418
819.744141	-47.045628
818.567383	-87.298615
817.390625	-25.171738
816.212891	12.422392
815.035156	-3.421595
813.857422	22.975008
812.679688	-12.931729
811.500977	-19.947990
810.322266	28.576685
809.142578	-131.827469
807.963867	-7.825202
806.784180	-54.930805
805.603516	-90.941093
804.423828	95.033600
803.243164	32.309452
802.062500	7.305811
800.881836	-62.085503
799.700195	-124.822075
798.518555	-114.387741
797.336914	-79.604958
796.154297	-84.764824
794.972656	-67.797356
793.789063	-148.341644
792.606445	-182.371109
791.422852	-10.495155
790.240234	128.060623
789.055664	149.220886
787.872070	168.124466
786.687500	138.320068
785.502930	15.609603
784.317383	-60.643242
783.132813	-35.207516
781.947266	34.384323
780.761719	-28.659821
779.575195	-29.854664
778.388672	57.257809
777.202148	51.563137
776.015625	-137.375854
774.828125	-74.670563
773.640625	89.467842
772.453125	48.353241
771.264648	132.932388
770.076172	-16.268454
768.887695	-35.374737
767.699219	5.001276
766.509766	203.964081
765.320313	153.896622
764.130859	79.601776
762.940430	25.130854
761.750977	166.563904
760.559570	81.238556
759.369141	154.338196
758.177734	33.814381
756.986328	124.437653
755.794922	201.805038
754.603516	120.854919
753.411133	-61.164043
752.218750	156.740555
751.025391	128.516617
749.832031	93.700584
748.638672	-59.670387
747.445313	78.943321
746.250977	90.201111
745.057617	103.634094
743.862305	117.048431
742.667969	-58.141006
741.472656	71.479759
740.277344	-24.728323
739.082031	-26.671738
737.885742	91.874466
736.689453	131.509125
735.493164	52.874138
734.296875	7.112424
733.099609	167.114044
731.902344	16.311403
730.705078	20.909971
729.506836	104.248589
728.308594	-24.556206
727.110352	76.254311
725.911133	-24.056658
724.712891	151.017487
723.513672	9.247416
722.313477	26.996376
721.113281	-86.266533
719.914063	136.735840
718.712891	19.165541
717.512695	56.595787
716.311523	48.214382
715.110352	209.978622
713.909180	201.607208
712.707031	-26.919241
711.504883	93.407784
710.302734	-39.059788
709.099609	42.054226
707.896484	-14.053823
706.693359	77.962578
705.490234	32.818569
704.286133	48.669121
703.082031	51.490170
701.877930	58.696457
700.672852	111.608467
699.468750	77.556870
698.262695	156.602417
697.057617	-3.422507
695.851563	-35.132004
694.645508	117.866814
693.439453	21.071827
692.232422	6.876616
691.026367	-76.735687
689.818359	-97.324188
688.611328	-109.178741
687.403320	-62.409569
686.195313	-4.772487
684.987305	-105.403465
683.778320	-28.179768
682.569336	-26.801466
681.360352	-105.548882
680.151367	17.252640
678.941406	55.577579
677.731445	72.277496
676.521484	6.753232
675.310547	-17.573751
674.099609	-104.595085
672.888672	13.978295
671.677734	-49.134510
670.465820	41.344917
669.253906	-30.311293
668.041016	112.070496
666.829102	85.880646
665.616211	40.295826
664.403320	-65.709572
663.189453	122.024704
661.975586	5.312900
660.761719	-35.781925
659.547852	-76.836098
658.333008	-115.695564
657.118164	140.953354
655.903320	89.147873
654.688477	110.669022
653.472656	45.972076
652.256836	26.552702
651.040039	-59.647137
649.824219	-18.748716
648.607422	114.704071
647.389648	101.682808
646.172852	60.656139
644.955078	92.772400
643.737305	-23.609251
642.519531	156.819778
641.300781	132.829010
640.082031	181.874680
638.863281	54.578667
637.643555	13.209044
636.423828	31.915777
635.204102	93.465889
633.984375	-16.913118
632.763672	40.085686
631.542969	154.871429
630.322266	-67.441658
629.100586	-109.605202
627.878906	-27.521843
626.657227	122.954704
625.435547	90.931122
624.212891	52.274525
622.990234	45.546333
621.767578	-34.267708
620.543945	129.865509
619.320313	148.025558
618.096680	157.313446
616.873047	-28.501114
615.648438	-39.095264
614.423828	39.815254
613.199219	-189.701202
611.973633	-6.789316
610.748047	15.266345
609.522461	28.315460
608.296875	57.985229
607.070313	76.458771
605.843750	-20.943539
604.617188	-31.290958
