# Supplementary material for: Raman spectroscopy accurately differentiates mucosal healing from non-healing and biochemical changes following biological therapy in inflammatory bowel disease
Source: PLoS One. 2021 Jun 2;16(6):e0252210. doi: 10.1371/journal.pone.0252210 (PMC8172032; doi:10.1371/journal.pone.0252210)
Supplement: S5 Dataset — (ZIP) [file pone.0252210.s007.zip › CD Active inflammation/OC027 post treatment_base sub CR removed_92__X_-13590.8__Y_77156.8__Z_853.348__Time_1036.txt]

1714.774414	100.412933
1713.797852	257.305664
1712.820313	73.654732
1711.843750	-25.492447
1710.866211	2.573991
1709.888672	-19.091890
1708.911133	-69.030670
1707.933594	-34.710148
1706.955078	19.462475
1705.976563	10.499722
1704.998047	-80.310364
1704.019531	-30.754929
1703.040039	-12.260940
1702.061523	-5.996798
1701.082031	-60.206909
1700.101563	-89.281021
1699.122070	-18.298016
1698.141602	238.115662
1697.161133	121.313820
1696.180664	328.900513
1695.200195	302.344574
1694.218750	113.863953
1693.238281	268.275909
1692.256836	383.527161
1691.274414	312.847412
1690.292969	309.904785
1689.310547	414.589050
1688.328125	453.489532
1687.345703	586.626404
1686.363281	539.339355
1685.379883	548.918579
1684.396484	618.008301
1683.413086	637.329041
1682.429688	758.720520
1681.445313	747.742737
1680.461914	750.949646
1679.477539	643.170593
1678.493164	890.184998
1677.507813	959.620056
1676.523438	1003.242554
1675.538086	890.708435
1674.552734	1090.066650
1673.566406	1157.170654
1672.581055	1397.751099
1671.594727	1269.627441
1670.608398	1399.951904
1669.622070	1363.618286
1668.634766	1402.331177
1667.648438	1431.113403
1666.661133	1534.857178
1665.673828	1607.380615
1664.685547	1622.152466
1663.698242	1698.574463
1662.709961	1666.865723
1661.721680	1712.671875
1660.733398	1729.911743
1659.744141	1541.043335
1658.755859	1450.877441
1657.766602	1557.320068
1656.777344	1590.133423
1655.787109	1398.439453
1654.797852	1334.431396
1653.807617	1260.390747
1652.817383	1311.252686
1651.827148	1201.246338
1650.835938	954.262939
1649.844727	914.108765
1648.853516	943.177368
1647.862305	822.057190
1646.871094	743.721558
1645.878906	510.004059
1644.886719	606.958801
1643.894531	437.604156
1642.902344	366.413788
1641.910156	385.394531
1640.916992	407.397491
1639.923828	297.864166
1638.930664	178.201019
1637.936523	293.647186
1636.943359	232.752243
1635.949219	64.157173
1634.955078	159.495804
1633.960938	81.224861
1632.965820	61.253410
1631.970703	-79.549118
1630.975586	72.262482
1629.980469	-81.065704
1628.985352	-2.453522
1627.989258	-81.480835
1626.993164	-89.190880
1625.997070	105.865395
1625.000977	14.457449
1624.003906	62.655594
1623.007813	-7.229273
1622.010742	151.748535
1621.012695	-80.589821
1620.015625	241.579773
1619.017578	269.679504
1618.020508	255.928940
1617.021484	108.493134
1616.023438	142.352905
1615.025391	116.001389
1614.026367	-106.929413
1613.027344	-88.348610
1612.028320	-11.965078
1611.028320	-45.591995
1610.029297	-45.029884
1609.029297	31.630596
1608.029297	66.435272
1607.028320	185.133698
1606.028320	112.692085
1605.027344	249.805496
1604.026367	161.819595
1603.025391	-41.215828
1602.023438	132.649261
1601.022461	-20.499409
1600.020508	-199.689880
1599.018555	47.412964
1598.016602	-11.416944
1597.013672	42.183128
1596.010742	-92.364090
1595.007813	-41.371788
1594.004883	-246.363495
1593.001953	-137.928085
1591.998047	17.443150
1590.994141	94.420486
1589.990234	121.753731
1588.986328	10.763610
1587.981445	69.335030
1586.976563	266.050385
1585.971680	121.073502
1584.966797	356.682495
1583.961914	323.691254
1582.956055	332.341827
1581.950195	421.670013
1580.944336	401.492462
1579.938477	370.823151
1578.931641	433.804596
1577.924805	317.071869
1576.917969	379.842957
1575.911133	346.221100
1574.904297	294.297455
1573.896484	491.941040
1572.888672	249.984772
1571.880859	236.758850
1570.873047	322.169312
1569.864258	256.716400
1568.855469	243.111328
1567.846680	351.441071
1566.837891	231.078857
1565.829102	237.829102
1564.819336	265.195770
1563.809570	245.687637
1562.799805	436.175354
1561.790039	382.601471
1560.779297	334.077576
1559.768555	399.486511
1558.757813	189.929321
1557.747070	293.871338
1556.736328	299.133575
1555.724609	467.418030
1554.712891	166.672836
1553.701172	458.836395
1552.689453	463.330139
1551.676758	408.105286
1550.664063	404.466461
1549.651367	423.918884
1548.638672	244.000046
1547.625977	283.772491
1546.612305	413.820740
1545.598633	290.288696
1544.584961	257.058014
1543.571289	241.722305
1542.556641	308.851013
1541.541992	223.362167
1540.527344	129.953171
1539.512695	149.961670
1538.498047	56.182426
1537.482422	122.219452
1536.466797	48.695816
1535.451172	150.384079
1534.434570	66.135422
1533.418945	182.809433
1532.402344	105.884125
1531.385742	193.710602
1530.369141	41.653149
1529.351563	-10.096383
1528.334961	100.213753
1527.317383	27.429996
1526.299805	21.389267
1525.281250	94.915215
1524.263672	-122.594360
1523.245117	37.958038
1522.226563	-92.441078
1521.208008	39.301327
1520.188477	-4.074317
1519.168945	145.137161
1518.150391	19.075428
1517.129883	29.018234
1516.110352	43.876976
1515.089844	-141.827881
1514.070313	6.144827
1513.049805	17.764563
1512.028320	-11.912255
1511.007813	160.936584
1509.986328	61.533409
1508.964844	-12.393792
1507.943359	0.687868
1506.921875	-58.241871
1505.899414	82.579903
1504.876953	-53.661205
1503.854492	-54.252369
1502.832031	-55.053444
1501.808594	-81.682922
1500.786133	-57.287563
1499.762695	-281.448242
1498.739258	11.318107
1497.714844	-54.516747
1496.691406	53.460812
1495.666992	-143.210785
1494.642578	-97.043617
1493.617188	25.604507
1492.592773	109.670357
1491.567383	193.499207
1490.541992	241.328979
1489.516602	194.427444
1488.491211	226.537079
1487.464844	202.261200
1486.438477	325.888885
1485.412109	324.212555
1484.385742	301.943604
1483.358398	353.489532
1482.331055	560.441589
1481.303711	565.661133
1480.276367	550.311951
1479.249023	598.534241
1478.220703	883.588562
1477.192383	885.518250
1476.164063	928.050171
1475.135742	1092.666016
1474.106445	1071.153809
1473.077148	1186.981201
1472.047852	1350.975098
1471.018555	1542.747559
1469.989258	1591.814819
1468.958984	1709.391357
1467.928711	1897.991943
1466.898438	1941.445679
1465.868164	2040.677490
1464.836914	2198.183838
1463.805664	2286.889160
1462.774414	2545.650146
1461.743164	2486.685791
1460.710938	2397.143799
1459.679688	2566.507324
1458.647461	2720.447021
1457.615234	2559.526123
1456.582031	2591.388672
1455.549805	2711.937256
1454.516602	2855.149414
1453.483398	2785.213379
1452.449219	2928.151123
1451.416016	2898.603516
1450.381836	3038.750977
1449.347656	3092.618164
1448.313477	3148.918945
1447.279297	2984.802734
1446.244141	2964.986084
1445.208984	2796.315186
1444.173828	2880.640869
1443.138672	2354.128174
1442.102539	2594.234863
1441.066406	2321.288818
1440.030273	2293.682617
1438.994141	2051.154785
1437.958008	2053.857178
1436.920898	1899.828125
1435.883789	1634.664185
1434.846680	1561.547974
1433.808594	1410.130371
1432.771484	1304.211426
1431.733398	1114.996582
1430.695313	1036.887085
1429.657227	936.083862
1428.618164	878.179321
1427.579102	916.129700
1426.540039	898.580444
1425.500977	762.545532
1424.461914	593.800293
1423.421875	727.510742
1422.381836	694.887024
1421.341797	548.935303
1420.301758	347.654449
1419.260742	463.703674
1418.219727	363.236389
1417.178711	433.971069
1416.137695	388.955353
1415.096680	218.203613
1414.054688	165.752121
1413.012695	362.299927
1411.970703	133.928238
1410.928711	38.910145
1409.885742	147.511520
1408.842773	65.168976
1407.799805	98.457756
1406.756836	224.704575
1405.712891	97.346336
1404.668945	193.516113
1403.625000	367.507324
1402.581055	64.741333
1401.537109	140.979752
1400.492188	192.160645
1399.447266	220.823898
1398.402344	214.452225
1397.357422	295.890167
1396.311523	199.436340
1395.265625	401.254700
1394.219727	87.065155
1393.173828	86.144745
1392.126953	70.280602
1391.081055	239.773880
1390.034180	33.867249
1388.986328	185.951630
1387.939453	170.473999
1386.891602	47.546631
1385.843750	34.805973
1384.795898	-112.822807
1383.748047	-85.309570
1382.699219	-22.720089
1381.651367	39.971672
1380.602539	-17.156580
1379.552734	-24.202938
1378.503906	148.661514
1377.454102	66.942810
1376.404297	20.327812
1375.354492	-61.070183
1374.303711	-15.083837
1373.253906	-28.831003
1372.203125	64.777451
1371.152344	-1.072941
1370.100586	-168.960587
1369.049805	-47.550934
1367.998047	-10.770564
1366.946289	-135.771561
1365.894531	-11.532336
1364.841797	-68.967690
1363.789063	10.684267
1362.736328	33.212109
1361.683594	-28.717230
1360.630859	-18.321135
1359.577148	-5.295655
1358.523438	109.834030
1357.469727	145.517868
1356.415039	7.348228
1355.361328	160.157227
1354.306641	275.786652
1353.251953	292.172241
1352.197266	405.568939
1351.141602	218.645767
1350.085938	347.229004
1349.030273	537.970825
1347.974609	696.542053
1346.918945	728.697754
1345.862305	736.199829
1344.805664	962.082092
1343.749023	793.857788
1342.691406	886.124146
1341.634766	859.585022
1340.577148	1120.616943
1339.519531	953.193115
1338.460938	1055.944336
1337.403320	1030.085693
1336.344727	1036.587524
1335.286133	1142.258179
1334.226563	869.485840
1333.167969	1049.714355
1332.108398	970.348145
1331.048828	814.540100
1329.989258	829.556824
1328.928711	743.403320
1327.869141	659.941650
1326.808594	707.629211
1325.748047	866.625732
1324.686523	778.778503
1323.625977	851.632568
1322.564453	887.602600
1321.502930	973.092590
1320.440430	1034.046021
1319.378906	831.204590
1318.316406	1060.221436
1317.253906	1079.728271
1316.190430	830.693359
1315.127930	941.783752
1314.064453	850.940857
1313.000977	930.298340
1311.937500	938.366150
1310.873047	808.700256
1309.809570	959.930542
1308.745117	857.736145
1307.679688	706.535461
1306.615234	986.138062
1305.549805	845.153564
1304.484375	950.327332
1303.418945	910.555725
1302.353516	880.799438
1301.287109	979.020630
1300.220703	802.160278
1299.154297	996.488525
1298.087891	829.848694
1297.020508	913.907532
1295.954102	823.781738
1294.886719	711.762146
1293.818359	761.908264
1292.750977	674.794739
1291.682617	693.346985
1290.614258	547.735718
1289.545898	517.572510
1288.476563	700.831604
1287.407227	563.112854
1286.338867	621.612122
1285.268555	650.837036
1284.199219	807.544006
1283.128906	917.800964
1282.058594	829.855286
1280.988281	979.494141
1279.917969	791.518311
1278.846680	828.831543
1277.775391	736.627808
1276.704102	798.650330
1275.632813	877.887146
1274.560547	1089.209106
1273.488281	965.764832
1272.416016	913.349976
1271.343750	1058.934082
1270.270508	1067.812988
1269.197266	1113.426758
1268.124023	1220.160889
1267.050781	1234.216187
1265.977539	1311.813843
1264.903320	1067.475952
1263.829102	1133.092896
1262.753906	1301.199585
1261.679688	1269.422485
1260.604492	1269.443726
1259.529297	1335.352905
1258.454102	1342.854370
1257.378906	1291.983765
1256.302734	1345.940308
1255.226563	1239.269897
1254.150391	1227.658447
1253.073242	1371.885376
1251.997070	1185.227173
1250.919922	1251.709839
1249.841797	1352.288208
1248.764648	1365.354248
1247.686523	1361.469849
1246.608398	1374.663452
1245.530273	1327.166992
1244.452148	1376.922119
1243.373047	1312.564941
1242.293945	1272.572266
1241.214844	1208.370972
1240.135742	1246.186035
1239.055664	1245.209351
1237.975586	1132.676270
1236.895508	1253.085083
1235.815430	1252.228760
1234.734375	1246.563354
1233.654297	1262.742188
1232.573242	1215.941406
1231.491211	1018.975708
1230.410156	981.988647
1229.328125	1126.678955
1228.246094	971.089172
1227.163086	834.955505
1226.081055	870.722107
1224.998047	889.550720
1223.915039	838.225037
1222.832031	794.182800
1221.748047	735.660278
1220.664063	623.978271
1219.580078	621.105774
1218.496094	538.487305
1217.412109	586.353638
1216.327148	392.660278
1215.242188	496.059113
1214.157227	565.595825
1213.071289	579.571655
1211.985352	402.878326
1210.899414	532.645996
1209.813477	594.789551
1208.727539	647.229736
1207.640625	685.152954
1206.553711	561.520447
1205.466797	493.334564
1204.378906	772.102905
1203.291016	462.934296
1202.203125	271.867798
1201.115234	285.503418
1200.027344	185.940796
1198.938477	23.799732
1197.849609	22.891993
1196.760742	0.276227
1195.670898	1.666866
1194.582031	39.059071
1193.492188	52.333763
1192.401367	-33.004211
1191.311523	-36.676060
1190.220703	-1.974493
1189.129883	-10.596865
1188.039063	-100.937943
1186.947266	-128.891037
1185.856445	-308.135040
1184.764648	-48.221512
1183.671875	-98.004333
1182.580078	151.979263
1181.487305	13.265718
1180.394531	99.898720
1179.301758	167.222992
1178.208984	284.748840
1177.115234	212.844696
1176.021484	306.160675
1174.927734	291.562134
1173.833008	205.038925
1172.738281	257.292816
1171.643555	137.098938
1170.548828	146.059631
1169.454102	78.355370
1168.358398	194.733047
1167.262695	251.165558
1166.166992	82.740265
1165.070313	122.213112
1163.973633	18.177555
1162.876953	219.861679
1161.780273	175.321747
1160.683594	281.118927
1159.585938	269.764709
1158.488281	95.983643
1157.389648	241.922775
1156.291992	282.691589
1155.193359	380.560913
1154.094727	211.169067
1152.996094	206.229355
1151.896484	163.022278
1150.796875	41.059620
1149.697266	19.084156
1148.597656	80.353828
1147.498047	-41.914387
1146.397461	-30.931591
1145.296875	75.123924
1144.195313	-16.535276
1143.094727	-25.016567
1141.993164	-64.558723
1140.891602	-9.094731
1139.789063	55.713646
1138.687500	-31.788134
1137.584961	94.503128
1136.482422	104.165871
1135.379883	272.842407
1134.276367	372.422302
1133.172852	595.285339
1132.069336	525.908936
1130.964844	757.839111
1129.861328	794.946289
1128.756836	862.729980
1127.652344	849.697754
1126.546875	846.009583
1125.442383	908.558594
1124.336914	940.120728
1123.230469	703.754089
1122.125000	772.964355
1121.018555	839.627014
1119.912109	657.475037
1118.805664	487.099274
1117.699219	593.588013
1116.591797	534.234924
1115.484375	588.327393
1114.376953	746.326538
1113.268555	674.726379
1112.160156	655.030701
1111.051758	793.571716
1109.943359	683.778137
1108.833984	715.649109
1107.725586	782.802612
1106.616211	937.162415
1105.505859	852.849854
1104.396484	829.817139
1103.286133	1030.848389
1102.175781	1014.591431
1101.064453	1002.923767
1099.954102	1019.434692
1098.842773	757.587158
1097.731445	825.742432
1096.619141	1018.639282
1095.507813	888.534973
1094.395508	833.740356
1093.282227	814.167847
1092.169922	846.288391
1091.056641	828.835266
1089.943359	867.754761
1088.830078	915.951111
1087.716797	796.992310
1086.602539	889.634277
1085.488281	833.989868
1084.373047	738.292358
1083.258789	717.744019
1082.143555	821.626770
1081.028320	894.817749
1079.913086	723.619812
1078.796875	629.879272
1077.680664	571.296875
1076.564453	782.547607
1075.448242	580.634705
1074.331055	601.577148
1073.213867	645.873047
1072.096680	631.441711
1070.979492	607.555054
1069.861328	457.027313
1068.743164	615.792114
1067.625000	493.285461
1066.505859	583.886475
1065.386719	730.571106
1064.267578	577.463440
1063.148438	576.491943
1062.029297	456.117157
1060.909180	492.469055
1059.789063	439.866760
1058.667969	370.854736
1057.547852	318.192505
1056.426758	340.287567
1055.305664	409.058014
1054.183594	358.596069
1053.062500	427.240784
1051.940430	325.340851
1050.818359	438.231140
1049.695313	294.282166
1048.572266	227.372772
1047.449219	477.747162
1046.326172	501.735413
1045.203125	276.177429
1044.079102	92.659569
1042.955078	205.221054
1041.830078	189.543015
1040.706055	322.971497
1039.581055	262.999542
1038.456055	375.369080
1037.331055	341.013885
1036.205078	437.011108
1035.079102	472.465515
1033.953125	517.216187
1032.826172	475.888184
1031.700195	492.734833
1030.573242	437.512024
1029.445313	426.488525
1028.318359	250.512283
1027.190430	95.543930
1026.062500	84.684761
1024.934570	-49.211994
1023.805664	-122.656769
1022.676758	-70.690422
1021.547852	-148.657013
1020.418945	-177.822449
1019.289063	-102.557358
1018.159180	-122.352982
1017.029297	-151.358551
1015.898438	39.895771
1014.767578	184.775528
1013.636719	14.569435
1012.505859	115.509064
1011.375000	174.789352
1010.243164	278.095245
1009.111328	381.430115
1007.978516	496.358429
1006.846680	835.736877
1005.713867	1394.769531
1004.581055	2265.812988
1003.447266	2849.856689
1002.313477	2347.370117
1001.179688	1877.567383
1000.045898	1019.952148
998.912109	248.301651
997.777344	243.774750
996.642578	230.124649
995.506836	165.807159
994.372070	78.563538
993.236328	56.070248
992.100586	142.116165
990.963867	154.446472
989.828125	106.959648
988.691406	-101.725220
987.553711	-17.531502
986.416992	103.624504
985.279297	-3.172642
984.141602	9.962551
983.003906	-2.092539
981.865234	-27.811802
980.726563	-108.600746
979.587891	-16.656830
978.448242	-0.512758
977.309570	52.573990
976.169922	110.385460
975.030273	156.835083
973.889648	58.650787
972.749023	204.195831
971.608398	274.041504
970.467773	162.612473
969.326172	191.442749
968.184570	183.705353
967.042969	205.975250
965.901367	164.171082
964.758789	156.963928
963.616211	99.489883
962.473633	289.814880
961.330078	193.730438
960.186523	221.611252
959.042969	293.190094
957.899414	122.139137
956.754883	178.049072
955.610352	197.490036
954.465820	-32.364025
953.321289	156.825775
952.175781	291.213074
951.030273	272.489136
949.884766	224.241760
948.738281	130.489059
947.591797	379.807434
946.445313	144.783447
945.298828	234.460602
944.151367	404.230530
943.003906	354.912811
941.856445	337.777283
940.708008	428.117279
939.559570	237.955734
938.411133	458.707825
937.262695	446.923462
936.113281	341.858185
934.964844	382.938385
933.814453	604.251587
932.665039	490.710876
931.514648	158.734268
930.364258	271.224609
929.213867	183.490097
928.062500	221.201035
926.912109	161.228195
925.759766	117.415039
924.608398	187.558289
923.456055	64.555367
922.303711	66.863091
921.151367	192.118195
919.999023	90.242508
918.845703	29.510599
917.692383	7.618585
916.539063	194.865005
915.384766	91.592102
914.230469	-56.841656
913.076172	-130.125732
911.920898	-171.418137
910.766602	-55.992878
909.611328	68.638809
908.455078	-178.439423
907.299805	-112.410919
906.143555	-21.300882
904.987305	-197.408905
903.830078	-112.758186
902.673828	-138.947601
901.516602	-192.116684
900.359375	62.753414
899.201172	43.849751
898.042969	36.432953
896.884766	-56.772404
895.726563	87.674980
894.567383	64.914063
893.408203	128.212006
892.249023	-95.364624
891.088867	-29.490147
889.929688	47.786591
888.769531	-64.511635
887.608398	-93.073013
886.448242	97.453110
885.287109	19.495289
884.125977	158.289902
882.963867	114.458359
881.801758	118.128311
880.639648	99.375015
879.477539	161.891846
878.315430	165.907318
877.152344	109.214417
875.989258	201.312119
874.825195	320.504211
873.661133	338.433929
872.497070	142.633194
871.333008	190.043091
870.168945	179.030930
869.003906	222.100403
867.838867	170.791061
866.672852	49.905960
865.506836	99.967812
864.340820	168.054672
863.174805	415.896393
862.008789	358.235077
860.841797	437.642883
859.674805	350.946808
858.506836	504.501251
857.339844	498.708984
856.171875	506.433441
855.003906	594.932922
853.834961	748.461304
852.666016	610.527832
851.497070	569.056885
850.328125	597.089294
849.158203	533.291870
847.988281	402.352509
846.818359	193.118423
845.647461	416.033966
844.477539	135.288467
843.306641	194.776794
842.134766	88.708015
840.963867	163.816452
839.791992	68.957848
838.619141	97.078560
837.447266	-2.231962
836.274414	171.067963
835.101563	266.072968
833.928711	358.762787
832.754883	223.643066
831.581055	311.758820
830.407227	239.106445
829.232422	213.297501
828.058594	484.100952
826.883789	275.264069
825.708008	262.667511
824.533203	51.618240
823.357422	264.012756
822.181641	220.016815
821.004883	80.191132
819.828125	-37.384243
818.651367	261.334869
817.474609	150.268616
816.296875	255.021072
815.119141	110.450172
813.941406	295.032440
812.763672	74.703957
811.584961	154.509079
810.406250	123.029510
809.226563	22.570309
808.047852	70.878098
806.868164	-111.944565
805.688477	4.968435
804.507813	-9.276686
803.327148	-214.524841
802.146484	-180.160507
800.965820	-305.678925
799.784180	-151.810867
798.603516	-0.382908
797.420898	-130.700851
796.239258	20.365818
795.056641	-12.695464
793.874023	-12.662917
792.691406	42.586155
791.507813	82.160172
790.324219	57.360744
789.140625	-14.063097
787.956055	-21.439016
786.772461	205.510254
785.586914	113.725174
784.402344	158.903366
783.216797	155.268143
782.032227	189.034409
780.845703	286.706421
779.660156	328.934235
778.473633	287.056793
777.287109	251.655945
776.100586	198.444122
774.913086	184.819229
773.725586	193.097382
772.538086	210.027573
771.349609	138.572662
770.161133	170.613113
768.972656	376.614685
767.784180	282.636505
766.594727	547.678650
765.405273	226.496704
764.215820	330.339325
763.026367	337.097351
761.835938	491.178558
760.645508	594.414978
759.454102	446.632568
758.262695	622.116455
757.072266	694.005676
755.879883	594.227844
754.688477	624.036926
753.496094	506.455597
752.303711	445.914459
751.110352	492.898865
749.917969	396.985535
748.724609	524.931152
747.530273	406.855316
746.336914	600.325623
745.142578	446.944672
743.948242	473.383850
742.752930	335.233795
741.558594	339.548340
740.363281	466.507141
739.166992	279.946198
737.971680	310.274231
736.775391	255.080566
735.579102	296.183075
734.381836	330.623077
733.185547	277.424164
731.988281	359.858612
730.790039	334.994934
729.592773	349.458893
728.394531	359.494537
727.196289	247.055313
725.997070	346.645905
724.797852	284.455353
723.598633	307.472260
722.399414	387.248779
721.199219	364.345032
719.999023	452.786896
718.798828	222.525635
717.598633	365.520386
716.397461	362.296326
715.196289	304.567505
713.994141	277.422150
712.792969	252.502930
711.590820	157.890930
710.388672	246.410522
709.185547	263.051483
707.982422	225.295303
706.779297	63.506409
705.576172	117.389542
704.372070	86.446243
703.167969	-9.675416
701.963867	181.502991
700.759766	59.496876
699.554688	-1.460797
698.349609	31.201628
697.143555	-53.398220
695.938477	172.891754
694.732422	-54.829056
693.525391	23.931717
692.319336	94.107208
691.112305	18.946228
689.905273	-38.667622
688.697266	-165.534866
687.490234	-68.742401
686.282227	-97.626007
685.073242	-43.930439
683.865234	-26.947956
682.656250	-40.142509
681.447266	-109.495949
680.237305	-24.827864
679.028320	81.633202
677.818359	190.390961
676.607422	17.853556
675.397461	133.426361
674.186523	24.090902
672.975586	44.782337
671.763672	139.180908
670.551758	71.535675
669.339844	-49.951775
668.127930	157.303238
666.915039	243.624832
665.703125	-17.749142
664.489258	40.811161
663.276367	-6.320190
662.062500	80.559036
660.848633	76.879654
659.634766	-23.777914
658.419922	-44.453213
657.205078	12.625113
655.990234	50.356739
654.775391	66.587036
653.559570	54.854961
652.343750	47.480858
651.126953	25.061861
649.911133	-96.419609
648.694336	14.706609
647.477539	35.330315
646.259766	228.080826
645.041992	381.930084
643.824219	374.255096
642.606445	430.977295
641.387695	435.911407
640.168945	139.676086
638.950195	60.438774
637.730469	97.024025
636.511719	-57.906467
635.291016	-131.467239
634.071289	-181.746292
632.850586	-43.484074
631.629883	83.528290
630.409180	-17.480257
629.188477	-31.029549
627.966797	141.437180
626.745117	141.621307
625.522461	160.394455
624.300781	257.700714
623.078125	234.134033
621.854492	393.937592
620.631836	368.508545
619.408203	224.285828
618.184570	49.061512
616.960938	-20.228371
615.736328	-30.818899
614.511719	-40.593605
613.287109	74.425430
612.061523	6.108635
610.835938	-145.014450
609.610352	-45.524967
608.384766	116.247353
607.158203	0.427583
605.931641	8.696478
604.705078	66.113319
