# Supplementary material for: Raman spectroscopy accurately differentiates mucosal healing from non-healing and biochemical changes following biological therapy in inflammatory bowel disease
Source: PLoS One. 2021 Jun 2;16(6):e0252210. doi: 10.1371/journal.pone.0252210 (PMC8172032; doi:10.1371/journal.pone.0252210)
Supplement: S5 Dataset — (ZIP) [file pone.0252210.s007.zip › CD Active inflammation/OC004-1 pre-treatment_BL sub CR removed_13__X_-20744.8__Y_2015.08__Z_-579.421__Time_148.txt]

1714.767578	280.993042
1713.791016	-95.518532
1712.814453	-21.383280
1711.837891	-128.440399
1710.860352	-312.079346
1709.882813	167.588562
1708.905273	122.965691
1707.926758	183.937088
1706.949219	-80.702141
1705.970703	-71.003281
1704.992188	28.161642
1704.013672	58.789955
1703.034180	-40.687363
1702.054688	-109.607147
1701.075195	87.390831
1700.095703	17.928392
1699.116211	-202.857101
1698.135742	-222.078720
1697.155273	-208.200409
1696.174805	36.463711
1695.194336	175.161957
1694.212891	159.835739
1693.231445	-81.465797
1692.250000	44.017162
1691.268555	183.731857
1690.287109	249.605957
1689.304688	348.341187
1688.322266	437.270630
1687.339844	495.058105
1686.356445	47.146194
1685.374023	442.565918
1684.390625	422.935913
1683.407227	385.510284
1682.423828	372.898132
1681.439453	584.755066
1680.455078	813.293640
1679.470703	752.394348
1678.486328	553.921997
1677.501953	513.266968
1676.516602	680.821289
1675.531250	641.609802
1674.545898	972.698669
1673.560547	889.681335
1672.574219	972.136475
1671.588867	1129.656982
1670.602539	1473.693848
1669.615234	1305.649414
1668.628906	1491.481934
1667.641602	1598.201050
1666.654297	1365.780640
1665.666992	1683.316772
1664.679688	1332.797607
1663.691406	1794.563721
1662.703125	1811.219604
1661.714844	1666.706909
1660.726563	1581.108032
1659.738281	1890.898315
1658.749023	1734.776367
1657.759766	1902.362061
1656.770508	1765.831787
1655.781250	1807.221558
1654.791016	1904.623047
1653.800781	1764.263672
1652.810547	1301.624878
1651.820313	1506.198120
1650.829102	1605.295898
1649.838867	1220.916382
1648.847656	1090.852051
1647.856445	895.152588
1646.864258	734.241760
1645.873047	866.993896
1644.880859	521.984314
1643.888672	589.376526
1642.895508	451.135376
1641.903320	519.142578
1640.910156	479.220673
1639.916992	328.799896
1638.923828	210.373016
1637.930664	176.647751
1636.936523	346.188782
1635.942383	83.619179
1634.948242	53.303181
1633.954102	-113.779526
1632.958984	61.849270
1631.964844	266.582977
1630.969727	-197.361053
1629.973633	-210.789246
1628.978516	139.159790
1627.982422	-123.965073
1626.987305	-50.089966
1625.991211	-257.528412
1624.994141	84.816063
1623.998047	-117.039818
1623.000977	-92.662262
1622.003906	-5.118649
1621.006836	219.099686
1620.008789	-66.261856
1619.011719	186.930237
1618.013672	306.179749
1617.015625	152.452698
1616.016602	38.208134
1615.018555	-68.059128
1614.019531	-24.725092
1613.020508	320.225311
1612.021484	182.594925
1611.022461	45.042225
1610.022461	-37.406315
1609.022461	136.975708
1608.022461	397.728027
1607.022461	71.661987
1606.021484	-23.849726
1605.020508	152.931534
1604.019531	49.536278
1603.018555	158.116211
1602.017578	-47.354507
1601.015625	-158.623795
1600.013672	62.227489
1599.011719	-172.025345
1598.009766	129.639252
1597.006836	-363.411102
1596.003906	-153.449905
1595.000977	-6.359505
1593.998047	-436.631500
1592.995117	-449.017090
1591.991211	-35.964870
1590.987305	-132.167175
1589.983398	84.707161
1588.979492	40.473873
1587.974609	-87.337013
1586.969727	-142.198181
1585.964844	173.071671
1584.959961	-48.912403
1583.955078	23.558521
1582.949219	-94.360512
1581.943359	141.911774
1580.937500	-67.429016
1579.931641	46.051174
1578.924805	174.936981
1577.917969	368.677917
1576.911133	114.593124
1575.904297	-95.318413
1574.897461	-58.206043
1573.889648	90.534241
1572.881836	103.835701
1571.874023	-166.378372
1570.866211	150.682587
1569.857422	-104.205757
1568.848633	74.648804
1567.839844	162.341873
1566.831055	132.961365
1565.822266	287.722229
1564.812500	-268.951721
1563.802734	43.722935
1562.792969	86.250595
1561.783203	74.094704
1560.772461	-148.319336
1559.761719	119.179832
1558.750977	23.464178
1557.740234	204.886230
1556.729492	-186.590042
1555.717773	28.056038
1554.706055	133.626175
1553.694336	-123.563805
1552.682617	196.452408
1551.669922	-42.951374
1550.657227	-101.321907
1549.644531	75.553490
1548.631836	169.375885
1547.619141	247.430420
1546.605469	123.564980
1545.591797	578.560425
1544.578125	242.340820
1543.564453	198.027573
1542.549805	148.341232
1541.535156	28.735601
1540.520508	159.441742
1539.505859	47.216171
1538.490234	-83.252289
1537.475586	-66.766922
1536.459961	-24.712576
1535.444336	-16.411129
1534.427734	151.552353
1533.412109	267.692810
1532.395508	-121.664894
1531.378906	27.568567
1530.362305	444.503906
1529.344727	-61.180870
1528.328125	234.152481
1527.310547	281.950378
1526.292969	-23.157545
1525.274414	-29.782757
1524.256836	35.478291
1523.238281	77.346275
1522.219727	306.777924
1521.200195	-32.426544
1520.181641	101.429024
1519.162109	119.353241
1518.142578	-91.641563
1517.123047	92.968193
1516.103516	264.479584
1515.083008	104.405060
1514.062500	254.929657
1513.041992	222.946320
1512.021484	34.238613
1511.000977	-77.568008
1509.979492	-27.881575
1508.958008	-124.584381
1507.936523	127.367096
1506.914063	-151.705002
1505.892578	-184.703018
1504.870117	-181.981400
1503.847656	187.000351
1502.825195	-363.993347
1501.801758	-138.871277
1500.778320	-77.869827
1499.754883	-229.523300
1498.731445	-219.992950
1497.708008	-10.996625
1496.683594	-175.781464
1495.659180	-417.360413
1494.634766	-129.584045
1493.610352	-23.586170
1492.585938	49.015110
1491.560547	47.327724
1490.535156	-8.129369
1489.509766	212.226929
1488.483398	261.234833
1487.458008	105.853928
1486.431641	172.529022
1485.405273	190.578430
1484.377930	402.447510
1483.351563	226.346603
1482.324219	402.223816
1481.296875	667.200562
1480.269531	768.795593
1479.241211	740.233337
1478.213867	767.701355
1477.185547	922.465515
1476.157227	638.909363
1475.127930	869.880005
1474.099609	983.575439
1473.070313	1094.591064
1472.041016	1684.033325
1471.011719	1629.321411
1469.981445	1724.669434
1468.952148	1654.609863
1467.921875	1759.989624
1466.891602	1768.659302
1465.860352	1759.466064
1464.830078	2103.547607
1463.798828	2513.489258
1462.767578	2310.963867
1461.735352	2278.650391
1460.704102	2515.528564
1459.671875	2587.234375
1458.639648	2531.971924
1457.607422	2804.095947
1456.575195	2515.357422
1455.541992	2579.310303
1454.508789	2701.563232
1453.475586	2740.085693
1452.442383	3247.580078
1451.408203	2743.553467
1450.375000	3010.112061
1449.340820	3223.335205
1448.305664	3142.635986
1447.271484	3077.206543
1446.236328	3151.048096
1445.202148	3050.243652
1444.166016	3369.561523
1443.130859	2863.943848
1442.095703	2993.518799
1441.059570	3011.765625
1440.023438	2888.435059
1438.986328	2848.596680
1437.950195	2586.420410
1436.913086	2276.360596
1435.875977	2403.552734
1434.838867	2023.032471
1433.801758	1809.400146
1432.763672	1411.576660
1431.725586	1488.540894
1430.687500	1169.306885
1429.649414	1327.152466
1428.611328	826.582153
1427.572266	641.532776
1426.533203	633.140747
1425.494141	745.832092
1424.454102	520.778381
1423.415039	182.520477
1422.375000	444.084686
1421.334961	310.153564
1420.293945	460.908630
1419.253906	654.510986
1418.212891	392.469879
1417.171875	369.717438
1416.130859	399.906097
1415.088867	256.571075
1414.046875	105.847275
1413.004883	108.674049
1411.962891	222.215378
1410.920898	16.596130
1409.877930	155.418335
1408.834961	118.417702
1407.791992	-101.829872
1406.749023	107.565964
1405.706055	-401.108002
1404.662109	-254.296280
1403.618164	-17.086157
1402.574219	220.139084
1401.529297	111.161781
1400.484375	-7.682046
1399.440430	269.861084
1398.394531	-274.944244
1397.349609	-112.539642
1396.303711	385.695343
1395.258789	142.257690
1394.212891	-25.823488
1393.166016	-3.396282
1392.120117	29.185766
1391.073242	327.208282
1390.026367	-68.021706
1388.979492	-115.147774
1387.931641	273.150665
1386.884766	8.641536
1385.836914	-133.111023
1384.789063	115.341690
1383.740234	151.346024
1382.692383	337.428436
1381.643555	-61.082359
1380.594727	-107.080162
1379.544922	26.871601
1378.496094	-273.522186
1377.446289	-76.902603
1376.396484	-267.068451
1375.346680	52.013920
1374.296875	-190.202026
1373.246094	-117.927567
1372.195313	-60.503235
1371.144531	21.971598
1370.092773	-391.475739
1369.041992	25.251194
1367.990234	60.730366
1366.938477	190.995285
1365.886719	102.194435
1364.833984	-125.870926
1363.781250	188.976715
1362.728516	78.252899
1361.675781	209.082504
1360.623047	71.326721
1359.569336	120.299034
1358.515625	219.125259
1357.461914	131.598083
1356.408203	88.992592
1355.353516	558.446899
1354.298828	627.842041
1353.244141	314.821960
1352.189453	262.839447
1351.133789	489.089630
1350.078125	400.126587
1349.022461	343.609894
1347.966797	706.589722
1346.911133	814.039978
1345.854492	666.111511
1344.797852	820.902466
1343.741211	834.456848
1342.683594	897.701294
1341.626953	1080.018799
1340.569336	1205.395996
1339.511719	1102.973022
1338.453125	921.469849
1337.395508	1168.526123
1336.336914	1217.566772
1335.278320	1427.581055
1334.218750	1157.611450
1333.160156	1004.169556
1332.100586	979.519165
1331.041016	1039.078491
1329.981445	1205.043701
1328.920898	928.631409
1327.861328	953.949585
1326.800781	1053.483887
1325.740234	1004.899719
1324.678711	884.830261
1323.618164	1305.644043
1322.556641	1368.464233
1321.495117	1389.422485
1320.432617	1378.402466
1319.371094	1323.111206
1318.308594	1413.456177
1317.246094	1410.175781
1316.182617	1266.484131
1315.120117	1238.813965
1314.056641	1388.668945
1312.993164	1568.129028
1311.929688	1400.327271
1310.865234	1306.567871
1309.801758	1299.132202
1308.737305	1277.019043
1307.671875	1434.652832
1306.607422	1557.878540
1305.541992	1649.160522
1304.476563	1418.327393
1303.411133	1583.549316
1302.345703	1864.326660
1301.279297	1648.608643
1300.212891	1681.243286
1299.146484	1556.726807
1298.080078	1518.311279
1297.012695	1698.528320
1295.945313	1485.946411
1294.877930	1636.797852
1293.810547	1009.764404
1292.743164	1462.572632
1291.674805	1454.110229
1290.606445	1006.755310
1289.537109	1341.778442
1288.468750	1203.638794
1287.399414	1001.898865
1286.330078	1305.047852
1285.260742	1150.042847
1284.191406	1112.721680
1283.121094	977.523254
1282.050781	1327.153198
1280.980469	856.769836
1279.909180	699.849121
1278.838867	863.536560
1277.767578	880.438599
1276.696289	1110.127930
1275.624023	1007.254639
1274.552734	1207.569336
1273.480469	1261.202148
1272.408203	1121.836914
1271.335938	1429.581177
1270.262695	1109.583008
1269.189453	1063.219604
1268.116211	1295.187988
1267.042969	1202.492310
1265.968750	1187.937012
1264.894531	1173.410767
1263.820313	1268.665527
1262.746094	1519.957031
1261.671875	991.041199
1260.596680	1181.379028
1259.521484	1130.404053
1258.446289	1033.174683
1257.370117	1225.841675
1256.293945	661.092285
1255.218750	946.297302
1254.141602	1065.846191
1253.065430	1302.164063
1251.988281	983.640015
1250.911133	1086.076660
1249.833984	1117.938843
1248.756836	1290.804810
1247.678711	1174.305664
1246.600586	831.826111
1245.522461	914.703979
1244.444336	842.060608
1243.365234	1379.040894
1242.286133	1024.617310
1241.207031	1124.307495
1240.127930	1170.535645
1239.047852	731.395813
1237.967773	1073.618408
1236.887695	1107.623535
1235.807617	925.763062
1234.726563	983.969055
1233.645508	903.954346
1232.564453	1374.051392
1231.483398	1158.240845
1230.401367	714.788879
1229.319336	782.488525
1228.237305	1104.349976
1227.155273	767.598267
1226.072266	760.089172
1224.990234	655.762634
1223.907227	413.544800
1222.823242	717.969177
1221.740234	550.708496
1220.656250	661.473755
1219.572266	595.703186
1218.488281	752.217712
1217.403320	534.142517
1216.318359	453.785126
1215.233398	537.611084
1214.148438	341.288940
1213.063477	507.053802
1211.977539	424.118652
1210.891602	589.662537
1209.805664	668.233032
1208.718750	638.175842
1207.631836	967.310913
1206.544922	647.810852
1205.458008	660.957886
1204.371094	490.916931
1203.283203	258.242584
1202.195313	365.176971
1201.107422	289.000336
1200.018555	8.155910
1198.929688	54.680954
1197.840820	43.361710
1196.751953	19.943432
1195.663086	-111.770012
1194.573242	-130.495773
1193.483398	79.092979
1192.393555	60.177147
1191.302734	-239.966370
1190.211914	22.112562
1189.121094	166.300049
1188.030273	-33.051014
1186.939453	-429.263428
1185.847656	-186.915985
1184.755859	86.438072
1183.664063	6.899827
1182.571289	-106.277550
1181.479492	-313.004089
1180.386719	-11.444908
1179.292969	203.588928
1178.200195	126.076538
1177.106445	436.649414
1176.012695	69.087090
1174.918945	336.252655
1173.824219	2.211467
1172.730469	27.320515
1171.635742	61.892349
1170.540039	165.741150
1169.445313	80.480240
1168.349609	365.869141
1167.253906	318.672638
1166.158203	-307.118988
1165.061523	-0.598901
1163.965820	-38.387207
1162.869141	117.251610
1161.771484	-25.836777
1160.674805	131.940903
1159.577148	294.323761
1158.479492	427.903595
1157.381836	489.747070
1156.283203	553.848694
1155.184570	431.788879
1154.085938	350.237885
1152.987305	218.569260
1151.887695	253.716766
1150.789063	67.150230
1149.689453	-57.483986
1148.588867	-158.335892
1147.489258	-240.163681
1146.388672	173.184570
1145.288086	150.651443
1144.186523	-88.530663
1143.085938	95.843552
1141.984375	-283.724731
1140.882813	5.080477
1139.781250	241.367462
1138.678711	99.491501
1137.576172	-108.944000
1136.473633	31.921265
1135.371094	156.019897
1134.267578	313.224670
1133.164063	206.719376
1132.060547	36.096916
1130.957031	515.784119
1129.852539	935.850952
1128.748047	480.276459
1127.643555	904.766907
1126.538086	835.769104
1125.433594	600.801208
1124.328125	531.773254
1123.221680	422.416809
1122.116211	377.025787
1121.009766	746.074463
1119.903320	631.823853
1118.796875	453.648285
1117.690430	202.121521
1116.583008	532.768311
1115.475586	430.263947
1114.368164	332.483002
1113.259766	587.030212
1112.151367	432.403442
1111.042969	462.164764
1109.934570	260.280579
1108.825195	356.115448
1107.716797	820.359131
1106.606445	578.227051
1105.497070	458.948517
1104.387695	287.757263
1103.277344	657.013916
1102.166992	492.847595
1101.055664	637.714600
1099.945313	527.805176
1098.833984	507.495087
1097.721680	671.014648
1096.610352	579.927246
1095.498047	731.522766
1094.385742	739.336731
1093.273438	1060.349609
1092.161133	587.723328
1091.047852	736.732727
1089.934570	690.323608
1088.821289	876.859314
1087.707031	291.708282
1086.593750	671.080811
1085.479492	650.538086
1084.364258	771.029480
1083.250000	783.366699
1082.134766	901.419739
1081.019531	850.281067
1079.903320	486.791962
1078.788086	581.357971
1077.671875	718.128479
1076.555664	568.516174
1075.439453	775.640381
1074.322266	680.047546
1073.205078	225.675919
1072.087891	646.146606
1070.969727	367.834381
1069.852539	403.746094
1068.734375	545.095886
1067.615234	402.928986
1066.497070	483.373077
1065.377930	947.812561
1064.258789	419.472443
1063.139648	43.542351
1062.019531	711.428589
1060.900391	426.914734
1059.779297	156.580856
1058.659180	604.298401
1057.538086	415.958069
1056.417969	101.554138
1055.295898	443.934723
1054.174805	43.318371
1053.052734	-90.810028
1051.930664	450.024109
1050.808594	308.973236
1049.686523	515.818726
1048.563477	780.953735
1047.440430	161.844833
1046.317383	389.749908
1045.193359	400.743958
1044.069336	276.584320
1042.945313	159.550339
1041.821289	-73.869667
1040.696289	26.032412
1039.572266	160.914780
1038.447266	274.847961
1037.321289	90.802849
1036.195313	290.973694
1035.070313	-116.197617
1033.943359	258.576355
1032.817383	272.762024
1031.690430	340.506897
1030.563477	410.639496
1029.436523	-39.811028
1028.308594	186.254868
1027.181641	-191.713715
1026.052734	-16.626734
1024.924805	125.985977
1023.796875	-341.945984
1022.667969	-217.689896
1021.538086	-383.458618
1020.409180	-402.868774
1019.279297	-470.874359
1018.149414	-313.798645
1017.019531	26.475300
1015.889648	-312.420135
1014.758789	-92.577797
1013.627930	-248.030411
1012.497070	-127.657326
1011.365234	-169.322617
1010.233398	349.424957
1009.101563	113.496948
1007.969727	565.088135
1006.836914	535.375854
1005.704102	1511.961060
1004.571289	1963.298340
1003.438477	2359.076416
1002.304688	2373.419922
1001.170898	1775.525513
1000.037109	598.163574
998.902344	350.006317
997.767578	83.634094
996.632813	163.833206
995.498047	200.282425
994.362305	135.318283
993.226563	202.036209
992.090820	139.704712
990.955078	321.986816
989.818359	50.153046
988.681641	145.077438
987.544922	16.585012
986.407227	187.798157
985.269531	-126.909615
984.131836	168.915512
982.994141	-16.405521
981.855469	164.476669
980.716797	-11.246776
979.578125	-108.506958
978.439453	-28.459639
977.299805	254.061356
976.160156	5.543331
975.020508	251.469086
973.879883	387.135925
972.739258	217.349030
971.598633	511.762878
970.458008	172.426529
969.316406	283.372101
968.175781	194.748810
967.033203	-203.460236
965.891602	139.691650
964.749023	-5.695749
963.606445	131.194870
962.463867	488.267670
961.320313	11.049684
960.177734	333.935791
959.033203	381.919678
957.889648	407.141968
956.745117	345.499023
955.600586	-50.189243
954.456055	-49.575577
953.311523	-142.615524
952.166016	-212.576233
951.020508	56.154385
949.875000	343.214417
948.728516	175.368225
947.582031	-179.653488
946.435547	9.482515
945.289063	440.839935
944.141602	157.281174
942.994141	157.155304
941.846680	-20.876444
940.698242	66.077881
939.550781	82.413231
938.402344	616.734863
937.252930	286.571350
936.104492	264.539398
934.955078	477.469513
933.805664	79.652718
932.655273	281.432770
931.504883	111.947952
930.354492	361.747742
929.204102	299.631500
928.052734	117.040977
926.902344	-142.700577
925.750977	-67.702354
924.598633	-60.844440
923.446289	196.316925
922.294922	-62.640255
921.141602	-244.050369
919.989258	154.284775
918.835938	102.686844
917.682617	119.389839
916.529297	188.450516
915.375000	-80.700287
914.220703	-192.969650
913.066406	-66.771637
911.911133	-72.106857
910.756836	-9.269104
909.601563	-243.427460
908.445313	-407.071991
907.290039	9.764458
906.133789	-223.887451
904.977539	-174.109772
903.820313	104.534821
902.664063	-60.713924
901.506836	41.384216
900.348633	283.875977
899.191406	248.000488
898.033203	87.803070
896.875000	176.591431
895.716797	-236.603683
894.557617	245.794144
893.398438	56.729000
892.239258	139.016708
891.079102	361.425232
889.919922	321.789825
888.759766	94.822891
887.598633	-14.558162
886.438477	88.350662
885.277344	8.496371
884.115234	0.946734
882.954102	383.667023
881.791992	274.682648
880.629883	348.419159
879.467773	174.242874
878.304688	500.461182
877.141602	47.083424
875.978516	141.286407
874.815430	375.098511
873.651367	446.754974
872.487305	259.583252
871.323242	140.041336
870.158203	301.802032
868.993164	249.846909
867.828125	312.624237
866.663086	575.474792
865.497070	359.501160
864.331055	509.909332
863.165039	298.581177
861.998047	341.160217
860.832031	540.903259
859.664063	309.551483
858.497070	349.873444
857.329102	619.053650
856.161133	701.909485
854.993164	542.504395
853.825195	795.735840
852.656250	667.753113
851.487305	1028.391357
850.317383	521.721558
849.148438	1177.879761
847.978516	539.237915
846.808594	509.892700
845.637695	417.858765
844.466797	471.305176
843.295898	392.684143
842.125000	70.238914
840.953125	87.841476
839.781250	163.524338
838.609375	431.364807
837.437500	328.055481
836.264648	294.009186
835.091797	119.200142
833.917969	230.273605
832.745117	408.210297
831.571289	530.201843
830.397461	609.669983
829.222656	535.091980
828.047852	601.004883
826.873047	626.675781
825.698242	607.668518
824.522461	519.497437
823.346680	353.293762
822.170898	345.269928
820.995117	359.439301
819.818359	380.198761
818.641602	120.340134
817.463867	-10.386203
816.287109	205.998810
815.109375	46.205082
813.931641	151.071808
812.752930	22.302326
811.574219	33.554440
810.395508	-46.433510
809.216797	97.947983
808.037109	-213.273682
806.857422	-331.223328
805.677734	14.866880
804.498047	-198.766373
803.317383	-154.947372
802.136719	-140.112885
800.955078	-296.222046
799.774414	-135.212463
798.592773	-191.706055
797.411133	-135.230698
796.228516	-313.839447
795.045898	-259.823578
793.863281	-310.080597
792.680664	-311.713043
791.497070	-410.899078
790.313477	107.463249
789.129883	-133.677567
787.946289	244.716812
786.761719	14.458342
785.577148	-158.319046
784.391602	292.384003
783.207031	119.358360
782.021484	-60.349899
780.835938	318.907593
779.649414	331.155457
778.462891	38.491631
777.276367	163.138763
776.089844	274.346924
774.902344	-9.669966
773.714844	125.530571
772.527344	209.796494
771.338867	221.113129
770.151367	75.749207
768.962891	172.794235
767.773438	0.795372
766.584961	333.301544
765.395508	341.710419
764.205078	466.704224
763.015625	435.188202
761.825195	518.020630
760.634766	435.634277
759.443359	529.172485
758.252930	591.748657
757.061523	348.492126
755.869141	608.704712
754.677734	330.147278
753.485352	539.456482
752.292969	561.802734
751.100586	355.582397
749.907227	377.727661
748.713867	140.680969
747.520508	419.456055
746.326172	386.373840
745.131836	96.510033
743.937500	208.075867
742.743164	337.028717
741.547852	211.501968
740.352539	318.275116
739.156250	-166.766525
737.960938	198.375687
736.764648	267.559784
735.568359	-7.174406
734.371094	-19.154438
733.174805	224.880844
731.977539	-23.640503
730.779297	198.241348
729.582031	161.856461
728.383789	125.415909
727.185547	204.792450
725.986328	257.836243
724.787109	647.310852
723.587891	553.735168
722.388672	364.048096
721.188477	316.330231
719.988281	644.085754
718.788086	502.380615
717.587891	657.468262
716.386719	524.472290
715.185547	326.072845
713.983398	376.315521
712.782227	391.631592
711.580078	306.655396
710.377930	356.799683
709.174805	541.967407
707.971680	91.057693
706.768555	526.593628
705.565430	125.955742
704.361328	210.855484
703.157227	199.973251
701.953125	678.580139
700.748047	354.412903
699.543945	617.512329
698.338867	354.408936
697.132813	119.698044
695.926758	-6.235202
694.720703	82.985519
693.514648	-66.714714
692.308594	37.741432
691.101563	-9.784461
689.894531	-200.491638
688.686523	-241.354538
687.478516	277.544525
686.270508	277.891846
685.062500	-94.669388
683.854492	-304.415985
682.645508	-61.037609
681.436523	-51.736462
680.226563	76.764450
679.016602	6.012511
677.806641	-179.408478
676.596680	-260.764526
675.386719	-110.435036
674.175781	48.541916
672.963867	283.226135
671.752930	502.734039
670.541016	-363.267975
669.329102	107.195213
668.117188	-79.522705
666.904297	-136.439240
665.691406	-37.718857
664.478516	-213.266449
663.265625	53.991280
662.051758	131.215668
660.837891	-110.954437
659.623047	-195.432449
658.409180	-25.244875
657.194336	144.923264
655.979492	-70.907913
654.763672	54.028618
653.547852	-86.142410
652.332031	265.092621
651.116211	159.496918
649.899414	284.443451
648.682617	-19.142115
647.465820	-236.449081
646.249023	118.881660
645.031250	282.547485
643.813477	723.665344
642.594727	770.978577
641.376953	276.383362
640.158203	248.509506
638.939453	489.288239
637.719727	70.224098
636.500000	78.827255
635.280273	95.959618
634.060547	113.015694
632.839844	187.944611
631.619141	103.912247
630.398438	-35.981918
629.176758	-229.574326
627.955078	370.390747
626.733398	152.912903
625.511719	-19.614485
624.289063	137.829865
623.066406	489.996948
621.843750	179.767960
620.620117	362.073090
619.397461	364.148621
618.172852	186.082809
616.949219	223.976913
615.724609	-29.527708
614.500000	202.383224
613.275391	1.722902
612.050781	-194.986710
610.825195	61.201839
609.599609	-18.792788
608.373047	-56.524227
607.146484	-116.139877
605.919922	-248.926193
604.693359	-108.901260
