# Supplementary material for: Raman spectroscopy accurately differentiates mucosal healing from non-healing and biochemical changes following biological therapy in inflammatory bowel disease
Source: PLoS One. 2021 Jun 2;16(6):e0252210. doi: 10.1371/journal.pone.0252210 (PMC8172032; doi:10.1371/journal.pone.0252210)
Supplement: S5 Dataset — (ZIP) [file pone.0252210.s007.zip › CD Active inflammation/OC024 pre treatment-1_base sub CR removed_74__X_-32920.2__Y_21196.2__Z_-4919.57__Time_844.txt]

1714.716797	176.862198
1713.740234	-22.560635
1712.763672	205.798203
1711.787109	-160.730728
1710.809570	-17.223406
1709.832031	-7.264056
1708.854492	56.825367
1707.875977	-84.904625
1706.898438	-9.020876
1705.919922	21.814852
1704.941406	144.219788
1703.962891	-147.760681
1702.983398	-123.308342
1702.003906	-84.925858
1701.024414	-72.745583
1700.044922	-46.632607
1699.065430	129.760574
1698.084961	-70.293365
1697.104492	42.990479
1696.124023	25.871805
1695.143555	97.481140
1694.162109	-70.762115
1693.180664	-80.826500
1692.199219	123.239006
1691.217773	66.232834
1690.235352	41.809067
1689.253906	47.335667
1688.271484	226.751450
1687.289063	227.997971
1686.305664	323.081329
1685.323242	117.534851
1684.339844	88.475883
1683.356445	315.731537
1682.372070	386.266357
1681.388672	444.028290
1680.404297	307.938232
1679.419922	353.443298
1678.435547	343.582397
1677.451172	342.239990
1676.465820	407.902283
1675.480469	596.387695
1674.495117	583.249023
1673.509766	482.916077
1672.523438	781.744690
1671.537109	799.315247
1670.550781	788.161438
1669.564453	857.181274
1668.578125	910.732544
1667.590820	845.275452
1666.603516	891.794434
1665.616211	922.850098
1664.627930	781.917480
1663.640625	882.876587
1662.652344	984.235596
1661.664063	1046.237671
1660.675781	962.888245
1659.686523	1025.744385
1658.698242	1091.671143
1657.708984	882.526611
1656.719727	1086.994751
1655.729492	1114.396606
1654.740234	1139.562378
1653.750000	852.847473
1652.759766	995.261902
1651.768555	804.709167
1650.778320	712.483093
1649.787109	530.772766
1648.795898	685.222290
1647.804688	425.049316
1646.813477	479.773041
1645.821289	450.282349
1644.829102	439.637726
1643.836914	315.794861
1642.844727	260.974152
1641.851563	180.100845
1640.859375	337.071716
1639.866211	338.625610
1638.873047	287.731995
1637.878906	142.218719
1636.885742	-118.936905
1635.891602	23.578573
1634.897461	66.167076
1633.902344	-17.463617
1632.908203	-208.788544
1631.913086	-15.287946
1630.917969	-61.222115
1629.922852	-59.513245
1628.926758	-18.099728
1627.931641	-242.224579
1626.935547	28.521126
1625.939453	44.246151
1624.942383	-118.636383
1623.946289	-115.624985
1622.949219	139.892212
1621.952148	-32.839058
1620.955078	-3.023946
1619.958008	150.399048
1618.959961	209.382416
1617.961914	147.726974
1616.963867	25.879118
1615.965820	-40.661015
1614.966797	3.163329
1613.967773	-39.463673
1612.968750	1.975850
1611.969727	-3.678900
1610.970703	242.440643
1609.970703	40.389141
1608.970703	-12.115410
1607.970703	-148.335144
1606.970703	16.796986
1605.969727	126.947533
1604.968750	93.136101
1603.967773	109.140854
1602.966797	-141.718979
1601.965820	-5.196362
1600.963867	-33.472725
1599.961914	63.838688
1598.959961	-197.052963
1597.958008	-23.863256
1596.955078	76.103729
1595.952148	-85.239746
1594.949219	-228.206711
1593.946289	-141.260513
1592.943359	-56.956173
1591.939453	-45.780968
1590.935547	33.248924
1589.931641	-59.988708
1588.927734	78.997276
1587.922852	-29.888504
1586.917969	182.013855
1585.913086	117.429138
1584.908203	-25.359207
1583.903320	217.586655
1582.897461	371.797546
1581.891602	171.618484
1580.885742	44.401577
1579.879883	16.133829
1578.873047	201.293442
1577.866211	336.858734
1576.859375	14.315972
1575.852539	4.039160
1574.845703	-40.121010
1573.837891	-60.934292
1572.830078	126.176971
1571.822266	281.929932
1570.814453	55.501762
1569.805664	161.656891
1568.796875	65.050766
1567.788086	126.813950
1566.779297	113.148392
1565.769531	260.337006
1564.760742	-52.039974
1563.750977	-3.703614
1562.741211	228.697922
1561.730469	222.254105
1560.720703	57.508270
1559.709961	209.016144
1558.699219	217.768051
1557.688477	99.404152
1556.676758	97.554756
1555.666016	54.130058
1554.654297	96.055092
1553.642578	132.647354
1552.629883	233.802582
1551.618164	215.719421
1550.605469	244.077072
1549.592773	153.272995
1548.580078	251.179535
1547.566406	343.722443
1546.552734	322.317352
1545.540039	109.493874
1544.525391	173.125427
1543.511719	117.726631
1542.498047	199.108078
1541.483398	-1.215083
1540.468750	-38.937172
1539.453125	-30.337126
1538.438477	140.708374
1537.422852	-83.292175
1536.407227	48.667019
1535.391602	170.091171
1534.375977	12.792205
1533.359375	84.855949
1532.342773	89.705116
1531.326172	84.079567
1530.309570	129.823761
1529.292969	-51.306660
1528.275391	-16.190161
1527.257813	29.045330
1526.240234	20.034575
1525.222656	82.928993
1524.204102	215.102722
1523.185547	-49.144550
1522.166992	136.686478
1521.148438	83.111763
1520.128906	-160.871902
1519.110352	-9.047105
1518.090820	83.430923
1517.071289	-6.722727
1516.050781	-66.183495
1515.031250	-71.837952
1514.010742	-121.312057
1512.990234	-194.032440
1511.968750	92.444229
1510.948242	-149.975189
1509.926758	-56.368786
1508.905273	-178.422150
1507.883789	-167.226959
1506.862305	-35.689285
1505.839844	-50.484528
1504.817383	-9.045498
1503.794922	-98.453903
1502.772461	-126.493568
1501.749023	-41.988651
1500.726563	-62.646095
1499.703125	-78.332481
1498.678711	-66.013489
1497.655273	74.115662
1496.630859	-131.360138
1495.607422	-37.604263
1494.582031	-89.819695
1493.557617	-78.219917
1492.533203	38.044334
1491.507813	-180.686951
1490.482422	-46.843105
1489.457031	7.616858
1488.430664	171.738739
1487.405273	-111.195160
1486.378906	113.899902
1485.352539	134.577820
1484.325195	346.506134
1483.298828	259.727020
1482.271484	412.630096
1481.244141	208.314728
1480.216797	312.490173
1479.188477	490.422302
1478.161133	336.858459
1477.132813	547.617126
1476.104492	447.380432
1475.075195	639.975403
1474.046875	852.772339
1473.017578	820.958313
1471.988281	636.339783
1470.958984	978.485657
1469.928711	910.750977
1468.898438	1153.292236
1467.869141	1281.213623
1466.837891	1378.456787
1465.807617	1574.732544
1464.776367	1488.716919
1463.746094	1395.052368
1462.714844	1641.764648
1461.682617	1834.946655
1460.651367	1786.747437
1459.619141	1885.741943
1458.586914	1768.872559
1457.554688	1895.618652
1456.522461	1565.548950
1455.489258	1834.208618
1454.456055	2019.006958
1453.422852	2185.925293
1452.389648	2061.191650
1451.355469	2002.347168
1450.321289	1978.961426
1449.287109	1869.406494
1448.252930	1947.295166
1447.218750	2090.956299
1446.183594	1892.712891
1445.148438	2114.716064
1444.113281	1860.817871
1443.078125	1814.479248
1442.041992	1813.656738
1441.005859	1939.270020
1439.969727	1791.727173
1438.933594	1666.984619
1437.897461	1615.581421
1436.860352	1599.553101
1435.823242	1429.413208
1434.786133	1367.954468
1433.748047	1109.529785
1432.710938	1007.768982
1431.672852	888.370789
1430.634766	761.457947
1429.596680	773.383606
1428.557617	694.485168
1427.518555	368.469421
1426.479492	413.278290
1425.440430	503.464111
1424.401367	238.247131
1423.361328	152.067337
1422.321289	509.364716
1421.281250	521.454163
1420.241211	203.671173
1419.200195	142.856140
1418.159180	318.724243
1417.118164	263.018097
1416.077148	320.604248
1415.035156	109.023499
1413.994141	201.918060
1412.952148	148.962860
1411.910156	-24.592184
1410.867188	18.123915
1409.825195	-160.248123
1408.782227	-11.889465
1407.739258	93.762978
1406.695313	-255.129639
1405.652344	114.285728
1404.608398	139.691589
1403.564453	69.785423
1402.520508	115.401306
1401.475586	8.028721
1400.431641	61.307953
1399.386719	94.565651
1398.341797	165.491013
1397.295898	106.116699
1396.250977	177.171112
1395.205078	107.962868
1394.159180	149.084045
1393.112305	142.678864
1392.066406	26.211246
1391.019531	202.752090
1389.972656	201.616653
1388.925781	55.450077
1387.877930	34.511166
1386.831055	-158.884720
1385.783203	-97.053574
1384.735352	-2.648593
1383.686523	-75.658768
1382.638672	-103.542107
1381.589844	51.064743
1380.541016	-21.596422
1379.492188	85.691536
1378.442383	55.705589
1377.392578	50.806259
1376.342773	-78.765015
1375.292969	-118.341057
1374.243164	-77.956856
1373.192383	-30.003033
1372.141602	-99.151047
1371.090820	-80.895966
1370.039063	-32.629150
1368.988281	63.094318
1367.936523	-55.376389
1366.884766	95.343147
1365.833008	-227.047989
1364.780273	-43.752285
1363.727539	52.463840
1362.674805	-10.516085
1361.622070	-65.877899
1360.569336	60.511860
1359.515625	-14.493192
1358.461914	-69.444466
1357.408203	104.475952
1356.353516	-154.042114
1355.299805	164.211151
1354.245117	-31.835249
1353.190430	115.116066
1352.134766	177.691803
1351.080078	257.760773
1350.024414	270.897339
1348.968750	410.731293
1347.913086	374.470795
1346.856445	534.325989
1345.800781	443.757050
1344.744141	675.705627
1343.686523	679.602783
1342.629883	661.333618
1341.572266	549.033752
1340.514648	622.728210
1339.457031	599.924561
1338.399414	592.122681
1337.340820	614.162537
1336.282227	658.604431
1335.223633	661.089722
1334.165039	661.233337
1333.106445	770.354370
1332.046875	642.127991
1330.987305	556.125488
1329.926758	559.283142
1328.867188	762.777100
1327.806641	457.271301
1326.746094	396.610748
1325.685547	405.267517
1324.625000	732.609253
1323.563477	731.568665
1322.501953	708.442444
1321.440430	660.776672
1320.378906	771.168335
1319.316406	930.969482
1318.253906	831.872620
1317.191406	814.313354
1316.128906	917.680542
1315.065430	838.740662
1314.001953	769.814453
1312.938477	750.313110
1311.875000	935.372314
1310.811523	726.474426
1309.747070	731.973389
1308.682617	695.745728
1307.618164	718.712341
1306.552734	918.927429
1305.488281	983.884583
1304.422852	842.347839
1303.356445	954.232361
1302.291016	985.063110
1301.224609	558.863586
1300.159180	641.587952
1299.091797	881.602478
1298.025391	937.418030
1296.958984	760.041626
1295.891602	624.579041
1294.824219	695.454102
1293.755859	702.596863
1292.688477	790.800964
1291.620117	719.628479
1290.551758	516.161804
1289.483398	746.843750
1288.414063	592.675232
1287.344727	548.949219
1286.275391	603.339966
1285.206055	733.737427
1284.136719	604.562744
1283.066406	480.427551
1281.996094	576.755127
1280.925781	824.869080
1279.855469	610.483398
1278.784180	868.428650
1277.712891	580.910095
1276.641602	457.433746
1275.569336	737.478760
1274.498047	758.384216
1273.425781	728.033203
1272.353516	644.016113
1271.281250	794.599731
1270.208008	835.288818
1269.134766	1073.794678
1268.061523	946.100952
1266.988281	1118.707520
1265.914063	898.462341
1264.839844	924.755981
1263.765625	1012.066101
1262.691406	928.706177
1261.617188	862.500549
1260.541992	1181.467041
1259.466797	1176.252808
1258.391602	893.358093
1257.315430	1007.650330
1256.239258	919.816772
1255.163086	880.755737
1254.086914	926.942932
1253.010742	995.049133
1251.933594	990.170654
1250.856445	695.863647
1249.779297	953.766663
1248.701172	929.543457
1247.624023	1034.193604
1246.545898	859.335815
1245.467773	934.847168
1244.388672	954.473572
1243.310547	1000.826721
1242.231445	724.229492
1241.152344	928.443787
1240.072266	814.630554
1238.993164	1040.598633
1237.913086	902.571472
1236.833008	842.229797
1235.751953	682.497375
1234.671875	1007.723999
1233.590820	889.238647
1232.509766	889.548157
1231.427734	662.112549
1230.346680	701.223999
1229.264648	650.708496
1228.182617	607.471497
1227.100586	748.214233
1226.017578	540.385864
1224.934570	627.826416
1223.851563	736.984253
1222.768555	558.272583
1221.684570	640.765503
1220.601563	611.996826
1219.516602	322.192505
1218.432617	300.710815
1217.348633	387.924774
1216.263672	385.706329
1215.178711	385.874329
1214.093750	250.813736
1213.007813	28.886707
1211.921875	552.690552
1210.835938	325.899292
1209.750000	434.449799
1208.663086	446.450287
1207.577148	559.666687
1206.490234	472.720367
1205.402344	458.065674
1204.315430	272.303864
1203.227539	247.970154
1202.139648	286.215027
1201.051758	100.466644
1199.962891	121.772507
1198.875000	-42.302719
1197.786133	89.599098
1196.696289	-127.431816
1195.607422	90.898109
1194.517578	-27.567881
1193.427734	-136.426804
1192.337891	-31.388935
1191.247070	-171.563309
1190.157227	-117.144936
1189.066406	-113.256836
1187.974609	-121.446274
1186.883789	-86.486000
1185.791992	-109.218025
1184.700195	-244.799240
1183.608398	-63.699493
1182.515625	-31.472414
1181.423828	-68.878242
1180.331055	78.268822
1179.238281	232.463715
1178.144531	101.326477
1177.050781	44.445030
1175.957031	49.788193
1174.863281	-112.593132
1173.768555	84.168007
1172.674805	38.983612
1171.580078	154.084503
1170.484375	216.407242
1169.389648	283.402405
1168.293945	-118.485619
1167.198242	87.065361
1166.102539	139.439514
1165.005859	301.642120
1163.910156	251.018265
1162.813477	164.492172
1161.715820	149.566055
1160.619141	84.412704
1159.521484	253.156189
1158.423828	223.626419
1157.326172	115.270317
1156.227539	142.856506
1155.128906	306.295288
1154.030273	336.024963
1152.931641	170.149765
1151.832031	354.641266
1150.733398	233.928833
1149.632813	96.492722
1148.533203	-48.118176
1147.433594	2.520868
1146.333008	179.226868
1145.232422	22.508846
1144.130859	198.938629
1143.030273	87.305359
1141.928711	168.303375
1140.827148	-124.208229
1139.724609	96.890999
1138.623047	-38.768162
1137.520508	37.053013
1136.417969	167.395737
1135.314453	290.455475
1134.211914	54.749504
1133.108398	374.673309
1132.004883	302.666016
1130.900391	482.170929
1129.796875	540.494263
1128.692383	698.332642
1127.586914	471.781250
1126.482422	589.072571
1125.376953	801.043518
1124.271484	922.764954
1123.166016	705.491455
1122.060547	765.408386
1120.954102	491.247772
1119.847656	468.129608
1118.741211	579.881897
1117.633789	367.229797
1116.526367	708.317993
1115.418945	535.786133
1114.311523	474.419342
1113.204102	377.529266
1112.095703	658.871033
1110.987305	521.636780
1109.877930	476.544556
1108.769531	438.489716
1107.660156	570.438416
1106.550781	487.356659
1105.441406	477.428253
1104.331055	611.414001
1103.220703	525.797791
1102.110352	423.636505
1101.000000	618.664001
1099.888672	622.509094
1098.777344	513.115906
1097.666016	655.928284
1096.553711	350.842560
1095.442383	257.892639
1094.330078	600.699890
1093.217773	540.580933
1092.104492	635.823547
1090.991211	455.554138
1089.877930	618.912964
1088.764648	544.504211
1087.651367	477.136108
1086.537109	419.150269
1085.422852	596.270935
1084.308594	589.908081
1083.193359	449.537872
1082.078125	750.922974
1080.962891	659.828735
1079.847656	681.469971
1078.731445	590.351135
1077.615234	572.012329
1076.499023	483.240631
1075.382813	302.968567
1074.265625	552.037598
1073.148438	535.942078
1072.031250	339.280579
1070.914063	388.831482
1069.795898	210.991867
1068.677734	246.442780
1067.559570	220.951843
1066.440430	263.370270
1065.321289	500.104736
1064.202148	486.230591
1063.083008	498.098419
1061.962891	390.609344
1060.843750	538.165649
1059.723633	388.608459
1058.602539	517.372437
1057.482422	461.400909
1056.361328	106.283119
1055.239258	319.146179
1054.118164	295.973419
1052.996094	328.868774
1051.874023	455.162903
1050.751953	151.856888
1049.629883	63.435345
1048.506836	269.081726
1047.383789	213.366898
1046.260742	122.712875
1045.136719	127.725128
1044.012695	93.128700
1042.888672	-43.975616
1041.764648	226.802963
1040.639648	5.919648
1039.515625	64.678497
1038.389648	-37.240749
1037.264648	200.832138
1036.138672	57.115124
1035.012695	8.915019
1033.886719	295.793518
1032.760742	238.351303
1031.633789	197.257782
1030.506836	181.808777
1029.379883	154.799362
1028.251953	46.523010
1027.124023	-70.938446
1025.996094	-39.631786
1024.868164	-98.840141
1023.739258	-306.544250
1022.610352	-244.842224
1021.481445	28.068686
1020.352539	-323.150360
1019.222656	-356.376373
1018.092773	-104.285942
1016.962891	-234.764816
1015.832031	-70.746490
1014.702148	-45.753731
1013.571289	-80.929794
1012.439453	27.594584
1011.308594	173.211151
1010.176758	89.647194
1009.044922	17.784945
1007.912109	221.415955
1006.780273	549.981995
1005.647461	635.623047
1004.514648	1257.807861
1003.380859	1752.642578
1002.247070	1775.832031
1001.113281	1323.087036
999.979492	1002.343567
998.845703	259.174438
997.710938	163.031021
996.576172	0.091145
995.440430	-19.561903
994.305664	212.438080
993.169922	22.251356
992.033203	263.581726
990.897461	11.444098
989.760742	-9.917745
988.624023	190.119431
987.487305	-17.684370
986.350586	16.631027
985.212891	-252.980347
984.075195	113.214523
982.936523	-98.489357
981.798828	37.585953
980.660156	-79.399300
979.521484	-97.274200
978.381836	94.290710
977.242188	230.710175
976.102539	70.632507
974.962891	32.580940
973.823242	394.512299
972.682617	55.718338
971.541992	126.050522
970.400391	166.633774
969.259766	129.282669
968.118164	241.273849
966.976563	238.619217
965.833984	185.633469
964.691406	252.078217
963.548828	-23.029594
962.406250	29.960735
961.262695	101.402290
960.120117	101.918869
958.976563	281.266205
957.832031	41.537582
956.688477	186.753357
955.543945	57.330025
954.398438	232.513046
953.253906	334.533844
952.108398	269.651306
950.962891	246.110291
949.817383	46.655724
948.670898	-6.253992
947.524414	126.130409
946.377930	105.501907
945.231445	117.006584
944.083984	76.119720
942.936523	236.329147
941.789063	124.948746
940.640625	82.230392
939.493164	60.206650
938.343750	138.709793
937.195313	192.226379
936.045898	168.331451
934.897461	149.143341
933.747070	125.546318
932.597656	190.956955
931.447266	65.122910
930.296875	98.904182
929.146484	-15.198409
927.995117	-56.267231
926.843750	75.777916
925.692383	66.821518
924.541016	94.393486
923.388672	151.649002
922.236328	-122.957382
921.083984	-201.817749
919.931641	-89.617203
918.778320	-72.771652
917.625000	35.048843
916.470703	-161.376205
915.317383	-269.046295
914.163086	-174.520874
913.008789	-39.076027
911.853516	-221.222107
910.698242	-85.603699
909.542969	-6.636778
908.387695	-93.110435
907.231445	-38.897129
906.076172	-150.043106
904.918945	-29.929096
903.762695	22.268648
902.605469	-59.068485
901.448242	-140.272659
900.291016	-176.074631
899.133789	-98.621246
897.975586	-30.160622
896.817383	-15.932606
895.658203	235.822556
894.500000	-9.853492
893.340820	67.897110
892.180664	84.677490
891.021484	343.257324
889.861328	66.476219
888.701172	94.748848
887.541016	132.105789
886.379883	-13.313127
885.218750	-5.154949
884.057617	271.526794
882.895508	135.380829
881.734375	53.464783
880.572266	88.874687
879.409180	153.622482
878.247070	281.471588
877.083984	334.964478
875.920898	262.340210
874.756836	336.158783
873.592773	223.122009
872.428711	265.467224
871.264648	134.556717
870.100586	104.965652
868.935547	451.018585
867.770508	284.248322
866.604492	340.135681
865.438477	285.881348
864.272461	188.968658
863.106445	2.250050
861.940430	278.283051
860.773438	293.727234
859.606445	304.670898
858.438477	421.093872
857.271484	364.673950
856.103516	330.707794
854.934570	292.263611
853.766602	374.892365
852.597656	486.610321
851.428711	468.263794
850.259766	375.960083
849.089844	429.281555
847.919922	305.620392
846.750000	287.216919
845.579102	380.712860
844.408203	286.135437
843.237305	70.736641
842.066406	240.139633
840.894531	302.072083
839.722656	79.971558
838.550781	110.510109
837.377930	270.597961
836.206055	135.622330
835.033203	150.312653
833.859375	193.965927
832.686523	253.152451
831.512695	432.780121
830.337891	435.956604
829.164063	365.423553
827.989258	265.853302
826.814453	300.049652
825.639648	251.654831
824.463867	363.686218
823.288086	299.530060
822.112305	201.894119
820.935547	-40.562637
819.759766	140.096390
818.583008	86.814209
817.405273	35.687302
816.228516	35.660767
815.050781	86.704659
813.872070	-111.487694
812.694336	110.578369
811.515625	-256.700684
810.336914	11.756330
809.158203	-191.111603
807.978516	-36.317665
806.798828	-130.469650
805.619141	8.462508
804.438477	-274.584259
803.258789	30.543098
802.077148	-161.631561
800.896484	-78.753082
799.714844	-206.732712
798.534180	-22.126280
797.351563	-294.394135
796.169922	-205.398315
794.987305	-236.218506
793.804688	-154.168472
792.622070	-121.007210
791.438477	-41.483456
790.254883	-68.380096
789.071289	132.568588
787.886719	-71.615669
786.702148	120.143280
785.517578	97.161247
784.333008	40.900623
783.147461	37.598015
781.961914	180.037415
780.776367	178.668854
779.590820	49.057663
778.404297	85.024483
777.217773	14.872693
776.030273	233.810638
774.843750	167.836456
773.656250	51.031761
772.467773	97.403679
771.280273	-50.430569
770.091797	13.357451
768.903320	244.533508
767.714844	-18.153315
766.525391	199.488876
765.335938	2.811414
764.146484	116.637932
762.956055	177.471939
761.765625	163.341141
760.575195	287.765808
759.384766	319.634430
758.193359	333.804199
757.001953	314.895325
755.810547	324.494965
754.618164	496.667389
753.425781	319.273621
752.233398	260.530945
751.041016	91.922394
749.847656	193.433350
748.654297	70.898148
747.460938	238.095978
746.266602	385.410858
745.072266	330.765411
743.877930	170.817062
742.683594	98.617836
741.488281	271.959198
740.292969	379.430298
739.097656	280.837311
737.901367	-17.099394
736.705078	39.912766
735.508789	59.657734
734.311523	129.734940
733.115234	-113.217041
731.917969	114.414993
730.719727	116.606636
729.522461	59.753464
728.324219	86.034286
727.125977	260.982452
725.926758	53.380398
724.727539	119.048645
723.528320	47.088009
722.329102	110.617867
721.128906	145.774414
719.928711	311.950378
718.728516	6.663581
717.528320	85.627197
716.327148	230.065475
715.125977	346.153168
713.923828	67.583374
712.722656	190.352341
711.520508	132.248413
710.317383	172.318726
709.115234	345.354889
707.912109	167.754852
706.708984	105.750160
705.505859	-110.678940
704.301758	-215.892944
703.097656	151.244415
701.893555	70.192551
700.688477	232.901459
699.483398	47.758717
698.278320	-65.421242
697.073242	-91.470612
695.867188	-26.101673
694.661133	-75.751221
693.455078	-18.804762
692.248047	53.470509
691.041016	-108.582932
689.833984	24.766890
688.626953	49.724358
687.418945	-72.678406
686.210938	-95.091705
685.002930	-93.475105
683.793945	-28.820429
682.584961	-191.594757
681.375977	-280.451050
680.166992	-158.963562
678.957031	-284.261688
677.747070	-34.733578
676.537109	-51.424366
675.326172	72.742645
674.115234	-53.981758
672.904297	31.516003
671.692383	-12.628860
670.481445	25.566113
669.269531	143.885239
668.056641	188.817261
666.844727	48.039455
665.631836	160.219818
664.417969	121.298302
663.205078	253.096085
661.991211	2.849112
660.777344	-188.901901
659.563477	225.864807
658.348633	-95.097580
657.133789	218.254944
655.918945	251.211243
654.703125	-30.535460
653.488281	108.159630
652.272461	-80.706505
651.055664	107.524467
649.839844	99.660416
648.623047	5.647521
647.405273	141.985672
646.188477	185.643784
644.970703	186.164139
643.752930	236.056229
642.535156	98.675827
641.316406	285.902252
640.097656	109.545227
638.878906	-54.043274
637.659180	-69.520638
636.439453	-166.894241
635.219727	-43.294811
634.000000	-25.301758
632.779297	86.782005
631.558594	11.680314
630.337891	202.260239
629.116211	117.671944
627.894531	32.602020
626.672852	71.383148
625.451172	199.583527
624.228516	74.152931
623.005859	325.228424
621.783203	305.493622
620.559570	295.671814
619.336914	248.594040
618.112305	166.361328
616.888672	143.127777
615.664063	-13.812009
614.439453	-47.690701
613.214844	2.839882
611.989258	37.137802
610.764648	-158.641144
609.538086	20.474991
608.312500	89.077103
607.085938	-128.056519
605.859375	39.920322
604.632813	-92.856575
