# Supplementary material for: Raman spectroscopy accurately differentiates mucosal healing from non-healing and biochemical changes following biological therapy in inflammatory bowel disease
Source: PLoS One. 2021 Jun 2;16(6):e0252210. doi: 10.1371/journal.pone.0252210 (PMC8172032; doi:10.1371/journal.pone.0252210)
Supplement: S5 Dataset — (ZIP) [file pone.0252210.s007.zip › CD Active inflammation/OC042-1 pre treatment_sub base cr removed_60__X_-19024.7__Y_75100.5__Z_1033.6__Time_686.txt]

1714.774414	-72.825706
1713.797852	36.842339
1712.820313	186.305511
1711.843750	146.271027
1710.866211	141.946777
1709.888672	-365.399628
1708.911133	95.759956
1707.933594	67.289658
1706.955078	58.383972
1705.976563	-217.464310
1704.998047	-128.232605
1704.019531	44.763813
1703.040039	-124.095222
1702.061523	-75.303024
1701.082031	-71.258446
1700.101563	-218.908798
1699.122070	118.273315
1698.141602	65.755371
1697.161133	19.366974
1696.180664	112.685974
1695.200195	-92.477287
1694.218750	-139.288101
1693.238281	-1.079540
1692.256836	204.478943
1691.274414	218.448135
1690.292969	283.844269
1689.310547	477.908661
1688.328125	277.835663
1687.345703	438.496674
1686.363281	391.806061
1685.379883	550.980286
1684.396484	524.195557
1683.413086	53.157482
1682.429688	467.231781
1681.445313	442.327118
1680.461914	535.214478
1679.477539	801.639099
1678.493164	517.685730
1677.507813	441.931702
1676.523438	699.305420
1675.538086	983.689880
1674.552734	1018.587646
1673.566406	1194.869385
1672.581055	1060.711060
1671.594727	1415.994751
1670.608398	1346.628784
1669.622070	1439.809692
1668.634766	1706.018677
1667.648438	1385.973389
1666.661133	1852.115845
1665.673828	1503.942139
1664.685547	1469.407959
1663.698242	1647.557739
1662.709961	1582.114502
1661.721680	1710.680176
1660.733398	1829.029663
1659.744141	1974.240601
1658.755859	1868.157227
1657.766602	1638.033203
1656.777344	1757.971924
1655.787109	1518.183838
1654.797852	1474.793213
1653.807617	1677.900879
1652.817383	1389.192871
1651.827148	1243.827393
1650.835938	982.514954
1649.844727	1046.891602
1648.853516	1040.221313
1647.862305	870.045166
1646.871094	483.617371
1645.878906	573.175659
1644.886719	670.944580
1643.894531	275.213531
1642.902344	275.953705
1641.910156	50.015144
1640.916992	-62.077461
1639.923828	-2.347047
1638.930664	368.873047
1637.936523	181.145523
1636.943359	130.876617
1635.949219	-166.890549
1634.955078	33.794498
1633.960938	76.559624
1632.965820	-25.343430
1631.970703	-132.232361
1630.975586	-191.451859
1629.980469	-203.041824
1628.985352	-72.292137
1627.989258	40.179222
1626.993164	-197.073303
1625.997070	13.088312
1625.000977	183.903702
1624.003906	157.650391
1623.007813	79.029762
1622.010742	266.007843
1621.012695	274.410950
1620.015625	188.422012
1619.017578	131.500381
1618.020508	-11.878554
1617.021484	-29.079021
1616.023438	56.223900
1615.025391	-23.679077
1614.026367	-98.184151
1613.027344	-9.937747
1612.028320	170.157928
1611.028320	64.529442
1610.029297	14.099799
1609.029297	210.089340
1608.029297	-162.404510
1607.028320	33.705597
1606.028320	292.668304
1605.027344	111.749802
1604.026367	-29.757257
1603.025391	226.634109
1602.023438	40.802902
1601.022461	51.298134
1600.020508	1.679974
1599.018555	-115.852753
1598.016602	-47.693600
1597.013672	-120.668106
1596.010742	-264.128204
1595.007813	-135.814911
1594.004883	-357.518005
1593.001953	-119.529182
1591.998047	34.818653
1590.994141	-238.949310
1589.990234	-74.194885
1588.986328	-253.895020
1587.981445	124.668396
1586.976563	54.509048
1585.971680	401.531036
1584.966797	203.581848
1583.961914	388.800110
1582.956055	-35.802868
1581.950195	409.828003
1580.944336	60.868587
1579.938477	58.344498
1578.931641	-160.305084
1577.924805	32.334656
1576.917969	248.262146
1575.911133	-188.971390
1574.904297	-9.609572
1573.896484	-59.240456
1572.888672	-51.710407
1571.880859	85.721519
1570.873047	74.890091
1569.864258	-16.562260
1568.855469	286.805695
1567.846680	156.239075
1566.837891	93.158844
1565.829102	94.923553
1564.819336	-20.203327
1563.809570	243.491608
1562.799805	76.314354
1561.790039	80.307312
1560.779297	125.685051
1559.768555	-28.693901
1558.757813	24.263826
1557.747070	595.413391
1556.736328	88.342453
1555.724609	16.570118
1554.712891	45.725227
1553.701172	51.452274
1552.689453	72.595032
1551.676758	-30.634197
1550.664063	88.603096
1549.651367	277.521973
1548.638672	75.663712
1547.625977	279.776733
1546.612305	256.143433
1545.598633	312.525024
1544.584961	123.238457
1543.571289	282.719910
1542.556641	46.751530
1541.541992	61.273029
1540.527344	73.072311
1539.512695	48.587734
1538.498047	147.869064
1537.482422	-134.952271
1536.466797	98.193306
1535.451172	331.099854
1534.434570	357.449402
1533.418945	112.939964
1532.402344	574.674622
1531.385742	438.167236
1530.369141	469.053986
1529.351563	667.215820
1528.334961	826.528015
1527.317383	941.838806
1526.299805	742.877930
1525.281250	577.303223
1524.263672	671.571472
1523.245117	657.582764
1522.226563	733.481567
1521.208008	726.906616
1520.188477	488.775116
1519.168945	756.997864
1518.150391	988.993835
1517.129883	812.170593
1516.110352	447.761780
1515.089844	679.204773
1514.070313	314.688049
1513.049805	455.916321
1512.028320	409.551697
1511.007813	322.020020
1509.986328	257.456848
1508.964844	172.255219
1507.943359	-77.181831
1506.921875	78.451096
1505.899414	51.857342
1504.876953	-256.782257
1503.854492	-27.343781
1502.832031	-210.588013
1501.808594	-242.798264
1500.786133	-62.580864
1499.762695	-136.046402
1498.739258	-265.927063
1497.714844	34.013088
1496.691406	-288.004974
1495.666992	78.049973
1494.642578	-200.647354
1493.617188	-42.152363
1492.592773	-55.108150
1491.567383	54.470783
1490.541992	-25.208946
1489.516602	-115.198586
1488.491211	11.827611
1487.464844	72.263039
1486.438477	216.803192
1485.412109	31.891123
1484.385742	40.887886
1483.358398	399.288177
1482.331055	178.375916
1481.303711	248.178329
1480.276367	343.339783
1479.249023	665.231262
1478.220703	466.927246
1477.192383	627.890076
1476.164063	1015.412659
1475.135742	979.860352
1474.106445	974.762390
1473.077148	1038.306152
1472.047852	1358.814209
1471.018555	1386.431030
1469.989258	1551.338501
1468.958984	1476.948486
1467.928711	1570.355225
1466.898438	1772.972900
1465.868164	1896.612549
1464.836914	2106.511719
1463.805664	2257.798584
1462.774414	2332.725098
1461.743164	2067.188232
1460.710938	2060.695068
1459.679688	2219.179932
1458.647461	2461.275391
1457.615234	2632.141602
1456.582031	2878.968750
1455.549805	2598.011719
1454.516602	2547.885986
1453.483398	2649.864258
1452.449219	2967.205811
1451.416016	2635.534912
1450.381836	2899.428955
1449.347656	2813.542725
1448.313477	2917.618652
1447.279297	2998.817627
1446.244141	2697.611084
1445.208984	2910.350830
1444.173828	2778.781494
1443.138672	2525.782715
1442.102539	2799.019287
1441.066406	2551.104980
1440.030273	2262.815430
1438.994141	2348.780518
1437.958008	2040.395142
1436.920898	2093.463135
1435.883789	2080.804688
1434.846680	2080.768555
1433.808594	1461.990356
1432.771484	1732.227661
1431.733398	1353.581421
1430.695313	697.485596
1429.657227	672.471985
1428.618164	662.586426
1427.579102	771.251160
1426.540039	582.332031
1425.500977	479.220184
1424.461914	353.480682
1423.421875	260.548157
1422.381836	419.620026
1421.341797	-38.484737
1420.301758	85.369148
1419.260742	438.298035
1418.219727	58.577374
1417.178711	177.363922
1416.137695	142.644516
1415.096680	-30.383049
1414.054688	151.311768
1413.012695	28.705339
1411.970703	-41.008530
1410.928711	-70.430946
1409.885742	73.582092
1408.842773	117.086761
1407.799805	-5.158720
1406.756836	216.760086
1405.712891	-8.303631
1404.668945	-44.940495
1403.625000	28.929907
1402.581055	87.778587
1401.537109	-79.109001
1400.492188	-110.438019
1399.447266	292.130157
1398.402344	-100.132721
1397.357422	91.865303
1396.311523	281.333405
1395.265625	-97.933151
1394.219727	66.610687
1393.173828	283.757996
1392.126953	150.347107
1391.081055	-190.671341
1390.034180	-123.525063
1388.986328	198.893677
1387.939453	448.739929
1386.891602	193.327530
1385.843750	-124.389137
1384.795898	-19.359409
1383.748047	-56.745514
1382.699219	-171.495575
1381.651367	-141.161011
1380.602539	-160.708176
1379.552734	102.048584
1378.503906	-109.575737
1377.454102	-148.769547
1376.404297	-45.569931
1375.354492	-42.108124
1374.303711	-133.343277
1373.253906	84.872253
1372.203125	-123.307106
1371.152344	-7.175056
1370.100586	221.180695
1369.049805	-38.851128
1367.998047	20.249994
1366.946289	116.816673
1365.894531	-18.132227
1364.841797	38.812157
1363.789063	-58.473122
1362.736328	-90.871651
1361.683594	-13.638152
1360.630859	28.873005
1359.577148	-102.614365
1358.523438	226.121658
1357.469727	154.595718
1356.415039	78.256577
1355.361328	76.660889
1354.306641	306.250153
1353.251953	453.915314
1352.197266	350.838867
1351.141602	364.632111
1350.085938	867.591736
1349.030273	603.603271
1347.974609	965.157471
1346.918945	627.137878
1345.862305	1026.021606
1344.805664	713.219543
1343.749023	787.449097
1342.691406	983.236511
1341.634766	928.823669
1340.577148	1256.110474
1339.519531	887.377930
1338.460938	925.084534
1337.403320	920.853577
1336.344727	842.503967
1335.286133	821.265320
1334.226563	978.328796
1333.167969	801.535156
1332.108398	951.428955
1331.048828	317.567139
1329.989258	675.477051
1328.928711	1021.016479
1327.869141	654.901428
1326.808594	993.197327
1325.748047	837.499146
1324.686523	637.565613
1323.625977	966.240173
1322.564453	904.907715
1321.502930	1250.959351
1320.440430	1256.511719
1319.378906	988.412720
1318.316406	1065.852905
1317.253906	1084.238403
1316.190430	1006.617798
1315.127930	690.120911
1314.064453	1012.115173
1313.000977	1070.519531
1311.937500	1099.495361
1310.873047	904.511963
1309.809570	818.099731
1308.745117	1248.771851
1307.679688	1320.106079
1306.615234	1275.928955
1305.549805	1057.264038
1304.484375	1141.335571
1303.418945	1082.910278
1302.353516	1218.856079
1301.287109	1200.047607
1300.220703	1176.475708
1299.154297	1457.680420
1298.087891	1201.020020
1297.020508	787.451172
1295.954102	951.139160
1294.886719	1043.709595
1293.818359	1030.851196
1292.750977	1138.359009
1291.682617	735.752014
1290.614258	760.162292
1289.545898	801.858154
1288.476563	897.589966
1287.407227	787.548096
1286.338867	888.408569
1285.268555	543.502625
1284.199219	862.593689
1283.128906	794.788452
1282.058594	866.674866
1280.988281	654.739624
1279.917969	724.422424
1278.846680	936.082214
1277.775391	817.569885
1276.704102	848.393555
1275.632813	825.531921
1274.560547	993.443787
1273.488281	660.422974
1272.416016	1129.036011
1271.343750	1123.667969
1270.270508	1255.166260
1269.197266	1079.068604
1268.124023	1157.021484
1267.050781	1325.341309
1265.977539	1196.004883
1264.903320	1027.787720
1263.829102	1242.652710
1262.753906	1191.727417
1261.679688	872.754639
1260.604492	1129.218140
1259.529297	1166.345825
1258.454102	867.336670
1257.378906	1070.303955
1256.302734	1295.176514
1255.226563	1210.829956
1254.150391	1596.379639
1253.073242	857.521912
1251.997070	1381.814697
1250.919922	1035.105957
1249.841797	1352.546387
1248.764648	1212.806519
1247.686523	1146.117798
1246.608398	700.386719
1245.530273	1093.200806
1244.452148	1245.403809
1243.373047	1417.020508
1242.293945	1005.846008
1241.214844	1007.612366
1240.135742	652.635742
1239.055664	720.093811
1237.975586	911.294739
1236.895508	973.904358
1235.815430	949.227051
1234.734375	1043.395630
1233.654297	853.964050
1232.573242	1008.768555
1231.491211	758.922180
1230.410156	921.009949
1229.328125	862.670959
1228.246094	857.652710
1227.163086	661.422119
1226.081055	712.159668
1224.998047	704.821167
1223.915039	649.120667
1222.832031	581.368530
1221.748047	487.059204
1220.664063	474.998505
1219.580078	392.858154
1218.496094	139.196442
1217.412109	267.360870
1216.327148	98.381104
1215.242188	431.756378
1214.157227	455.955231
1213.071289	386.001556
1211.985352	287.115265
1210.899414	509.147797
1209.813477	726.245483
1208.727539	251.111313
1207.640625	323.480133
1206.553711	656.132568
1205.466797	378.896545
1204.378906	287.290222
1203.291016	345.051239
1202.203125	75.224472
1201.115234	164.257187
1200.027344	82.305664
1198.938477	26.831268
1197.849609	108.503517
1196.760742	-322.304474
1195.670898	-65.088379
1194.582031	-77.339012
1193.492188	-34.332935
1192.401367	-20.232208
1191.311523	-253.687546
1190.220703	17.428659
1189.129883	-74.311348
1188.039063	-223.694412
1186.947266	-217.007324
1185.856445	-263.181519
1184.764648	36.175915
1183.671875	-74.926956
1182.580078	-198.028656
1181.487305	-222.810638
1180.394531	54.454170
1179.301758	204.490891
1178.208984	-163.256638
1177.115234	101.635582
1176.021484	-167.843323
1174.927734	271.627563
1173.833008	198.431091
1172.738281	182.648514
1171.643555	150.048065
1170.548828	275.312134
1169.454102	180.361420
1168.358398	171.475113
1167.262695	184.035675
1166.166992	261.059601
1165.070313	158.708832
1163.973633	417.147369
1162.876953	672.997253
1161.780273	482.007599
1160.683594	785.322021
1159.585938	732.692078
1158.488281	1016.544067
1157.389648	970.869690
1156.291992	805.843323
1155.193359	865.011597
1154.094727	859.678345
1152.996094	606.305664
1151.896484	643.754395
1150.796875	569.092102
1149.697266	263.265656
1148.597656	202.833069
1147.498047	313.799835
1146.397461	198.432724
1145.296875	447.225769
1144.195313	207.937851
1143.094727	-326.367737
1141.993164	-104.077179
1140.891602	-131.695969
1139.789063	285.226044
1138.687500	62.415043
1137.584961	286.410156
1136.482422	75.386078
1135.379883	360.850647
1134.276367	674.585876
1133.172852	380.219879
1132.069336	233.077118
1130.964844	309.000000
1129.861328	595.981934
1128.756836	889.852112
1127.652344	720.997131
1126.546875	822.441040
1125.442383	589.482605
1124.336914	778.419434
1123.230469	846.320129
1122.125000	738.792725
1121.018555	716.482117
1119.912109	459.660522
1118.805664	517.736755
1117.699219	521.256531
1116.591797	545.977844
1115.484375	501.989746
1114.376953	403.531372
1113.268555	572.243469
1112.160156	412.162781
1111.051758	207.161316
1109.943359	559.872925
1108.833984	357.119843
1107.725586	435.469666
1106.616211	534.948669
1105.505859	492.636047
1104.396484	615.504089
1103.286133	726.430420
1102.175781	839.589478
1101.064453	712.010437
1099.954102	662.248230
1098.842773	706.738892
1097.731445	531.916931
1096.619141	580.981323
1095.507813	766.618591
1094.395508	539.865906
1093.282227	591.043152
1092.169922	823.438660
1091.056641	634.292725
1089.943359	852.319702
1088.830078	540.783142
1087.716797	906.817566
1086.602539	647.030090
1085.488281	410.823120
1084.373047	524.926758
1083.258789	704.741760
1082.143555	889.119202
1081.028320	699.852295
1079.913086	752.532959
1078.796875	497.543579
1077.680664	545.462830
1076.564453	705.976379
1075.448242	246.918381
1074.331055	501.185028
1073.213867	506.694946
1072.096680	289.415222
1070.979492	149.568817
1069.861328	330.846832
1068.743164	514.363464
1067.625000	390.884644
1066.505859	436.068390
1065.386719	12.900073
1064.267578	343.729736
1063.148438	849.934753
1062.029297	464.371155
1060.909180	340.985962
1059.789063	84.336998
1058.667969	363.279663
1057.547852	375.593048
1056.426758	280.381989
1055.305664	306.729706
1054.183594	-92.119637
1053.062500	343.064240
1051.940430	313.364838
1050.818359	-38.474476
1049.695313	410.433197
1048.572266	408.790222
1047.449219	456.167572
1046.326172	156.017090
1045.203125	210.484009
1044.079102	-236.290680
1042.955078	284.461670
1041.830078	59.317726
1040.706055	-9.580669
1039.581055	107.923004
1038.456055	64.743774
1037.331055	117.083534
1036.205078	211.339478
1035.079102	149.696014
1033.953125	55.567932
1032.826172	189.479553
1031.700195	-6.808915
1030.573242	27.211433
1029.445313	42.684067
1028.318359	344.052399
1027.190430	-325.768005
1026.062500	-93.991714
1024.934570	-150.194199
1023.805664	-257.370178
1022.676758	-536.173828
1021.547852	-366.893646
1020.418945	-608.243774
1019.289063	-237.056610
1018.159180	-434.084320
1017.029297	-301.711090
1015.898438	-11.690950
1014.767578	-217.608429
1013.636719	-8.623178
1012.505859	235.118835
1011.375000	22.663012
1010.243164	585.994080
1009.111328	241.845154
1007.978516	647.732422
1006.846680	1173.859375
1005.713867	1903.404297
1004.581055	2359.863525
1003.447266	2892.525146
1002.313477	2373.388916
1001.179688	1602.744385
1000.045898	982.763550
998.912109	541.061707
997.777344	386.044586
996.642578	547.531616
995.506836	272.842712
994.372070	93.043564
993.236328	301.060913
992.100586	336.139465
990.963867	-80.625237
989.828125	72.411438
988.691406	202.479889
987.553711	-56.798588
986.416992	165.709885
985.279297	-53.960842
984.141602	85.864273
983.003906	96.864540
981.865234	50.482048
980.726563	107.840500
979.587891	110.128815
978.448242	425.392914
977.309570	184.199493
976.169922	373.203522
975.030273	47.439774
973.889648	381.505371
972.749023	8.001126
971.608398	225.139023
970.467773	217.320450
969.326172	127.037468
968.184570	259.616577
967.042969	199.564484
965.901367	245.254990
964.758789	245.239166
963.616211	158.272308
962.473633	163.233948
961.330078	239.435181
960.186523	526.603333
959.042969	270.877502
957.899414	278.855652
956.754883	58.036831
955.610352	54.997047
954.465820	123.103638
953.321289	209.673096
952.175781	175.148209
951.030273	-42.142029
949.884766	-151.666473
948.738281	136.832382
947.591797	18.559820
946.445313	179.306534
945.298828	79.738144
944.151367	87.757095
943.003906	146.196625
941.856445	159.144028
940.708008	370.837982
939.559570	502.759399
938.411133	326.841156
937.262695	392.947540
936.113281	509.378143
934.964844	185.968597
933.814453	207.045593
932.665039	-197.795975
931.514648	106.208527
930.364258	-42.969582
929.213867	188.353882
928.062500	176.178284
926.912109	29.904932
925.759766	-225.328125
924.608398	161.226517
923.456055	-136.778137
922.303711	-57.030567
921.151367	-68.075577
919.999023	-181.215881
918.845703	73.952789
917.692383	72.479424
916.539063	-103.702583
915.384766	233.504623
914.230469	164.383759
913.076172	54.604359
911.920898	-48.155460
910.766602	-329.921204
909.611328	-198.650604
908.455078	-461.799042
907.299805	-164.791397
906.143555	-232.637619
904.987305	-107.728432
903.830078	12.737738
902.673828	-389.856598
901.516602	-160.438675
900.359375	-166.409698
899.201172	-337.444489
898.042969	-42.204296
896.884766	94.680679
895.726563	43.920090
894.567383	74.696701
893.408203	189.204056
892.249023	235.968048
891.088867	9.448898
889.929688	-221.389679
888.769531	-36.500744
887.608398	482.538116
886.448242	85.010300
885.287109	-172.322067
884.125977	105.239342
882.963867	172.990891
881.801758	125.781075
880.639648	292.838470
879.477539	58.684559
878.315430	-15.305683
877.152344	-23.857317
875.989258	12.698025
874.825195	83.074745
873.661133	380.845367
872.497070	183.353439
871.333008	413.536255
870.168945	-80.752846
869.003906	-14.729155
867.838867	-45.398563
866.672852	-24.316179
865.506836	23.748346
864.340820	76.296654
863.174805	180.500305
862.008789	138.675400
860.841797	276.514832
859.674805	248.164902
858.506836	686.658325
857.339844	467.481323
856.171875	461.518097
855.003906	771.768494
853.834961	501.118591
852.666016	394.214844
851.497070	610.056946
850.328125	465.019531
849.158203	723.238831
847.988281	367.648376
846.818359	430.878906
845.647461	191.835938
844.477539	181.115952
843.306641	150.211945
842.134766	342.961548
840.963867	135.225296
839.791992	321.035065
838.619141	102.095695
837.447266	146.875717
836.274414	220.605881
835.101563	481.847748
833.928711	285.062469
832.754883	269.131897
831.581055	460.700043
830.407227	536.030884
829.232422	649.156677
828.058594	253.537888
826.883789	388.752014
825.708008	363.270172
824.533203	328.754822
823.357422	164.890564
822.181641	119.057053
821.004883	73.124153
819.828125	-171.110138
818.651367	-154.882919
817.474609	-76.478096
816.296875	115.247520
815.119141	-196.059570
813.941406	95.406860
812.763672	86.382874
811.584961	-7.259920
810.406250	-63.225677
809.226563	18.458750
808.047852	2.192877
806.868164	-278.528107
805.688477	-55.210125
804.507813	-307.237488
803.327148	-257.457397
802.146484	-174.581985
800.965820	-36.448208
799.784180	-297.766602
798.603516	-288.612946
797.420898	-248.584000
796.239258	-388.273590
795.056641	-279.887177
793.874023	-249.258026
792.691406	-271.968201
791.507813	-82.265305
790.324219	-67.706360
789.140625	94.962967
787.956055	49.395500
786.772461	-166.657990
785.586914	-20.060585
784.402344	214.740250
783.216797	60.203838
782.032227	170.781937
780.845703	168.464005
779.660156	106.338081
778.473633	145.675583
777.287109	10.407232
776.100586	-80.804573
774.913086	35.328129
773.725586	146.842438
772.538086	128.006744
771.349609	-80.625206
770.161133	257.502197
768.972656	165.485962
767.784180	99.823753
766.594727	-69.492966
765.405273	234.735168
764.215820	195.144989
763.026367	465.896912
761.835938	78.242516
760.645508	313.456512
759.454102	581.452698
758.262695	569.865845
757.072266	676.940247
755.879883	570.605591
754.688477	171.888168
753.496094	302.890686
752.303711	299.737305
751.110352	276.746857
749.917969	317.385315
748.724609	287.693024
747.530273	468.680084
746.336914	309.395264
745.142578	514.341980
743.948242	436.206360
742.752930	371.241730
741.558594	146.243668
740.363281	291.770660
739.166992	110.710907
737.971680	72.147568
736.775391	-62.762897
735.579102	198.768234
734.381836	50.803699
733.185547	134.954376
731.988281	177.533493
730.790039	296.715240
729.592773	120.622261
728.394531	-223.699310
727.196289	208.324768
725.997070	185.603882
724.797852	326.878265
723.598633	310.888763
722.399414	349.622253
721.199219	189.742462
719.999023	263.663269
718.798828	156.525864
717.598633	320.164825
716.397461	573.326294
715.196289	427.390381
713.994141	135.595612
712.792969	86.103065
711.590820	113.104149
710.388672	144.644165
709.185547	313.622040
707.982422	-16.034653
706.779297	33.568401
705.576172	-66.840660
704.372070	28.918423
703.167969	85.705452
701.963867	-66.130943
700.759766	86.851372
699.554688	-60.046326
698.349609	76.002739
697.143555	-46.372162
695.938477	137.968491
694.732422	-231.455399
693.525391	-48.745804
692.319336	-193.716843
691.112305	-32.217518
689.905273	-196.052109
688.697266	-307.420532
687.490234	-71.334023
686.282227	-110.489166
685.073242	-34.381790
683.865234	48.499172
682.656250	-221.613434
681.447266	-231.265793
680.237305	12.869205
679.028320	12.454254
677.818359	-383.895721
676.607422	-396.573853
675.397461	17.422598
674.186523	-94.274864
672.975586	32.337139
671.763672	204.607101
670.551758	50.567299
669.339844	33.064617
668.127930	117.413666
666.915039	307.865997
665.703125	316.992981
664.489258	23.990709
663.276367	-78.653076
662.062500	45.633957
660.848633	3.855713
659.634766	46.414032
658.419922	63.222584
657.205078	95.243507
655.990234	-239.221436
654.775391	-222.057556
653.559570	-153.109055
652.343750	-92.789627
651.126953	-8.792612
649.911133	-45.494049
648.694336	354.887329
647.477539	341.639435
646.259766	203.438065
645.041992	471.813324
643.824219	387.031128
642.606445	302.027130
641.387695	160.856445
640.168945	159.134628
638.950195	101.126381
637.730469	261.878510
636.511719	488.633881
635.291016	418.328125
634.071289	-9.046924
632.850586	71.895416
631.629883	169.210037
630.409180	134.752121
629.188477	0.719582
627.966797	73.829117
626.745117	274.512543
625.522461	-23.418358
624.300781	603.514404
623.078125	560.255859
621.854492	207.099640
620.631836	340.962708
619.408203	286.854248
618.184570	-2.304486
616.960938	192.740860
615.736328	28.383141
614.511719	-60.925697
613.287109	97.901787
612.061523	-92.089943
610.835938	-292.975067
609.610352	33.783031
608.384766	178.179230
607.158203	-129.035034
605.931641	-73.838165
604.705078	-162.766068
