# Supplementary material for: Raman spectroscopy accurately differentiates mucosal healing from non-healing and biochemical changes following biological therapy in inflammatory bowel disease
Source: PLoS One. 2021 Jun 2;16(6):e0252210. doi: 10.1371/journal.pone.0252210 (PMC8172032; doi:10.1371/journal.pone.0252210)
Supplement: S5 Dataset — (ZIP) [file pone.0252210.s007.zip › CD Active inflammation/OC027 pre treatment-1_base sub CR removed_27__X_652.484__Y_65176.3__Z_-459.524__Time_308.txt]

1714.793945	90.832634
1713.817383	189.965942
1712.840820	176.721451
1711.864258	-60.448994
1710.886719	-113.953621
1709.909180	91.164612
1708.931641	-136.675247
1707.953125	25.259041
1706.975586	-71.435135
1705.997070	84.793549
1705.018555	73.456245
1704.040039	-35.757969
1703.060547	64.912010
1702.081055	-79.492264
1701.101563	66.160988
1700.122070	14.930079
1699.142578	44.996174
1698.162109	-54.926559
1697.181641	174.940323
1696.201172	245.398376
1695.220703	180.578934
1694.239258	260.946808
1693.257813	190.040909
1692.276367	165.487457
1691.294922	438.114075
1690.313477	540.754028
1689.331055	377.440338
1688.348633	559.127747
1687.366211	616.267273
1686.383789	660.893799
1685.400391	615.681702
1684.416992	643.248718
1683.433594	719.553467
1682.450195	777.960693
1681.465820	900.995972
1680.482422	966.179443
1679.498047	994.786377
1678.512695	1024.084473
1677.528320	1280.242065
1676.542969	1106.056152
1675.558594	1150.711670
1674.572266	1177.370239
1673.586914	1172.791504
1672.601563	1474.473145
1671.615234	1460.456543
1670.628906	1524.096802
1669.642578	1585.655884
1668.655273	1679.627075
1667.668945	1705.128296
1666.681641	1739.133301
1665.694336	1853.278564
1664.706055	1676.095093
1663.718750	1785.970703
1662.730469	1914.866821
1661.742188	1760.550903
1660.753906	1840.037842
1659.764648	1925.265015
1658.775391	2021.524170
1657.787109	1882.476685
1656.796875	1826.017700
1655.807617	1680.015747
1654.818359	1891.842041
1653.828125	1844.645874
1652.837891	1800.524292
1651.846680	1553.137329
1650.856445	1393.524170
1649.865234	1464.382813
1648.874023	1305.600830
1647.882813	1097.033081
1646.891602	1039.514038
1645.899414	1006.131287
1644.907227	941.399292
1643.915039	808.363159
1642.922852	588.578735
1641.930664	646.323853
1640.937500	683.224365
1639.944336	522.528564
1638.951172	446.582001
1637.957031	513.333435
1636.963867	387.854004
1635.969727	410.286530
1634.975586	385.514771
1633.981445	210.808609
1632.986328	210.256287
1631.991211	186.218689
1630.996094	54.448402
1630.000977	183.543335
1629.005859	196.974060
1628.009766	26.399189
1627.013672	-12.390729
1626.017578	-35.212898
1625.021484	52.577011
1624.024414	177.290985
1623.028320	128.624359
1622.031250	103.772804
1621.033203	-89.072632
1620.036133	38.739864
1619.038086	93.090157
1618.041016	270.925201
1617.041992	202.053696
1616.043945	96.568588
1615.045898	190.629684
1614.046875	64.391884
1613.047852	-4.011579
1612.048828	-4.137257
1611.048828	-74.969925
1610.049805	-59.222466
1609.049805	32.568253
1608.049805	-3.998611
1607.048828	1.407176
1606.048828	171.819763
1605.047852	75.153656
1604.046875	216.749908
1603.045898	162.038589
1602.044922	130.915695
1601.042969	47.506550
1600.041016	-14.936933
1599.039063	-106.112740
1598.037109	-142.355988
1597.034180	-141.998535
1596.031250	-183.461014
1595.028320	-57.730145
1594.025391	-88.785713
1593.022461	-80.686035
1592.018555	-51.731449
1591.014648	-142.891403
1590.010742	-48.773762
1589.006836	-95.626961
1588.001953	-202.499237
1586.997070	-40.768261
1585.992188	-6.922440
1584.987305	92.016197
1583.982422	21.445618
1582.976563	91.542770
1581.970703	114.645988
1580.964844	62.132980
1579.958984	90.283379
1578.952148	133.961609
1577.945313	89.038849
1576.938477	85.680206
1575.931641	-11.431538
1574.924805	104.692612
1573.916992	38.630863
1572.909180	188.292313
1571.901367	75.240906
1570.893555	73.879982
1569.884766	160.751007
1568.876953	114.982819
1567.868164	32.757351
1566.858398	-0.215938
1565.849609	5.640444
1564.839844	-22.371447
1563.830078	-40.119686
1562.820313	25.028671
1561.810547	19.982029
1560.799805	58.888802
1559.790039	-24.217478
1558.779297	66.247826
1557.767578	55.460072
1556.756836	34.167690
1555.745117	147.444427
1554.733398	11.891807
1553.721680	199.918274
1552.709961	162.486099
1551.697266	249.153152
1550.685547	84.621208
1549.672852	183.892334
1548.659180	117.420311
1547.646484	89.608635
1546.632813	97.844444
1545.619141	152.443069
1544.605469	116.402435
1543.591797	175.813797
1542.577148	-5.210073
1541.562500	-41.691360
1540.547852	4.304151
1539.533203	44.948051
1538.518555	-15.255011
1537.502930	110.190529
1536.487305	-43.221741
1535.471680	9.611151
1534.456055	-51.219471
1533.439453	68.280075
1532.422852	4.536392
1531.406250	36.001816
1530.389648	221.876785
1529.373047	147.314941
1528.355469	-7.234549
1527.337891	-4.819531
1526.320313	-30.899500
1525.302734	58.680862
1524.284180	27.097355
1523.265625	23.652119
1522.247070	-28.838236
1521.228516	77.961029
1520.208984	4.557288
1519.190430	31.267654
1518.170898	75.776451
1517.151367	-85.464439
1516.130859	-41.303059
1515.111328	-33.285038
1514.090820	90.101944
1513.070313	-64.000412
1512.049805	15.362717
1511.028320	9.830521
1510.006836	178.591736
1508.986328	95.741524
1507.963867	35.824516
1506.942383	-16.536030
1505.919922	-84.429588
1504.898438	-55.063648
1503.875977	-115.564835
1502.852539	-22.505243
1501.830078	-85.876930
1500.806641	-54.646191
1499.783203	-72.232628
1498.759766	-51.577805
1497.736328	-20.854700
1496.711914	-44.039421
1495.687500	-59.696804
1494.663086	-80.616882
1493.638672	-68.443184
1492.613281	25.366323
1491.587891	136.874985
1490.563477	125.545670
1489.537109	190.694519
1488.511719	248.016525
1487.485352	251.534348
1486.458984	83.853729
1485.432617	342.369995
1484.406250	276.538574
1483.379883	338.167511
1482.352539	238.919861
1481.325195	407.362671
1480.297852	524.605774
1479.269531	417.325653
1478.241211	536.794922
1477.213867	572.008667
1476.184570	752.273315
1475.156250	810.090271
1474.127930	895.773804
1473.098633	1098.404175
1472.069336	982.654236
1471.040039	1123.870728
1470.009766	1323.422485
1468.979492	1449.008057
1467.950195	1462.541748
1466.918945	1669.184204
1465.888672	1766.333496
1464.857422	1901.451782
1463.827148	2132.985107
1462.795898	2125.501709
1461.763672	2077.273193
1460.732422	2244.838135
1459.700195	2176.111084
1458.667969	2447.465088
1457.635742	2444.533936
1456.603516	2492.265137
1455.570313	2420.656738
1454.537109	2668.560547
1453.503906	2576.504883
1452.470703	2628.916748
1451.436523	2731.912598
1450.403320	2733.448975
1449.369141	2927.450439
1448.333984	2862.931152
1447.299805	2919.947021
1446.264648	2900.910400
1445.230469	2800.838135
1444.194336	2581.780518
1443.159180	2717.012695
1442.124023	2338.610596
1441.087891	2382.680176
1440.051758	2201.640137
1439.015625	2200.130615
1437.978516	2112.632813
1436.941406	1974.598389
1435.904297	1801.218628
1434.867188	1726.393799
1433.830078	1596.014893
1432.791992	1352.035522
1431.754883	1249.512573
1430.715820	1311.029663
1429.677734	999.081360
1428.639648	1040.426025
1427.600586	670.619263
1426.561523	651.463257
1425.522461	675.166260
1424.482422	686.238159
1423.443359	583.918884
1422.403320	645.393616
1421.363281	726.996948
1420.322266	670.047485
1419.282227	683.644287
1418.241211	359.916504
1417.200195	554.789978
1416.159180	482.879028
1415.117188	365.721527
1414.076172	409.617950
1413.034180	463.563385
1411.992188	321.416565
1410.949219	181.859009
1409.907227	102.718193
1408.864258	179.401566
1407.821289	125.469803
1406.777344	182.086441
1405.734375	62.975597
1404.690430	184.933136
1403.646484	224.062500
1402.602539	140.272736
1401.557617	16.417023
1400.513672	53.201290
1399.468750	428.536102
1398.423828	149.426865
1397.377930	309.124390
1396.333008	215.725128
1395.287109	129.933044
1394.241211	86.828423
1393.195313	48.819168
1392.148438	201.175339
1391.101563	158.283096
1390.054688	175.550781
1389.007813	75.284134
1387.960938	-7.348293
1386.913086	167.741196
1385.865234	87.777618
1384.817383	67.935783
1383.769531	-104.280930
1382.720703	93.504501
1381.671875	-8.518032
1380.623047	111.911133
1379.574219	-9.861469
1378.524414	-51.597725
1377.475586	6.647055
1376.425781	12.545126
1375.375977	-53.818340
1374.325195	-179.933456
1373.274414	-53.978012
1372.224609	-20.221539
1371.172852	88.400444
1370.122070	-166.814560
1369.070313	-20.604200
1368.019531	-81.124084
1366.967773	95.126312
1365.915039	-52.344425
1364.863281	-164.764465
1363.810547	-23.115133
1362.757813	56.375565
1361.705078	53.842190
1360.651367	68.838631
1359.598633	-149.831421
1358.544922	-5.240054
1357.491211	84.722801
1356.436523	157.367737
1355.382813	78.533951
1354.328125	57.000282
1353.273438	351.071472
1352.217773	314.845123
1351.163086	420.302338
1350.107422	337.181274
1349.051758	380.807098
1347.996094	474.175659
1346.939453	721.441650
1345.883789	713.285400
1344.827148	608.557556
1343.769531	967.607788
1342.712891	905.288269
1341.655273	939.775635
1340.598633	1058.634399
1339.540039	976.933655
1338.482422	999.430420
1337.423828	997.296265
1336.366211	1151.263428
1335.307617	1211.258911
1334.248047	915.066589
1333.189453	997.642334
1332.129883	991.286865
1331.070313	868.863342
1330.010742	956.775330
1328.950195	767.966125
1327.890625	893.223145
1326.830078	895.038696
1325.768555	822.895630
1324.708008	602.767822
1323.646484	787.785950
1322.585938	1051.866577
1321.523438	1195.045410
1320.461914	1170.533447
1319.400391	985.838135
1318.337891	858.089478
1317.275391	1159.583008
1316.211914	1187.449707
1315.149414	986.241882
1314.085938	965.145996
1313.022461	1042.748779
1311.958984	1021.941345
1310.894531	764.881714
1309.831055	1025.099976
1308.766602	844.746704
1307.701172	871.328491
1306.636719	962.016052
1305.571289	974.087769
1304.505859	961.703064
1303.440430	1069.946167
1302.375000	1116.825073
1301.308594	905.763184
1300.242188	945.563110
1299.175781	884.761841
1298.109375	998.506836
1297.041992	942.902832
1295.975586	799.080261
1294.908203	927.899841
1293.839844	811.400879
1292.772461	957.602722
1291.704102	861.034668
1290.635742	725.401062
1289.567383	680.673218
1288.498047	827.291443
1287.428711	741.151917
1286.360352	682.127930
1285.290039	976.005371
1284.220703	611.060974
1283.150391	824.265076
1282.080078	807.379395
1281.009766	729.431702
1279.939453	815.582581
1278.868164	823.525879
1277.796875	750.864624
1276.725586	942.448669
1275.654297	818.674866
1274.582031	851.501038
1273.509766	952.846985
1272.437500	978.513794
1271.365234	860.154846
1270.291992	1157.119995
1269.218750	1100.019897
1268.145508	1162.657349
1267.072266	1315.666260
1265.999023	1105.139526
1264.924805	1143.629395
1263.850586	1145.609253
1262.776367	1130.610229
1261.701172	1032.819702
1260.625977	1169.143188
1259.550781	1298.181274
1258.475586	1337.103882
1257.400391	1249.431152
1256.324219	1395.655518
1255.248047	1162.086426
1254.171875	1245.130859
1253.094727	1303.876709
1252.018555	1321.303101
1250.941406	1139.326172
1249.864258	1268.789185
1248.786133	1232.923096
1247.708008	1240.891113
1246.630859	1212.457153
1245.551758	1293.441040
1244.473633	1070.780029
1243.394531	1032.859131
1242.316406	1167.406006
1241.236328	1267.960693
1240.157227	1193.759888
1239.077148	1080.812744
1237.998047	992.215637
1236.917969	1148.679077
1235.836914	1181.439209
1234.756836	1059.050171
1233.675781	1045.828247
1232.594727	1122.307983
1231.512695	995.265686
1230.431641	1081.465210
1229.349609	1002.972778
1228.267578	929.377869
1227.185547	809.841064
1226.102539	946.915955
1225.019531	672.604858
1223.936523	700.814514
1222.853516	687.905884
1221.769531	670.177673
1220.686523	355.106384
1219.602539	378.553528
1218.517578	414.076294
1217.433594	377.100494
1216.348633	332.893829
1215.263672	426.344299
1214.178711	333.844086
1213.092773	400.682098
1212.007813	351.640656
1210.921875	430.477692
1209.834961	581.627319
1208.749023	650.692261
1207.662109	591.919617
1206.575195	713.934875
1205.488281	686.450562
1204.400391	755.326782
1203.313477	592.883362
1202.225586	432.887634
1201.136719	325.901794
1200.048828	269.473389
1198.959961	232.285675
1197.871094	207.101151
1196.782227	193.909790
1195.692383	84.472382
1194.603516	61.596783
1193.513672	166.096741
1192.423828	-75.613602
1191.333008	-60.150551
1190.242188	-54.363026
1189.151367	9.005711
1188.060547	81.888184
1186.969727	-20.588709
1185.877930	-91.881302
1184.786133	-19.225832
1183.694336	24.534445
1182.601563	-111.698044
1181.509766	6.256744
1180.416992	-58.135735
1179.323242	100.350967
1178.230469	93.322685
1177.136719	31.107302
1176.042969	325.758392
1174.949219	150.785400
1173.854492	81.156319
1172.760742	229.306961
1171.666016	324.647614
1170.570313	345.675873
1169.475586	249.377975
1168.379883	117.152061
1167.284180	128.355759
1166.188477	7.969978
1165.091797	85.913895
1163.996094	142.212357
1162.899414	7.259851
1161.801758	170.820816
1160.705078	169.432465
1159.607422	280.143127
1158.509766	455.137115
1157.412109	293.469849
1156.313477	303.538452
1155.215820	454.215820
1154.117188	347.161774
1153.017578	311.563354
1151.918945	218.654999
1150.819336	144.733688
1149.719727	294.685516
1148.620117	146.695572
1147.519531	122.485710
1146.418945	38.639709
1145.318359	-69.097145
1144.217773	-3.180720
1143.116211	-46.870907
1142.014648	-88.289360
1140.913086	-108.412827
1139.811523	-5.015354
1138.708984	136.239075
1137.606445	42.012604
1136.503906	18.981508
1135.401367	114.606758
1134.297852	198.180130
1133.194336	255.463547
1132.090820	374.311127
1130.987305	481.104004
1129.882813	559.238647
1128.778320	577.895935
1127.673828	631.987000
1126.569336	832.937439
1125.463867	912.751892
1124.358398	672.423462
1123.252930	825.427734
1122.146484	705.777954
1121.041016	796.853210
1119.934570	658.051697
1118.828125	362.925110
1117.720703	524.613220
1116.613281	541.743164
1115.505859	419.145294
1114.398438	599.230225
1113.291016	587.552063
1112.182617	407.881134
1111.074219	471.620789
1109.964844	601.362488
1108.856445	690.753967
1107.747070	666.588013
1106.637695	814.695251
1105.528320	714.698608
1104.417969	864.822937
1103.307617	910.914124
1102.197266	843.604797
1101.086914	891.782654
1099.975586	951.598206
1098.864258	992.399780
1097.752930	945.839844
1096.641602	981.662659
1095.529297	1029.120972
1094.416992	1012.835327
1093.304688	977.595947
1092.191406	812.748230
1091.079102	730.254700
1089.965820	762.995117
1088.852539	882.663025
1087.738281	764.566467
1086.624023	862.780029
1085.509766	659.871643
1084.395508	642.656433
1083.280273	872.108154
1082.166016	713.657043
1081.050781	813.573364
1079.934570	840.525635
1078.819336	590.301025
1077.703125	877.666626
1076.586914	610.913879
1075.469727	771.233276
1074.353516	649.884521
1073.236328	666.866516
1072.119141	561.820923
1071.000977	552.841248
1069.882813	567.217957
1068.765625	558.080505
1067.646484	424.685486
1066.528320	497.388123
1065.409180	544.213928
1064.290039	597.965454
1063.170898	529.911621
1062.050781	567.108582
1060.930664	676.741150
1059.810547	648.262756
1058.690430	535.551880
1057.569336	425.159729
1056.449219	172.194275
1055.327148	328.199768
1054.206055	399.984680
1053.083984	389.927216
1051.961914	452.214722
1050.839844	358.008942
1049.717773	310.482483
1048.594727	468.276306
1047.471680	581.631653
1046.348633	375.356934
1045.224609	427.973022
1044.101563	396.615295
1042.976563	355.902405
1041.852539	401.411713
1040.728516	386.304810
1039.603516	410.771454
1038.478516	295.491791
1037.352539	305.959351
1036.227539	432.799194
1035.101563	371.072693
1033.974609	476.868683
1032.848633	468.650208
1031.721680	588.323364
1030.594727	601.002075
1029.467773	676.437256
1028.340820	517.143677
1027.212891	367.220520
1026.084961	277.772766
1024.956055	369.506165
1023.828125	87.443115
1022.699219	58.527233
1021.570313	1.804911
1020.440430	95.931190
1019.311523	-69.725021
1018.181641	-42.803883
1017.050781	-29.775885
1015.920898	15.749141
1014.790039	21.894947
1013.659180	245.863968
1012.528320	180.250015
1011.396484	408.808105
1010.265625	273.845886
1009.132813	250.091232
1008.000977	460.144501
1006.868164	658.590088
1005.736328	854.708801
1004.602539	1362.975342
1003.469727	2222.503906
1002.335938	2593.998291
1001.202148	2623.395996
1000.068359	1885.840210
998.933594	1167.186401
997.799805	691.436646
996.665039	366.061462
995.529297	246.351959
994.394531	149.883163
993.258789	-13.351666
992.123047	236.467529
990.986328	124.227737
989.849609	-33.957264
988.712891	27.013842
987.576172	-119.322105
986.439453	36.334404
985.301758	-72.847023
984.164063	-195.669281
983.025391	-0.604193
981.887695	-111.619347
980.749023	88.199471
979.610352	32.692348
978.470703	140.649521
977.332031	14.148220
976.192383	-93.763718
975.051758	-95.757439
973.912109	65.556885
972.771484	84.502159
971.630859	16.310911
970.490234	76.899330
969.348633	57.259563
968.207031	56.150944
967.065430	89.623322
965.923828	15.418885
964.781250	205.175674
963.638672	122.134712
962.496094	270.849548
961.352539	133.160675
960.208984	259.228455
959.065430	231.920746
957.921875	349.096558
956.777344	239.697418
955.632813	281.624023
954.488281	213.852432
953.343750	224.095963
952.198242	234.517197
951.052734	199.375412
949.907227	100.414001
948.760742	113.703094
947.614258	266.595062
946.467773	296.216919
945.321289	163.818619
944.173828	221.243225
943.026367	354.186890
941.878906	238.431671
940.730469	200.525940
939.582031	313.433777
938.433594	410.518036
937.285156	580.739258
936.135742	539.022156
934.987305	342.509888
933.836914	424.341522
932.687500	260.250580
931.537109	394.861237
930.386719	349.687378
929.236328	213.659698
928.084961	296.435181
926.934570	308.821014
925.783203	121.173141
924.630859	147.650085
923.478516	85.619728
922.327148	39.736324
921.173828	48.636093
920.021484	66.822449
918.868164	201.081726
917.714844	133.306992
916.561523	102.100975
915.407227	2.994803
914.252930	-39.114330
913.098633	-44.695171
911.944336	-22.849352
910.789063	37.747566
909.633789	-55.701538
908.478516	-108.101265
907.322266	-24.273380
906.166016	-157.851669
905.009766	21.490496
903.853516	37.844334
902.696289	217.436249
901.539063	55.250671
900.381836	15.558275
899.223633	16.807388
898.065430	-94.888374
896.907227	103.536377
895.749023	-28.123560
894.589844	57.505249
893.430664	-89.549423
892.271484	-164.049637
891.112305	-82.454781
889.952148	-75.265144
888.791992	-119.853249
887.630859	11.847141
886.470703	17.237938
885.309570	25.045948
884.148438	-75.286713
882.986328	65.929474
881.825195	-18.279871
880.663086	150.205383
879.500000	-48.633049
878.337891	230.479538
877.174805	140.132538
876.011719	79.242355
874.847656	214.428543
873.684570	50.248882
872.520508	237.396896
871.355469	199.563797
870.191406	-56.361404
869.026367	61.316242
867.861328	266.745392
866.695313	-13.393576
865.530273	50.570625
864.364258	217.977005
863.197266	309.027069
862.031250	334.986206
860.864258	486.773804
859.697266	432.044464
858.530273	579.414307
857.362305	462.028778
856.194336	506.289185
855.026367	602.181641
853.857422	720.524475
852.688477	690.919922
851.519531	782.409668
850.350586	647.603760
849.180664	654.046082
848.010742	519.436279
846.840820	259.542480
845.670898	308.723633
844.500000	382.540283
843.329102	277.351959
842.157227	297.514099
840.986328	451.860260
839.814453	163.452438
838.642578	83.077728
837.469727	-30.765852
836.296875	76.639427
835.124023	237.599686
833.951172	487.804810
832.777344	199.808487
831.603516	260.148712
830.429688	331.597473
829.255859	358.365173
828.081055	391.789581
826.906250	277.980164
825.731445	326.941315
824.555664	255.478470
823.379883	221.885834
822.204102	288.513580
821.027344	143.458069
819.851563	198.821289
818.674805	4.749526
817.497070	13.259872
816.320313	10.557275
815.142578	101.227211
813.963867	73.895279
812.786133	73.166359
811.607422	61.239887
810.428711	95.901291
809.250000	226.000183
808.070313	31.586739
806.890625	-136.187027
805.710938	-35.302380
804.531250	58.759518
803.350586	-13.795094
802.169922	-13.210035
800.988281	-12.742020
799.807617	-156.575485
798.625977	-114.202789
797.444336	-67.550644
796.261719	-27.700115
795.079102	-45.622437
793.896484	-21.589125
792.713867	84.232903
791.530273	231.932343
790.346680	122.614990
789.163086	196.891556
787.979492	326.290802
786.794922	185.589798
785.610352	259.321991
784.425781	330.642517
783.240234	200.602676
782.054688	127.917412
780.869141	203.133713
779.682617	333.372223
778.496094	472.207947
777.309570	398.833832
776.123047	296.619659
774.935547	262.693726
773.748047	360.987640
772.560547	46.549377
771.373047	402.512848
770.184570	264.239777
768.996094	191.977371
767.806641	209.924179
766.618164	291.569641
765.428711	326.735260
764.239258	383.721191
763.048828	365.639008
761.858398	406.811981
760.667969	381.760193
759.477539	314.731323
758.286133	502.712982
757.094727	494.699615
755.903320	570.054565
754.710938	493.526306
753.518555	478.386444
752.326172	515.805542
751.133789	660.660461
749.940430	583.473877
748.747070	435.895813
747.553711	338.699951
746.359375	381.829071
745.166016	317.267212
743.970703	432.435486
742.776367	505.722107
741.581055	403.424347
740.385742	406.230286
739.190430	316.846466
737.994141	238.309616
736.797852	315.179840
735.601563	407.201263
734.405273	192.539932
733.208008	303.976013
732.010742	327.699554
730.813477	281.279480
729.615234	300.377869
728.416992	448.368195
727.218750	320.716248
726.020508	380.988586
724.821289	364.649292
723.622070	356.961395
722.422852	434.368805
721.222656	419.941193
720.022461	396.708801
718.822266	434.528046
717.621094	308.601563
716.420898	300.481140
715.218750	401.360840
714.017578	417.101837
712.815430	358.669281
711.614258	324.204437
710.411133	309.333008
709.208984	368.516418
708.005859	233.808807
706.802734	73.024025
705.599609	136.541779
704.395508	12.851478
703.191406	115.531792
701.987305	157.266220
700.782227	146.803040
699.577148	253.795181
698.372070	58.595043
697.166992	74.351921
695.960938	96.669624
694.754883	-78.657539
693.548828	158.824234
692.341797	9.752943
691.135742	-15.430725
689.927734	0.715291
688.720703	-154.477844
687.512695	-68.703102
686.304688	-28.413849
685.096680	-55.256668
683.888672	-58.127354
682.679688	21.479326
681.470703	40.500538
680.260742	-31.345823
679.050781	-53.211136
677.840820	-196.187637
676.630859	74.527672
675.419922	74.721367
674.209961	25.296953
672.998047	14.988523
671.787109	-92.486221
670.575195	66.213211
669.363281	15.302912
668.151367	141.806412
666.938477	52.334110
665.725586	88.366440
664.512695	74.871246
663.299805	195.422287
662.085938	160.648880
660.872070	104.471054
659.658203	13.953917
658.443359	-67.733727
657.228516	29.784744
656.013672	-36.471096
654.797852	-96.082817
653.583008	191.474106
652.366211	106.251999
651.150391	79.358482
649.934570	-50.789822
648.717773	118.542465
647.500000	154.420349
646.283203	-57.152988
645.065430	146.748535
643.847656	397.944977
642.629883	335.048096
641.411133	358.224457
640.192383	159.968704
638.973633	24.127560
637.753906	92.465355
636.534180	46.860806
635.314453	-35.307346
634.094727	-214.164246
632.874023	32.023888
631.653320	-172.789017
630.432617	36.470753
629.211914	-130.016891
627.990234	27.214296
626.768555	70.444336
625.545898	57.604004
624.324219	181.598190
623.101563	240.860168
621.877930	256.814331
620.655273	278.711334
619.431641	165.163483
618.208008	132.452972
616.983398	22.075842
615.759766	13.793740
614.535156	26.175459
613.310547	54.872189
612.084961	74.144333
610.859375	-87.105774
609.633789	101.290359
608.408203	57.743523
607.181641	75.042465
605.955078	-79.758980
604.728516	-152.485214
