# Supplementary material for: Raman spectroscopy accurately differentiates mucosal healing from non-healing and biochemical changes following biological therapy in inflammatory bowel disease
Source: PLoS One. 2021 Jun 2;16(6):e0252210. doi: 10.1371/journal.pone.0252210 (PMC8172032; doi:10.1371/journal.pone.0252210)
Supplement: S5 Dataset — (ZIP) [file pone.0252210.s007.zip › CD Active inflammation/OC025-1 post treatment_base sub CR removed_72__X_11680.9__Y_10059.8__Z_2060.73__Time_816.txt]

1714.774414	-44.632595
1713.797852	-36.756317
1712.820313	-5.992476
1711.843750	48.514652
1710.866211	83.845253
1709.888672	-20.546642
1708.911133	-17.990726
1707.933594	16.457041
1706.955078	-24.358629
1705.976563	-73.382019
1704.998047	0.612276
1704.019531	42.320271
1703.040039	33.034775
1702.061523	157.477768
1701.082031	140.020309
1700.101563	237.517365
1699.122070	201.311020
1698.141602	432.430756
1697.161133	404.262360
1696.180664	346.785309
1695.200195	404.290710
1694.218750	539.306396
1693.238281	650.385864
1692.256836	470.566956
1691.274414	645.933411
1690.292969	653.327209
1689.310547	738.257629
1688.328125	698.013123
1687.345703	719.347168
1686.363281	831.556274
1685.379883	861.327820
1684.396484	1021.926514
1683.413086	1030.883667
1682.429688	1050.785645
1681.445313	1068.300659
1680.461914	1192.635742
1679.477539	1170.826172
1678.493164	1245.160645
1677.507813	1231.987793
1676.523438	1392.084595
1675.538086	1555.108398
1674.552734	1542.947632
1673.566406	1512.538086
1672.581055	1721.714600
1671.594727	1854.110107
1670.608398	2024.021606
1669.622070	1973.820679
1668.634766	2027.571167
1667.648438	2267.531250
1666.661133	2075.169922
1665.673828	2135.369629
1664.685547	2259.600342
1663.698242	2195.889160
1662.709961	2289.046143
1661.721680	2334.852051
1660.733398	2359.843018
1659.744141	2297.774658
1658.755859	2400.409668
1657.766602	2328.583008
1656.777344	2349.879150
1655.787109	2326.553711
1654.797852	2229.541016
1653.807617	2117.085938
1652.817383	1793.422119
1651.827148	1753.333252
1650.835938	1515.305542
1649.844727	1394.113037
1648.853516	1381.744385
1647.862305	1282.554810
1646.871094	1043.753906
1645.878906	953.363159
1644.886719	755.104797
1643.894531	826.635254
1642.902344	711.067627
1641.910156	506.175751
1640.916992	399.360596
1639.923828	350.984467
1638.930664	537.723633
1637.936523	408.276947
1636.943359	152.679382
1635.949219	103.118446
1634.955078	114.516052
1633.960938	113.055550
1632.965820	51.321480
1631.970703	21.525946
1630.975586	60.501366
1629.980469	-97.672867
1628.985352	-192.326126
1627.989258	-134.045258
1626.993164	-9.747087
1625.997070	-0.957032
1625.000977	86.976181
1624.003906	-43.074074
1623.007813	-23.001759
1622.010742	15.697949
1621.012695	-50.471130
1620.015625	112.133080
1619.017578	127.829155
1618.020508	120.102493
1617.021484	136.212952
1616.023438	97.404190
1615.025391	56.181454
1614.026367	-115.995140
1613.027344	50.400047
1612.028320	169.697098
1611.028320	-54.304516
1610.029297	52.180286
1609.029297	-92.780693
1608.029297	152.809067
1607.028320	42.220314
1606.028320	73.211205
1605.027344	130.493774
1604.026367	64.843842
1603.025391	54.285030
1602.023438	49.067795
1601.022461	49.173962
1600.020508	-112.773071
1599.018555	-143.838135
1598.016602	-127.763504
1597.013672	-116.853310
1596.010742	-207.793076
1595.007813	-81.814186
1594.004883	-83.822754
1593.001953	-145.850327
1591.998047	-85.112160
1590.994141	-55.695572
1589.990234	7.651775
1588.986328	-72.509102
1587.981445	92.567322
1586.976563	132.395950
1585.971680	159.165482
1584.966797	50.362514
1583.961914	217.841919
1582.956055	155.936920
1581.950195	174.785950
1580.944336	172.755798
1579.938477	230.575714
1578.931641	186.797852
1577.924805	85.726151
1576.917969	247.465088
1575.911133	193.133896
1574.904297	208.988159
1573.896484	185.758392
1572.888672	209.260025
1571.880859	53.308949
1570.873047	136.432114
1569.864258	219.430420
1568.855469	110.063339
1567.846680	91.542686
1566.837891	176.787888
1565.829102	69.778076
1564.819336	9.421057
1563.809570	47.578857
1562.799805	46.681095
1561.790039	126.065208
1560.779297	122.301537
1559.768555	25.067921
1558.757813	54.752411
1557.747070	143.888672
1556.736328	160.292206
1555.724609	101.417450
1554.712891	107.164154
1553.701172	169.719254
1552.689453	229.499725
1551.676758	214.035507
1550.664063	213.939789
1549.651367	257.658203
1548.638672	50.289787
1547.625977	132.473801
1546.612305	152.396591
1545.598633	128.190735
1544.584961	103.816063
1543.571289	192.958115
1542.556641	0.303962
1541.541992	-27.160200
1540.527344	82.053719
1539.512695	-100.687187
1538.498047	-159.649979
1537.482422	18.623478
1536.466797	-25.246382
1535.451172	26.144562
1534.434570	25.739555
1533.418945	-67.678276
1532.402344	44.961720
1531.385742	28.496231
1530.369141	55.640423
1529.351563	108.330734
1528.334961	65.506470
1527.317383	179.568405
1526.299805	28.215023
1525.281250	-71.802223
1524.263672	-20.150499
1523.245117	-9.891629
1522.226563	41.315590
1521.208008	17.719381
1520.188477	-65.209084
1519.168945	95.897148
1518.150391	48.567501
1517.129883	-27.218548
1516.110352	156.290634
1515.089844	62.132885
1514.070313	111.617424
1513.049805	-21.400152
1512.028320	-0.563023
1511.007813	58.564877
1509.986328	63.586308
1508.964844	40.193691
1507.943359	-21.851969
1506.921875	-143.036179
1505.899414	-43.915150
1504.876953	-180.811539
1503.854492	-23.173058
1502.832031	-121.968307
1501.808594	-21.140654
1500.786133	-117.705734
1499.762695	-101.776581
1498.739258	-16.927307
1497.714844	-50.019180
1496.691406	-37.214653
1495.666992	-106.455009
1494.642578	18.521030
1493.617188	-7.592548
1492.592773	160.422256
1491.567383	169.730011
1490.541992	99.655869
1489.516602	241.484421
1488.491211	301.358734
1487.464844	317.626953
1486.438477	535.419739
1485.412109	336.909576
1484.385742	408.837372
1483.358398	620.900513
1482.331055	689.878357
1481.303711	598.012451
1480.276367	643.730774
1479.249023	732.626648
1478.220703	724.487671
1477.192383	853.816345
1476.164063	909.079468
1475.135742	908.155396
1474.106445	1008.954712
1473.077148	1068.853516
1472.047852	1164.242432
1471.018555	1325.640747
1469.989258	1400.349854
1468.958984	1424.028931
1467.928711	1668.851685
1466.898438	1865.154541
1465.868164	1939.249146
1464.836914	2236.862549
1463.805664	2280.147705
1462.774414	2084.513916
1461.743164	2282.571533
1460.710938	2442.354736
1459.679688	2381.117188
1458.647461	2461.961426
1457.615234	2443.720703
1456.582031	2582.712891
1455.549805	2609.974365
1454.516602	2614.319580
1453.483398	2613.529053
1452.449219	2807.868896
1451.416016	2776.507813
1450.381836	2922.475830
1449.347656	3027.795898
1448.313477	2988.649170
1447.279297	3114.082031
1446.244141	3155.856689
1445.208984	2886.227295
1444.173828	2852.041992
1443.138672	2746.996826
1442.102539	2740.614014
1441.066406	2617.871582
1440.030273	2414.246826
1438.994141	2281.479736
1437.958008	2345.903564
1436.920898	2038.810669
1435.883789	1961.749634
1434.846680	1995.859497
1433.808594	1585.477417
1432.771484	1276.281982
1431.733398	1095.950562
1430.695313	1115.083618
1429.657227	798.635742
1428.618164	729.548157
1427.579102	837.059509
1426.540039	699.954285
1425.500977	714.197449
1424.461914	521.782898
1423.421875	586.506714
1422.381836	568.098083
1421.341797	408.679108
1420.301758	591.865723
1419.260742	480.421783
1418.219727	371.591858
1417.178711	310.677246
1416.137695	287.586121
1415.096680	259.530304
1414.054688	100.747566
1413.012695	186.010315
1411.970703	75.206619
1410.928711	168.112656
1409.885742	110.259720
1408.842773	-2.767586
1407.799805	50.114914
1406.756836	-82.785484
1405.712891	10.413302
1404.668945	53.451660
1403.625000	-59.044384
1402.581055	127.191795
1401.537109	9.892603
1400.492188	123.473587
1399.447266	-113.958313
1398.402344	27.375086
1397.357422	78.515114
1396.311523	-35.667854
1395.265625	-119.629921
1394.219727	39.527542
1393.173828	0.883281
1392.126953	137.624847
1391.081055	36.622623
1390.034180	23.365406
1388.986328	-47.328133
1387.939453	72.268021
1386.891602	129.396637
1385.843750	34.089985
1384.795898	176.456238
1383.748047	-96.029762
1382.699219	-123.378517
1381.651367	-88.111855
1380.602539	4.715879
1379.552734	7.723276
1378.503906	-29.072367
1377.454102	36.624851
1376.404297	20.073666
1375.354492	13.652340
1374.303711	-74.957527
1373.253906	-68.597649
1372.203125	80.031921
1371.152344	-47.987274
1370.100586	53.502319
1369.049805	92.805122
1367.998047	-17.254526
1366.946289	-17.514313
1365.894531	-10.151088
1364.841797	49.642105
1363.789063	263.901520
1362.736328	92.461884
1361.683594	217.354141
1360.630859	208.012527
1359.577148	228.671249
1358.523438	254.452499
1357.469727	387.283539
1356.415039	159.803131
1355.361328	248.186279
1354.306641	254.696548
1353.251953	301.107971
1352.197266	454.447601
1351.141602	632.705444
1350.085938	644.730469
1349.030273	619.685486
1347.974609	748.652100
1346.918945	756.169250
1345.862305	820.884766
1344.805664	982.442017
1343.749023	1139.133423
1342.691406	1191.813477
1341.634766	1321.457764
1340.577148	1129.125122
1339.519531	1204.552368
1338.460938	1339.539185
1337.403320	1387.975952
1336.344727	1248.420410
1335.286133	1388.742920
1334.226563	1170.386719
1333.167969	1323.354370
1332.108398	1194.463135
1331.048828	1105.349121
1329.989258	1028.792847
1328.928711	1140.268311
1327.869141	1108.531738
1326.808594	1044.844604
1325.748047	1109.781982
1324.686523	1110.636719
1323.625977	1146.212402
1322.564453	1246.101685
1321.502930	1096.844116
1320.440430	1137.785645
1319.378906	1213.396118
1318.316406	1175.672974
1317.253906	1276.194702
1316.190430	1253.558472
1315.127930	1221.219727
1314.064453	1223.536255
1313.000977	1120.060303
1311.937500	1282.780762
1310.873047	1268.269043
1309.809570	1187.429199
1308.745117	1259.371582
1307.679688	1237.904053
1306.615234	1177.215088
1305.549805	1183.101074
1304.484375	1257.976685
1303.418945	1246.892700
1302.353516	1068.782471
1301.287109	1323.431885
1300.220703	1074.377441
1299.154297	1238.268188
1298.087891	1146.775635
1297.020508	1261.711060
1295.954102	1037.920532
1294.886719	991.068054
1293.818359	1111.220947
1292.750977	966.463623
1291.682617	824.335388
1290.614258	944.778015
1289.545898	837.257690
1288.476563	798.526306
1287.407227	850.592712
1286.338867	790.025818
1285.268555	930.460938
1284.199219	838.262390
1283.128906	760.893127
1282.058594	639.585449
1280.988281	733.803101
1279.917969	913.712158
1278.846680	831.862122
1277.775391	962.926208
1276.704102	1025.543945
1275.632813	936.634705
1274.560547	1226.711060
1273.488281	1101.295654
1272.416016	1156.807007
1271.343750	1273.432251
1270.270508	1126.324585
1269.197266	1245.484497
1268.124023	1152.281616
1267.050781	1369.131104
1265.977539	1254.102173
1264.903320	1375.813354
1263.829102	1217.047729
1262.753906	1321.754883
1261.679688	1253.373291
1260.604492	1465.366333
1259.529297	1248.434570
1258.454102	1382.462280
1257.378906	1482.370850
1256.302734	1336.323364
1255.226563	1268.284180
1254.150391	1329.315796
1253.073242	1519.334351
1251.997070	1307.841797
1250.919922	1351.885010
1249.841797	1400.799927
1248.764648	1318.412720
1247.686523	1153.433472
1246.608398	1234.009521
1245.530273	1137.186279
1244.452148	1251.765137
1243.373047	1133.146118
1242.293945	1123.855469
1241.214844	1238.384521
1240.135742	1192.673096
1239.055664	1311.994507
1237.975586	1147.409180
1236.895508	1065.359497
1235.815430	968.788452
1234.734375	1000.750000
1233.654297	1095.702881
1232.573242	1050.046021
1231.491211	1094.041626
1230.410156	992.655518
1229.328125	983.323547
1228.246094	865.015930
1227.163086	853.249084
1226.081055	926.160767
1224.998047	701.398254
1223.915039	747.640869
1222.832031	672.899231
1221.748047	602.993713
1220.664063	508.904175
1219.580078	438.983948
1218.496094	472.956024
1217.412109	429.559082
1216.327148	287.108032
1215.242188	482.741760
1214.157227	470.609558
1213.071289	424.639130
1211.985352	492.052551
1210.899414	711.374695
1209.813477	660.381897
1208.727539	696.165588
1207.640625	765.626953
1206.553711	712.055237
1205.466797	725.917908
1204.378906	708.384521
1203.291016	461.942474
1202.203125	396.163208
1201.115234	392.941040
1200.027344	257.242035
1198.938477	196.136963
1197.849609	214.382690
1196.760742	169.990799
1195.670898	-6.744930
1194.582031	-51.237129
1193.492188	96.530083
1192.401367	3.792786
1191.311523	-76.980225
1190.220703	27.181131
1189.129883	-68.155861
1188.039063	-101.108765
1186.947266	-14.100015
1185.856445	-11.239400
1184.764648	-34.874413
1183.671875	25.375315
1182.580078	8.737529
1181.487305	87.931694
1180.394531	284.469421
1179.301758	42.149906
1178.208984	159.313461
1177.115234	187.666519
1176.021484	235.062012
1174.927734	205.689957
1173.833008	209.742920
1172.738281	273.528839
1171.643555	363.500549
1170.548828	336.073242
1169.454102	186.540634
1168.358398	235.471497
1167.262695	224.486420
1166.166992	72.344093
1165.070313	53.997326
1163.973633	-31.365452
1162.876953	91.035530
1161.780273	234.758896
1160.683594	227.859406
1159.585938	287.689941
1158.488281	311.570526
1157.389648	332.932953
1156.291992	409.038605
1155.193359	368.111237
1154.094727	396.237122
1152.996094	219.191025
1151.896484	251.859985
1150.796875	57.999630
1149.697266	88.063538
1148.597656	215.654266
1147.498047	200.177139
1146.397461	172.678101
1145.296875	-135.817490
1144.195313	-82.559738
1143.094727	82.381714
1141.993164	-24.056534
1140.891602	-21.168827
1139.789063	-144.425262
1138.687500	29.400923
1137.584961	-15.624471
1136.482422	10.532424
1135.379883	133.954132
1134.276367	356.948059
1133.172852	361.269684
1132.069336	484.167206
1130.964844	500.084503
1129.861328	705.708374
1128.756836	809.109131
1127.652344	952.666016
1126.546875	991.703552
1125.442383	945.267395
1124.336914	929.545776
1123.230469	1074.847534
1122.125000	788.801941
1121.018555	602.249084
1119.912109	640.630371
1118.805664	596.022949
1117.699219	686.242310
1116.591797	698.216553
1115.484375	579.957214
1114.376953	542.066101
1113.268555	655.428589
1112.160156	513.298340
1111.051758	406.586334
1109.943359	687.379333
1108.833984	736.402771
1107.725586	860.897339
1106.616211	1056.078613
1105.505859	1095.243896
1104.396484	1025.720947
1103.286133	1133.125854
1102.175781	1016.248718
1101.064453	958.300171
1099.954102	1150.275391
1098.842773	1193.531494
1097.731445	1116.464233
1096.619141	1131.252563
1095.507813	985.740662
1094.395508	1148.793823
1093.282227	1045.564697
1092.169922	918.766724
1091.056641	961.432556
1089.943359	928.695862
1088.830078	1086.488281
1087.716797	912.454224
1086.602539	940.683228
1085.488281	879.484619
1084.373047	949.885742
1083.258789	1041.351440
1082.143555	965.881348
1081.028320	784.676636
1079.913086	814.873230
1078.796875	647.758057
1077.680664	752.980469
1076.564453	592.895569
1075.448242	723.796021
1074.331055	570.729553
1073.213867	445.834320
1072.096680	607.023743
1070.979492	482.097839
1069.861328	650.153076
1068.743164	607.208313
1067.625000	590.020630
1066.505859	629.014038
1065.386719	707.768677
1064.267578	615.565491
1063.148438	429.760864
1062.029297	463.978241
1060.909180	491.135742
1059.789063	480.842346
1058.667969	465.855042
1057.547852	373.723480
1056.426758	281.617615
1055.305664	425.557068
1054.183594	356.824799
1053.062500	234.409897
1051.940430	427.284607
1050.818359	365.604309
1049.695313	226.926926
1048.572266	237.665192
1047.449219	402.383514
1046.326172	128.543289
1045.203125	162.652771
1044.079102	308.660553
1042.955078	235.525208
1041.830078	311.574799
1040.706055	261.816223
1039.581055	160.858719
1038.456055	185.723297
1037.331055	112.828346
1036.205078	286.715424
1035.079102	337.226196
1033.953125	459.873322
1032.826172	447.593445
1031.700195	444.671692
1030.573242	483.637756
1029.445313	376.194336
1028.318359	175.907486
1027.190430	66.366722
1026.062500	17.322536
1024.934570	-112.916649
1023.805664	16.980188
1022.676758	-85.229347
1021.547852	-150.197784
1020.418945	-124.587959
1019.289063	-96.608200
1018.159180	-38.423073
1017.029297	70.813347
1015.898438	38.679489
1014.767578	-51.293167
1013.636719	76.632851
1012.505859	227.744797
1011.375000	353.398773
1010.243164	472.129974
1009.111328	461.276123
1007.978516	496.794403
1006.846680	694.342834
1005.713867	1368.368164
1004.581055	2185.548828
1003.447266	2792.057861
1002.313477	2760.442383
1001.179688	2162.787598
1000.045898	1172.765137
998.912109	816.187317
997.777344	309.780060
996.642578	300.088745
995.506836	258.195862
994.372070	193.365494
993.236328	80.228699
992.100586	22.619919
990.963867	75.841156
989.828125	99.192154
988.691406	94.992195
987.553711	-5.869227
986.416992	-23.614592
985.279297	9.445063
984.141602	-84.034058
983.003906	-41.506672
981.865234	-63.318092
980.726563	-213.849670
979.587891	38.430573
978.448242	-15.183269
977.309570	-18.041801
976.169922	80.393158
975.030273	75.490929
973.889648	217.796906
972.749023	13.273829
971.608398	277.546204
970.467773	-87.348419
969.326172	138.083420
968.184570	67.471786
967.042969	10.808679
965.901367	202.088989
964.758789	24.155172
963.616211	48.245979
962.473633	33.502659
961.330078	96.844086
960.186523	288.630096
959.042969	104.767883
957.899414	136.441010
956.754883	209.469589
955.610352	37.662434
954.465820	19.438301
953.321289	108.924889
952.175781	8.646274
951.030273	203.614166
949.884766	9.920486
948.738281	61.085655
947.591797	14.105232
946.445313	104.403503
945.298828	94.299728
944.151367	123.184807
943.003906	101.978363
941.856445	245.304703
940.708008	149.077423
939.559570	201.367477
938.411133	185.352249
937.262695	301.781311
936.113281	322.546173
934.964844	514.427002
933.814453	375.906616
932.665039	397.103149
931.514648	407.055817
930.364258	250.900558
929.213867	208.819244
928.062500	84.961273
926.912109	200.278015
925.759766	69.959732
924.608398	21.743073
923.456055	-30.847349
922.303711	59.980373
921.151367	225.928299
919.999023	89.680382
918.845703	-132.695404
917.692383	19.990107
916.539063	-67.984535
915.384766	-176.206894
914.230469	-98.098633
913.076172	-162.862808
911.920898	-200.226410
910.766602	-83.190849
909.611328	-61.319962
908.455078	-218.437241
907.299805	7.731467
906.143555	-51.616402
904.987305	-65.492661
903.830078	18.172565
902.673828	-40.751900
901.516602	-210.459045
900.359375	4.841462
899.201172	-85.341293
898.042969	-234.186996
896.884766	-11.883624
895.726563	97.358803
894.567383	-26.202351
893.408203	44.797134
892.249023	75.196457
891.088867	-9.528600
889.929688	57.221664
888.769531	92.435631
887.608398	-136.408218
886.448242	63.807285
885.287109	-29.328501
884.125977	-54.643238
882.963867	10.375327
881.801758	194.969131
880.639648	235.276367
879.477539	90.826843
878.315430	120.041412
877.152344	228.180588
875.989258	234.991180
874.825195	277.910553
873.661133	113.765388
872.497070	71.308975
871.333008	69.444473
870.168945	146.385559
869.003906	45.678127
867.838867	50.763752
866.672852	134.595123
865.506836	97.074135
864.340820	70.859192
863.174805	177.248840
862.008789	371.227661
860.841797	338.378845
859.674805	518.851990
858.506836	407.519958
857.339844	433.143036
856.171875	544.039856
855.003906	567.447327
853.834961	474.283722
852.666016	596.392761
851.497070	579.513916
850.328125	567.144287
849.158203	653.369751
847.988281	549.204285
846.818359	438.382538
845.647461	356.730438
844.477539	145.311737
843.306641	113.000504
842.134766	210.454605
840.963867	231.814423
839.791992	293.413055
838.619141	104.623665
837.447266	3.063312
836.274414	60.178810
835.101563	327.223633
833.928711	377.500732
832.754883	313.872772
831.581055	274.804260
830.407227	487.901947
829.232422	370.673920
828.058594	320.377838
826.883789	363.741058
825.708008	456.103271
824.533203	269.750183
823.357422	261.727905
822.181641	171.230362
821.004883	247.791489
819.828125	250.779663
818.651367	111.227188
817.474609	69.622452
816.296875	139.252762
815.119141	-69.305191
813.941406	55.810154
812.763672	-48.240295
811.584961	-63.372936
810.406250	-60.785095
809.226563	95.065781
808.047852	17.493671
806.868164	-4.581221
805.688477	24.350243
804.507813	-37.824738
803.327148	-26.806755
802.146484	-91.321701
800.965820	-135.923538
799.784180	-178.365784
798.603516	38.554771
797.420898	-221.332794
796.239258	-55.653599
795.056641	-27.520578
793.874023	29.304676
792.691406	46.142128
791.507813	-30.117836
790.324219	88.369568
789.140625	96.041672
787.956055	187.697495
786.772461	296.900818
785.586914	149.411499
784.402344	269.427826
783.216797	289.812378
782.032227	433.841339
780.845703	330.237152
779.660156	211.107651
778.473633	401.122559
777.287109	281.823212
776.100586	244.148178
774.913086	162.248764
773.725586	144.264908
772.538086	9.268214
771.349609	207.241974
770.161133	34.597618
768.972656	97.788322
767.784180	191.693619
766.594727	173.081879
765.405273	301.955048
764.215820	380.006378
763.026367	317.002380
761.835938	385.996063
760.645508	375.624817
759.454102	508.166229
758.262695	486.562683
757.072266	620.998718
755.879883	555.199524
754.688477	403.598480
753.496094	379.428162
752.303711	403.502869
751.110352	361.571777
749.917969	291.009735
748.724609	371.875061
747.530273	408.708466
746.336914	294.007629
745.142578	337.233856
743.948242	288.222595
742.752930	418.965271
741.558594	225.079483
740.363281	278.882751
739.166992	323.811859
737.971680	359.870392
736.775391	67.282341
735.579102	153.591187
734.381836	292.327362
733.185547	282.083130
731.988281	269.584198
730.790039	226.394257
729.592773	399.691101
728.394531	411.024506
727.196289	610.304016
725.997070	455.346649
724.797852	389.996887
723.598633	519.058167
722.399414	348.776367
721.199219	451.481354
719.999023	361.975372
718.798828	442.711487
717.598633	525.550537
716.397461	427.240753
715.196289	352.933350
713.994141	274.268188
712.792969	293.711884
711.590820	280.427917
710.388672	53.581314
709.185547	264.705505
707.982422	190.392899
706.779297	131.343872
705.576172	-30.007332
704.372070	37.240868
703.167969	-104.441147
701.963867	78.086433
700.759766	169.181702
699.554688	158.040573
698.349609	66.476181
697.143555	53.209824
695.938477	18.232735
694.732422	-1.503349
693.525391	41.775524
692.319336	-36.543144
691.112305	-97.431976
689.905273	-36.722763
688.697266	-88.843834
687.490234	41.318962
686.282227	-32.415600
685.073242	-60.541084
683.865234	-62.599045
682.656250	-125.298134
681.447266	67.765404
680.237305	26.822506
679.028320	-37.878082
677.818359	-33.204853
676.607422	-52.293243
675.397461	75.854355
674.186523	48.204720
672.975586	50.911373
671.763672	45.024868
670.551758	104.069870
669.339844	126.396179
668.127930	40.706909
666.915039	41.552029
665.703125	77.020226
664.489258	-153.118790
663.276367	57.404243
662.062500	39.058964
660.848633	14.305897
659.634766	54.355793
658.419922	-88.924873
657.205078	-1.306524
655.990234	-122.837563
654.775391	-7.123340
653.559570	-143.583115
652.343750	-1.965301
651.126953	64.230644
649.911133	-80.641922
648.694336	-74.679398
647.477539	-1.953076
646.259766	159.012238
645.041992	208.027664
643.824219	461.410309
642.606445	183.429916
641.387695	221.679611
640.168945	87.919365
638.950195	-20.000917
637.730469	91.291634
636.511719	4.852880
635.291016	94.543358
634.071289	-30.594265
632.850586	13.871593
631.629883	11.026898
630.409180	-47.690475
629.188477	54.430176
627.966797	10.547704
626.745117	82.363495
625.522461	-152.564255
624.300781	13.285728
623.078125	144.611053
621.854492	181.430954
620.631836	260.874664
619.408203	290.815918
618.184570	217.744766
616.960938	52.414585
615.736328	-68.171722
614.511719	110.533073
613.287109	-34.148956
612.061523	-70.038086
610.835938	64.769272
609.610352	17.437202
608.384766	21.004303
607.158203	101.046074
605.931641	-73.609352
604.705078	-107.731087
