# Supplementary material for: Raman spectroscopy accurately differentiates mucosal healing from non-healing and biochemical changes following biological therapy in inflammatory bowel disease
Source: PLoS One. 2021 Jun 2;16(6):e0252210. doi: 10.1371/journal.pone.0252210 (PMC8172032; doi:10.1371/journal.pone.0252210)
Supplement: S5 Dataset — (ZIP) [file pone.0252210.s007.zip › CD Active inflammation/OC027 post treatment_base sub CR removed_17__X_-13595.8__Y_77148.8__Z_853__Time_190.txt]

1714.774414	78.080421
1713.797852	112.521225
1712.820313	15.491655
1711.843750	32.747498
1710.866211	115.794357
1709.888672	-105.253754
1708.911133	-59.415703
1707.933594	-12.128253
1706.955078	-105.436340
1705.976563	118.731606
1704.998047	-19.903736
1704.019531	-79.451668
1703.040039	-78.772888
1702.061523	-119.482887
1701.082031	-231.105911
1700.101563	57.071484
1699.122070	-86.657654
1698.141602	-100.768242
1697.161133	22.702616
1696.180664	88.596458
1695.200195	67.551308
1694.218750	143.841507
1693.238281	5.073299
1692.256836	105.100525
1691.274414	248.920105
1690.292969	201.758270
1689.310547	331.787262
1688.328125	302.859863
1687.345703	328.384308
1686.363281	283.011200
1685.379883	563.863281
1684.396484	347.355652
1683.413086	403.725983
1682.429688	533.011902
1681.445313	468.831970
1680.461914	610.700989
1679.477539	681.592041
1678.493164	561.816650
1677.507813	642.555359
1676.523438	785.393677
1675.538086	905.126099
1674.552734	781.104797
1673.566406	1091.277832
1672.581055	934.479614
1671.594727	1100.075806
1670.608398	1091.119385
1669.622070	1356.536011
1668.634766	1187.179688
1667.648438	1382.387695
1666.661133	1262.449585
1665.673828	1297.228149
1664.685547	1361.908081
1663.698242	1456.484863
1662.709961	1541.121826
1661.721680	1382.535400
1660.733398	1420.845459
1659.744141	1314.065063
1658.755859	1409.353149
1657.766602	1401.940918
1656.777344	1310.431519
1655.787109	1322.830200
1654.797852	1248.495361
1653.807617	1267.402954
1652.817383	1276.302368
1651.827148	1002.735413
1650.835938	981.075073
1649.844727	949.391785
1648.853516	688.277344
1647.862305	821.575867
1646.871094	736.014160
1645.878906	473.986755
1644.886719	257.452698
1643.894531	371.543518
1642.902344	443.798035
1641.910156	384.496521
1640.916992	291.343903
1639.923828	161.716354
1638.930664	153.878815
1637.936523	241.371735
1636.943359	62.926483
1635.949219	148.515717
1634.955078	81.579636
1633.960938	-111.446304
1632.965820	-64.346504
1631.970703	-40.645363
1630.975586	-42.971535
1629.980469	12.917530
1628.985352	45.386581
1627.989258	-140.269577
1626.993164	-104.598740
1625.997070	-137.068817
1625.000977	151.523300
1624.003906	148.419174
1623.007813	-35.816704
1622.010742	226.970001
1621.012695	334.849701
1620.015625	151.317627
1619.017578	191.271866
1618.020508	-28.540936
1617.021484	255.901901
1616.023438	31.252619
1615.025391	-17.358261
1614.026367	5.022754
1613.027344	48.505787
1612.028320	-70.475937
1611.028320	-223.367661
1610.029297	-98.278442
1609.029297	-28.170437
1608.029297	107.486412
1607.028320	-50.180035
1606.028320	-42.742924
1605.027344	153.258575
1604.026367	-19.837677
1603.025391	-20.098351
1602.023438	-130.200409
1601.022461	-44.049877
1600.020508	-154.049149
1599.018555	7.935904
1598.016602	-70.638290
1597.013672	-209.283020
1596.010742	-13.418516
1595.007813	-105.016716
1594.004883	-97.347267
1593.001953	-131.491211
1591.998047	-22.061930
1590.994141	-9.296338
1589.990234	81.700447
1588.986328	-46.551548
1587.981445	-0.039465
1586.976563	202.855896
1585.971680	142.253525
1584.966797	399.617310
1583.961914	213.737335
1582.956055	236.300552
1581.950195	115.478828
1580.944336	348.815582
1579.938477	227.812408
1578.931641	114.564415
1577.924805	136.591034
1576.917969	215.734009
1575.911133	107.394791
1574.904297	230.467117
1573.896484	95.900543
1572.888672	361.645386
1571.880859	226.819336
1570.873047	206.250198
1569.864258	188.136444
1568.855469	338.724274
1567.846680	387.792999
1566.837891	304.246094
1565.829102	511.322021
1564.819336	90.026588
1563.809570	395.317383
1562.799805	427.883392
1561.790039	338.341522
1560.779297	303.109375
1559.768555	490.673981
1558.757813	519.840027
1557.747070	310.370361
1556.736328	479.080627
1555.724609	468.772736
1554.712891	385.745758
1553.701172	209.328354
1552.689453	454.749695
1551.676758	319.381622
1550.664063	437.448212
1549.651367	410.366425
1548.638672	432.220337
1547.625977	534.010132
1546.612305	296.835632
1545.598633	266.329651
1544.584961	475.954620
1543.571289	129.742310
1542.556641	289.764709
1541.541992	214.459671
1540.527344	229.328995
1539.512695	78.735947
1538.498047	59.604427
1537.482422	174.427628
1536.466797	30.971119
1535.451172	-9.487411
1534.434570	94.244026
1533.418945	184.802170
1532.402344	4.417157
1531.385742	122.820038
1530.369141	251.237183
1529.351563	178.421387
1528.334961	48.736706
1527.317383	42.460278
1526.299805	-180.306168
1525.281250	139.860489
1524.263672	27.336250
1523.245117	30.387926
1522.226563	2.330417
1521.208008	71.766815
1520.188477	251.483734
1519.168945	53.012817
1518.150391	-104.487335
1517.129883	-64.324295
1516.110352	78.346443
1515.089844	58.905857
1514.070313	-42.926853
1513.049805	32.182632
1512.028320	-239.488770
1511.007813	19.925196
1509.986328	-93.025475
1508.964844	-98.426300
1507.943359	-55.329506
1506.921875	-145.805817
1505.899414	-44.223061
1504.876953	-47.987900
1503.854492	32.581097
1502.832031	-56.183228
1501.808594	-55.497925
1500.786133	-321.332642
1499.762695	-44.532642
1498.739258	-11.228516
1497.714844	73.019325
1496.691406	-11.831169
1495.666992	-171.046509
1494.642578	53.208523
1493.617188	67.489197
1492.592773	20.220058
1491.567383	34.096157
1490.541992	65.653885
1489.516602	-2.629650
1488.491211	115.372108
1487.464844	225.458710
1486.438477	314.884308
1485.412109	248.382965
1484.385742	299.115631
1483.358398	415.968292
1482.331055	425.455658
1481.303711	444.963379
1480.276367	471.939636
1479.249023	738.359009
1478.220703	780.198730
1477.192383	740.316284
1476.164063	881.166809
1475.135742	1184.807007
1474.106445	894.814392
1473.077148	1396.582153
1472.047852	1167.452515
1471.018555	1393.804443
1469.989258	1487.610840
1468.958984	1532.888062
1467.928711	1740.774414
1466.898438	1760.278076
1465.868164	2071.988281
1464.836914	2192.801025
1463.805664	2354.093018
1462.774414	2306.870850
1461.743164	2320.509033
1460.710938	2425.429443
1459.679688	2423.574463
1458.647461	2355.598389
1457.615234	2579.393311
1456.582031	2785.212891
1455.549805	2605.279297
1454.516602	2790.520752
1453.483398	2841.201172
1452.449219	2732.043945
1451.416016	3010.651367
1450.381836	3106.590820
1449.347656	2905.995117
1448.313477	3067.618652
1447.279297	2910.019775
1446.244141	2954.951416
1445.208984	2599.851807
1444.173828	2733.281494
1443.138672	2585.740967
1442.102539	2466.017334
1441.066406	2437.343994
1440.030273	2444.036377
1438.994141	2200.403320
1437.958008	2055.406494
1436.920898	1983.700928
1435.883789	1719.982422
1434.846680	1633.160645
1433.808594	1435.215576
1432.771484	1335.817993
1431.733398	1117.784668
1430.695313	1079.014526
1429.657227	851.008240
1428.618164	840.022034
1427.579102	710.495056
1426.540039	651.625061
1425.500977	769.255249
1424.461914	728.048340
1423.421875	621.329773
1422.381836	791.806213
1421.341797	773.307190
1420.301758	636.471802
1419.260742	555.091431
1418.219727	398.251495
1417.178711	367.344849
1416.137695	140.218536
1415.096680	479.247864
1414.054688	264.825897
1413.012695	231.586578
1411.970703	271.314301
1410.928711	125.071754
1409.885742	308.124237
1408.842773	234.885651
1407.799805	337.566040
1406.756836	352.366730
1405.712891	286.859741
1404.668945	349.472321
1403.625000	271.581390
1402.581055	394.531738
1401.537109	296.742188
1400.492188	146.385651
1399.447266	219.348785
1398.402344	319.942993
1397.357422	230.085037
1396.311523	32.581871
1395.265625	216.082352
1394.219727	139.089127
1393.173828	225.009109
1392.126953	103.160194
1391.081055	131.679031
1390.034180	10.110982
1388.986328	111.383636
1387.939453	97.662186
1386.891602	51.529644
1385.843750	213.080917
1384.795898	-67.829155
1383.748047	-123.541061
1382.699219	178.232513
1381.651367	-74.638832
1380.602539	-20.046480
1379.552734	19.653646
1378.503906	66.972855
1377.454102	-180.171997
1376.404297	144.453171
1375.354492	-32.462215
1374.303711	-214.165283
1373.253906	-108.807381
1372.203125	-113.084808
1371.152344	7.439734
1370.100586	-300.669952
1369.049805	81.799698
1367.998047	78.065437
1366.946289	-241.862930
1365.894531	-145.604004
1364.841797	13.003231
1363.789063	62.170109
1362.736328	-127.448662
1361.683594	-38.141781
1360.630859	98.554932
1359.577148	-30.783890
1358.523438	228.014008
1357.469727	-20.299248
1356.415039	131.825912
1355.361328	269.156067
1354.306641	399.130127
1353.251953	97.011131
1352.197266	190.057785
1351.141602	146.667923
1350.085938	354.186920
1349.030273	397.991486
1347.974609	454.358734
1346.918945	691.971924
1345.862305	818.040039
1344.805664	664.028381
1343.749023	901.964966
1342.691406	780.571655
1341.634766	1023.693176
1340.577148	912.595276
1339.519531	816.588135
1338.460938	780.229065
1337.403320	902.534058
1336.344727	631.373657
1335.286133	788.660461
1334.226563	733.264038
1333.167969	631.078552
1332.108398	811.060730
1331.048828	842.786377
1329.989258	721.405762
1328.928711	721.363220
1327.869141	748.691589
1326.808594	588.420410
1325.748047	910.056030
1324.686523	663.746338
1323.625977	751.038269
1322.564453	840.936218
1321.502930	792.775635
1320.440430	806.494080
1319.378906	956.066589
1318.316406	854.188049
1317.253906	861.026306
1316.190430	890.221375
1315.127930	850.575867
1314.064453	759.372864
1313.000977	909.818298
1311.937500	774.660156
1310.873047	826.882080
1309.809570	839.868713
1308.745117	715.177002
1307.679688	558.716431
1306.615234	737.109924
1305.549805	822.118408
1304.484375	730.189209
1303.418945	712.231262
1302.353516	770.652466
1301.287109	866.076965
1300.220703	863.338135
1299.154297	890.243164
1298.087891	553.796448
1297.020508	838.910706
1295.954102	743.532410
1294.886719	461.811890
1293.818359	678.519409
1292.750977	510.103424
1291.682617	646.068481
1290.614258	480.488434
1289.545898	555.406433
1288.476563	711.331787
1287.407227	899.194153
1286.338867	597.080994
1285.268555	635.744141
1284.199219	711.268677
1283.128906	779.553711
1282.058594	710.855225
1280.988281	784.277710
1279.917969	505.436279
1278.846680	782.192566
1277.775391	711.638000
1276.704102	924.904175
1275.632813	901.053406
1274.560547	755.122498
1273.488281	912.403442
1272.416016	888.934937
1271.343750	902.234314
1270.270508	1103.690186
1269.197266	1031.707397
1268.124023	1116.096802
1267.050781	1229.842651
1265.977539	1414.404297
1264.903320	1174.521362
1263.829102	1239.712280
1262.753906	1168.423828
1261.679688	1316.668091
1260.604492	1291.893066
1259.529297	1172.184937
1258.454102	1291.371216
1257.378906	1045.232544
1256.302734	1198.659546
1255.226563	1076.984253
1254.150391	1096.619873
1253.073242	1203.933716
1251.997070	1121.494141
1250.919922	1323.767578
1249.841797	1178.250854
1248.764648	1110.667725
1247.686523	1261.960938
1246.608398	1486.158081
1245.530273	1530.506470
1244.452148	1356.255249
1243.373047	1369.150024
1242.293945	1127.125488
1241.214844	1404.778442
1240.135742	1128.964600
1239.055664	1081.417847
1237.975586	1218.312988
1236.895508	1146.587524
1235.815430	1181.627441
1234.734375	1141.527100
1233.654297	1065.109985
1232.573242	1148.698608
1231.491211	910.037292
1230.410156	976.709045
1229.328125	1152.352905
1228.246094	1083.386475
1227.163086	1038.672852
1226.081055	759.228516
1224.998047	1075.145752
1223.915039	774.057861
1222.832031	734.307800
1221.748047	767.118225
1220.664063	492.887024
1219.580078	586.147644
1218.496094	483.625824
1217.412109	369.058258
1216.327148	467.078522
1215.242188	412.904083
1214.157227	419.089844
1213.071289	659.383728
1211.985352	571.349915
1210.899414	599.134155
1209.813477	462.850159
1208.727539	669.037231
1207.640625	503.797791
1206.553711	478.402191
1205.466797	691.562805
1204.378906	533.534119
1203.291016	349.031219
1202.203125	275.345428
1201.115234	192.008530
1200.027344	-74.298317
1198.938477	90.266281
1197.849609	158.449783
1196.760742	226.540833
1195.670898	20.354380
1194.582031	-106.457443
1193.492188	-84.227280
1192.401367	-170.233948
1191.311523	-160.158844
1190.220703	-68.478455
1189.129883	-113.826508
1188.039063	-46.370193
1186.947266	-53.450172
1185.856445	-267.038971
1184.764648	-36.661545
1183.671875	-24.803534
1182.580078	150.066025
1181.487305	-6.177814
1180.394531	94.097717
1179.301758	153.480560
1178.208984	40.188580
1177.115234	391.669708
1176.021484	55.394115
1174.927734	329.869781
1173.833008	86.930214
1172.738281	171.948288
1171.643555	328.617676
1170.548828	123.796143
1169.454102	131.862000
1168.358398	56.100597
1167.262695	-31.699480
1166.166992	19.078484
1165.070313	-76.080170
1163.973633	-42.282902
1162.876953	36.767776
1161.780273	125.213173
1160.683594	301.845978
1159.585938	151.201035
1158.488281	162.801468
1157.389648	207.676086
1156.291992	297.729736
1155.193359	189.636292
1154.094727	291.312164
1152.996094	161.545471
1151.896484	172.335358
1150.796875	68.596733
1149.697266	43.392273
1148.597656	103.814003
1147.498047	-52.642693
1146.397461	-109.170425
1145.296875	-53.933559
1144.195313	205.803848
1143.094727	-8.200380
1141.993164	-279.341034
1140.891602	-101.014214
1139.789063	-232.013565
1138.687500	-94.475616
1137.584961	154.555634
1136.482422	94.438675
1135.379883	133.978027
1134.276367	244.603271
1133.172852	421.518158
1132.069336	389.301788
1130.964844	665.493835
1129.861328	927.180969
1128.756836	730.744202
1127.652344	776.172424
1126.546875	916.281433
1125.442383	752.737061
1124.336914	897.238098
1123.230469	600.776672
1122.125000	808.923889
1121.018555	635.493042
1119.912109	405.165710
1118.805664	688.541016
1117.699219	557.432983
1116.591797	343.413727
1115.484375	607.253174
1114.376953	478.190369
1113.268555	654.096863
1112.160156	465.691528
1111.051758	787.792542
1109.943359	651.156860
1108.833984	665.648804
1107.725586	507.572845
1106.616211	521.820862
1105.505859	722.442505
1104.396484	877.996948
1103.286133	761.951660
1102.175781	721.329651
1101.064453	668.796692
1099.954102	729.366150
1098.842773	768.554688
1097.731445	682.667114
1096.619141	719.236145
1095.507813	739.181519
1094.395508	655.343323
1093.282227	656.199585
1092.169922	767.608154
1091.056641	659.922546
1089.943359	799.284485
1088.830078	790.236938
1087.716797	729.331604
1086.602539	694.208069
1085.488281	600.210999
1084.373047	503.795380
1083.258789	679.953674
1082.143555	595.107605
1081.028320	799.147095
1079.913086	629.569580
1078.796875	565.629517
1077.680664	764.549377
1076.564453	658.180115
1075.448242	572.890259
1074.331055	557.922607
1073.213867	406.848602
1072.096680	405.832794
1070.979492	430.525208
1069.861328	295.748474
1068.743164	474.949554
1067.625000	340.080231
1066.505859	460.487549
1065.386719	533.942932
1064.267578	609.642456
1063.148438	467.579956
1062.029297	388.704559
1060.909180	419.754791
1059.789063	352.504425
1058.667969	453.589508
1057.547852	365.226868
1056.426758	421.763947
1055.305664	361.397552
1054.183594	476.226593
1053.062500	352.739807
1051.940430	423.083282
1050.818359	481.693298
1049.695313	381.526184
1048.572266	346.720520
1047.449219	498.546967
1046.326172	349.405060
1045.203125	277.270508
1044.079102	230.794098
1042.955078	147.038315
1041.830078	426.828735
1040.706055	214.926971
1039.581055	243.021088
1038.456055	403.839691
1037.331055	117.596909
1036.205078	157.347885
1035.079102	325.080994
1033.953125	662.587524
1032.826172	644.079956
1031.700195	458.186005
1030.573242	430.487579
1029.445313	249.418640
1028.318359	214.875305
1027.190430	-35.686298
1026.062500	1.925185
1024.934570	-253.029205
1023.805664	-136.366974
1022.676758	-244.852936
1021.547852	-186.155746
1020.418945	-224.868881
1019.289063	-110.427795
1018.159180	-186.127808
1017.029297	-2.066320
1015.898438	114.754005
1014.767578	9.130407
1013.636719	116.776985
1012.505859	203.606064
1011.375000	251.111984
1010.243164	222.272858
1009.111328	290.750732
1007.978516	514.324646
1006.846680	717.076721
1005.713867	1393.990723
1004.581055	2350.498779
1003.447266	2659.319580
1002.313477	2540.498291
1001.179688	1774.806885
1000.045898	903.312195
998.912109	251.770309
997.777344	143.313446
996.642578	16.560410
995.506836	93.103584
994.372070	137.441528
993.236328	91.907631
992.100586	18.850588
990.963867	82.013535
989.828125	-4.561139
988.691406	111.874855
987.553711	-75.781967
986.416992	-131.877777
985.279297	-132.522049
984.141602	53.511730
983.003906	60.040409
981.865234	-232.498764
980.726563	-234.794861
979.587891	-179.411057
978.448242	-13.487898
977.309570	129.536011
976.169922	10.573645
975.030273	-25.415648
973.889648	65.168221
972.749023	148.996124
971.608398	134.199890
970.467773	30.037289
969.326172	29.412518
968.184570	116.191917
967.042969	-37.822975
965.901367	-95.222290
964.758789	253.563660
963.616211	198.796829
962.473633	185.517776
961.330078	147.225220
960.186523	189.350357
959.042969	68.999962
957.899414	200.850098
956.754883	58.056190
955.610352	213.143219
954.465820	194.415939
953.321289	134.715210
952.175781	146.167587
951.030273	306.487518
949.884766	160.534195
948.738281	174.884735
947.591797	244.293839
946.445313	245.331421
945.298828	397.355438
944.151367	327.980530
943.003906	263.418427
941.856445	413.689941
940.708008	310.768463
939.559570	500.178406
938.411133	402.278259
937.262695	350.253571
936.113281	444.401428
934.964844	340.391235
933.814453	384.790558
932.665039	429.382874
931.514648	296.485687
930.364258	163.865494
929.213867	272.881134
928.062500	341.086334
926.912109	186.435440
925.759766	59.380188
924.608398	53.159660
923.456055	210.904877
922.303711	161.877594
921.151367	185.826721
919.999023	187.247208
918.845703	-1.979292
917.692383	81.682343
916.539063	31.518816
915.384766	124.630806
914.230469	-124.864326
913.076172	-54.048260
911.920898	-289.362030
910.766602	-395.073120
909.611328	-128.605820
908.455078	-190.821899
907.299805	-60.145332
906.143555	113.726891
904.987305	-83.868149
903.830078	-192.834763
902.673828	-59.253761
901.516602	-145.162979
900.359375	-131.253601
899.201172	-47.011688
898.042969	-220.555634
896.884766	35.927288
895.726563	-110.071510
894.567383	-90.780968
893.408203	48.465771
892.249023	190.070023
891.088867	-43.266262
889.929688	132.492249
888.769531	23.794437
887.608398	-21.476826
886.448242	50.785122
885.287109	-125.062111
884.125977	152.788345
882.963867	135.178436
881.801758	192.126556
880.639648	145.473816
879.477539	150.811279
878.315430	104.442795
877.152344	37.948845
875.989258	203.596008
874.825195	324.250946
873.661133	258.101807
872.497070	99.808647
871.333008	229.718964
870.168945	-58.774860
869.003906	71.312134
867.838867	64.261185
866.672852	203.434250
865.506836	122.362328
864.340820	311.047913
863.174805	223.397766
862.008789	144.842056
860.841797	272.975220
859.674805	504.372711
858.506836	553.931702
857.339844	616.970276
856.171875	431.029480
855.003906	518.834839
853.834961	673.912476
852.666016	600.294373
851.497070	753.098083
850.328125	607.846069
849.158203	679.981567
847.988281	492.305969
846.818359	329.356476
845.647461	381.396515
844.477539	361.784485
843.306641	230.314575
842.134766	297.992737
840.963867	249.321014
839.791992	216.313217
838.619141	281.661774
837.447266	134.632523
836.274414	269.168854
835.101563	126.617165
833.928711	285.574310
832.754883	143.003601
831.581055	-86.606789
830.407227	297.533417
829.232422	315.537811
828.058594	576.589111
826.883789	282.173065
825.708008	148.355270
824.533203	226.263199
823.357422	-50.266098
822.181641	277.015991
821.004883	214.260941
819.828125	189.293747
818.651367	121.935326
817.474609	9.984208
816.296875	129.413925
815.119141	-87.269279
813.941406	-10.370220
812.763672	-89.291336
811.584961	0.666336
810.406250	63.778263
809.226563	-46.594589
808.047852	-79.307602
806.868164	38.893288
805.688477	3.672009
804.507813	-76.075493
803.327148	17.180361
802.146484	-0.715082
800.965820	-67.568726
799.784180	-172.253357
798.603516	-177.280777
797.420898	-73.834679
796.239258	-52.622787
795.056641	-44.886932
793.874023	-252.218689
792.691406	-271.377350
791.507813	-206.564148
790.324219	12.993447
789.140625	243.323578
787.956055	-119.640297
786.772461	136.773880
785.586914	27.961922
784.402344	53.876263
783.216797	152.534851
782.032227	120.548149
780.845703	307.128876
779.660156	177.522995
778.473633	239.919571
777.287109	211.554337
776.100586	198.448166
774.913086	174.112274
773.725586	-126.221504
772.538086	58.676147
771.349609	419.712921
770.161133	125.529770
768.972656	241.284286
767.784180	376.611694
766.594727	194.397186
765.405273	421.778198
764.215820	424.217621
763.026367	538.739075
761.835938	410.873230
760.645508	447.918060
759.454102	739.966736
758.262695	699.530884
757.072266	845.842529
755.879883	534.581787
754.688477	689.270325
753.496094	505.269470
752.303711	622.164673
751.110352	677.317749
749.917969	554.384827
748.724609	642.098633
747.530273	573.752258
746.336914	573.295044
745.142578	675.783691
743.948242	497.300110
742.752930	456.893921
741.558594	565.432434
740.363281	303.339050
739.166992	271.314331
737.971680	368.422119
736.775391	419.348358
735.579102	354.055939
734.381836	356.534302
733.185547	293.224823
731.988281	387.383514
730.790039	157.595947
729.592773	238.400192
728.394531	314.691833
727.196289	388.667084
725.997070	375.090210
724.797852	490.364868
723.598633	269.070953
722.399414	377.621368
721.199219	376.875549
719.999023	537.627502
718.798828	253.001480
717.598633	234.686340
716.397461	251.251694
715.196289	224.161102
713.994141	275.564423
712.792969	152.530106
711.590820	258.401367
710.388672	139.786606
709.185547	123.628990
707.982422	42.159142
706.779297	217.701294
705.576172	38.346321
704.372070	131.179169
703.167969	-34.920078
701.963867	77.576965
700.759766	264.038513
699.554688	341.764557
698.349609	254.318512
697.143555	162.655731
695.938477	49.407360
694.732422	31.904011
693.525391	16.694498
692.319336	60.243168
691.112305	10.551786
689.905273	-60.683605
688.697266	15.809701
687.490234	-291.560059
686.282227	-52.075035
685.073242	-159.474426
683.865234	-39.028145
682.656250	-81.012299
681.447266	33.219051
680.237305	-214.192780
679.028320	132.144150
677.818359	203.522125
676.607422	-114.597740
675.397461	-66.590141
674.186523	-53.013458
672.975586	-78.166603
671.763672	126.170471
670.551758	118.728874
669.339844	66.116119
668.127930	-25.148701
666.915039	199.334854
665.703125	43.726513
664.489258	-57.582638
663.276367	-89.521736
662.062500	-15.435999
660.848633	-94.399223
659.634766	72.884590
658.419922	-111.328102
657.205078	-70.934189
655.990234	8.464465
654.775391	-118.928230
653.559570	-110.278404
652.343750	-107.907043
651.126953	-126.895981
649.911133	-76.787613
648.694336	46.673435
647.477539	97.030609
646.259766	160.418030
645.041992	66.813110
643.824219	162.674957
642.606445	39.195839
641.387695	130.883102
640.168945	-89.145859
638.950195	88.584236
637.730469	-73.271088
636.511719	-9.495473
635.291016	103.621162
634.071289	-32.480438
632.850586	-29.065346
631.629883	-90.169769
630.409180	88.933914
629.188477	42.496929
627.966797	2.291217
626.745117	73.345779
625.522461	92.609703
624.300781	173.671326
623.078125	170.731674
621.854492	317.325439
620.631836	189.190491
619.408203	-5.809280
618.184570	-49.306049
616.960938	-31.360594
615.736328	30.806612
614.511719	-83.266243
613.287109	17.916533
612.061523	9.083147
610.835938	24.934046
609.610352	125.231598
608.384766	-6.442560
607.158203	-51.667847
605.931641	-66.118332
604.705078	-47.767048
