# Supplementary material for: Raman spectroscopy accurately differentiates mucosal healing from non-healing and biochemical changes following biological therapy in inflammatory bowel disease
Source: PLoS One. 2021 Jun 2;16(6):e0252210. doi: 10.1371/journal.pone.0252210 (PMC8172032; doi:10.1371/journal.pone.0252210)
Supplement: S5 Dataset — (ZIP) [file pone.0252210.s007.zip › CD Active inflammation/OC010 post treatment 17.04.19_base sub CR removed_74__X_-20437.9__Y_445.14__Z_-7231.43__Time_844.txt]

1714.705078	66.869888
1713.728516	-103.882904
1712.751953	-52.720657
1711.774414	-68.499969
1710.797852	36.532246
1709.820313	63.918797
1708.842773	-26.460585
1707.864258	92.315704
1706.886719	82.650101
1705.908203	-28.618593
1704.929688	55.779114
1703.950195	33.232388
1702.971680	109.907684
1701.992188	-83.505295
1701.012695	-68.002808
1700.033203	-68.361099
1699.052734	6.322578
1698.073242	110.588158
1697.092773	1.195653
1696.112305	-67.866859
1695.130859	-109.995865
1694.150391	83.131805
1693.168945	14.703361
1692.187500	-10.772684
1691.206055	118.767059
1690.223633	-10.370084
1689.241211	172.878937
1688.258789	76.222519
1687.276367	38.488068
1686.293945	91.626366
1685.310547	224.904068
1684.327148	131.846237
1683.343750	281.476471
1682.360352	268.789429
1681.375977	184.418793
1680.392578	140.250275
1679.408203	229.392166
1678.423828	185.660400
1677.438477	283.160736
1676.453125	295.719635
1675.468750	263.292969
1674.482422	188.538574
1673.497070	215.050552
1672.511719	364.009277
1671.525391	385.575897
1670.539063	279.842468
1669.552734	354.956085
1668.565430	443.513733
1667.578125	481.804382
1666.591797	475.176575
1665.603516	500.581757
1664.616211	489.049286
1663.627930	488.324585
1662.640625	477.201904
1661.652344	482.181702
1660.663086	471.446594
1659.674805	331.076904
1658.685547	360.505829
1657.696289	617.895020
1656.707031	533.759705
1655.717773	365.129150
1654.727539	503.788300
1653.737305	470.558929
1652.747070	397.837921
1651.756836	359.711487
1650.765625	313.837585
1649.775391	241.720139
1648.784180	235.883316
1647.792969	187.930374
1646.800781	216.781464
1645.809570	79.363335
1644.817383	26.672558
1643.825195	37.531288
1642.832031	69.653168
1641.839844	38.571003
1640.846680	41.948982
1639.853516	16.450352
1638.860352	75.505196
1637.867188	92.481087
1636.873047	4.126077
1635.878906	-78.786400
1634.884766	-8.689590
1633.890625	-64.960617
1632.895508	36.958603
1631.900391	-100.695198
1630.905273	33.020184
1629.910156	-175.414001
1628.915039	-23.093149
1627.918945	-218.049973
1626.922852	-49.791496
1625.926758	-31.416538
1624.930664	-68.169441
1623.933594	29.261736
1622.937500	-122.944603
1621.940430	56.098389
1620.942383	95.910332
1619.945313	-3.419740
1618.947266	-23.845762
1617.949219	66.083420
1616.951172	30.055172
1615.953125	38.727093
1614.954102	55.334759
1613.956055	-72.270927
1612.957031	78.234390
1611.957031	39.949474
1610.958008	1.739070
1609.958008	-2.329382
1608.958984	-71.851768
1607.958008	-36.506752
1606.958008	-29.941776
1605.958008	31.653461
1604.957031	4.249607
1603.956055	65.888023
1602.955078	4.541007
1601.953125	-72.445618
1600.951172	31.116928
1599.950195	-35.325825
1598.947266	-10.204305
1597.945313	-55.651531
1596.942383	-98.446922
1595.940430	10.340412
1594.937500	-45.483364
1593.933594	37.151997
1592.930664	-34.300613
1591.926758	-79.610573
1590.922852	-30.934717
1589.918945	-37.078186
1588.915039	-22.349014
1587.910156	65.404846
1586.906250	-99.843033
1585.901367	6.125968
1584.895508	153.745621
1583.890625	-14.051388
1582.884766	21.442390
1581.878906	85.558731
1580.873047	-6.637575
1579.867188	151.156113
1578.860352	71.957253
1577.854492	115.096443
1576.847656	147.781113
1575.839844	102.373985
1574.833008	-18.475689
1573.825195	-102.898941
1572.817383	-114.522446
1571.809570	123.361992
1570.801758	64.841042
1569.792969	211.566986
1568.784180	28.281092
1567.775391	143.701004
1566.766602	92.845192
1565.757813	187.341995
1564.748047	-79.019135
1563.738281	77.652924
1562.728516	133.027649
1561.718750	74.199867
1560.708008	80.172859
1559.697266	80.903008
1558.686523	34.918846
1557.675781	102.924240
1556.665039	204.524948
1555.653320	75.471725
1554.641602	156.193100
1553.629883	104.761757
1552.617188	14.456201
1551.605469	203.652832
1550.592773	136.523499
1549.580078	289.259918
1548.567383	105.613182
1547.553711	20.242538
1546.541016	33.087704
1545.527344	69.119392
1544.513672	164.503952
1543.499023	91.829727
1542.485352	57.864746
1541.470703	119.397690
1540.456055	93.039177
1539.441406	22.731537
1538.425781	130.465775
1537.410156	142.602341
1536.394531	69.521660
1535.378906	63.458698
1534.363281	31.534195
1533.346680	195.489456
1532.331055	-78.905701
1531.314453	69.384872
1530.296875	135.081436
1529.280273	136.273697
1528.262695	-6.841906
1527.245117	-129.375534
1526.227539	23.521854
1525.209961	122.224724
1524.191406	76.700569
1523.172852	-82.082222
1522.154297	-112.268127
1521.135742	194.361191
1520.116211	94.548935
1519.097656	143.793854
1518.078125	128.686234
1517.058594	72.396255
1516.038086	5.772441
1515.018555	93.201424
1513.998047	113.749115
1512.977539	-40.359692
1511.956055	0.581732
1510.935547	38.866486
1509.914063	0.086860
1508.892578	-66.967491
1507.871094	-100.731667
1506.849609	-116.609482
1505.827148	-19.771921
1504.804688	-30.689194
1503.782227	-13.491121
1502.759766	62.545532
1501.736328	-68.983788
1500.713867	-23.841452
1499.690430	-73.518341
1498.666016	-77.178543
1497.642578	77.754425
1496.618164	22.752729
1495.594727	-9.267984
1494.569336	-31.125166
1493.544922	-65.820145
1492.520508	-80.117531
1491.495117	-71.479439
1490.469727	41.851234
1489.444336	-74.847313
1488.417969	153.234177
1487.392578	-83.582253
1486.366211	-31.878183
1485.339844	129.496918
1484.312500	124.863403
1483.286133	186.513062
1482.258789	235.317062
1481.231445	291.693298
1480.204102	93.016846
1479.175781	103.394920
1478.148438	228.408035
1477.120117	202.970352
1476.091797	251.369247
1475.062500	309.876892
1474.034180	266.457062
1473.004883	337.565033
1471.975586	334.778015
1470.946289	377.751434
1469.916016	441.007294
1468.885742	499.102905
1467.855469	607.993042
1466.825195	607.459595
1465.794922	566.209839
1464.763672	601.176697
1463.732422	704.696594
1462.701172	742.080688
1461.669922	845.449463
1460.638672	763.361633
1459.606445	640.645081
1458.574219	779.392273
1457.541992	803.848083
1456.508789	777.509766
1455.476563	791.746277
1454.443359	831.301392
1453.410156	926.594421
1452.375977	953.366089
1451.342773	784.950073
1450.308594	771.147034
1449.274414	866.263550
1448.240234	799.212402
1447.206055	891.706909
1446.170898	822.099487
1445.135742	820.847717
1444.100586	761.372314
1443.064453	785.394836
1442.029297	915.645203
1440.993164	835.902832
1439.957031	804.225464
1438.920898	653.732971
1437.883789	733.289001
1436.847656	630.869568
1435.810547	675.010986
1434.773438	554.945618
1433.735352	414.716949
1432.698242	426.038757
1431.660156	275.794861
1430.622070	168.516098
1429.583008	293.407471
1428.544922	150.855118
1427.505859	217.692093
1426.466797	196.249512
1425.427734	164.737030
1424.387695	206.330338
1423.348633	132.002914
1422.308594	95.499428
1421.268555	18.719311
1420.227539	118.256699
1419.187500	139.719711
1418.146484	-4.958417
1417.105469	180.126038
1416.064453	-72.664001
1415.022461	49.489292
1413.980469	45.853813
1412.939453	105.109001
1411.896484	126.633949
1410.854492	100.421318
1409.811523	69.208778
1408.768555	-32.314533
1407.725586	14.428096
1406.682617	0.903986
1405.638672	30.087814
1404.595703	66.823288
1403.551758	13.214525
1402.506836	122.746468
1401.462891	-11.068441
1400.417969	60.860386
1399.373047	62.579155
1398.328125	71.850502
1397.283203	63.605995
1396.237305	135.582687
1395.191406	49.724064
1394.145508	-56.099873
1393.099609	-174.363388
1392.052734	-19.632524
1391.006836	-47.659859
1389.959961	-58.122776
1388.912109	-43.525738
1387.865234	41.158199
1386.817383	85.824600
1385.769531	-12.017113
1384.721680	-167.273941
1383.673828	30.006981
1382.625000	-20.153257
1381.576172	72.163216
1380.527344	-45.334446
1379.478516	14.575604
1378.429688	-17.873100
1377.379883	-20.310677
1376.330078	32.207775
1375.280273	79.763405
1374.229492	-27.325073
1373.178711	-22.081707
1372.128906	65.504402
1371.077148	-198.423981
1370.026367	-6.053541
1368.974609	56.700134
1367.923828	27.302797
1366.871094	-39.402042
1365.819336	73.287422
1364.767578	-40.589741
1363.714844	-19.946877
1362.662109	-41.565552
1361.609375	-25.795017
1360.555664	-5.004573
1359.501953	15.834065
1358.448242	-72.688950
1357.394531	20.366606
1356.340820	-13.321740
1355.286133	67.367630
1354.231445	108.329323
1353.176758	-19.573641
1352.122070	-70.377190
1351.066406	251.322189
1350.011719	153.437302
1348.956055	92.876579
1347.899414	134.128128
1346.843750	155.580902
1345.787109	298.608978
1344.730469	178.794769
1343.673828	197.922516
1342.616211	18.814032
1341.559570	233.852737
1340.501953	131.737900
1339.444336	324.484650
1338.385742	306.710388
1337.328125	360.808777
1336.269531	330.779694
1335.210938	278.551147
1334.152344	278.366150
1333.092773	317.817932
1332.033203	189.135956
1330.973633	339.981201
1329.914063	389.464844
1328.853516	283.274475
1327.793945	194.490540
1326.733398	278.738373
1325.672852	259.270935
1324.611328	234.929276
1323.549805	277.319275
1322.489258	341.967865
1321.426758	359.753510
1320.365234	264.097015
1319.302734	383.146881
1318.241211	245.718170
1317.177734	369.766174
1316.115234	343.445313
1315.052734	356.628082
1313.989258	298.401062
1312.925781	331.407532
1311.862305	334.900421
1310.797852	385.232117
1309.733398	319.886932
1308.668945	271.855621
1307.604492	236.204102
1306.540039	365.465118
1305.474609	295.478058
1304.409180	267.383087
1303.343750	234.435593
1302.277344	312.172302
1301.211914	301.453247
1300.145508	226.903732
1299.079102	400.552856
1298.011719	141.911057
1296.945313	229.660782
1295.877930	40.007690
1294.810547	267.741364
1293.743164	203.409546
1292.674805	249.553665
1291.606445	151.008041
1290.538086	131.025467
1289.469727	211.619415
1288.400391	135.344177
1287.332031	260.104858
1286.262695	254.995544
1285.193359	186.241867
1284.123047	242.463150
1283.052734	330.533356
1281.982422	303.549377
1280.912109	171.376755
1279.841797	173.883362
1278.770508	220.463104
1277.699219	205.913513
1276.627930	343.019501
1275.556641	201.395035
1274.484375	169.860367
1273.412109	179.918472
1272.339844	314.609070
1271.267578	380.881073
1270.194336	261.555328
1269.121094	379.147858
1268.047852	340.493713
1266.974609	419.032074
1265.900391	321.887115
1264.827148	200.420822
1263.752930	269.269592
1262.677734	267.403381
1261.603516	324.072662
1260.528320	183.322693
1259.453125	244.909866
1258.377930	323.548676
1257.301758	260.905914
1256.226563	276.238708
1255.150391	401.144226
1254.073242	268.003510
1252.997070	349.093048
1251.919922	289.052155
1250.842773	331.219543
1249.765625	327.179810
1248.688477	376.649384
1247.610352	297.277130
1246.532227	261.701050
1245.454102	503.150238
1244.375000	392.265350
1243.296875	359.160950
1242.217773	432.922394
1241.138672	174.075302
1240.058594	386.211029
1238.979492	226.997299
1237.899414	298.334503
1236.819336	284.756042
1235.738281	324.538818
1234.658203	284.304138
1233.577148	285.298157
1232.496094	392.922913
1231.415039	217.034439
1230.333008	295.565033
1229.250977	403.123230
1228.168945	345.992828
1227.086914	216.267273
1226.003906	93.859306
1224.920898	121.518082
1223.837891	139.485458
1222.754883	157.441788
1221.670898	216.491714
1220.587891	290.014832
1219.503906	196.732925
1218.418945	96.236557
1217.334961	10.272509
1216.250000	170.698837
1215.165039	178.914688
1214.080078	194.359741
1212.994141	163.927689
1211.908203	80.407867
1210.822266	199.572968
1209.736328	152.239136
1208.649414	162.789337
1207.563477	233.596085
1206.476563	87.414299
1205.388672	66.597740
1204.301758	60.230446
1203.213867	44.213284
1202.125977	49.860168
1201.038086	-45.640606
1199.949219	24.981560
1198.861328	-41.629517
1197.772461	-24.015951
1196.682617	-107.468475
1195.593750	-41.788929
1194.503906	-79.558090
1193.414063	17.292070
1192.324219	-10.905540
1191.233398	-65.547874
1190.143555	-36.106453
1189.052734	-102.778404
1187.960938	89.896584
1186.870117	44.780666
1185.778320	-33.945957
1184.686523	-7.077791
1183.594727	-61.821880
1182.501953	-47.010330
1181.410156	-77.797791
1180.317383	-65.445648
1179.223633	157.808762
1178.130859	-2.505935
1177.037109	76.815575
1175.943359	-64.309013
1174.849609	103.536896
1173.754883	24.657793
1172.661133	-30.280611
1171.566406	60.761230
1170.470703	101.480644
1169.375977	96.696854
1168.280273	0.997142
1167.184570	-75.565697
1166.088867	8.040274
1164.992188	65.281525
1163.895508	53.165581
1162.798828	-121.429886
1161.702148	33.619396
1160.605469	-12.019806
1159.507813	-12.316162
1158.410156	8.831336
1157.311523	218.446655
1156.213867	124.943207
1155.115234	148.317841
1154.016602	54.795761
1152.917969	-36.337990
1151.818359	70.367706
1150.718750	17.322784
1149.619141	71.476372
1148.519531	54.108192
1147.418945	-75.218895
1146.319336	40.707092
1145.217773	20.858484
1144.117188	36.679413
1143.015625	-190.233246
1141.915039	25.365038
1140.813477	-61.206314
1139.710938	-7.496180
1138.609375	-132.131866
1137.506836	-147.428375
1136.404297	-27.321842
1135.300781	30.926184
1134.197266	127.109642
1133.094727	211.340485
1131.990234	193.414261
1130.886719	120.872658
1129.782227	221.539474
1128.677734	288.911041
1127.573242	232.884506
1126.468750	202.928879
1125.363281	248.808807
1124.257813	275.669708
1123.152344	105.806786
1122.045898	227.374298
1120.940430	299.114319
1119.833984	181.346359
1118.726563	189.067215
1117.620117	111.543602
1116.512695	114.474266
1115.405273	259.316986
1114.297852	203.011139
1113.189453	153.788956
1112.082031	151.842331
1110.972656	239.676788
1109.864258	228.189987
1108.755859	240.301712
1107.646484	176.788101
1106.537109	271.492523
1105.426758	217.379089
1104.317383	241.156281
1103.207031	305.008118
1102.096680	394.753265
1100.985352	331.103821
1099.875000	184.917908
1098.763672	288.686584
1097.652344	373.522522
1096.540039	404.087036
1095.427734	269.683350
1094.315430	140.026352
1093.203125	260.036621
1092.090820	321.104401
1090.977539	266.773712
1089.864258	226.564758
1088.750977	191.056763
1087.636719	204.938766
1086.522461	228.200256
1085.408203	115.056755
1084.293945	110.077789
1083.179688	208.489151
1082.064453	248.092621
1080.949219	212.488174
1079.833008	254.381393
1078.717773	197.624969
1077.601563	284.071747
1076.485352	262.503937
1075.368164	201.039185
1074.251953	238.117722
1073.134766	-18.001911
1072.016602	80.042358
1070.899414	131.147842
1069.781250	25.187805
1068.663086	191.073456
1067.544922	68.730415
1066.426758	126.775665
1065.307617	163.708710
1064.188477	146.774826
1063.068359	195.372437
1061.949219	250.965408
1060.829102	124.052437
1059.708984	88.409088
1058.588867	122.928764
1057.467773	141.062653
1056.346680	58.685455
1055.225586	128.231598
1054.104492	108.971443
1052.982422	31.328379
1051.860352	63.471531
1050.738281	74.591690
1049.615234	-5.318418
1048.492188	43.153507
1047.369141	79.943367
1046.246094	81.737068
1045.123047	46.227848
1043.999023	-33.554905
1042.875000	-71.338081
1041.750000	102.952644
1040.625977	139.725357
1039.500977	-56.424835
1038.375977	80.518280
1037.250000	-10.741999
1036.125000	56.328758
1034.999023	20.992744
1033.873047	153.192886
1032.746094	187.657425
1031.619141	82.601212
1030.492188	52.007011
1029.365234	91.173988
1028.237305	-4.437129
1027.110352	41.735626
1025.982422	-111.844124
1024.853516	-186.380600
1023.725586	45.593807
1022.596680	-98.528473
1021.467773	-45.315514
1020.337891	-159.142395
1019.208008	-175.473740
1018.078125	-38.723320
1016.948242	-78.202881
1015.818359	-15.651418
1014.687500	-99.090889
1013.556641	-4.072020
1012.425781	46.925949
1011.293945	63.194592
1010.162109	-36.267605
1009.030273	146.729034
1007.898438	223.228165
1006.765625	306.665009
1005.632813	327.648254
1004.500000	737.145386
1003.366211	845.940735
1002.233398	883.073975
1001.099609	538.942383
999.964844	481.481262
998.831055	206.974594
997.696289	258.229492
996.561523	115.574524
995.425781	-10.817561
994.291016	144.417465
993.155273	34.311573
992.019531	111.126717
990.882813	26.530867
989.747070	119.537796
988.610352	23.544493
987.472656	-17.056362
986.335938	11.523623
985.198242	-45.085949
984.060547	36.541527
982.921875	0.765143
981.784180	89.343597
980.645508	-63.688942
979.506836	8.854656
978.367188	44.611904
977.228516	-119.653046
976.088867	77.143585
974.948242	-77.760948
973.808594	36.310780
972.667969	-109.220833
971.527344	53.138550
970.385742	27.178974
969.245117	258.405060
968.103516	145.296143
966.961914	62.122612
965.819336	-76.018692
964.677734	61.186966
963.534180	40.160141
962.391602	101.727119
961.249023	92.267883
960.105469	11.831052
958.961914	112.465912
957.817383	137.524353
956.673828	119.119644
955.529297	103.065895
954.383789	-11.342820
953.239258	169.533783
952.093750	91.873795
950.948242	133.233856
949.802734	5.421978
948.656250	-55.981686
947.509766	-23.596972
946.363281	-139.696976
945.216797	91.544815
944.069336	48.663708
942.921875	163.407303
941.774414	125.201141
940.625977	-106.927658
939.478516	101.481613
938.330078	122.786163
937.180664	62.028782
936.032227	33.273865
934.882813	237.102936
933.732422	153.726227
932.583008	264.114044
931.432617	51.026367
930.282227	209.313553
929.131836	169.484940
927.980469	65.986374
926.830078	64.997604
925.677734	41.306332
924.526367	-96.064621
923.374023	-19.544786
922.221680	63.807106
921.069336	113.069107
919.916992	125.991600
918.763672	41.254982
917.610352	61.094223
916.456055	121.847954
915.302734	23.682243
914.148438	-47.153725
912.994141	124.913177
911.838867	20.139143
910.683594	-68.665993
909.528320	-68.944862
908.373047	-103.192360
907.216797	-12.713274
906.061523	-6.089287
904.904297	-158.024658
903.748047	-96.931015
902.590820	59.283630
901.433594	25.278820
900.276367	11.696762
899.118164	-71.997208
897.960938	-53.810108
896.802734	-89.884117
895.643555	34.649067
894.484375	14.458990
893.325195	5.609168
892.166016	-118.457016
891.006836	161.966980
889.846680	130.584885
888.686523	146.664200
887.526367	-4.305346
886.365234	-22.009176
885.204102	134.073547
884.042969	39.683491
882.880859	22.047371
881.719727	-15.857254
880.556641	-37.941902
879.394531	-17.175589
878.232422	23.876879
877.069336	60.420757
875.905273	85.702072
874.742188	-60.152409
873.578125	75.480835
872.414063	12.998848
871.250000	76.565575
870.084961	9.633368
868.920898	109.172638
867.754883	89.500160
866.589844	74.336983
865.423828	54.691448
864.257813	64.269142
863.091797	-7.027237
861.924805	31.761984
860.758789	-17.038822
859.590820	84.590767
858.423828	116.593933
857.255859	155.312042
856.087891	169.330551
854.919922	176.609314
853.751953	244.416260
852.583008	383.918610
851.414063	193.899094
850.244141	151.840836
849.075195	170.271957
847.905273	347.690491
846.734375	216.030441
845.564453	144.855606
844.393555	152.028778
843.222656	143.520325
842.051758	-17.110216
840.879883	130.935669
839.708008	104.497559
838.536133	33.345501
837.363281	58.301891
836.190430	67.584846
835.017578	61.203682
833.844727	57.034431
832.670898	-5.205495
831.497070	37.467293
830.323242	158.198898
829.149414	138.287781
827.974609	165.200363
826.799805	207.680450
825.624023	176.538177
824.449219	140.920410
823.273438	230.080078
822.097656	22.854946
820.920898	111.935493
819.744141	33.926167
818.567383	-6.233248
817.390625	-90.925224
816.212891	44.688168
815.035156	48.941582
813.857422	48.707024
812.679688	-64.973061
811.500977	-105.272484
810.322266	-65.578033
809.142578	80.720169
807.963867	-24.129227
806.784180	-137.852768
805.603516	-47.274651
804.423828	-207.641037
803.243164	11.557270
802.062500	-40.100765
800.881836	-151.673462
799.700195	-43.663738
798.518555	-219.570541
797.336914	-147.150314
796.154297	29.360607
794.972656	-144.350510
793.789063	-27.821140
792.606445	-132.864365
791.422852	10.092628
790.240234	-168.047134
789.055664	63.292358
787.872070	86.490509
786.687500	7.878294
785.502930	37.629932
784.317383	12.048676
783.132813	103.597786
781.947266	245.892792
780.761719	100.844048
779.575195	-30.921923
778.388672	-74.327606
777.202148	65.507904
776.015625	94.866936
774.828125	-14.860274
773.640625	76.207291
772.453125	50.284203
771.264648	187.532211
770.076172	60.102589
768.887695	67.160217
767.699219	168.943268
766.509766	63.539349
765.320313	-57.265255
764.130859	86.220886
762.940430	5.037062
761.750977	0.904202
760.559570	192.602173
759.369141	192.772339
758.177734	67.539139
756.986328	175.444229
755.794922	212.921005
754.603516	127.267632
753.411133	151.510376
752.218750	94.433296
751.025391	32.971867
749.832031	79.126053
748.638672	85.725967
747.445313	173.522614
746.250977	180.071228
745.057617	138.341721
743.862305	184.357971
742.667969	0.094485
741.472656	142.573273
740.277344	54.838100
739.082031	85.474174
737.885742	-13.162851
736.689453	21.856609
735.493164	26.206209
734.296875	15.233940
733.099609	13.028960
731.902344	6.456946
730.705078	-26.353304
729.506836	56.785583
728.308594	-13.167922
727.110352	15.305630
725.911133	115.910774
724.712891	-23.876993
723.513672	2.455014
722.313477	-56.382286
721.113281	151.234543
719.914063	221.246719
718.712891	125.379112
717.512695	84.140053
716.311523	49.498985
715.110352	47.624577
713.909180	91.580154
712.707031	0.392188
711.504883	55.315624
710.302734	64.496712
709.099609	182.642120
707.896484	93.870346
706.693359	7.365622
705.490234	-72.518448
704.286133	39.213356
703.082031	63.907234
701.877930	-20.127321
700.672852	43.827049
699.468750	-61.796627
698.262695	-71.660477
697.057617	31.555698
695.851563	-78.159126
694.645508	-20.488386
693.439453	-56.172924
692.232422	-109.148453
691.026367	-29.614084
689.818359	-160.575302
688.611328	-33.200462
687.403320	39.947647
686.195313	-43.029396
684.987305	54.069149
683.778320	21.119091
682.569336	-59.430901
681.360352	-98.709633
680.151367	-146.570679
678.941406	48.224625
677.731445	74.099190
676.521484	-109.961250
675.310547	-27.666658
674.099609	20.028193
672.888672	-31.752398
671.677734	-92.104057
670.465820	-29.123159
669.253906	10.100663
668.041016	125.000916
666.829102	38.940922
665.616211	-21.111090
664.403320	-50.858723
663.189453	61.956772
661.975586	-47.600300
660.761719	-59.957016
659.547852	-18.340080
658.333008	-60.855175
657.118164	-8.439351
655.903320	52.584965
654.688477	-86.902367
653.472656	68.943245
652.256836	28.622719
651.040039	119.715195
649.824219	38.436916
648.607422	-38.528133
647.389648	91.168610
646.172852	78.703697
644.955078	36.061825
643.737305	279.491516
642.519531	290.444580
641.300781	155.084030
640.082031	-12.561650
638.863281	-16.896236
637.643555	98.980698
636.423828	44.949223
635.204102	113.216690
633.984375	134.046524
632.763672	184.742523
631.542969	170.829773
630.322266	126.669914
629.100586	88.738609
627.878906	50.578922
626.657227	29.327793
625.435547	211.472031
624.212891	54.576359
622.990234	246.720795
621.767578	256.329834
620.543945	227.013306
619.320313	70.978561
618.096680	4.522096
616.873047	23.277512
615.648438	32.999813
614.423828	-45.488270
613.199219	6.021766
611.973633	-41.410030
610.748047	23.920643
609.522461	-41.769398
608.296875	35.116520
607.070313	-108.767982
605.843750	-7.642779
604.617188	-46.109726
