# Supplementary material for: Raman spectroscopy accurately differentiates mucosal healing from non-healing and biochemical changes following biological therapy in inflammatory bowel disease
Source: PLoS One. 2021 Jun 2;16(6):e0252210. doi: 10.1371/journal.pone.0252210 (PMC8172032; doi:10.1371/journal.pone.0252210)
Supplement: S5 Dataset — (ZIP) [file pone.0252210.s007.zip › CD Active inflammation/OC019-2 pre treatment_base sub CR removed_89__X_-15496.4__Y_36544.2__Z_-133.977__Time_1017.txt]

1714.640625	-193.751175
1713.664063	39.580952
1712.687500	77.036034
1711.709961	-41.431828
1710.733398	137.455780
1709.755859	428.863342
1708.778320	484.500977
1707.799805	569.987244
1706.821289	369.391174
1705.843750	547.180054
1704.864258	709.796875
1703.885742	699.431946
1702.907227	607.388123
1701.927734	760.300903
1700.948242	786.351257
1699.968750	755.317078
1698.988281	1100.518799
1698.007813	1134.883423
1697.028320	1061.882080
1696.046875	1223.701294
1695.066406	1334.527344
1694.084961	1223.590332
1693.104492	1232.964600
1692.123047	1373.340576
1691.140625	1468.609131
1690.159180	1462.937134
1689.176758	1561.867920
1688.194336	1701.463745
1687.211914	1615.170532
1686.228516	1921.683716
1685.246094	1728.067261
1684.262695	1658.211304
1683.279297	1848.029785
1682.295898	1807.380127
1681.311523	1794.763672
1680.327148	1975.349609
1679.342773	2037.686768
1678.358398	1968.635742
1677.374023	2103.582520
1676.388672	2112.607666
1675.403320	2317.684814
1674.417969	1955.727051
1673.432617	2287.102783
1672.446289	2277.621582
1671.459961	2488.223877
1670.473633	2297.260010
1669.487305	2546.914063
1668.500977	2328.911621
1667.513672	2429.307617
1666.526367	2542.793945
1665.539063	2661.457031
1664.550781	2376.779785
1663.563477	2649.249023
1662.575195	2635.255371
1661.586914	2791.048096
1660.598633	2665.996582
1659.609375	2718.695557
1658.620117	2633.861572
1657.631836	2703.017578
1656.641602	2706.173584
1655.652344	2458.230225
1654.662109	2393.377197
1653.672852	1966.487915
1652.681641	2127.494141
1651.691406	1934.519531
1650.701172	1996.017090
1649.709961	1539.777588
1648.718750	1256.121948
1647.727539	1316.739380
1646.735352	1367.331055
1645.744141	1061.959473
1644.751953	847.127747
1643.759766	802.047607
1642.766602	768.194275
1641.774414	677.032898
1640.781250	631.447815
1639.788086	491.642334
1638.794922	529.352600
1637.801758	325.202301
1636.807617	106.051758
1635.813477	262.050110
1634.819336	-92.467255
1633.825195	-0.791830
1632.830078	-66.437172
1631.834961	-91.752365
1630.839844	91.743690
1629.844727	-110.983444
1628.849609	39.838573
1627.853516	-87.524834
1626.857422	-66.709282
1625.861328	-150.290497
1624.865234	-101.552971
1623.868164	63.617565
1622.871094	184.844009
1621.874023	159.670853
1620.876953	-51.214489
1619.879883	174.795670
1618.881836	78.486252
1617.883789	164.159576
1616.885742	258.453827
1615.887695	101.552544
1614.888672	152.744492
1613.889648	186.315033
1612.890625	76.386673
1611.891602	-3.905842
1610.892578	121.042503
1609.892578	57.953514
1608.892578	113.522667
1607.892578	143.581345
1606.892578	255.518158
1605.891602	132.415573
1604.890625	355.619141
1603.889648	76.849487
1602.888672	91.943230
1601.887695	115.521851
1600.885742	236.496658
1599.883789	2.379457
1598.881836	-16.633841
1597.879883	-215.410980
1596.876953	-120.821404
1595.874023	-198.153473
1594.871094	-295.795013
1593.868164	-210.031509
1592.864258	-288.283661
1591.861328	-243.287140
1590.857422	-184.762573
1589.853516	-196.232849
1588.848633	45.836838
1587.844727	243.917557
1586.839844	-8.789051
1585.834961	31.050346
1584.830078	136.453156
1583.824219	208.331940
1582.819336	218.031281
1581.813477	222.889496
1580.807617	264.562927
1579.800781	251.883438
1578.794922	242.135147
1577.788086	355.035095
1576.781250	291.238312
1575.773438	238.162857
1574.766602	281.612122
1573.758789	262.891510
1572.750977	119.622864
1571.743164	-46.751347
1570.735352	150.985870
1569.726563	107.206459
1568.718750	258.446960
1567.708984	126.719772
1566.700195	-126.839012
1565.691406	-24.498484
1564.681641	-88.175499
1563.671875	71.447220
1562.662109	67.660767
1561.652344	-133.162567
1560.641602	-30.415327
1559.630859	72.346825
1558.620117	68.839386
1557.609375	47.226273
1556.597656	59.334400
1555.586914	296.805054
1554.575195	88.724068
1553.563477	240.629272
1552.550781	335.495667
1551.539063	228.398941
1550.526367	173.057266
1549.513672	187.527847
1548.500977	346.762329
1547.487305	208.466766
1546.473633	83.062424
1545.459961	120.450737
1544.446289	38.828278
1543.432617	256.827362
1542.417969	81.958221
1541.404297	61.969208
1540.389648	312.954529
1539.374023	230.655273
1538.359375	194.668060
1537.343750	-84.042175
1536.328125	18.992134
1535.312500	193.999756
1534.296875	172.736023
1533.280273	226.033737
1532.263672	232.684357
1531.247070	117.973167
1530.230469	209.191605
1529.212891	197.083496
1528.196289	195.023331
1527.178711	25.333353
1526.160156	100.010170
1525.142578	55.979282
1524.124023	34.845245
1523.106445	116.335876
1522.087891	233.506271
1521.068359	129.170471
1520.049805	225.110458
1519.030273	130.482758
1518.010742	110.106056
1516.991211	94.554970
1515.971680	88.958992
1514.951172	157.514236
1513.930664	117.859840
1512.910156	-71.013672
1511.889648	9.348307
1510.868164	-46.675926
1509.846680	58.603741
1508.826172	-164.830017
1507.803711	-111.570755
1506.782227	-135.604950
1505.759766	-154.866547
1504.737305	-130.915604
1503.714844	-181.644455
1502.692383	-140.495972
1501.668945	-135.595032
1500.646484	-174.590393
1499.623047	-175.543961
1498.599609	-238.297623
1497.575195	-63.419270
1496.550781	57.283482
1495.527344	-50.081352
1494.502930	294.865173
1493.477539	76.792236
1492.453125	-3.516997
1491.427734	61.500423
1490.402344	292.201233
1489.376953	297.627472
1488.350586	471.238098
1487.325195	460.561951
1486.298828	355.051910
1485.272461	397.259735
1484.245117	722.329224
1483.218750	419.282928
1482.191406	679.713196
1481.164063	817.260742
1480.136719	844.755249
1479.108398	775.001709
1478.080078	1043.888550
1477.052734	993.817932
1476.023438	1058.030396
1474.995117	1063.304688
1473.965820	1338.142090
1472.937500	1604.899414
1471.908203	1733.747070
1470.877930	1717.138916
1469.848633	1774.008423
1468.818359	1611.755859
1467.788086	1973.143066
1466.757813	2013.691040
1465.727539	2242.022461
1464.696289	2368.270752
1463.665039	2595.801270
1462.633789	2716.238037
1461.602539	2760.131592
1460.570313	2679.269287
1459.539063	2905.373535
1458.506836	3065.086914
1457.473633	2980.816895
1456.441406	3152.587646
1455.408203	3189.559814
1454.375000	3094.378174
1453.341797	3381.854736
1452.308594	3765.291260
1451.274414	3532.420898
1450.241211	3570.566162
1449.207031	3448.838379
1448.171875	3620.727783
1447.137695	3680.923096
1446.102539	3669.968018
1445.067383	3471.498047
1444.032227	3439.936279
1442.997070	3041.320801
1441.960938	3368.661621
1440.924805	2982.481934
1439.888672	3208.193848
1438.852539	2753.609375
1437.816406	2726.194824
1436.779297	2526.779541
1435.742188	2180.769531
1434.705078	1928.217529
1433.666992	1892.786255
1432.629883	1700.726440
1431.591797	1508.600342
1430.553711	1520.854004
1429.514648	1146.927368
1428.476563	846.233948
1427.437500	1014.647888
1426.398438	809.712463
1425.359375	884.607239
1424.320313	793.042969
1423.280273	686.301147
1422.240234	793.683960
1421.200195	737.239197
1420.159180	642.967834
1419.119141	629.282593
1418.078125	557.643494
1417.037109	438.187042
1415.996094	371.593689
1414.954102	385.484406
1413.912109	67.370705
1412.870117	458.476929
1411.828125	175.674973
1410.786133	222.259415
1409.743164	231.119751
1408.700195	227.435257
1407.657227	371.975128
1406.614258	79.526054
1405.570313	153.784149
1404.527344	92.530685
1403.483398	-51.487213
1402.438477	65.539665
1401.394531	152.502426
1400.349609	219.411179
1399.304688	221.172974
1398.259766	120.232353
1397.214844	342.754517
1396.168945	369.793304
1395.123047	399.427063
1394.077148	343.992737
1393.031250	291.200195
1391.984375	248.540985
1390.937500	135.935593
1389.890625	338.845703
1388.843750	146.469177
1387.796875	29.364260
1386.749023	-102.571869
1385.701172	40.759964
1384.653320	44.189220
1383.604492	-79.712791
1382.556641	-30.946110
1381.507813	-52.003166
1380.458984	-152.801575
1379.410156	1.351992
1378.360352	-41.636665
1377.310547	-84.412491
1376.260742	-22.152506
1375.210938	-126.890259
1374.161133	-258.816589
1373.110352	-86.215599
1372.059570	-157.838074
1371.008789	-107.050934
1369.957031	53.589706
1368.906250	-82.129372
1367.854492	81.391365
1366.802734	-26.421736
1365.750000	-4.468958
1364.698242	102.391716
1363.645508	107.378479
1362.592773	0.625374
1361.540039	55.906281
1360.486328	16.877319
1359.433594	-26.829243
1358.379883	143.579041
1357.326172	232.144669
1356.271484	99.720688
1355.216797	233.520782
1354.163086	223.462540
1353.107422	188.820404
1352.052734	382.962677
1350.998047	515.237549
1349.942383	258.013824
1348.886719	495.059540
1347.830078	389.878601
1346.774414	518.236267
1345.717773	966.760315
1344.661133	887.239868
1343.604492	882.427551
1342.546875	986.964844
1341.490234	1042.217163
1340.432617	1082.876221
1339.375000	858.798523
1338.316406	1043.719971
1337.258789	1082.810059
1336.200195	978.619751
1335.141602	1038.123047
1334.082031	800.999084
1333.023438	779.517029
1331.963867	698.995544
1330.904297	557.012512
1329.844727	674.980408
1328.784180	1067.549072
1327.723633	704.138062
1326.663086	647.544250
1325.602539	801.241272
1324.541992	661.332520
1323.480469	852.627014
1322.418945	760.301147
1321.357422	806.532166
1320.295898	872.802917
1319.233398	751.886292
1318.170898	739.855347
1317.108398	878.554077
1316.045898	913.975586
1314.982422	907.796997
1313.918945	924.114136
1312.855469	822.492310
1311.791992	716.303345
1310.728516	696.659973
1309.664063	1108.169067
1308.599609	678.021179
1307.535156	816.823120
1306.469727	1014.919556
1305.404297	945.122131
1304.338867	600.226746
1303.273438	791.781250
1302.208008	804.108826
1301.141602	772.493530
1300.075195	937.756836
1299.008789	769.153381
1297.942383	775.294922
1296.875000	909.409729
1295.807617	815.446838
1294.740234	849.441650
1293.672852	871.437439
1292.604492	530.613342
1291.537109	511.532684
1290.468750	652.136658
1289.399414	611.527588
1288.331055	426.586426
1287.261719	641.452881
1286.192383	400.769348
1285.123047	434.807922
1284.052734	353.988434
1282.983398	484.030884
1281.913086	499.217712
1280.841797	521.994324
1279.771484	493.618347
1278.700195	431.254181
1277.628906	569.715637
1276.557617	620.322144
1275.486328	822.714600
1274.414063	741.722351
1273.341797	788.062439
1272.269531	873.695740
1271.197266	1062.098755
1270.124023	1045.504883
1269.050781	1082.841919
1267.977539	1178.954468
1266.904297	1333.797363
1265.830078	1596.135742
1264.756836	1643.877930
1263.681641	1967.396606
1262.607422	1739.887817
1261.533203	1871.015991
1260.458008	1946.215942
1259.382813	1782.757324
1258.307617	1819.307617
1257.231445	1882.805664
1256.155273	1586.039307
1255.079102	1662.049805
1254.002930	1570.229980
1252.926758	1495.631958
1251.849609	1423.650513
1250.772461	1541.569214
1249.695313	1343.422729
1248.617188	1369.186035
1247.540039	1455.824707
1246.461914	1370.003662
1245.382813	1714.410767
1244.304688	1587.500488
1243.225586	1283.467163
1242.146484	1234.624146
1241.067383	1263.582764
1239.988281	1149.423218
1238.908203	1278.065552
1237.828125	1583.830322
1236.748047	1455.379761
1235.667969	1521.053833
1234.586914	1531.016968
1233.505859	1393.183105
1232.424805	1396.022095
1231.343750	1163.905273
1230.261719	1130.573242
1229.179688	1208.699707
1228.097656	935.763306
1227.015625	1253.615723
1225.932617	1213.195190
1224.850586	1010.697998
1223.767578	914.758301
1222.683594	937.394958
1221.600586	853.633301
1220.516602	615.212097
1219.432617	519.495239
1218.347656	534.980713
1217.263672	627.747620
1216.178711	771.193970
1215.093750	810.727722
1214.008789	623.289673
1212.922852	759.350525
1211.836914	584.030151
1210.750977	874.381775
1209.665039	819.643250
1208.579102	711.834595
1207.492188	514.831726
1206.405273	698.713867
1205.318359	677.617432
1204.230469	685.392822
1203.142578	476.307068
1202.054688	334.679352
1200.966797	207.487930
1199.877930	203.054825
1198.790039	123.927979
1197.701172	76.040573
1196.611328	97.858177
1195.522461	81.082672
1194.432617	-17.524992
1193.342773	47.281792
1192.252930	-87.529999
1191.162109	-42.162159
1190.072266	55.917480
1188.981445	-45.505444
1187.889648	-317.484558
1186.798828	-282.175415
1185.707031	-143.789932
1184.615234	87.992012
1183.523438	-61.926647
1182.430664	78.325073
1181.337891	-66.994720
1180.245117	161.622574
1179.152344	-87.010658
1178.059570	86.096733
1176.965820	304.503845
1175.872070	225.630859
1174.778320	311.880249
1173.683594	558.354858
1172.588867	328.196106
1171.494141	337.296967
1170.399414	181.128494
1169.303711	187.532425
1168.208984	255.935028
1167.113281	400.651093
1166.016602	203.281357
1164.920898	309.344086
1163.824219	238.360352
1162.727539	310.558594
1161.630859	518.674194
1160.533203	525.931763
1159.435547	268.002045
1158.337891	585.207397
1157.240234	398.577393
1156.141602	648.422302
1155.043945	482.931122
1153.944336	636.862671
1152.845703	707.074402
1151.747070	579.216553
1150.647461	451.214020
1149.547852	363.563934
1148.447266	432.956696
1147.347656	163.946548
1146.247070	278.169281
1145.146484	75.545837
1144.044922	267.848145
1142.944336	245.715393
1141.842773	266.197113
1140.741211	448.169403
1139.638672	311.243683
1138.537109	466.544220
1137.434570	424.304993
1136.332031	450.772278
1135.228516	588.657593
1134.125977	785.634888
1133.022461	619.023926
1131.917969	1031.489990
1130.814453	1220.459717
1129.709961	1259.639404
1128.605469	1436.172607
1127.500977	1790.285400
1126.396484	1667.415649
1125.291016	1413.998535
1124.185547	1402.228516
1123.080078	1361.812378
1121.973633	1406.481689
1120.868164	1441.442383
1119.761719	1239.377441
1118.654297	1283.396851
1117.547852	1251.446045
1116.440430	1077.315552
1115.333008	1212.970703
1114.225586	1289.222290
1113.117188	1291.921265
1112.008789	1126.555786
1110.900391	1107.604126
1109.791992	1386.203491
1108.682617	1359.700439
1107.573242	1186.562744
1106.463867	1284.871460
1105.354492	1444.319702
1104.244141	1424.105103
1103.133789	1441.460327
1102.023438	1442.099243
1100.913086	1536.895996
1099.801758	1343.751099
1098.690430	1527.736694
1097.579102	1428.593506
1096.467773	1741.720337
1095.355469	1326.488892
1094.243164	1403.575806
1093.130859	1503.999390
1092.017578	1366.397583
1090.905273	1504.100586
1089.791992	1578.023560
1088.677734	1204.699829
1087.564453	1292.440430
1086.450195	1330.585327
1085.335938	1547.247559
1084.221680	1274.712280
1083.106445	1371.114014
1081.991211	1234.710815
1080.875977	1272.053589
1079.760742	1372.644531
1078.644531	1073.884521
1077.528320	1197.662964
1076.412109	1342.372192
1075.295898	1099.733032
1074.178711	1171.410645
1073.061523	1081.104004
1071.944336	1011.821472
1070.826172	865.084351
1069.708984	741.745239
1068.590820	908.892090
1067.471680	1005.568359
1066.353516	884.293152
1065.234375	716.133606
1064.115234	924.852234
1062.996094	665.294617
1061.875977	950.953430
1060.755859	852.739868
1059.635742	822.315979
1058.515625	1053.715088
1057.394531	670.098450
1056.273438	775.062439
1055.152344	924.308228
1054.031250	690.298767
1052.909180	743.605530
1051.787109	852.873962
1050.665039	709.914673
1049.541992	788.691711
1048.418945	608.378906
1047.295898	582.081970
1046.172852	352.847839
1045.048828	643.671875
1043.925781	440.115784
1042.801758	518.640625
1041.676758	687.977051
1040.552734	691.826538
1039.427734	525.628662
1038.302734	510.859283
1037.176758	535.661133
1036.050781	474.336212
1034.924805	578.259827
1033.798828	519.296387
1032.672852	553.411011
1031.545898	734.014038
1030.418945	726.248230
1029.291992	474.465393
1028.164063	208.879639
1027.036133	31.732349
1025.908203	28.904520
1024.780273	-6.387885
1023.651367	-13.767521
1022.522461	-171.958084
1021.393555	92.307121
1020.264648	-93.557777
1019.134766	68.627457
1018.004883	-47.458813
1016.875000	-28.956234
1015.744141	156.484512
1014.613281	295.573761
1013.482422	57.058491
1012.351563	358.408356
1011.219727	372.562683
1010.088867	775.748840
1008.956055	868.679016
1007.824219	799.697205
1006.691406	1114.880859
1005.558594	1746.898438
1004.425781	2885.148926
1003.292969	3523.626221
1002.159180	3211.968262
1001.025391	2209.659668
999.891602	1434.348755
998.756836	768.078613
997.622070	910.458862
996.487305	452.670471
995.352539	526.096619
994.216797	571.934448
993.081055	571.759949
991.945313	387.219696
990.808594	431.199646
989.672852	629.784607
988.536133	519.580505
987.398438	372.717529
986.261719	322.853729
985.124023	263.963837
983.986328	396.397552
982.847656	328.650940
981.709961	479.774048
980.571289	536.656738
979.432617	678.815796
978.292969	595.688110
977.153320	894.499023
976.013672	712.885498
974.874023	708.526489
973.734375	789.383118
972.593750	810.666077
971.453125	974.538086
970.311523	1035.200317
969.170898	838.924194
968.029297	991.804504
966.886719	862.579834
965.745117	795.568970
964.602539	774.667542
963.459961	820.485779
962.317383	545.551331
961.173828	662.878784
960.030273	599.349060
958.886719	426.106873
957.743164	651.678589
956.598633	353.006134
955.454102	549.171326
954.309570	500.576508
953.165039	22.054348
952.019531	207.391876
950.874023	225.910187
949.727539	482.447296
948.582031	318.465546
947.435547	358.195160
946.289063	272.462006
945.141602	292.081055
943.995117	231.984543
942.847656	295.444855
941.699219	240.401031
940.551758	461.764252
939.403320	256.572601
938.254883	567.253479
937.105469	533.641235
935.957031	450.110992
934.807617	227.795807
933.658203	361.342682
932.507813	643.157715
931.357422	148.284882
930.207031	409.975189
929.056641	6.917161
927.906250	369.126343
926.754883	116.923409
925.603516	-5.246690
924.451172	66.218193
923.298828	206.096420
922.146484	30.088673
920.994141	13.501047
919.841797	8.500874
918.688477	-46.262287
917.535156	-53.083672
916.380859	28.882771
915.227539	-116.029243
914.073242	-106.304466
912.918945	-302.891479
911.763672	-136.159714
910.608398	-198.403931
909.453125	-187.849106
908.297852	-13.859911
907.141602	-52.820007
905.985352	-143.690201
904.829102	-118.778763
903.672852	1.443899
902.515625	142.183334
901.358398	-208.251678
900.201172	95.806908
899.042969	126.090271
897.884766	-24.457718
896.726563	92.139381
895.568359	57.341343
894.409180	6.908000
893.250000	62.896641
892.090820	229.745392
890.930664	270.165436
889.771484	107.431458
888.611328	-21.194841
887.450195	55.839066
886.289063	-25.015150
885.128906	-195.961609
883.966797	104.833885
882.805664	78.567848
881.643555	16.374218
880.481445	94.109116
879.319336	-60.219582
878.156250	62.813892
876.993164	280.522278
875.830078	-148.163849
874.666016	87.732254
873.502930	125.505013
872.338867	3.570815
871.173828	39.308617
870.009766	30.119732
868.844727	-59.934566
867.679688	-138.620605
866.513672	75.061043
865.348633	113.402687
864.182617	185.511902
863.015625	145.343597
861.849609	141.178925
860.682617	125.859146
859.515625	400.181824
858.347656	355.746246
857.180664	423.553894
856.012695	468.949219
854.843750	525.584290
853.675781	497.012054
852.506836	733.004028
851.337891	614.815369
850.167969	346.594482
848.999023	295.788727
847.829102	253.987045
846.658203	420.448822
845.488281	145.848114
844.317383	-5.526937
843.146484	22.155191
841.975586	34.154945
840.803711	-45.542435
839.631836	236.978638
838.459961	25.348799
837.287109	137.840408
836.114258	98.321358
834.941406	208.443863
833.768555	349.739075
832.594727	185.066299
831.420898	82.922585
830.247070	217.323593
829.072266	331.537781
827.898438	550.462158
826.722656	205.057007
825.547852	236.516800
824.372070	227.782501
823.196289	252.404617
822.020508	288.078888
820.844727	-3.763565
819.667969	22.893728
818.491211	-66.316208
817.313477	73.689438
816.136719	77.786171
814.958984	-42.788742
813.781250	145.754578
812.602539	265.182495
811.423828	-71.291916
810.245117	-60.990757
809.066406	160.291321
807.886719	-11.849272
806.707031	-66.310104
805.527344	-94.218575
804.346680	-208.804489
803.166992	-72.672745
801.985352	-251.799332
800.804688	-295.655762
799.623047	-88.994392
798.441406	93.046410
797.259766	-121.942276
796.078125	-141.930786
794.895508	-199.707626
793.712891	-182.276428
792.529297	-71.968704
791.346680	-74.785439
790.163086	57.298325
788.978516	175.904343
787.794922	66.402786
786.610352	390.385651
785.425781	240.793259
784.241211	135.345886
783.055664	330.439606
781.870117	489.934418
780.684570	202.890823
779.498047	474.708771
778.311523	85.928757
777.125000	200.588196
775.938477	3.805695
774.750977	74.006622
773.563477	60.186581
772.375977	26.375704
771.187500	56.395866
769.999023	119.330345
768.810547	124.781937
767.622070	193.998108
766.432617	256.437531
765.243164	111.655144
764.053711	268.504333
762.863281	405.333405
761.672852	619.004822
760.482422	460.540161
759.291992	693.639099
758.100586	675.754517
756.909180	758.910950
755.717773	441.772156
754.525391	839.025574
753.333008	517.392700
752.140625	657.165649
750.948242	489.256836
749.754883	683.656494
748.561523	570.501099
747.368164	426.570526
746.173828	583.247742
744.979492	557.666992
743.785156	746.958984
742.590820	567.678650
741.395508	555.023560
740.200195	384.486969
739.003906	196.431641
737.808594	501.319977
736.612305	293.482697
735.416016	287.141205
734.218750	486.540314
733.021484	180.202576
731.824219	401.321381
730.626953	232.889038
729.428711	364.146637
728.230469	423.155304
727.032227	493.042358
725.833984	545.393127
724.634766	438.195068
723.435547	440.271301
722.235352	658.570313
721.036133	654.043701
719.835938	588.405212
718.635742	645.034912
717.434570	424.541534
716.233398	385.243652
715.032227	341.635254
713.831055	581.549133
712.628906	195.738724
711.426758	448.746246
710.224609	429.318542
709.021484	401.249268
707.818359	440.775696
706.615234	323.579193
705.412109	108.553017
704.208008	-34.465149
703.003906	157.763550
701.799805	138.980820
700.594727	-31.931688
699.389648	64.788864
698.184570	159.399567
696.979492	91.079262
695.773438	-11.850972
694.567383	46.145348
693.361328	-8.691777
692.154297	58.230122
690.947266	-48.406723
689.740234	-193.916489
688.533203	-317.511963
687.325195	-26.557976
686.117188	-58.734772
684.909180	-123.263596
683.700195	-157.245834
682.491211	-240.895050
681.282227	33.180058
680.072266	-54.464046
678.863281	-183.049469
677.653320	2.568037
676.442383	-32.524689
675.232422	23.469004
674.021484	205.118973
672.810547	64.539154
671.598633	23.696760
670.386719	192.789642
669.174805	83.118828
667.962891	250.313995
666.750000	430.579529
665.537109	381.950806
664.324219	223.369598
663.110352	354.375183
661.897461	64.525925
660.683594	185.044098
659.468750	122.263306
658.254883	18.668188
657.040039	122.321808
655.824219	124.731689
654.609375	49.659241
653.393555	127.776588
652.177734	68.072273
650.960938	-79.813049
649.745117	-81.086357
648.528320	257.949646
647.311523	157.744995
646.093750	358.973663
644.875977	340.681549
643.658203	210.569580
642.440430	336.479370
641.221680	217.217270
640.002930	115.198494
638.784180	-16.891407
637.564453	83.109276
636.344727	-31.829529
635.125000	-37.265564
633.905273	-90.047676
632.684570	-112.874191
631.463867	-4.920878
630.243164	-122.506767
629.021484	-47.160313
627.799805	-47.152290
626.578125	12.633069
625.356445	91.392319
624.133789	294.110535
622.911133	436.376770
621.688477	385.372772
620.464844	346.819672
619.241211	112.952560
618.017578	-37.818798
616.793945	-0.709098
615.569336	-101.155342
614.344727	-131.585312
613.120117	-8.673611
611.894531	-119.629417
610.668945	61.593460
609.443359	-27.411247
608.216797	288.778656
606.991211	131.727921
605.764648	-11.284251
604.537109	92.445259
