# Supplementary material for: Raman spectroscopy accurately differentiates mucosal healing from non-healing and biochemical changes following biological therapy in inflammatory bowel disease
Source: PLoS One. 2021 Jun 2;16(6):e0252210. doi: 10.1371/journal.pone.0252210 (PMC8172032; doi:10.1371/journal.pone.0252210)
Supplement: S5 Dataset — (ZIP) [file pone.0252210.s007.zip › CD Active inflammation/OC017-1 pre treatment_base sub CR removed_44__X_-9974.31__Y_44990.4__Z_235.735__Time_503.txt]

1714.640625	-20.358713
1713.664063	24.387545
1712.687500	41.891048
1711.709961	43.723934
1710.733398	24.573513
1709.755859	67.496933
1708.778320	84.039162
1707.799805	4.537541
1706.821289	-20.931986
1705.843750	-201.265717
1704.864258	-118.766205
1703.885742	-19.813494
1702.907227	-16.835955
1701.927734	2.578521
1700.948242	-103.334587
1699.968750	-83.117805
1698.988281	-83.926277
1698.007813	57.319607
1697.028320	19.843878
1696.046875	52.195854
1695.066406	44.849106
1694.084961	8.479063
1693.104492	-54.201908
1692.123047	-36.432713
1691.140625	29.703505
1690.159180	72.152756
1689.176758	66.892319
1688.194336	-4.706672
1687.211914	137.367477
1686.228516	77.089027
1685.246094	123.775345
1684.262695	-26.437229
1683.279297	167.381790
1682.295898	49.799290
1681.311523	39.069866
1680.327148	81.882355
1679.342773	61.085373
1678.358398	155.003647
1677.374023	198.609833
1676.388672	133.407089
1675.403320	233.374344
1674.417969	240.506271
1673.432617	178.783417
1672.446289	252.863327
1671.459961	239.480789
1670.473633	385.722809
1669.487305	327.649628
1668.500977	370.727692
1667.513672	363.572449
1666.526367	290.295410
1665.539063	400.346588
1664.550781	497.292725
1663.563477	445.889038
1662.575195	551.147034
1661.586914	449.781738
1660.598633	452.018768
1659.609375	512.734070
1658.620117	541.816040
1657.631836	560.473328
1656.641602	629.601318
1655.652344	505.609863
1654.662109	582.994629
1653.672852	514.964966
1652.681641	423.303741
1651.691406	368.869110
1650.701172	306.671326
1649.709961	310.738739
1648.718750	322.872498
1647.727539	377.418762
1646.735352	318.454254
1645.744141	196.245422
1644.751953	224.746323
1643.759766	166.217133
1642.766602	47.108288
1641.774414	189.448181
1640.781250	-37.586880
1639.788086	149.759613
1638.794922	15.342948
1637.801758	113.127342
1636.807617	-21.043331
1635.813477	29.433887
1634.819336	-43.884838
1633.825195	-14.344170
1632.830078	17.889502
1631.834961	-34.092712
1630.839844	-93.884361
1629.844727	-90.412910
1628.849609	-118.464691
1627.853516	-85.933556
1626.857422	-69.148415
1625.861328	2.907809
1624.865234	80.236099
1623.868164	60.304295
1622.871094	-4.261416
1621.874023	36.344795
1620.876953	11.286729
1619.879883	120.222374
1618.881836	118.844589
1617.883789	-58.411293
1616.885742	89.908287
1615.887695	57.106544
1614.888672	-127.841171
1613.889648	28.308214
1612.890625	0.819496
1611.891602	36.275391
1610.892578	-9.544065
1609.892578	39.006191
1608.892578	-74.923325
1607.892578	-76.161316
1606.892578	16.882523
1605.891602	96.783112
1604.890625	-32.801983
1603.889648	-0.065027
1602.888672	92.827644
1601.887695	15.603790
1600.885742	134.569473
1599.883789	-120.504166
1598.881836	63.755329
1597.879883	72.768791
1596.876953	-33.242115
1595.874023	27.984789
1594.871094	21.232292
1593.868164	-97.856888
1592.864258	-55.040035
1591.861328	5.994831
1590.857422	-79.200066
1589.853516	-46.973877
1588.848633	-12.197130
1587.844727	-8.780003
1586.839844	91.075691
1585.834961	107.409325
1584.830078	37.666767
1583.824219	-3.431189
1582.819336	130.007736
1581.813477	67.961639
1580.807617	42.349289
1579.800781	73.974922
1578.794922	102.927231
1577.788086	-97.230980
1576.781250	121.583496
1575.773438	67.074768
1574.766602	160.787216
1573.758789	155.578293
1572.750977	43.711769
1571.743164	25.405102
1570.735352	100.597450
1569.726563	-65.944710
1568.718750	81.836700
1567.708984	65.866013
1566.700195	153.697113
1565.691406	33.743557
1564.681641	118.808311
1563.671875	144.084320
1562.662109	60.318653
1561.652344	106.205254
1560.641602	66.422935
1559.630859	176.958511
1558.620117	194.059723
1557.609375	138.518768
1556.597656	-106.213676
1555.586914	200.843582
1554.575195	101.087746
1553.563477	203.265518
1552.550781	111.167755
1551.539063	34.567863
1550.526367	87.304993
1549.513672	132.183884
1548.500977	8.846638
1547.487305	-31.764198
1546.473633	43.910801
1545.459961	-84.722969
1544.446289	-27.306963
1543.432617	159.197098
1542.417969	164.721771
1541.404297	48.791172
1540.389648	20.623747
1539.374023	121.467133
1538.359375	-4.926504
1537.343750	36.384560
1536.328125	-12.689653
1535.312500	-79.869453
1534.296875	54.050671
1533.280273	-75.138199
1532.263672	40.533398
1531.247070	16.922897
1530.230469	34.477108
1529.212891	149.837540
1528.196289	107.982521
1527.178711	223.140793
1526.160156	91.041290
1525.142578	159.691116
1524.124023	133.030136
1523.106445	126.901154
1522.087891	-25.906548
1521.068359	199.303345
1520.049805	61.842842
1519.030273	142.863693
1518.010742	138.979095
1516.991211	-55.099205
1515.971680	156.718918
1514.951172	191.169617
1513.930664	74.050011
1512.910156	134.056732
1511.889648	91.315155
1510.868164	-13.057382
1509.846680	23.662779
1508.826172	-47.412308
1507.803711	-0.558576
1506.782227	71.865997
1505.759766	-89.063255
1504.737305	-52.640911
1503.714844	-18.846975
1502.692383	-77.339172
1501.668945	-205.012695
1500.646484	-27.961971
1499.623047	-127.526222
1498.599609	-22.333683
1497.575195	-1.683957
1496.550781	49.614159
1495.527344	-42.387611
1494.502930	-14.205113
1493.477539	113.632301
1492.453125	41.994766
1491.427734	52.124039
1490.402344	141.420090
1489.376953	26.272657
1488.350586	133.334015
1487.325195	104.985405
1486.298828	97.031754
1485.272461	231.983078
1484.245117	109.099480
1483.218750	139.323471
1482.191406	166.946564
1481.164063	158.826111
1480.136719	324.059357
1479.108398	155.251526
1478.080078	215.863525
1477.052734	276.431519
1476.023438	145.873291
1474.995117	247.129211
1473.965820	376.323486
1472.937500	375.609528
1471.908203	463.956665
1470.877930	447.904022
1469.848633	416.583130
1468.818359	486.999878
1467.788086	641.296021
1466.757813	426.832886
1465.727539	504.786987
1464.696289	587.771973
1463.665039	609.726563
1462.633789	687.552185
1461.602539	531.664429
1460.570313	690.709290
1459.539063	692.279785
1458.506836	833.442200
1457.473633	664.929504
1456.441406	828.864014
1455.408203	713.687500
1454.375000	816.663757
1453.341797	673.645813
1452.308594	926.153259
1451.274414	816.116272
1450.241211	1048.217529
1449.207031	768.469666
1448.171875	919.424377
1447.137695	817.095093
1446.102539	833.802795
1445.067383	860.635559
1444.032227	798.890686
1442.997070	896.581299
1441.960938	941.111084
1440.924805	669.499084
1439.888672	822.808289
1438.852539	743.489685
1437.816406	813.338196
1436.779297	744.184753
1435.742188	442.650360
1434.705078	487.300293
1433.666992	529.415771
1432.629883	473.072632
1431.591797	464.726532
1430.553711	251.986084
1429.514648	407.727264
1428.476563	152.247833
1427.437500	191.972839
1426.398438	234.225571
1425.359375	110.100060
1424.320313	101.991570
1423.280273	222.419724
1422.240234	158.909821
1421.200195	203.762405
1420.159180	132.775925
1419.119141	59.336937
1418.078125	202.430405
1417.037109	-39.556244
1415.996094	-39.862137
1414.954102	143.493927
1413.912109	45.118458
1412.870117	213.353867
1411.828125	137.695831
1410.786133	69.643463
1409.743164	-8.403975
1408.700195	-41.160992
1407.657227	21.579479
1406.614258	8.990314
1405.570313	-21.138510
1404.527344	16.562805
1403.483398	-46.106544
1402.438477	-35.953606
1401.394531	-20.743610
1400.349609	47.160709
1399.304688	202.838333
1398.259766	52.637821
1397.214844	5.304659
1396.168945	-72.043800
1395.123047	-46.599289
1394.077148	-48.677879
1393.031250	152.132385
1391.984375	-35.187767
1390.937500	2.903113
1389.890625	10.987341
1388.843750	-55.952881
1387.796875	104.823425
1386.749023	238.056915
1385.701172	106.221344
1384.653320	91.985405
1383.604492	90.290993
1382.556641	-56.289509
1381.507813	-52.866123
1380.458984	-56.893097
1379.410156	71.483231
1378.360352	15.083822
1377.310547	18.663240
1376.260742	-65.063080
1375.210938	10.981613
1374.161133	4.716333
1373.110352	-11.481163
1372.059570	54.660004
1371.008789	-68.649689
1369.957031	-72.226723
1368.906250	76.255325
1367.854492	70.248924
1366.802734	41.872807
1365.750000	-103.494560
1364.698242	236.757980
1363.645508	-77.765900
1362.592773	180.294479
1361.540039	92.433167
1360.486328	109.131821
1359.433594	78.618286
1358.379883	25.779799
1357.326172	64.992386
1356.271484	163.881378
1355.216797	-0.632378
1354.163086	220.058273
1353.107422	130.205338
1352.052734	132.324005
1350.998047	50.070396
1349.942383	129.240448
1348.886719	133.968521
1347.830078	384.373840
1346.774414	252.695297
1345.717773	242.640335
1344.661133	411.163452
1343.604492	413.559723
1342.546875	406.080444
1341.490234	378.825745
1340.432617	497.791595
1339.375000	487.947815
1338.316406	393.950043
1337.258789	282.706696
1336.200195	448.782867
1335.141602	439.119354
1334.082031	424.548187
1333.023438	516.395874
1331.963867	284.255646
1330.904297	437.984558
1329.844727	455.720917
1328.784180	394.395020
1327.723633	345.489319
1326.663086	397.931610
1325.602539	403.459259
1324.541992	455.939972
1323.480469	414.614197
1322.418945	543.657104
1321.357422	539.418335
1320.295898	382.246002
1319.233398	410.178101
1318.170898	494.854858
1317.108398	636.238281
1316.045898	528.615295
1314.982422	364.383972
1313.918945	476.229797
1312.855469	469.809967
1311.791992	473.275299
1310.728516	388.121338
1309.664063	450.747131
1308.599609	496.145142
1307.535156	435.736176
1306.469727	377.839813
1305.404297	472.501617
1304.338867	660.600403
1303.273438	600.315247
1302.208008	358.179352
1301.141602	285.748047
1300.075195	478.738281
1299.008789	374.426239
1297.942383	496.136505
1296.875000	374.723022
1295.807617	432.595337
1294.740234	377.561920
1293.672852	437.905396
1292.604492	363.308258
1291.537109	372.160919
1290.468750	295.197784
1289.399414	308.999359
1288.331055	401.253662
1287.261719	370.950134
1286.192383	338.227203
1285.123047	332.480164
1284.052734	395.323395
1282.983398	426.325165
1281.913086	371.647369
1280.841797	424.692780
1279.771484	311.340576
1278.700195	283.671753
1277.628906	317.173157
1276.557617	424.030731
1275.486328	401.279419
1274.414063	266.112335
1273.341797	216.543121
1272.269531	389.331421
1271.197266	378.856018
1270.124023	292.686920
1269.050781	372.587799
1267.977539	440.255280
1266.904297	454.207825
1265.830078	524.276672
1264.756836	511.381409
1263.681641	420.448273
1262.607422	371.012146
1261.533203	377.669464
1260.458008	476.940521
1259.382813	483.573364
1258.307617	312.363220
1257.231445	333.642944
1256.155273	474.233765
1255.079102	434.602875
1254.002930	421.762360
1252.926758	255.614456
1251.849609	245.245911
1250.772461	312.715759
1249.695313	360.697296
1248.617188	347.867554
1247.540039	349.625061
1246.461914	380.537933
1245.382813	243.776474
1244.304688	264.968750
1243.225586	273.999756
1242.146484	351.007233
1241.067383	379.419800
1239.988281	390.821442
1238.908203	433.751984
1237.828125	340.797455
1236.748047	325.488129
1235.667969	208.327850
1234.586914	333.645050
1233.505859	296.496552
1232.424805	346.590790
1231.343750	297.316437
1230.261719	296.493164
1229.179688	281.126038
1228.097656	217.327866
1227.015625	143.859909
1225.932617	336.618439
1224.850586	185.699677
1223.767578	221.094391
1222.683594	212.921738
1221.600586	120.109604
1220.516602	148.189194
1219.432617	454.178955
1218.347656	134.181137
1217.263672	256.400177
1216.178711	180.491714
1215.093750	181.868301
1214.008789	197.709274
1212.922852	56.633945
1211.836914	108.649216
1210.750977	163.033066
1209.665039	72.648430
1208.579102	40.158100
1207.492188	-16.451481
1206.405273	59.515682
1205.318359	227.001678
1204.230469	35.393810
1203.142578	82.320770
1202.054688	150.877518
1200.966797	-9.355659
1199.877930	6.181859
1198.790039	-96.236397
1197.701172	68.444626
1196.611328	59.822308
1195.522461	-18.566486
1194.432617	102.627632
1193.342773	-2.232974
1192.252930	20.310490
1191.162109	-86.942207
1190.072266	-4.383124
1188.981445	-157.269974
1187.889648	-74.789986
1186.798828	-134.016205
1185.707031	-20.429102
1184.615234	-89.296448
1183.523438	60.162415
1182.430664	44.020103
1181.337891	-89.647293
1180.245117	33.253407
1179.152344	-6.924349
1178.059570	10.402886
1176.965820	-60.956985
1175.872070	-10.147934
1174.778320	38.215759
1173.683594	-4.456969
1172.588867	10.312085
1171.494141	-18.031763
1170.399414	-70.318092
1169.303711	99.859550
1168.208984	85.780121
1167.113281	-43.095558
1166.016602	-40.463802
1164.920898	-33.078674
1163.824219	5.335958
1162.727539	-68.574417
1161.630859	-42.167126
1160.533203	74.936333
1159.435547	63.044636
1158.337891	282.648132
1157.240234	-56.254971
1156.141602	-22.866331
1155.043945	-8.597708
1153.944336	-13.445901
1152.845703	-70.765343
1151.747070	107.885414
1150.647461	126.764175
1149.547852	2.659864
1148.447266	104.865898
1147.347656	14.110031
1146.247070	32.885609
1145.146484	-110.234619
1144.044922	-12.961193
1142.944336	-175.090576
1141.842773	-1.777978
1140.741211	-2.174172
1139.638672	6.912601
1138.537109	187.125046
1137.434570	89.172058
1136.332031	117.168152
1135.228516	19.224945
1134.125977	73.302711
1133.022461	-41.252548
1131.917969	-29.966919
1130.814453	43.000858
1129.709961	120.656372
1128.605469	167.415573
1127.500977	171.442383
1126.396484	149.363647
1125.291016	224.466705
1124.185547	135.979614
1123.080078	2.491608
1121.973633	32.503395
1120.868164	197.489395
1119.761719	16.660063
1118.654297	82.100250
1117.547852	164.064743
1116.440430	33.002239
1115.333008	86.513985
1114.225586	21.722507
1113.117188	77.541039
1112.008789	121.498146
1110.900391	4.693412
1109.791992	-29.364386
1108.682617	0.364432
1107.573242	30.065727
1106.463867	210.874268
1105.354492	209.796875
1104.244141	83.602730
1103.133789	139.163284
1102.023438	291.419006
1100.913086	259.610107
1099.801758	208.936447
1098.690430	207.787094
1097.579102	192.486801
1096.467773	254.953094
1095.355469	114.756355
1094.243164	212.525009
1093.130859	171.297653
1092.017578	214.839050
1090.905273	338.391357
1089.791992	167.705658
1088.677734	222.962219
1087.564453	99.417839
1086.450195	69.993088
1085.335938	54.685532
1084.221680	128.708633
1083.106445	38.182117
1081.991211	166.208572
1080.875977	183.769028
1079.760742	309.353302
1078.644531	176.597763
1077.528320	126.064438
1076.412109	96.677734
1075.295898	64.960190
1074.178711	66.097496
1073.061523	34.403168
1071.944336	-8.997239
1070.826172	-7.836463
1069.708984	272.228668
1068.590820	99.942085
1067.471680	89.376137
1066.353516	130.350037
1065.234375	26.134611
1064.115234	13.272783
1062.996094	-6.596202
1061.875977	188.819382
1060.755859	61.323208
1059.635742	11.076465
1058.515625	31.011847
1057.394531	118.739975
1056.273438	10.114260
1055.152344	2.027831
1054.031250	71.049110
1052.909180	4.584669
1051.787109	57.252495
1050.665039	37.540443
1049.541992	76.197884
1048.418945	44.850571
1047.295898	207.163116
1046.172852	-153.028030
1045.048828	69.912300
1043.925781	34.000534
1042.801758	130.971329
1041.676758	251.214417
1040.552734	-57.230492
1039.427734	-132.605179
1038.302734	85.474709
1037.176758	-71.341393
1036.050781	79.165291
1034.924805	-5.397813
1033.798828	47.358929
1032.672852	202.452591
1031.545898	-14.559092
1030.418945	-59.411102
1029.291992	9.669970
1028.164063	-46.739548
1027.036133	-14.817087
1025.908203	-61.852741
1024.780273	-157.604858
1023.651367	-151.140610
1022.522461	-21.637537
1021.393555	-131.176773
1020.264648	-240.637329
1019.134766	25.721857
1018.004883	-106.858475
1016.875000	-88.656731
1015.744141	-186.325882
1014.613281	-49.878185
1013.482422	56.419628
1012.351563	42.258339
1011.219727	67.497284
1010.088867	32.566788
1008.956055	90.261040
1007.824219	2.180534
1006.691406	89.994888
1005.558594	427.597809
1004.425781	531.525208
1003.292969	841.192383
1002.159180	804.049255
1001.025391	434.206573
999.891602	388.003479
998.756836	103.955307
997.622070	14.043855
996.487305	18.863588
995.352539	-96.304031
994.216797	-19.858118
993.081055	26.597008
991.945313	96.130875
990.808594	-32.642395
989.672852	80.748726
988.536133	53.525494
987.398438	166.913254
986.261719	15.353495
985.124023	-159.132538
983.986328	-57.175854
982.847656	-10.482985
981.709961	-44.329037
980.571289	87.554520
979.432617	19.267935
978.292969	36.149223
977.153320	18.569052
976.013672	113.682732
974.874023	-202.620529
973.734375	67.213478
972.593750	58.983829
971.453125	69.170837
970.311523	125.314339
969.170898	165.402023
968.029297	8.124443
966.886719	20.759493
965.745117	12.782414
964.602539	-66.253761
963.459961	-76.424225
962.317383	85.383240
961.173828	160.058777
960.030273	278.273621
958.886719	-36.499168
957.743164	74.912621
956.598633	147.382126
955.454102	59.609234
954.309570	122.969765
953.165039	-12.731771
952.019531	174.221603
950.874023	104.971016
949.727539	56.368240
948.582031	87.836563
947.435547	103.327812
946.289063	9.171906
945.141602	-9.519037
943.995117	15.229240
942.847656	117.633926
941.699219	108.168953
940.551758	46.253185
939.403320	123.585419
938.254883	100.545059
937.105469	132.284424
935.957031	45.478920
934.807617	61.328526
933.658203	129.621674
932.507813	172.852554
931.357422	-7.143114
930.207031	42.998070
929.056641	6.626317
927.906250	129.648453
926.754883	97.888863
925.603516	-38.486858
924.451172	-8.711432
923.298828	-1.661804
922.146484	-21.869165
920.994141	53.434601
919.841797	58.281761
918.688477	17.714094
917.535156	8.996083
916.380859	16.206648
915.227539	-58.294399
914.073242	-66.905869
912.918945	49.329468
911.763672	-45.465950
910.608398	-88.020012
909.453125	-139.599335
908.297852	-114.043327
907.141602	-56.741673
905.985352	-15.306173
904.829102	-39.569881
903.672852	101.552109
902.515625	50.142803
901.358398	154.997040
900.201172	-41.221176
899.042969	-72.129982
897.884766	71.202599
896.726563	87.820923
895.568359	140.632614
894.409180	12.572825
893.250000	133.221878
892.090820	70.792076
890.930664	46.815777
889.771484	-40.376507
888.611328	-5.571530
887.450195	76.641769
886.289063	120.460808
885.128906	177.811935
883.966797	167.469330
882.805664	12.794323
881.643555	38.599907
880.481445	59.895920
879.319336	-38.262581
878.156250	-7.923227
876.993164	53.950645
875.830078	41.480011
874.666016	2.002522
873.502930	129.141357
872.338867	58.168118
871.173828	-46.516396
870.009766	233.537613
868.844727	25.415752
867.679688	114.204941
866.513672	144.508499
865.348633	-70.174004
864.182617	20.833923
863.015625	147.744583
861.849609	-46.565014
860.682617	75.814064
859.515625	18.550743
858.347656	111.682465
857.180664	115.019341
856.012695	10.679322
854.843750	43.192108
853.675781	136.225739
852.506836	99.198967
851.337891	212.339813
850.167969	267.169617
848.999023	187.566467
847.829102	137.110184
846.658203	113.540985
845.488281	13.869766
844.317383	-7.432991
843.146484	20.490223
841.975586	50.630127
840.803711	-46.722385
839.631836	-0.945603
838.459961	-37.904259
837.287109	-3.342601
836.114258	2.148714
834.941406	-25.877529
833.768555	-80.698616
832.594727	38.639927
831.420898	30.681313
830.247070	129.829926
829.072266	219.995819
827.898438	82.594528
826.722656	174.934128
825.547852	82.172150
824.372070	65.223785
823.196289	8.158750
822.020508	111.512863
820.844727	90.072922
819.667969	61.947716
818.491211	120.645523
817.313477	-43.274673
816.136719	-38.016113
814.958984	27.291393
813.781250	48.067860
812.602539	-89.060356
811.423828	-99.422211
810.245117	23.559258
809.066406	-137.958908
807.886719	24.927488
806.707031	-58.813526
805.527344	-35.948685
804.346680	2.427176
803.166992	98.472603
801.985352	-127.287590
800.804688	64.098183
799.623047	-55.125557
798.441406	-260.786957
797.259766	-40.741047
796.078125	-55.744167
794.895508	110.934044
793.712891	-90.213661
792.529297	129.510391
791.346680	-204.434540
790.163086	77.159363
788.978516	79.746208
787.794922	24.785919
786.610352	67.165924
785.425781	-3.282428
784.241211	167.289642
783.055664	136.605682
781.870117	245.148483
780.684570	249.778122
779.498047	66.626801
778.311523	64.636421
777.125000	5.225673
775.938477	124.624771
774.750977	21.057758
773.563477	120.507156
772.375977	-64.656624
771.187500	39.145920
769.999023	-35.702698
768.810547	-66.444832
767.622070	4.185007
766.432617	114.425026
765.243164	39.572868
764.053711	46.223156
762.863281	110.100929
761.672852	85.890129
760.482422	123.296242
759.291992	134.271866
758.100586	129.834015
756.909180	175.965561
755.717773	114.336884
754.525391	76.904968
753.333008	-116.540642
752.140625	54.794987
750.948242	70.093002
749.754883	100.746933
748.561523	4.043946
747.368164	30.295101
746.173828	181.607300
744.979492	45.444519
743.785156	71.649559
742.590820	27.666815
741.395508	167.855637
740.200195	62.491531
739.003906	187.259537
737.808594	5.258036
736.612305	5.131432
735.416016	-45.360363
734.218750	-93.641197
733.021484	-25.896976
731.824219	15.556930
730.626953	-28.327770
729.428711	-0.014004
728.230469	113.567688
727.032227	122.163918
725.833984	102.345512
724.634766	-11.420786
723.435547	143.576523
722.235352	132.514145
721.036133	75.607033
719.835938	173.729538
718.635742	-3.190094
717.434570	132.010635
716.233398	116.629547
715.032227	125.253464
713.831055	18.314400
712.628906	-20.987112
711.426758	-18.852375
710.224609	68.270187
709.021484	24.652353
707.818359	24.622992
706.615234	48.554890
705.412109	-73.369141
704.208008	89.883827
703.003906	39.830982
701.799805	261.737061
700.594727	83.368340
699.389648	120.357567
698.184570	76.905914
696.979492	100.859024
695.773438	124.810143
694.567383	42.315197
693.361328	-87.912628
692.154297	29.461990
690.947266	-81.146317
689.740234	-39.771587
688.533203	-26.615892
687.325195	-59.013538
686.117188	-30.662941
684.909180	93.086685
683.700195	-242.787140
682.491211	-116.867310
681.282227	-45.171219
680.072266	-10.331399
678.863281	-16.654306
677.653320	-64.112778
676.442383	46.478619
675.232422	-137.320129
674.021484	44.638512
672.810547	66.429176
671.598633	-58.861515
670.386719	53.746655
669.174805	81.986435
667.962891	49.689579
666.750000	73.575592
665.537109	58.552525
664.324219	136.390305
663.110352	112.689896
661.897461	-94.510658
660.683594	4.830866
659.468750	24.265600
658.254883	13.463170
657.040039	-49.126499
655.824219	52.153282
654.609375	-51.444130
653.393555	-23.564100
652.177734	21.498093
650.960938	-17.522417
649.745117	-11.345242
648.528320	59.372143
647.311523	41.736332
646.093750	99.375214
644.875977	122.493767
643.658203	121.866867
642.440430	-48.744461
641.221680	23.621708
640.002930	153.913025
638.784180	-38.336597
637.564453	-28.609375
636.344727	66.943329
635.125000	78.581413
633.905273	-53.767963
632.684570	56.411327
631.463867	102.025032
630.243164	-112.158020
629.021484	57.627773
627.799805	-77.375778
626.578125	-28.059235
625.356445	44.655827
624.133789	-26.438591
622.911133	157.321671
621.688477	-55.525745
620.464844	74.226448
619.241211	28.122404
618.017578	37.489502
616.793945	46.629944
615.569336	57.670605
614.344727	-79.156837
613.120117	-66.448502
611.894531	84.985435
610.668945	43.659523
609.443359	34.128578
608.216797	-31.261976
606.991211	33.399399
605.764648	-77.449104
604.537109	-47.641968
