# Supplementary material for: Raman spectroscopy accurately differentiates mucosal healing from non-healing and biochemical changes following biological therapy in inflammatory bowel disease
Source: PLoS One. 2021 Jun 2;16(6):e0252210. doi: 10.1371/journal.pone.0252210 (PMC8172032; doi:10.1371/journal.pone.0252210)
Supplement: S5 Dataset — (ZIP) [file pone.0252210.s007.zip › CD Active inflammation/OC016-1 pre-treatment_base sub CR removed_92__X_-16184.4__Y_5306.85__Z_-2778.96__Time_1061.txt]

1714.780273	-53.325356
1713.803711	-87.742439
1712.827148	35.249996
1711.849609	74.900681
1710.873047	15.253304
1709.895508	89.545029
1708.917969	-53.317780
1707.939453	7.439442
1706.961914	-73.785393
1705.983398	-42.517372
1705.004883	-78.170891
1704.025391	12.020354
1703.046875	-31.546465
1702.067383	7.906926
1701.087891	122.340790
1700.108398	84.405495
1699.127930	156.219437
1698.148438	182.731415
1697.167969	377.739807
1696.187500	241.525253
1695.206055	241.777832
1694.225586	341.073975
1693.244141	347.069153
1692.262695	294.563751
1691.281250	493.197876
1690.298828	473.176392
1689.317383	413.433228
1688.334961	607.341064
1687.352539	641.455933
1686.369141	737.141541
1685.386719	795.790649
1684.403320	782.754883
1683.419922	796.680725
1682.435547	757.634460
1681.452148	865.411682
1680.467773	890.925171
1679.483398	823.609070
1678.499023	1076.000488
1677.514648	1065.239014
1676.529297	1225.054199
1675.543945	1254.850586
1674.558594	1263.726196
1673.573242	1323.468018
1672.586914	1556.275391
1671.600586	1587.423218
1670.614258	1666.745117
1669.627930	1735.783691
1668.641602	1770.650757
1667.654297	1712.956787
1666.666992	1793.674194
1665.679688	1933.109985
1664.692383	1905.737061
1663.704102	1968.918701
1662.715820	2127.910645
1661.727539	2091.035156
1660.739258	2149.969727
1659.750977	1984.018311
1658.761719	2022.499146
1657.772461	2122.257568
1656.783203	2134.956787
1655.793945	2190.381836
1654.803711	1973.508789
1653.813477	1780.915405
1652.823242	1652.268799
1651.833008	1770.039917
1650.841797	1618.362427
1649.851563	1340.202026
1648.860352	1435.229004
1647.869141	1142.066284
1646.876953	1060.750610
1645.885742	932.266846
1644.893555	989.045471
1643.901367	890.341919
1642.908203	749.766663
1641.916016	556.794128
1640.922852	662.399902
1639.929688	565.133972
1638.936523	418.105896
1637.943359	384.837921
1636.949219	343.971893
1635.955078	303.417877
1634.960938	265.805634
1633.966797	270.648621
1632.971680	94.011909
1631.977539	144.211578
1630.982422	170.957672
1629.986328	66.333458
1628.991211	59.389118
1627.995117	7.966384
1627.000000	-130.001404
1626.003906	-36.223373
1625.006836	-23.768950
1624.010742	36.227268
1623.013672	143.728271
1622.016602	151.541397
1621.019531	164.813217
1620.021484	259.708771
1619.024414	189.315765
1618.026367	187.407242
1617.028320	112.185898
1616.029297	29.303724
1615.031250	77.815239
1614.032227	29.414740
1613.033203	162.154282
1612.034180	14.429832
1611.035156	118.577316
1610.035156	-23.542845
1609.035156	-21.348429
1608.035156	67.424255
1607.035156	14.843607
1606.034180	232.122131
1605.033203	205.936844
1604.032227	161.542725
1603.031250	101.563431
1602.030273	67.864380
1601.028320	-59.899910
1600.026367	-93.382385
1599.024414	-77.099854
1598.022461	-92.126709
1597.019531	-229.917145
1596.016602	-61.878895
1595.013672	-241.310806
1594.010742	-193.394272
1593.007813	-155.906555
1592.003906	-154.948654
1591.000000	-125.253944
1589.996094	-124.256760
1588.992188	-138.899185
1587.987305	-43.968479
1586.983398	11.802873
1585.978516	64.945633
1584.972656	175.411011
1583.967773	116.411522
1582.961914	265.871643
1581.956055	378.774536
1580.950195	72.281685
1579.944336	39.298737
1578.937500	149.480774
1577.931641	314.227112
1576.924805	197.819229
1575.916992	336.376312
1574.910156	144.473953
1573.902344	334.875946
1572.894531	168.933212
1571.886719	242.138412
1570.878906	81.341286
1569.870117	156.982697
1568.862305	214.321182
1567.853516	50.791561
1566.843750	219.611801
1565.834961	144.231613
1564.825195	180.394608
1563.815430	27.009747
1562.805664	109.672523
1561.795898	142.907257
1560.785156	98.219131
1559.775391	157.139221
1558.764648	223.692596
1557.752930	111.277122
1556.742188	182.743652
1555.730469	228.147598
1554.718750	154.262924
1553.707031	23.308018
1552.695313	306.479370
1551.682617	107.975624
1550.670898	72.436409
1549.658203	184.233429
1548.644531	207.891205
1547.631836	228.799988
1546.618164	187.495407
1545.604492	60.750546
1544.590820	26.938377
1543.577148	91.165367
1542.562500	44.122799
1541.547852	89.913315
1540.533203	50.307213
1539.518555	80.253105
1538.503906	102.273407
1537.488281	-69.422653
1536.472656	70.953125
1535.457031	25.380207
1534.441406	77.646736
1533.424805	36.895939
1532.408203	55.271744
1531.391602	16.763966
1530.375000	63.121296
1529.358398	104.125710
1528.340820	170.685120
1527.323242	190.683975
1526.305664	63.751171
1525.287109	224.957932
1524.269531	149.171219
1523.250977	147.839539
1522.232422	71.729942
1521.213867	3.183151
1520.194336	78.458847
1519.175781	48.128323
1518.156250	92.152336
1517.136719	35.763588
1516.116211	92.241859
1515.096680	-33.837917
1514.076172	-44.501419
1513.055664	-68.180504
1512.034180	-9.903886
1511.013672	68.698990
1509.992188	-58.168201
1508.970703	-115.906555
1507.949219	-171.237396
1506.927734	-90.835098
1505.905273	-184.964874
1504.882813	-192.096176
1503.860352	-143.031128
1502.837891	-24.996611
1501.815430	-130.014816
1500.791992	-260.775787
1499.768555	-74.198997
1498.745117	-38.889503
1497.720703	29.494118
1496.697266	-101.875610
1495.672852	-8.266097
1494.648438	62.120083
1493.623047	19.801674
1492.598633	23.358921
1491.573242	100.861778
1490.547852	265.048431
1489.522461	214.414429
1488.497070	247.931900
1487.470703	319.574615
1486.444336	457.412598
1485.417969	505.703766
1484.391602	569.136780
1483.364258	673.209412
1482.336914	690.363037
1481.309570	592.603394
1480.282227	777.767639
1479.254883	927.026123
1478.226563	836.499695
1477.198242	845.254639
1476.169922	991.443787
1475.141602	1099.235596
1474.112305	1163.554443
1473.083008	1255.726318
1472.053711	1266.284180
1471.024414	1312.346313
1469.995117	1467.677612
1468.964844	1594.835693
1467.934570	1719.284668
1466.904297	1868.998413
1465.874023	1944.819092
1464.842773	2239.070557
1463.811523	2291.694580
1462.780273	2501.709717
1461.749023	2343.243408
1460.717773	2479.326172
1459.685547	2556.854248
1458.653320	2560.649902
1457.621094	2571.973389
1456.587891	2453.797852
1455.555664	2601.961670
1454.522461	2668.816895
1453.489258	2849.674561
1452.455078	2928.968262
1451.421875	2944.810059
1450.387695	3001.112305
1449.353516	3016.793945
1448.319336	3065.338623
1447.285156	3017.576416
1446.250000	2952.047363
1445.214844	2883.965576
1444.179688	2942.404785
1443.144531	2750.283203
1442.108398	2864.282959
1441.072266	2550.771484
1440.036133	2490.219727
1439.000000	2490.336182
1437.963867	2247.782471
1436.926758	2288.315918
1435.889648	2093.851318
1434.852539	1907.028076
1433.814453	1710.154175
1432.777344	1394.697632
1431.739258	1213.140015
1430.701172	1074.556396
1429.663086	933.504517
1428.624023	835.384399
1427.584961	701.998230
1426.545898	730.055115
1425.506836	808.528687
1424.467773	536.628906
1423.427734	481.563751
1422.387695	610.456238
1421.347656	517.651123
1420.307617	518.086792
1419.266602	427.893555
1418.226563	357.917908
1417.184570	300.561462
1416.143555	265.921356
1415.102539	248.942352
1414.060547	249.602615
1413.018555	222.644409
1411.976563	205.798950
1410.934570	33.170963
1409.891602	51.640057
1408.848633	148.039047
1407.805664	146.488220
1406.762695	182.666916
1405.718750	156.108185
1404.674805	76.909187
1403.630859	12.867820
1402.586914	44.271706
1401.542969	-44.682865
1400.498047	57.079861
1399.453125	76.124321
1398.408203	15.013414
1397.363281	94.373474
1396.317383	198.830750
1395.271484	107.905304
1394.225586	39.650620
1393.179688	4.070841
1392.132813	-23.900433
1391.086914	-46.748409
1390.040039	-59.489841
1388.992188	-74.640465
1387.945313	-57.151489
1386.897461	60.467640
1385.849609	25.604504
1384.801758	-106.638901
1383.753906	-71.249474
1382.705078	-135.733459
1381.657227	-82.640701
1380.608398	-36.960583
1379.558594	8.807004
1378.509766	-50.184967
1377.459961	-4.196782
1376.410156	-55.441784
1375.360352	-166.427216
1374.309570	-155.009277
1373.259766	-66.143303
1372.208984	40.259052
1371.158203	69.459244
1370.106445	-60.753593
1369.055664	85.842285
1368.003906	40.657349
1366.952148	87.791252
1365.900391	-44.267525
1364.847656	70.355553
1363.794922	48.155140
1362.742188	43.525833
1361.689453	103.733292
1360.636719	84.449860
1359.583008	115.053940
1358.529297	43.837170
1357.475586	141.850174
1356.420898	287.185516
1355.367188	303.390503
1354.312500	334.635864
1353.257813	400.791412
1352.203125	323.029633
1351.147461	503.663788
1350.091797	443.583191
1349.036133	594.633484
1347.980469	559.674500
1346.923828	802.719116
1345.868164	981.331726
1344.811523	872.373230
1343.754883	899.967590
1342.697266	1036.756470
1341.640625	1017.527649
1340.583008	1020.753723
1339.524414	1108.345947
1338.466797	1146.530762
1337.409180	976.876892
1336.350586	1102.016724
1335.291992	1096.090942
1334.232422	1055.678101
1333.173828	1059.969849
1332.114258	1103.981934
1331.054688	846.461121
1329.995117	925.419739
1328.934570	910.573547
1327.875000	757.510254
1326.814453	839.366211
1325.753906	1057.191040
1324.692383	1161.475952
1323.630859	1028.849487
1322.570313	1017.387085
1321.507813	1151.681030
1320.446289	1175.040161
1319.383789	1025.862061
1318.322266	1160.520264
1317.259766	1218.830444
1316.196289	1080.046387
1315.133789	1170.685059
1314.070313	1263.894531
1313.006836	1246.348389
1311.943359	1039.300293
1310.878906	995.011780
1309.814453	1194.622437
1308.750977	1224.450073
1307.685547	1111.672241
1306.621094	1154.088135
1305.555664	1105.611450
1304.490234	1121.235352
1303.424805	1242.717163
1302.359375	1381.489990
1301.292969	1247.533325
1300.226563	1293.141113
1299.160156	1179.181152
1298.093750	1092.419067
1297.026367	1167.891479
1295.958984	1155.079102
1294.891602	943.586304
1293.824219	901.633850
1292.756836	773.954407
1291.688477	945.704712
1290.620117	857.553650
1289.551758	990.222717
1288.482422	816.545593
1287.413086	753.343140
1286.343750	763.789429
1285.274414	595.518860
1284.205078	721.327576
1283.134766	754.147156
1282.064453	772.372131
1280.994141	812.722229
1279.923828	875.182495
1278.852539	727.325928
1277.781250	907.386292
1276.709961	847.820740
1275.637695	878.839111
1274.566406	890.382446
1273.494141	704.071289
1272.421875	972.373413
1271.349609	759.436584
1270.276367	1044.883301
1269.203125	1054.386719
1268.129883	949.238525
1267.056641	1127.320190
1265.982422	1141.926147
1264.909180	1188.311768
1263.834961	1190.854248
1262.759766	1081.305664
1261.685547	1130.333252
1260.610352	1191.597778
1259.535156	1104.257446
1258.459961	1048.690308
1257.383789	1307.422241
1256.308594	1188.641357
1255.232422	1211.184326
1254.155273	1277.590576
1253.079102	1195.567993
1252.001953	1142.833496
1250.924805	1231.255249
1249.847656	1283.204834
1248.770508	1262.232300
1247.692383	1199.989990
1246.614258	1249.610718
1245.536133	1121.870117
1244.458008	1096.250000
1243.378906	1182.400757
1242.299805	1139.848755
1241.220703	1172.600830
1240.141602	982.067261
1239.061523	1143.503418
1237.981445	1113.229370
1236.901367	1066.008911
1235.821289	1064.900269
1234.740234	915.919067
1233.659180	941.537781
1232.578125	814.481567
1231.497070	815.899048
1230.415039	785.835571
1229.333984	859.919495
1228.251953	798.386108
1227.168945	702.992798
1226.086914	772.203430
1225.003906	754.275146
1223.920898	637.162903
1222.837891	609.578247
1221.753906	432.079895
1220.669922	486.722290
1219.585938	471.231293
1218.501953	491.973297
1217.416992	445.044006
1216.333008	236.278625
1215.248047	438.099274
1214.162109	470.807434
1213.077148	503.465485
1211.991211	567.451538
1210.905273	546.931213
1209.819336	656.635864
1208.732422	459.986755
1207.646484	584.046631
1206.559570	633.286194
1205.471680	634.262756
1204.384766	483.392944
1203.296875	505.984161
1202.208984	287.678009
1201.121094	293.341736
1200.032227	38.965191
1198.944336	109.550102
1197.855469	141.547897
1196.765625	-28.602049
1195.676758	135.568665
1194.586914	47.122520
1193.497070	37.982094
1192.407227	-163.505264
1191.316406	-33.358742
1190.226563	-21.066229
1189.135742	99.235046
1188.044922	-200.833191
1186.953125	-75.894768
1185.861328	-90.309227
1184.769531	-49.604507
1183.677734	-6.601509
1182.585938	-18.872551
1181.493164	110.269318
1180.400391	107.397209
1179.307617	217.099533
1178.213867	146.924408
1177.120117	352.227509
1176.026367	291.449371
1174.932617	280.896820
1173.838867	241.519714
1172.744141	209.246765
1171.649414	157.742340
1170.554688	290.403687
1169.458984	243.488937
1168.364258	55.380665
1167.268555	13.115290
1166.171875	114.202232
1165.076172	9.589177
1163.979492	-18.617107
1162.882813	270.817566
1161.786133	294.893280
1160.688477	185.125488
1159.590820	447.728271
1158.493164	211.248642
1157.395508	480.660492
1156.297852	422.986511
1155.199219	350.913177
1154.100586	300.218811
1153.000977	411.554565
1151.902344	322.498413
1150.802734	223.833405
1149.703125	-3.562578
1148.603516	107.269966
1147.502930	-44.027828
1146.402344	18.906261
1145.301758	-168.249405
1144.201172	-29.400904
1143.099609	-78.702797
1141.999023	-109.072456
1140.896484	122.054100
1139.794922	17.699923
1138.692383	22.619276
1137.590820	55.933884
1136.487305	205.537155
1135.384766	257.554169
1134.281250	247.673080
1133.178711	339.777344
1132.074219	398.478973
1130.970703	656.397156
1129.866211	707.636353
1128.761719	813.292480
1127.657227	987.559753
1126.552734	1064.405273
1125.447266	949.064880
1124.341797	1046.969727
1123.236328	767.939087
1122.130859	721.083679
1121.024414	562.805298
1119.917969	631.806580
1118.811523	471.013336
1117.704102	674.676697
1116.596680	800.038330
1115.489258	584.542236
1114.381836	572.443604
1113.274414	482.196228
1112.166016	540.816589
1111.057617	684.387878
1109.949219	815.963623
1108.839844	755.989746
1107.730469	842.378540
1106.621094	760.946838
1105.511719	1035.951416
1104.401367	944.845032
1103.291016	931.548523
1102.180664	979.493713
1101.070313	1065.050903
1099.958984	1027.826782
1098.847656	1103.687134
1097.736328	1122.835815
1096.625000	1127.733154
1095.512695	1127.809204
1094.400391	1042.983765
1093.288086	1082.916626
1092.174805	1085.056030
1091.062500	1089.457886
1089.949219	1216.136841
1088.835938	1067.374390
1087.721680	1099.715210
1086.607422	983.786011
1085.493164	1065.329224
1084.378906	921.075623
1083.263672	920.160156
1082.149414	961.461243
1081.034180	896.944092
1079.917969	858.204712
1078.802734	880.459534
1077.686523	883.840759
1076.570313	795.613342
1075.453125	723.771667
1074.336914	687.086121
1073.219727	633.923706
1072.101563	712.021606
1070.984375	705.629700
1069.866211	605.420837
1068.748047	720.770142
1067.629883	625.166931
1066.511719	578.733765
1065.392578	743.001953
1064.273438	729.221191
1063.154297	684.968323
1062.034180	596.219727
1060.914063	554.253296
1059.793945	664.287476
1058.673828	509.994934
1057.552734	596.519409
1056.431641	559.089111
1055.310547	617.445679
1054.189453	390.725586
1053.067383	451.355804
1051.945313	423.193146
1050.823242	348.324951
1049.701172	308.476135
1048.578125	331.619568
1047.455078	322.070251
1046.332031	352.157684
1045.208008	370.549042
1044.083984	405.236633
1042.959961	253.433807
1041.835938	285.782104
1040.710938	299.463837
1039.585938	247.917725
1038.460938	198.722794
1037.335938	352.095367
1036.209961	400.652832
1035.083984	351.458435
1033.958008	509.351501
1032.832031	409.001923
1031.705078	583.101929
1030.578125	494.426605
1029.451172	498.783539
1028.323242	175.497849
1027.195313	73.092590
1026.067383	40.441303
1024.939453	33.376495
1023.810547	-66.527161
1022.682617	19.341694
1021.552734	-168.632629
1020.423828	-189.435074
1019.293945	-91.901497
1018.164063	-133.507568
1017.034180	-84.632233
1015.904297	-12.554387
1014.773438	-88.774765
1013.642578	110.787888
1012.511719	305.679352
1011.379883	301.380493
1010.248047	424.475769
1009.116211	452.676483
1007.984375	612.829651
1006.851563	907.153137
1005.718750	1499.784790
1004.585938	2325.769531
1003.452148	2837.013916
1002.319336	2786.436279
1001.185547	1735.358398
1000.050781	1026.769531
998.916992	591.150635
997.782227	305.913818
996.647461	297.938568
995.512695	93.863678
994.376953	132.267914
993.241211	228.423965
992.105469	204.690308
990.969727	148.781342
989.833008	-6.141874
988.696289	122.612823
987.559570	85.496086
986.421875	13.939195
985.284180	-73.599922
984.146484	62.378632
983.008789	-50.234665
981.870117	-54.507786
980.731445	116.222763
979.592773	36.224339
978.454102	144.986893
977.314453	67.553589
976.174805	119.021477
975.035156	-54.659138
973.894531	88.975548
972.754883	156.860077
971.613281	93.914276
970.472656	109.206596
969.331055	255.477966
968.190430	169.999786
967.047852	114.521194
965.906250	47.736588
964.763672	15.522426
963.621094	84.357422
962.478516	290.852112
961.334961	176.509277
960.192383	412.958221
959.048828	264.563202
957.904297	182.802200
956.759766	197.399017
955.616211	324.313293
954.470703	231.591705
953.326172	207.710739
952.180664	119.934410
951.035156	245.055984
949.889648	390.849609
948.743164	111.515732
947.596680	141.014618
946.450195	225.493774
945.303711	202.718399
944.156250	314.859985
943.008789	91.445938
941.861328	292.904846
940.713867	336.945557
939.565430	225.961563
938.416992	347.874603
937.267578	278.309326
936.119141	379.947662
934.969727	201.302063
933.820313	241.692841
932.669922	286.781158
931.520508	167.988892
930.370117	83.574448
929.218750	97.269493
928.068359	165.749359
926.916992	131.942535
925.765625	182.498154
924.613281	89.877762
923.461914	195.318420
922.309570	-103.854561
921.156250	33.726402
920.003906	78.218788
918.850586	-204.337067
917.697266	-282.160004
916.543945	-114.517799
915.389648	-26.264196
914.235352	0.812110
913.081055	-49.131542
911.926758	-212.344116
910.771484	-105.387993
909.616211	-138.937363
908.460938	-174.588013
907.304688	-108.063736
906.148438	-152.468430
904.992188	91.038483
903.835938	-23.318647
902.678711	18.786486
901.521484	-0.114974
900.364258	-68.663574
899.206055	-55.565025
898.047852	-103.419533
896.889648	-101.350700
895.731445	-103.668221
894.572266	-49.322624
893.413086	9.652116
892.253906	16.755756
891.094727	96.283905
889.934570	-25.119484
888.774414	59.158470
887.613281	5.810181
886.453125	-47.394608
885.291992	12.383475
884.130859	6.827034
882.968750	132.219055
881.807617	106.576363
880.645508	76.557327
879.482422	184.161041
878.320313	219.708359
877.157227	120.180824
875.994141	210.002792
874.830078	61.200771
873.666016	178.221329
872.501953	18.443949
871.337891	124.363785
870.173828	86.348526
869.008789	77.689087
867.843750	179.305588
866.677734	26.935320
865.512695	-48.868610
864.346680	26.002705
863.179688	175.060059
862.013672	243.262344
860.846680	192.507355
859.679688	269.806854
858.511719	203.508240
857.344727	433.484863
856.176758	430.121765
855.008789	509.804352
853.839844	553.639954
852.670898	458.525604
851.501953	522.632813
850.333008	418.712311
849.163086	554.588623
847.993164	262.686066
846.823242	208.303497
845.652344	80.123070
844.482422	146.736877
843.311523	52.264008
842.139648	98.801796
840.968750	17.863531
839.796875	-87.597572
838.624023	21.614412
837.452148	-68.111832
836.279297	74.594963
835.106445	168.105453
833.933594	203.519836
832.759766	80.412971
831.585938	236.390396
830.412109	276.252014
829.238281	316.094635
828.063477	226.550812
826.888672	331.057617
825.712891	288.367218
824.538086	203.327393
823.362305	169.576569
822.186523	162.560272
821.009766	55.303604
819.833008	175.217484
818.656250	-74.523972
817.479492	-28.140165
816.301758	91.634758
815.124023	-4.480985
813.946289	32.867516
812.768555	110.188515
811.589844	7.362585
810.411133	-57.671082
809.232422	-40.500317
808.052734	29.941967
806.873047	-61.837440
805.693359	41.783710
804.512695	129.769455
803.332031	-30.927343
802.151367	-31.840076
800.970703	-108.239876
799.789063	-166.915649
798.608398	-99.243912
797.425781	-93.728065
796.244141	-32.882687
795.061523	-107.294418
793.878906	-42.179005
792.696289	-85.692955
791.512695	12.457280
790.329102	28.575348
789.145508	66.738327
787.960938	47.280251
786.777344	182.593063
785.591797	255.846298
784.407227	282.539642
783.221680	278.192169
782.037109	331.214752
780.850586	320.059479
779.665039	348.575867
778.478516	202.522842
777.291992	252.956619
776.105469	40.587292
774.917969	68.786438
773.730469	54.955872
772.542969	-73.668648
771.354492	20.419666
770.166016	39.403385
768.977539	7.581481
767.789063	200.466385
766.599609	91.318794
765.410156	206.807251
764.220703	99.717384
763.030273	214.959778
761.840820	180.363846
760.650391	348.155029
759.458984	262.756287
758.267578	502.848389
757.076172	434.853149
755.884766	384.382935
754.693359	353.624451
753.500977	373.334473
752.308594	276.497284
751.115234	315.802338
749.922852	238.603394
748.729492	321.625183
747.535156	189.413528
746.341797	320.506500
745.147461	357.113983
743.953125	194.015778
742.757813	307.219727
741.563477	264.622742
740.368164	261.421234
739.171875	295.396881
737.976563	116.761726
736.780273	78.318405
735.583984	162.446930
734.386719	218.004761
733.189453	242.821869
731.992188	236.921844
730.794922	344.719940
729.596680	242.430527
728.399414	282.259369
727.200195	328.573822
726.001953	470.975555
724.802734	416.589966
723.603516	353.437897
722.404297	410.392975
721.204102	545.886414
720.003906	460.773438
718.803711	550.266541
717.603516	500.022278
716.402344	441.039307
715.201172	445.299957
713.999023	425.542175
712.797852	318.558624
711.595703	185.445953
710.393555	344.362457
709.190430	265.725677
707.987305	47.714031
706.784180	138.994370
705.581055	93.068039
704.376953	-9.433605
703.172852	9.959821
701.968750	209.902908
700.763672	142.232986
699.559570	102.860176
698.353516	159.167374
697.148438	58.964375
695.942383	-73.775322
694.736328	-82.614334
693.530273	49.737789
692.324219	-80.696152
691.117188	-43.890312
689.910156	-111.260727
688.702148	-57.062008
687.494141	-165.567841
686.286133	-48.435646
685.078125	-52.759491
683.870117	-63.555954
682.661133	-85.151985
681.452148	-67.703423
680.242188	-24.231840
679.032227	101.553780
677.822266	25.939230
676.612305	26.162714
675.401367	4.780103
674.191406	-16.561134
672.979492	33.536755
671.768555	124.735779
670.556641	-41.386589
669.344727	157.945389
668.132813	151.890991
666.919922	39.992680
665.707031	85.874802
664.494141	177.116104
663.281250	156.053741
662.067383	70.259132
660.853516	-6.847029
659.639648	-19.171391
658.424805	-20.693033
657.209961	-15.740597
655.995117	-71.169296
654.779297	43.731335
653.563477	-173.351654
652.347656	-24.038139
651.131836	-60.091545
649.915039	5.068510
648.698242	61.542027
647.481445	33.976952
646.264648	94.608040
645.046875	168.053162
643.829102	181.144836
642.610352	314.585388
641.392578	211.319702
640.173828	99.385757
638.955078	90.539345
637.735352	51.468193
636.515625	78.852005
635.295898	-55.043842
634.076172	-36.610550
632.855469	-29.131111
631.634766	-94.862808
630.414063	-66.396812
629.192383	-156.210434
627.971680	-8.193934
626.749023	-57.844402
625.527344	104.435051
624.304688	114.093353
623.082031	185.501907
621.859375	269.315643
620.636719	211.277771
619.413086	47.859688
618.189453	76.696907
616.964844	-6.322609
615.741211	42.806252
614.516602	12.143234
613.291016	-2.039162
612.066406	66.511452
610.840820	100.099937
609.615234	34.587151
608.388672	-18.880291
607.163086	-128.712952
605.936523	-179.582001
604.708984	31.304436
