# Supplementary material for: Raman spectroscopy accurately differentiates mucosal healing from non-healing and biochemical changes following biological therapy in inflammatory bowel disease
Source: PLoS One. 2021 Jun 2;16(6):e0252210. doi: 10.1371/journal.pone.0252210 (PMC8172032; doi:10.1371/journal.pone.0252210)
Supplement: S5 Dataset — (ZIP) [file pone.0252210.s007.zip › CD Active inflammation/OC004-1 pre-treatment_BL sub CR removed_60__X_-20750.8__Y_2020.08__Z_-580.191__Time_679.txt]

1714.767578	139.459381
1713.791016	128.486832
1712.814453	54.506981
1711.837891	-29.305437
1710.860352	29.819244
1709.882813	9.348281
1708.905273	8.477831
1707.926758	-136.282684
1706.949219	-347.086487
1705.970703	37.472923
1704.992188	-35.168915
1704.013672	-37.395988
1703.034180	108.305092
1702.054688	153.040237
1701.075195	-208.070663
1700.095703	-137.706573
1699.116211	-63.960480
1698.135742	-83.107216
1697.155273	10.720852
1696.174805	-121.889587
1695.194336	-21.337202
1694.212891	13.066986
1693.231445	5.420128
1692.250000	158.620453
1691.268555	93.569130
1690.287109	175.959351
1689.304688	181.570419
1688.322266	217.154312
1687.339844	362.675751
1686.356445	335.446228
1685.374023	530.079407
1684.390625	517.359131
1683.407227	358.711151
1682.423828	530.987976
1681.439453	626.514893
1680.455078	661.332031
1679.470703	632.806702
1678.486328	626.129333
1677.501953	713.107788
1676.516602	640.961792
1675.531250	723.605896
1674.545898	1147.037231
1673.560547	954.096130
1672.574219	934.454651
1671.588867	1045.510132
1670.602539	1048.063354
1669.615234	1146.670776
1668.628906	1314.739624
1667.641602	1488.474121
1666.654297	1429.019775
1665.666992	1319.607666
1664.679688	1401.664307
1663.691406	1730.738403
1662.703125	1739.224976
1661.714844	1681.826904
1660.726563	1985.299072
1659.738281	2026.678589
1658.749023	1877.651978
1657.759766	1866.782593
1656.770508	1816.549927
1655.781250	1907.000122
1654.791016	1719.810669
1653.800781	1808.250732
1652.810547	1674.728638
1651.820313	1478.092651
1650.829102	1448.447510
1649.838867	1374.170410
1648.847656	1043.796143
1647.856445	1152.554932
1646.864258	1058.079346
1645.873047	842.399048
1644.880859	756.476807
1643.888672	810.786316
1642.895508	564.358887
1641.903320	410.655914
1640.910156	296.822113
1639.916992	241.296371
1638.923828	236.120972
1637.930664	360.365662
1636.936523	302.834778
1635.942383	142.721436
1634.948242	-38.220776
1633.954102	-108.249985
1632.958984	-62.183914
1631.964844	-5.436338
1630.969727	-9.120709
1629.973633	-241.675049
1628.978516	-300.282379
1627.982422	17.532831
1626.987305	-40.840572
1625.991211	66.624428
1624.994141	-104.569481
1623.998047	-75.778084
1623.000977	31.951345
1622.003906	53.015945
1621.006836	108.316811
1620.008789	76.998726
1619.011719	32.645737
1618.013672	143.287094
1617.015625	51.830582
1616.016602	159.924515
1615.018555	8.277710
1614.019531	6.267879
1613.020508	111.832184
1612.021484	-31.701780
1611.022461	71.278824
1610.022461	27.473797
1609.022461	174.995239
1608.022461	18.582214
1607.022461	187.029495
1606.021484	64.746284
1605.020508	104.840981
1604.019531	223.441635
1603.018555	164.037689
1602.017578	136.045471
1601.015625	-33.200687
1600.013672	-8.865404
1599.011719	-18.554605
1598.009766	-83.161240
1597.006836	-139.931778
1596.003906	-131.389832
1595.000977	-122.890038
1593.998047	-46.530098
1592.995117	-239.207428
1591.991211	-160.345078
1590.987305	-175.535431
1589.983398	17.986462
1588.979492	-125.195084
1587.974609	-132.746185
1586.969727	39.579201
1585.964844	29.248461
1584.959961	-249.644958
1583.955078	50.068634
1582.949219	-33.452633
1581.943359	-23.242262
1580.937500	221.276901
1579.931641	101.054169
1578.924805	-71.280701
1577.917969	131.162292
1576.911133	-43.902695
1575.904297	-60.292629
1574.897461	87.087677
1573.889648	-56.964149
1572.881836	56.333351
1571.874023	148.675217
1570.866211	-16.423153
1569.857422	-33.466988
1568.848633	29.906940
1567.839844	111.313881
1566.831055	-165.767563
1565.822266	-11.910489
1564.812500	-211.236557
1563.802734	-47.315205
1562.792969	-44.443905
1561.783203	67.235199
1560.772461	95.743782
1559.761719	7.436018
1558.750977	90.110420
1557.740234	50.808727
1556.729492	-35.252453
1555.717773	-51.478523
1554.706055	-83.378578
1553.694336	306.658752
1552.682617	88.018265
1551.669922	154.028702
1550.657227	266.444458
1549.644531	-11.990087
1548.631836	149.266464
1547.619141	67.221336
1546.605469	158.283905
1545.591797	78.555290
1544.578125	24.555592
1543.564453	257.231750
1542.549805	140.912781
1541.535156	-32.323860
1540.520508	39.666225
1539.505859	-61.491081
1538.490234	-7.901689
1537.475586	1.654844
1536.459961	-203.085068
1535.444336	-180.903107
1534.427734	-14.476799
1533.412109	38.293568
1532.395508	116.660103
1531.378906	207.727646
1530.362305	95.055222
1529.344727	36.370113
1528.328125	260.875275
1527.310547	-42.737926
1526.292969	145.340454
1525.274414	29.467228
1524.256836	183.703094
1523.238281	95.878197
1522.219727	401.490662
1521.200195	35.618698
1520.181641	106.855476
1519.162109	69.944313
1518.142578	153.696594
1517.123047	111.369186
1516.103516	12.403606
1515.083008	-1.915492
1514.062500	86.345055
1513.041992	-84.862396
1512.021484	64.705582
1511.000977	-134.922394
1509.979492	16.875790
1508.958008	-26.466841
1507.936523	-5.810234
1506.914063	-26.328403
1505.892578	-141.800003
1504.870117	-57.459312
1503.847656	-47.588337
1502.825195	-114.698227
1501.801758	-194.721207
1500.778320	-233.861710
1499.754883	-288.466736
1498.731445	-53.934959
1497.708008	-136.938538
1496.683594	-153.515518
1495.659180	-111.366737
1494.634766	-79.577301
1493.610352	-1.888557
1492.585938	154.903488
1491.560547	-166.416367
1490.535156	36.112839
1489.509766	-45.115379
1488.483398	172.408203
1487.458008	124.181633
1486.431641	121.819031
1485.405273	532.862976
1484.377930	479.171051
1483.351563	542.789978
1482.324219	392.006042
1481.296875	315.158173
1480.269531	401.440887
1479.241211	663.483887
1478.213867	543.049622
1477.185547	944.935486
1476.157227	768.273682
1475.127930	922.710571
1474.099609	855.479614
1473.070313	1134.438477
1472.041016	1252.849609
1471.011719	1353.330322
1469.981445	1362.092285
1468.952148	1442.028687
1467.921875	1590.521973
1466.891602	1726.181763
1465.860352	1904.927246
1464.830078	2032.727417
1463.798828	2053.681152
1462.767578	1962.794800
1461.735352	2194.459717
1460.704102	2271.092041
1459.671875	2373.022705
1458.639648	2218.497070
1457.607422	2619.777344
1456.575195	2419.520264
1455.541992	2363.892578
1454.508789	2762.231689
1453.475586	2468.144775
1452.442383	2463.157471
1451.408203	2633.014648
1450.375000	2615.278076
1449.340820	2878.726563
1448.305664	2962.191406
1447.271484	3007.635742
1446.236328	2934.034424
1445.202148	2870.594971
1444.166016	2746.404053
1443.130859	2713.363770
1442.095703	2601.912354
1441.059570	2622.006836
1440.023438	2467.619629
1438.986328	2606.538330
1437.950195	2502.777832
1436.913086	2270.176514
1435.875977	1982.102295
1434.838867	1843.190063
1433.801758	1812.940918
1432.763672	1641.314819
1431.725586	1240.069946
1430.687500	1141.865845
1429.649414	1258.196655
1428.611328	1086.919067
1427.572266	726.567139
1426.533203	668.985901
1425.494141	553.476318
1424.454102	508.606659
1423.415039	478.926056
1422.375000	456.837708
1421.334961	329.003845
1420.293945	450.565186
1419.253906	343.012787
1418.212891	381.536255
1417.171875	495.591553
1416.130859	312.736176
1415.088867	172.759460
1414.046875	447.888580
1413.004883	49.048187
1411.962891	251.287933
1410.920898	36.259975
1409.877930	52.558502
1408.834961	131.722794
1407.791992	173.236984
1406.749023	-36.335747
1405.706055	108.270912
1404.662109	14.393554
1403.618164	226.812225
1402.574219	42.759960
1401.529297	39.467056
1400.484375	216.834366
1399.440430	63.216503
1398.394531	145.374939
1397.349609	64.669273
1396.303711	177.022888
1395.258789	-31.269114
1394.212891	58.677837
1393.166016	68.519638
1392.120117	171.096695
1391.073242	-86.766518
1390.026367	61.012371
1388.979492	-136.484344
1387.931641	106.473396
1386.884766	-193.310165
1385.836914	212.279266
1384.789063	157.781464
1383.740234	-119.065399
1382.692383	-123.294899
1381.643555	14.973534
1380.594727	-66.533310
1379.544922	-172.889496
1378.496094	-121.786720
1377.446289	-275.310547
1376.396484	-44.320648
1375.346680	-257.472412
1374.296875	-6.417423
1373.246094	-156.932388
1372.195313	-167.634354
1371.144531	-365.203278
1370.092773	-166.277954
1369.041992	-12.172413
1367.990234	-129.604370
1366.938477	-50.091927
1365.886719	9.574443
1364.833984	49.397903
1363.781250	-10.256284
1362.728516	79.555695
1361.675781	74.888962
1360.623047	97.703873
1359.569336	118.125084
1358.515625	203.305222
1357.461914	184.148880
1356.408203	110.433685
1355.353516	151.167419
1354.298828	271.504120
1353.244141	64.023979
1352.189453	162.210587
1351.133789	404.468536
1350.078125	388.576263
1349.022461	566.389282
1347.966797	473.785522
1346.911133	795.620422
1345.854492	874.366455
1344.797852	742.425293
1343.741211	789.155273
1342.683594	622.816040
1341.626953	778.821472
1340.569336	1115.727417
1339.511719	860.606567
1338.453125	1167.857910
1337.395508	828.891052
1336.336914	705.535217
1335.278320	1074.842163
1334.218750	899.752869
1333.160156	734.757263
1332.100586	901.353210
1331.041016	778.688538
1329.981445	764.965942
1328.920898	976.274292
1327.861328	886.140320
1326.800781	729.446594
1325.740234	800.175232
1324.678711	873.447815
1323.618164	739.416870
1322.556641	1059.735352
1321.495117	1108.559692
1320.432617	1095.782227
1319.371094	1149.730347
1318.308594	920.137695
1317.246094	1028.556763
1316.182617	1316.988647
1315.120117	1129.729370
1314.056641	952.507568
1312.993164	1108.052002
1311.929688	1093.680908
1310.865234	1150.827271
1309.801758	1244.985718
1308.737305	1233.357056
1307.671875	1088.939575
1306.607422	1321.124634
1305.541992	1135.132202
1304.476563	1136.223145
1303.411133	1437.377808
1302.345703	1367.305054
1301.279297	1154.806641
1300.212891	1389.694824
1299.146484	1302.755249
1298.080078	1262.609009
1297.012695	1323.243652
1295.945313	1295.558838
1294.877930	1184.520996
1293.810547	1144.782104
1292.743164	945.672852
1291.674805	1036.167603
1290.606445	901.090149
1289.537109	822.540955
1288.468750	780.876709
1287.399414	837.333679
1286.330078	847.288208
1285.260742	1028.789551
1284.191406	931.085388
1283.121094	892.259766
1282.050781	973.474670
1280.980469	839.342896
1279.909180	1104.190918
1278.838867	698.669800
1277.767578	1007.589417
1276.696289	829.809570
1275.624023	798.857178
1274.552734	975.745056
1273.480469	942.448547
1272.408203	918.997070
1271.335938	1222.930054
1270.262695	1074.984619
1269.189453	1373.970215
1268.116211	1211.512329
1267.042969	1117.510376
1265.968750	928.434326
1264.894531	1041.980957
1263.820313	955.530640
1262.746094	1059.354004
1261.671875	1026.653564
1260.596680	933.070801
1259.521484	846.877930
1258.446289	941.039917
1257.370117	991.350891
1256.293945	873.644287
1255.218750	824.192871
1254.141602	1108.260376
1253.065430	1044.232788
1251.988281	1121.372314
1250.911133	996.603760
1249.833984	1100.518311
1248.756836	961.264648
1247.678711	802.641846
1246.600586	894.433289
1245.522461	1056.663696
1244.444336	900.600830
1243.365234	829.623047
1242.286133	787.826111
1241.207031	918.420227
1240.127930	675.185974
1239.047852	914.954773
1237.967773	1103.674072
1236.887695	826.611572
1235.807617	843.094727
1234.726563	726.222717
1233.645508	536.682129
1232.564453	868.246643
1231.483398	860.460449
1230.401367	898.691345
1229.319336	580.896423
1228.237305	565.883545
1227.155273	572.651184
1226.072266	627.802368
1224.990234	467.568481
1223.907227	537.199280
1222.823242	580.173584
1221.740234	294.260101
1220.656250	426.672333
1219.572266	411.567749
1218.488281	348.116699
1217.403320	142.128265
1216.318359	279.178986
1215.233398	256.762482
1214.148438	405.736633
1213.063477	211.862701
1211.977539	158.002396
1210.891602	330.918976
1209.805664	436.181366
1208.718750	481.066254
1207.631836	492.136871
1206.544922	452.539276
1205.458008	518.954834
1204.371094	496.146759
1203.283203	184.235458
1202.195313	130.107681
1201.107422	237.279709
1200.018555	77.143341
1198.929688	-128.700668
1197.840820	117.860741
1196.751953	-59.138470
1195.663086	-34.083256
1194.573242	-23.526291
1193.483398	-147.656525
1192.393555	-62.685978
1191.302734	87.065971
1190.211914	-195.749557
1189.121094	-12.531065
1188.030273	-307.328369
1186.939453	34.160259
1185.847656	-193.439362
1184.755859	-257.820465
1183.664063	-199.879486
1182.571289	-65.277817
1181.479492	57.207024
1180.386719	117.226715
1179.292969	-177.619125
1178.200195	109.953918
1177.106445	109.804298
1176.012695	-41.331833
1174.918945	102.100479
1173.824219	51.446396
1172.730469	242.520401
1171.635742	122.301529
1170.540039	253.294861
1169.445313	-12.952199
1168.349609	10.231447
1167.253906	107.452805
1166.158203	-29.728054
1165.061523	-236.242645
1163.965820	-86.700012
1162.869141	-51.980331
1161.771484	202.375793
1160.674805	327.592834
1159.577148	206.767838
1158.479492	534.642334
1157.381836	420.819672
1156.283203	471.578857
1155.184570	302.792694
1154.085938	238.924850
1152.987305	151.161743
1151.887695	392.288208
1150.789063	111.334908
1149.689453	-83.809135
1148.588867	-69.337471
1147.489258	83.173668
1146.388672	-128.754211
1145.288086	-174.043381
1144.186523	47.142460
1143.085938	-34.022236
1141.984375	-5.815222
1140.882813	91.264488
1139.781250	-6.752575
1138.678711	118.637657
1137.576172	94.162056
1136.473633	-1.667297
1135.371094	187.529861
1134.267578	72.554314
1133.164063	555.912659
1132.060547	592.673706
1130.957031	463.202209
1129.852539	654.036133
1128.748047	847.077026
1127.643555	653.352783
1126.538086	552.110291
1125.433594	505.367401
1124.328125	489.375061
1123.221680	532.546875
1122.116211	705.928589
1121.009766	604.400635
1119.903320	460.219788
1118.796875	363.380066
1117.690430	150.533691
1116.583008	141.213364
1115.475586	377.873444
1114.368164	313.963165
1113.259766	398.984802
1112.151367	365.688965
1111.042969	476.525879
1109.934570	296.578644
1108.825195	468.669830
1107.716797	319.384186
1106.606445	432.218262
1105.497070	346.624146
1104.387695	669.365845
1103.277344	517.550903
1102.166992	648.872009
1101.055664	638.538330
1099.945313	724.851257
1098.833984	587.075378
1097.721680	588.377014
1096.610352	624.984680
1095.498047	805.240967
1094.385742	742.739319
1093.273438	715.544739
1092.161133	483.474182
1091.047852	701.065735
1089.934570	701.998047
1088.821289	629.948547
1087.707031	868.395691
1086.593750	746.874512
1085.479492	728.820007
1084.364258	607.296082
1083.250000	763.128174
1082.134766	629.838989
1081.019531	381.472809
1079.903320	607.598083
1078.788086	537.747253
1077.671875	733.163757
1076.555664	588.155823
1075.439453	670.796448
1074.322266	516.435242
1073.205078	596.662720
1072.087891	393.113617
1070.969727	316.226349
1069.852539	553.431274
1068.734375	495.264648
1067.615234	631.547729
1066.497070	364.925720
1065.377930	442.624420
1064.258789	672.451294
1063.139648	373.218811
1062.019531	530.408569
1060.900391	371.715668
1059.779297	547.542786
1058.659180	124.689445
1057.538086	389.344391
1056.417969	373.424347
1055.295898	226.651596
1054.174805	395.354736
1053.052734	71.167084
1051.930664	144.115829
1050.808594	116.665886
1049.686523	348.328094
1048.563477	372.219025
1047.440430	179.161774
1046.317383	191.475739
1045.193359	87.212204
1044.069336	36.652157
1042.945313	184.266373
1041.821289	143.100861
1040.696289	192.843750
1039.572266	128.483261
1038.447266	371.567566
1037.321289	293.300995
1036.195313	245.376312
1035.070313	67.218590
1033.943359	49.706287
1032.817383	278.813599
1031.690430	296.251312
1030.563477	164.948349
1029.436523	210.414474
1028.308594	-246.021011
1027.181641	48.231480
1026.052734	-215.048065
1024.924805	-271.457977
1023.796875	-309.197266
1022.667969	-323.644379
1021.538086	-75.797195
1020.409180	-317.500549
1019.279297	-234.296310
1018.149414	-169.602081
1017.019531	-230.048828
1015.889648	-65.552681
1014.758789	-244.014099
1013.627930	-35.405796
1012.497070	-93.170288
1011.365234	171.057739
1010.233398	182.904953
1009.101563	333.717773
1007.969727	287.862213
1006.836914	471.159912
1005.704102	959.786865
1004.571289	1686.472290
1003.438477	2378.243164
1002.304688	1976.511353
1001.170898	1461.843018
1000.037109	887.456421
998.902344	334.230438
997.767578	-22.341383
996.632813	-168.542755
995.498047	-189.921051
994.362305	-65.799301
993.226563	-8.521400
992.090820	30.398390
990.955078	-50.490761
989.818359	-68.977402
988.681641	-142.648148
987.544922	157.148636
986.407227	-95.991585
985.269531	-44.850189
984.131836	-21.237566
982.994141	-241.539337
981.855469	90.792435
980.716797	-60.137482
979.578125	-213.164047
978.439453	-64.674995
977.299805	-139.176712
976.160156	-1.999649
975.020508	112.266212
973.879883	132.400848
972.739258	-152.883682
971.598633	85.783447
970.458008	296.925385
969.316406	177.518723
968.175781	159.302673
967.033203	237.611343
965.891602	-39.561153
964.749023	197.306564
963.606445	147.574661
962.463867	180.543289
961.320313	32.575405
960.177734	146.049744
959.033203	21.361380
957.889648	359.536591
956.745117	377.122650
955.600586	216.283218
954.456055	165.528091
953.311523	-8.617289
952.166016	256.701874
951.020508	96.635796
949.875000	103.717590
948.728516	147.521042
947.582031	321.728088
946.435547	326.913666
945.289063	131.211273
944.141602	17.971378
942.994141	121.854706
941.846680	11.249474
940.698242	122.229065
939.550781	260.683380
938.402344	120.909126
937.252930	312.048615
936.104492	352.753510
934.955078	309.238159
933.805664	108.629608
932.655273	224.981293
931.504883	140.954132
930.354492	95.826485
929.204102	248.954788
928.052734	256.464966
926.902344	43.348202
925.750977	123.990250
924.598633	-90.988617
923.446289	67.248093
922.294922	-67.767334
921.141602	49.742966
919.989258	10.516005
918.835938	23.700367
917.682617	114.241112
916.529297	-92.637680
915.375000	-140.353302
914.220703	241.104279
913.066406	-46.978516
911.911133	-64.799065
910.756836	-243.548706
909.601563	-197.574585
908.445313	-298.876312
907.290039	-159.740662
906.133789	-215.447937
904.977539	-96.559601
903.820313	-61.423065
902.664063	-309.276245
901.506836	-128.989700
900.348633	-68.648277
899.191406	98.123680
898.033203	0.212881
896.875000	17.803997
895.716797	53.575401
894.557617	80.383156
893.398438	111.791458
892.239258	111.635796
891.079102	43.793819
889.919922	0.909183
888.759766	-23.802349
887.598633	19.312157
886.438477	175.335281
885.277344	157.605179
884.115234	-45.036877
882.954102	124.643600
881.791992	161.271133
880.629883	128.057236
879.467773	354.121246
878.304688	352.550079
877.141602	488.460327
875.978516	484.714386
874.815430	456.248840
873.651367	186.966171
872.487305	181.190643
871.323242	416.231842
870.158203	280.010834
868.993164	112.401520
867.828125	333.913666
866.663086	184.418289
865.497070	115.939011
864.331055	249.746078
863.165039	228.504471
861.998047	463.335419
860.832031	428.613342
859.664063	387.198303
858.497070	318.873566
857.329102	277.518494
856.161133	325.917816
854.993164	625.481567
853.825195	348.650055
852.656250	565.122681
851.487305	700.799438
850.317383	549.606262
849.148438	626.953613
847.978516	675.137756
846.808594	512.807861
845.637695	390.829224
844.466797	239.787460
843.295898	278.969666
842.125000	358.365051
840.953125	202.871124
839.781250	380.554169
838.609375	352.461060
837.437500	333.275482
836.264648	378.849915
835.091797	214.379761
833.917969	181.699936
832.745117	354.379303
831.571289	488.976166
830.397461	371.274170
829.222656	371.817047
828.047852	503.894470
826.873047	555.557556
825.698242	513.484375
824.522461	371.055511
823.346680	130.564957
822.170898	186.422333
820.995117	257.761017
819.818359	101.845253
818.641602	37.195072
817.463867	39.265110
816.287109	-81.154648
815.109375	-141.538361
813.931641	245.079788
812.752930	-24.572203
811.574219	21.494217
810.395508	-145.939651
809.216797	-131.184235
808.037109	14.536201
806.857422	-133.103638
805.677734	-118.683517
804.498047	-219.823166
803.317383	27.436651
802.136719	-131.608597
800.955078	-255.195023
799.774414	-134.873993
798.592773	-218.725708
797.411133	-149.695221
796.228516	-348.992371
795.045898	-235.888016
793.863281	-247.016815
792.680664	-362.359039
791.497070	-125.704651
790.313477	-101.805237
789.129883	-175.423981
787.946289	-19.017365
786.761719	106.220261
785.577148	204.730515
784.391602	159.346375
783.207031	286.278412
782.021484	167.707458
780.835938	161.750732
779.649414	330.182587
778.462891	78.792557
777.276367	54.815453
776.089844	37.344601
774.902344	-145.763641
773.714844	-88.413239
772.527344	52.609547
771.338867	-33.710991
770.151367	43.042290
768.962891	295.984558
767.773438	138.779922
766.584961	115.928429
765.395508	412.370178
764.205078	151.388748
763.015625	273.513428
761.825195	661.812012
760.634766	387.411072
759.443359	436.453247
758.252930	333.589111
757.061523	329.628326
755.869141	389.323975
754.677734	198.309875
753.485352	136.943390
752.292969	240.288010
751.100586	218.287903
749.907227	334.555603
748.713867	132.334824
747.520508	270.344452
746.326172	465.263550
745.131836	287.041382
743.937500	236.047546
742.743164	211.319672
741.547852	298.346466
740.352539	291.017303
739.156250	-20.969963
737.960938	149.118362
736.764648	-110.231972
735.568359	72.831871
734.371094	56.536160
733.174805	136.514679
731.977539	39.167221
730.779297	175.919815
729.582031	161.660522
728.383789	164.876083
727.185547	139.649536
725.986328	142.831436
724.787109	314.257904
723.587891	343.595581
722.388672	298.654755
721.188477	458.997986
719.988281	254.692078
718.788086	345.144989
717.587891	232.637741
716.386719	445.258545
715.185547	385.171753
713.983398	183.405090
712.782227	278.257111
711.580078	126.815613
710.377930	186.855194
709.174805	373.268829
707.971680	148.004868
706.768555	134.123489
705.565430	168.204346
704.361328	258.924622
703.157227	138.605240
701.953125	166.350082
700.748047	172.412445
699.543945	287.278687
698.338867	371.744019
697.132813	173.717804
695.926758	62.796341
694.720703	225.750778
693.514648	26.025949
692.308594	-236.469650
691.101563	-183.954849
689.894531	-283.276947
688.686523	-184.978256
687.478516	-208.092178
686.270508	-7.680941
685.062500	-167.187866
683.854492	-224.605377
682.645508	-88.977448
681.436523	-267.475037
680.226563	-105.646408
679.016602	-4.406522
677.806641	-180.245392
676.596680	-195.675842
675.386719	-156.862457
674.175781	-135.247345
672.963867	-57.268017
671.752930	-132.758743
670.541016	40.574898
669.329102	71.269997
668.117188	73.973824
666.904297	72.469658
665.691406	40.833782
664.478516	104.349579
663.265625	-238.009735
662.051758	-1.557508
660.837891	16.886290
659.623047	24.616528
658.409180	56.145462
657.194336	-151.676468
655.979492	-171.748383
654.763672	-40.857178
653.547852	29.661808
652.332031	57.076321
651.116211	-133.093796
649.899414	8.509760
648.682617	66.054039
647.465820	231.180222
646.249023	243.371338
645.031250	345.870453
643.813477	392.307617
642.594727	171.922684
641.376953	226.757645
640.158203	83.642944
638.939453	213.393921
637.719727	213.968018
636.500000	315.300415
635.280273	107.056374
634.060547	139.144043
632.839844	173.067566
631.619141	-35.890896
630.398438	-34.816673
629.176758	90.296043
627.955078	-25.302624
626.733398	113.869728
625.511719	102.404266
624.289063	146.127975
623.066406	90.675476
621.843750	242.435577
620.620117	234.949158
619.397461	59.716980
618.172852	3.682619
616.949219	139.500076
615.724609	30.421532
614.500000	48.833714
613.275391	-96.311104
612.050781	-9.335215
610.825195	-156.557770
609.599609	-259.996338
608.373047	-52.626106
607.146484	-173.550720
605.919922	41.700424
604.693359	86.691109
