# Supplementary material for: Raman spectroscopy accurately differentiates mucosal healing from non-healing and biochemical changes following biological therapy in inflammatory bowel disease
Source: PLoS One. 2021 Jun 2;16(6):e0252210. doi: 10.1371/journal.pone.0252210 (PMC8172032; doi:10.1371/journal.pone.0252210)
Supplement: S5 Dataset — (ZIP) [file pone.0252210.s007.zip › CD Active inflammation/OC042-1 pre treatment_sub base cr removed_25__X_-19019.7__Y_75096.5__Z_1033.14__Time_286.txt]

1714.774414	26.297672
1713.797852	190.411118
1712.820313	12.870665
1711.843750	45.532646
1710.866211	-135.469681
1709.888672	-42.105679
1708.911133	-221.237518
1707.933594	-69.872154
1706.955078	-54.364841
1705.976563	-29.962910
1704.998047	-119.832138
1704.019531	101.699387
1703.040039	211.534958
1702.061523	-236.961884
1701.082031	-216.354980
1700.101563	-21.142458
1699.122070	-191.431335
1698.141602	37.424229
1697.161133	74.575600
1696.180664	19.007746
1695.200195	490.512115
1694.218750	129.304764
1693.238281	132.228653
1692.256836	170.594971
1691.274414	335.114990
1690.292969	164.173401
1689.310547	175.431442
1688.328125	174.106110
1687.345703	370.847229
1686.363281	397.622894
1685.379883	678.281982
1684.396484	501.215698
1683.413086	570.040344
1682.429688	410.483337
1681.445313	507.296509
1680.461914	719.274353
1679.477539	801.381104
1678.493164	721.798035
1677.507813	980.765747
1676.523438	966.340637
1675.538086	957.853271
1674.552734	1242.470337
1673.566406	1011.884094
1672.581055	1098.299683
1671.594727	1496.120972
1670.608398	1251.533569
1669.622070	1419.293457
1668.634766	1237.052612
1667.648438	1310.338013
1666.661133	1567.257080
1665.673828	1591.120605
1664.685547	1567.747070
1663.698242	1571.471436
1662.709961	2068.901367
1661.721680	1813.739868
1660.733398	1938.217896
1659.744141	2057.820068
1658.755859	2029.526733
1657.766602	2094.411377
1656.777344	1894.934570
1655.787109	1685.401611
1654.797852	1600.843384
1653.807617	1371.200806
1652.817383	1165.911011
1651.827148	1125.140259
1650.835938	1066.277832
1649.844727	968.191589
1648.853516	764.813171
1647.862305	646.488708
1646.871094	536.525024
1645.878906	516.782532
1644.886719	206.896439
1643.894531	544.425781
1642.902344	430.726501
1641.910156	188.088181
1640.916992	357.515656
1639.923828	622.164124
1638.930664	341.024445
1637.936523	271.256897
1636.943359	-82.903786
1635.949219	61.536385
1634.955078	-73.149590
1633.960938	-194.333801
1632.965820	-146.635590
1631.970703	-227.749420
1630.975586	-340.181976
1629.980469	-7.457441
1628.985352	-382.609680
1627.989258	-52.221371
1626.993164	-8.509359
1625.997070	-132.940903
1625.000977	92.600800
1624.003906	10.631808
1623.007813	-36.943115
1622.010742	296.690002
1621.012695	75.988617
1620.015625	194.382111
1619.017578	152.671982
1618.020508	171.515686
1617.021484	355.832520
1616.023438	83.569031
1615.025391	310.055450
1614.026367	-9.080572
1613.027344	151.966324
1612.028320	40.345261
1611.028320	4.873908
1610.029297	-88.148849
1609.029297	-225.611679
1608.029297	-108.828415
1607.028320	107.486038
1606.028320	-53.311066
1605.027344	272.958954
1604.026367	12.814323
1603.025391	-92.782440
1602.023438	55.473976
1601.022461	-99.732979
1600.020508	92.961769
1599.018555	31.963488
1598.016602	93.860138
1597.013672	-238.917404
1596.010742	-9.774194
1595.007813	-164.758698
1594.004883	-371.927094
1593.001953	-336.181183
1591.998047	-107.296661
1590.994141	-246.568726
1589.990234	-127.471107
1588.986328	-24.120049
1587.981445	118.257797
1586.976563	208.363876
1585.971680	92.402550
1584.966797	286.629089
1583.961914	319.127014
1582.956055	184.771393
1581.950195	162.420685
1580.944336	121.768044
1579.938477	47.202045
1578.931641	48.070557
1577.924805	270.084259
1576.917969	229.085098
1575.911133	65.729675
1574.904297	29.797653
1573.896484	220.013901
1572.888672	319.041168
1571.880859	511.495361
1570.873047	183.978882
1569.864258	-177.299133
1568.855469	360.274109
1567.846680	300.141083
1566.837891	-35.331806
1565.829102	96.499290
1564.819336	108.739944
1563.809570	-24.474556
1562.799805	241.765549
1561.790039	-21.387726
1560.779297	187.395676
1559.768555	240.380829
1558.757813	-36.002628
1557.747070	102.237556
1556.736328	-81.017593
1555.724609	62.044140
1554.712891	103.882317
1553.701172	-95.262421
1552.689453	93.842880
1551.676758	88.578560
1550.664063	194.428543
1549.651367	323.356506
1548.638672	314.976532
1547.625977	179.725174
1546.612305	323.584015
1545.598633	221.649429
1544.584961	266.901154
1543.571289	554.844360
1542.556641	-7.406775
1541.541992	107.080956
1540.527344	347.877472
1539.512695	270.865204
1538.498047	379.551697
1537.482422	291.888580
1536.466797	-2.299070
1535.451172	7.832450
1534.434570	203.451324
1533.418945	380.783661
1532.402344	467.632629
1531.385742	-43.628716
1530.369141	395.929657
1529.351563	564.625916
1528.334961	655.832581
1527.317383	834.363342
1526.299805	953.436157
1525.281250	544.632507
1524.263672	573.314758
1523.245117	653.256531
1522.226563	856.461853
1521.208008	465.363251
1520.188477	634.750732
1519.168945	569.980591
1518.150391	556.491638
1517.129883	673.854492
1516.110352	631.752930
1515.089844	479.050415
1514.070313	151.661743
1513.049805	656.030029
1512.028320	551.697327
1511.007813	311.266876
1509.986328	106.685059
1508.964844	89.288597
1507.943359	74.313530
1506.921875	38.683411
1505.899414	33.665577
1504.876953	97.699089
1503.854492	-286.843140
1502.832031	-143.638885
1501.808594	-220.921173
1500.786133	-239.394119
1499.762695	-104.406494
1498.739258	50.864582
1497.714844	-287.976288
1496.691406	-378.610657
1495.666992	-213.561890
1494.642578	-396.514282
1493.617188	-213.904556
1492.592773	-187.409302
1491.567383	-222.406143
1490.541992	197.323532
1489.516602	-57.672970
1488.491211	55.118454
1487.464844	108.997017
1486.438477	226.570557
1485.412109	405.247803
1484.385742	410.210968
1483.358398	256.864441
1482.331055	261.636902
1481.303711	138.794586
1480.276367	485.066650
1479.249023	622.065125
1478.220703	840.451965
1477.192383	752.882874
1476.164063	807.932800
1475.135742	776.278320
1474.106445	882.047913
1473.077148	1109.901611
1472.047852	1192.498413
1471.018555	1565.102905
1469.989258	1418.440308
1468.958984	1391.309082
1467.928711	1397.189819
1466.898438	1553.028564
1465.868164	1711.285400
1464.836914	1897.355957
1463.805664	2118.869629
1462.774414	2065.866455
1461.743164	2233.817871
1460.710938	2124.832520
1459.679688	2094.582520
1458.647461	2582.110352
1457.615234	2604.975586
1456.582031	2470.467773
1455.549805	3127.468750
1454.516602	2744.305908
1453.483398	2850.661377
1452.449219	2969.604736
1451.416016	2746.337646
1450.381836	2733.453125
1449.347656	2788.963867
1448.313477	3140.798096
1447.279297	2920.152344
1446.244141	2861.615234
1445.208984	2800.570557
1444.173828	2886.341309
1443.138672	2557.121582
1442.102539	2685.900879
1441.066406	2450.437744
1440.030273	2531.166260
1438.994141	2394.462402
1437.958008	2465.094482
1436.920898	2005.026733
1435.883789	1853.407715
1434.846680	1600.843750
1433.808594	1348.396606
1432.771484	1245.075928
1431.733398	1045.889038
1430.695313	897.301147
1429.657227	970.859680
1428.618164	789.618713
1427.579102	593.367371
1426.540039	457.766327
1425.500977	592.027100
1424.461914	227.222458
1423.421875	351.482910
1422.381836	246.479858
1421.341797	325.461853
1420.301758	-76.531639
1419.260742	226.678879
1418.219727	507.170746
1417.178711	510.774384
1416.137695	16.242077
1415.096680	82.988213
1414.054688	-119.356308
1413.012695	209.041183
1411.970703	32.059814
1410.928711	56.316967
1409.885742	196.226990
1408.842773	-138.684555
1407.799805	6.410584
1406.756836	151.535889
1405.712891	-52.329575
1404.668945	306.288483
1403.625000	-108.143135
1402.581055	-2.894066
1401.537109	79.834435
1400.492188	24.664368
1399.447266	-198.381821
1398.402344	177.959351
1397.357422	-330.546753
1396.311523	75.935089
1395.265625	8.831037
1394.219727	-115.742065
1393.173828	-49.813900
1392.126953	446.841705
1391.081055	29.728277
1390.034180	318.669708
1388.986328	2.056475
1387.939453	138.526001
1386.891602	-102.626457
1385.843750	59.047264
1384.795898	-76.724998
1383.748047	-317.287689
1382.699219	-105.318176
1381.651367	276.606323
1380.602539	96.452339
1379.552734	106.295540
1378.503906	-3.559432
1377.454102	-33.366074
1376.404297	-130.406265
1375.354492	249.320908
1374.303711	140.052979
1373.253906	115.790260
1372.203125	-125.280083
1371.152344	-136.739670
1370.100586	-83.260696
1369.049805	-24.658615
1367.998047	305.617981
1366.946289	254.785614
1365.894531	74.622147
1364.841797	245.739120
1363.789063	163.020432
1362.736328	-56.394825
1361.683594	147.433212
1360.630859	-96.461914
1359.577148	202.086563
1358.523438	117.715477
1357.469727	157.835251
1356.415039	309.927399
1355.361328	509.336182
1354.306641	450.409302
1353.251953	428.919403
1352.197266	472.159485
1351.141602	470.828430
1350.085938	477.098663
1349.030273	381.763123
1347.974609	820.097046
1346.918945	772.168640
1345.862305	853.372559
1344.805664	1413.267212
1343.749023	763.258362
1342.691406	1179.463867
1341.634766	1407.323242
1340.577148	1365.173828
1339.519531	1266.221313
1338.460938	1489.390503
1337.403320	977.277832
1336.344727	1146.256836
1335.286133	1354.907593
1334.226563	994.516663
1333.167969	718.548096
1332.108398	1095.773071
1331.048828	1087.239624
1329.989258	712.976257
1328.928711	1112.629395
1327.869141	1173.728149
1326.808594	889.056580
1325.748047	1130.765137
1324.686523	1345.338867
1323.625977	1169.877563
1322.564453	742.846069
1321.502930	1320.566162
1320.440430	1293.667603
1319.378906	1187.989380
1318.316406	1045.493286
1317.253906	1324.834351
1316.190430	1293.566772
1315.127930	1696.237183
1314.064453	1083.636475
1313.000977	1045.450439
1311.937500	1137.954956
1310.873047	1144.351074
1309.809570	1310.910767
1308.745117	1388.904419
1307.679688	1444.833008
1306.615234	1444.282104
1305.549805	1266.737671
1304.484375	1396.806030
1303.418945	1600.700562
1302.353516	1494.888428
1301.287109	1681.698486
1300.220703	1519.625000
1299.154297	1266.842407
1298.087891	1323.749146
1297.020508	1518.246826
1295.954102	1359.254395
1294.886719	765.988220
1293.818359	1321.526978
1292.750977	954.453186
1291.682617	840.282532
1290.614258	1162.780029
1289.545898	928.676086
1288.476563	1096.773193
1287.407227	1458.501831
1286.338867	871.948364
1285.268555	1008.379456
1284.199219	779.928894
1283.128906	1303.379639
1282.058594	1408.069702
1280.988281	714.909485
1279.917969	951.988586
1278.846680	1110.752808
1277.775391	1068.963501
1276.704102	516.187195
1275.632813	1100.578125
1274.560547	1484.347656
1273.488281	1205.760986
1272.416016	1320.728271
1271.343750	1408.841064
1270.270508	1404.174438
1269.197266	1472.823242
1268.124023	1360.863525
1267.050781	1563.842041
1265.977539	1505.709961
1264.903320	1525.716187
1263.829102	1401.869385
1262.753906	1534.158813
1261.679688	1361.709106
1260.604492	1474.546021
1259.529297	1597.127075
1258.454102	1424.909058
1257.378906	1547.532715
1256.302734	1628.737427
1255.226563	1274.140991
1254.150391	1275.118042
1253.073242	1336.963135
1251.997070	1372.051758
1250.919922	1360.932129
1249.841797	1208.785522
1248.764648	1440.903687
1247.686523	1602.440186
1246.608398	1231.678223
1245.530273	870.817078
1244.452148	1200.049927
1243.373047	1446.571777
1242.293945	1462.314331
1241.214844	1094.488525
1240.135742	770.522034
1239.055664	1048.500488
1237.975586	1173.517822
1236.895508	1308.185181
1235.815430	1032.967529
1234.734375	915.456360
1233.654297	1200.368652
1232.573242	1061.053955
1231.491211	1183.457520
1230.410156	1194.372437
1229.328125	1004.261536
1228.246094	1286.365234
1227.163086	902.628601
1226.081055	1034.546143
1224.998047	692.133423
1223.915039	998.169861
1222.832031	716.339233
1221.748047	751.364136
1220.664063	740.416748
1219.580078	468.415222
1218.496094	474.391022
1217.412109	562.473206
1216.327148	655.310242
1215.242188	583.863525
1214.157227	411.014221
1213.071289	701.633362
1211.985352	118.508636
1210.899414	399.331848
1209.813477	597.974426
1208.727539	311.757141
1207.640625	433.082184
1206.553711	522.968018
1205.466797	465.756927
1204.378906	263.948761
1203.291016	536.732117
1202.203125	310.808685
1201.115234	-102.879524
1200.027344	-145.716675
1198.938477	90.582115
1197.849609	276.188232
1196.760742	-48.352718
1195.670898	38.462841
1194.582031	38.614262
1193.492188	122.838448
1192.401367	-100.695976
1191.311523	-249.698730
1190.220703	-59.964359
1189.129883	79.175240
1188.039063	-69.980186
1186.947266	-137.519043
1185.856445	-363.513580
1184.764648	156.838837
1183.671875	17.093794
1182.580078	-168.234573
1181.487305	116.474503
1180.394531	113.266808
1179.301758	-67.401382
1178.208984	80.260208
1177.115234	431.428528
1176.021484	82.884125
1174.927734	86.470139
1173.833008	-175.810425
1172.738281	313.612335
1171.643555	-149.803070
1170.548828	372.726044
1169.454102	308.839874
1168.358398	-132.993912
1167.262695	90.025604
1166.166992	188.548477
1165.070313	-81.137390
1163.973633	-28.201475
1162.876953	289.805206
1161.780273	349.628571
1160.683594	600.371948
1159.585938	690.953918
1158.488281	1022.479065
1157.389648	855.020081
1156.291992	1014.409790
1155.193359	1133.082886
1154.094727	1034.607178
1152.996094	649.988647
1151.896484	415.618317
1150.796875	355.230316
1149.697266	297.166687
1148.597656	274.771454
1147.498047	78.453064
1146.397461	94.032059
1145.296875	-7.120125
1144.195313	-101.181076
1143.094727	-92.968277
1141.993164	-51.548233
1140.891602	84.900139
1139.789063	-11.822366
1138.687500	167.174515
1137.584961	25.155888
1136.482422	28.058504
1135.379883	97.394775
1134.276367	256.859894
1133.172852	247.586197
1132.069336	454.263977
1130.964844	895.725037
1129.861328	556.249634
1128.756836	717.399048
1127.652344	828.591248
1126.546875	766.548645
1125.442383	882.272766
1124.336914	571.230774
1123.230469	520.908020
1122.125000	676.654175
1121.018555	375.123627
1119.912109	438.332733
1118.805664	562.997559
1117.699219	505.287354
1116.591797	333.941803
1115.484375	411.022552
1114.376953	360.278961
1113.268555	255.097244
1112.160156	284.666199
1111.051758	526.893494
1109.943359	310.501312
1108.833984	273.700043
1107.725586	539.217957
1106.616211	686.474365
1105.505859	656.527344
1104.396484	1164.738403
1103.286133	745.210083
1102.175781	500.420990
1101.064453	616.593140
1099.954102	706.736877
1098.842773	792.071838
1097.731445	981.045532
1096.619141	790.458069
1095.507813	953.355286
1094.395508	543.718445
1093.282227	812.488831
1092.169922	485.417603
1091.056641	537.450745
1089.943359	151.690430
1088.830078	594.308533
1087.716797	705.014160
1086.602539	429.939484
1085.488281	413.612549
1084.373047	474.843384
1083.258789	695.854126
1082.143555	526.696289
1081.028320	573.724304
1079.913086	500.946045
1078.796875	630.117004
1077.680664	350.755554
1076.564453	505.711609
1075.448242	562.047852
1074.331055	264.117462
1073.213867	428.366669
1072.096680	226.754700
1070.979492	114.326805
1069.861328	433.201843
1068.743164	372.345581
1067.625000	53.838409
1066.505859	180.490723
1065.386719	257.932312
1064.267578	349.409637
1063.148438	174.050003
1062.029297	588.472900
1060.909180	441.260376
1059.789063	167.848770
1058.667969	161.160065
1057.547852	65.685463
1056.426758	40.401398
1055.305664	103.968689
1054.183594	433.866150
1053.062500	242.817032
1051.940430	138.296219
1050.818359	66.558075
1049.695313	1.899985
1048.572266	65.669975
1047.449219	-243.801498
1046.326172	134.991806
1045.203125	35.640087
1044.079102	-65.941818
1042.955078	-123.121033
1041.830078	-105.646660
1040.706055	-4.226417
1039.581055	-28.561932
1038.456055	114.852425
1037.331055	72.032578
1036.205078	343.528595
1035.079102	207.752075
1033.953125	116.330254
1032.826172	287.864166
1031.700195	191.994400
1030.573242	-59.508850
1029.445313	439.948669
1028.318359	272.354584
1027.190430	-171.535995
1026.062500	-273.677460
1024.934570	-547.509155
1023.805664	-296.425568
1022.676758	-333.164581
1021.547852	-337.286682
1020.418945	-102.330894
1019.289063	-131.796814
1018.159180	-624.918945
1017.029297	-99.916161
1015.898438	-228.676361
1014.767578	-211.262665
1013.636719	132.934219
1012.505859	81.021576
1011.375000	-93.467560
1010.243164	371.231598
1009.111328	349.777954
1007.978516	532.104370
1006.846680	1100.848267
1005.713867	1516.803589
1004.581055	2265.698975
1003.447266	2732.326660
1002.313477	2480.040527
1001.179688	1717.322266
1000.045898	728.694763
998.912109	454.395813
997.777344	145.732300
996.642578	209.062439
995.506836	401.769501
994.372070	160.714066
993.236328	141.401596
992.100586	260.648621
990.963867	4.118041
989.828125	158.241501
988.691406	312.449188
987.553711	-143.915649
986.416992	-56.193851
985.279297	-364.518951
984.141602	-131.384293
983.003906	177.779327
981.865234	-53.932735
980.726563	27.589117
979.587891	102.341675
978.448242	501.533875
977.309570	224.652237
976.169922	203.258575
975.030273	99.301331
973.889648	140.333633
972.749023	179.221466
971.608398	261.906616
970.467773	66.875717
969.326172	331.262329
968.184570	425.851593
967.042969	405.840912
965.901367	23.537027
964.758789	150.771179
963.616211	60.280807
962.473633	-11.650964
961.330078	432.325012
960.186523	686.080261
959.042969	387.780640
957.899414	211.185562
956.754883	566.095764
955.610352	-42.784065
954.465820	220.821030
953.321289	97.764046
952.175781	-155.456665
951.030273	76.491684
949.884766	59.264679
948.738281	21.646093
947.591797	-171.197906
946.445313	61.229866
945.298828	-23.819532
944.151367	265.906799
943.003906	94.421860
941.856445	311.271423
940.708008	64.878624
939.559570	359.552673
938.411133	277.847076
937.262695	237.397171
936.113281	306.581543
934.964844	446.561005
933.814453	358.731964
932.665039	177.679443
931.514648	119.886879
930.364258	296.859222
929.213867	136.915115
928.062500	562.242188
926.912109	-34.352463
925.759766	-154.960358
924.608398	-36.513287
923.456055	-24.860329
922.303711	-192.695099
921.151367	-378.492310
919.999023	-102.709137
918.845703	123.098495
917.692383	85.433540
916.539063	136.492981
915.384766	40.080441
914.230469	84.583160
913.076172	-131.792282
911.920898	-84.740112
910.766602	-325.678009
909.611328	-196.716537
908.455078	-294.420532
907.299805	-296.765015
906.143555	-4.379650
904.987305	-15.624537
903.830078	145.404129
902.673828	27.906160
901.516602	-141.501465
900.359375	24.277700
899.201172	38.458153
898.042969	-62.658844
896.884766	78.392456
895.726563	-223.771835
894.567383	114.127426
893.408203	110.639061
892.249023	177.285339
891.088867	-144.613510
889.929688	-12.285501
888.769531	246.516495
887.608398	78.570641
886.448242	107.130913
885.287109	-87.656868
884.125977	62.882378
882.963867	213.412796
881.801758	109.107376
880.639648	0.390453
879.477539	166.748871
878.315430	263.214355
877.152344	-9.792964
875.989258	-70.916824
874.825195	75.192589
873.661133	216.756714
872.497070	173.717361
871.333008	-191.061737
870.168945	249.734268
869.003906	478.923981
867.838867	287.521667
866.672852	-7.185351
865.506836	37.627758
864.340820	226.228958
863.174805	297.919464
862.008789	338.125427
860.841797	566.925232
859.674805	355.602722
858.506836	355.339661
857.339844	328.121429
856.171875	428.766266
855.003906	417.198792
853.834961	771.094910
852.666016	434.344147
851.497070	400.271210
850.328125	514.056396
849.158203	553.826721
847.988281	241.913345
846.818359	590.617676
845.647461	430.963196
844.477539	275.795624
843.306641	104.985435
842.134766	381.584076
840.963867	288.970856
839.791992	355.084412
838.619141	461.335693
837.447266	598.739197
836.274414	282.446350
835.101563	127.050873
833.928711	273.128143
832.754883	320.814697
831.581055	392.941071
830.407227	480.561249
829.232422	452.032440
828.058594	552.784851
826.883789	312.195648
825.708008	35.951622
824.533203	91.845078
823.357422	227.832870
822.181641	265.615845
821.004883	209.722900
819.828125	-158.023712
818.651367	46.460014
817.474609	-236.728180
816.296875	-237.286072
815.119141	182.513641
813.941406	-140.906845
812.763672	213.933365
811.584961	26.023932
810.406250	109.237442
809.226563	12.293969
808.047852	-53.639095
806.868164	-164.090958
805.688477	-396.756561
804.507813	14.365347
803.327148	36.744312
802.146484	-284.966034
800.965820	-415.875610
799.784180	-94.401169
798.603516	-285.441040
797.420898	-57.531780
796.239258	-268.711395
795.056641	-194.086502
793.874023	-265.843964
792.691406	-406.368317
791.507813	-6.681821
790.324219	160.234451
789.140625	25.937689
787.956055	458.015076
786.772461	285.829529
785.586914	89.266083
784.402344	127.035454
783.216797	-21.036436
782.032227	153.498718
780.845703	164.318054
779.660156	194.878296
778.473633	541.116272
777.287109	301.946136
776.100586	195.213516
774.913086	183.306564
773.725586	-472.988861
772.538086	-107.764191
771.349609	285.841492
770.161133	134.550247
768.972656	159.565994
767.784180	1.543895
766.594727	77.040321
765.405273	95.125893
764.215820	179.172974
763.026367	357.755219
761.835938	256.610840
760.645508	547.145264
759.454102	252.211975
758.262695	626.029358
757.072266	408.027130
755.879883	328.565002
754.688477	242.477020
753.496094	670.595581
752.303711	641.464233
751.110352	355.296204
749.917969	350.299652
748.724609	349.648773
747.530273	359.930420
746.336914	343.837494
745.142578	191.692871
743.948242	348.865234
742.752930	258.144592
741.558594	450.267456
740.363281	401.179871
739.166992	19.024038
737.971680	-121.961296
736.775391	-142.406052
735.579102	183.160706
734.381836	77.299057
733.185547	56.871014
731.988281	21.162994
730.790039	-128.256516
729.592773	43.958874
728.394531	227.072433
727.196289	206.834595
725.997070	348.407532
724.797852	188.422501
723.598633	111.600418
722.399414	216.175842
721.199219	495.477234
719.999023	176.559464
718.798828	353.340637
717.598633	183.186142
716.397461	366.635559
715.196289	371.264771
713.994141	140.510025
712.792969	-177.214020
711.590820	39.332172
710.388672	118.634018
709.185547	-91.702271
707.982422	118.568054
706.779297	165.577225
705.576172	-146.480194
704.372070	75.013756
703.167969	146.429733
701.963867	-49.596767
700.759766	263.587189
699.554688	341.970459
698.349609	272.674408
697.143555	-85.460709
695.938477	149.970123
694.732422	-96.782394
693.525391	-228.105347
692.319336	-215.851395
691.112305	-10.181827
689.905273	37.160305
688.697266	-193.048050
687.490234	-236.373138
686.282227	-463.812256
685.073242	-194.370117
683.865234	127.185623
682.656250	-277.251953
681.447266	103.115074
680.237305	-21.234953
679.028320	-21.863993
677.818359	18.862648
676.607422	-202.158783
675.397461	31.632092
674.186523	16.681761
672.975586	-218.722748
671.763672	-116.418465
670.551758	-78.844604
669.339844	99.412247
668.127930	178.339020
666.915039	-25.665325
665.703125	174.555252
664.489258	91.909599
663.276367	-27.275232
662.062500	-70.711723
660.848633	-92.430550
659.634766	26.217299
658.419922	73.717117
657.205078	-124.609467
655.990234	-100.686783
654.775391	-27.153097
653.559570	-39.835789
652.343750	147.886871
651.126953	-153.517990
649.911133	-118.836739
648.694336	-6.706915
647.477539	32.085945
646.259766	567.939087
645.041992	193.185471
643.824219	244.398071
642.606445	60.945354
641.387695	30.026762
640.168945	89.151367
638.950195	188.786469
637.730469	68.862221
636.511719	219.305893
635.291016	1.993706
634.071289	340.485718
632.850586	-75.222923
631.629883	-83.477272
630.409180	-156.695694
629.188477	209.279633
627.966797	33.881824
626.745117	5.777011
625.522461	193.416122
624.300781	482.989319
623.078125	242.200729
621.854492	437.589081
620.631836	265.562592
619.408203	473.670807
618.184570	-0.338257
616.960938	-21.617180
615.736328	37.084347
614.511719	167.079391
613.287109	-95.929672
612.061523	-73.855064
610.835938	-113.334450
609.610352	148.964325
608.384766	-176.272247
607.158203	163.273499
605.931641	-133.814835
604.705078	-123.274612
