# Supplementary material for: Raman spectroscopy accurately differentiates mucosal healing from non-healing and biochemical changes following biological therapy in inflammatory bowel disease
Source: PLoS One. 2021 Jun 2;16(6):e0252210. doi: 10.1371/journal.pone.0252210 (PMC8172032; doi:10.1371/journal.pone.0252210)
Supplement: S5 Dataset — (ZIP) [file pone.0252210.s007.zip › CD Active inflammation/OC024 pre treatment-1_base sub CR removed_39__X_-32925.2__Y_21192.2__Z_-4918.74__Time_444.txt]

1714.716797	38.877655
1713.740234	-65.583855
1712.763672	27.399746
1711.787109	115.002449
1710.809570	167.720840
1709.832031	271.408051
1708.854492	-117.938042
1707.875977	170.778824
1706.898438	-172.602005
1705.919922	-156.886444
1704.941406	-181.180511
1703.962891	-234.734039
1702.983398	-74.025589
1702.003906	46.680069
1701.024414	-17.017256
1700.044922	-115.219551
1699.065430	-42.019665
1698.084961	138.287476
1697.104492	-138.209671
1696.124023	10.521263
1695.143555	207.558914
1694.162109	265.894409
1693.180664	121.591408
1692.199219	137.836288
1691.217773	138.387238
1690.235352	368.707306
1689.253906	257.840515
1688.271484	336.698822
1687.289063	370.545990
1686.305664	98.135605
1685.323242	356.631927
1684.339844	410.172729
1683.356445	131.059494
1682.372070	28.209740
1681.388672	399.812225
1680.404297	385.578491
1679.419922	555.396667
1678.435547	597.804443
1677.451172	760.311707
1676.465820	513.494385
1675.480469	594.280518
1674.495117	595.675171
1673.509766	791.511047
1672.523438	862.735535
1671.537109	788.205383
1670.550781	852.240723
1669.564453	996.323486
1668.578125	1013.302612
1667.590820	945.705994
1666.603516	899.775635
1665.616211	1204.511963
1664.627930	1050.558716
1663.640625	873.228577
1662.652344	1125.906494
1661.664063	1222.459961
1660.675781	1189.491821
1659.686523	1191.353638
1658.698242	1140.640259
1657.708984	1238.635742
1656.719727	1249.581787
1655.729492	1030.551392
1654.740234	949.649353
1653.750000	990.863159
1652.759766	960.990845
1651.768555	812.444153
1650.778320	947.306519
1649.787109	749.304382
1648.795898	691.838989
1647.804688	679.671021
1646.813477	694.271973
1645.821289	400.111481
1644.829102	349.385834
1643.836914	346.536865
1642.844727	378.326630
1641.851563	497.499084
1640.859375	252.797729
1639.866211	48.065784
1638.873047	205.065399
1637.878906	-64.917625
1636.885742	29.341890
1635.891602	-131.847885
1634.897461	-100.321991
1633.902344	-358.366058
1632.908203	-144.521011
1631.913086	-193.879105
1630.917969	130.912781
1629.922852	163.613861
1628.926758	222.841888
1627.931641	-4.511268
1626.935547	13.095312
1625.939453	-113.738609
1624.942383	272.427734
1623.946289	69.771507
1622.949219	43.489536
1621.952148	248.653336
1620.955078	-74.146049
1619.958008	309.928558
1618.959961	483.918671
1617.961914	295.685944
1616.963867	-62.918694
1615.965820	-35.440903
1614.966797	-89.172531
1613.967773	46.128403
1612.968750	123.808907
1611.969727	348.417175
1610.970703	-45.609840
1609.970703	29.776566
1608.970703	-51.977097
1607.970703	5.255624
1606.970703	-57.922211
1605.969727	23.032820
1604.968750	439.143097
1603.967773	263.609436
1602.966797	169.345627
1601.965820	213.857300
1600.963867	-21.485357
1599.961914	46.691410
1598.959961	33.832840
1597.958008	62.849064
1596.955078	115.403648
1595.952148	-88.098396
1594.949219	-30.252615
1593.946289	-330.224792
1592.943359	59.307602
1591.939453	-125.669151
1590.935547	271.484497
1589.931641	-85.684082
1588.927734	-181.811050
1587.922852	-11.859090
1586.917969	272.743256
1585.913086	-110.255211
1584.908203	-154.246170
1583.903320	395.947083
1582.897461	65.176590
1581.891602	-18.018959
1580.885742	185.263977
1579.879883	292.063751
1578.873047	8.255979
1577.866211	-54.254929
1576.859375	-54.352222
1575.852539	-28.503056
1574.845703	168.934891
1573.837891	241.374390
1572.830078	116.107323
1571.822266	237.748917
1570.814453	-69.556236
1569.805664	-67.639450
1568.796875	45.881618
1567.788086	-196.557129
1566.779297	2.425600
1565.769531	-22.054298
1564.760742	-129.678238
1563.750977	-118.015640
1562.741211	171.119690
1561.730469	444.437317
1560.720703	121.079330
1559.709961	-171.162903
1558.699219	275.342926
1557.688477	-19.661694
1556.676758	182.788513
1555.666016	63.807976
1554.654297	74.222466
1553.642578	144.046204
1552.629883	229.213043
1551.618164	290.916992
1550.605469	248.924469
1549.592773	180.928360
1548.580078	604.252930
1547.566406	489.341644
1546.552734	149.388000
1545.540039	277.299072
1544.525391	319.687195
1543.511719	111.280907
1542.498047	19.045227
1541.483398	210.764938
1540.468750	-134.841568
1539.453125	283.658783
1538.438477	113.357559
1537.422852	149.381729
1536.407227	146.520981
1535.391602	177.020676
1534.375977	148.024719
1533.359375	-7.479561
1532.342773	156.540649
1531.326172	-120.372070
1530.309570	197.850342
1529.292969	234.975220
1528.275391	318.251221
1527.257813	146.397888
1526.240234	-143.977325
1525.222656	144.707703
1524.204102	299.265686
1523.185547	70.247284
1522.166992	-7.089434
1521.148438	41.441483
1520.128906	33.195412
1519.110352	171.314438
1518.090820	273.206116
1517.071289	-133.864685
1516.050781	-127.363235
1515.031250	56.193932
1514.010742	280.566895
1512.990234	170.937485
1511.968750	7.265800
1510.948242	46.236073
1509.926758	-61.232452
1508.905273	-161.128967
1507.883789	-58.551807
1506.862305	-38.230148
1505.839844	-228.296173
1504.817383	-172.412033
1503.794922	-32.156342
1502.772461	161.677551
1501.749023	-128.814392
1500.726563	-27.540115
1499.703125	-208.094437
1498.678711	-158.384201
1497.655273	-275.164032
1496.630859	19.851419
1495.607422	-5.128905
1494.582031	-99.332115
1493.557617	-341.913879
1492.533203	-288.009003
1491.507813	-290.510651
1490.482422	100.345490
1489.457031	-147.758698
1488.430664	-79.204872
1487.405273	326.274902
1486.378906	208.069382
1485.352539	204.644852
1484.325195	183.211166
1483.298828	263.740448
1482.271484	308.382416
1481.244141	658.920349
1480.216797	287.618500
1479.188477	329.307495
1478.161133	689.470337
1477.132813	583.046997
1476.104492	356.829132
1475.075195	721.489014
1474.046875	869.463623
1473.017578	887.412964
1471.988281	986.711243
1470.958984	1012.074158
1469.928711	1334.995850
1468.898438	958.161499
1467.869141	1321.498535
1466.837891	1305.696533
1465.807617	1424.577637
1464.776367	1700.886597
1463.746094	1697.513306
1462.714844	1622.913574
1461.682617	1642.234619
1460.651367	1900.208374
1459.619141	1779.696533
1458.586914	1628.717041
1457.554688	1805.118408
1456.522461	1702.296387
1455.489258	1974.873291
1454.456055	1907.443604
1453.422852	2281.193848
1452.389648	2264.341553
1451.355469	1928.085693
1450.321289	2007.510864
1449.287109	2416.215576
1448.252930	2163.628662
1447.218750	2250.460449
1446.183594	2048.578857
1445.148438	2228.987061
1444.113281	1938.582275
1443.078125	1683.707397
1442.041992	1793.178223
1441.005859	1912.710205
1439.969727	1774.269409
1438.933594	1443.753052
1437.897461	1537.998291
1436.860352	1824.228760
1435.823242	1544.427734
1434.786133	1338.004517
1433.748047	1265.499146
1432.710938	1256.183472
1431.672852	885.897095
1430.634766	929.677612
1429.596680	640.402832
1428.557617	512.703003
1427.518555	412.828552
1426.479492	267.641632
1425.440430	412.467285
1424.401367	590.032776
1423.361328	331.589661
1422.321289	189.192673
1421.281250	354.201965
1420.241211	249.727554
1419.200195	208.269104
1418.159180	144.226822
1417.118164	185.970490
1416.077148	242.848343
1415.035156	-326.647644
1413.994141	-28.111000
1412.952148	-84.210693
1411.910156	35.763542
1410.867188	-148.395370
1409.825195	270.724213
1408.782227	84.231133
1407.739258	53.628223
1406.695313	-157.715195
1405.652344	-127.829704
1404.608398	-115.467178
1403.564453	-5.142876
1402.520508	-60.381977
1401.475586	60.077717
1400.431641	147.993607
1399.386719	-187.826813
1398.341797	18.106403
1397.295898	321.784271
1396.250977	-3.534824
1395.205078	27.133070
1394.159180	150.576202
1393.112305	86.227249
1392.066406	132.204956
1391.019531	50.587704
1389.972656	174.340912
1388.925781	95.479942
1387.877930	-0.761365
1386.831055	230.820297
1385.783203	-85.219109
1384.735352	116.503006
1383.686523	-61.679569
1382.638672	-87.203331
1381.589844	-37.657986
1380.541016	-15.481909
1379.492188	31.787155
1378.442383	119.096725
1377.392578	-3.185443
1376.342773	-17.964409
1375.292969	-22.621836
1374.243164	-32.131222
1373.192383	-53.987949
1372.141602	-90.659119
1371.090820	-142.133987
1370.039063	-220.880295
1368.988281	-57.711601
1367.936523	-128.685364
1366.884766	44.624920
1365.833008	81.034485
1364.780273	40.371002
1363.727539	-79.787224
1362.674805	111.349518
1361.622070	-165.235779
1360.569336	175.391052
1359.515625	423.980042
1358.461914	-38.559376
1357.408203	-78.115479
1356.353516	136.001587
1355.299805	352.678986
1354.245117	52.630066
1353.190430	-78.230865
1352.134766	153.677063
1351.080078	211.851028
1350.024414	71.552238
1348.968750	343.442291
1347.913086	528.523193
1346.856445	289.462219
1345.800781	410.297852
1344.744141	342.765259
1343.686523	624.956543
1342.629883	661.813416
1341.572266	859.864746
1340.514648	820.143616
1339.457031	525.466187
1338.399414	622.343811
1337.340820	771.310059
1336.282227	880.758606
1335.223633	750.255310
1334.165039	743.672852
1333.106445	633.346497
1332.046875	540.517395
1330.987305	569.039246
1329.926758	605.102600
1328.867188	591.877258
1327.806641	549.143372
1326.746094	637.511719
1325.685547	523.448364
1324.625000	742.958252
1323.563477	651.422058
1322.501953	937.732971
1321.440430	821.804077
1320.378906	720.870789
1319.316406	590.513245
1318.253906	1121.301880
1317.191406	811.196350
1316.128906	824.301086
1315.065430	918.860779
1314.001953	917.417725
1312.938477	519.476501
1311.875000	767.153076
1310.811523	384.459778
1309.747070	624.928894
1308.682617	926.959351
1307.618164	613.768494
1306.552734	746.154480
1305.488281	1021.286316
1304.422852	816.857605
1303.356445	1114.216797
1302.291016	1111.674561
1301.224609	354.745544
1300.159180	969.351196
1299.091797	716.613586
1298.025391	857.079224
1296.958984	572.793030
1295.891602	752.729736
1294.824219	510.532440
1293.755859	614.547302
1292.688477	755.432312
1291.620117	906.166748
1290.551758	333.510284
1289.483398	771.336121
1288.414063	767.844299
1287.344727	668.874146
1286.275391	966.972717
1285.206055	613.436890
1284.136719	933.649475
1283.066406	898.768005
1281.996094	722.006165
1280.925781	447.510559
1279.855469	618.568176
1278.784180	738.252747
1277.712891	601.152771
1276.641602	755.187988
1275.569336	799.211670
1274.498047	921.517151
1273.425781	545.316895
1272.353516	875.435120
1271.281250	648.555298
1270.208008	995.737976
1269.134766	1257.377563
1268.061523	1047.844849
1266.988281	1080.077271
1265.914063	987.910950
1264.839844	847.056274
1263.765625	801.436951
1262.691406	1270.386719
1261.617188	927.383850
1260.541992	1059.850708
1259.466797	997.364563
1258.391602	1185.884277
1257.315430	1009.004089
1256.239258	1156.119507
1255.163086	843.066345
1254.086914	917.207581
1253.010742	679.857361
1251.933594	1050.889648
1250.856445	988.810913
1249.779297	1106.751953
1248.701172	1338.936157
1247.624023	1143.214722
1246.545898	779.905945
1245.467773	1033.942261
1244.388672	595.543213
1243.310547	830.110657
1242.231445	714.928040
1241.152344	876.556396
1240.072266	868.221375
1238.993164	889.020020
1237.913086	761.821838
1236.833008	862.678040
1235.751953	936.812500
1234.671875	1095.771362
1233.590820	784.418213
1232.509766	633.136597
1231.427734	951.937378
1230.346680	817.624573
1229.264648	826.237732
1228.182617	713.773560
1227.100586	659.438965
1226.017578	714.010559
1224.934570	553.194153
1223.851563	779.477966
1222.768555	904.059326
1221.684570	760.158081
1220.601563	297.193817
1219.516602	641.644653
1218.432617	190.929138
1217.348633	619.743835
1216.263672	613.576111
1215.178711	307.940796
1214.093750	246.240295
1213.007813	421.063629
1211.921875	306.187378
1210.835938	483.244537
1209.750000	295.952179
1208.663086	332.963684
1207.577148	970.256287
1206.490234	686.407959
1205.402344	460.467773
1204.315430	451.423035
1203.227539	131.580078
1202.139648	274.217957
1201.051758	120.575447
1199.962891	142.665115
1198.875000	150.248322
1197.786133	287.691589
1196.696289	-224.518326
1195.607422	-31.867741
1194.517578	66.845589
1193.427734	-91.784195
1192.337891	-101.398979
1191.247070	-175.964905
1190.157227	56.942616
1189.066406	-82.625000
1187.974609	-82.934723
1186.883789	-198.553680
1185.791992	-246.997162
1184.700195	16.466436
1183.608398	-68.152191
1182.515625	-148.020615
1181.423828	-177.570358
1180.331055	39.753075
1179.238281	38.765789
1178.144531	-58.174545
1177.050781	-83.278984
1175.957031	-144.388168
1174.863281	62.667103
1173.768555	-12.997858
1172.674805	86.036446
1171.580078	125.097099
1170.484375	-309.719086
1169.389648	47.392742
1168.293945	-9.512200
1167.198242	163.065018
1166.102539	27.084848
1165.005859	-252.339615
1163.910156	-194.803040
1162.813477	168.393814
1161.715820	94.242577
1160.619141	70.180435
1159.521484	134.359360
1158.423828	243.761597
1157.326172	510.513947
1156.227539	323.750610
1155.128906	354.028412
1154.030273	276.884399
1152.931641	233.056870
1151.832031	186.759903
1150.733398	314.358276
1149.632813	-8.509756
1148.533203	-105.033005
1147.433594	-1.569532
1146.333008	8.887545
1145.232422	62.091412
1144.130859	436.439514
1143.030273	294.227631
1141.928711	92.506187
1140.827148	195.192932
1139.724609	2.896056
1138.623047	373.980499
1137.520508	321.759888
1136.417969	340.752014
1135.314453	103.076630
1134.211914	91.046722
1133.108398	541.938354
1132.004883	365.822479
1130.900391	804.387085
1129.796875	670.822815
1128.692383	594.153381
1127.586914	496.074646
1126.482422	831.893127
1125.376953	740.741455
1124.271484	696.947327
1123.166016	866.351501
1122.060547	836.591797
1120.954102	404.107697
1119.847656	357.715607
1118.741211	432.002533
1117.633789	328.648285
1116.526367	672.504578
1115.418945	585.545288
1114.311523	498.549042
1113.204102	707.110901
1112.095703	338.625244
1110.987305	492.606476
1109.877930	438.478333
1108.769531	313.438477
1107.660156	573.387634
1106.550781	587.555420
1105.441406	634.703003
1104.331055	549.570496
1103.220703	570.608276
1102.110352	733.134460
1101.000000	919.115417
1099.888672	491.791138
1098.777344	654.038147
1097.666016	389.504730
1096.553711	339.481476
1095.442383	656.995728
1094.330078	378.343933
1093.217773	608.455750
1092.104492	661.819092
1090.991211	81.898857
1089.877930	424.739899
1088.764648	336.807007
1087.651367	227.703659
1086.537109	744.181458
1085.422852	806.594177
1084.308594	431.709442
1083.193359	538.739807
1082.078125	608.099792
1080.962891	529.406616
1079.847656	511.785400
1078.731445	616.235840
1077.615234	762.871704
1076.499023	430.644440
1075.382813	654.649841
1074.265625	456.270447
1073.148438	260.315491
1072.031250	176.988358
1070.914063	81.972855
1069.795898	418.223785
1068.677734	494.224335
1067.559570	563.160339
1066.440430	479.816681
1065.321289	375.440308
1064.202148	554.381042
1063.083008	501.539673
1061.962891	317.681610
1060.843750	257.923309
1059.723633	408.690033
1058.602539	587.450928
1057.482422	29.761736
1056.361328	26.262737
1055.239258	90.542244
1054.118164	341.722260
1052.996094	-79.855606
1051.874023	180.635452
1050.751953	6.812953
1049.629883	124.856934
1048.506836	210.203217
1047.383789	134.578842
1046.260742	28.710711
1045.136719	130.456650
1044.012695	320.793579
1042.888672	-87.914940
1041.764648	-125.877541
1040.639648	59.869270
1039.515625	320.129944
1038.389648	-113.617630
1037.264648	-183.915207
1036.138672	181.119217
1035.012695	213.292130
1033.886719	571.219055
1032.760742	338.269318
1031.633789	98.510429
1030.506836	68.174316
1029.379883	184.358841
1028.251953	63.533974
1027.124023	-66.447472
1025.996094	-389.065826
1024.868164	-319.008423
1023.739258	-441.599976
1022.610352	-371.396271
1021.481445	97.995346
1020.352539	54.547615
1019.222656	-311.196716
1018.092773	-347.387573
1016.962891	-258.273041
1015.832031	-250.228088
1014.702148	-100.721527
1013.571289	-305.647766
1012.439453	-132.840591
1011.308594	102.531303
1010.176758	157.314255
1009.044922	142.747986
1007.912109	551.764648
1006.780273	523.466125
1005.647461	752.029602
1004.514648	1396.844604
1003.380859	1826.468506
1002.247070	1967.097412
1001.113281	1409.918457
999.979492	843.888062
998.845703	116.568375
997.710938	232.568085
996.576172	131.633133
995.440430	169.358749
994.305664	188.748184
993.169922	187.494446
992.033203	96.419472
990.897461	58.570606
989.760742	-285.747192
988.624023	197.691360
987.487305	28.918665
986.350586	127.609596
985.212891	-404.702332
984.075195	-61.579597
982.936523	21.378674
981.798828	-77.380241
980.660156	-219.666824
979.521484	100.678406
978.381836	-349.492126
977.242188	10.123245
976.102539	-53.281399
974.962891	161.605103
973.823242	-115.201019
972.682617	182.612061
971.541992	177.261185
970.400391	443.027100
969.259766	268.050873
968.118164	286.104584
966.976563	164.335922
965.833984	322.660858
964.691406	102.632904
963.548828	82.359673
962.406250	170.007278
961.262695	285.271271
960.120117	345.651428
958.976563	177.072037
957.832031	388.927979
956.688477	328.360565
955.543945	350.392487
954.398438	187.184036
953.253906	186.678284
952.108398	87.961090
950.962891	48.915764
949.817383	-83.702293
948.670898	-62.934814
947.524414	159.108734
946.377930	173.271500
945.231445	48.234421
944.083984	202.049881
942.936523	164.144760
941.789063	176.637375
940.640625	280.570557
939.493164	366.356049
938.343750	345.034637
937.195313	257.739288
936.045898	357.607819
934.897461	163.511642
933.747070	265.934296
932.597656	33.512852
931.447266	334.401581
930.296875	134.251862
929.146484	175.697083
927.995117	105.724297
926.843750	-203.037140
925.692383	-29.147350
924.541016	-160.018112
923.388672	25.431679
922.236328	-34.630245
921.083984	-365.035706
919.931641	-156.538452
918.778320	-163.855972
917.625000	-348.221558
916.470703	-84.977570
915.317383	-212.257568
914.163086	148.687332
913.008789	-205.281082
911.853516	-84.764709
910.698242	126.547127
909.542969	-179.185669
908.387695	-87.885284
907.231445	-193.721741
906.076172	-351.522003
904.918945	-80.926094
903.762695	-193.162079
902.605469	-169.362320
901.448242	46.970230
900.291016	93.534218
899.133789	176.379791
897.975586	-95.924416
896.817383	165.805679
895.658203	-79.048744
894.500000	92.292709
893.340820	89.593163
892.180664	-190.976135
891.021484	-121.154869
889.861328	45.836037
888.701172	-8.482181
887.541016	228.532104
886.379883	264.617798
885.218750	-62.557686
884.057617	-39.831280
882.895508	262.627747
881.734375	165.861832
880.572266	515.578430
879.409180	175.485535
878.247070	284.015869
877.083984	361.000122
875.920898	138.429459
874.756836	206.484329
873.592773	351.083496
872.428711	385.358582
871.264648	399.390411
870.100586	69.244125
868.935547	166.610062
867.770508	504.547424
866.604492	154.435974
865.438477	134.889557
864.272461	279.387390
863.106445	116.059097
861.940430	516.534302
860.773438	288.112610
859.606445	544.685242
858.438477	558.743347
857.271484	503.220856
856.103516	589.040710
854.934570	481.930084
853.766602	511.620056
852.597656	597.318542
851.428711	682.948120
850.259766	616.144409
849.089844	874.154114
847.919922	522.849304
846.750000	379.898712
845.579102	328.754303
844.408203	499.147430
843.237305	416.581024
842.066406	206.499359
840.894531	204.446136
839.722656	144.205750
838.550781	376.757782
837.377930	352.141876
836.206055	302.889374
835.033203	157.545364
833.859375	456.606964
832.686523	291.053162
831.512695	234.880051
830.337891	743.252808
829.164063	419.106018
827.989258	315.857391
826.814453	469.020935
825.639648	135.992722
824.463867	161.896179
823.288086	-64.121460
822.112305	376.015717
820.935547	80.811935
819.759766	300.047241
818.583008	-4.107629
817.405273	-114.578667
816.228516	-31.508991
815.050781	-102.091408
813.872070	65.240410
812.694336	363.574585
811.515625	245.923065
810.336914	-134.057465
809.158203	-89.555946
807.978516	-167.378967
806.798828	-72.043106
805.619141	-243.338654
804.438477	-323.654266
803.258789	-113.307793
802.077148	-211.617416
800.896484	-90.383995
799.714844	-129.022552
798.534180	136.007645
797.351563	-253.186676
796.169922	-232.305145
794.987305	-63.105068
793.804688	-359.323578
792.622070	-363.183594
791.438477	-116.968399
790.254883	-83.514183
789.071289	67.091270
787.886719	106.861450
786.702148	13.753823
785.517578	247.878143
784.333008	187.686081
783.147461	204.761444
781.961914	226.121124
780.776367	360.027649
779.590820	149.138214
778.404297	170.112778
777.217773	-85.044586
776.030273	-17.921886
774.843750	201.324722
773.656250	107.037613
772.467773	336.934814
771.280273	-106.023582
770.091797	185.313049
768.903320	0.268635
767.714844	416.829559
766.525391	161.087601
765.335938	4.478611
764.146484	334.528351
762.956055	312.043549
761.765625	291.667664
760.575195	275.602570
759.384766	248.448715
758.193359	493.962128
757.001953	290.654266
755.810547	909.621887
754.618164	420.386871
753.425781	269.722809
752.233398	415.650726
751.041016	71.611595
749.847656	364.498444
748.654297	42.448925
747.460938	330.681641
746.266602	370.745972
745.072266	320.783936
743.877930	185.250763
742.683594	264.634949
741.488281	89.620911
740.292969	359.595215
739.097656	171.417755
737.901367	130.081665
736.705078	150.065659
735.508789	27.682940
734.311523	41.071346
733.115234	8.482967
731.917969	52.485771
730.719727	-82.931030
729.522461	46.375473
728.324219	-108.647697
727.125977	123.371284
725.926758	141.097992
724.727539	-42.195320
723.528320	344.816772
722.329102	54.600246
721.128906	-36.737690
719.928711	422.153351
718.728516	424.715942
717.528320	276.767731
716.327148	325.285217
715.125977	-60.186134
713.923828	160.779495
712.722656	220.396515
711.520508	609.169617
710.317383	365.928223
709.115234	288.458435
707.912109	391.890198
706.708984	299.399170
705.505859	-12.818566
704.301758	358.623840
703.097656	405.788208
701.893555	200.698456
700.688477	306.839081
699.483398	-17.480688
698.278320	95.440437
697.073242	-215.372238
695.867188	136.829300
694.661133	-214.844009
693.455078	-29.754051
692.248047	-27.000694
691.041016	-256.378204
689.833984	-77.465935
688.626953	12.554987
687.418945	-96.888359
686.210938	-203.949127
685.002930	-39.754581
683.793945	-96.590942
682.584961	197.869781
681.375977	65.499405
680.166992	-116.467293
678.957031	-179.063416
677.747070	-291.263702
676.537109	-149.963425
675.326172	-41.028446
674.115234	189.195709
672.904297	263.716797
671.692383	96.132835
670.481445	-172.841949
669.269531	77.288872
668.056641	208.586121
666.844727	164.945343
665.631836	-21.112562
664.417969	-241.501144
663.205078	373.979309
661.991211	246.680588
660.777344	389.339630
659.563477	40.069324
658.348633	94.470108
657.133789	289.126190
655.918945	291.861145
654.703125	31.661961
653.488281	153.119843
652.272461	117.267288
651.055664	-168.432770
649.839844	-221.382187
648.623047	-222.625229
647.405273	228.202469
646.188477	304.286041
644.970703	210.291107
643.752930	417.449829
642.535156	325.456482
641.316406	97.926033
640.097656	14.398050
638.878906	-86.448357
637.659180	46.786888
636.439453	276.421265
635.219727	20.298100
634.000000	264.351257
632.779297	-131.767487
631.558594	60.059425
630.337891	96.931526
629.116211	294.282501
627.894531	113.609009
626.672852	22.605648
625.451172	171.238907
624.228516	164.920807
623.005859	260.863678
621.783203	274.702698
620.559570	82.214218
619.336914	420.149841
618.112305	303.249664
616.888672	380.343658
615.664063	263.900696
614.439453	-118.741562
613.214844	-211.322647
611.989258	-67.575478
610.764648	151.944763
609.538086	36.687294
608.312500	46.304119
607.085938	112.248505
605.859375	-295.321594
604.632813	-3.732042
