# Supplementary material for: Raman spectroscopy accurately differentiates mucosal healing from non-healing and biochemical changes following biological therapy in inflammatory bowel disease
Source: PLoS One. 2021 Jun 2;16(6):e0252210. doi: 10.1371/journal.pone.0252210 (PMC8172032; doi:10.1371/journal.pone.0252210)
Supplement: S5 Dataset — (ZIP) [file pone.0252210.s007.zip › CD Active inflammation/OC014-1 post treatment_base sub CR removed_49__X_-12963.2__Y_34261.5__Z_287.391__Time_561.txt]

1714.640625	20.479338
1713.664063	-4.890216
1712.687500	57.725811
1711.709961	42.579144
1710.733398	48.956852
1709.755859	-0.903217
1708.778320	-31.906206
1707.799805	12.191096
1706.821289	5.472565
1705.843750	25.653822
1704.864258	-61.179520
1703.885742	101.089806
1702.907227	-100.528717
1701.927734	-61.143829
1700.948242	-35.008160
1699.968750	-91.636200
1698.988281	-17.088465
1698.007813	33.530369
1697.028320	44.220089
1696.046875	31.005875
1695.066406	1.960678
1694.084961	21.169577
1693.104492	163.388397
1692.123047	126.872314
1691.140625	119.912407
1690.159180	259.916321
1689.176758	135.955444
1688.194336	150.938644
1687.211914	230.115814
1686.228516	384.099213
1685.246094	330.350220
1684.262695	220.872742
1683.279297	170.268417
1682.295898	205.133133
1681.311523	282.796387
1680.327148	262.143372
1679.342773	326.892426
1678.358398	466.342896
1677.374023	419.723175
1676.388672	362.699341
1675.403320	383.041931
1674.417969	422.208801
1673.432617	522.715759
1672.446289	554.299255
1671.459961	501.070892
1670.473633	549.026184
1669.487305	708.718811
1668.500977	653.497803
1667.513672	672.839233
1666.526367	649.927368
1665.539063	696.227356
1664.550781	702.924988
1663.563477	688.621033
1662.575195	706.347839
1661.586914	838.266968
1660.598633	731.802002
1659.609375	789.871399
1658.620117	768.642883
1657.631836	829.735474
1656.641602	679.150330
1655.652344	647.966309
1654.662109	722.859985
1653.672852	723.820068
1652.681641	738.190063
1651.691406	538.490662
1650.701172	503.021515
1649.709961	420.154907
1648.718750	379.795502
1647.727539	331.699707
1646.735352	344.564331
1645.744141	328.535767
1644.751953	246.652390
1643.759766	273.223938
1642.766602	273.542206
1641.774414	144.693832
1640.781250	155.902267
1639.788086	130.321274
1638.794922	36.321117
1637.801758	116.541824
1636.807617	38.683563
1635.813477	-2.104752
1634.819336	94.286568
1633.825195	43.224743
1632.830078	16.015619
1631.834961	54.776268
1630.839844	-11.678363
1629.844727	135.226685
1628.849609	76.902565
1627.853516	-86.535309
1626.857422	-15.676995
1625.861328	23.689903
1624.865234	55.246796
1623.868164	-2.497678
1622.871094	97.568176
1621.874023	66.290825
1620.876953	58.752590
1619.879883	69.681801
1618.881836	106.941795
1617.883789	7.735470
1616.885742	79.254333
1615.887695	1.223121
1614.888672	-37.356556
1613.889648	-18.153833
1612.890625	-14.640682
1611.891602	54.470474
1610.892578	-7.471229
1609.892578	85.288124
1608.892578	44.414230
1607.892578	129.340302
1606.892578	70.211952
1605.891602	-12.425361
1604.890625	9.720001
1603.889648	8.323072
1602.888672	-29.687902
1601.887695	0.358773
1600.885742	-129.148666
1599.883789	-62.452694
1598.881836	-24.537006
1597.879883	-80.735870
1596.876953	-108.157684
1595.874023	8.140257
1594.871094	-89.823395
1593.868164	-159.020905
1592.864258	-71.524635
1591.861328	-192.927292
1590.857422	-37.625202
1589.853516	-91.164124
1588.848633	-29.904886
1587.844727	-83.462334
1586.839844	-19.668795
1585.834961	-36.752388
1584.830078	21.735441
1583.824219	12.410524
1582.819336	96.853592
1581.813477	97.867538
1580.807617	31.129154
1579.800781	-27.807447
1578.794922	17.368931
1577.788086	-28.611437
1576.781250	13.854620
1575.773438	-60.815247
1574.766602	15.354780
1573.758789	62.836506
1572.750977	110.243980
1571.743164	53.602341
1570.735352	33.310547
1569.726563	67.532578
1568.718750	122.459785
1567.708984	31.865583
1566.700195	161.951843
1565.691406	-24.792587
1564.681641	79.165085
1563.671875	55.861996
1562.662109	53.254158
1561.652344	-9.078829
1560.641602	42.644062
1559.630859	45.011700
1558.620117	26.567942
1557.609375	41.746830
1556.597656	-77.886276
1555.586914	-42.121265
1554.575195	1.320299
1553.563477	18.771172
1552.550781	20.602758
1551.539063	112.939049
1550.526367	91.299026
1549.513672	129.088943
1548.500977	104.703972
1547.487305	165.582001
1546.473633	40.201927
1545.459961	75.051094
1544.446289	-53.009087
1543.432617	74.689743
1542.417969	65.339203
1541.404297	84.316315
1540.389648	-90.456543
1539.374023	65.191338
1538.359375	6.467692
1537.343750	-52.319000
1536.328125	-49.251099
1535.312500	41.424809
1534.296875	54.612312
1533.280273	-76.673111
1532.263672	31.731062
1531.247070	42.072536
1530.230469	-24.973444
1529.212891	103.695572
1528.196289	36.492012
1527.178711	95.398384
1526.160156	2.305415
1525.142578	45.579243
1524.124023	32.135845
1523.106445	-37.983189
1522.087891	64.173256
1521.068359	58.193096
1520.049805	31.566023
1519.030273	-28.551662
1518.010742	39.770073
1516.991211	10.344133
1515.971680	-14.012896
1514.951172	-10.192352
1513.930664	37.197903
1512.910156	-77.244202
1511.889648	8.481391
1510.868164	60.729748
1509.846680	-20.529194
1508.826172	-89.001190
1507.803711	-65.207039
1506.782227	-18.419046
1505.759766	-10.178761
1504.737305	-63.521858
1503.714844	-93.854080
1502.692383	-34.584805
1501.668945	60.440926
1500.646484	-103.259514
1499.623047	-16.076723
1498.599609	-41.616398
1497.575195	22.348274
1496.550781	-92.868309
1495.527344	27.228918
1494.502930	6.555238
1493.477539	-88.322166
1492.453125	13.614962
1491.427734	33.662956
1490.402344	61.310005
1489.376953	86.333733
1488.350586	141.935226
1487.325195	18.718540
1486.298828	104.838943
1485.272461	70.907753
1484.245117	90.524849
1483.218750	150.910431
1482.191406	231.623505
1481.164063	314.805878
1480.136719	316.317596
1479.108398	343.271027
1478.080078	219.803528
1477.052734	348.609741
1476.023438	245.487549
1474.995117	328.304474
1473.965820	400.857941
1472.937500	427.524536
1471.908203	441.413391
1470.877930	529.056824
1469.848633	568.296265
1468.818359	543.890930
1467.788086	616.107056
1466.757813	619.614807
1465.727539	724.778076
1464.696289	840.032471
1463.665039	851.034180
1462.633789	910.278259
1461.602539	883.120178
1460.570313	924.511719
1459.539063	1047.116577
1458.506836	852.362793
1457.473633	911.445129
1456.441406	965.420837
1455.408203	1103.065552
1454.375000	1083.402588
1453.341797	1124.592529
1452.308594	1160.687622
1451.274414	1102.979736
1450.241211	1199.868164
1449.207031	1114.301147
1448.171875	1084.486450
1447.137695	1092.674316
1446.102539	1014.773438
1445.067383	1066.001709
1444.032227	1066.597290
1442.997070	955.871216
1441.960938	969.143799
1440.924805	982.418579
1439.888672	902.141296
1438.852539	864.884583
1437.816406	847.874756
1436.779297	696.953735
1435.742188	657.271545
1434.705078	564.579590
1433.666992	615.880310
1432.629883	533.370544
1431.591797	334.796539
1430.553711	429.073853
1429.514648	356.800690
1428.476563	317.380585
1427.437500	219.988861
1426.398438	150.400955
1425.359375	254.816742
1424.320313	177.744217
1423.280273	246.882294
1422.240234	124.549973
1421.200195	103.053749
1420.159180	164.696869
1419.119141	72.770378
1418.078125	33.773483
1417.037109	163.445084
1415.996094	205.033524
1414.954102	47.905846
1413.912109	59.391865
1412.870117	-49.783585
1411.828125	54.815502
1410.786133	18.659283
1409.743164	-160.678513
1408.700195	16.857698
1407.657227	36.117920
1406.614258	-37.501980
1405.570313	-85.941360
1404.527344	53.956165
1403.483398	60.824730
1402.438477	-27.611843
1401.394531	77.204094
1400.349609	-1.066471
1399.304688	-76.744743
1398.259766	-97.185982
1397.214844	108.012848
1396.168945	-15.099317
1395.123047	99.903618
1394.077148	14.526416
1393.031250	61.967678
1391.984375	-0.724238
1390.937500	11.762932
1389.890625	-30.756794
1388.843750	-30.664488
1387.796875	-88.050957
1386.749023	-50.317871
1385.701172	-2.539803
1384.653320	-4.722422
1383.604492	-104.325874
1382.556641	-41.393661
1381.507813	-75.867226
1380.458984	59.587635
1379.410156	52.700272
1378.360352	3.429672
1377.310547	-35.772266
1376.260742	-10.006835
1375.210938	45.752350
1374.161133	-33.158054
1373.110352	22.706009
1372.059570	-105.911972
1371.008789	154.497696
1369.957031	18.555222
1368.906250	62.156925
1367.854492	41.025997
1366.802734	74.767578
1365.750000	-25.920078
1364.698242	102.562881
1363.645508	39.381710
1362.592773	58.420029
1361.540039	117.326279
1360.486328	59.351410
1359.433594	133.285233
1358.379883	147.572571
1357.326172	181.807602
1356.271484	156.438934
1355.216797	131.146759
1354.163086	200.340240
1353.107422	115.564514
1352.052734	140.159119
1350.998047	303.845428
1349.942383	226.743240
1348.886719	358.204590
1347.830078	328.393799
1346.774414	445.020660
1345.717773	348.368591
1344.661133	460.107727
1343.604492	428.076111
1342.546875	641.493469
1341.490234	498.053253
1340.432617	473.653656
1339.375000	679.679321
1338.316406	496.885193
1337.258789	579.147827
1336.200195	651.533325
1335.141602	548.239990
1334.082031	544.019470
1333.023438	552.230286
1331.963867	397.267517
1330.904297	425.404785
1329.844727	451.115723
1328.784180	400.255341
1327.723633	485.380219
1326.663086	392.650452
1325.602539	534.662170
1324.541992	498.870361
1323.480469	534.746887
1322.418945	684.205444
1321.357422	391.917297
1320.295898	674.682129
1319.233398	599.701416
1318.170898	579.061584
1317.108398	521.497620
1316.045898	594.661377
1314.982422	608.693298
1313.918945	664.658142
1312.855469	464.441833
1311.791992	493.418152
1310.728516	598.765564
1309.664063	659.799683
1308.599609	459.948120
1307.535156	491.547485
1306.469727	705.240601
1305.404297	549.920349
1304.338867	707.032593
1303.273438	689.551697
1302.208008	618.040771
1301.141602	499.908020
1300.075195	598.089844
1299.008789	639.768127
1297.942383	627.434082
1296.875000	512.013672
1295.807617	462.964600
1294.740234	494.967682
1293.672852	551.531311
1292.604492	397.118561
1291.537109	419.407166
1290.468750	422.101959
1289.399414	547.414551
1288.331055	469.253479
1287.261719	506.338318
1286.192383	442.981567
1285.123047	387.029449
1284.052734	468.277222
1282.983398	463.817261
1281.913086	376.154572
1280.841797	425.612976
1279.771484	418.793457
1278.700195	372.859406
1277.628906	395.451141
1276.557617	383.819672
1275.486328	401.551025
1274.414063	355.745300
1273.341797	405.282013
1272.269531	388.849701
1271.197266	470.145691
1270.124023	456.182220
1269.050781	386.083893
1267.977539	508.870300
1266.904297	551.080017
1265.830078	412.729370
1264.756836	467.161987
1263.681641	687.427002
1262.607422	449.197052
1261.533203	479.237457
1260.458008	558.018616
1259.382813	468.638641
1258.307617	403.664948
1257.231445	441.024048
1256.155273	531.942932
1255.079102	469.446594
1254.002930	385.073700
1252.926758	541.655884
1251.849609	464.606415
1250.772461	604.077209
1249.695313	483.271881
1248.617188	591.067200
1247.540039	463.020111
1246.461914	471.123688
1245.382813	498.658325
1244.304688	472.730835
1243.225586	638.675598
1242.146484	433.033630
1241.067383	477.518463
1239.988281	485.568237
1238.908203	435.369263
1237.828125	445.832245
1236.748047	475.682465
1235.667969	408.510468
1234.586914	414.088409
1233.505859	315.424774
1232.424805	386.422119
1231.343750	440.413177
1230.261719	472.565643
1229.179688	439.301147
1228.097656	413.297180
1227.015625	295.302765
1225.932617	249.945541
1224.850586	274.754761
1223.767578	277.762756
1222.683594	213.031982
1221.600586	329.653168
1220.516602	286.652130
1219.432617	142.138290
1218.347656	200.638321
1217.263672	189.028809
1216.178711	83.205093
1215.093750	93.309891
1214.008789	105.797928
1212.922852	178.595993
1211.836914	152.396469
1210.750977	282.998352
1209.665039	227.786118
1208.579102	281.086853
1207.492188	199.320938
1206.405273	117.561325
1205.318359	177.991089
1204.230469	151.626740
1203.142578	202.324310
1202.054688	151.819412
1200.966797	84.449730
1199.877930	127.809601
1198.790039	120.575500
1197.701172	29.096436
1196.611328	-163.410553
1195.522461	31.347446
1194.432617	28.812794
1193.342773	9.415855
1192.252930	59.691448
1191.162109	-96.741592
1190.072266	-123.413933
1188.981445	63.652412
1187.889648	53.691685
1186.798828	41.296486
1185.707031	-98.342697
1184.615234	33.206814
1183.523438	-101.646759
1182.430664	-56.582581
1181.337891	45.976212
1180.245117	59.740608
1179.152344	47.092522
1178.059570	51.185833
1176.965820	26.486042
1175.872070	16.129839
1174.778320	70.398834
1173.683594	83.899826
1172.588867	63.841423
1171.494141	120.334869
1170.399414	116.945045
1169.303711	-51.543365
1168.208984	-14.317342
1167.113281	13.286520
1166.016602	-61.956753
1164.920898	3.803482
1163.824219	-128.833267
1162.727539	-10.613528
1161.630859	31.083370
1160.533203	48.841728
1159.435547	-5.068700
1158.337891	86.597778
1157.240234	77.959908
1156.141602	71.670525
1155.043945	134.513397
1153.944336	101.901031
1152.845703	-28.484053
1151.747070	12.764886
1150.647461	-93.792458
1149.547852	16.463474
1148.447266	-49.634472
1147.347656	-68.113213
1146.247070	-60.434952
1145.146484	-9.953333
1144.044922	-69.004784
1142.944336	-70.965508
1141.842773	-208.551117
1140.741211	-229.582565
1139.638672	-8.125654
1138.537109	34.912510
1137.434570	8.972589
1136.332031	-43.129009
1135.228516	18.777714
1134.125977	-2.501430
1133.022461	45.048733
1131.917969	-9.535617
1130.814453	49.790081
1129.709961	203.963455
1128.605469	310.587097
1127.500977	291.427795
1126.396484	231.933517
1125.291016	170.060684
1124.185547	214.836609
1123.080078	169.516922
1121.973633	190.515991
1120.868164	74.104347
1119.761719	154.251190
1118.654297	68.611221
1117.547852	61.088223
1116.440430	67.734749
1115.333008	102.738312
1114.225586	192.098007
1113.117188	92.210754
1112.008789	8.890423
1110.900391	27.216669
1109.791992	173.114395
1108.682617	118.101570
1107.573242	207.170639
1106.463867	196.992615
1105.354492	196.238525
1104.244141	226.144287
1103.133789	298.490570
1102.023438	302.361450
1100.913086	247.239075
1099.801758	281.731628
1098.690430	304.399353
1097.579102	249.250534
1096.467773	311.938141
1095.355469	254.416779
1094.243164	326.458008
1093.130859	224.179214
1092.017578	312.639465
1090.905273	391.629608
1089.791992	315.242981
1088.677734	238.874252
1087.564453	176.642746
1086.450195	314.324097
1085.335938	287.344025
1084.221680	168.687607
1083.106445	223.982758
1081.991211	243.998245
1080.875977	271.041931
1079.760742	288.669708
1078.644531	221.751617
1077.528320	260.491577
1076.412109	120.841690
1075.295898	248.736069
1074.178711	160.747391
1073.061523	251.036591
1071.944336	73.978683
1070.826172	220.497650
1069.708984	177.111740
1068.590820	180.604218
1067.471680	209.860092
1066.353516	227.394196
1065.234375	160.624069
1064.115234	243.708023
1062.996094	153.563278
1061.875977	213.213699
1060.755859	99.727699
1059.635742	185.097473
1058.515625	132.474152
1057.394531	173.387939
1056.273438	146.510513
1055.152344	192.088684
1054.031250	50.764061
1052.909180	14.611790
1051.787109	39.196579
1050.665039	115.139008
1049.541992	-7.332162
1048.418945	59.271801
1047.295898	-21.114561
1046.172852	3.504314
1045.048828	30.454868
1043.925781	108.697136
1042.801758	42.410664
1041.676758	76.366425
1040.552734	35.776062
1039.427734	90.712753
1038.302734	-26.672808
1037.176758	18.974451
1036.050781	78.584488
1034.924805	77.685524
1033.798828	100.071167
1032.672852	85.253525
1031.545898	182.078461
1030.418945	148.691620
1029.291992	29.346043
1028.164063	44.852501
1027.036133	-46.490131
1025.908203	-123.829948
1024.780273	-115.191025
1023.651367	-101.889015
1022.522461	-123.382233
1021.393555	-205.170609
1020.264648	-40.979923
1019.134766	-80.946556
1018.004883	36.816761
1016.875000	-149.145523
1015.744141	-73.083733
1014.613281	-36.420303
1013.482422	-13.643255
1012.351563	55.477875
1011.219727	29.656435
1010.088867	87.223999
1008.956055	36.010666
1007.824219	174.604721
1006.691406	248.389526
1005.558594	602.038818
1004.425781	983.306396
1003.292969	952.921692
1002.159180	982.679260
1001.025391	675.086182
999.891602	397.705780
998.756836	180.542191
997.622070	-15.700667
996.487305	79.071800
995.352539	74.590385
994.216797	83.993309
993.081055	17.299538
991.945313	33.708332
990.808594	89.348717
989.672852	50.482552
988.536133	-20.594540
987.398438	-91.598763
986.261719	-74.985527
985.124023	-92.888748
983.986328	38.932346
982.847656	-61.785156
981.709961	17.112368
980.571289	-21.341013
979.432617	-62.035110
978.292969	95.131035
977.153320	-28.268122
976.013672	170.281952
974.874023	106.765488
973.734375	-25.614031
972.593750	-3.969387
971.453125	3.927432
970.311523	50.898998
969.170898	51.977875
968.029297	57.689770
966.886719	15.255045
965.745117	-4.175837
964.602539	68.187424
963.459961	99.286125
962.317383	128.120972
961.173828	138.650467
960.030273	105.682228
958.886719	116.298706
957.743164	37.631180
956.598633	263.584076
955.454102	134.642502
954.309570	67.599594
953.165039	32.665668
952.019531	-47.961292
950.874023	31.588896
949.727539	35.688580
948.582031	16.968615
947.435547	197.136749
946.289063	64.226051
945.141602	235.245941
943.995117	186.975861
942.847656	61.138443
941.699219	65.521156
940.551758	236.546768
939.403320	177.081161
938.254883	97.153900
937.105469	236.247223
935.957031	224.828247
934.807617	145.068985
933.658203	211.244690
932.507813	213.632843
931.357422	67.991776
930.207031	104.652191
929.056641	36.597633
927.906250	98.365349
926.754883	153.315704
925.603516	71.761971
924.451172	92.648544
923.298828	-2.421580
922.146484	9.452071
920.994141	75.911667
919.841797	-100.791504
918.688477	117.963585
917.535156	-60.865059
916.380859	-73.791382
915.227539	-109.382782
914.073242	-67.745071
912.918945	-116.868393
911.763672	-4.846189
910.608398	-19.869108
909.453125	-28.049210
908.297852	6.883766
907.141602	-73.768539
905.985352	-34.245235
904.829102	-26.428679
903.672852	-104.659714
902.515625	-33.361725
901.358398	-48.101341
900.201172	-24.326118
899.042969	-11.847565
897.884766	163.546890
896.726563	-0.397203
895.568359	34.761253
894.409180	-6.937129
893.250000	7.916895
892.090820	-51.783195
890.930664	35.419769
889.771484	-1.623869
888.611328	-0.236503
887.450195	-7.855906
886.289063	178.659195
885.128906	49.189289
883.966797	98.030579
882.805664	-56.125793
881.643555	33.346226
880.481445	16.837820
879.319336	162.635025
878.156250	69.529396
876.993164	93.631058
875.830078	29.899645
874.666016	29.265657
873.502930	96.182007
872.338867	48.299610
871.173828	85.961929
870.009766	69.627884
868.844727	-32.147701
867.679688	113.477867
866.513672	-46.680779
865.348633	132.615738
864.182617	71.417427
863.015625	82.146111
861.849609	101.861435
860.682617	4.820748
859.515625	179.458496
858.347656	154.282501
857.180664	149.317932
856.012695	128.662781
854.843750	235.859985
853.675781	237.629044
852.506836	214.747162
851.337891	162.747192
850.167969	218.326447
848.999023	238.040344
847.829102	125.620049
846.658203	169.986908
845.488281	191.948807
844.317383	32.633373
843.146484	-1.311299
841.975586	72.130661
840.803711	-6.529401
839.631836	-6.898758
838.459961	82.142242
837.287109	14.711165
836.114258	59.021564
834.941406	174.786865
833.768555	107.377228
832.594727	165.026215
831.420898	186.931564
830.247070	148.570862
829.072266	186.082474
827.898438	138.810562
826.722656	281.109497
825.547852	135.734726
824.372070	157.595230
823.196289	161.612701
822.020508	-88.354332
820.844727	-37.518604
819.667969	6.608118
818.491211	84.101639
817.313477	36.910896
816.136719	29.787237
814.958984	38.234085
813.781250	-46.746426
812.602539	68.435280
811.423828	-18.749882
810.245117	-21.444000
809.066406	18.073149
807.886719	-84.614227
806.707031	61.491234
805.527344	-50.059155
804.346680	-50.566193
803.166992	11.058921
801.985352	-133.710083
800.804688	-54.366306
799.623047	-105.922287
798.441406	4.400723
797.259766	-200.126404
796.078125	-76.557755
794.895508	-88.218025
793.712891	-24.565947
792.529297	-0.818314
791.346680	-70.091347
790.163086	-26.444529
788.978516	6.106672
787.794922	155.897308
786.610352	75.549484
785.425781	46.094158
784.241211	136.037399
783.055664	234.770325
781.870117	194.214539
780.684570	177.970398
779.498047	126.380920
778.311523	110.139015
777.125000	191.040863
775.938477	79.849953
774.750977	-29.091211
773.563477	80.435516
772.375977	53.137970
771.187500	14.817161
769.999023	-27.906374
768.810547	-28.740297
767.622070	113.658272
766.432617	62.096924
765.243164	-15.883569
764.053711	60.314583
762.863281	158.484314
761.672852	183.959641
760.482422	145.594269
759.291992	175.440063
758.100586	203.063416
756.909180	268.047913
755.717773	108.740913
754.525391	145.124756
753.333008	126.544586
752.140625	116.751785
750.948242	16.899139
749.754883	130.093491
748.561523	1.728129
747.368164	27.058842
746.173828	-9.072420
744.979492	156.642197
743.785156	105.127678
742.590820	101.872284
741.395508	118.343155
740.200195	132.607224
739.003906	30.720247
737.808594	12.122060
736.612305	-39.326492
735.416016	47.196651
734.218750	116.160324
733.021484	62.516956
731.824219	26.398335
730.626953	-92.841354
729.428711	85.426582
728.230469	34.005676
727.032227	89.724709
725.833984	143.226410
724.634766	142.071594
723.435547	158.389191
722.235352	155.039063
721.036133	44.688885
719.835938	56.639004
718.635742	216.992722
717.434570	209.251190
716.233398	199.327286
715.032227	147.964737
713.831055	181.661911
712.628906	134.680878
711.426758	100.794853
710.224609	188.943085
709.021484	137.626099
707.818359	-22.568211
706.615234	2.390905
705.412109	5.565207
704.208008	76.204437
703.003906	33.659363
701.799805	28.111805
700.594727	20.389334
699.389648	-4.728858
698.184570	31.028849
696.979492	38.511696
695.773438	-40.926479
694.567383	-26.921324
693.361328	8.790647
692.154297	-11.972195
690.947266	-91.343353
689.740234	-116.425117
688.533203	-28.670633
687.325195	11.313073
686.117188	94.647804
684.909180	2.304918
683.700195	-105.175240
682.491211	40.959461
681.282227	-150.999634
680.072266	-98.087196
678.863281	13.265821
677.653320	14.130796
676.442383	60.446667
675.232422	-94.546379
674.021484	-15.791743
672.810547	142.955246
671.598633	117.783920
670.386719	55.853741
669.174805	35.011955
667.962891	57.390720
666.750000	-34.773540
665.537109	80.472252
664.324219	59.585369
663.110352	125.061394
661.897461	39.377075
660.683594	-0.961821
659.468750	-15.407588
658.254883	-19.082090
657.040039	-113.357414
655.824219	16.638052
654.609375	-10.819334
653.393555	103.958473
652.177734	-59.302586
650.960938	1.527666
649.745117	-51.846348
648.528320	-6.173853
647.311523	28.684919
646.093750	-44.113907
644.875977	74.595078
643.658203	117.922844
642.440430	146.141953
641.221680	79.702782
640.002930	47.654343
638.784180	13.434444
637.564453	69.441338
636.344727	-33.589638
635.125000	-31.372570
633.905273	45.956593
632.684570	56.657024
631.463867	-106.542435
630.243164	-29.381760
629.021484	105.620766
627.799805	15.306389
626.578125	23.623377
625.356445	-21.709978
624.133789	7.943161
622.911133	95.386879
621.688477	84.187386
620.464844	130.768311
619.241211	27.374308
618.017578	-46.057480
616.793945	11.049977
615.569336	-58.183765
614.344727	15.894700
613.120117	-6.375053
611.894531	26.901863
610.668945	-21.143354
609.443359	39.779671
608.216797	-1.967161
606.991211	-75.808655
605.764648	8.380273
604.537109	2.769917
