# Supplementary material for: Raman spectroscopy accurately differentiates mucosal healing from non-healing and biochemical changes following biological therapy in inflammatory bowel disease
Source: PLoS One. 2021 Jun 2;16(6):e0252210. doi: 10.1371/journal.pone.0252210 (PMC8172032; doi:10.1371/journal.pone.0252210)
Supplement: S5 Dataset — (ZIP) [file pone.0252210.s007.zip › CD Active inflammation/OC017-1 pre treatment_base sub CR removed_49__X_-9969.31__Y_44990.4__Z_235.908__Time_559.txt]

1714.640625	-0.806234
1713.664063	35.681732
1712.687500	20.995434
1711.709961	17.628145
1710.733398	6.843307
1709.755859	117.243652
1708.778320	-79.991760
1707.799805	-14.038556
1706.821289	31.017372
1705.843750	23.065744
1704.864258	47.744999
1703.885742	-26.072435
1702.907227	-13.701938
1701.927734	-126.589973
1700.948242	47.282719
1699.968750	-56.550179
1698.988281	16.590172
1698.007813	-3.383221
1697.028320	9.202791
1696.046875	-57.945896
1695.066406	-36.451057
1694.084961	60.235344
1693.104492	-88.317673
1692.123047	9.188661
1691.140625	-34.395378
1690.159180	-37.518917
1689.176758	77.116905
1688.194336	112.079735
1687.211914	102.078072
1686.228516	-11.524784
1685.246094	83.183823
1684.262695	-13.655770
1683.279297	-19.527933
1682.295898	68.161819
1681.311523	196.077316
1680.327148	161.866211
1679.342773	80.079323
1678.358398	83.791962
1677.374023	119.730423
1676.388672	185.198730
1675.403320	160.512802
1674.417969	207.902161
1673.432617	292.757996
1672.446289	263.565491
1671.459961	274.500580
1670.473633	280.371796
1669.487305	214.785019
1668.500977	420.286713
1667.513672	336.585876
1666.526367	351.344971
1665.539063	294.679535
1664.550781	405.371246
1663.563477	388.925690
1662.575195	441.626373
1661.586914	383.160492
1660.598633	449.479462
1659.609375	508.001160
1658.620117	466.007599
1657.631836	580.477966
1656.641602	395.832916
1655.652344	439.115479
1654.662109	606.935059
1653.672852	465.223663
1652.681641	426.896790
1651.691406	290.864105
1650.701172	382.454865
1649.709961	312.855408
1648.718750	203.763519
1647.727539	229.621887
1646.735352	194.813782
1645.744141	14.848230
1644.751953	115.013954
1643.759766	33.049480
1642.766602	27.773325
1641.774414	64.823425
1640.781250	83.474442
1639.788086	102.203110
1638.794922	-39.884029
1637.801758	63.403641
1636.807617	50.717602
1635.813477	-14.609010
1634.819336	-42.949333
1633.825195	-60.677399
1632.830078	13.850028
1631.834961	-72.242401
1630.839844	-0.274304
1629.844727	69.076370
1628.849609	-114.206619
1627.853516	-23.730444
1626.857422	-70.047592
1625.861328	-3.221964
1624.865234	-107.308594
1623.868164	-1.015810
1622.871094	89.483414
1621.874023	-48.646030
1620.876953	-84.240158
1619.879883	14.149260
1618.881836	-79.189606
1617.883789	-25.456358
1616.885742	112.253487
1615.887695	29.468485
1614.888672	-19.171844
1613.889648	5.653624
1612.890625	30.463875
1611.891602	76.232056
1610.892578	11.872298
1609.892578	-41.988804
1608.892578	-148.245132
1607.892578	59.890663
1606.892578	34.816345
1605.891602	-108.102554
1604.890625	-33.689812
1603.889648	24.961294
1602.888672	-5.411887
1601.887695	-41.032402
1600.885742	35.806732
1599.883789	10.590240
1598.881836	-43.409161
1597.879883	-13.772695
1596.876953	-20.774263
1595.874023	-127.100677
1594.871094	66.993637
1593.868164	10.235772
1592.864258	-23.041197
1591.861328	-72.010010
1590.857422	-32.263325
1589.853516	-34.332642
1588.848633	-15.578716
1587.844727	16.160732
1586.839844	-27.790627
1585.834961	35.120548
1584.830078	37.999699
1583.824219	14.761436
1582.819336	259.848541
1581.813477	61.930141
1580.807617	90.623489
1579.800781	-3.134863
1578.794922	38.461273
1577.788086	12.308257
1576.781250	-8.688642
1575.773438	50.910965
1574.766602	126.032036
1573.758789	89.237144
1572.750977	39.397274
1571.743164	-28.679453
1570.735352	38.346874
1569.726563	-3.846187
1568.718750	117.569611
1567.708984	103.815125
1566.700195	128.952591
1565.691406	102.094696
1564.681641	49.226982
1563.671875	-81.529190
1562.662109	-2.156391
1561.652344	64.147507
1560.641602	145.913818
1559.630859	46.095329
1558.620117	21.422981
1557.609375	53.708786
1556.597656	122.185104
1555.586914	55.867756
1554.575195	106.052963
1553.563477	65.525612
1552.550781	94.841652
1551.539063	64.555115
1550.526367	153.242584
1549.513672	115.060905
1548.500977	12.167055
1547.487305	69.578232
1546.473633	36.410507
1545.459961	5.777483
1544.446289	-6.816581
1543.432617	91.631126
1542.417969	32.394939
1541.404297	-83.692299
1540.389648	40.335640
1539.374023	30.004921
1538.359375	6.715686
1537.343750	-3.727246
1536.328125	-68.403770
1535.312500	104.182739
1534.296875	23.917114
1533.280273	13.233517
1532.263672	7.650982
1531.247070	-5.719531
1530.230469	-83.555618
1529.212891	-32.621037
1528.196289	43.993961
1527.178711	99.916016
1526.160156	-9.003283
1525.142578	-112.778641
1524.124023	51.046886
1523.106445	3.794252
1522.087891	-22.918636
1521.068359	9.468885
1520.049805	-48.190159
1519.030273	-93.027618
1518.010742	11.159556
1516.991211	15.047466
1515.971680	54.848827
1514.951172	120.262787
1513.930664	-9.545458
1512.910156	1.850714
1511.889648	-45.835941
1510.868164	16.789392
1509.846680	20.336950
1508.826172	28.975718
1507.803711	-11.166934
1506.782227	71.738945
1505.759766	-27.433611
1504.737305	-103.538498
1503.714844	-43.850216
1502.692383	13.212717
1501.668945	-34.797924
1500.646484	-31.606535
1499.623047	22.744005
1498.599609	-35.581409
1497.575195	-40.182953
1496.550781	-72.957191
1495.527344	-85.280548
1494.502930	-3.014045
1493.477539	-25.646080
1492.453125	-2.278991
1491.427734	-111.851089
1490.402344	-14.437483
1489.376953	85.462784
1488.350586	57.587700
1487.325195	198.236542
1486.298828	45.206600
1485.272461	137.251038
1484.245117	7.216643
1483.218750	-28.377913
1482.191406	221.703491
1481.164063	211.535843
1480.136719	155.460892
1479.108398	242.138855
1478.080078	254.854233
1477.052734	231.882797
1476.023438	142.659760
1474.995117	150.252228
1473.965820	218.936646
1472.937500	223.940384
1471.908203	284.922150
1470.877930	226.257370
1469.848633	332.990814
1468.818359	231.081421
1467.788086	406.412903
1466.757813	467.245911
1465.727539	487.374298
1464.696289	568.480591
1463.665039	540.286316
1462.633789	634.042908
1461.602539	486.467499
1460.570313	663.985718
1459.539063	719.571167
1458.506836	665.981934
1457.473633	663.165161
1456.441406	617.226685
1455.408203	819.896301
1454.375000	786.625549
1453.341797	684.914246
1452.308594	697.327576
1451.274414	704.667297
1450.241211	909.664978
1449.207031	866.303894
1448.171875	711.518494
1447.137695	860.692688
1446.102539	852.837646
1445.067383	794.372437
1444.032227	692.922363
1442.997070	821.772339
1441.960938	755.794250
1440.924805	649.393555
1439.888672	586.038147
1438.852539	651.652588
1437.816406	722.310303
1436.779297	626.172852
1435.742188	502.303650
1434.705078	471.961670
1433.666992	517.404175
1432.629883	330.575562
1431.591797	421.504395
1430.553711	242.382401
1429.514648	292.957672
1428.476563	166.957443
1427.437500	320.975525
1426.398438	172.369919
1425.359375	91.918030
1424.320313	89.657524
1423.280273	178.133942
1422.240234	140.629990
1421.200195	110.724289
1420.159180	38.042038
1419.119141	106.416389
1418.078125	-54.281677
1417.037109	167.649292
1415.996094	107.708298
1414.954102	72.971771
1413.912109	55.885189
1412.870117	-39.114010
1411.828125	62.047325
1410.786133	-93.173866
1409.743164	10.524545
1408.700195	-46.580627
1407.657227	-38.322037
1406.614258	-14.967396
1405.570313	48.576523
1404.527344	69.458267
1403.483398	-70.259560
1402.438477	63.605583
1401.394531	-45.880524
1400.349609	-132.717606
1399.304688	56.342434
1398.259766	27.250038
1397.214844	33.295002
1396.168945	107.026817
1395.123047	-12.149383
1394.077148	36.583992
1393.031250	-47.394447
1391.984375	-51.185493
1390.937500	52.699287
1389.890625	-8.599809
1388.843750	115.321671
1387.796875	-90.983406
1386.749023	-47.061504
1385.701172	-48.130489
1384.653320	60.837582
1383.604492	-2.669504
1382.556641	76.330505
1381.507813	27.912712
1380.458984	-12.952503
1379.410156	-6.313922
1378.360352	77.755341
1377.310547	89.435966
1376.260742	-18.643126
1375.210938	40.537605
1374.161133	-7.536981
1373.110352	36.723217
1372.059570	-153.389542
1371.008789	48.019230
1369.957031	-77.137520
1368.906250	-22.779535
1367.854492	-78.032043
1366.802734	98.427231
1365.750000	-91.232292
1364.698242	20.495550
1363.645508	15.214318
1362.592773	39.838390
1361.540039	4.772916
1360.486328	44.385666
1359.433594	24.332314
1358.379883	193.300217
1357.326172	165.836349
1356.271484	193.098633
1355.216797	175.657349
1354.163086	205.467453
1353.107422	235.294250
1352.052734	138.497482
1350.998047	282.611572
1349.942383	121.376175
1348.886719	220.829071
1347.830078	213.579575
1346.774414	208.852692
1345.717773	283.523560
1344.661133	459.860779
1343.604492	365.939270
1342.546875	306.788849
1341.490234	369.122467
1340.432617	453.756927
1339.375000	449.219421
1338.316406	382.805542
1337.258789	363.496399
1336.200195	376.405029
1335.141602	480.907074
1334.082031	248.897263
1333.023438	501.866791
1331.963867	386.254547
1330.904297	349.848083
1329.844727	409.899017
1328.784180	482.309601
1327.723633	263.138763
1326.663086	338.079987
1325.602539	455.007416
1324.541992	465.728241
1323.480469	323.400177
1322.418945	363.819336
1321.357422	458.539978
1320.295898	380.538788
1319.233398	428.398804
1318.170898	471.332520
1317.108398	418.112946
1316.045898	382.197662
1314.982422	437.511139
1313.918945	465.721313
1312.855469	351.059204
1311.791992	337.453491
1310.728516	446.999420
1309.664063	438.346741
1308.599609	483.870728
1307.535156	366.982483
1306.469727	336.274689
1305.404297	455.647430
1304.338867	422.516724
1303.273438	433.677521
1302.208008	444.853455
1301.141602	546.973633
1300.075195	459.873138
1299.008789	448.981598
1297.942383	497.057404
1296.875000	466.552582
1295.807617	308.420868
1294.740234	376.180237
1293.672852	458.649048
1292.604492	224.615479
1291.537109	424.846436
1290.468750	431.274200
1289.399414	342.093597
1288.331055	390.234589
1287.261719	389.352142
1286.192383	216.974487
1285.123047	247.999527
1284.052734	210.447906
1282.983398	263.519989
1281.913086	221.107162
1280.841797	340.251953
1279.771484	356.585754
1278.700195	250.601654
1277.628906	364.796967
1276.557617	178.178986
1275.486328	289.911285
1274.414063	296.498474
1273.341797	388.618042
1272.269531	302.352966
1271.197266	374.901947
1270.124023	510.916138
1269.050781	524.797607
1267.977539	411.745056
1266.904297	293.864441
1265.830078	393.191193
1264.756836	475.402924
1263.681641	369.784241
1262.607422	393.447052
1261.533203	353.717804
1260.458008	355.438080
1259.382813	259.689178
1258.307617	249.248428
1257.231445	401.997986
1256.155273	437.793976
1255.079102	286.109589
1254.002930	290.268066
1252.926758	340.659119
1251.849609	393.455383
1250.772461	341.630707
1249.695313	338.462524
1248.617188	313.407166
1247.540039	186.264374
1246.461914	353.235992
1245.382813	328.175537
1244.304688	303.121552
1243.225586	290.213348
1242.146484	284.588379
1241.067383	164.860504
1239.988281	292.738281
1238.908203	313.782074
1237.828125	344.511749
1236.748047	290.326782
1235.667969	260.405975
1234.586914	332.310211
1233.505859	166.635056
1232.424805	381.482147
1231.343750	288.530365
1230.261719	425.719421
1229.179688	320.664459
1228.097656	256.804108
1227.015625	265.577484
1225.932617	446.159149
1224.850586	343.560669
1223.767578	267.600861
1222.683594	63.479565
1221.600586	16.602446
1220.516602	158.287277
1219.432617	116.211853
1218.347656	91.051720
1217.263672	82.799606
1216.178711	229.109619
1215.093750	158.013168
1214.008789	118.316101
1212.922852	39.999115
1211.836914	277.817780
1210.750977	221.178085
1209.665039	239.319534
1208.579102	168.209152
1207.492188	133.274368
1206.405273	221.268417
1205.318359	114.003090
1204.230469	129.641113
1203.142578	56.127228
1202.054688	50.058376
1200.966797	104.165817
1199.877930	66.753372
1198.790039	-33.233944
1197.701172	76.134445
1196.611328	24.256758
1195.522461	32.509777
1194.432617	-14.567603
1193.342773	68.170227
1192.252930	-130.354004
1191.162109	53.250336
1190.072266	49.368069
1188.981445	107.911484
1187.889648	-217.803162
1186.798828	-53.636562
1185.707031	-26.380102
1184.615234	-176.734650
1183.523438	68.815331
1182.430664	-7.182826
1181.337891	-37.605705
1180.245117	42.248791
1179.152344	-55.332268
1178.059570	12.463586
1176.965820	-68.343246
1175.872070	-26.971973
1174.778320	-14.379645
1173.683594	74.799820
1172.588867	75.346786
1171.494141	-7.892043
1170.399414	-33.691555
1169.303711	-69.072922
1168.208984	70.129326
1167.113281	-13.126218
1166.016602	-17.482130
1164.920898	45.064590
1163.824219	-33.421097
1162.727539	33.831646
1161.630859	46.098297
1160.533203	32.068047
1159.435547	-20.175198
1158.337891	-101.058090
1157.240234	104.421928
1156.141602	68.829002
1155.043945	-16.855440
1153.944336	171.703354
1152.845703	88.372070
1151.747070	117.084511
1150.647461	36.140617
1149.547852	14.774420
1148.447266	-173.342087
1147.347656	-189.930313
1146.247070	122.023483
1145.146484	-163.644531
1144.044922	-99.378593
1142.944336	-118.432686
1141.842773	-211.240921
1140.741211	0.378673
1139.638672	-156.652466
1138.537109	26.295153
1137.434570	-73.671684
1136.332031	82.996780
1135.228516	-40.733143
1134.125977	134.819931
1133.022461	79.955116
1131.917969	-15.260979
1130.814453	-1.275756
1129.709961	79.119965
1128.605469	266.213867
1127.500977	299.044830
1126.396484	225.141937
1125.291016	257.931427
1124.185547	236.178131
1123.080078	110.159180
1121.973633	128.688507
1120.868164	246.673431
1119.761719	68.594986
1118.654297	51.562817
1117.547852	155.237793
1116.440430	83.740990
1115.333008	116.357368
1114.225586	130.024307
1113.117188	72.728020
1112.008789	105.283791
1110.900391	-22.913475
1109.791992	127.780159
1108.682617	91.749840
1107.573242	98.240570
1106.463867	74.019844
1105.354492	68.687180
1104.244141	-26.350815
1103.133789	225.543503
1102.023438	340.474060
1100.913086	153.420776
1099.801758	44.263374
1098.690430	175.633209
1097.579102	52.363213
1096.467773	68.183311
1095.355469	225.350693
1094.243164	250.530411
1093.130859	202.688721
1092.017578	213.721497
1090.905273	156.484802
1089.791992	231.056076
1088.677734	145.592484
1087.564453	151.908630
1086.450195	115.883690
1085.335938	319.697876
1084.221680	248.386841
1083.106445	280.510010
1081.991211	40.063042
1080.875977	231.954132
1079.760742	156.025528
1078.644531	105.956825
1077.528320	154.504425
1076.412109	193.643402
1075.295898	103.716507
1074.178711	4.446325
1073.061523	104.574600
1071.944336	148.385483
1070.826172	46.835957
1069.708984	62.524723
1068.590820	21.972189
1067.471680	75.143692
1066.353516	102.537315
1065.234375	115.871750
1064.115234	87.069847
1062.996094	147.224380
1061.875977	69.301628
1060.755859	164.535477
1059.635742	198.924438
1058.515625	18.185282
1057.394531	132.090988
1056.273438	73.000893
1055.152344	-7.081150
1054.031250	-38.057011
1052.909180	50.104633
1051.787109	56.510605
1050.665039	65.260971
1049.541992	-80.025024
1048.418945	66.447395
1047.295898	72.892540
1046.172852	118.999329
1045.048828	-40.103161
1043.925781	94.626129
1042.801758	75.477608
1041.676758	-34.526264
1040.552734	72.196976
1039.427734	11.189294
1038.302734	15.426938
1037.176758	22.005863
1036.050781	-22.605530
1034.924805	114.325104
1033.798828	60.445644
1032.672852	146.163223
1031.545898	76.060219
1030.418945	129.224533
1029.291992	-68.634460
1028.164063	3.167222
1027.036133	-124.835320
1025.908203	46.863190
1024.780273	-136.776443
1023.651367	-157.801117
1022.522461	-130.051819
1021.393555	-67.484718
1020.264648	-42.041851
1019.134766	-155.752975
1018.004883	-192.863953
1016.875000	-63.013615
1015.744141	-90.810272
1014.613281	108.522102
1013.482422	64.533623
1012.351563	-9.518064
1011.219727	94.792488
1010.088867	69.439064
1008.956055	14.030945
1007.824219	81.321251
1006.691406	102.336456
1005.558594	363.914825
1004.425781	387.224121
1003.292969	720.339294
1002.159180	660.403259
1001.025391	607.456299
999.891602	325.851196
998.756836	155.270447
997.622070	199.551117
996.487305	-44.735302
995.352539	-108.846390
994.216797	20.934608
993.081055	56.098919
991.945313	-51.721924
990.808594	48.070255
989.672852	21.053602
988.536133	-28.968279
987.398438	-16.720730
986.261719	-32.089176
985.124023	-35.903660
983.986328	133.018646
982.847656	-41.127758
981.709961	42.623005
980.571289	50.430847
979.432617	-144.178787
978.292969	24.734291
977.153320	-43.242523
976.013672	56.668182
974.874023	18.662767
973.734375	-46.865154
972.593750	43.887039
971.453125	88.695976
970.311523	-36.404709
969.170898	1.583280
968.029297	-24.678101
966.886719	121.202362
965.745117	-54.120995
964.602539	-4.561733
963.459961	1.441655
962.317383	142.731918
961.173828	84.591377
960.030273	47.135643
958.886719	89.911522
957.743164	-43.652332
956.598633	97.652771
955.454102	5.423216
954.309570	36.861553
953.165039	155.269440
952.019531	8.290222
950.874023	21.510366
949.727539	5.032246
948.582031	-22.833128
947.435547	6.483869
946.289063	6.116428
945.141602	58.323250
943.995117	119.675331
942.847656	158.197571
941.699219	64.332268
940.551758	43.576954
939.403320	-50.151226
938.254883	91.158096
937.105469	54.542572
935.957031	59.019508
934.807617	182.062881
933.658203	45.270790
932.507813	13.384585
931.357422	111.388039
930.207031	-22.920294
929.056641	-72.889328
927.906250	-38.579906
926.754883	18.501368
925.603516	105.164261
924.451172	78.078468
923.298828	130.632294
922.146484	-57.818127
920.994141	-73.392776
919.841797	-86.659378
918.688477	25.071377
917.535156	73.174950
916.380859	-5.892236
915.227539	146.691223
914.073242	140.335159
912.918945	-45.272121
911.763672	-10.688275
910.608398	-71.363716
909.453125	-7.257845
908.297852	-56.519020
907.141602	86.936752
905.985352	-93.712143
904.829102	18.013830
903.672852	-126.245140
902.515625	82.858185
901.358398	11.146121
900.201172	75.299355
899.042969	1.403942
897.884766	-67.910759
896.726563	-71.577347
895.568359	-5.120229
894.409180	-4.237974
893.250000	-10.117716
892.090820	-38.573425
890.930664	64.037178
889.771484	157.582352
888.611328	65.933098
887.450195	30.784752
886.289063	110.780136
885.128906	1.203616
883.966797	-60.928879
882.805664	12.311474
881.643555	4.353450
880.481445	30.229435
879.319336	62.868095
878.156250	9.877638
876.993164	-155.715454
875.830078	-123.018646
874.666016	11.002555
873.502930	156.226746
872.338867	33.562847
871.173828	-8.028249
870.009766	-29.344265
868.844727	-12.406913
867.679688	78.732567
866.513672	102.396317
865.348633	-6.545477
864.182617	62.079372
863.015625	18.357733
861.849609	1.612389
860.682617	25.296328
859.515625	100.604355
858.347656	81.620857
857.180664	105.280403
856.012695	364.470581
854.843750	62.866653
853.675781	252.440765
852.506836	81.023872
851.337891	133.798584
850.167969	195.510910
848.999023	147.431381
847.829102	175.517410
846.658203	243.890564
845.488281	274.174866
844.317383	80.651009
843.146484	52.782856
841.975586	51.766186
840.803711	52.982300
839.631836	67.608459
838.459961	-25.070679
837.287109	119.171410
836.114258	115.881638
834.941406	58.977978
833.768555	140.549805
832.594727	105.979408
831.420898	-22.330307
830.247070	54.715912
829.072266	129.486176
827.898438	177.445068
826.722656	15.754462
825.547852	34.715492
824.372070	-66.704712
823.196289	34.695705
822.020508	46.922195
820.844727	-54.463135
819.667969	0.064073
818.491211	-56.761063
817.313477	62.262562
816.136719	9.873237
814.958984	-84.773521
813.781250	107.528671
812.602539	-136.109406
811.423828	-43.955448
810.245117	112.595215
809.066406	-57.588081
807.886719	-36.653378
806.707031	57.548729
805.527344	14.019924
804.346680	-71.684219
803.166992	-150.705902
801.985352	-134.294388
800.804688	-157.838547
799.623047	-108.199677
798.441406	-118.469879
797.259766	-104.368591
796.078125	-21.586897
794.895508	27.900967
793.712891	-82.149857
792.529297	58.094997
791.346680	32.191006
790.163086	54.980869
788.978516	44.544025
787.794922	100.471252
786.610352	125.383995
785.425781	192.285156
784.241211	97.729370
783.055664	38.567104
781.870117	52.343815
780.684570	66.094170
779.498047	57.729652
778.311523	75.850510
777.125000	-45.155048
775.938477	-7.190274
774.750977	-4.573191
773.563477	81.864922
772.375977	190.301407
771.187500	11.978294
769.999023	40.969677
768.810547	-75.552444
767.622070	-26.757828
766.432617	200.455902
765.243164	33.261089
764.053711	220.677460
762.863281	203.233170
761.672852	113.141685
760.482422	56.084850
759.291992	188.245544
758.100586	245.541092
756.909180	151.058090
755.717773	71.992134
754.525391	69.878220
753.333008	8.416810
752.140625	100.757629
750.948242	133.735016
749.754883	151.310211
748.561523	131.539749
747.368164	162.247223
746.173828	-0.180306
744.979492	-4.586163
743.785156	80.925568
742.590820	-26.586605
741.395508	-31.021257
740.200195	-35.465290
739.003906	187.975189
737.808594	23.532288
736.612305	-143.034470
735.416016	75.862885
734.218750	-141.010162
733.021484	-5.406895
731.824219	-42.743824
730.626953	53.377998
729.428711	90.392509
728.230469	57.409740
727.032227	146.859909
725.833984	201.291885
724.634766	113.659607
723.435547	248.892990
722.235352	19.315140
721.036133	21.300493
719.835938	34.196865
718.635742	184.585068
717.434570	66.508888
716.233398	94.648758
715.032227	76.972496
713.831055	183.593430
712.628906	87.423508
711.426758	89.376549
710.224609	8.528271
709.021484	43.177341
707.818359	132.260986
706.615234	77.594170
705.412109	46.902485
704.208008	120.695999
703.003906	81.311798
701.799805	-40.714481
700.594727	11.311280
699.389648	-191.083923
698.184570	115.307350
696.979492	-28.324537
695.773438	-48.030609
694.567383	99.550499
693.361328	-167.751740
692.154297	-65.795540
690.947266	66.513321
689.740234	-29.114910
688.533203	64.083694
687.325195	-72.699310
686.117188	24.821064
684.909180	42.078590
683.700195	-94.576065
682.491211	-124.960556
681.282227	26.687881
680.072266	-146.665405
678.863281	-8.057417
677.653320	-14.577127
676.442383	-25.414526
675.232422	-3.772291
674.021484	56.816174
672.810547	-111.918839
671.598633	58.984840
670.386719	28.729073
669.174805	43.892612
667.962891	24.477007
666.750000	-16.529394
665.537109	-1.343921
664.324219	7.361952
663.110352	-61.662853
661.897461	-7.602232
660.683594	-3.201483
659.468750	11.988274
658.254883	102.677933
657.040039	85.490166
655.824219	79.091881
654.609375	-60.958607
653.393555	-24.217573
652.177734	-65.066750
650.960938	-41.274086
649.745117	29.883938
648.528320	25.637779
647.311523	73.050659
646.093750	161.323486
644.875977	118.285385
643.658203	165.605789
642.440430	98.897362
641.221680	184.868835
640.002930	126.744942
638.784180	1.997400
637.564453	102.901413
636.344727	66.240509
635.125000	-37.016914
633.905273	7.902112
632.684570	27.000198
631.463867	0.976450
630.243164	0.669828
629.021484	49.657608
627.799805	-40.842892
626.578125	40.189949
625.356445	43.948498
624.133789	39.067337
622.911133	179.835098
621.688477	176.927536
620.464844	34.721710
619.241211	-62.531689
618.017578	-7.823946
616.793945	-21.725122
615.569336	-39.998821
614.344727	1.536780
613.120117	0.166508
611.894531	37.172283
610.668945	127.489952
609.443359	-13.208584
608.216797	104.596901
606.991211	-66.217979
605.764648	-34.183441
604.537109	53.202698
