# Supplementary material for: Raman spectroscopy accurately differentiates mucosal healing from non-healing and biochemical changes following biological therapy in inflammatory bowel disease
Source: PLoS One. 2021 Jun 2;16(6):e0252210. doi: 10.1371/journal.pone.0252210 (PMC8172032; doi:10.1371/journal.pone.0252210)
Supplement: S5 Dataset — (ZIP) [file pone.0252210.s007.zip › CD Active inflammation/OC017-1 pre treatment_base sub CR removed_16__X_-9975.31__Y_44987.4__Z_237.017__Time_183.txt]

1714.640625	63.837788
1713.664063	159.442688
1712.687500	222.479385
1711.709961	-0.441442
1710.733398	-88.162483
1709.755859	66.342415
1708.778320	23.457462
1707.799805	-23.841051
1706.821289	-38.032867
1705.843750	-155.697540
1704.864258	-66.317741
1703.885742	-51.002373
1702.907227	109.684288
1701.927734	30.334543
1700.948242	72.227905
1699.968750	-40.180279
1698.988281	-119.675034
1698.007813	15.498204
1697.028320	92.617378
1696.046875	-150.207840
1695.066406	-15.515503
1694.084961	31.689764
1693.104492	-3.161514
1692.123047	-39.993023
1691.140625	91.987907
1690.159180	187.242783
1689.176758	88.352142
1688.194336	110.159164
1687.211914	68.587013
1686.228516	94.269905
1685.246094	168.529099
1684.262695	192.691559
1683.279297	193.436127
1682.295898	-5.020135
1681.311523	-11.138416
1680.327148	124.372200
1679.342773	183.151642
1678.358398	181.204285
1677.374023	198.371582
1676.388672	144.180634
1675.403320	343.107605
1674.417969	478.592102
1673.432617	316.756622
1672.446289	314.859650
1671.459961	342.608124
1670.473633	461.064423
1669.487305	481.603638
1668.500977	544.999390
1667.513672	545.023743
1666.526367	699.337585
1665.539063	577.990295
1664.550781	536.612488
1663.563477	495.591766
1662.575195	757.179138
1661.586914	714.101318
1660.598633	594.483398
1659.609375	628.890259
1658.620117	655.616577
1657.631836	693.202454
1656.641602	746.912354
1655.652344	824.683594
1654.662109	637.976074
1653.672852	597.135193
1652.681641	479.806335
1651.691406	701.322388
1650.701172	507.763916
1649.709961	451.971710
1648.718750	396.397491
1647.727539	356.889526
1646.735352	391.553192
1645.744141	267.879242
1644.751953	242.134949
1643.759766	108.299652
1642.766602	-22.693367
1641.774414	171.141998
1640.781250	230.449265
1639.788086	15.493868
1638.794922	212.203369
1637.801758	47.677830
1636.807617	-19.126965
1635.813477	-46.267830
1634.819336	169.133514
1633.825195	-113.417068
1632.830078	-90.216858
1631.834961	-6.383589
1630.839844	24.822369
1629.844727	-46.583355
1628.849609	-60.003456
1627.853516	-54.950615
1626.857422	-84.052551
1625.861328	-5.271656
1624.865234	28.808683
1623.868164	-105.343620
1622.871094	-37.036167
1621.874023	-84.357361
1620.876953	2.339854
1619.879883	104.768578
1618.881836	94.240128
1617.883789	-13.422773
1616.885742	-60.670757
1615.887695	78.416733
1614.888672	136.096237
1613.889648	88.810059
1612.890625	-84.356873
1611.891602	12.591127
1610.892578	151.411575
1609.892578	132.890213
1608.892578	6.911331
1607.892578	-37.840496
1606.892578	166.202682
1605.891602	76.833206
1604.890625	113.118011
1603.889648	157.188339
1602.888672	182.867401
1601.887695	-11.287582
1600.885742	158.162872
1599.883789	89.500282
1598.881836	164.603409
1597.879883	-105.441368
1596.876953	-4.333150
1595.874023	-122.822052
1594.871094	1.609693
1593.868164	-163.992218
1592.864258	17.681969
1591.861328	-116.684387
1590.857422	7.315523
1589.853516	-4.515751
1588.848633	-110.351387
1587.844727	-4.952355
1586.839844	50.760635
1585.834961	-8.359904
1584.830078	109.704102
1583.824219	73.859962
1582.819336	-21.988951
1581.813477	-31.933798
1580.807617	88.246895
1579.800781	106.722557
1578.794922	190.173950
1577.788086	132.937637
1576.781250	182.310455
1575.773438	249.765427
1574.766602	262.468231
1573.758789	238.649414
1572.750977	24.941446
1571.743164	19.165508
1570.735352	67.858665
1569.726563	-94.038055
1568.718750	-63.742634
1567.708984	132.635635
1566.700195	-86.622238
1565.691406	-33.318283
1564.681641	297.558105
1563.671875	340.151062
1562.662109	19.412151
1561.652344	-23.768515
1560.641602	130.034973
1559.630859	122.918060
1558.620117	172.718735
1557.609375	129.092453
1556.597656	67.231491
1555.586914	49.328487
1554.575195	72.754616
1553.563477	31.328402
1552.550781	246.087585
1551.539063	80.189690
1550.526367	126.431984
1549.513672	190.655045
1548.500977	104.724174
1547.487305	158.357468
1546.473633	198.932571
1545.459961	30.011641
1544.446289	62.631035
1543.432617	30.537575
1542.417969	104.256180
1541.404297	167.515121
1540.389648	137.681808
1539.374023	-150.399933
1538.359375	-12.594403
1537.343750	-22.040064
1536.328125	63.872505
1535.312500	-30.901613
1534.296875	111.510666
1533.280273	181.567291
1532.263672	63.329319
1531.247070	19.782230
1530.230469	117.868538
1529.212891	43.220753
1528.196289	-41.781666
1527.178711	97.168083
1526.160156	153.581207
1525.142578	-32.046047
1524.124023	78.231361
1523.106445	-38.012321
1522.087891	-17.977362
1521.068359	43.101479
1520.049805	111.793106
1519.030273	242.056030
1518.010742	102.340492
1516.991211	1.146390
1515.971680	154.231949
1514.951172	55.474964
1513.930664	-7.366374
1512.910156	37.566792
1511.889648	92.674828
1510.868164	50.167835
1509.846680	-77.052605
1508.826172	-1.643733
1507.803711	-134.072235
1506.782227	-53.697060
1505.759766	6.063264
1504.737305	-85.468430
1503.714844	-69.408295
1502.692383	-22.673260
1501.668945	-42.616638
1500.646484	-75.400299
1499.623047	-154.315933
1498.599609	-192.299133
1497.575195	-12.816653
1496.550781	-104.653114
1495.527344	-119.753105
1494.502930	-99.101135
1493.477539	-75.957947
1492.453125	-37.520828
1491.427734	90.295326
1490.402344	62.152451
1489.376953	-144.839478
1488.350586	-6.995208
1487.325195	64.372627
1486.298828	150.982590
1485.272461	158.397141
1484.245117	170.868851
1483.218750	109.327942
1482.191406	152.356049
1481.164063	182.586533
1480.136719	138.836395
1479.108398	245.470352
1478.080078	318.904083
1477.052734	392.295471
1476.023438	473.257019
1474.995117	482.860931
1473.965820	494.979523
1472.937500	407.800171
1471.908203	386.811340
1470.877930	449.785980
1469.848633	545.808960
1468.818359	595.984924
1467.788086	618.156311
1466.757813	650.481812
1465.727539	776.844727
1464.696289	671.860535
1463.665039	950.608032
1462.633789	751.632568
1461.602539	809.271545
1460.570313	866.878662
1459.539063	995.561157
1458.506836	976.962585
1457.473633	1026.886230
1456.441406	1010.840393
1455.408203	933.919067
1454.375000	1080.218384
1453.341797	1021.086426
1452.308594	1048.183594
1451.274414	1163.978760
1450.241211	1300.021362
1449.207031	1246.007935
1448.171875	1354.127075
1447.137695	1191.272705
1446.102539	1228.506714
1445.067383	1048.061523
1444.032227	1037.271606
1442.997070	1074.584106
1441.960938	1139.720337
1440.924805	929.185974
1439.888672	926.109314
1438.852539	998.902466
1437.816406	854.332214
1436.779297	853.879333
1435.742188	749.876831
1434.705078	817.708374
1433.666992	592.600159
1432.629883	650.406799
1431.591797	599.672119
1430.553711	352.150696
1429.514648	296.521759
1428.476563	341.868042
1427.437500	238.424179
1426.398438	205.667999
1425.359375	9.105247
1424.320313	-81.473152
1423.280273	14.492119
1422.240234	241.467911
1421.200195	123.314407
1420.159180	103.461143
1419.119141	204.524109
1418.078125	333.270752
1417.037109	94.578766
1415.996094	107.650002
1414.954102	-15.084846
1413.912109	23.245796
1412.870117	-79.200180
1411.828125	117.612038
1410.786133	329.472137
1409.743164	209.585388
1408.700195	74.730225
1407.657227	-175.556641
1406.614258	-21.365488
1405.570313	145.359680
1404.527344	45.998703
1403.483398	87.268555
1402.438477	15.659132
1401.394531	-128.602463
1400.349609	23.198086
1399.304688	67.168633
1398.259766	-159.572266
1397.214844	177.790222
1396.168945	71.516541
1395.123047	53.036503
1394.077148	-103.138840
1393.031250	-31.297272
1391.984375	93.145073
1390.937500	117.468269
1389.890625	-53.364552
1388.843750	43.666355
1387.796875	-121.949547
1386.749023	-94.857651
1385.701172	37.306652
1384.653320	-95.518982
1383.604492	-100.761063
1382.556641	-75.942116
1381.507813	-106.042221
1380.458984	-81.112206
1379.410156	63.740574
1378.360352	8.847631
1377.310547	-23.491508
1376.260742	-0.848133
1375.210938	29.336336
1374.161133	62.066750
1373.110352	149.709045
1372.059570	-74.313660
1371.008789	20.929239
1369.957031	-80.717682
1368.906250	47.009266
1367.854492	92.521072
1366.802734	133.096909
1365.750000	11.841331
1364.698242	57.523304
1363.645508	28.565975
1362.592773	46.969883
1361.540039	-31.608950
1360.486328	153.591461
1359.433594	90.071831
1358.379883	106.205048
1357.326172	162.170959
1356.271484	257.936798
1355.216797	55.528004
1354.163086	188.670837
1353.107422	197.611786
1352.052734	241.382935
1350.998047	44.362740
1349.942383	130.461105
1348.886719	211.618973
1347.830078	382.119415
1346.774414	418.653870
1345.717773	636.276245
1344.661133	414.974945
1343.604492	523.540588
1342.546875	540.406860
1341.490234	606.887512
1340.432617	646.139587
1339.375000	702.768311
1338.316406	714.848206
1337.258789	712.128174
1336.200195	434.699127
1335.141602	739.015686
1334.082031	635.000244
1333.023438	333.192139
1331.963867	447.052826
1330.904297	533.717407
1329.844727	341.048462
1328.784180	553.844543
1327.723633	512.083252
1326.663086	369.099915
1325.602539	515.210266
1324.541992	661.306152
1323.480469	575.306335
1322.418945	496.796692
1321.357422	662.678772
1320.295898	712.572021
1319.233398	444.277161
1318.170898	649.651245
1317.108398	384.038269
1316.045898	549.980408
1314.982422	632.092102
1313.918945	635.359070
1312.855469	584.468018
1311.791992	464.674988
1310.728516	549.356201
1309.664063	685.734558
1308.599609	676.869751
1307.535156	732.026733
1306.469727	595.288696
1305.404297	719.380371
1304.338867	705.734558
1303.273438	547.066223
1302.208008	744.931152
1301.141602	633.078857
1300.075195	796.499512
1299.008789	628.243896
1297.942383	612.364990
1296.875000	554.774475
1295.807617	494.781586
1294.740234	530.563232
1293.672852	517.277771
1292.604492	702.741272
1291.537109	554.568970
1290.468750	580.593201
1289.399414	437.456635
1288.331055	642.475586
1287.261719	435.712952
1286.192383	148.207260
1285.123047	421.800415
1284.052734	389.158264
1282.983398	341.859589
1281.913086	652.000671
1280.841797	550.847229
1279.771484	493.801239
1278.700195	365.845734
1277.628906	370.034790
1276.557617	457.374298
1275.486328	422.449371
1274.414063	402.212097
1273.341797	504.177429
1272.269531	496.165710
1271.197266	507.705444
1270.124023	526.571045
1269.050781	232.915985
1267.977539	608.232666
1266.904297	541.663696
1265.830078	477.563690
1264.756836	652.558838
1263.681641	756.746765
1262.607422	587.798645
1261.533203	696.834717
1260.458008	537.720276
1259.382813	517.567810
1258.307617	743.477112
1257.231445	465.100555
1256.155273	527.758728
1255.079102	573.342407
1254.002930	631.071411
1252.926758	535.456787
1251.849609	663.708435
1250.772461	662.975220
1249.695313	599.005188
1248.617188	627.442139
1247.540039	548.903564
1246.461914	480.105316
1245.382813	365.157959
1244.304688	529.611694
1243.225586	361.246826
1242.146484	661.574402
1241.067383	490.797821
1239.988281	557.934875
1238.908203	328.984741
1237.828125	396.090332
1236.748047	344.301758
1235.667969	469.536285
1234.586914	521.960938
1233.505859	421.640747
1232.424805	340.730255
1231.343750	514.225830
1230.261719	501.107086
1229.179688	517.031799
1228.097656	423.972961
1227.015625	396.289337
1225.932617	470.233795
1224.850586	411.047760
1223.767578	354.277649
1222.683594	270.900360
1221.600586	301.178894
1220.516602	384.597107
1219.432617	330.187134
1218.347656	357.925446
1217.263672	400.119171
1216.178711	169.336990
1215.093750	279.103394
1214.008789	241.524261
1212.922852	126.689308
1211.836914	132.530289
1210.750977	46.657097
1209.665039	378.073181
1208.579102	292.117920
1207.492188	411.095764
1206.405273	166.010956
1205.318359	347.551544
1204.230469	102.516052
1203.142578	55.077774
1202.054688	89.505867
1200.966797	114.251152
1199.877930	189.495850
1198.790039	137.120529
1197.701172	217.065201
1196.611328	87.644897
1195.522461	83.310684
1194.432617	76.531746
1193.342773	50.485657
1192.252930	-76.533905
1191.162109	-119.437607
1190.072266	13.016033
1188.981445	-121.238235
1187.889648	-212.253464
1186.798828	68.854668
1185.707031	35.361549
1184.615234	292.205872
1183.523438	-77.284409
1182.430664	45.060936
1181.337891	167.309616
1180.245117	68.889259
1179.152344	116.687447
1178.059570	-34.483398
1176.965820	-3.542051
1175.872070	-56.495735
1174.778320	-28.043722
1173.683594	-203.166367
1172.588867	-102.969376
1171.494141	-93.802376
1170.399414	178.514313
1169.303711	46.386986
1168.208984	122.352707
1167.113281	-138.905869
1166.016602	-151.476669
1164.920898	-49.359501
1163.824219	-148.051559
1162.727539	106.821381
1161.630859	-15.829464
1160.533203	62.108086
1159.435547	206.814041
1158.337891	-85.367706
1157.240234	140.354019
1156.141602	108.271988
1155.043945	200.195694
1153.944336	113.179764
1152.845703	19.015696
1151.747070	322.905457
1150.647461	-19.183519
1149.547852	27.184097
1148.447266	-69.431511
1147.347656	-82.688034
1146.247070	-165.029831
1145.146484	-16.482321
1144.044922	-72.708069
1142.944336	28.088663
1141.842773	212.050247
1140.741211	-94.011673
1139.638672	-48.090778
1138.537109	-194.766037
1137.434570	-25.336666
1136.332031	-34.222317
1135.228516	-64.525124
1134.125977	42.901806
1133.022461	-37.339573
1131.917969	62.828243
1130.814453	229.373642
1129.709961	120.561531
1128.605469	241.871964
1127.500977	253.994873
1126.396484	294.533325
1125.291016	171.441666
1124.185547	247.461807
1123.080078	302.088440
1121.973633	207.406769
1120.868164	190.902283
1119.761719	105.698936
1118.654297	103.357780
1117.547852	93.894783
1116.440430	115.163269
1115.333008	8.642724
1114.225586	117.379669
1113.117188	93.610558
1112.008789	197.491745
1110.900391	57.846115
1109.791992	76.566910
1108.682617	-84.304771
1107.573242	85.553558
1106.463867	404.084930
1105.354492	330.534180
1104.244141	360.845734
1103.133789	251.891907
1102.023438	301.041595
1100.913086	380.813110
1099.801758	439.298248
1098.690430	236.035538
1097.579102	360.492462
1096.467773	268.067230
1095.355469	345.298950
1094.243164	184.571854
1093.130859	252.337875
1092.017578	407.167358
1090.905273	326.528351
1089.791992	76.464088
1088.677734	367.649139
1087.564453	247.044830
1086.450195	345.192383
1085.335938	342.184143
1084.221680	212.231903
1083.106445	359.641327
1081.991211	469.383698
1080.875977	264.294830
1079.760742	150.888184
1078.644531	319.280029
1077.528320	137.822571
1076.412109	292.052734
1075.295898	256.154938
1074.178711	121.741570
1073.061523	57.747818
1071.944336	125.090530
1070.826172	173.643814
1069.708984	184.685394
1068.590820	-38.594944
1067.471680	230.168900
1066.353516	110.039757
1065.234375	207.727005
1064.115234	349.853302
1062.996094	321.070831
1061.875977	158.928635
1060.755859	97.463371
1059.635742	136.604614
1058.515625	98.576836
1057.394531	112.001343
1056.273438	57.654045
1055.152344	59.424458
1054.031250	-34.572330
1052.909180	84.021385
1051.787109	57.803707
1050.665039	209.037186
1049.541992	75.468254
1048.418945	-58.019890
1047.295898	97.850922
1046.172852	18.102995
1045.048828	-136.211502
1043.925781	38.283104
1042.801758	47.231365
1041.676758	142.409546
1040.552734	39.554520
1039.427734	111.449615
1038.302734	20.337196
1037.176758	66.642609
1036.050781	29.163811
1034.924805	212.791229
1033.798828	133.478760
1032.672852	33.300419
1031.545898	126.196327
1030.418945	107.489662
1029.291992	-118.033676
1028.164063	109.700317
1027.036133	-106.365196
1025.908203	-50.545883
1024.780273	-64.381065
1023.651367	-215.150146
1022.522461	-103.537079
1021.393555	-112.603653
1020.264648	-89.148018
1019.134766	-172.361557
1018.004883	-234.626663
1016.875000	-88.173103
1015.744141	-138.763504
1014.613281	98.049728
1013.482422	26.674446
1012.351563	24.860306
1011.219727	-88.063370
1010.088867	12.103106
1008.956055	163.177612
1007.824219	94.402069
1006.691406	224.658279
1005.558594	519.119995
1004.425781	825.054321
1003.292969	1024.547852
1002.159180	879.607788
1001.025391	813.351013
999.891602	640.905090
998.756836	182.181656
997.622070	90.880432
996.487305	149.734329
995.352539	222.460587
994.216797	71.369530
993.081055	-77.289581
991.945313	-27.470432
990.808594	-102.144829
989.672852	37.676071
988.536133	145.214264
987.398438	15.409723
986.261719	235.899384
985.124023	48.666256
983.986328	-129.212769
982.847656	-99.761009
981.709961	54.026180
980.571289	44.418285
979.432617	-100.858650
978.292969	-126.412735
977.153320	-154.195801
976.013672	27.295301
974.874023	50.172123
973.734375	31.736610
972.593750	-90.013687
971.453125	54.779606
970.311523	91.638527
969.170898	75.743126
968.029297	128.766251
966.886719	-36.165840
965.745117	131.685104
964.602539	90.802773
963.459961	79.809700
962.317383	64.298698
961.173828	119.902473
960.030273	40.349785
958.886719	-23.067375
957.743164	-58.910561
956.598633	24.390585
955.454102	103.135834
954.309570	35.428631
953.165039	-0.151042
952.019531	122.191933
950.874023	24.976778
949.727539	-74.419296
948.582031	107.474480
947.435547	-58.051159
946.289063	39.330334
945.141602	97.889885
943.995117	17.169043
942.847656	221.959885
941.699219	189.302368
940.551758	-60.090466
939.403320	1.004393
938.254883	-15.429766
937.105469	-27.237974
935.957031	246.034515
934.807617	24.568121
933.658203	106.376099
932.507813	151.745407
931.357422	-21.531507
930.207031	83.174805
929.056641	26.231100
927.906250	39.937706
926.754883	26.381540
925.603516	-3.037863
924.451172	-59.686646
923.298828	-111.705452
922.146484	-31.773516
920.994141	-138.220490
919.841797	19.056566
918.688477	-23.630581
917.535156	26.887655
916.380859	113.768784
915.227539	14.485053
914.073242	-39.305119
912.918945	-93.019302
911.763672	41.654446
910.608398	-34.639076
909.453125	-85.902504
908.297852	55.620281
907.141602	-68.080948
905.985352	-103.297150
904.829102	-52.358173
903.672852	-42.169083
902.515625	58.639877
901.358398	-121.293747
900.201172	-135.865295
899.042969	-102.866074
897.884766	-6.494622
896.726563	137.371262
895.568359	-17.288807
894.409180	99.459541
893.250000	-61.824612
892.090820	102.408623
890.930664	-33.876045
889.771484	189.069962
888.611328	-17.103298
887.450195	95.177536
886.289063	51.698833
885.128906	-27.832268
883.966797	-1.262662
882.805664	-40.084293
881.643555	4.573862
880.481445	148.432541
879.319336	179.556213
878.156250	43.943909
876.993164	68.370018
875.830078	110.826675
874.666016	31.692892
873.502930	17.902943
872.338867	-160.159164
871.173828	35.407936
870.009766	-57.050468
868.844727	95.703239
867.679688	99.997894
866.513672	102.058281
865.348633	72.667046
864.182617	41.057991
863.015625	326.220306
861.849609	45.295986
860.682617	274.211212
859.515625	164.059418
858.347656	181.893509
857.180664	179.532135
856.012695	156.988495
854.843750	230.898254
853.675781	354.103455
852.506836	322.582153
851.337891	284.353485
850.167969	369.376678
848.999023	261.714417
847.829102	55.564575
846.658203	342.086212
845.488281	299.416260
844.317383	153.818024
843.146484	122.390671
841.975586	93.208351
840.803711	104.286934
839.631836	283.036194
838.459961	45.931637
837.287109	61.453976
836.114258	14.399732
834.941406	273.369446
833.768555	165.965637
832.594727	11.712933
831.420898	7.069051
830.247070	134.072083
829.072266	115.980026
827.898438	251.782730
826.722656	59.695602
825.547852	137.441772
824.372070	163.865341
823.196289	159.055069
822.020508	243.339142
820.844727	-33.269634
819.667969	-69.276993
818.491211	52.772167
817.313477	85.707085
816.136719	25.138206
814.958984	-93.272209
813.781250	26.330502
812.602539	30.216936
811.423828	-166.011093
810.245117	2.327287
809.066406	-127.203217
807.886719	-92.311539
806.707031	78.010567
805.527344	-44.886036
804.346680	12.055339
803.166992	-86.425186
801.985352	-65.076233
800.804688	-150.256851
799.623047	-197.731995
798.441406	-165.399338
797.259766	-0.111960
796.078125	-10.029551
794.895508	28.763866
793.712891	-27.757097
792.529297	-259.255585
791.346680	54.005466
790.163086	35.025429
788.978516	-68.088745
787.794922	-84.903419
786.610352	57.516193
785.425781	2.995697
784.241211	149.661789
783.055664	64.109070
781.870117	33.802975
780.684570	290.698425
779.498047	171.903641
778.311523	137.041504
777.125000	60.199829
775.938477	80.475220
774.750977	5.799144
773.563477	-117.425972
772.375977	65.970795
771.187500	-33.043938
769.999023	-129.851746
768.810547	103.980148
767.622070	227.469452
766.432617	82.061272
765.243164	24.786440
764.053711	15.941111
762.863281	220.615875
761.672852	132.398422
760.482422	229.031281
759.291992	222.170120
758.100586	-6.888415
756.909180	208.328384
755.717773	65.039757
754.525391	264.667358
753.333008	112.559097
752.140625	76.922600
750.948242	195.015320
749.754883	100.005020
748.561523	2.806279
747.368164	46.089745
746.173828	-29.183846
744.979492	46.919823
743.785156	101.018761
742.590820	157.249573
741.395508	-56.237526
740.200195	63.498863
739.003906	-51.323647
737.808594	-98.207710
736.612305	-13.684824
735.416016	26.974720
734.218750	-68.148132
733.021484	-14.419261
731.824219	142.103897
730.626953	60.070988
729.428711	128.966293
728.230469	132.207382
727.032227	367.157806
725.833984	125.511292
724.634766	-57.043709
723.435547	199.575577
722.235352	89.128944
721.036133	205.815857
719.835938	73.562759
718.635742	262.196716
717.434570	-75.141541
716.233398	270.489380
715.032227	51.068604
713.831055	139.196304
712.628906	277.417603
711.426758	116.983612
710.224609	83.006294
709.021484	-92.557037
707.818359	-11.035321
706.615234	39.968651
705.412109	-24.421324
704.208008	161.512894
703.003906	179.826202
701.799805	265.579926
700.594727	262.135864
699.389648	-6.566305
698.184570	113.999611
696.979492	-71.916512
695.773438	-90.416679
694.567383	58.386047
693.361328	165.879227
692.154297	153.923843
690.947266	-114.154755
689.740234	-69.551025
688.533203	-126.916451
687.325195	-64.911438
686.117188	79.515816
684.909180	102.489197
683.700195	25.771229
682.491211	-92.047340
681.282227	-120.928589
680.072266	-89.097229
678.863281	5.575284
677.653320	-92.457916
676.442383	47.727848
675.232422	116.482498
674.021484	-0.824649
672.810547	24.752151
671.598633	74.164108
670.386719	-45.042603
669.174805	75.820061
667.962891	192.365891
666.750000	90.685783
665.537109	-15.201788
664.324219	228.903748
663.110352	194.421417
661.897461	-73.116768
660.683594	73.918900
659.468750	-63.863850
658.254883	59.516644
657.040039	8.218573
655.824219	-105.512833
654.609375	54.662895
653.393555	55.353294
652.177734	-148.578796
650.960938	-67.979065
649.745117	88.042877
648.528320	50.280281
647.311523	4.003565
646.093750	207.487991
644.875977	245.275131
643.658203	246.552475
642.440430	-10.180116
641.221680	55.823124
640.002930	3.640147
638.784180	121.351501
637.564453	127.352165
636.344727	-109.328362
635.125000	-68.757408
633.905273	-56.044453
632.684570	59.784241
631.463867	-62.606941
630.243164	-36.807453
629.021484	96.316269
627.799805	143.654480
626.578125	148.151367
625.356445	174.149399
624.133789	208.770828
622.911133	74.151024
621.688477	333.844727
620.464844	60.146553
619.241211	-50.631176
618.017578	52.779472
616.793945	100.533890
615.569336	111.928856
614.344727	-141.935364
613.120117	-61.979321
611.894531	332.319641
610.668945	87.208321
609.443359	23.909941
608.216797	67.500023
606.991211	-76.939674
605.764648	28.599493
604.537109	-139.264984
