# Supplementary material for: Raman spectroscopy accurately differentiates mucosal healing from non-healing and biochemical changes following biological therapy in inflammatory bowel disease
Source: PLoS One. 2021 Jun 2;16(6):e0252210. doi: 10.1371/journal.pone.0252210 (PMC8172032; doi:10.1371/journal.pone.0252210)
Supplement: S5 Dataset — (ZIP) [file pone.0252210.s007.zip › CD Active inflammation/OC025-1 post treatment_base sub CR removed_86__X_11679.9__Y_10060.8__Z_2060.82__Time_977.txt]

1714.774414	43.219379
1713.797852	36.974964
1712.820313	-77.524597
1711.843750	-87.507050
1710.866211	20.339014
1709.888672	-94.422859
1708.911133	-48.406727
1707.933594	-2.446114
1706.955078	-2.077805
1705.976563	86.676277
1704.998047	-14.664864
1704.019531	44.702759
1703.040039	112.126083
1702.061523	86.001282
1701.082031	59.982716
1700.101563	189.199615
1699.122070	126.032997
1698.141602	290.257599
1697.161133	163.296799
1696.180664	303.788788
1695.200195	436.424744
1694.218750	395.618896
1693.238281	483.268555
1692.256836	589.804138
1691.274414	496.378204
1690.292969	614.098389
1689.310547	678.687866
1688.328125	604.869507
1687.345703	774.051941
1686.363281	644.908386
1685.379883	886.612549
1684.396484	910.049927
1683.413086	947.150696
1682.429688	957.959961
1681.445313	1022.369446
1680.461914	991.300476
1679.477539	1226.774414
1678.493164	1191.094727
1677.507813	1102.592285
1676.523438	1293.830566
1675.538086	1426.858154
1674.552734	1445.901855
1673.566406	1656.709595
1672.581055	1633.982544
1671.594727	1840.155273
1670.608398	1852.732910
1669.622070	1748.863281
1668.634766	1945.471680
1667.648438	2052.165039
1666.661133	2055.705322
1665.673828	2104.765625
1664.685547	2207.260986
1663.698242	2294.223145
1662.709961	2209.191162
1661.721680	2503.706055
1660.733398	2361.175781
1659.744141	2457.592773
1658.755859	2260.314209
1657.766602	2373.411621
1656.777344	2277.660400
1655.787109	2158.513428
1654.797852	2074.232422
1653.807617	2082.993896
1652.817383	1959.851807
1651.827148	1731.342041
1650.835938	1458.348877
1649.844727	1429.100586
1648.853516	1238.989624
1647.862305	1141.829346
1646.871094	1103.204346
1645.878906	1051.740601
1644.886719	810.495300
1643.894531	833.754517
1642.902344	749.109375
1641.910156	691.232849
1640.916992	472.745667
1639.923828	402.418915
1638.930664	350.906647
1637.936523	465.860931
1636.943359	275.249939
1635.949219	251.081802
1634.955078	153.433060
1633.960938	135.158524
1632.965820	82.930801
1631.970703	86.307732
1630.975586	42.561378
1629.980469	-35.122665
1628.985352	-38.824497
1627.989258	-71.217209
1626.993164	-121.765579
1625.997070	-103.672394
1625.000977	-182.647812
1624.003906	-48.420799
1623.007813	46.537922
1622.010742	20.788826
1621.012695	18.900593
1620.015625	135.405624
1619.017578	68.227348
1618.020508	135.158142
1617.021484	183.864944
1616.023438	156.610870
1615.025391	69.183136
1614.026367	50.153790
1613.027344	-31.663231
1612.028320	62.372929
1611.028320	151.261993
1610.029297	33.183666
1609.029297	221.858978
1608.029297	229.801010
1607.028320	7.360146
1606.028320	300.980438
1605.027344	112.846313
1604.026367	74.076530
1603.025391	-19.552982
1602.023438	91.009453
1601.022461	31.558863
1600.020508	-14.726151
1599.018555	-220.432541
1598.016602	0.090897
1597.013672	-4.199357
1596.010742	-24.132420
1595.007813	47.403057
1594.004883	-79.569893
1593.001953	15.482596
1591.998047	-67.019699
1590.994141	-26.808514
1589.990234	-114.486496
1588.986328	77.024445
1587.981445	140.629211
1586.976563	138.988968
1585.971680	139.929581
1584.966797	307.667664
1583.961914	251.165482
1582.956055	165.986893
1581.950195	263.148071
1580.944336	209.154541
1579.938477	306.151062
1578.931641	257.258240
1577.924805	296.811615
1576.917969	357.091522
1575.911133	313.199158
1574.904297	245.832458
1573.896484	181.010025
1572.888672	331.920807
1571.880859	194.133194
1570.873047	139.466614
1569.864258	256.208191
1568.855469	180.556442
1567.846680	151.571320
1566.837891	244.521378
1565.829102	142.604507
1564.819336	188.551559
1563.809570	60.487411
1562.799805	59.469578
1561.790039	32.376503
1560.779297	82.955048
1559.768555	138.552658
1558.757813	170.650101
1557.747070	288.106201
1556.736328	203.257446
1555.724609	208.957367
1554.712891	222.265564
1553.701172	230.226807
1552.689453	382.993896
1551.676758	318.116394
1550.664063	258.272156
1549.651367	257.786102
1548.638672	262.299225
1547.625977	88.198685
1546.612305	149.272507
1545.598633	119.668098
1544.584961	275.968201
1543.571289	83.203476
1542.556641	104.745605
1541.541992	115.760155
1540.527344	51.699417
1539.512695	33.945000
1538.498047	10.844904
1537.482422	-100.175400
1536.466797	-61.705814
1535.451172	-38.923450
1534.434570	79.068077
1533.418945	39.540562
1532.402344	-2.747150
1531.385742	145.496307
1530.369141	28.086449
1529.351563	-48.257568
1528.334961	-39.772854
1527.317383	89.528946
1526.299805	131.046036
1525.281250	82.256920
1524.263672	179.971268
1523.245117	40.746567
1522.226563	-13.735154
1521.208008	111.623161
1520.188477	72.173508
1519.168945	-3.445734
1518.150391	162.354874
1517.129883	137.736389
1516.110352	56.421555
1515.089844	67.400055
1514.070313	-14.257047
1513.049805	86.195686
1512.028320	9.302733
1511.007813	-90.839119
1509.986328	-67.987755
1508.964844	57.265900
1507.943359	-38.271145
1506.921875	-131.391907
1505.899414	-114.440262
1504.876953	-46.423649
1503.854492	39.316280
1502.832031	-115.969772
1501.808594	-56.235500
1500.786133	-35.107971
1499.762695	-144.741959
1498.739258	-131.644974
1497.714844	-75.232544
1496.691406	57.747242
1495.666992	67.709816
1494.642578	128.648071
1493.617188	76.882851
1492.592773	145.131912
1491.567383	248.960526
1490.541992	74.067482
1489.516602	218.424393
1488.491211	342.131805
1487.464844	396.676514
1486.438477	354.032501
1485.412109	390.385864
1484.385742	549.070740
1483.358398	618.235718
1482.331055	582.644958
1481.303711	536.730835
1480.276367	595.240784
1479.249023	699.478760
1478.220703	696.486938
1477.192383	708.657837
1476.164063	789.483521
1475.135742	982.223267
1474.106445	1019.413025
1473.077148	1084.476563
1472.047852	1218.125366
1471.018555	1506.843018
1469.989258	1561.252930
1468.958984	1534.121826
1467.928711	1562.851563
1466.898438	1741.489868
1465.868164	1808.101563
1464.836914	2085.533203
1463.805664	2207.752197
1462.774414	2329.832764
1461.743164	2416.218262
1460.710938	2560.881104
1459.679688	2314.427979
1458.647461	2420.824707
1457.615234	2511.877930
1456.582031	2739.823730
1455.549805	2640.384033
1454.516602	2680.402588
1453.483398	2890.233643
1452.449219	2902.169189
1451.416016	2926.733887
1450.381836	2908.148193
1449.347656	2899.659180
1448.313477	2898.730225
1447.279297	2743.287109
1446.244141	3051.189697
1445.208984	2817.228516
1444.173828	2917.398926
1443.138672	2787.250488
1442.102539	2715.303467
1441.066406	2529.555908
1440.030273	2503.174316
1438.994141	2302.353271
1437.958008	2286.117920
1436.920898	2055.074707
1435.883789	2038.874756
1434.846680	1830.712158
1433.808594	1688.287109
1432.771484	1429.800415
1431.733398	1307.730347
1430.695313	1216.009521
1429.657227	942.672058
1428.618164	833.429565
1427.579102	668.767578
1426.540039	751.315918
1425.500977	596.877502
1424.461914	732.393677
1423.421875	630.994629
1422.381836	534.713745
1421.341797	357.908051
1420.301758	551.417786
1419.260742	420.078644
1418.219727	480.155853
1417.178711	333.885132
1416.137695	298.443085
1415.096680	328.479340
1414.054688	247.883026
1413.012695	13.993182
1411.970703	14.073676
1410.928711	245.463043
1409.885742	102.378159
1408.842773	152.883759
1407.799805	92.918884
1406.756836	15.477195
1405.712891	-6.626099
1404.668945	-129.048859
1403.625000	42.304543
1402.581055	35.518463
1401.537109	61.436993
1400.492188	-2.868556
1399.447266	55.818848
1398.402344	59.422764
1397.357422	10.486351
1396.311523	172.161240
1395.265625	-72.009903
1394.219727	-103.055809
1393.173828	-53.842178
1392.126953	-24.582354
1391.081055	-80.324722
1390.034180	81.797523
1388.986328	33.768478
1387.939453	-61.643654
1386.891602	18.171652
1385.843750	100.574097
1384.795898	43.059475
1383.748047	-89.292000
1382.699219	-89.025536
1381.651367	23.808029
1380.602539	64.272537
1379.552734	-7.541833
1378.503906	3.211629
1377.454102	-48.323994
1376.404297	30.077192
1375.354492	1.286065
1374.303711	89.885048
1373.253906	28.944921
1372.203125	85.361305
1371.152344	59.622402
1370.100586	-23.299839
1369.049805	108.277374
1367.998047	-76.482834
1366.946289	110.130661
1365.894531	164.818390
1364.841797	12.963909
1363.789063	43.043388
1362.736328	-71.090904
1361.683594	305.158356
1360.630859	211.218048
1359.577148	259.230988
1358.523438	309.861389
1357.469727	246.261581
1356.415039	232.546341
1355.361328	345.733551
1354.306641	337.278503
1353.251953	376.176941
1352.197266	358.093719
1351.141602	454.379913
1350.085938	751.850098
1349.030273	739.120605
1347.974609	711.664612
1346.918945	872.911743
1345.862305	912.709900
1344.805664	967.524353
1343.749023	1141.469360
1342.691406	1134.552612
1341.634766	1177.360840
1340.577148	1274.806519
1339.519531	1298.055542
1338.460938	1395.739380
1337.403320	1114.724731
1336.344727	1234.994141
1335.286133	1246.472168
1334.226563	1277.890015
1333.167969	1190.710693
1332.108398	1281.791626
1331.048828	1293.859009
1329.989258	1172.576660
1328.928711	1120.700806
1327.869141	1165.373291
1326.808594	1143.469116
1325.748047	988.342834
1324.686523	991.476990
1323.625977	1125.614380
1322.564453	1082.112671
1321.502930	1221.399170
1320.440430	1318.823486
1319.378906	1125.269165
1318.316406	1294.482056
1317.253906	1042.123169
1316.190430	1305.240601
1315.127930	1299.737549
1314.064453	1188.416626
1313.000977	1207.853271
1311.937500	1185.546021
1310.873047	1178.158569
1309.809570	1067.505859
1308.745117	1284.406494
1307.679688	1188.808350
1306.615234	1169.654297
1305.549805	1155.557251
1304.484375	1360.471924
1303.418945	1199.067261
1302.353516	1175.518433
1301.287109	1243.038086
1300.220703	1273.792725
1299.154297	1176.909912
1298.087891	1168.606323
1297.020508	1219.357910
1295.954102	1110.625610
1294.886719	911.239014
1293.818359	1031.065308
1292.750977	991.477356
1291.682617	925.033936
1290.614258	1030.390625
1289.545898	741.065186
1288.476563	871.138245
1287.407227	765.984924
1286.338867	861.891541
1285.268555	857.421021
1284.199219	750.182678
1283.128906	699.404968
1282.058594	822.552673
1280.988281	818.465088
1279.917969	853.618652
1278.846680	1016.060120
1277.775391	848.316772
1276.704102	979.063416
1275.632813	860.459412
1274.560547	871.535645
1273.488281	1063.520752
1272.416016	1228.619263
1271.343750	1010.214172
1270.270508	1353.672852
1269.197266	1123.266724
1268.124023	1271.395020
1267.050781	1307.255737
1265.977539	1291.920166
1264.903320	1374.232178
1263.829102	1319.983887
1262.753906	1217.047974
1261.679688	1265.353882
1260.604492	1308.816284
1259.529297	1354.744019
1258.454102	1247.212036
1257.378906	1210.406128
1256.302734	1222.364502
1255.226563	1217.312988
1254.150391	1392.424927
1253.073242	1265.732666
1251.997070	1382.429321
1250.919922	1406.671509
1249.841797	1151.257690
1248.764648	1207.201294
1247.686523	1292.317261
1246.608398	1102.785034
1245.530273	1132.039063
1244.452148	1248.750244
1243.373047	1178.413330
1242.293945	1253.812500
1241.214844	1062.142090
1240.135742	1173.956543
1239.055664	1147.413818
1237.975586	965.616699
1236.895508	1021.602478
1235.815430	1060.586792
1234.734375	1055.913574
1233.654297	939.731140
1232.573242	835.713013
1231.491211	845.608337
1230.410156	891.817200
1229.328125	887.137390
1228.246094	962.343872
1227.163086	812.375671
1226.081055	737.474304
1224.998047	747.273926
1223.915039	551.420654
1222.832031	568.459839
1221.748047	643.498535
1220.664063	532.325928
1219.580078	474.341949
1218.496094	387.351227
1217.412109	324.520782
1216.327148	377.618225
1215.242188	425.821259
1214.157227	254.261261
1213.071289	553.412842
1211.985352	480.752655
1210.899414	545.597229
1209.813477	723.731506
1208.727539	617.167175
1207.640625	821.623535
1206.553711	731.851379
1205.466797	642.060486
1204.378906	487.198822
1203.291016	549.144592
1202.203125	440.006439
1201.115234	342.891693
1200.027344	257.789490
1198.938477	49.916668
1197.849609	58.624962
1196.760742	48.013451
1195.670898	114.300354
1194.582031	209.336288
1193.492188	59.042545
1192.401367	-40.785091
1191.311523	41.977917
1190.220703	-55.557514
1189.129883	-88.278671
1188.039063	-22.612103
1186.947266	-108.309166
1185.856445	-35.635551
1184.764648	24.921913
1183.671875	-89.776817
1182.580078	4.171094
1181.487305	42.830688
1180.394531	47.815044
1179.301758	115.029411
1178.208984	162.947418
1177.115234	181.999405
1176.021484	208.133408
1174.927734	159.917374
1173.833008	233.740005
1172.738281	235.615585
1171.643555	100.973022
1170.548828	198.390213
1169.454102	34.909428
1168.358398	29.253542
1167.262695	143.055634
1166.166992	132.391754
1165.070313	9.295665
1163.973633	27.133728
1162.876953	18.580744
1161.780273	38.587440
1160.683594	340.255463
1159.585938	183.302338
1158.488281	245.904160
1157.389648	458.707581
1156.291992	356.386108
1155.193359	306.477478
1154.094727	289.869659
1152.996094	173.026398
1151.896484	194.376251
1150.796875	156.031296
1149.697266	229.574463
1148.597656	26.662508
1147.498047	-45.285606
1146.397461	-19.693167
1145.296875	-48.969917
1144.195313	0.191212
1143.094727	-15.018870
1141.993164	22.001114
1140.891602	189.698395
1139.789063	-42.243736
1138.687500	-29.339512
1137.584961	30.981951
1136.482422	133.937927
1135.379883	184.477600
1134.276367	261.010498
1133.172852	311.283173
1132.069336	425.523132
1130.964844	456.534363
1129.861328	807.764343
1128.756836	741.200317
1127.652344	890.393982
1126.546875	871.055786
1125.442383	882.446228
1124.336914	851.062988
1123.230469	739.022461
1122.125000	750.128052
1121.018555	718.491394
1119.912109	558.898132
1118.805664	581.574829
1117.699219	540.236694
1116.591797	565.076782
1115.484375	275.152008
1114.376953	564.766296
1113.268555	492.341309
1112.160156	665.737732
1111.051758	465.500153
1109.943359	742.621521
1108.833984	556.450134
1107.725586	788.369141
1106.616211	876.036926
1105.505859	784.139587
1104.396484	1086.401733
1103.286133	1003.771179
1102.175781	1010.754211
1101.064453	1015.290100
1099.954102	1000.884277
1098.842773	918.027832
1097.731445	1139.215454
1096.619141	1136.338135
1095.507813	1032.079956
1094.395508	1095.041138
1093.282227	1110.797729
1092.169922	980.503784
1091.056641	1038.517212
1089.943359	976.412964
1088.830078	1154.271484
1087.716797	1056.759399
1086.602539	1027.430542
1085.488281	866.384033
1084.373047	968.634460
1083.258789	889.823059
1082.143555	895.577759
1081.028320	913.024353
1079.913086	845.864990
1078.796875	964.180054
1077.680664	908.679443
1076.564453	634.891541
1075.448242	734.272339
1074.331055	645.890015
1073.213867	606.763306
1072.096680	609.826355
1070.979492	448.754456
1069.861328	355.687561
1068.743164	590.683105
1067.625000	366.380402
1066.505859	521.573547
1065.386719	763.310913
1064.267578	590.550110
1063.148438	710.413452
1062.029297	549.407837
1060.909180	556.894287
1059.789063	395.964233
1058.667969	520.370300
1057.547852	294.044830
1056.426758	483.845428
1055.305664	337.064728
1054.183594	332.850891
1053.062500	230.547882
1051.940430	165.650055
1050.818359	315.566772
1049.695313	276.357880
1048.572266	295.513336
1047.449219	356.663666
1046.326172	242.867737
1045.203125	339.008545
1044.079102	421.127930
1042.955078	197.893997
1041.830078	242.759247
1040.706055	234.049774
1039.581055	202.072769
1038.456055	130.551895
1037.331055	364.076233
1036.205078	506.743866
1035.079102	405.042603
1033.953125	403.464294
1032.826172	399.593964
1031.700195	560.876282
1030.573242	577.979370
1029.445313	427.763184
1028.318359	400.830444
1027.190430	155.569077
1026.062500	56.804352
1024.934570	120.691132
1023.805664	-17.383017
1022.676758	-88.023178
1021.547852	17.791685
1020.418945	-82.861725
1019.289063	-69.755341
1018.159180	-68.183014
1017.029297	7.645285
1015.898438	231.846436
1014.767578	240.505264
1013.636719	242.283813
1012.505859	274.248871
1011.375000	343.328094
1010.243164	623.129822
1009.111328	641.330688
1007.978516	627.205627
1006.846680	869.979736
1005.713867	1249.190918
1004.581055	2120.868896
1003.447266	2758.722900
1002.313477	2797.723633
1001.179688	2127.369629
1000.045898	1304.944336
998.912109	799.438538
997.777344	578.299072
996.642578	391.994476
995.506836	222.032272
994.372070	33.796947
993.236328	187.198120
992.100586	158.418655
990.963867	106.698273
989.828125	186.526077
988.691406	-10.164762
987.553711	7.653223
986.416992	-22.800116
985.279297	15.972381
984.141602	193.009613
983.003906	56.979229
981.865234	153.600021
980.726563	43.193172
979.587891	89.400856
978.448242	66.705254
977.309570	115.432182
976.169922	17.123646
975.030273	155.727585
973.889648	163.411041
972.749023	42.565514
971.608398	121.730339
970.467773	161.950684
969.326172	151.774765
968.184570	217.477249
967.042969	90.527008
965.901367	76.182938
964.758789	82.619980
963.616211	167.152740
962.473633	201.344650
961.330078	201.275192
960.186523	309.039764
959.042969	293.180634
957.899414	130.880264
956.754883	266.473297
955.610352	218.995407
954.465820	199.142532
953.321289	213.760025
952.175781	166.741440
951.030273	220.518250
949.884766	441.330719
948.738281	310.122375
947.591797	224.824783
946.445313	141.990494
945.298828	290.065155
944.151367	237.223557
943.003906	223.362900
941.856445	472.175232
940.708008	456.260437
939.559570	346.937042
938.411133	589.114746
937.262695	443.594391
936.113281	387.207489
934.964844	490.555481
933.814453	450.411346
932.665039	303.326447
931.514648	436.644165
930.364258	260.294556
929.213867	284.533142
928.062500	295.236450
926.912109	235.511337
925.759766	433.064453
924.608398	218.911346
923.456055	182.384888
922.303711	116.444817
921.151367	127.951874
919.999023	-24.052126
918.845703	26.363588
917.692383	47.348591
916.539063	7.127697
915.384766	123.717789
914.230469	13.374453
913.076172	7.597292
911.920898	-20.744101
910.766602	-101.132843
909.611328	-56.633011
908.455078	-193.420151
907.299805	-148.693420
906.143555	-97.073555
904.987305	-72.557510
903.830078	-2.637121
902.673828	3.941693
901.516602	119.303398
900.359375	-113.874657
899.201172	3.932002
898.042969	40.333096
896.884766	103.957596
895.726563	120.158096
894.567383	174.885025
893.408203	75.974236
892.249023	282.275269
891.088867	251.348068
889.929688	184.375793
888.769531	33.971088
887.608398	274.303925
886.448242	173.768356
885.287109	314.821625
884.125977	49.789486
882.963867	55.628147
881.801758	158.501083
880.639648	214.050583
879.477539	215.546310
878.315430	286.961578
877.152344	146.641418
875.989258	265.467682
874.825195	404.568665
873.661133	257.746979
872.497070	117.800049
871.333008	153.487167
870.168945	308.439240
869.003906	83.264656
867.838867	251.748672
866.672852	148.182327
865.506836	208.776077
864.340820	251.400986
863.174805	204.180542
862.008789	267.065887
860.841797	273.821808
859.674805	491.621429
858.506836	480.423920
857.339844	404.176056
856.171875	527.643921
855.003906	673.497559
853.834961	565.931030
852.666016	682.597473
851.497070	691.642212
850.328125	664.839172
849.158203	492.452759
847.988281	409.733673
846.818359	365.116913
845.647461	309.332703
844.477539	181.946960
843.306641	358.915253
842.134766	323.288391
840.963867	269.767059
839.791992	187.197525
838.619141	129.244797
837.447266	319.356842
836.274414	328.386688
835.101563	330.686768
833.928711	337.425232
832.754883	513.823059
831.581055	377.602905
830.407227	540.453003
829.232422	513.552856
828.058594	428.625397
826.883789	401.686401
825.708008	450.528168
824.533203	349.953064
823.357422	318.467987
822.181641	188.920700
821.004883	186.352371
819.828125	105.792587
818.651367	201.097839
817.474609	287.398621
816.296875	204.484085
815.119141	45.906612
813.941406	140.906189
812.763672	73.466011
811.584961	199.416199
810.406250	40.738739
809.226563	53.178776
808.047852	-74.424141
806.868164	64.497559
805.688477	-47.642582
804.507813	-22.156088
803.327148	-56.683876
802.146484	-89.053825
800.965820	47.116676
799.784180	38.982861
798.603516	15.245109
797.420898	-121.612686
796.239258	3.035960
795.056641	69.936073
793.874023	-20.566902
792.691406	-18.091885
791.507813	-71.055016
790.324219	-24.461529
789.140625	77.352577
787.956055	190.098557
786.772461	293.849487
785.586914	282.466614
784.402344	359.439575
783.216797	363.341705
782.032227	473.230804
780.845703	527.748291
779.660156	392.169647
778.473633	283.071289
777.287109	213.677567
776.100586	305.371521
774.913086	244.657806
773.725586	122.104004
772.538086	1.724688
771.349609	130.524033
770.161133	111.449448
768.972656	154.017212
767.784180	90.695320
766.594727	137.484512
765.405273	241.438263
764.215820	279.190338
763.026367	279.411652
761.835938	310.370514
760.645508	325.828064
759.454102	431.407593
758.262695	673.235718
757.072266	543.216248
755.879883	558.295105
754.688477	590.873596
753.496094	482.720856
752.303711	332.803162
751.110352	341.038727
749.917969	371.159088
748.724609	462.674530
747.530273	341.171265
746.336914	318.409637
745.142578	310.957886
743.948242	288.096527
742.752930	19.584232
741.558594	321.164459
740.363281	287.194366
739.166992	165.536957
737.971680	252.017151
736.775391	132.521790
735.579102	113.770554
734.381836	202.265411
733.185547	207.504120
731.988281	354.943756
730.790039	338.201569
729.592773	435.170746
728.394531	245.607498
727.196289	399.343384
725.997070	666.643188
724.797852	435.574799
723.598633	482.052216
722.399414	262.026062
721.199219	448.252319
719.999023	514.310303
718.798828	543.227783
717.598633	425.927673
716.397461	577.021851
715.196289	398.703979
713.994141	357.854126
712.792969	301.770599
711.590820	154.185760
710.388672	172.292145
709.185547	201.302307
707.982422	62.611889
706.779297	78.613289
705.576172	-46.871925
704.372070	32.321842
703.167969	72.342918
701.963867	73.220726
700.759766	252.481201
699.554688	-16.238026
698.349609	93.475670
697.143555	-5.465741
695.938477	21.712854
694.732422	-9.726601
693.525391	-62.818134
692.319336	-85.435104
691.112305	-116.669182
689.905273	-71.869453
688.697266	81.462479
687.490234	-16.867908
686.282227	-80.388519
685.073242	-59.249996
683.865234	-103.097351
682.656250	-60.165211
681.447266	62.983498
680.237305	-99.816238
679.028320	14.748418
677.818359	-33.073689
676.607422	23.104994
675.397461	29.537735
674.186523	116.094566
672.975586	-30.965616
671.763672	-61.102570
670.551758	-30.622004
669.339844	133.933685
668.127930	112.595070
666.915039	141.020493
665.703125	-40.070030
664.489258	57.590580
663.276367	88.307228
662.062500	67.241653
660.848633	-1.262482
659.634766	57.606602
658.419922	-32.376919
657.205078	89.067780
655.990234	119.906006
654.775391	-36.817287
653.559570	2.669344
652.343750	3.345038
651.126953	81.565201
649.911133	-111.656769
648.694336	22.486498
647.477539	76.872948
646.259766	159.167221
645.041992	174.656357
643.824219	258.908813
642.606445	327.982208
641.387695	289.414490
640.168945	177.660736
638.950195	104.523224
637.730469	-0.948328
636.511719	71.786263
635.291016	-10.322009
634.071289	62.029591
632.850586	-71.952614
631.629883	53.616657
630.409180	13.654957
629.188477	-144.545517
627.966797	-157.100464
626.745117	55.209103
625.522461	136.316895
624.300781	86.288818
623.078125	72.339211
621.854492	274.381714
620.631836	291.696838
619.408203	220.749374
618.184570	-51.900497
616.960938	17.536972
615.736328	20.056154
614.511719	54.089012
613.287109	-87.902840
612.061523	17.588955
610.835938	-20.897997
609.610352	27.553177
608.384766	-29.491037
607.158203	87.885757
605.931641	-92.545570
604.705078	5.985882
