# Supplementary material for: Raman spectroscopy accurately differentiates mucosal healing from non-healing and biochemical changes following biological therapy in inflammatory bowel disease
Source: PLoS One. 2021 Jun 2;16(6):e0252210. doi: 10.1371/journal.pone.0252210 (PMC8172032; doi:10.1371/journal.pone.0252210)
Supplement: S5 Dataset — (ZIP) [file pone.0252210.s007.zip › CD Active inflammation/OC042-1 pre treatment_sub base cr removed_3__X_-19021.7__Y_75094.5__Z_1034.33__Time_34.txt]

1714.774414	264.105408
1713.797852	298.457153
1712.820313	-144.521973
1711.843750	-0.968901
1710.866211	-102.644066
1709.888672	-200.000488
1708.911133	269.690674
1707.933594	467.451050
1706.955078	-158.443588
1705.976563	216.351151
1704.998047	22.207968
1704.019531	-215.859955
1703.040039	-385.543976
1702.061523	-486.702057
1701.082031	58.177464
1700.101563	21.139042
1699.122070	-169.454041
1698.141602	173.277710
1697.161133	-108.136925
1696.180664	39.435478
1695.200195	-22.758471
1694.218750	-377.468597
1693.238281	-191.274567
1692.256836	308.355927
1691.274414	221.790421
1690.292969	-106.219017
1689.310547	-296.886292
1688.328125	-382.242157
1687.345703	248.248688
1686.363281	402.438049
1685.379883	165.833099
1684.396484	130.327789
1683.413086	82.637138
1682.429688	368.999634
1681.445313	650.915283
1680.461914	164.440552
1679.477539	416.447479
1678.493164	46.667011
1677.507813	638.435547
1676.523438	720.293396
1675.538086	712.605469
1674.552734	604.840881
1673.566406	782.414368
1672.581055	1107.053955
1671.594727	1296.882324
1670.608398	932.333984
1669.622070	1301.796265
1668.634766	917.813965
1667.648438	1179.953979
1666.661133	994.199829
1665.673828	1265.708618
1664.685547	1039.086914
1663.698242	1590.477539
1662.709961	1071.054810
1661.721680	1135.812378
1660.733398	1543.154297
1659.744141	1362.679932
1658.755859	1715.517456
1657.766602	1454.305908
1656.777344	1175.313110
1655.787109	1524.469849
1654.797852	1283.868286
1653.807617	739.582520
1652.817383	1511.050659
1651.827148	1055.373169
1650.835938	782.866882
1649.844727	492.499664
1648.853516	1286.567871
1647.862305	666.863892
1646.871094	423.110229
1645.878906	235.357391
1644.886719	140.571365
1643.894531	14.572633
1642.902344	-113.591568
1641.910156	112.376183
1640.916992	222.478546
1639.923828	-31.155895
1638.930664	-376.639404
1637.936523	-378.858337
1636.943359	96.495354
1635.949219	-274.195313
1634.955078	-40.943413
1633.960938	-368.688507
1632.965820	-161.334045
1631.970703	-338.299866
1630.975586	53.779766
1629.980469	224.805832
1628.985352	-196.172028
1627.989258	91.007332
1626.993164	-137.349777
1625.997070	-91.888481
1625.000977	-133.042801
1624.003906	-423.806366
1623.007813	-133.379745
1622.010742	-226.636169
1621.012695	-125.348335
1620.015625	175.677368
1619.017578	424.119873
1618.020508	-52.042206
1617.021484	-24.008327
1616.023438	-16.861883
1615.025391	302.573914
1614.026367	212.667740
1613.027344	164.812271
1612.028320	-504.416260
1611.028320	-557.312561
1610.029297	170.899109
1609.029297	-49.802017
1608.029297	421.215637
1607.028320	297.419952
1606.028320	-221.713562
1605.027344	175.631058
1604.026367	130.414230
1603.025391	-50.903412
1602.023438	-216.536789
1601.022461	93.955605
1600.020508	474.816132
1599.018555	-522.478149
1598.016602	211.096863
1597.013672	225.514297
1596.010742	-78.951241
1595.007813	-62.064190
1594.004883	-92.307587
1593.001953	-537.836121
1591.998047	-320.223145
1590.994141	-175.911438
1589.990234	101.288483
1588.986328	195.601532
1587.981445	94.060112
1586.976563	440.964630
1585.971680	-284.033691
1584.966797	234.528915
1583.961914	239.288391
1582.956055	329.824127
1581.950195	29.387297
1580.944336	-57.530289
1579.938477	318.903229
1578.931641	559.571960
1577.924805	-100.619286
1576.917969	582.028931
1575.911133	-169.330597
1574.904297	-226.076111
1573.896484	273.473267
1572.888672	42.005165
1571.880859	109.356575
1570.873047	-387.486908
1569.864258	-107.485123
1568.855469	-349.964783
1567.846680	355.403900
1566.837891	322.806335
1565.829102	193.939804
1564.819336	-423.093353
1563.809570	405.288116
1562.799805	478.113922
1561.790039	169.386612
1560.779297	5.731666
1559.768555	248.969986
1558.757813	-329.848633
1557.747070	-151.908646
1556.736328	336.632935
1555.724609	13.866085
1554.712891	229.695419
1553.701172	77.503380
1552.689453	217.664734
1551.676758	458.421417
1550.664063	2.745802
1549.651367	193.802048
1548.638672	32.758369
1547.625977	153.419785
1546.612305	330.621521
1545.598633	579.880493
1544.584961	454.056793
1543.571289	214.362122
1542.556641	408.463287
1541.541992	-64.090202
1540.527344	-48.660553
1539.512695	-178.039536
1538.498047	701.582703
1537.482422	272.239685
1536.466797	152.435516
1535.451172	-26.875105
1534.434570	342.899567
1533.418945	444.198090
1532.402344	944.717896
1531.385742	1006.675598
1530.369141	609.748840
1529.351563	248.778931
1528.334961	209.734116
1527.317383	1030.474365
1526.299805	1044.854248
1525.281250	708.917786
1524.263672	674.041199
1523.245117	517.997375
1522.226563	665.333374
1521.208008	586.094849
1520.188477	905.153259
1519.168945	696.915771
1518.150391	925.520752
1517.129883	858.240540
1516.110352	1027.191528
1515.089844	885.054443
1514.070313	416.737183
1513.049805	474.669891
1512.028320	252.574142
1511.007813	122.827415
1509.986328	344.402252
1508.964844	29.610292
1507.943359	561.076050
1506.921875	-156.497864
1505.899414	-235.690445
1504.876953	-51.033089
1503.854492	-286.830811
1502.832031	-422.763641
1501.808594	-494.813232
1500.786133	19.475079
1499.762695	-628.947815
1498.739258	-204.768570
1497.714844	-67.566895
1496.691406	-398.703491
1495.666992	-747.782898
1494.642578	-508.635803
1493.617188	-418.060852
1492.592773	-465.621094
1491.567383	-283.312256
1490.541992	123.672089
1489.516602	-108.281296
1488.491211	252.312012
1487.464844	224.461624
1486.438477	-86.849876
1485.412109	-137.766922
1484.385742	102.175415
1483.358398	-204.114960
1482.331055	150.321350
1481.303711	35.269634
1480.276367	603.546448
1479.249023	246.147919
1478.220703	895.505310
1477.192383	701.109436
1476.164063	659.597229
1475.135742	1081.613281
1474.106445	759.768372
1473.077148	903.936279
1472.047852	1210.917969
1471.018555	1095.279785
1469.989258	1244.283691
1468.958984	1685.665405
1467.928711	1597.853271
1466.898438	1754.163818
1465.868164	2263.749512
1464.836914	1957.197510
1463.805664	2169.147217
1462.774414	2264.149414
1461.743164	2305.770508
1460.710938	2314.308838
1459.679688	2208.663574
1458.647461	2455.857178
1457.615234	2690.270996
1456.582031	1952.773682
1455.549805	2205.006348
1454.516602	2809.624268
1453.483398	2825.758789
1452.449219	2606.098877
1451.416016	2875.800781
1450.381836	3016.137451
1449.347656	2981.653320
1448.313477	2840.852539
1447.279297	3280.089600
1446.244141	3152.007324
1445.208984	2702.564209
1444.173828	2924.028809
1443.138672	2535.685791
1442.102539	3116.397217
1441.066406	2573.995117
1440.030273	2770.256836
1438.994141	2460.904053
1437.958008	2242.760254
1436.920898	2014.640625
1435.883789	2117.666016
1434.846680	1634.738159
1433.808594	1424.797241
1432.771484	1401.948364
1431.733398	1187.303467
1430.695313	1139.428223
1429.657227	1581.184814
1428.618164	716.076538
1427.579102	396.230865
1426.540039	255.666199
1425.500977	-116.646065
1424.461914	50.718563
1423.421875	235.716843
1422.381836	289.756744
1421.341797	-21.331137
1420.301758	448.541534
1419.260742	-154.293045
1418.219727	343.314484
1417.178711	-82.789864
1416.137695	50.028934
1415.096680	-194.406647
1414.054688	74.439255
1413.012695	152.214966
1411.970703	144.633408
1410.928711	-53.819073
1409.885742	-20.879568
1408.842773	-65.689713
1407.799805	246.377289
1406.756836	-320.504974
1405.712891	139.895721
1404.668945	351.741486
1403.625000	-349.872375
1402.581055	78.125984
1401.537109	-118.551010
1400.492188	-159.514282
1399.447266	401.537720
1398.402344	54.973511
1397.357422	-78.213478
1396.311523	402.749207
1395.265625	317.458984
1394.219727	227.377960
1393.173828	24.827429
1392.126953	398.369476
1391.081055	-219.312302
1390.034180	542.421021
1388.986328	-319.968262
1387.939453	461.842773
1386.891602	-164.670029
1385.843750	-458.145813
1384.795898	-53.794979
1383.748047	-501.765381
1382.699219	-409.610809
1381.651367	-57.425209
1380.602539	107.417824
1379.552734	-47.330776
1378.503906	-374.055389
1377.454102	-550.706665
1376.404297	71.550484
1375.354492	229.622406
1374.303711	-258.348175
1373.253906	-184.685410
1372.203125	-158.275726
1371.152344	-174.074341
1370.100586	278.890198
1369.049805	248.440262
1367.998047	43.761253
1366.946289	80.982819
1365.894531	-292.536011
1364.841797	317.755096
1363.789063	278.266327
1362.736328	214.098679
1361.683594	182.493835
1360.630859	292.904327
1359.577148	77.592194
1358.523438	183.341339
1357.469727	289.236938
1356.415039	636.330627
1355.361328	98.837242
1354.306641	-105.349983
1353.251953	-31.057831
1352.197266	547.525208
1351.141602	194.920334
1350.085938	450.831238
1349.030273	858.202148
1347.974609	44.797558
1346.918945	628.585022
1345.862305	778.227051
1344.805664	751.926270
1343.749023	1033.228149
1342.691406	1121.217529
1341.634766	1439.838135
1340.577148	1674.229736
1339.519531	1906.218872
1338.460938	1234.336060
1337.403320	1701.875122
1336.344727	1194.039551
1335.286133	1641.889282
1334.226563	1055.408813
1333.167969	1211.515137
1332.108398	1298.436523
1331.048828	1467.083740
1329.989258	913.939331
1328.928711	1233.644653
1327.869141	661.341309
1326.808594	1008.454651
1325.748047	730.652100
1324.686523	969.208313
1323.625977	1160.943237
1322.564453	631.923950
1321.502930	1176.817017
1320.440430	1790.655640
1319.378906	833.062927
1318.316406	1205.302490
1317.253906	1478.891724
1316.190430	1910.239258
1315.127930	1437.037231
1314.064453	1405.214478
1313.000977	1590.334473
1311.937500	1300.129517
1310.873047	2029.625977
1309.809570	1552.592529
1308.745117	1275.232666
1307.679688	2058.731934
1306.615234	1803.764771
1305.549805	1797.425781
1304.484375	1405.097778
1303.418945	1802.317383
1302.353516	1990.519775
1301.287109	1778.107178
1300.220703	1769.836914
1299.154297	2012.253296
1298.087891	1424.494629
1297.020508	1775.080688
1295.954102	1435.785034
1294.886719	1123.696533
1293.818359	1835.086548
1292.750977	1839.712158
1291.682617	1729.100708
1290.614258	1388.101929
1289.545898	1304.768188
1288.476563	1549.987061
1287.407227	1052.600464
1286.338867	1369.004517
1285.268555	1293.328857
1284.199219	1291.259155
1283.128906	1365.128662
1282.058594	1230.950562
1280.988281	1143.386597
1279.917969	923.785583
1278.846680	1007.661133
1277.775391	1685.916748
1276.704102	1520.260986
1275.632813	1618.777100
1274.560547	1458.166504
1273.488281	1395.418335
1272.416016	1481.772339
1271.343750	1389.812012
1270.270508	1664.223145
1269.197266	1870.182373
1268.124023	1756.296631
1267.050781	2120.836914
1265.977539	1836.206909
1264.903320	1234.553955
1263.829102	1162.444946
1262.753906	1222.026978
1261.679688	1613.178345
1260.604492	1087.703613
1259.529297	1420.224487
1258.454102	1552.840088
1257.378906	1071.602783
1256.302734	1739.957153
1255.226563	1064.094727
1254.150391	1498.482056
1253.073242	1626.024658
1251.997070	1490.764526
1250.919922	1761.748901
1249.841797	1942.600830
1248.764648	1462.041870
1247.686523	1766.838379
1246.608398	1019.127502
1245.530273	1282.547852
1244.452148	1888.354980
1243.373047	1918.236084
1242.293945	1025.359497
1241.214844	1310.270142
1240.135742	1158.145752
1239.055664	923.532776
1237.975586	1084.435669
1236.895508	587.915039
1235.815430	1430.180054
1234.734375	1020.988220
1233.654297	1411.858276
1232.573242	828.291199
1231.491211	1034.754272
1230.410156	1168.445923
1229.328125	992.015869
1228.246094	939.101624
1227.163086	803.828003
1226.081055	937.237793
1224.998047	608.355286
1223.915039	1252.045044
1222.832031	212.071350
1221.748047	548.332214
1220.664063	313.864197
1219.580078	1406.345703
1218.496094	893.783203
1217.412109	808.995789
1216.327148	987.428528
1215.242188	448.524536
1214.157227	781.337280
1213.071289	1019.772888
1211.985352	1390.766724
1210.899414	1069.091309
1209.813477	602.769104
1208.727539	249.924118
1207.640625	868.782654
1206.553711	684.600952
1205.466797	1074.003174
1204.378906	651.145325
1203.291016	86.276009
1202.203125	781.152405
1201.115234	209.133163
1200.027344	217.444275
1198.938477	360.429199
1197.849609	-237.842697
1196.760742	-325.926575
1195.670898	-308.252411
1194.582031	-391.633484
1193.492188	-100.046448
1192.401367	-440.827728
1191.311523	393.545776
1190.220703	-5.012129
1189.129883	-256.962585
1188.039063	141.897369
1186.947266	-194.190430
1185.856445	-974.241150
1184.764648	-376.583618
1183.671875	31.149281
1182.580078	-408.080627
1181.487305	-77.430435
1180.394531	-403.946381
1179.301758	-490.690826
1178.208984	-239.569733
1177.115234	116.744576
1176.021484	-13.450089
1174.927734	-38.293968
1173.833008	-357.748474
1172.738281	-42.765461
1171.643555	-82.219460
1170.548828	134.296341
1169.454102	632.923157
1168.358398	-88.550484
1167.262695	-51.786888
1166.166992	-677.308777
1165.070313	-956.101074
1163.973633	131.978821
1162.876953	705.861450
1161.780273	823.211792
1160.683594	692.093262
1159.585938	675.520935
1158.488281	200.614395
1157.389648	1093.177856
1156.291992	840.121765
1155.193359	742.131470
1154.094727	295.944214
1152.996094	-250.235733
1151.896484	533.794250
1150.796875	-303.087830
1149.697266	237.455215
1148.597656	-72.684570
1147.498047	295.978577
1146.397461	-249.891739
1145.296875	-31.471895
1144.195313	201.050201
1143.094727	-161.390396
1141.993164	-97.944412
1140.891602	315.024506
1139.789063	368.687927
1138.687500	80.004593
1137.584961	231.050354
1136.482422	-33.827255
1135.379883	119.467285
1134.276367	196.613419
1133.172852	340.177551
1132.069336	578.599060
1130.964844	166.534088
1129.861328	718.035583
1128.756836	355.882568
1127.652344	513.282349
1126.546875	929.023804
1125.442383	374.964935
1124.336914	951.666016
1123.230469	594.426086
1122.125000	509.806244
1121.018555	235.687210
1119.912109	477.917084
1118.805664	246.521530
1117.699219	98.073120
1116.591797	63.228359
1115.484375	416.405670
1114.376953	346.029236
1113.268555	50.990078
1112.160156	264.401947
1111.051758	68.806313
1109.943359	740.588379
1108.833984	-36.251278
1107.725586	774.629456
1106.616211	397.268433
1105.505859	329.355774
1104.396484	270.967773
1103.286133	257.439484
1102.175781	602.564209
1101.064453	-279.071106
1099.954102	525.945435
1098.842773	811.886841
1097.731445	348.140045
1096.619141	381.870392
1095.507813	670.114380
1094.395508	232.715805
1093.282227	648.068115
1092.169922	486.457550
1091.056641	47.157913
1089.943359	285.915192
1088.830078	505.794556
1087.716797	83.431435
1086.602539	61.109047
1085.488281	-224.481598
1084.373047	877.036621
1083.258789	121.487808
1082.143555	731.483032
1081.028320	284.166138
1079.913086	807.102295
1078.796875	414.114288
1077.680664	580.087952
1076.564453	267.299347
1075.448242	-47.608273
1074.331055	397.766510
1073.213867	151.144958
1072.096680	80.600014
1070.979492	99.274910
1069.861328	314.883972
1068.743164	314.929230
1067.625000	467.350800
1066.505859	568.261719
1065.386719	451.476257
1064.267578	751.559387
1063.148438	719.279236
1062.029297	-131.853745
1060.909180	210.609940
1059.789063	174.140045
1058.667969	-135.797989
1057.547852	239.552185
1056.426758	210.478439
1055.305664	218.949921
1054.183594	-737.317444
1053.062500	224.603348
1051.940430	280.165283
1050.818359	153.758728
1049.695313	-98.509247
1048.572266	326.212280
1047.449219	162.980270
1046.326172	9.320366
1045.203125	-300.351166
1044.079102	201.565552
1042.955078	244.240875
1041.830078	26.056250
1040.706055	180.919312
1039.581055	-113.674706
1038.456055	-601.235901
1037.331055	-636.746765
1036.205078	-246.145370
1035.079102	-118.497223
1033.953125	44.176140
1032.826172	-16.359930
1031.700195	-92.935204
1030.573242	-71.669128
1029.445313	184.510880
1028.318359	-772.226135
1027.190430	-520.264343
1026.062500	-628.241089
1024.934570	-659.342468
1023.805664	-1070.997192
1022.676758	-226.554276
1021.547852	-686.449951
1020.418945	-217.917160
1019.289063	-577.477844
1018.159180	-1022.466370
1017.029297	-604.592529
1015.898438	-749.963684
1014.767578	-121.071251
1013.636719	86.085838
1012.505859	-484.897614
1011.375000	-256.481537
1010.243164	-71.967888
1009.111328	38.611576
1007.978516	38.259907
1006.846680	1053.793945
1005.713867	1618.016113
1004.581055	2494.385498
1003.447266	2998.320313
1002.313477	2873.552246
1001.179688	1582.090088
1000.045898	1666.082642
998.912109	1001.897522
997.777344	95.757813
996.642578	90.660202
995.506836	62.687550
994.372070	228.815613
993.236328	39.780281
992.100586	296.225555
990.963867	472.055237
989.828125	440.555634
988.691406	148.823502
987.553711	124.742104
986.416992	57.150993
985.279297	793.655823
984.141602	-111.827904
983.003906	224.238480
981.865234	456.783417
980.726563	162.487228
979.587891	312.568054
978.448242	18.876680
977.309570	219.967529
976.169922	515.433533
975.030273	486.898895
973.889648	800.980652
972.749023	442.005676
971.608398	721.949463
970.467773	666.717163
969.326172	265.059143
968.184570	534.012146
967.042969	445.090454
965.901367	349.542786
964.758789	311.588745
963.616211	351.826538
962.473633	713.215515
961.330078	561.233643
960.186523	794.493835
959.042969	452.838196
957.899414	271.874268
956.754883	166.752335
955.610352	107.670334
954.465820	-38.147144
953.321289	264.797882
952.175781	-367.882904
951.030273	-114.937859
949.884766	-204.908234
948.738281	-258.072632
947.591797	376.929230
946.445313	335.454376
945.298828	-27.921507
944.151367	-148.859375
943.003906	-180.499847
941.856445	-11.048673
940.708008	-129.088333
939.559570	115.903923
938.411133	110.019073
937.262695	111.152748
936.113281	-69.972481
934.964844	357.822510
933.814453	518.906860
932.665039	493.241425
931.514648	-126.834717
930.364258	419.613678
929.213867	114.380280
928.062500	-56.272602
926.912109	223.941162
925.759766	44.518326
924.608398	-191.536728
923.456055	-839.000427
922.303711	55.568924
921.151367	156.495972
919.999023	57.503754
918.845703	-561.644836
917.692383	-314.907166
916.539063	192.994339
915.384766	326.127502
914.230469	252.737625
913.076172	313.383453
911.920898	-150.023331
910.766602	-456.590881
909.611328	-55.366978
908.455078	173.441650
907.299805	345.554291
906.143555	16.829895
904.987305	-26.190365
903.830078	-207.289719
902.673828	214.156677
901.516602	-179.608948
900.359375	151.212006
899.201172	-63.460388
898.042969	25.187925
896.884766	-114.604980
895.726563	-111.819786
894.567383	465.260529
893.408203	-29.292412
892.249023	143.064117
891.088867	295.023773
889.929688	-438.485168
888.769531	345.889801
887.608398	95.886688
886.448242	-501.589783
885.287109	273.250488
884.125977	280.658478
882.963867	242.945175
881.801758	-196.146255
880.639648	-274.323120
879.477539	-81.995842
878.315430	236.409561
877.152344	259.508728
875.989258	273.560547
874.825195	636.610291
873.661133	420.870056
872.497070	482.038849
871.333008	-307.442108
870.168945	660.399780
869.003906	545.890991
867.838867	453.876617
866.672852	47.105057
865.506836	298.991821
864.340820	950.673645
863.174805	662.935669
862.008789	817.719482
860.841797	303.210785
859.674805	305.192749
858.506836	731.265198
857.339844	999.982910
856.171875	1277.455566
855.003906	1050.076050
853.834961	1150.061401
852.666016	1030.210815
851.497070	1091.848999
850.328125	1050.277466
849.158203	1046.689575
847.988281	933.244385
846.818359	895.868652
845.647461	567.364990
844.477539	737.978027
843.306641	373.613159
842.134766	411.939056
840.963867	280.146545
839.791992	834.687439
838.619141	881.394653
837.447266	655.295837
836.274414	393.404938
835.101563	651.945557
833.928711	666.806030
832.754883	819.913635
831.581055	825.476990
830.407227	859.892517
829.232422	273.876404
828.058594	533.372986
826.883789	317.574646
825.708008	378.166779
824.533203	817.493164
823.357422	509.909851
822.181641	382.759979
821.004883	-105.357552
819.828125	-148.028717
818.651367	-206.442093
817.474609	-316.200195
816.296875	294.912872
815.119141	-48.875320
813.941406	25.481441
812.763672	-218.361084
811.584961	-237.741760
810.406250	-459.549225
809.226563	-581.450500
808.047852	-16.979151
806.868164	-645.687744
805.688477	-330.549835
804.507813	-453.084015
803.327148	-318.286713
802.146484	-128.251053
800.965820	294.453369
799.784180	315.323486
798.603516	-695.077209
797.420898	-605.627075
796.239258	-680.382813
795.056641	-584.671997
793.874023	-832.551270
792.691406	-506.854889
791.507813	-232.421890
790.324219	-418.737854
789.140625	147.363403
787.956055	-63.636787
786.772461	-7.006904
785.586914	64.895737
784.402344	-33.636684
783.216797	-298.081177
782.032227	-76.321945
780.845703	198.189133
779.660156	271.418091
778.473633	203.121918
777.287109	348.888184
776.100586	44.134632
774.913086	-267.235168
773.725586	390.031128
772.538086	402.742340
771.349609	490.302124
770.161133	280.049561
768.972656	149.145340
767.784180	229.765961
766.594727	462.260712
765.405273	610.852234
764.215820	616.131592
763.026367	1361.111572
761.835938	892.774658
760.645508	450.992767
759.454102	370.170288
758.262695	667.656006
757.072266	624.103821
755.879883	859.708191
754.688477	-111.580688
753.496094	501.993927
752.303711	596.734802
751.110352	636.476624
749.917969	689.373718
748.724609	458.995575
747.530273	200.169235
746.336914	318.932007
745.142578	352.064728
743.948242	161.464661
742.752930	821.818787
741.558594	732.102173
740.363281	326.814911
739.166992	2.823670
737.971680	152.283188
736.775391	505.404938
735.579102	8.789516
734.381836	-373.703369
733.185547	123.979187
731.988281	-13.099105
730.790039	5.296078
729.592773	-328.345276
728.394531	35.838058
727.196289	-367.397400
725.997070	27.449545
724.797852	-62.864773
723.598633	-96.199982
722.399414	215.732681
721.199219	71.286392
719.999023	64.599754
718.798828	446.602081
717.598633	-28.964941
716.397461	372.869507
715.196289	307.954132
713.994141	376.275574
712.792969	170.100861
711.590820	367.442963
710.388672	484.290131
709.185547	389.980927
707.982422	108.651466
706.779297	-307.308990
705.576172	52.191788
704.372070	-391.359039
703.167969	338.415405
701.963867	415.473999
700.759766	399.251984
699.554688	124.549110
698.349609	352.443695
697.143555	132.790176
695.938477	191.675415
694.732422	-127.173355
693.525391	-543.313904
692.319336	35.557079
691.112305	-193.106079
689.905273	6.224309
688.697266	-13.386682
687.490234	-82.553352
686.282227	-168.726913
685.073242	-412.819092
683.865234	-420.173553
682.656250	-576.749023
681.447266	5.977561
680.237305	14.671677
679.028320	25.868441
677.818359	-151.007843
676.607422	-113.153496
675.397461	31.057089
674.186523	45.696571
672.975586	313.758850
671.763672	-90.631744
670.551758	35.243454
669.339844	-37.519550
668.127930	240.182388
666.915039	278.198395
665.703125	223.590088
664.489258	-355.550812
663.276367	110.947411
662.062500	-238.540146
660.848633	282.181488
659.634766	-174.587036
658.419922	-605.032166
657.205078	-319.009216
655.990234	-408.118744
654.775391	-376.282654
653.559570	-100.745453
652.343750	-14.812443
651.126953	-503.987915
649.911133	-456.531769
648.694336	-36.490627
647.477539	325.293915
646.259766	284.477203
645.041992	90.910278
643.824219	192.160828
642.606445	110.506119
641.387695	284.713257
640.168945	641.487244
638.950195	591.741821
637.730469	290.434662
636.511719	450.979004
635.291016	216.005966
634.071289	406.052612
632.850586	-198.643005
631.629883	-318.323456
630.409180	1.562162
629.188477	432.422302
627.966797	191.238220
626.745117	929.628418
625.522461	355.022522
624.300781	560.251953
623.078125	569.674683
621.854492	428.381195
620.631836	712.590698
619.408203	498.979340
618.184570	815.490723
616.960938	-181.252716
615.736328	92.538895
614.511719	176.788635
613.287109	195.627533
612.061523	-208.133621
610.835938	400.353149
609.610352	-48.827827
608.384766	684.600525
607.158203	-105.175674
605.931641	79.888306
604.705078	-518.548157
