# Supplementary material for: Raman spectroscopy accurately differentiates mucosal healing from non-healing and biochemical changes following biological therapy in inflammatory bowel disease
Source: PLoS One. 2021 Jun 2;16(6):e0252210. doi: 10.1371/journal.pone.0252210 (PMC8172032; doi:10.1371/journal.pone.0252210)
Supplement: S5 Dataset — (ZIP) [file pone.0252210.s007.zip › CD Active inflammation/OC016-1 pre-treatment_base sub CR removed_37__X_-16189.4__Y_5300.85__Z_-2782.07__Time_426.txt]

1714.780273	35.712021
1713.803711	-26.338013
1712.827148	-24.648108
1711.849609	23.049480
1710.873047	-33.324142
1709.895508	-83.873573
1708.917969	-32.083714
1707.939453	89.794823
1706.961914	-53.023289
1705.983398	-106.937218
1705.004883	24.419893
1704.025391	-9.759745
1703.046875	-32.663750
1702.067383	11.820606
1701.087891	30.064821
1700.108398	99.645454
1699.127930	-6.765953
1698.148438	2.385224
1697.167969	105.580101
1696.187500	40.943493
1695.206055	169.184921
1694.225586	193.791183
1693.244141	250.946777
1692.262695	297.949738
1691.281250	337.477203
1690.298828	244.097305
1689.317383	460.790283
1688.334961	403.202240
1687.352539	535.511780
1686.369141	545.658386
1685.386719	670.983826
1684.403320	700.849121
1683.419922	643.335815
1682.435547	698.238098
1681.452148	687.112122
1680.467773	732.419556
1679.483398	780.910156
1678.499023	787.339783
1677.514648	1065.673096
1676.529297	1081.063965
1675.543945	1259.196045
1674.558594	1065.555054
1673.573242	1382.883301
1672.586914	1408.242920
1671.600586	1404.881348
1670.614258	1388.751465
1669.627930	1537.792603
1668.641602	1525.306274
1667.654297	1688.509521
1666.666992	1523.041992
1665.679688	1726.957886
1664.692383	1742.919067
1663.704102	1815.035645
1662.715820	1871.685303
1661.727539	1968.544556
1660.739258	1996.912109
1659.750977	1946.229980
1658.761719	2110.602295
1657.772461	2076.697510
1656.783203	1868.474731
1655.793945	1811.687012
1654.803711	1879.748535
1653.813477	1694.156006
1652.823242	1546.102173
1651.833008	1604.846802
1650.841797	1359.835693
1649.851563	1318.925293
1648.860352	1159.463013
1647.869141	1124.668335
1646.876953	1135.179077
1645.885742	744.530151
1644.893555	710.957458
1643.901367	521.968384
1642.908203	578.920715
1641.916016	432.967773
1640.922852	429.904449
1639.929688	355.942047
1638.936523	298.161133
1637.943359	245.995377
1636.949219	238.978226
1635.955078	263.896210
1634.960938	70.371407
1633.966797	93.263634
1632.971680	192.814499
1631.977539	118.783234
1630.982422	210.926239
1629.986328	184.830185
1628.991211	11.618021
1627.995117	20.281042
1627.000000	-94.462097
1626.003906	-143.172318
1625.006836	-28.607697
1624.010742	-11.147106
1623.013672	135.305664
1622.016602	5.980336
1621.019531	189.544510
1620.021484	102.675934
1619.024414	73.798599
1618.026367	147.503922
1617.028320	126.848434
1616.029297	129.983337
1615.031250	59.804565
1614.032227	-154.470032
1613.033203	-11.834721
1612.034180	-207.372040
1611.035156	-95.984314
1610.035156	36.445049
1609.035156	-27.594671
1608.035156	29.009968
1607.035156	114.501373
1606.034180	218.383453
1605.033203	-88.726303
1604.032227	-42.260639
1603.031250	-71.630714
1602.030273	16.815838
1601.028320	50.358963
1600.026367	-12.819017
1599.024414	-86.378052
1598.022461	-243.510727
1597.019531	-162.704742
1596.016602	-183.805542
1595.013672	-246.669098
1594.010742	-238.965744
1593.007813	-309.587433
1592.003906	-226.136154
1591.000000	-200.139282
1589.996094	-137.621826
1588.992188	21.394188
1587.987305	5.568257
1586.983398	-36.350086
1585.978516	-99.128174
1584.972656	80.521782
1583.967773	54.170967
1582.961914	59.063847
1581.956055	194.163605
1580.950195	79.128052
1579.944336	0.544303
1578.937500	174.464798
1577.931641	54.131187
1576.924805	123.748787
1575.916992	123.023476
1574.910156	91.007629
1573.902344	248.768173
1572.894531	130.780319
1571.886719	218.108871
1570.878906	87.004799
1569.870117	132.548416
1568.862305	76.658867
1567.853516	108.997284
1566.843750	133.426971
1565.834961	87.639893
1564.825195	176.727005
1563.815430	37.303783
1562.805664	27.538849
1561.795898	-52.379032
1560.785156	-80.522110
1559.775391	191.968552
1558.764648	44.282623
1557.752930	31.288488
1556.742188	38.888119
1555.730469	134.419571
1554.718750	167.608093
1553.707031	34.916592
1552.695313	13.451106
1551.682617	28.079365
1550.670898	138.291489
1549.658203	131.879410
1548.644531	32.194672
1547.631836	123.758339
1546.618164	93.602898
1545.604492	197.711563
1544.590820	107.782364
1543.577148	38.394783
1542.562500	-56.965935
1541.547852	69.655090
1540.533203	-13.104806
1539.518555	-39.207802
1538.503906	-75.798615
1537.488281	34.535313
1536.472656	41.447357
1535.457031	-39.521404
1534.441406	16.042734
1533.424805	27.569546
1532.408203	116.241241
1531.391602	21.713957
1530.375000	22.379255
1529.358398	53.773308
1528.340820	77.240448
1527.323242	-12.785378
1526.305664	92.697571
1525.287109	146.469345
1524.269531	61.077682
1523.250977	-27.039240
1522.232422	23.594790
1521.213867	143.455505
1520.194336	54.816086
1519.175781	-5.690094
1518.156250	105.829285
1517.136719	-42.398331
1516.116211	35.310478
1515.096680	56.303627
1514.076172	-110.351410
1513.055664	-25.527300
1512.034180	-125.731476
1511.013672	-43.871220
1509.992188	-67.423630
1508.970703	-111.667175
1507.949219	-143.248291
1506.927734	-28.849516
1505.905273	-24.910572
1504.882813	-228.742691
1503.860352	-38.066299
1502.837891	-206.293686
1501.815430	-197.897598
1500.791992	-100.061478
1499.768555	-240.529999
1498.745117	-99.554108
1497.720703	-61.175903
1496.697266	-61.349030
1495.672852	-133.318527
1494.648438	60.548889
1493.623047	31.716566
1492.598633	0.189809
1491.573242	139.744034
1490.547852	110.438629
1489.522461	239.380051
1488.497070	299.152802
1487.470703	251.488678
1486.444336	392.620178
1485.417969	359.975677
1484.391602	526.251221
1483.364258	518.807556
1482.336914	590.302795
1481.309570	725.386108
1480.282227	702.190674
1479.254883	811.429810
1478.226563	657.966736
1477.198242	830.599548
1476.169922	1013.221191
1475.141602	994.424133
1474.112305	1064.628784
1473.083008	1236.520630
1472.053711	1298.769043
1471.024414	1503.388550
1469.995117	1567.869751
1468.964844	1731.408569
1467.934570	1709.114014
1466.904297	2009.646240
1465.874023	2096.406250
1464.842773	2167.769043
1463.811523	2150.065918
1462.780273	2437.137939
1461.749023	2561.437988
1460.717773	2584.017334
1459.685547	2487.161377
1458.653320	2666.942871
1457.621094	2483.660645
1456.587891	2582.002686
1455.555664	2588.917969
1454.522461	2801.175293
1453.489258	2787.601074
1452.455078	2791.697266
1451.421875	2940.211670
1450.387695	3004.965820
1449.353516	2975.895996
1448.319336	3103.824463
1447.285156	3099.962402
1446.250000	3058.061523
1445.214844	2965.505615
1444.179688	2860.290771
1443.144531	2780.383789
1442.108398	2794.057129
1441.072266	2673.645508
1440.036133	2621.525391
1439.000000	2637.656494
1437.963867	2380.781982
1436.926758	2313.504395
1435.889648	1940.535522
1434.852539	1863.238892
1433.814453	1636.951904
1432.777344	1574.876343
1431.739258	1389.115234
1430.701172	1125.192261
1429.663086	939.598328
1428.624023	761.637634
1427.584961	868.756104
1426.545898	728.720154
1425.506836	845.898865
1424.467773	554.716492
1423.427734	636.614624
1422.387695	532.057251
1421.347656	470.385925
1420.307617	559.864197
1419.266602	611.549011
1418.226563	466.906494
1417.184570	428.032257
1416.143555	220.636841
1415.102539	358.011536
1414.060547	128.146057
1413.018555	295.723511
1411.976563	284.777313
1410.934570	97.937965
1409.891602	-118.940994
1408.848633	164.297470
1407.805664	-49.884182
1406.762695	67.581482
1405.718750	185.043274
1404.674805	159.431808
1403.630859	41.035648
1402.586914	-4.475860
1401.542969	85.569565
1400.498047	203.224075
1399.453125	162.925644
1398.408203	132.748779
1397.363281	117.703537
1396.317383	-27.577162
1395.271484	42.754375
1394.225586	185.783783
1393.179688	33.326172
1392.132813	91.332054
1391.086914	126.887619
1390.040039	104.947533
1388.992188	-77.040146
1387.945313	-13.675916
1386.897461	-20.281990
1385.849609	83.243111
1384.801758	-113.178360
1383.753906	-64.457214
1382.705078	-3.165274
1381.657227	-191.622757
1380.608398	-90.142044
1379.558594	-163.417953
1378.509766	-184.103455
1377.459961	-109.814613
1376.410156	-187.680710
1375.360352	51.499458
1374.309570	3.799196
1373.259766	16.112501
1372.208984	-131.056076
1371.158203	51.050133
1370.106445	-31.013323
1369.055664	6.712840
1368.003906	14.645617
1366.952148	-161.621582
1365.900391	-23.891811
1364.847656	74.065727
1363.794922	67.565636
1362.742188	225.463409
1361.689453	161.975861
1360.636719	53.876396
1359.583008	107.619400
1358.529297	176.399963
1357.475586	135.904434
1356.420898	142.784775
1355.367188	293.945557
1354.312500	134.615723
1353.257813	243.765854
1352.203125	318.246155
1351.147461	166.890686
1350.091797	373.204651
1349.036133	430.668976
1347.980469	686.757751
1346.923828	791.552490
1345.868164	834.451965
1344.811523	711.337708
1343.754883	942.942200
1342.697266	1072.967651
1341.640625	1213.005615
1340.583008	1234.205444
1339.524414	960.781311
1338.466797	1135.869019
1337.409180	994.114136
1336.350586	1114.957520
1335.291992	953.766968
1334.232422	990.736694
1333.173828	1067.427490
1332.114258	1136.811523
1331.054688	897.229736
1329.995117	966.922974
1328.934570	1145.483398
1327.875000	1049.830322
1326.814453	865.424866
1325.753906	950.481689
1324.692383	1223.326660
1323.630859	1027.104004
1322.570313	1213.722900
1321.507813	1200.503296
1320.446289	1256.526367
1319.383789	1184.396240
1318.322266	1151.907471
1317.259766	1149.163696
1316.196289	1284.615845
1315.133789	1291.993896
1314.070313	1255.156372
1313.006836	1112.543213
1311.943359	1211.514160
1310.878906	1128.355103
1309.814453	1215.250000
1308.750977	1061.027588
1307.685547	1153.098755
1306.621094	994.311279
1305.555664	1128.447998
1304.490234	1075.756470
1303.424805	1190.418213
1302.359375	1101.130981
1301.292969	1164.391846
1300.226563	1291.642090
1299.160156	1175.760986
1298.093750	1077.252319
1297.026367	1035.391479
1295.958984	1199.896484
1294.891602	976.647644
1293.824219	866.501038
1292.756836	830.125977
1291.688477	725.208618
1290.620117	799.475952
1289.551758	913.057251
1288.482422	830.605652
1287.413086	856.135864
1286.343750	796.012390
1285.274414	870.757935
1284.205078	563.517334
1283.134766	677.676453
1282.064453	574.017029
1280.994141	742.181641
1279.923828	961.762268
1278.852539	919.579834
1277.781250	1026.716064
1276.709961	835.568726
1275.637695	989.323853
1274.566406	808.235168
1273.494141	844.814880
1272.421875	1116.019287
1271.349609	1008.575989
1270.276367	1125.945801
1269.203125	1192.075195
1268.129883	1138.645630
1267.056641	1095.082764
1265.982422	1307.820435
1264.909180	1013.128418
1263.834961	1179.602051
1262.759766	1197.335205
1261.685547	1254.134033
1260.610352	1208.611084
1259.535156	1275.267578
1258.459961	1283.488770
1257.383789	1257.670044
1256.308594	1231.920776
1255.232422	1215.981812
1254.155273	1024.853027
1253.079102	999.341553
1252.001953	1304.789307
1250.924805	1177.165527
1249.847656	1166.379272
1248.770508	1376.903687
1247.692383	1346.721313
1246.614258	1146.468262
1245.536133	1381.279053
1244.458008	1290.498047
1243.378906	1095.357910
1242.299805	1029.030762
1241.220703	1113.276855
1240.141602	976.643921
1239.061523	1005.108643
1237.981445	1023.878235
1236.901367	1100.872314
1235.821289	1076.000732
1234.740234	1104.497070
1233.659180	989.983582
1232.578125	902.188416
1231.497070	870.166016
1230.415039	835.746704
1229.333984	762.594055
1228.251953	861.388611
1227.168945	880.258179
1226.086914	630.476440
1225.003906	639.703674
1223.920898	673.111755
1222.837891	563.801086
1221.753906	531.907654
1220.669922	347.712952
1219.585938	458.451996
1218.501953	433.806274
1217.416992	638.661804
1216.333008	345.841583
1215.248047	309.100342
1214.162109	371.336304
1213.077148	655.574707
1211.991211	420.825134
1210.905273	642.137756
1209.819336	544.918701
1208.732422	534.524597
1207.646484	644.646240
1206.559570	544.966675
1205.471680	483.849976
1204.384766	526.319214
1203.296875	518.138367
1202.208984	353.368805
1201.121094	24.890396
1200.032227	57.599674
1198.944336	143.185211
1197.855469	-67.283684
1196.765625	-114.129791
1195.676758	-57.597763
1194.586914	-92.524788
1193.497070	93.672531
1192.407227	123.491951
1191.316406	-84.662468
1190.226563	5.106934
1189.135742	-207.871979
1188.044922	-91.841576
1186.953125	-4.745125
1185.861328	-92.985458
1184.769531	-150.067566
1183.677734	-72.847443
1182.585938	73.819374
1181.493164	117.218903
1180.400391	71.803780
1179.307617	110.221016
1178.213867	81.432739
1177.120117	16.628231
1176.026367	205.681168
1174.932617	317.921295
1173.838867	293.537781
1172.744141	163.744492
1171.649414	117.679443
1170.554688	126.571976
1169.458984	271.720703
1168.364258	172.752457
1167.268555	64.165009
1166.171875	46.369183
1165.076172	138.421158
1163.979492	41.556549
1162.882813	178.752289
1161.786133	134.258438
1160.688477	352.349762
1159.590820	360.146088
1158.493164	413.179901
1157.395508	532.898621
1156.297852	399.561401
1155.199219	454.606628
1154.100586	380.742767
1153.000977	256.732391
1151.902344	258.997711
1150.802734	18.073257
1149.703125	-56.077625
1148.603516	26.902527
1147.502930	-133.180069
1146.402344	125.737495
1145.301758	-105.938393
1144.201172	-99.640152
1143.099609	-83.945625
1141.999023	-92.161423
1140.896484	-176.597412
1139.794922	-75.651085
1138.692383	-136.516296
1137.590820	90.100914
1136.487305	204.818329
1135.384766	210.091400
1134.281250	243.743179
1133.178711	471.968536
1132.074219	429.340698
1130.970703	531.393127
1129.866211	754.294006
1128.761719	877.337891
1127.657227	948.029053
1126.552734	1073.109985
1125.447266	889.822144
1124.341797	820.268372
1123.236328	764.847534
1122.130859	659.585510
1121.024414	582.673645
1119.917969	531.729126
1118.811523	719.807190
1117.704102	479.268005
1116.596680	532.155823
1115.489258	599.102173
1114.381836	585.483887
1113.274414	519.736145
1112.166016	503.551056
1111.057617	711.813232
1109.949219	624.477783
1108.839844	827.669983
1107.730469	662.177429
1106.621094	938.260742
1105.511719	923.709229
1104.401367	968.065857
1103.291016	1219.971191
1102.180664	966.751709
1101.070313	1213.618408
1099.958984	1031.056641
1098.847656	1053.604004
1097.736328	1010.039978
1096.625000	978.182373
1095.512695	1031.059326
1094.400391	1069.683228
1093.288086	978.668091
1092.174805	1026.513306
1091.062500	878.871582
1089.949219	799.451599
1088.835938	882.331909
1087.721680	981.549072
1086.607422	958.341064
1085.493164	991.490906
1084.378906	968.127075
1083.263672	923.535156
1082.149414	892.990112
1081.034180	975.135315
1079.917969	855.183289
1078.802734	800.964294
1077.686523	596.452454
1076.570313	619.622009
1075.453125	537.116516
1074.336914	677.451294
1073.219727	557.316040
1072.101563	629.443054
1070.984375	696.795227
1069.866211	632.802307
1068.748047	704.688965
1067.629883	525.823547
1066.511719	735.781311
1065.392578	657.571045
1064.273438	506.778046
1063.154297	599.421082
1062.034180	668.571228
1060.914063	580.906860
1059.793945	605.510315
1058.673828	323.743164
1057.552734	350.653992
1056.431641	461.662537
1055.310547	460.427399
1054.189453	358.708649
1053.067383	390.135956
1051.945313	391.170197
1050.823242	382.845001
1049.701172	514.546509
1048.578125	604.161133
1047.455078	460.425446
1046.332031	496.341705
1045.208008	341.010315
1044.083984	372.251770
1042.959961	389.489349
1041.835938	287.875885
1040.710938	225.906311
1039.585938	231.516373
1038.460938	255.758316
1037.335938	72.796707
1036.209961	257.676361
1035.083984	216.763626
1033.958008	287.557098
1032.832031	351.358063
1031.705078	447.697723
1030.578125	348.727570
1029.451172	405.558472
1028.323242	202.120193
1027.195313	105.676414
1026.067383	-113.791870
1024.939453	47.710953
1023.810547	37.370621
1022.682617	50.292767
1021.552734	-303.408661
1020.423828	-32.810520
1019.293945	-154.286758
1018.164063	-55.358154
1017.034180	-97.844589
1015.904297	-33.634281
1014.773438	167.318192
1013.642578	131.927353
1012.511719	207.794205
1011.379883	172.530716
1010.248047	364.236755
1009.116211	444.821838
1007.984375	738.337158
1006.851563	927.674133
1005.718750	1468.575928
1004.585938	2390.861084
1003.452148	2866.590332
1002.319336	2676.509521
1001.185547	1839.561890
1000.050781	947.639526
998.916992	541.280701
997.782227	264.514099
996.647461	119.568306
995.512695	314.084137
994.376953	14.774975
993.241211	36.389698
992.105469	44.259407
990.969727	202.120453
989.833008	177.879898
988.696289	54.649384
987.559570	109.024567
986.421875	-87.635139
985.284180	-173.528030
984.146484	-160.244095
983.008789	35.028000
981.870117	55.397964
980.731445	117.302704
979.592773	64.272217
978.454102	195.399933
977.314453	62.144478
976.174805	67.020332
975.035156	232.918671
973.894531	143.799332
972.754883	34.184654
971.613281	76.342140
970.472656	231.139862
969.331055	248.256256
968.190430	180.584610
967.047852	119.965988
965.906250	126.051987
964.763672	297.417389
963.621094	278.523163
962.478516	321.683838
961.334961	112.852386
960.192383	133.415131
959.048828	167.862915
957.904297	316.963654
956.759766	244.031754
955.616211	237.679871
954.470703	265.814392
953.326172	374.180786
952.180664	166.949966
951.035156	300.758636
949.889648	283.747070
948.743164	-0.571300
947.596680	213.651657
946.450195	270.267944
945.303711	244.777863
944.156250	217.175781
943.008789	208.014099
941.861328	281.202209
940.713867	420.704163
939.565430	247.698196
938.416992	341.842438
937.267578	474.876801
936.119141	405.075439
934.969727	417.537415
933.820313	377.735474
932.669922	406.474396
931.520508	408.023041
930.370117	443.898376
929.218750	268.162933
928.068359	170.069000
926.916992	329.357788
925.765625	268.025208
924.613281	-52.443741
923.461914	32.216545
922.309570	105.630028
921.156250	65.510223
920.003906	-47.159454
918.850586	-75.546410
917.697266	-67.418785
916.543945	-247.635941
915.389648	-77.949539
914.235352	-19.418308
913.081055	-115.083412
911.926758	-115.256569
910.771484	-217.352203
909.616211	-33.501102
908.460938	-207.821747
907.304688	-182.433472
906.148438	-125.182381
904.992188	-2.108054
903.835938	14.588768
902.678711	-176.920898
901.521484	91.411621
900.364258	99.446968
899.206055	87.254791
898.047852	36.741665
896.889648	-83.732895
895.731445	49.259903
894.572266	-30.196358
893.413086	179.838440
892.253906	78.046867
891.094727	21.614382
889.934570	57.945099
888.774414	119.221703
887.613281	60.936321
886.453125	-87.494537
885.291992	127.578644
884.130859	74.190521
882.968750	131.465256
881.807617	-104.335823
880.645508	266.540863
879.482422	-14.035737
878.320313	323.047546
877.157227	317.639496
875.994141	238.004303
874.830078	-5.875119
873.666016	94.898048
872.501953	40.410023
871.337891	130.048752
870.173828	-63.732433
869.008789	71.042725
867.843750	221.572311
866.677734	118.079681
865.512695	-36.990822
864.346680	252.996872
863.179688	280.084991
862.013672	275.773163
860.846680	347.876373
859.679688	334.698608
858.511719	409.120667
857.344727	393.799896
856.176758	649.982300
855.008789	681.814392
853.839844	668.839172
852.670898	584.176636
851.501953	546.656799
850.333008	403.880127
849.163086	306.012817
847.993164	400.825104
846.823242	256.041473
845.652344	256.860382
844.482422	282.309509
843.311523	43.751606
842.139648	51.391697
840.968750	25.484999
839.796875	106.928482
838.624023	212.934982
837.452148	160.214783
836.279297	179.023300
835.106445	164.313339
833.933594	207.667877
832.759766	469.803009
831.585938	323.317078
830.412109	268.381989
829.238281	371.863068
828.063477	301.296692
826.888672	386.842896
825.712891	133.444321
824.538086	33.927040
823.362305	30.257273
822.186523	-24.688904
821.009766	178.740128
819.833008	65.816086
818.656250	-80.492928
817.479492	-164.455093
816.301758	31.968880
815.124023	1.323487
813.946289	-67.173981
812.768555	-15.612823
811.589844	-108.634407
810.411133	122.835403
809.232422	7.480913
808.052734	-54.558025
806.873047	5.524501
805.693359	-132.120255
804.512695	-280.863678
803.332031	-174.366806
802.151367	-161.193527
800.970703	-168.069290
799.789063	-70.771774
798.608398	-164.304153
797.425781	-129.282089
796.244141	-63.338722
795.061523	-265.620941
793.878906	-2.681247
792.696289	-76.599617
791.512695	50.929291
790.329102	29.986708
789.145508	62.079338
787.960938	111.770828
786.777344	77.275543
785.591797	184.258072
784.407227	211.487732
783.221680	214.296875
782.037109	519.779785
780.850586	352.189240
779.665039	639.631836
778.478516	273.128143
777.291992	109.832451
776.105469	103.243622
774.917969	109.804268
773.730469	-18.329273
772.542969	78.497910
771.354492	100.202560
770.166016	-34.746910
768.977539	145.485840
767.789063	131.600571
766.599609	106.610245
765.410156	141.009888
764.220703	364.687988
763.030273	363.594147
761.840820	322.778229
760.650391	367.718689
759.458984	267.337341
758.267578	430.869598
757.076172	512.865662
755.884766	561.755798
754.693359	337.971191
753.500977	439.449951
752.308594	310.106964
751.115234	305.947723
749.922852	279.745331
748.729492	334.714996
747.535156	176.672150
746.341797	347.794861
745.147461	273.046326
743.953125	294.775208
742.757813	235.290894
741.563477	219.615036
740.368164	94.294205
739.171875	80.735329
737.976563	220.482101
736.780273	101.654778
735.583984	-10.598692
734.386719	238.390717
733.189453	101.992409
731.992188	131.925934
730.794922	69.921165
729.596680	134.774185
728.399414	324.205658
727.200195	229.318375
726.001953	363.947723
724.802734	323.680634
723.603516	248.460480
722.404297	461.571198
721.204102	250.946777
720.003906	269.644989
718.803711	314.523071
717.603516	387.749847
716.402344	310.419525
715.201172	309.471802
713.999023	345.610321
712.797852	207.341003
711.595703	243.523895
710.393555	175.119614
709.190430	198.276154
707.987305	95.128372
706.784180	96.584694
705.581055	61.070610
704.376953	204.090012
703.172852	-105.514061
701.968750	57.151947
700.763672	19.701704
699.559570	121.487144
698.353516	238.508102
697.148438	1.264080
695.942383	-16.335052
694.736328	-79.477997
693.530273	-125.145515
692.324219	-198.945953
691.117188	-46.860470
689.910156	-131.339355
688.702148	-107.201385
687.494141	-91.669838
686.286133	-104.257309
685.078125	-149.278885
683.870117	-183.354111
682.661133	-52.604305
681.452148	-4.167358
680.242188	-50.979969
679.032227	-21.878000
677.822266	-29.512190
676.612305	-41.385162
675.401367	33.410576
674.191406	-136.258759
672.979492	-13.709717
671.768555	7.207220
670.556641	-30.184397
669.344727	111.946915
668.132813	20.664066
666.919922	171.506302
665.707031	246.732697
664.494141	153.518402
663.281250	-73.475090
662.067383	133.607834
660.853516	16.890553
659.639648	-35.004372
658.424805	44.750576
657.209961	-45.901001
655.995117	111.471558
654.779297	-106.334618
653.563477	29.416328
652.347656	35.792496
651.131836	-61.277477
649.915039	35.494934
648.698242	39.567516
647.481445	278.215485
646.264648	107.719971
645.046875	358.952057
643.829102	409.867554
642.610352	391.789337
641.392578	253.130203
640.173828	103.601219
638.955078	-0.932517
637.735352	-114.243439
636.515625	189.018814
635.295898	12.886923
634.076172	-41.074413
632.855469	76.401878
631.634766	64.674095
630.414063	-7.532027
629.192383	102.222710
627.971680	-9.463259
626.749023	13.500468
625.527344	72.361168
624.304688	126.331665
623.082031	293.235748
621.859375	296.580353
620.636719	309.930817
619.413086	251.857941
618.189453	148.056046
616.964844	163.319901
615.741211	34.305679
614.516602	64.859749
613.291016	-158.013687
612.066406	-88.864632
610.840820	19.747213
609.615234	-11.814965
608.388672	19.491976
607.163086	-31.709658
605.936523	-84.282051
604.708984	-80.637238
