# Supplementary material for: Raman spectroscopy accurately differentiates mucosal healing from non-healing and biochemical changes following biological therapy in inflammatory bowel disease
Source: PLoS One. 2021 Jun 2;16(6):e0252210. doi: 10.1371/journal.pone.0252210 (PMC8172032; doi:10.1371/journal.pone.0252210)
Supplement: S5 Dataset — (ZIP) [file pone.0252210.s007.zip › CD Active inflammation/OC010-1 pre treatment_BL sub CR removed_83__X_-8952.64__Y_1570.11__Z_-3684.57__Time_948.txt]

1714.656250	99.470665
1713.679688	196.613174
1712.703125	206.139587
1711.725586	8.850159
1710.749023	-153.682663
1709.771484	-155.555420
1708.792969	-87.940071
1707.815430	-119.522621
1706.836914	-250.288513
1705.858398	23.362206
1704.879883	55.975170
1703.901367	-34.472946
1702.922852	-194.338531
1701.943359	-129.286057
1700.963867	53.622421
1699.983398	14.665433
1699.003906	-10.598031
1698.023438	-142.526062
1697.042969	-62.950733
1696.062500	27.627649
1695.082031	49.093712
1694.100586	30.851160
1693.120117	2.414751
1692.137695	51.770874
1691.156250	82.947853
1690.174805	-2.787645
1689.192383	53.377872
1688.209961	83.391869
1687.227539	185.947632
1686.244141	182.364090
1685.261719	256.711517
1684.278320	171.722229
1683.294922	252.567703
1682.311523	166.224335
1681.327148	229.654938
1680.342773	269.765594
1679.358398	353.123749
1678.374023	266.828674
1677.389648	524.467651
1676.404297	713.508118
1675.418945	600.029114
1674.433594	471.372437
1673.448242	500.329132
1672.461914	564.525269
1671.475586	624.120483
1670.489258	761.469238
1669.502930	702.985779
1668.516602	716.968506
1667.529297	957.305664
1666.541992	988.635132
1665.554688	893.351135
1664.566406	838.634277
1663.579102	949.160828
1662.590820	996.735962
1661.602539	883.340576
1660.614258	1041.090698
1659.625000	1072.314697
1658.635742	1173.158569
1657.647461	1155.541260
1656.657227	1233.966675
1655.667969	1146.331543
1654.677734	1062.103760
1653.688477	1005.127075
1652.697266	856.271912
1651.707031	848.414001
1650.716797	508.069733
1649.725586	483.198364
1648.734375	297.800842
1647.743164	269.106964
1646.750977	119.564468
1645.759766	-13.367009
1644.767578	137.013641
1643.775391	132.211090
1642.783203	88.473282
1641.790039	19.003775
1640.796875	58.394310
1639.803711	-78.352020
1638.810547	-29.786036
1637.817383	-120.385529
1636.823242	-54.800449
1635.829102	-260.134644
1634.834961	-340.938690
1633.840820	-184.015350
1632.845703	-8.161394
1631.850586	-121.512955
1630.855469	-34.170074
1629.860352	-167.447739
1628.865234	-215.929626
1627.869141	-366.496490
1626.873047	-35.100235
1625.876953	46.787491
1624.880859	73.899040
1623.883789	109.351280
1622.887695	276.654663
1621.890625	533.671265
1620.892578	617.616882
1619.895508	504.951355
1618.897461	524.044067
1617.899414	404.376953
1616.901367	434.762054
1615.903320	279.183289
1614.904297	166.015686
1613.906250	-93.653778
1612.907227	-82.746277
1611.907227	-55.781773
1610.908203	86.819954
1609.908203	-3.587906
1608.908203	-172.275589
1607.908203	-94.360619
1606.908203	25.691935
1605.907227	122.385788
1604.906250	90.998566
1603.905273	298.039948
1602.904297	73.431732
1601.903320	108.138824
1600.901367	247.664337
1599.899414	89.187447
1598.897461	56.451572
1597.895508	-33.615208
1596.892578	103.884727
1595.889648	-103.433289
1594.886719	57.802464
1593.883789	119.839767
1592.880859	260.293732
1591.876953	97.960434
1590.873047	188.958069
1589.869141	97.328796
1588.865234	154.511398
1587.860352	360.410095
1586.855469	441.089508
1585.850586	730.347168
1584.845703	417.366516
1583.839844	698.734924
1582.834961	662.101807
1581.829102	643.725403
1580.823242	760.771362
1579.816406	685.069885
1578.810547	661.424377
1577.803711	689.811035
1576.796875	580.221619
1575.790039	626.716675
1574.782227	621.112244
1573.775391	514.006775
1572.767578	718.861084
1571.759766	731.183655
1570.750977	701.828552
1569.743164	635.994324
1568.734375	596.056763
1567.725586	771.572998
1566.716797	858.601196
1565.707031	846.813049
1564.697266	946.488281
1563.687500	848.758789
1562.677734	974.023132
1561.667969	811.160645
1560.657227	788.236572
1559.647461	858.472473
1558.636719	651.147034
1557.625000	793.582947
1556.614258	547.110779
1555.602539	831.580811
1554.590820	807.529968
1553.579102	863.543823
1552.567383	802.823425
1551.554688	814.380188
1550.541992	758.425171
1549.529297	813.505615
1548.516602	896.777405
1547.502930	889.267212
1546.490234	757.410950
1545.476563	744.268188
1544.462891	826.496826
1543.448242	833.506958
1542.434570	610.346558
1541.419922	660.778931
1540.405273	667.025940
1539.390625	611.043823
1538.375000	474.803619
1537.359375	513.812744
1536.343750	366.774780
1535.328125	472.291046
1534.312500	345.388702
1533.295898	372.948395
1532.280273	325.454712
1531.262695	316.348053
1530.246094	229.655533
1529.229492	348.786499
1528.211914	256.384644
1527.194336	145.700363
1526.176758	220.118027
1525.159180	173.237885
1524.140625	378.252380
1523.122070	163.530380
1522.103516	324.131042
1521.084961	247.775818
1520.065430	243.137543
1519.046875	60.837429
1518.027344	171.282211
1517.006836	155.474747
1515.987305	144.512024
1514.966797	7.402458
1513.947266	6.144349
1512.925781	-177.693298
1511.905273	192.645523
1510.884766	185.310547
1509.863281	-122.492332
1508.841797	-156.007126
1507.820313	-141.080093
1506.797852	32.500500
1505.776367	-94.191719
1504.753906	-28.918949
1503.731445	-271.434967
1502.708008	-65.845558
1501.685547	-124.422661
1500.662109	-247.283234
1499.638672	-88.767921
1498.615234	23.327808
1497.591797	-164.302673
1496.567383	-124.438522
1495.542969	-64.403297
1494.518555	-30.238199
1493.494141	-216.239700
1492.468750	27.008667
1491.443359	-72.572098
1490.417969	-95.716690
1489.392578	-27.143610
1488.367188	46.252934
1487.340820	81.054146
1486.314453	153.885788
1485.288086	45.219105
1484.261719	245.134811
1483.234375	202.338013
1482.207031	416.952728
1481.179688	411.925140
1480.152344	534.156494
1479.125000	311.976868
1478.096680	497.435364
1477.068359	583.223816
1476.040039	704.428345
1475.011719	774.432861
1473.982422	869.654236
1472.953125	1074.106445
1471.923828	1039.012573
1470.894531	1217.504883
1469.864258	1299.036621
1468.834961	1426.150757
1467.804688	1420.771851
1466.774414	1305.886963
1465.743164	1653.523315
1464.712891	1871.241699
1463.681641	1931.147339
1462.650391	2084.867676
1461.618164	2266.291016
1460.586914	2061.520996
1459.554688	2237.501953
1458.522461	2288.892334
1457.490234	2436.560303
1456.458008	2350.613037
1455.424805	2470.028564
1454.391602	2505.581543
1453.358398	2391.403320
1452.325195	2657.417969
1451.291016	2636.797852
1450.256836	2699.703857
1449.222656	2651.017578
1448.188477	2462.951172
1447.154297	2753.486572
1446.119141	2813.405762
1445.083984	2458.097168
1444.048828	2426.797363
1443.013672	2167.727783
1441.977539	2323.545410
1440.941406	2299.672363
1439.905273	1992.559692
1438.869141	1867.545166
1437.832031	1901.751343
1436.795898	1738.821655
1435.758789	1351.060791
1434.720703	1546.886475
1433.683594	1247.661865
1432.645508	1142.933838
1431.608398	1119.027222
1430.569336	925.997070
1429.531250	836.509766
1428.493164	742.013794
1427.454102	579.446838
1426.415039	664.066040
1425.375977	488.999908
1424.335938	447.590576
1423.296875	323.081573
1422.256836	294.369263
1421.215820	457.111511
1420.175781	307.569244
1419.135742	102.739616
1418.094727	36.469646
1417.053711	106.175987
1416.011719	95.369720
1414.970703	19.237803
1413.928711	124.263931
1412.886719	-52.314316
1411.844727	-150.816071
1410.802734	-115.989243
1409.759766	-174.096008
1408.716797	-224.559387
1407.673828	-58.898911
1406.630859	-171.973007
1405.586914	-106.659889
1404.542969	-124.114578
1403.499023	-148.990555
1402.455078	-100.986328
1401.411133	135.249405
1400.366211	-9.745317
1399.321289	25.979223
1398.276367	302.476288
1397.230469	140.335876
1396.185547	299.160675
1395.139648	247.580475
1394.093750	116.001137
1393.046875	182.436798
1392.000977	96.270111
1390.954102	82.860214
1389.907227	12.039922
1388.860352	149.075836
1387.812500	118.582138
1386.765625	173.305939
1385.717773	-81.914932
1384.669922	53.131187
1383.621094	-36.682362
1382.573242	-16.325769
1381.524414	-28.302990
1380.475586	-192.472565
1379.425781	-131.654114
1378.376953	-30.724691
1377.327148	-27.027985
1376.277344	171.512085
1375.227539	-81.473503
1374.176758	-34.824337
1373.126953	-40.371670
1372.076172	-135.508575
1371.025391	108.635719
1369.973633	11.387121
1368.922852	53.935097
1367.871094	94.158295
1366.819336	-104.560837
1365.766602	-71.405670
1364.714844	-5.684602
1363.662109	37.795723
1362.609375	-23.063742
1361.556641	-26.463947
1360.502930	37.500259
1359.450195	-0.316787
1358.396484	21.760365
1357.341797	-10.664230
1356.288086	247.948898
1355.233398	56.876759
1354.178711	129.447891
1353.124023	-36.250175
1352.069336	168.356400
1351.013672	181.905411
1349.958984	155.955933
1348.903320	363.510651
1347.846680	742.387878
1346.791016	672.325928
1345.734375	860.438843
1344.677734	808.166992
1343.621094	899.921509
1342.563477	972.020020
1341.506836	1044.312744
1340.449219	1042.463135
1339.391602	964.048218
1338.333008	1064.179810
1337.275391	991.182861
1336.216797	930.805359
1335.158203	902.845581
1334.098633	810.779541
1333.040039	778.344177
1331.980469	706.563293
1330.920898	978.726318
1329.861328	914.781677
1328.800781	858.490173
1327.740234	827.147278
1326.679688	909.673767
1325.619141	602.124390
1324.558594	855.477478
1323.497070	763.283630
1322.435547	807.099670
1321.374023	858.508362
1320.312500	984.119629
1319.250000	808.937805
1318.187500	885.589966
1317.125000	1024.054077
1316.062500	847.123535
1314.999023	828.202576
1313.935547	940.084351
1312.872070	951.110840
1311.808594	794.845703
1310.745117	739.803833
1309.680664	756.372498
1308.616211	746.050598
1307.551758	959.858704
1306.486328	868.683533
1305.420898	772.813354
1304.355469	618.147461
1303.290039	716.977722
1302.224609	788.903503
1301.158203	774.959534
1300.091797	645.714355
1299.025391	683.743835
1297.958984	685.088562
1296.891602	499.985840
1295.824219	570.444885
1294.756836	621.402649
1293.689453	620.968994
1292.621094	461.229309
1291.553711	473.410492
1290.485352	618.166565
1289.416016	280.022644
1288.347656	258.378479
1287.278320	386.382935
1286.208984	610.031738
1285.139648	431.991180
1284.069336	464.790833
1283.000000	341.002777
1281.929688	547.884521
1280.858398	441.537048
1279.788086	587.391968
1278.716797	669.707458
1277.645508	480.620514
1276.574219	489.805969
1275.502930	538.220825
1274.430664	664.948181
1273.358398	691.538757
1272.286133	725.555908
1271.213867	957.516052
1270.140625	1035.628662
1269.067383	1111.364868
1267.994141	996.764404
1266.920898	945.759827
1265.846680	1148.627197
1264.773438	1131.939819
1263.699219	1115.349609
1262.624023	1252.466919
1261.549805	1401.785522
1260.474609	1190.403198
1259.399414	1110.767578
1258.324219	1162.790649
1257.248047	1256.267578
1256.172852	1488.561401
1255.096680	1190.077026
1254.019531	1378.595703
1252.943359	1267.755615
1251.866211	1354.090820
1250.789063	1435.569336
1249.711914	1378.435913
1248.634766	1428.347412
1247.556641	1398.062378
1246.478516	1399.417603
1245.400391	1442.108032
1244.321289	1351.205811
1243.243164	1389.081665
1242.164063	1431.823364
1241.084961	1302.204102
1240.004883	1196.932617
1238.925781	1378.045776
1237.845703	1224.303223
1236.765625	1228.289673
1235.684570	1358.379028
1234.604492	1139.290894
1233.523438	1165.110962
1232.442383	1392.048096
1231.360352	1257.885376
1230.279297	1172.207764
1229.197266	1164.052246
1228.115234	1134.090576
1227.032227	1445.436035
1225.950195	1422.638306
1224.867188	1206.262939
1223.784180	1183.474976
1222.701172	1063.922852
1221.617188	983.080139
1220.533203	916.739014
1219.449219	734.373352
1218.365234	694.608215
1217.280273	536.442444
1216.195313	672.960571
1215.110352	389.200012
1214.025391	614.905090
1212.940430	444.610291
1211.854492	455.319275
1210.768555	658.966492
1209.681641	609.196228
1208.595703	525.612793
1207.508789	490.219025
1206.421875	539.131470
1205.334961	532.518555
1204.247070	455.961884
1203.160156	420.303040
1202.072266	225.634140
1200.983398	329.531830
1199.895508	305.708435
1198.806641	74.833839
1197.717773	-98.282196
1196.628906	2.822137
1195.539063	-148.743698
1194.449219	-117.596291
1193.359375	-69.736626
1192.269531	-187.839462
1191.179688	-221.892990
1190.088867	-200.780167
1188.998047	-247.036850
1187.907227	-300.587616
1186.815430	-121.348831
1185.723633	-199.130310
1184.631836	-327.385803
1183.540039	-266.167633
1182.448242	-63.578869
1181.355469	-194.531250
1180.262695	110.805763
1179.169922	140.225754
1178.076172	97.615601
1176.982422	107.609062
1175.888672	186.936386
1174.794922	155.935257
1173.700195	220.592911
1172.606445	320.994019
1171.511719	234.546722
1170.416016	126.471359
1169.321289	271.877899
1168.225586	17.682732
1167.129883	16.920481
1166.034180	71.004471
1164.937500	203.796356
1163.840820	250.368423
1162.744141	139.109726
1161.647461	30.148619
1160.550781	71.531487
1159.453125	170.049301
1158.355469	141.880707
1157.256836	244.826294
1156.159180	104.238876
1155.060547	237.867401
1153.961914	385.598267
1152.863281	82.525093
1151.763672	127.443214
1150.664063	281.814758
1149.564453	302.552826
1148.464844	-5.570037
1147.364258	-13.642572
1146.263672	1.951377
1145.163086	26.916151
1144.062500	165.955170
1142.960938	38.309444
1141.859375	-84.664871
1140.757813	-17.473200
1139.656250	149.405472
1138.553711	197.208939
1137.451172	254.355576
1136.348633	477.654633
1135.246094	546.306030
1134.142578	605.283569
1133.039063	398.160675
1131.935547	582.680359
1130.832031	816.817139
1129.727539	967.660828
1128.623047	999.685852
1127.518555	941.436218
1126.413086	963.694885
1125.308594	1118.567139
1124.203125	922.460510
1123.096680	951.414001
1121.991211	939.954712
1120.884766	980.474915
1119.778320	843.252136
1118.671875	753.314148
1117.564453	665.654297
1116.458008	857.139893
1115.350586	712.470947
1114.242188	615.047241
1113.134766	522.282654
1112.026367	635.120850
1110.917969	825.790894
1109.808594	761.040466
1108.700195	769.450500
1107.590820	713.967041
1106.481445	889.824463
1105.372070	843.565735
1104.261719	714.603333
1103.151367	880.578430
1102.041016	758.538879
1100.930664	851.104980
1099.819336	766.656860
1098.708008	955.645691
1097.596680	878.095093
1096.484375	779.272827
1095.373047	784.080688
1094.260742	732.260925
1093.147461	769.863525
1092.035156	642.560364
1090.921875	576.431274
1089.808594	543.202576
1088.695313	618.144348
1087.581055	702.381409
1086.467773	706.556213
1085.353516	593.093750
1084.238281	611.249390
1083.124023	417.827026
1082.008789	590.965393
1080.893555	651.210754
1079.777344	638.561951
1078.662109	407.510895
1077.545898	538.016235
1076.429688	382.090515
1075.312500	338.811462
1074.196289	469.109863
1073.079102	451.547729
1071.960938	290.920746
1070.843750	324.910828
1069.725586	415.096558
1068.607422	186.545395
1067.489258	426.594208
1066.370117	174.670319
1065.251953	288.127838
1064.132813	165.070526
1063.012695	271.412384
1061.893555	113.291809
1060.773438	168.112350
1059.653320	164.430969
1058.532227	88.256126
1057.412109	266.939087
1056.291016	71.582703
1055.169922	37.553505
1054.047852	3.542609
1052.926758	151.743042
1051.804688	152.775299
1050.681641	181.833755
1049.559570	-15.488240
1048.436523	57.975792
1047.313477	42.783733
1046.190430	48.621117
1045.066406	5.513212
1043.942383	32.400604
1042.818359	-66.544861
1041.694336	9.361354
1040.569336	-35.870010
1039.445313	-53.076969
1038.319336	-67.909676
1037.194336	-3.521842
1036.068359	116.745972
1034.942383	95.073196
1033.816406	103.716530
1032.690430	142.658264
1031.563477	200.245407
1030.436523	113.740089
1029.308594	122.636894
1028.181641	-254.126129
1027.053711	-321.657288
1025.925781	-419.268982
1024.797852	-565.515198
1023.668945	-690.717529
1022.540039	-532.606689
1021.411133	-474.257172
1020.281250	-529.522644
1019.152344	-320.245850
1018.022461	-270.973389
1016.892578	-358.401337
1015.761719	-250.994446
1014.630859	-141.212662
1013.500000	-42.954029
1012.369141	22.945877
1011.237305	193.128113
1010.105469	136.471024
1008.973633	285.955322
1007.841797	495.656464
1006.708984	747.023376
1005.576172	1426.293213
1004.443359	2299.616455
1003.310547	2946.101807
1002.176758	2741.848389
1001.042969	1971.685059
999.908203	1091.122559
998.774414	509.065643
997.639648	248.391769
996.504883	258.091736
995.370117	489.509033
994.234375	144.074951
993.098633	131.160583
991.962891	351.356384
990.826172	181.895660
989.690430	123.329170
988.553711	30.371031
987.416016	29.782793
986.279297	197.531281
985.141602	247.893768
984.003906	17.464500
982.865234	35.937336
981.727539	114.408630
980.588867	114.769852
979.450195	62.384972
978.310547	88.390594
977.170898	130.649338
976.031250	297.199158
974.891602	171.946091
973.751953	320.366455
972.611328	296.590485
971.470703	339.604767
970.329102	192.185196
969.188477	283.761230
968.046875	285.957336
966.904297	150.651382
965.762695	68.347832
964.620117	32.129971
963.477539	234.579605
962.334961	375.213470
961.191406	410.531830
960.047852	340.606110
958.904297	451.867920
957.760742	228.868835
956.616211	207.653488
955.471680	149.998474
954.327148	103.990417
953.182617	103.945351
952.037109	177.283203
950.891602	232.466278
949.745117	-103.199600
948.599609	80.393036
947.453125	88.093742
946.306641	166.799515
945.159180	-58.180542
944.012695	87.101402
942.865234	296.425537
941.716797	318.636017
940.569336	384.367126
939.420898	158.180023
938.272461	201.447739
937.124023	315.563568
935.974609	174.424225
934.825195	220.442169
933.675781	179.998825
932.525391	237.717636
931.375977	35.878593
930.225586	155.416656
929.074219	76.973145
927.923828	265.051666
926.772461	173.276245
925.621094	-45.716579
924.468750	-7.403424
923.317383	-30.366932
922.165039	-14.513485
921.011719	-30.337929
919.859375	-121.012688
918.706055	-338.731659
917.552734	-201.848892
916.399414	-239.758240
915.245117	-252.532471
914.090820	-97.192154
912.936523	-216.389114
911.781250	-330.856110
910.625977	-147.993088
909.470703	-266.705933
908.315430	-324.025604
907.160156	-25.325848
906.003906	-64.303009
904.846680	-103.139252
903.690430	-171.299774
902.533203	-257.427368
901.375977	-107.949539
900.218750	156.997986
899.060547	16.859751
897.903320	28.459513
896.744141	-34.478294
895.585938	-72.427376
894.426758	274.076782
893.267578	-66.623665
892.108398	26.791368
890.949219	9.539366
889.789063	71.433289
888.628906	24.980936
887.467773	66.675003
886.307617	191.918655
885.146484	59.929111
883.985352	11.533160
882.823242	57.956989
881.661133	-85.004982
880.499023	6.609629
879.336914	174.858887
878.173828	79.438751
877.010742	335.542847
875.847656	301.016296
874.684570	39.112404
873.520508	103.795753
872.356445	-9.329082
871.192383	66.632782
870.027344	-161.110901
868.862305	-42.373596
867.697266	96.555962
866.532227	-151.233002
865.366211	189.951630
864.200195	189.436996
863.034180	249.574005
861.867188	258.028412
860.700195	107.049255
859.533203	169.385895
858.366211	236.164703
857.198242	213.149063
856.030273	499.686676
854.862305	496.751648
853.693359	462.406128
852.524414	284.577057
851.355469	380.209290
850.186523	435.424377
849.016602	288.971954
847.846680	303.787048
846.676758	430.491272
845.505859	203.414291
844.334961	182.274536
843.164063	33.552155
841.993164	70.494965
840.821289	232.595566
839.649414	255.928223
838.477539	48.941048
837.305664	101.206207
836.132813	177.949631
834.959961	348.388550
833.786133	337.782074
832.613281	425.319214
831.439453	405.590363
830.264648	421.488037
829.090820	307.871857
827.916016	417.268372
826.741211	156.332321
825.566406	243.208664
824.390625	251.931656
823.214844	311.792175
822.039063	130.901245
820.862305	96.993202
819.685547	-170.832947
818.508789	-4.525554
817.332031	128.194656
816.154297	-48.571903
814.976563	32.684662
813.798828	-24.124315
812.621094	-45.456558
811.442383	115.391769
810.263672	-170.710297
809.083984	-105.718155
807.905273	-111.988930
806.725586	-231.658524
805.544922	-127.135635
804.365234	-129.365280
803.184570	-82.900787
802.003906	-151.984940
800.823242	-3.775734
799.641602	-152.968994
798.459961	-142.587128
797.278320	-23.730221
796.095703	-237.515060
794.913086	-94.604973
793.730469	105.688347
792.547852	-159.349960
791.364258	11.791155
790.180664	5.612367
788.997070	-27.267878
787.813477	-22.662657
786.628906	-35.897861
785.444336	236.021255
784.258789	224.656494
783.074219	197.676514
781.888672	373.891754
780.702148	189.738495
779.516602	71.797585
778.330078	53.156448
777.143555	-98.089882
775.956055	44.185810
774.769531	14.119456
773.582031	43.508987
772.393555	-156.651840
771.206055	-39.285660
770.017578	-61.002060
768.829102	-47.564770
767.639648	27.448412
766.451172	27.394497
765.261719	174.805115
764.072266	394.701599
762.881836	345.779663
761.691406	380.413605
760.500977	494.146484
759.310547	656.123047
758.119141	545.174927
756.927734	823.415405
755.735352	729.877380
754.543945	739.598389
753.351563	630.561646
752.159180	802.708435
750.965820	524.417358
749.773438	527.264160
748.580078	622.245483
747.385742	703.945496
746.192383	498.075287
744.998047	509.439087
743.803711	490.035004
742.608398	586.811279
741.413086	431.376587
740.217773	460.088165
739.022461	346.314087
737.826172	300.476471
736.630859	243.683197
735.433594	327.038605
734.237305	353.418152
733.040039	47.088127
731.842773	322.958740
730.645508	329.612366
729.447266	233.469528
728.249023	181.115402
727.050781	205.315109
725.851563	312.578156
724.653320	380.483734
723.454102	286.728180
722.253906	420.198853
721.053711	280.701752
719.854492	460.044617
718.653320	399.276154
717.453125	452.061737
716.251953	260.554169
715.050781	145.541687
713.848633	233.446304
712.647461	341.009430
711.445313	311.301208
710.243164	196.716904
709.040039	169.423752
707.836914	98.684891
706.633789	8.488761
705.430664	-16.244627
704.226563	-16.907516
703.022461	-17.449394
701.818359	-83.125366
700.613281	105.823677
699.408203	-100.917648
698.203125	79.527992
696.998047	-22.504236
695.791992	-167.796371
694.585938	-41.323048
693.379883	-51.579697
692.172852	-37.785038
690.965820	-201.841431
689.758789	-250.627716
688.551758	-95.259338
687.343750	-293.387024
686.135742	76.978981
684.926758	-18.832846
683.718750	-107.921028
682.509766	-3.896562
681.300781	69.925804
680.090820	-33.736408
678.881836	-13.721478
677.671875	-58.488258
676.460938	76.628395
675.250977	14.911247
674.040039	-53.082245
672.828125	130.076477
671.617188	81.909248
670.405273	131.246490
669.193359	143.982880
667.981445	83.401093
666.768555	40.303398
665.555664	139.964340
664.342773	-12.955110
663.128906	-81.437187
661.916016	143.840317
660.702148	56.213303
659.487305	-9.659326
658.272461	4.439865
657.058594	-121.548141
655.842773	-25.267307
654.627930	-36.730072
653.412109	-24.388716
652.196289	-186.515228
650.979492	32.799492
649.763672	-55.931946
648.546875	-82.139259
647.330078	-84.637047
646.112305	164.688416
644.894531	233.134888
643.676758	254.189423
642.458984	277.332245
641.240234	270.296082
640.021484	33.143387
638.802734	21.659824
637.583008	63.768963
636.363281	-113.428841
635.143555	-26.554583
633.923828	10.677763
632.703125	-207.813614
631.482422	-117.408234
630.261719	-76.698799
629.040039	73.073929
627.818359	123.748795
626.596680	19.605955
625.375000	112.306976
624.152344	200.207626
622.929688	383.982025
621.707031	258.615356
620.483398	184.116592
619.259766	-70.866150
618.036133	-24.551720
616.812500	147.291519
615.587891	-58.354042
614.363281	64.734055
613.138672	-121.128983
611.913086	-79.036766
610.687500	-55.065380
609.461914	96.086853
608.236328	-108.687538
607.009766	-167.135132
605.783203	27.385822
604.555664	117.991562
