# Supplementary material for: Raman spectroscopy accurately differentiates mucosal healing from non-healing and biochemical changes following biological therapy in inflammatory bowel disease
Source: PLoS One. 2021 Jun 2;16(6):e0252210. doi: 10.1371/journal.pone.0252210 (PMC8172032; doi:10.1371/journal.pone.0252210)
Supplement: S5 Dataset — (ZIP) [file pone.0252210.s007.zip › CD Active inflammation/OC008-1 pre-treatment_base sub CR removed_11__X_-22091.1__Y_3272.21__Z_-432.08__Time_126.txt]

1714.799805	18.454563
1713.823242	-44.207989
1712.846680	25.931137
1711.869141	-106.328033
1710.892578	-191.382690
1709.915039	-156.881546
1708.937500	-8.166207
1707.958984	29.669785
1706.981445	-107.454750
1706.002930	-79.321762
1705.024414	106.019684
1704.044922	41.621296
1703.066406	249.627548
1702.086914	-24.661186
1701.107422	-74.647331
1700.127930	-68.912788
1699.147461	152.939896
1698.167969	34.881142
1697.187500	34.112942
1696.207031	139.951096
1695.226563	130.649841
1694.245117	126.471069
1693.263672	52.729557
1692.282227	352.646545
1691.300781	334.765961
1690.318359	428.893219
1689.336914	541.697632
1688.354492	774.471436
1687.372070	713.899902
1686.388672	728.065613
1685.406250	643.782104
1684.422852	884.751160
1683.439453	670.242432
1682.456055	765.010376
1681.471680	993.084290
1680.487305	936.453247
1679.502930	1018.544067
1678.518555	1042.361328
1677.534180	1074.477905
1676.548828	1019.115356
1675.563477	1261.988525
1674.578125	1087.716797
1673.592773	1264.796753
1672.606445	1553.795410
1671.621094	1407.390015
1670.634766	1383.652100
1669.647461	1771.991943
1668.661133	1735.833374
1667.673828	1862.066528
1666.686523	1664.947754
1665.699219	1988.481201
1664.711914	1882.623047
1663.723633	1957.649292
1662.736328	1876.748169
1661.748047	2178.131592
1660.758789	2180.388672
1659.770508	2487.945801
1658.781250	2122.968018
1657.791992	2283.141113
1656.802734	2300.797852
1655.813477	2131.026367
1654.823242	2020.093140
1653.833008	1782.743042
1652.842773	1543.410034
1651.852539	1852.293091
1650.862305	1677.637817
1649.871094	1635.795044
1648.879883	1451.783325
1647.888672	993.553833
1646.896484	831.990967
1645.905273	885.046875
1644.913086	896.349182
1643.920898	842.179077
1642.928711	846.652588
1641.935547	318.495636
1640.943359	448.172668
1639.950195	504.434967
1638.956055	421.386017
1637.962891	341.545624
1636.968750	380.875275
1635.975586	33.237820
1634.981445	-26.516026
1633.986328	16.988186
1632.992188	124.193489
1631.997070	58.004562
1631.001953	89.736778
1630.006836	-86.039574
1629.010742	-103.383675
1628.015625	-349.177582
1627.019531	-76.191689
1626.023438	-373.621704
1625.027344	-247.145340
1624.030273	-101.915169
1623.033203	-32.562263
1622.036133	131.759705
1621.039063	188.685028
1620.041992	77.860611
1619.043945	167.029663
1618.045898	295.905304
1617.047852	123.212242
1616.049805	-9.695931
1615.050781	30.950447
1614.052734	40.432625
1613.053711	134.143646
1612.053711	5.239558
1611.054688	-49.905674
1610.054688	31.543127
1609.055664	100.134544
1608.054688	-218.771545
1607.054688	-16.057007
1606.054688	68.978035
1605.053711	193.481720
1604.052734	108.758041
1603.051758	89.713058
1602.049805	49.950638
1601.048828	185.664078
1600.046875	33.830112
1599.044922	-224.960083
1598.041992	0.135529
1597.040039	-459.447876
1596.037109	-270.670441
1595.034180	-491.979584
1594.031250	-378.749146
1593.027344	-330.727905
1592.024414	-353.102783
1591.020508	-346.655548
1590.016602	-308.801727
1589.011719	-101.295219
1588.007813	-50.308781
1587.002930	-171.396576
1585.998047	17.894112
1584.993164	-9.206259
1583.987305	41.929970
1582.982422	228.567520
1581.976563	209.350479
1580.970703	276.103912
1579.964844	17.346910
1578.958008	177.839600
1577.951172	59.754990
1576.944336	84.827377
1575.937500	117.669136
1574.930664	119.251175
1573.922852	167.602646
1572.915039	166.485138
1571.907227	139.320145
1570.899414	208.262680
1569.890625	212.148849
1568.881836	127.634506
1567.873047	165.141693
1566.864258	290.828918
1565.855469	185.316727
1564.845703	282.196381
1563.835938	158.356262
1562.826172	78.559952
1561.816406	195.809464
1560.805664	248.049637
1559.794922	323.469727
1558.784180	494.629730
1557.773438	92.832069
1556.762695	279.224976
1555.750977	348.812012
1554.739258	275.765167
1553.727539	332.056366
1552.715820	90.443878
1551.703125	123.115700
1550.690430	347.086884
1549.677734	327.591705
1548.665039	357.065674
1547.652344	319.102783
1546.638672	311.986603
1545.625000	193.525772
1544.611328	426.392792
1543.597656	168.032730
1542.583008	175.649948
1541.568359	307.025085
1540.553711	86.961128
1539.539063	88.795357
1538.524414	80.087868
1537.508789	133.092484
1536.493164	5.256638
1535.477539	83.603737
1534.460938	-109.091125
1533.445313	102.865295
1532.428711	-23.186817
1531.412109	116.032768
1530.395508	-224.289734
1529.377930	-21.156973
1528.361328	42.584187
1527.343750	59.705029
1526.326172	128.070572
1525.307617	39.155315
1524.290039	325.752441
1523.271484	205.482498
1522.252930	229.069351
1521.234375	90.391800
1520.214844	182.924850
1519.196289	169.794601
1518.176758	58.760624
1517.156250	45.163448
1516.136719	265.114288
1515.117188	91.773811
1514.096680	77.462120
1513.076172	32.112194
1512.054688	12.200133
1511.034180	-179.861237
1510.012695	-118.091354
1508.991211	-125.838142
1507.969727	-136.379517
1506.948242	-303.549957
1505.925781	-227.366196
1504.903320	-266.773499
1503.880859	-137.277954
1502.858398	35.487587
1501.835938	-173.668304
1500.812500	-375.287354
1499.789063	-241.662918
1498.765625	-343.795715
1497.741211	-197.886978
1496.717773	-251.803757
1495.693359	-280.342499
1494.668945	-383.243378
1493.643555	-322.682709
1492.619141	-262.337158
1491.593750	-48.887264
1490.568359	-201.123840
1489.542969	175.326157
1488.517578	43.150291
1487.491211	-140.246384
1486.464844	363.015228
1485.438477	100.129723
1484.412109	245.487076
1483.384766	186.475342
1482.358398	497.205170
1481.331055	448.020599
1480.302734	610.301636
1479.275391	642.356262
1478.247070	470.323669
1477.218750	252.339859
1476.190430	482.671143
1475.162109	710.205994
1474.132813	878.909729
1473.104492	1029.592407
1472.075195	1136.782349
1471.044922	1281.945923
1470.015625	1342.969360
1468.985352	1518.290405
1467.955078	1665.437256
1466.924805	1934.448975
1465.894531	1710.050415
1464.863281	1838.900391
1463.832031	1959.963135
1462.800781	2108.814941
1461.769531	2028.903320
1460.738281	2286.673828
1459.706055	2633.083984
1458.673828	2385.281738
1457.641602	2467.418213
1456.608398	2858.964111
1455.576172	2476.583740
1454.542969	2791.726318
1453.509766	2731.390625
1452.476563	2962.553223
1451.442383	2952.753174
1450.408203	2945.436279
1449.374023	3148.348877
1448.339844	2935.723877
1447.305664	3140.993164
1446.270508	2994.185547
1445.235352	3287.856689
1444.200195	2887.936523
1443.165039	2920.831299
1442.128906	2629.869141
1441.093750	2806.924316
1440.057617	2908.011230
1439.020508	2503.409668
1437.984375	2495.816162
1436.947266	2321.423340
1435.910156	2066.258789
1434.873047	1942.557251
1433.835938	1892.154785
1432.797852	1725.623047
1431.759766	1316.849487
1430.721680	1206.074341
1429.683594	898.561218
1428.644531	813.182739
1427.606445	611.877014
1426.567383	907.428589
1425.528320	718.853149
1424.488281	311.095734
1423.449219	523.496277
1422.409180	294.937134
1421.369141	436.808777
1420.328125	404.892242
1419.288086	458.677216
1418.247070	270.827667
1417.206055	309.635986
1416.165039	348.500122
1415.123047	183.634872
1414.081055	-21.320024
1413.040039	136.016891
1411.997070	248.080627
1410.955078	30.936737
1409.912109	138.132996
1408.870117	79.578842
1407.826172	68.837181
1406.783203	23.062063
1405.740234	65.290710
1404.696289	-203.681473
1403.652344	-45.772861
1402.608398	194.988068
1401.563477	129.687958
1400.519531	147.319977
1399.474609	-18.003914
1398.429688	212.984558
1397.383789	308.630096
1396.338867	331.711823
1395.292969	94.332657
1394.247070	25.017998
1393.200195	18.464413
1392.154297	157.293457
1391.107422	-114.352005
1390.060547	29.722549
1389.013672	206.409775
1387.966797	22.928459
1386.918945	79.770615
1385.871094	-118.321236
1384.823242	-131.165588
1383.775391	-138.850586
1382.726563	-378.793945
1381.677734	-113.787224
1380.628906	-13.594488
1379.580078	-123.059944
1378.530273	-207.360733
1377.481445	-161.634277
1376.431641	53.937565
1375.380859	-42.332909
1374.331055	-26.113605
1373.280273	-44.661724
1372.229492	-30.612593
1371.178711	-126.088264
1370.127930	100.189522
1369.076172	-196.789398
1368.024414	-147.145645
1366.972656	-30.091373
1365.920898	-17.504814
1364.869141	338.858795
1363.816406	55.478107
1362.763672	-105.645615
1361.710938	46.999771
1360.657227	50.488976
1359.604492	213.349579
1358.550781	157.488510
1357.496094	168.947495
1356.442383	217.881760
1355.387695	378.792877
1354.333984	475.233704
1353.279297	152.016937
1352.223633	392.851929
1351.168945	459.975861
1350.113281	648.880066
1349.057617	336.560730
1348.001953	376.900330
1346.945313	538.955566
1345.888672	800.331299
1344.832031	992.347351
1343.775391	824.987549
1342.718750	1029.673096
1341.661133	1254.267822
1340.603516	1253.492920
1339.545898	1386.654053
1338.488281	1363.920166
1337.429688	1272.042725
1336.371094	1116.022583
1335.312500	1432.945068
1334.253906	1292.158447
1333.195313	1371.773071
1332.135742	1117.632446
1331.076172	1269.301025
1330.016602	1201.053223
1328.956055	1157.714966
1327.895508	864.983337
1326.834961	1113.602905
1325.774414	1058.466675
1324.713867	1072.666992
1323.652344	1242.565918
1322.590820	1076.847290
1321.529297	1138.408081
1320.467773	1432.033691
1319.405273	1372.930176
1318.343750	1471.856079
1317.280273	1361.296875
1316.217773	1273.130737
1315.155273	1542.530396
1314.091797	1410.306152
1313.028320	1399.003540
1311.964844	1242.532837
1310.900391	1527.061768
1309.835938	1464.469604
1308.771484	1146.052856
1307.707031	1610.487305
1306.642578	1449.917114
1305.577148	1122.278320
1304.511719	1471.224731
1303.446289	1384.947144
1302.380859	1291.461060
1301.314453	1426.704712
1300.248047	1186.065430
1299.181641	1380.476440
1298.115234	1405.451050
1297.047852	1182.519653
1295.980469	1298.590454
1294.913086	1053.914917
1293.845703	1194.724976
1292.778320	1019.090454
1291.709961	1066.848755
1290.641602	1117.139893
1289.573242	1089.051270
1288.503906	953.213501
1287.434570	969.477173
1286.365234	1088.734253
1285.295898	791.585754
1284.226563	1253.886353
1283.156250	912.927063
1282.085938	1012.851196
1281.015625	792.183411
1279.945313	1124.709961
1278.874023	1080.409912
1277.802734	1156.050903
1276.731445	798.895874
1275.660156	747.569092
1274.587891	1028.752686
1273.515625	982.409668
1272.443359	1214.671875
1271.371094	1168.421387
1270.297852	1139.338745
1269.224609	1430.171509
1268.151367	1425.553833
1267.078125	1323.357788
1266.003906	1526.252441
1264.930664	1243.639771
1263.856445	1280.690430
1262.781250	1510.392090
1261.707031	1525.490234
1260.631836	1662.478027
1259.556641	1626.417358
1258.481445	1251.754761
1257.405273	1559.282349
1256.330078	1421.052246
1255.253906	1355.936768
1254.177734	1675.452637
1253.100586	1668.737915
1252.023438	1679.063477
1250.947266	1708.850220
1249.869141	1809.152588
1248.791992	1717.325073
1247.713867	1338.687378
1246.635742	1463.299561
1245.557617	1568.406860
1244.479492	1343.073364
1243.400391	1416.562134
1242.321289	960.649780
1241.242188	1119.125000
1240.163086	1374.594482
1239.083008	1469.770874
1238.002930	1147.594849
1236.922852	1283.958618
1235.842773	1439.631348
1234.761719	1440.034424
1233.681641	1030.759277
1232.600586	1118.422607
1231.518555	1237.502441
1230.437500	1334.686523
1229.355469	1092.733643
1228.273438	1105.069824
1227.190430	1051.993042
1226.108398	902.080261
1225.025391	916.717041
1223.942383	895.003296
1222.859375	783.755371
1221.775391	957.822144
1220.692383	807.806396
1219.607422	1008.252930
1218.523438	911.322083
1217.439453	604.187012
1216.354492	475.852783
1215.269531	630.035217
1214.184570	499.193481
1213.098633	711.082458
1212.012695	633.217102
1210.926758	818.285278
1209.840820	798.162170
1208.754883	1038.416626
1207.667969	969.863831
1206.581055	780.732300
1205.494141	728.965759
1204.406250	537.383301
1203.318359	627.639526
1202.230469	426.350159
1201.142578	318.965088
1200.054688	153.756470
1198.965820	284.556915
1197.876953	-200.789078
1196.788086	-139.929123
1195.698242	-91.222176
1194.609375	241.108795
1193.519531	154.878265
1192.428711	-212.629852
1191.338867	-135.522629
1190.248047	-289.191101
1189.157227	3.860695
1188.066406	-46.723534
1186.975586	-92.591019
1185.883789	-121.745659
1184.791992	-282.981995
1183.700195	-254.718628
1182.607422	-293.742798
1181.514648	117.991234
1180.421875	45.111843
1179.329102	-3.877486
1178.236328	162.733780
1177.142578	46.423775
1176.048828	188.764297
1174.955078	-35.496880
1173.860352	113.747131
1172.766602	277.180328
1171.671875	31.163124
1170.576172	230.195160
1169.481445	216.117401
1168.385742	335.862091
1167.290039	178.062744
1166.194336	44.125683
1165.097656	-163.963730
1164.001953	-197.630875
1162.905273	210.563522
1161.807617	88.213188
1160.710938	49.387627
1159.613281	583.435791
1158.515625	553.830261
1157.417969	462.081238
1156.319336	630.304504
1155.220703	619.445679
1154.122070	513.093262
1153.023438	430.517334
1151.924805	157.177643
1150.825195	308.037323
1149.725586	-53.531506
1148.625000	73.260384
1147.525391	90.346611
1146.424805	119.216980
1145.324219	-37.705101
1144.223633	-151.822952
1143.122070	-113.726479
1142.020508	-104.294609
1140.918945	-130.643448
1139.817383	-154.703522
1138.714844	-283.455505
1137.612305	-41.496590
1136.509766	60.067036
1135.407227	30.830408
1134.303711	-5.620944
1133.200195	202.420975
1132.096680	301.074738
1130.993164	378.230438
1129.888672	699.657043
1128.784180	712.447754
1127.679688	789.182251
1126.575195	1024.668701
1125.469727	804.779541
1124.364258	990.205933
1123.258789	838.978943
1122.152344	630.875000
1121.046875	756.760254
1119.940430	603.078552
1118.833008	768.991760
1117.726563	574.989319
1116.619141	470.921234
1115.511719	354.999054
1114.404297	139.718872
1113.295898	357.218262
1112.188477	286.124237
1111.080078	531.729675
1109.970703	373.052002
1108.862305	613.681519
1107.752930	658.082703
1106.643555	376.514679
1105.534180	614.446350
1104.423828	332.907745
1103.313477	655.589783
1102.203125	607.654846
1101.092773	767.278870
1099.981445	870.177429
1098.870117	852.744812
1097.758789	790.494934
1096.647461	775.373474
1095.535156	821.474792
1094.422852	872.238281
1093.310547	852.297058
1092.197266	589.812012
1091.084961	722.903931
1089.971680	931.216431
1088.857422	572.351379
1087.744141	462.994202
1086.629883	784.052063
1085.515625	545.341614
1084.401367	532.402222
1083.286133	648.717102
1082.171875	652.196228
1081.056641	568.744995
1079.940430	630.936096
1078.825195	671.978455
1077.708984	764.644470
1076.592773	704.719666
1075.475586	687.058228
1074.359375	448.911957
1073.242188	454.797668
1072.125000	176.975250
1071.006836	208.736603
1069.888672	120.974396
1068.770508	279.314117
1067.652344	233.795258
1066.534180	195.353851
1065.415039	440.285828
1064.295898	385.483704
1063.176758	482.877625
1062.056641	318.179626
1060.936523	434.330963
1059.816406	-50.625015
1058.696289	271.425385
1057.575195	209.961960
1056.454102	174.290955
1055.333008	208.789673
1054.211914	467.604950
1053.089844	350.308594
1051.967773	321.862762
1050.845703	-33.349373
1049.723633	183.508408
1048.600586	173.974854
1047.477539	197.175934
1046.354492	87.492775
1045.230469	61.872456
1044.106445	-175.811234
1042.982422	-73.007317
1041.858398	174.305832
1040.734375	235.208450
1039.609375	-11.291561
1038.484375	-54.996670
1037.358398	231.989822
1036.232422	-186.316376
1035.107422	163.590256
1033.980469	176.075943
1032.854492	249.135757
1031.727539	536.192444
1030.600586	258.272827
1029.473633	47.992008
1028.345703	42.399570
1027.218750	-200.045410
1026.090820	-86.901833
1024.961914	-456.718445
1023.833984	-401.384552
1022.705078	-371.499512
1021.576172	-429.693787
1020.446289	-411.188782
1019.317383	-566.527100
1018.187500	-610.367981
1017.056641	-519.604065
1015.926758	-581.731934
1014.795898	-231.226654
1013.665039	-124.018448
1012.534180	68.968216
1011.402344	243.465637
1010.270508	232.800934
1009.138672	419.016296
1008.006836	653.874634
1006.874023	585.680786
1005.741211	1160.671509
1004.608398	1791.031250
1003.475586	2495.218262
1002.341797	3518.184082
1001.208008	3350.725098
1000.074219	2192.362061
998.939453	1136.306519
997.805664	558.905212
996.669922	501.366150
995.535156	187.799164
994.400391	234.513565
993.264648	396.705902
992.127930	176.078323
990.992188	34.112411
989.855469	67.573929
988.718750	112.695000
987.582031	-33.318924
986.445313	-77.744835
985.307617	-27.563335
984.169922	405.003876
983.031250	-81.070534
981.893555	-94.914848
980.754883	234.269699
979.616211	61.918850
978.476563	-27.396662
977.337891	76.646706
976.198242	148.604462
975.057617	89.670258
973.917969	30.918638
972.777344	179.110855
971.636719	116.077904
970.496094	-132.774307
969.354492	300.487000
968.212891	265.469543
967.071289	118.180725
965.929688	99.586838
964.787109	26.105314
963.644531	193.583466
962.501953	102.075333
961.358398	338.518158
960.214844	-52.862423
959.071289	387.696533
957.927734	202.920731
956.783203	336.667664
955.638672	152.285355
954.494141	279.409546
953.349609	70.246292
952.204102	206.770569
951.058594	327.362915
949.912109	290.266052
948.766602	319.622101
947.620117	266.827789
946.473633	191.345032
945.327148	323.924500
944.179688	269.295593
943.032227	23.023281
941.884766	290.645203
940.736328	302.654633
939.587891	253.182510
938.439453	486.738983
937.291016	378.207214
936.141602	363.342529
934.993164	492.225220
933.842773	527.732117
932.693359	292.193848
931.542969	564.890686
930.392578	338.805817
929.242188	301.933502
928.090820	313.000214
926.940430	-199.280716
925.788086	137.504654
924.636719	394.618164
923.484375	-21.463486
922.333008	-118.922379
921.179688	-136.660049
920.027344	-63.386543
918.874023	-8.218333
917.720703	-118.806404
916.567383	-104.338478
915.413086	16.937960
914.258789	140.518082
913.104492	-212.455826
911.950195	-410.890350
910.794922	-26.165562
909.639648	-79.233971
908.483398	-175.270508
907.328125	-221.318970
906.171875	-249.135086
905.015625	-229.283020
903.859375	60.185997
902.702148	39.337479
901.544922	-74.262115
900.387695	-8.923831
899.229492	330.279266
898.071289	318.694733
896.913086	42.525093
895.754883	-100.036797
894.595703	175.791611
893.436523	-90.947105
892.277344	422.127350
891.118164	58.401142
889.958008	-207.979782
888.797852	214.564072
887.636719	34.147503
886.476563	-125.839661
885.315430	-114.210258
884.154297	-179.261856
882.992188	-79.594429
881.831055	180.150421
880.668945	-17.859486
879.505859	174.183929
878.343750	447.271790
877.180664	226.868942
876.017578	33.611248
874.853516	81.404739
873.690430	167.451447
872.526367	226.456512
871.361328	-36.336411
870.197266	288.155579
869.032227	153.672821
867.867188	-165.140869
866.701172	363.727966
865.536133	134.903427
864.370117	362.326996
863.203125	324.549072
862.037109	163.238739
860.870117	417.396118
859.703125	235.903473
858.536133	747.981201
857.368164	631.523804
856.200195	566.690979
855.032227	593.810608
853.863281	632.105286
852.694336	553.775940
851.525391	681.638916
850.356445	589.819031
849.186523	527.128784
848.016602	639.113037
846.846680	437.533569
845.676758	432.993988
844.505859	312.039093
843.334961	191.091034
842.163086	237.925079
840.992188	-19.473528
839.820313	74.232658
838.648438	11.364603
837.475586	183.127228
836.302734	263.144409
835.129883	175.529892
833.957031	92.360359
832.783203	245.838730
831.609375	222.835388
830.435547	373.843170
829.261719	388.614716
828.086914	273.940857
826.912109	301.971649
825.737305	349.985291
824.561523	469.235504
823.385742	483.614838
822.209961	395.429047
821.033203	224.796967
819.857422	-206.379166
818.680664	97.272102
817.502930	84.638519
816.326172	38.546722
815.148438	-152.208237
813.969727	12.929536
812.791992	-40.021343
811.613281	-108.586357
810.434570	-186.092239
809.255859	-132.537308
808.076172	-265.701233
806.896484	-119.029526
805.716797	-39.125771
804.537109	-90.325958
803.356445	144.736679
802.175781	-81.947235
800.994141	-155.526581
799.813477	-206.980560
798.631836	-238.532745
797.450195	-425.334595
796.267578	-388.273285
795.084961	-207.283173
793.902344	-314.449707
792.719727	-228.961716
791.536133	-225.518936
790.352539	-107.041527
789.168945	-103.788498
787.985352	-164.782440
786.800781	6.456620
785.616211	-79.014427
784.431641	85.336685
783.246094	240.696960
782.060547	221.311172
780.875000	314.551605
779.688477	-38.545139
778.501953	259.963348
777.315430	30.555002
776.128906	125.684357
774.941406	13.253276
773.753906	-147.730942
772.566406	-189.585068
771.378906	101.534348
770.190430	39.679546
769.001953	30.702009
767.812500	-156.836227
766.624023	85.299675
765.434570	82.765244
764.245117	205.707260
763.054688	302.125275
761.864258	68.267807
760.673828	184.386948
759.483398	489.623444
758.291992	675.894897
757.100586	679.514526
755.909180	661.107727
754.716797	528.377075
753.524414	661.583435
752.332031	585.979065
751.139648	253.386734
749.946289	252.526688
748.752930	212.126709
747.559570	367.079895
746.365234	324.442505
745.171875	312.525360
743.976563	438.789307
742.782227	350.075348
741.586914	9.271008
740.391602	-101.227768
739.196289	246.319855
738.000000	83.233902
736.803711	-198.048615
735.607422	280.676025
734.411133	240.314651
733.213867	291.915833
732.016602	28.393137
730.819336	97.549858
729.621094	184.192368
728.422852	235.825974
727.224609	-36.101559
726.026367	280.080200
724.827148	360.140503
723.627930	234.834518
722.428711	362.984863
721.228516	274.927246
720.028320	490.408813
718.828125	380.615356
717.626953	192.361069
716.426758	368.567200
715.225586	311.361725
714.023438	343.637451
712.822266	251.682449
711.620117	-25.437752
710.416992	238.032745
709.214844	266.153015
708.011719	128.789490
706.808594	-19.337198
705.605469	-80.252808
704.401367	250.694458
703.197266	91.955368
701.993164	-10.080135
700.788086	-64.150993
699.583008	75.400139
698.377930	171.474625
697.172852	-138.858292
695.966797	250.712997
694.760742	-44.141140
693.554688	23.925491
692.347656	-192.418243
691.141602	-267.481628
689.934570	-318.558411
688.726563	-248.023453
687.518555	-168.768097
686.310547	-297.691071
685.102539	-311.554596
683.894531	-86.876877
682.685547	-245.849136
681.476563	-391.678284
680.266602	-251.407318
679.056641	-104.636185
677.846680	-31.487469
676.636719	84.990288
675.426758	4.521784
674.215820	-114.792152
673.003906	25.610806
671.792969	44.883720
670.581055	-91.481117
669.369141	79.246414
668.157227	-31.026621
666.944336	169.955826
665.731445	64.124252
664.518555	316.906525
663.305664	10.347474
662.091797	-17.551596
660.877930	107.828201
659.664063	58.388382
658.449219	-116.134117
657.234375	20.015480
656.019531	-137.148804
654.803711	126.142403
653.588867	-136.591064
652.373047	-228.984955
651.156250	59.961926
649.940430	103.212013
648.723633	6.443077
647.505859	133.577240
646.289063	25.996212
645.071289	142.200851
643.853516	213.109024
642.635742	133.350754
641.416992	219.127350
640.198242	8.092213
638.979492	14.138131
637.759766	-89.521118
636.541016	-19.239607
635.320313	147.535370
634.100586	9.161385
632.879883	-58.455269
631.659180	34.770782
630.438477	76.273033
629.217773	192.654572
627.996094	-139.501450
626.774414	-225.116287
625.551758	-77.232864
624.330078	136.782562
623.107422	161.866196
621.883789	306.643890
620.661133	412.513245
619.437500	306.027283
618.213867	413.369171
616.990234	66.546875
615.765625	-57.907120
614.541016	-2.950528
613.316406	58.013386
612.090820	-86.748474
610.865234	-30.889305
609.639648	-22.514559
608.414063	137.133286
607.187500	-32.798836
605.960938	-119.839096
604.734375	-117.652855
