# Supplementary material for: Raman spectroscopy accurately differentiates mucosal healing from non-healing and biochemical changes following biological therapy in inflammatory bowel disease
Source: PLoS One. 2021 Jun 2;16(6):e0252210. doi: 10.1371/journal.pone.0252210 (PMC8172032; doi:10.1371/journal.pone.0252210)
Supplement: S5 Dataset — (ZIP) [file pone.0252210.s007.zip › CD Active inflammation/OC016-1 pre-treatment_base sub CR removed_47__X_-16184.4__Y_5301.85__Z_-2780.49__Time_542.txt]

1714.780273	7.721903
1713.803711	127.320084
1712.827148	93.918388
1711.849609	7.707307
1710.873047	-18.591091
1709.895508	-54.802200
1708.917969	-28.525488
1707.939453	-68.450615
1706.961914	-0.349663
1705.983398	-33.263847
1705.004883	-81.413704
1704.025391	-147.510422
1703.046875	-89.636887
1702.067383	-127.351563
1701.087891	76.481163
1700.108398	-13.171367
1699.127930	90.463631
1698.148438	-43.052372
1697.167969	179.661301
1696.187500	106.448265
1695.206055	90.081566
1694.225586	119.895042
1693.244141	254.530518
1692.262695	186.950806
1691.281250	317.616180
1690.298828	336.839172
1689.317383	407.469360
1688.334961	340.049591
1687.352539	337.343872
1686.369141	385.947083
1685.386719	496.527222
1684.403320	471.800873
1683.419922	596.931885
1682.435547	722.634399
1681.452148	766.395508
1680.467773	845.358826
1679.483398	818.446228
1678.499023	808.129517
1677.514648	896.865967
1676.529297	898.369263
1675.543945	964.289490
1674.558594	1065.328857
1673.573242	1089.815308
1672.586914	1290.240845
1671.600586	1220.131348
1670.614258	1583.589600
1669.627930	1469.395630
1668.641602	1517.753052
1667.654297	1622.349121
1666.666992	1366.478149
1665.679688	1594.148804
1664.692383	1644.483887
1663.704102	1838.499268
1662.715820	1767.753662
1661.727539	1800.907837
1660.739258	1982.941895
1659.750977	1807.626099
1658.761719	1950.743774
1657.772461	1760.510376
1656.783203	2015.677002
1655.793945	1842.262695
1654.803711	1825.506470
1653.813477	1674.206665
1652.823242	1671.539307
1651.833008	1513.203735
1650.841797	1305.072754
1649.851563	1184.669312
1648.860352	1175.708252
1647.869141	1045.543701
1646.876953	836.519348
1645.885742	873.612366
1644.893555	744.635132
1643.901367	761.272644
1642.908203	675.265503
1641.916016	557.941467
1640.922852	472.637573
1639.929688	414.051910
1638.936523	321.493652
1637.943359	187.066559
1636.949219	216.431229
1635.955078	53.633286
1634.960938	15.023691
1633.966797	-20.682287
1632.971680	-40.323879
1631.977539	179.931458
1630.982422	39.604313
1629.986328	36.445030
1628.991211	128.245392
1627.995117	20.239891
1627.000000	93.995491
1626.003906	-0.412552
1625.006836	52.659336
1624.010742	27.016439
1623.013672	64.638100
1622.016602	-10.587642
1621.019531	40.482487
1620.021484	228.267319
1619.024414	74.723694
1618.026367	8.026673
1617.028320	146.231323
1616.029297	-22.545496
1615.031250	-38.957554
1614.032227	-44.756767
1613.033203	72.813370
1612.034180	-42.933327
1611.035156	-24.844086
1610.035156	35.259987
1609.035156	84.934120
1608.035156	79.643799
1607.035156	111.090424
1606.034180	58.791321
1605.033203	132.234833
1604.032227	43.411156
1603.031250	-29.630354
1602.030273	-58.125896
1601.028320	-149.352478
1600.026367	-148.981796
1599.024414	-185.196075
1598.022461	-142.958298
1597.019531	-158.222321
1596.016602	-311.961853
1595.013672	-280.157684
1594.010742	-245.761673
1593.007813	-216.614288
1592.003906	-271.033813
1591.000000	-168.844147
1589.996094	-296.364990
1588.992188	-63.822216
1587.987305	38.167725
1586.983398	134.854187
1585.978516	-18.841537
1584.972656	43.842144
1583.967773	30.863108
1582.961914	168.960449
1581.956055	93.323555
1580.950195	48.907864
1579.944336	82.558052
1578.937500	103.107124
1577.931641	191.238815
1576.924805	214.198746
1575.916992	159.017746
1574.910156	38.740601
1573.902344	144.673248
1572.894531	71.066025
1571.886719	90.970810
1570.878906	173.136841
1569.870117	65.489319
1568.862305	160.400391
1567.853516	75.956032
1566.843750	30.384985
1565.834961	104.132553
1564.825195	58.336540
1563.815430	4.652751
1562.805664	124.689468
1561.795898	109.667358
1560.785156	-11.801206
1559.775391	123.325249
1558.764648	157.165482
1557.752930	89.782852
1556.742188	144.065567
1555.730469	187.822250
1554.718750	96.739845
1553.707031	189.395111
1552.695313	85.112953
1551.682617	50.608715
1550.670898	155.702942
1549.658203	229.552597
1548.644531	57.490757
1547.631836	278.421600
1546.618164	162.988724
1545.604492	119.823441
1544.590820	115.281540
1543.577148	120.914665
1542.562500	-93.194374
1541.547852	41.287800
1540.533203	61.932598
1539.518555	118.544884
1538.503906	30.428623
1537.488281	22.174973
1536.472656	24.076471
1535.457031	-30.938192
1534.441406	1.580730
1533.424805	13.287010
1532.408203	35.128403
1531.391602	-12.794256
1530.375000	52.503227
1529.358398	81.536369
1528.340820	15.087852
1527.323242	154.492798
1526.305664	-2.390785
1525.287109	18.212633
1524.269531	118.411972
1523.250977	58.881672
1522.232422	-11.084002
1521.213867	88.538292
1520.194336	5.393711
1519.175781	1.805983
1518.156250	103.414536
1517.136719	-59.843662
1516.116211	-123.019661
1515.096680	3.725941
1514.076172	48.074486
1513.055664	102.505318
1512.034180	151.607101
1511.013672	-130.506332
1509.992188	-150.978394
1508.970703	-148.519852
1507.949219	-110.322441
1506.927734	-164.606201
1505.905273	-101.117561
1504.882813	-66.007339
1503.860352	-179.685379
1502.837891	-191.001389
1501.815430	-102.580940
1500.791992	-178.244186
1499.768555	-115.781601
1498.745117	-161.000259
1497.720703	-50.257240
1496.697266	-88.095001
1495.672852	-59.565739
1494.648438	76.215302
1493.623047	109.511276
1492.598633	173.334671
1491.573242	101.525436
1490.547852	131.816193
1489.522461	121.081390
1488.497070	128.094437
1487.470703	252.425049
1486.444336	381.676636
1485.417969	255.494278
1484.391602	371.672028
1483.364258	589.719238
1482.336914	644.295044
1481.309570	341.682404
1480.282227	556.679810
1479.254883	636.358887
1478.226563	787.240234
1477.198242	769.767456
1476.169922	731.809509
1475.141602	836.392151
1474.112305	1004.474670
1473.083008	1029.807373
1472.053711	1189.932617
1471.024414	1245.550049
1469.995117	1400.273926
1468.964844	1488.686890
1467.934570	1582.054565
1466.904297	1761.743042
1465.874023	1877.712646
1464.842773	2112.990479
1463.811523	2236.277588
1462.780273	2123.162109
1461.749023	2106.535645
1460.717773	2359.019775
1459.685547	2357.420898
1458.653320	2492.822021
1457.621094	2346.401367
1456.587891	2517.122070
1455.555664	2467.023682
1454.522461	2647.665771
1453.489258	2716.603516
1452.455078	2826.005615
1451.421875	2780.712402
1450.387695	2895.018311
1449.353516	2849.618164
1448.319336	3032.155029
1447.285156	2766.338623
1446.250000	2885.423828
1445.214844	2880.386475
1444.179688	2713.347900
1443.144531	2733.583496
1442.108398	2680.408203
1441.072266	2632.286865
1440.036133	2548.760498
1439.000000	2579.010742
1437.963867	2326.146973
1436.926758	2171.913818
1435.889648	2090.999756
1434.852539	1949.486816
1433.814453	1729.726929
1432.777344	1305.556763
1431.739258	1139.028564
1430.701172	1033.140869
1429.663086	965.147705
1428.624023	904.743286
1427.584961	902.380676
1426.545898	678.128845
1425.506836	627.937195
1424.467773	585.342834
1423.427734	583.090698
1422.387695	490.159698
1421.347656	485.451721
1420.307617	375.000000
1419.266602	274.680847
1418.226563	335.551819
1417.184570	419.054718
1416.143555	298.756958
1415.102539	241.439087
1414.060547	204.293365
1413.018555	-61.621113
1411.976563	102.522690
1410.934570	153.534698
1409.891602	-122.123146
1408.848633	34.524479
1407.805664	63.052567
1406.762695	-16.364292
1405.718750	24.817520
1404.674805	118.757599
1403.630859	52.096272
1402.586914	8.111056
1401.542969	174.937836
1400.498047	-29.450848
1399.453125	72.243317
1398.408203	26.051651
1397.363281	30.084049
1396.317383	101.842064
1395.271484	18.311102
1394.225586	5.034098
1393.179688	224.750229
1392.132813	38.827957
1391.086914	100.907547
1390.040039	-17.159212
1388.992188	-117.580246
1387.945313	29.809481
1386.897461	-22.871189
1385.849609	-32.923012
1384.801758	112.129768
1383.753906	-15.227846
1382.705078	-24.987677
1381.657227	-74.606628
1380.608398	-66.658241
1379.558594	-103.570435
1378.509766	-167.814987
1377.459961	-137.073792
1376.410156	-98.748413
1375.360352	84.394417
1374.309570	35.556824
1373.259766	-23.113117
1372.208984	8.118135
1371.158203	-72.735176
1370.106445	-33.802643
1369.055664	-72.010971
1368.003906	11.990363
1366.952148	18.859055
1365.900391	-46.374100
1364.847656	50.376553
1363.794922	102.403496
1362.742188	64.937126
1361.689453	171.932419
1360.636719	181.988327
1359.583008	184.699753
1358.529297	167.645966
1357.475586	108.466850
1356.420898	54.407921
1355.367188	144.643372
1354.312500	299.562042
1353.257813	404.867889
1352.203125	438.243103
1351.147461	273.101624
1350.091797	552.506287
1349.036133	479.509308
1347.980469	662.250671
1346.923828	624.258484
1345.868164	797.242859
1344.811523	890.934387
1343.754883	860.766602
1342.697266	967.067139
1341.640625	1046.207153
1340.583008	1058.552979
1339.524414	1155.244629
1338.466797	1125.738647
1337.409180	1029.535767
1336.350586	1069.653931
1335.291992	1043.074219
1334.232422	1029.011108
1333.173828	1002.729126
1332.114258	941.968506
1331.054688	992.644592
1329.995117	979.160400
1328.934570	973.232544
1327.875000	937.796143
1326.814453	996.391296
1325.753906	936.537903
1324.692383	1071.933594
1323.630859	1165.435669
1322.570313	980.107300
1321.507813	896.172363
1320.446289	1059.146118
1319.383789	1177.780029
1318.322266	1153.456909
1317.259766	1141.603394
1316.196289	1016.488892
1315.133789	1241.545776
1314.070313	1124.121582
1313.006836	1324.682495
1311.943359	1168.145752
1310.878906	1144.781128
1309.814453	1212.649170
1308.750977	1142.777832
1307.685547	1065.678345
1306.621094	1136.362793
1305.555664	1135.806274
1304.490234	1243.584106
1303.424805	1240.794678
1302.359375	1240.587402
1301.292969	1129.905884
1300.226563	1147.164673
1299.160156	1343.870361
1298.093750	1221.316650
1297.026367	1123.488403
1295.958984	1057.735352
1294.891602	972.489624
1293.824219	882.487244
1292.756836	797.542725
1291.688477	867.277588
1290.620117	775.238098
1289.551758	751.997437
1288.482422	814.668579
1287.413086	850.460022
1286.343750	908.391663
1285.274414	750.830078
1284.205078	698.751221
1283.134766	742.290405
1282.064453	834.869873
1280.994141	773.312073
1279.923828	518.564636
1278.852539	826.704407
1277.781250	846.184570
1276.709961	895.090576
1275.637695	814.489014
1274.566406	917.329590
1273.494141	802.717224
1272.421875	873.923218
1271.349609	893.882751
1270.276367	1021.369995
1269.203125	1117.136963
1268.129883	1034.740479
1267.056641	1247.759521
1265.982422	1099.637939
1264.909180	1076.062622
1263.834961	1084.274658
1262.759766	1243.733154
1261.685547	1234.971069
1260.610352	1104.411743
1259.535156	1110.430298
1258.459961	1206.646729
1257.383789	1159.173462
1256.308594	1150.736084
1255.232422	1212.962280
1254.155273	1243.572754
1253.079102	1245.011841
1252.001953	1175.941650
1250.924805	1121.542603
1249.847656	1149.896606
1248.770508	1214.749634
1247.692383	1230.999268
1246.614258	1145.202881
1245.536133	1351.057495
1244.458008	1168.167480
1243.378906	1199.121948
1242.299805	1295.653687
1241.220703	1011.022522
1240.141602	1003.235962
1239.061523	978.492615
1237.981445	1062.951904
1236.901367	1013.987915
1235.821289	1045.086548
1234.740234	916.173767
1233.659180	913.373657
1232.578125	1036.600220
1231.497070	791.507019
1230.415039	679.757690
1229.333984	626.180420
1228.251953	790.542419
1227.168945	804.750732
1226.086914	722.139954
1225.003906	671.018860
1223.920898	615.075073
1222.837891	566.402344
1221.753906	331.555695
1220.669922	524.694214
1219.585938	444.616608
1218.501953	374.222687
1217.416992	272.437683
1216.333008	257.624359
1215.248047	252.456894
1214.162109	334.183228
1213.077148	331.361145
1211.991211	577.072449
1210.905273	470.396271
1209.819336	544.641785
1208.732422	507.889801
1207.646484	613.364929
1206.559570	494.579956
1205.471680	411.959076
1204.384766	375.107605
1203.296875	362.319824
1202.208984	445.824677
1201.121094	66.942696
1200.032227	99.826736
1198.944336	103.759857
1197.855469	33.047695
1196.765625	-11.224237
1195.676758	-12.244222
1194.586914	-49.389484
1193.497070	57.663742
1192.407227	10.781491
1191.316406	-79.396294
1190.226563	-203.235931
1189.135742	-118.120499
1188.044922	-16.302475
1186.953125	-56.248028
1185.861328	-156.255875
1184.769531	29.277506
1183.677734	92.292534
1182.585938	-51.084763
1181.493164	64.524933
1180.400391	-30.986681
1179.307617	48.448872
1178.213867	154.129715
1177.120117	139.878510
1176.026367	27.335089
1174.932617	113.532906
1173.838867	273.829651
1172.744141	206.551483
1171.649414	60.233551
1170.554688	203.414261
1169.458984	68.940170
1168.364258	171.208618
1167.268555	53.350800
1166.171875	69.324440
1165.076172	18.270657
1163.979492	232.381241
1162.882813	243.230286
1161.786133	203.816925
1160.688477	133.277313
1159.590820	267.981812
1158.493164	533.799744
1157.395508	532.127441
1156.297852	434.919647
1155.199219	349.576996
1154.100586	149.701340
1153.000977	73.784897
1151.902344	155.113922
1150.802734	79.015160
1149.703125	52.875233
1148.603516	-59.114418
1147.502930	-11.605455
1146.402344	-168.987717
1145.301758	-126.456856
1144.201172	-231.607407
1143.099609	-22.752918
1141.999023	-16.299391
1140.896484	66.140022
1139.794922	-189.201752
1138.692383	11.872823
1137.590820	134.316589
1136.487305	14.228264
1135.384766	186.275681
1134.281250	260.754364
1133.178711	308.969696
1132.074219	518.472412
1130.970703	542.645142
1129.866211	663.978516
1128.761719	730.581055
1127.657227	664.220947
1126.552734	882.327271
1125.447266	803.881897
1124.341797	666.106567
1123.236328	611.218994
1122.130859	672.329468
1121.024414	496.444489
1119.917969	457.872803
1118.811523	426.310760
1117.704102	413.586029
1116.596680	526.176147
1115.489258	406.753235
1114.381836	511.981476
1113.274414	600.500793
1112.166016	563.565369
1111.057617	474.539581
1109.949219	534.328125
1108.839844	669.584412
1107.730469	736.175171
1106.621094	724.701965
1105.511719	760.352844
1104.401367	739.230591
1103.291016	772.296326
1102.180664	932.654114
1101.070313	736.656677
1099.958984	1064.189453
1098.847656	1120.334351
1097.736328	978.352234
1096.625000	1175.703979
1095.512695	1047.720825
1094.400391	978.595215
1093.288086	1055.425537
1092.174805	927.283020
1091.062500	956.834656
1089.949219	965.101257
1088.835938	949.749817
1087.721680	1002.536499
1086.607422	885.885803
1085.493164	987.879028
1084.378906	908.738831
1083.263672	1041.071777
1082.149414	957.105347
1081.034180	950.618225
1079.917969	742.078186
1078.802734	801.247864
1077.686523	780.500427
1076.570313	776.124146
1075.453125	849.111450
1074.336914	635.809021
1073.219727	659.418274
1072.101563	647.778381
1070.984375	680.634277
1069.866211	706.381531
1068.748047	661.767395
1067.629883	661.632324
1066.511719	659.105713
1065.392578	621.402039
1064.273438	494.709778
1063.154297	702.724915
1062.034180	580.660339
1060.914063	489.025085
1059.793945	530.711365
1058.673828	354.876617
1057.552734	492.349060
1056.431641	445.083130
1055.310547	299.667450
1054.189453	469.677460
1053.067383	370.978485
1051.945313	512.819031
1050.823242	339.406982
1049.701172	364.449646
1048.578125	202.779602
1047.455078	290.796875
1046.332031	304.125397
1045.208008	340.750519
1044.083984	263.117798
1042.959961	290.402893
1041.835938	261.747284
1040.710938	403.168701
1039.585938	178.846558
1038.460938	229.413574
1037.335938	114.669983
1036.209961	325.841064
1035.083984	425.230255
1033.958008	266.349182
1032.832031	388.998108
1031.705078	665.080139
1030.578125	462.134491
1029.451172	294.172821
1028.323242	96.099777
1027.195313	28.250401
1026.067383	30.145628
1024.939453	-102.610596
1023.810547	-154.018768
1022.682617	-138.045349
1021.552734	-52.434277
1020.423828	-129.213242
1019.293945	-24.997759
1018.164063	-110.934044
1017.034180	-8.989494
1015.904297	46.604332
1014.773438	72.096756
1013.642578	185.673355
1012.511719	324.736328
1011.379883	174.329559
1010.248047	269.464630
1009.116211	508.129089
1007.984375	589.395569
1006.851563	816.443359
1005.718750	1547.692871
1004.585938	2193.117920
1003.452148	2750.462158
1002.319336	2487.092773
1001.185547	1643.902832
1000.050781	951.356445
998.916992	464.794128
997.782227	384.968597
996.647461	219.849899
995.512695	264.944427
994.376953	17.043007
993.241211	60.046455
992.105469	84.678406
990.969727	-26.652485
989.833008	30.466442
988.696289	-62.154285
987.559570	-7.143209
986.421875	-87.978081
985.284180	-111.080688
984.146484	27.135191
983.008789	103.242073
981.870117	85.058380
980.731445	-66.464180
979.592773	9.965576
978.454102	-14.720608
977.314453	6.716395
976.174805	225.982620
975.035156	272.890106
973.894531	62.535122
972.754883	169.450668
971.613281	223.615402
970.472656	401.891235
969.331055	254.217758
968.190430	47.077122
967.047852	315.165985
965.906250	90.029297
964.763672	195.416031
963.621094	222.930923
962.478516	307.888000
961.334961	106.448372
960.192383	111.481804
959.048828	199.129410
957.904297	378.496429
956.759766	363.291565
955.616211	-8.888375
954.470703	54.119843
953.326172	25.720776
952.180664	274.296051
951.035156	-51.168636
949.889648	101.574760
948.743164	146.953415
947.596680	105.614059
946.450195	75.873489
945.303711	101.129478
944.156250	240.725052
943.008789	366.710022
941.861328	239.394638
940.713867	290.316101
939.565430	311.707458
938.416992	476.963898
937.267578	491.772797
936.119141	344.839569
934.969727	232.326950
933.820313	295.515198
932.669922	292.752075
931.520508	194.469345
930.370117	25.788548
929.218750	110.086632
928.068359	353.847137
926.916992	233.510635
925.765625	38.298935
924.613281	-61.122272
923.461914	128.487106
922.309570	63.504982
921.156250	141.920197
920.003906	13.636001
918.850586	49.158813
917.697266	9.853241
916.543945	57.015652
915.389648	18.028622
914.235352	-32.142223
913.081055	-132.070786
911.926758	-179.621078
910.771484	65.619057
909.616211	-260.608093
908.460938	-321.264374
907.304688	-107.468674
906.148438	13.450464
904.992188	32.494438
903.835938	-66.122002
902.678711	-94.349037
901.521484	-72.618927
900.364258	-141.308868
899.206055	7.419211
898.047852	-11.218000
896.889648	6.471484
895.731445	-14.165603
894.572266	-27.881763
893.413086	94.151360
892.253906	100.996193
891.094727	-38.897697
889.934570	-92.772339
888.774414	54.473488
887.613281	-96.245903
886.453125	15.037993
885.291992	13.552018
884.130859	3.147340
882.968750	22.178881
881.807617	45.805717
880.645508	17.673172
879.482422	194.764359
878.320313	274.961884
877.157227	269.610138
875.994141	84.162041
874.830078	214.147079
873.666016	159.549683
872.501953	156.825638
871.337891	214.937119
870.173828	3.134790
869.008789	20.925398
867.843750	162.451080
866.677734	207.317261
865.512695	63.424816
864.346680	106.172470
863.179688	153.458359
862.013672	400.661041
860.846680	382.846954
859.679688	284.276337
858.511719	329.445923
857.344727	352.192841
856.176758	208.974426
855.008789	440.403717
853.839844	546.201660
852.670898	571.281555
851.501953	441.738495
850.333008	498.256531
849.163086	373.330536
847.993164	360.463074
846.823242	152.822983
845.652344	238.549210
844.482422	44.491089
843.311523	47.437340
842.139648	-139.742462
840.968750	57.821003
839.796875	159.156250
838.624023	14.561573
837.452148	53.275978
836.279297	181.341644
835.106445	275.828552
833.933594	316.658569
832.759766	286.013214
831.585938	210.718857
830.412109	313.967010
829.238281	243.114258
828.063477	339.566162
826.888672	219.626389
825.712891	264.700531
824.538086	149.221634
823.362305	116.217552
822.186523	83.186501
821.009766	-74.601685
819.833008	157.340164
818.656250	-47.242435
817.479492	95.447395
816.301758	-22.338594
815.124023	-15.539168
813.946289	100.184181
812.768555	24.550861
811.589844	17.814568
810.411133	99.920746
809.232422	-89.181053
808.052734	-49.432953
806.873047	-123.051758
805.693359	-101.227371
804.512695	-28.422935
803.332031	8.755478
802.151367	-14.077157
800.970703	-88.005501
799.789063	-84.350121
798.608398	-173.918961
797.425781	-103.904999
796.244141	-164.784561
795.061523	-77.258797
793.878906	-237.979492
792.696289	-172.810074
791.512695	-5.903634
790.329102	156.401993
789.145508	227.792953
787.960938	115.406204
786.777344	319.308746
785.591797	124.932976
784.407227	346.234039
783.221680	319.750275
782.037109	370.526733
780.850586	279.777924
779.665039	89.561447
778.478516	98.103790
777.291992	194.861053
776.105469	90.593620
774.917969	23.797470
773.730469	1.061544
772.542969	99.560616
771.354492	105.292648
770.166016	-67.668953
768.977539	-40.053421
767.789063	46.955063
766.599609	118.406792
765.410156	128.052170
764.220703	199.262024
763.030273	272.550568
761.840820	270.867828
760.650391	229.487198
759.458984	540.067322
758.267578	368.691193
757.076172	544.772766
755.884766	349.122528
754.693359	557.931458
753.500977	401.768738
752.308594	463.110352
751.115234	148.743881
749.922852	256.084595
748.729492	266.704926
747.535156	244.330872
746.341797	210.926788
745.147461	201.611862
743.953125	218.562912
742.757813	156.507217
741.563477	210.620789
740.368164	8.211740
739.171875	-56.091812
737.976563	124.962814
736.780273	115.335617
735.583984	11.512905
734.386719	128.826752
733.189453	143.182648
731.992188	-39.439682
730.794922	84.286743
729.596680	262.618469
728.399414	226.549866
727.200195	326.035980
726.001953	401.423035
724.802734	417.773254
723.603516	525.872070
722.404297	291.011536
721.204102	289.922211
720.003906	408.918335
718.803711	331.439087
717.603516	376.215118
716.402344	370.820740
715.201172	459.244080
713.999023	283.812347
712.797852	272.002472
711.595703	199.213882
710.393555	-10.774008
709.190430	119.237679
707.987305	77.178619
706.784180	91.811913
705.581055	60.781967
704.376953	77.716751
703.172852	88.183655
701.968750	11.699367
700.763672	24.502090
699.559570	-1.765610
698.353516	106.851143
697.148438	-80.087616
695.942383	-43.036800
694.736328	-110.188652
693.530273	37.803070
692.324219	-129.031998
691.117188	-104.649719
689.910156	-229.934845
688.702148	-211.844986
687.494141	-70.006248
686.286133	-84.288116
685.078125	-128.814728
683.870117	-56.150978
682.661133	-70.105080
681.452148	-10.273277
680.242188	-56.510689
679.032227	29.494734
677.822266	78.753525
676.612305	-14.786182
675.401367	147.212112
674.191406	-21.834797
672.979492	118.655296
671.768555	58.026012
670.556641	21.303398
669.344727	21.432449
668.132813	101.608871
666.919922	93.233986
665.707031	147.578979
664.494141	11.897832
663.281250	-52.410614
662.067383	53.906582
660.853516	-103.100975
659.639648	-227.641541
658.424805	-22.035568
657.209961	71.327148
655.995117	-100.583313
654.779297	-84.873123
653.563477	1.922340
652.347656	-23.418941
651.131836	-16.495874
649.915039	-141.031784
648.698242	55.236958
647.481445	-2.731502
646.264648	158.728409
645.046875	195.158707
643.829102	347.566559
642.610352	372.809692
641.392578	227.936951
640.173828	102.233810
638.955078	68.733322
637.735352	11.309172
636.515625	9.433452
635.295898	84.514717
634.076172	51.795040
632.855469	110.974991
631.634766	38.730286
630.414063	45.409607
629.192383	72.995514
627.971680	3.461311
626.749023	-8.771064
625.527344	175.568115
624.304688	187.628174
623.082031	143.198029
621.859375	297.215210
620.636719	218.961548
619.413086	114.116348
618.189453	46.873924
616.964844	160.554535
615.741211	161.806396
614.516602	-54.204639
613.291016	62.325985
612.066406	8.566876
610.840820	-48.688255
609.615234	-51.789009
608.388672	-43.602306
607.163086	-37.009819
605.936523	-70.568542
604.708984	-22.612328
