# Supplementary material for: Raman spectroscopy accurately differentiates mucosal healing from non-healing and biochemical changes following biological therapy in inflammatory bowel disease
Source: PLoS One. 2021 Jun 2;16(6):e0252210. doi: 10.1371/journal.pone.0252210 (PMC8172032; doi:10.1371/journal.pone.0252210)
Supplement: S5 Dataset — (ZIP) [file pone.0252210.s007.zip › CD Active inflammation/OC021 pre treatment-2 _BL sub and CR removed_79__X_-8299.72__Y_63711.6__Z_-14.7839__Time_907.txt]

1714.793945	168.510986
1713.817383	30.419518
1712.840820	-9.790652
1711.864258	-73.176971
1710.886719	108.318733
1709.909180	-55.099670
1708.931641	-252.346054
1707.953125	12.195371
1706.975586	12.425204
1705.997070	-13.250680
1705.018555	162.812576
1704.040039	-99.267143
1703.060547	-237.256470
1702.081055	-141.496613
1701.101563	-95.692726
1700.122070	25.877508
1699.142578	110.862961
1698.162109	71.024780
1697.181641	125.636017
1696.201172	15.450294
1695.220703	167.982758
1694.239258	214.453354
1693.257813	269.781982
1692.276367	539.509521
1691.294922	452.341766
1690.313477	595.535034
1689.331055	539.393738
1688.348633	534.790405
1687.366211	613.680176
1686.383789	698.687744
1685.400391	552.558716
1684.416992	673.771973
1683.433594	726.465576
1682.450195	769.272461
1681.465820	1020.519958
1680.482422	1264.473267
1679.498047	1192.313843
1678.512695	1182.122681
1677.528320	1154.090698
1676.542969	1331.600708
1675.558594	1483.198120
1674.572266	1438.654297
1673.586914	1538.411133
1672.601563	1657.431030
1671.615234	1700.021240
1670.628906	1934.536865
1669.642578	1896.084351
1668.655273	2020.261597
1667.668945	2081.354980
1666.681641	2074.046387
1665.694336	2128.410889
1664.706055	2254.988525
1663.718750	2512.107910
1662.730469	2419.692383
1661.742188	2685.809326
1660.753906	2697.956299
1659.764648	2480.125732
1658.775391	2525.241699
1657.787109	2343.127197
1656.796875	2611.792725
1655.807617	2520.833496
1654.818359	2340.449219
1653.828125	2517.909668
1652.837891	2264.543945
1651.846680	2342.426514
1650.856445	1706.738037
1649.865234	1608.532349
1648.874023	1613.933716
1647.882813	1503.507690
1646.891602	1303.742920
1645.899414	1326.397705
1644.907227	868.794800
1643.915039	966.318237
1642.922852	816.054199
1641.930664	494.698181
1640.937500	479.961975
1639.944336	383.826508
1638.951172	517.573425
1637.957031	585.689087
1636.963867	324.573303
1635.969727	190.426392
1634.975586	96.195496
1633.981445	102.444618
1632.986328	82.653130
1631.991211	55.269272
1630.996094	159.834732
1630.000977	-35.459297
1629.005859	-156.707718
1628.009766	-1.366052
1627.013672	-29.988184
1626.017578	-95.178596
1625.021484	-170.626663
1624.024414	-64.425392
1623.028320	-15.881158
1622.031250	130.072144
1621.033203	26.570225
1620.036133	-97.714767
1619.038086	-9.059126
1618.041016	71.848404
1617.041992	131.877731
1616.043945	184.157471
1615.045898	260.168640
1614.046875	-109.666641
1613.047852	74.156540
1612.048828	200.328751
1611.048828	-11.619913
1610.049805	-189.307358
1609.049805	-55.007347
1608.049805	-67.391815
1607.048828	205.795609
1606.048828	54.709175
1605.047852	121.044861
1604.046875	163.843689
1603.045898	164.793167
1602.044922	82.052582
1601.042969	46.458252
1600.041016	-7.407585
1599.039063	-176.284744
1598.037109	-128.116074
1597.034180	-95.651733
1596.031250	-39.695877
1595.028320	-216.283783
1594.025391	-241.334442
1593.022461	-20.948360
1592.018555	136.649109
1591.014648	-160.027222
1590.010742	-26.050156
1589.006836	-147.869400
1588.001953	-167.969864
1586.997070	-26.444506
1585.992188	227.057144
1584.987305	300.501831
1583.982422	358.191467
1582.976563	123.934189
1581.970703	426.318665
1580.964844	223.197861
1579.958984	194.517624
1578.952148	397.432861
1577.945313	303.420715
1576.938477	243.153015
1575.931641	398.719574
1574.924805	447.437988
1573.916992	295.752045
1572.909180	224.586441
1571.901367	155.901596
1570.893555	110.481300
1569.884766	114.289803
1568.876953	167.293274
1567.868164	90.245743
1566.858398	-59.646183
1565.849609	55.153328
1564.839844	39.947449
1563.830078	117.983505
1562.820313	-138.874710
1561.810547	-76.770119
1560.799805	99.217049
1559.790039	-2.483961
1558.779297	136.727371
1557.767578	39.838856
1556.756836	15.339813
1555.745117	-37.854641
1554.733398	185.885345
1553.721680	404.139404
1552.709961	184.574219
1551.697266	-19.588537
1550.685547	16.778305
1549.672852	-76.453926
1548.659180	18.945679
1547.646484	83.051186
1546.632813	66.746628
1545.619141	50.219360
1544.605469	227.297058
1543.591797	60.417835
1542.577148	38.033829
1541.562500	-186.027664
1540.547852	-136.520569
1539.533203	44.388149
1538.518555	13.336357
1537.502930	64.626129
1536.487305	-10.763202
1535.471680	91.617043
1534.456055	-38.383945
1533.439453	-111.857201
1532.422852	-139.143387
1531.406250	65.285660
1530.389648	186.931854
1529.373047	326.314758
1528.355469	19.820196
1527.337891	-16.414316
1526.320313	-34.856251
1525.302734	214.148117
1524.284180	92.235031
1523.265625	111.634079
1522.247070	125.637917
1521.228516	350.270721
1520.208984	201.744354
1519.190430	191.862045
1518.170898	438.735107
1517.151367	307.552002
1516.130859	443.342377
1515.111328	185.891083
1514.090820	164.540375
1513.070313	330.374481
1512.049805	475.371368
1511.028320	430.164551
1510.006836	158.971863
1508.986328	-55.888203
1507.963867	47.088905
1506.942383	216.473480
1505.919922	70.246513
1504.898438	-14.616586
1503.875977	-138.114029
1502.852539	-167.006042
1501.830078	-65.464264
1500.806641	-112.715446
1499.783203	1.129046
1498.759766	-107.968498
1497.736328	-45.772278
1496.711914	-165.477921
1495.687500	93.239784
1494.663086	267.252533
1493.638672	213.432083
1492.613281	264.229767
1491.587891	304.589966
1490.563477	390.752594
1489.537109	379.577209
1488.511719	478.066467
1487.485352	471.615479
1486.458984	393.502716
1485.432617	675.147217
1484.406250	657.919189
1483.379883	541.023926
1482.352539	967.322693
1481.325195	977.573486
1480.297852	750.529602
1479.269531	834.409302
1478.241211	910.451782
1477.213867	897.143616
1476.184570	1077.268555
1475.156250	1277.567261
1474.127930	1429.253174
1473.098633	1321.027344
1472.069336	1556.342896
1471.040039	1661.635986
1470.009766	1797.266479
1468.979492	1752.105103
1467.950195	2047.654297
1466.918945	2032.708618
1465.888672	2310.021729
1464.857422	2246.507324
1463.827148	2604.751465
1462.795898	2690.879395
1461.763672	2654.930420
1460.732422	2875.401611
1459.700195	3044.887451
1458.667969	3206.596191
1457.635742	3259.021729
1456.603516	3344.328369
1455.570313	3416.812744
1454.537109	3258.398193
1453.503906	3219.155273
1452.470703	3527.171631
1451.436523	3444.646240
1450.403320	3904.399658
1449.369141	3836.913818
1448.333984	3771.915039
1447.299805	4104.503418
1446.264648	3773.536133
1445.230469	3518.630371
1444.194336	3534.544678
1443.159180	3249.343262
1442.124023	3318.390381
1441.087891	3255.845703
1440.051758	3438.578857
1439.015625	3204.083740
1437.978516	2972.180176
1436.941406	2687.298340
1435.904297	2440.428223
1434.867188	2203.762939
1433.830078	1876.286133
1432.791992	1705.471313
1431.754883	1524.662354
1430.715820	1417.088013
1429.677734	1004.287720
1428.639648	1068.468628
1427.600586	933.374451
1426.561523	884.098022
1425.522461	663.441833
1424.482422	712.587952
1423.443359	721.451721
1422.403320	712.695374
1421.363281	517.589294
1420.322266	660.052979
1419.282227	666.567688
1418.241211	788.907349
1417.200195	876.019714
1416.159180	530.370239
1415.117188	431.447845
1414.076172	304.991791
1413.034180	485.421082
1411.992188	85.103973
1410.949219	288.259186
1409.907227	453.735504
1408.864258	166.969086
1407.821289	166.770111
1406.777344	400.199341
1405.734375	10.962164
1404.690430	-14.039865
1403.646484	18.793974
1402.602539	91.867065
1401.557617	-161.130585
1400.513672	52.623318
1399.468750	218.735352
1398.423828	-103.981590
1397.377930	-60.510071
1396.333008	-44.480038
1395.287109	-151.117126
1394.241211	193.302032
1393.195313	-130.961151
1392.148438	-31.823322
1391.101563	37.369034
1390.054688	9.062762
1389.007813	-99.160576
1387.960938	0.446554
1386.913086	-189.993942
1385.865234	-175.152679
1384.817383	-217.669006
1383.769531	-132.536774
1382.720703	50.157360
1381.671875	245.423630
1380.623047	11.125463
1379.574219	196.650620
1378.524414	65.145340
1377.475586	98.635750
1376.425781	-44.934299
1375.375977	126.126785
1374.325195	-12.071420
1373.274414	-82.692230
1372.224609	-118.179993
1371.172852	190.540375
1370.122070	-136.275818
1369.070313	-19.207121
1368.019531	162.788620
1366.967773	160.546539
1365.915039	-0.907992
1364.863281	9.710078
1363.810547	37.924328
1362.757813	81.249825
1361.705078	147.142807
1360.651367	-3.243467
1359.598633	33.181538
1358.544922	141.886368
1357.491211	24.505970
1356.436523	285.167786
1355.382813	128.443039
1354.328125	121.043770
1353.273438	238.047333
1352.217773	320.420563
1351.163086	75.232933
1350.107422	542.777893
1349.051758	494.106445
1347.996094	753.342041
1346.939453	739.774597
1345.883789	1113.345337
1344.827148	1172.029907
1343.769531	1062.304077
1342.712891	1126.345825
1341.655273	1287.202393
1340.598633	1282.211182
1339.540039	1408.691406
1338.482422	1537.812134
1337.423828	1293.209839
1336.366211	1261.815796
1335.307617	1403.872803
1334.248047	1298.636841
1333.189453	1156.557617
1332.129883	1197.757446
1331.070313	1313.329224
1330.010742	1241.174561
1328.950195	1416.412109
1327.890625	1282.903198
1326.830078	1241.059204
1325.768555	1325.405273
1324.708008	1212.368042
1323.646484	1329.189819
1322.585938	1174.647827
1321.523438	1427.562500
1320.461914	1510.330322
1319.400391	1331.781616
1318.337891	1345.875854
1317.275391	1559.888184
1316.211914	1315.473755
1315.149414	1719.578735
1314.085938	1468.239502
1313.022461	1549.792603
1311.958984	1725.103882
1310.894531	1422.796143
1309.831055	1600.905151
1308.766602	1436.982544
1307.701172	1317.615356
1306.636719	1476.515869
1305.571289	1775.742554
1304.505859	1688.913330
1303.440430	1575.260742
1302.375000	1594.586182
1301.308594	1550.179443
1300.242188	1695.177124
1299.175781	1722.370361
1298.109375	1528.681274
1297.041992	1497.314209
1295.975586	1458.772827
1294.908203	1346.784302
1293.839844	1315.991821
1292.772461	1111.188721
1291.704102	1353.066040
1290.635742	1234.504639
1289.567383	1295.141235
1288.498047	1132.843262
1287.428711	992.832764
1286.360352	894.692688
1285.290039	987.819885
1284.220703	1183.924072
1283.150391	1091.155762
1282.080078	1094.052368
1281.009766	1021.217041
1279.939453	1154.102417
1278.868164	964.139465
1277.796875	1336.958984
1276.725586	954.126709
1275.654297	855.198792
1274.582031	1022.874207
1273.509766	1361.667725
1272.437500	1429.238892
1271.365234	1172.026489
1270.291992	1269.159424
1269.218750	1420.085693
1268.145508	1451.447144
1267.072266	1338.914795
1265.999023	1529.103027
1264.924805	1480.246826
1263.850586	1470.541382
1262.776367	1546.286743
1261.701172	1527.020752
1260.625977	1400.618042
1259.550781	1522.919312
1258.475586	1620.892578
1257.400391	1604.433228
1256.324219	1668.429199
1255.248047	1464.666748
1254.171875	1667.572510
1253.094727	1549.233765
1252.018555	1523.474976
1250.941406	1361.581299
1249.864258	1919.689697
1248.786133	1543.948364
1247.708008	1576.824585
1246.630859	1672.933716
1245.551758	1489.632324
1244.473633	1442.501221
1243.394531	1281.292725
1242.316406	1312.029785
1241.236328	1473.897217
1240.157227	1223.118286
1239.077148	1205.443481
1237.998047	1304.262573
1236.917969	1555.883057
1235.836914	1370.922974
1234.756836	1193.340332
1233.675781	1137.061768
1232.594727	1022.665405
1231.512695	1085.207886
1230.431641	1150.158447
1229.349609	1137.596680
1228.267578	887.766479
1227.185547	751.826782
1226.102539	778.104065
1225.019531	927.769897
1223.936523	891.096802
1222.853516	622.251648
1221.769531	592.902649
1220.686523	466.853149
1219.602539	592.211914
1218.517578	487.938843
1217.433594	444.085541
1216.348633	325.354401
1215.263672	682.368469
1214.178711	650.495972
1213.092773	572.746765
1212.007813	589.108337
1210.921875	607.841492
1209.834961	583.109436
1208.749023	384.708344
1207.662109	740.893127
1206.575195	747.345764
1205.488281	816.403381
1204.400391	801.048401
1203.313477	744.688965
1202.225586	579.919434
1201.136719	304.404938
1200.048828	392.446686
1198.959961	273.404388
1197.871094	250.591446
1196.782227	206.065964
1195.692383	327.442841
1194.603516	321.240784
1193.513672	-26.412476
1192.423828	-85.570206
1191.333008	-164.008301
1190.242188	-35.887245
1189.151367	-95.263016
1188.060547	-13.022587
1186.969727	-195.005051
1185.877930	-357.798065
1184.786133	-331.036194
1183.694336	31.506073
1182.601563	-4.398774
1181.509766	9.967586
1180.416992	120.126831
1179.323242	47.949799
1178.230469	33.211140
1177.136719	248.382263
1176.042969	389.083588
1174.949219	275.742035
1173.854492	346.701904
1172.760742	82.369926
1171.666016	404.396393
1170.570313	422.272552
1169.475586	109.886330
1168.379883	65.382629
1167.284180	118.808777
1166.188477	95.581329
1165.091797	406.842865
1163.996094	323.557861
1162.899414	491.020721
1161.801758	369.264954
1160.705078	299.962982
1159.607422	423.931946
1158.509766	390.173645
1157.412109	683.214355
1156.313477	658.668701
1155.215820	602.985962
1154.117188	463.718658
1153.017578	386.353790
1151.918945	628.286804
1150.819336	393.343079
1149.719727	179.801147
1148.620117	130.564621
1147.519531	112.157661
1146.418945	15.038045
1145.318359	-51.242996
1144.217773	122.720314
1143.116211	84.690094
1142.014648	167.841644
1140.913086	-201.062683
1139.811523	55.383114
1138.708984	121.381248
1137.606445	-45.713543
1136.503906	124.517570
1135.401367	52.211235
1134.297852	207.780289
1133.194336	249.148575
1132.090820	475.510498
1130.987305	561.583008
1129.882813	799.322571
1128.778320	680.950623
1127.673828	837.602173
1126.569336	994.031616
1125.463867	1202.384399
1124.358398	1045.482422
1123.252930	1047.265503
1122.146484	740.904480
1121.041016	718.764587
1119.934570	919.069397
1118.828125	728.497253
1117.720703	786.384460
1116.613281	702.110779
1115.505859	643.751282
1114.398438	665.689758
1113.291016	611.798157
1112.182617	609.789612
1111.074219	572.181396
1109.964844	721.127747
1108.856445	768.276611
1107.747070	912.099365
1106.637695	883.323059
1105.528320	1069.269287
1104.417969	955.205322
1103.307617	1256.401611
1102.197266	1278.916260
1101.086914	1386.203979
1099.975586	1469.718994
1098.864258	1366.797119
1097.752930	1447.656738
1096.641602	1417.584595
1095.529297	1370.896362
1094.416992	1505.486816
1093.304688	1378.478760
1092.191406	1472.722900
1091.079102	1409.093994
1089.965820	1568.945557
1088.852539	1408.608521
1087.738281	1297.622681
1086.624023	1367.665283
1085.509766	1280.027466
1084.395508	1512.023804
1083.280273	1297.256348
1082.166016	1488.986694
1081.050781	1337.541748
1079.934570	1308.185181
1078.819336	1299.884277
1077.703125	1145.938110
1076.586914	1095.234009
1075.469727	849.697876
1074.353516	784.832825
1073.236328	938.019653
1072.119141	891.741760
1071.000977	1032.938599
1069.882813	991.177734
1068.765625	1162.605225
1067.646484	811.442383
1066.528320	1041.231079
1065.409180	973.453125
1064.290039	739.428406
1063.170898	917.378540
1062.050781	1027.317017
1060.930664	945.316223
1059.810547	886.687500
1058.690430	596.537415
1057.569336	601.029785
1056.449219	878.945374
1055.327148	897.293335
1054.206055	637.595947
1053.083984	709.637024
1051.961914	973.090759
1050.839844	743.798157
1049.717773	694.305298
1048.594727	670.469421
1047.471680	560.304871
1046.348633	457.172150
1045.224609	549.940308
1044.101563	728.925781
1042.976563	616.448059
1041.852539	443.442139
1040.728516	680.546631
1039.603516	633.372803
1038.478516	574.583557
1037.352539	597.303833
1036.227539	289.519958
1035.101563	354.209229
1033.974609	679.443420
1032.848633	834.765320
1031.721680	724.931702
1030.594727	803.493958
1029.467773	670.537415
1028.340820	414.516602
1027.212891	820.769653
1026.084961	249.013840
1024.956055	72.327759
1023.828125	-197.082245
1022.699219	-224.931503
1021.570313	-108.838829
1020.440430	-57.709881
1019.311523	-131.786011
1018.181641	60.907330
1017.050781	-68.688911
1015.920898	-334.896576
1014.790039	214.782669
1013.659180	233.741257
1012.528320	347.738220
1011.396484	327.446503
1010.265625	480.900909
1009.132813	588.063354
1008.000977	466.185242
1006.868164	823.357666
1005.736328	1462.659546
1004.602539	2194.249268
1003.469727	2810.019287
1002.335938	3451.026611
1001.202148	2864.787354
1000.068359	1708.288818
998.933594	1201.489868
997.799805	600.378235
996.665039	479.874603
995.529297	167.968521
994.394531	-0.577889
993.258789	-37.415432
992.123047	71.213226
990.986328	-27.615154
989.849609	-114.727539
988.712891	95.681450
987.576172	149.442551
986.439453	-33.965122
985.301758	-51.302216
984.164063	-128.345764
983.025391	-108.506592
981.887695	-42.475121
980.749023	145.645279
979.610352	251.020218
978.470703	138.004868
977.332031	-218.531952
976.192383	-27.573486
975.051758	202.541061
973.912109	122.513397
972.771484	139.189194
971.630859	119.289330
970.490234	99.585243
969.348633	100.733780
968.207031	65.347748
967.065430	188.503113
965.923828	125.967224
964.781250	134.752853
963.638672	79.524620
962.496094	272.116119
961.352539	107.259216
960.208984	412.434265
959.065430	220.535202
957.921875	184.680527
956.777344	183.391632
955.632813	175.442871
954.488281	16.647829
953.343750	59.503666
952.198242	-27.852509
951.052734	310.458130
949.907227	-34.878002
948.760742	207.684753
947.614258	290.360443
946.467773	39.602806
945.321289	42.756207
944.173828	324.765228
943.026367	220.965942
941.878906	348.003235
940.730469	251.533005
939.582031	303.642487
938.433594	590.917786
937.285156	460.909790
936.135742	465.712372
934.987305	206.294250
933.836914	530.673706
932.687500	253.578247
931.537109	528.118164
930.386719	329.030823
929.236328	348.847198
928.084961	0.097459
926.934570	116.008911
925.783203	157.001907
924.630859	95.830215
923.478516	21.261009
922.327148	69.726654
921.173828	227.502777
920.021484	146.790375
918.868164	-110.890770
917.714844	83.811157
916.561523	99.221123
915.407227	-98.588417
914.252930	157.905472
913.098633	-175.568192
911.944336	-170.608536
910.789063	-249.367294
909.633789	-375.508118
908.478516	-224.772934
907.322266	14.505166
906.166016	-36.207310
905.009766	-43.646675
903.853516	-136.961411
902.696289	16.814638
901.539063	-103.243637
900.381836	-69.130630
899.223633	-229.458038
898.065430	-84.083313
896.907227	27.477478
895.749023	19.315611
894.589844	83.692772
893.430664	82.668594
892.271484	-80.886536
891.112305	4.331288
889.952148	26.441496
888.791992	80.325150
887.630859	134.355743
886.470703	-91.368874
885.309570	75.830910
884.148438	177.682999
882.986328	90.182266
881.825195	63.753426
880.663086	256.176483
879.500000	11.393797
878.337891	262.614349
877.174805	275.054230
876.011719	461.057281
874.847656	21.105179
873.684570	369.431152
872.520508	314.839935
871.355469	215.400360
870.191406	239.850876
869.026367	289.150879
867.861328	61.959602
866.695313	201.428925
865.530273	-16.436041
864.364258	404.066864
863.197266	24.722973
862.031250	238.573929
860.864258	353.623047
859.697266	392.372437
858.530273	538.913757
857.362305	344.408966
856.194336	690.701721
855.026367	608.530029
853.857422	833.655701
852.688477	816.630981
851.519531	813.115784
850.350586	854.467224
849.180664	967.536987
848.010742	572.213135
846.840820	383.104675
845.670898	413.498413
844.500000	249.210876
843.329102	275.212036
842.157227	428.736389
840.986328	432.358887
839.814453	328.679718
838.642578	104.348503
837.469727	289.111481
836.296875	221.313599
835.124023	430.528778
833.951172	137.162979
832.777344	265.913666
831.603516	385.657074
830.429688	250.916443
829.255859	433.035339
828.081055	400.912354
826.906250	471.355591
825.731445	260.806305
824.555664	299.975677
823.379883	399.251984
822.204102	159.783676
821.027344	152.037735
819.851563	99.691727
818.674805	96.300636
817.497070	-58.498798
816.320313	140.520309
815.142578	56.836597
813.963867	-135.858383
812.786133	-66.153603
811.607422	-107.713234
810.428711	-84.880234
809.250000	-19.925457
808.070313	-161.694580
806.890625	167.378098
805.710938	74.289467
804.531250	-78.795471
803.350586	-125.368919
802.169922	-174.245407
800.988281	-223.200363
799.807617	-168.011520
798.625977	22.308256
797.444336	-164.453262
796.261719	-7.702396
795.079102	29.196650
793.896484	229.886215
792.713867	-132.204178
791.530273	271.890259
790.346680	385.663544
789.163086	587.776001
787.979492	192.229904
786.794922	369.695038
785.610352	458.471039
784.425781	478.519501
783.240234	737.170288
782.054688	666.253174
780.869141	520.101074
779.682617	685.354553
778.496094	406.472809
777.309570	257.847961
776.123047	254.840790
774.935547	258.312561
773.748047	107.188431
772.560547	291.282776
771.373047	241.371094
770.184570	305.996307
768.996094	284.473236
767.806641	168.053848
766.618164	203.565872
765.428711	119.969894
764.239258	423.865021
763.048828	443.454407
761.858398	110.695190
760.667969	213.690277
759.477539	395.702911
758.286133	639.084839
757.094727	405.003143
755.903320	375.368042
754.710938	369.795074
753.518555	504.739227
752.326172	494.486145
751.133789	411.624268
749.940430	212.290802
748.747070	509.115631
747.553711	511.554871
746.359375	232.988037
745.166016	355.931183
743.970703	329.559540
742.776367	311.863068
741.581055	107.722794
740.385742	199.485092
739.190430	240.708649
737.994141	389.177673
736.797852	292.172821
735.601563	232.360550
734.405273	30.192644
733.208008	-5.601104
732.010742	162.063461
730.813477	406.159973
729.615234	374.490662
728.416992	502.415619
727.218750	409.422485
726.020508	478.174744
724.821289	315.228851
723.622070	757.484497
722.422852	443.785217
721.222656	396.619232
720.022461	617.986267
718.822266	234.653854
717.621094	386.118286
716.420898	288.810944
715.218750	538.355591
714.017578	255.734268
712.815430	152.033585
711.614258	146.487732
710.411133	278.261841
709.208984	96.302711
708.005859	93.076126
706.802734	-138.737213
705.599609	-80.841095
704.395508	175.154922
703.191406	139.521210
701.987305	-65.705849
700.782227	77.243134
699.577148	-32.022877
698.372070	-36.792912
697.166992	-132.743759
695.960938	-256.788635
694.754883	-109.109245
693.548828	105.947327
692.341797	-30.736280
691.135742	-306.168091
689.927734	-275.304718
688.720703	-103.277275
687.512695	-37.482304
686.304688	-1.934427
685.096680	-3.110860
683.888672	58.737492
682.679688	-41.829697
681.470703	31.162655
680.260742	-25.688002
679.050781	23.785912
677.840820	-106.312538
676.630859	144.835190
675.419922	112.522972
674.209961	255.669022
672.998047	93.910828
671.787109	124.894531
670.575195	39.286171
669.363281	260.875854
668.151367	303.153809
666.938477	114.389145
665.725586	161.363083
664.512695	463.348328
663.299805	41.994831
662.085938	18.230993
660.872070	7.591753
659.658203	-46.041542
658.443359	-244.031357
657.228516	11.145864
656.013672	22.678715
654.797852	-66.979980
653.583008	-27.166470
652.366211	-146.703079
651.150391	74.288155
649.934570	-70.885155
648.717773	126.466698
647.500000	175.249496
646.283203	189.608505
645.065430	371.839325
643.847656	381.887421
642.629883	374.716370
641.411133	199.800919
640.192383	-33.131145
638.973633	73.568336
637.753906	23.261511
636.534180	155.464066
635.314453	-17.540510
634.094727	49.860809
632.874023	-104.100449
631.653320	3.626630
630.432617	89.569115
629.211914	-73.702713
627.990234	-33.476868
626.768555	-122.320992
625.545898	296.560303
624.324219	99.610909
623.101563	313.682556
621.877930	464.966400
620.655273	497.756073
619.431641	255.761383
618.208008	325.741486
616.983398	-71.709389
615.759766	137.943710
614.535156	160.469574
613.310547	-185.884888
612.084961	74.232933
610.859375	-21.777719
609.633789	-127.462669
608.408203	37.065014
607.181641	114.728790
605.955078	15.795903
604.728516	-129.425018
