# Supplementary material for: Raman spectroscopy accurately differentiates mucosal healing from non-healing and biochemical changes following biological therapy in inflammatory bowel disease
Source: PLoS One. 2021 Jun 2;16(6):e0252210. doi: 10.1371/journal.pone.0252210 (PMC8172032; doi:10.1371/journal.pone.0252210)
Supplement: S5 Dataset — (ZIP) [file pone.0252210.s007.zip › CD Active inflammation/OC027 post treatment_base sub CR removed_10__X_-13588.8__Y_77148.8__Z_853__Time_112.txt]

1714.774414	251.210495
1713.797852	192.740707
1712.820313	10.294288
1711.843750	52.104210
1710.866211	-65.526131
1709.888672	-138.718781
1708.911133	-9.411947
1707.933594	-186.798828
1706.955078	-81.468613
1705.976563	-159.522446
1704.998047	-35.313980
1704.019531	-62.323845
1703.040039	80.610306
1702.061523	-42.628578
1701.082031	-127.055115
1700.101563	59.959393
1699.122070	-51.170605
1698.141602	90.289551
1697.161133	-18.219101
1696.180664	-149.432556
1695.200195	238.920959
1694.218750	-36.687775
1693.238281	46.915024
1692.256836	174.376907
1691.274414	9.377545
1690.292969	280.628052
1689.310547	187.428848
1688.328125	322.144623
1687.345703	457.955231
1686.363281	269.608795
1685.379883	316.977325
1684.396484	575.945190
1683.413086	494.888550
1682.429688	659.986206
1681.445313	903.263855
1680.461914	599.080811
1679.477539	761.830261
1678.493164	568.935974
1677.507813	573.977661
1676.523438	808.783020
1675.538086	783.813049
1674.552734	1100.126221
1673.566406	1066.338379
1672.581055	1099.954224
1671.594727	1089.271606
1670.608398	1063.548462
1669.622070	1232.586060
1668.634766	1094.390747
1667.648438	1198.691772
1666.661133	1582.426025
1665.673828	1247.738770
1664.685547	1319.863525
1663.698242	1379.500854
1662.709961	1461.079468
1661.721680	1667.978149
1660.733398	1491.213501
1659.744141	1370.887451
1658.755859	1524.216553
1657.766602	1556.323242
1656.777344	1329.586426
1655.787109	1299.524292
1654.797852	1439.543579
1653.807617	1148.778076
1652.817383	864.059692
1651.827148	945.110901
1650.835938	786.059631
1649.844727	942.297729
1648.853516	779.183716
1647.862305	688.053711
1646.871094	655.634644
1645.878906	338.454071
1644.886719	494.679810
1643.894531	387.289032
1642.902344	269.872314
1641.910156	234.800644
1640.916992	292.558594
1639.923828	108.025887
1638.930664	148.204636
1637.936523	-14.263700
1636.943359	142.756485
1635.949219	-158.535629
1634.955078	83.554451
1633.960938	-79.834785
1632.965820	102.275490
1631.970703	-12.937625
1630.975586	-75.108727
1629.980469	-97.444572
1628.985352	-61.560940
1627.989258	-85.913383
1626.993164	-10.003556
1625.997070	-28.536736
1625.000977	179.338577
1624.003906	-30.622625
1623.007813	-24.731466
1622.010742	194.240173
1621.012695	48.154747
1620.015625	207.025375
1619.017578	289.870880
1618.020508	246.837738
1617.021484	209.255722
1616.023438	182.347916
1615.025391	3.426376
1614.026367	-44.109207
1613.027344	10.790961
1612.028320	-136.105835
1611.028320	-65.238983
1610.029297	-17.891035
1609.029297	32.155426
1608.029297	87.503975
1607.028320	-22.099365
1606.028320	135.506119
1605.027344	65.334869
1604.026367	167.996567
1603.025391	268.036102
1602.023438	-6.069143
1601.022461	-23.691399
1600.020508	-247.888397
1599.018555	-186.986511
1598.016602	20.275698
1597.013672	-227.307297
1596.010742	-265.765533
1595.007813	-346.031555
1594.004883	-89.372688
1593.001953	-245.441833
1591.998047	-135.197906
1590.994141	-79.868408
1589.990234	-55.940796
1588.986328	-79.054756
1587.981445	171.655304
1586.976563	122.269302
1585.971680	143.213409
1584.966797	268.320190
1583.961914	406.303162
1582.956055	239.267410
1581.950195	244.121109
1580.944336	342.614349
1579.938477	521.660461
1578.931641	60.079369
1577.924805	345.558594
1576.917969	159.770615
1575.911133	72.778732
1574.904297	123.530128
1573.896484	18.072222
1572.888672	24.297966
1571.880859	321.487000
1570.873047	129.793060
1569.864258	54.930454
1568.855469	268.268860
1567.846680	455.358948
1566.837891	395.500519
1565.829102	309.515930
1564.819336	363.529388
1563.809570	227.889587
1562.799805	348.948669
1561.790039	267.428894
1560.779297	372.451233
1559.768555	313.873474
1558.757813	312.131226
1557.747070	273.887756
1556.736328	33.337616
1555.724609	292.626678
1554.712891	466.109558
1553.701172	369.993958
1552.689453	475.613586
1551.676758	252.243759
1550.664063	103.775620
1549.651367	263.001251
1548.638672	315.868195
1547.625977	373.640472
1546.612305	307.039032
1545.598633	369.465546
1544.584961	219.699005
1543.571289	317.793915
1542.556641	170.183640
1541.541992	128.276093
1540.527344	248.807739
1539.512695	147.018051
1538.498047	148.258972
1537.482422	110.532509
1536.466797	155.124252
1535.451172	134.954788
1534.434570	127.427055
1533.418945	-200.055695
1532.402344	26.548941
1531.385742	5.390583
1530.369141	-95.890953
1529.351563	-45.406162
1528.334961	74.344879
1527.317383	72.757088
1526.299805	148.145844
1525.281250	-16.130245
1524.263672	-57.066971
1523.245117	-206.304230
1522.226563	60.963955
1521.208008	-32.167709
1520.188477	-50.959530
1519.168945	1.979413
1518.150391	-107.256767
1517.129883	-101.089012
1516.110352	-41.217739
1515.089844	77.442520
1514.070313	111.078300
1513.049805	-48.100723
1512.028320	-89.396294
1511.007813	118.010590
1509.986328	-118.773117
1508.964844	-55.581890
1507.943359	-74.719452
1506.921875	-22.294117
1505.899414	-198.279297
1504.876953	-141.200714
1503.854492	-181.743652
1502.832031	-43.173382
1501.808594	-253.226624
1500.786133	-84.420174
1499.762695	-41.365601
1498.739258	60.322208
1497.714844	-132.552032
1496.691406	-72.254234
1495.666992	-145.219635
1494.642578	114.099045
1493.617188	-84.588760
1492.592773	171.640289
1491.567383	148.966812
1490.541992	172.100204
1489.516602	-185.617722
1488.491211	115.587570
1487.464844	110.031136
1486.438477	280.450592
1485.412109	307.673309
1484.385742	416.366547
1483.358398	210.998199
1482.331055	418.781311
1481.303711	435.031708
1480.276367	629.590576
1479.249023	686.243530
1478.220703	610.163940
1477.192383	730.163513
1476.164063	862.695862
1475.135742	1107.088623
1474.106445	1297.736572
1473.077148	1040.070068
1472.047852	1075.093750
1471.018555	1557.861938
1469.989258	1536.513062
1468.958984	1606.601440
1467.928711	1712.137207
1466.898438	1888.699463
1465.868164	2227.763672
1464.836914	2167.517090
1463.805664	2366.370605
1462.774414	2369.409424
1461.743164	2357.102539
1460.710938	2428.480957
1459.679688	2494.671387
1458.647461	2309.422607
1457.615234	2466.766602
1456.582031	2585.878906
1455.549805	2958.547119
1454.516602	2694.376709
1453.483398	2955.118896
1452.449219	3025.527100
1451.416016	3237.790283
1450.381836	3036.834473
1449.347656	3048.714844
1448.313477	2827.501953
1447.279297	2917.815430
1446.244141	3018.148193
1445.208984	2703.256836
1444.173828	2790.849365
1443.138672	2731.612793
1442.102539	2624.283691
1441.066406	2656.071777
1440.030273	2369.214111
1438.994141	2350.430176
1437.958008	2073.827393
1436.920898	1984.303711
1435.883789	1965.545776
1434.846680	1668.936890
1433.808594	1488.598267
1432.771484	1227.558594
1431.733398	1178.653687
1430.695313	1016.207520
1429.657227	899.256836
1428.618164	1009.390320
1427.579102	829.447388
1426.540039	901.761719
1425.500977	963.983215
1424.461914	607.800964
1423.421875	428.180573
1422.381836	525.807983
1421.341797	540.307678
1420.301758	585.062866
1419.260742	466.165375
1418.219727	402.747009
1417.178711	346.956573
1416.137695	318.923340
1415.096680	175.238449
1414.054688	157.413696
1413.012695	66.737724
1411.970703	373.386566
1410.928711	6.356461
1409.885742	167.259995
1408.842773	29.193041
1407.799805	-13.282815
1406.756836	-108.396042
1405.712891	-303.833679
1404.668945	-117.537422
1403.625000	304.686981
1402.581055	177.310120
1401.537109	300.950989
1400.492188	163.777359
1399.447266	51.841961
1398.402344	7.750969
1397.357422	61.540211
1396.311523	225.663849
1395.265625	99.200401
1394.219727	-59.656231
1393.173828	104.737038
1392.126953	264.156921
1391.081055	50.659813
1390.034180	12.556558
1388.986328	117.208214
1387.939453	136.904633
1386.891602	-30.873735
1385.843750	-5.899470
1384.795898	29.203543
1383.748047	114.420746
1382.699219	42.292351
1381.651367	-234.517715
1380.602539	35.963551
1379.552734	-95.615067
1378.503906	5.234539
1377.454102	61.243927
1376.404297	-89.764488
1375.354492	-33.449192
1374.303711	-16.929337
1373.253906	4.744328
1372.203125	-155.478561
1371.152344	-190.815674
1370.100586	-211.032166
1369.049805	35.583389
1367.998047	-290.791718
1366.946289	-14.052770
1365.894531	-135.725876
1364.841797	146.167496
1363.789063	-146.920898
1362.736328	-24.082760
1361.683594	-219.618866
1360.630859	184.643600
1359.577148	-32.898273
1358.523438	-1.504737
1357.469727	-39.556839
1356.415039	9.570411
1355.361328	185.603973
1354.306641	-1.004707
1353.251953	108.240829
1352.197266	160.502243
1351.141602	170.703964
1350.085938	608.049744
1349.030273	437.345673
1347.974609	507.585205
1346.918945	496.114288
1345.862305	827.091431
1344.805664	669.617615
1343.749023	569.417664
1342.691406	818.919922
1341.634766	887.610779
1340.577148	996.091003
1339.519531	968.476257
1338.460938	765.222717
1337.403320	787.561279
1336.344727	743.232605
1335.286133	1023.314331
1334.226563	729.414551
1333.167969	938.010437
1332.108398	887.004211
1331.048828	606.244995
1329.989258	911.695068
1328.928711	987.329407
1327.869141	811.070557
1326.808594	832.708862
1325.748047	815.000549
1324.686523	859.213013
1323.625977	629.541626
1322.564453	930.853210
1321.502930	891.648132
1320.440430	1074.693359
1319.378906	1206.041016
1318.316406	873.845398
1317.253906	1049.911621
1316.190430	839.037292
1315.127930	749.201965
1314.064453	1127.759033
1313.000977	1065.341064
1311.937500	764.205566
1310.873047	707.156616
1309.809570	889.118225
1308.745117	908.708740
1307.679688	1049.037720
1306.615234	795.814880
1305.549805	1005.312134
1304.484375	875.497192
1303.418945	986.857666
1302.353516	1046.706421
1301.287109	742.945251
1300.220703	989.876160
1299.154297	924.862732
1298.087891	638.982178
1297.020508	856.763733
1295.954102	961.670898
1294.886719	708.322571
1293.818359	867.492615
1292.750977	832.919006
1291.682617	830.388428
1290.614258	648.977600
1289.545898	700.706055
1288.476563	742.741455
1287.407227	650.102478
1286.338867	569.888489
1285.268555	590.273438
1284.199219	728.335754
1283.128906	719.548401
1282.058594	901.835632
1280.988281	873.678589
1279.917969	608.295593
1278.846680	1018.363953
1277.775391	1132.412720
1276.704102	938.407532
1275.632813	747.041016
1274.560547	1017.839539
1273.488281	985.598328
1272.416016	992.565796
1271.343750	1151.077393
1270.270508	987.253479
1269.197266	1238.671875
1268.124023	1204.466919
1267.050781	1390.016602
1265.977539	1353.531616
1264.903320	1322.028687
1263.829102	1266.233032
1262.753906	1217.858887
1261.679688	1557.203003
1260.604492	1160.401123
1259.529297	1185.412109
1258.454102	1300.622925
1257.378906	1393.930420
1256.302734	1640.679077
1255.226563	1424.797363
1254.150391	1340.511963
1253.073242	1572.688354
1251.997070	1580.974487
1250.919922	1443.360352
1249.841797	1208.578003
1248.764648	1406.738770
1247.686523	1303.426147
1246.608398	1290.123413
1245.530273	1541.714600
1244.452148	1688.771240
1243.373047	1447.197144
1242.293945	1603.986206
1241.214844	1515.537354
1240.135742	1196.574097
1239.055664	1190.807129
1237.975586	1265.121948
1236.895508	1499.505127
1235.815430	1265.773193
1234.734375	1403.100708
1233.654297	1450.688232
1232.573242	1142.022949
1231.491211	1051.556396
1230.410156	1317.207886
1229.328125	1212.208984
1228.246094	1073.353394
1227.163086	1181.465088
1226.081055	1151.565918
1224.998047	1036.982056
1223.915039	1007.101379
1222.832031	716.010864
1221.748047	705.519836
1220.664063	634.573608
1219.580078	640.973267
1218.496094	528.936951
1217.412109	566.703369
1216.327148	348.395172
1215.242188	364.382660
1214.157227	307.894745
1213.071289	408.285522
1211.985352	518.239929
1210.899414	811.459534
1209.813477	525.591492
1208.727539	644.944824
1207.640625	631.585449
1206.553711	618.175110
1205.466797	679.420532
1204.378906	518.911865
1203.291016	657.113831
1202.203125	368.910004
1201.115234	230.051071
1200.027344	245.249695
1198.938477	265.183777
1197.849609	70.881989
1196.760742	249.469177
1195.670898	-84.394463
1194.582031	-129.640015
1193.492188	101.519798
1192.401367	-136.194565
1191.311523	-116.771263
1190.220703	-207.957565
1189.129883	-150.276718
1188.039063	-47.087013
1186.947266	-78.485466
1185.856445	-40.357689
1184.764648	-52.740665
1183.671875	-38.826778
1182.580078	-80.190468
1181.487305	108.583015
1180.394531	325.937195
1179.301758	178.731827
1178.208984	340.637329
1177.115234	99.832527
1176.021484	72.219490
1174.927734	-3.392613
1173.833008	93.309654
1172.738281	232.940674
1171.643555	183.321442
1170.548828	253.243713
1169.454102	306.269806
1168.358398	131.938400
1167.262695	-181.124634
1166.166992	-214.467224
1165.070313	-197.729553
1163.973633	220.317184
1162.876953	174.582245
1161.780273	119.186813
1160.683594	238.007034
1159.585938	265.919922
1158.488281	324.719574
1157.389648	292.679382
1156.291992	196.107803
1155.193359	197.238831
1154.094727	210.160126
1152.996094	141.879013
1151.896484	321.389221
1150.796875	81.259346
1149.697266	74.592575
1148.597656	-27.488377
1147.498047	-53.452541
1146.397461	1.407336
1145.296875	-200.977966
1144.195313	24.960966
1143.094727	-165.715942
1141.993164	-49.586559
1140.891602	-107.258499
1139.789063	-41.405800
1138.687500	121.746475
1137.584961	51.774006
1136.482422	321.475098
1135.379883	61.169361
1134.276367	266.341583
1133.172852	506.899933
1132.069336	412.487396
1130.964844	624.144226
1129.861328	994.554871
1128.756836	918.660706
1127.652344	757.280823
1126.546875	792.646729
1125.442383	889.506348
1124.336914	934.038696
1123.230469	864.669983
1122.125000	778.621643
1121.018555	543.257690
1119.912109	547.037048
1118.805664	477.293762
1117.699219	485.562012
1116.591797	273.617493
1115.484375	504.055573
1114.376953	516.654785
1113.268555	543.303894
1112.160156	513.076294
1111.051758	619.832642
1109.943359	454.656281
1108.833984	506.789368
1107.725586	624.923584
1106.616211	842.064209
1105.505859	860.657715
1104.396484	787.078369
1103.286133	883.324951
1102.175781	696.289612
1101.064453	898.430908
1099.954102	857.474365
1098.842773	799.916443
1097.731445	787.066772
1096.619141	767.040833
1095.507813	683.315247
1094.395508	990.550781
1093.282227	638.119446
1092.169922	596.559692
1091.056641	529.022400
1089.943359	706.182251
1088.830078	661.997437
1087.716797	798.877258
1086.602539	589.879456
1085.488281	618.375366
1084.373047	533.930359
1083.258789	686.825684
1082.143555	703.282654
1081.028320	552.868408
1079.913086	388.359680
1078.796875	723.982910
1077.680664	775.333801
1076.564453	580.162903
1075.448242	572.733398
1074.331055	476.093903
1073.213867	517.816101
1072.096680	364.843903
1070.979492	408.807892
1069.861328	431.598358
1068.743164	182.518692
1067.625000	566.028625
1066.505859	593.305542
1065.386719	590.090454
1064.267578	275.479950
1063.148438	183.327377
1062.029297	364.963623
1060.909180	525.421509
1059.789063	253.085007
1058.667969	453.188049
1057.547852	547.987000
1056.426758	219.667816
1055.305664	342.475800
1054.183594	289.990753
1053.062500	354.313812
1051.940430	138.377029
1050.818359	174.671936
1049.695313	336.978546
1048.572266	195.857742
1047.449219	227.447281
1046.326172	342.999176
1045.203125	153.033005
1044.079102	72.732239
1042.955078	123.012230
1041.830078	122.014511
1040.706055	242.197525
1039.581055	143.397964
1038.456055	240.281128
1037.331055	127.623482
1036.205078	24.354792
1035.079102	288.843384
1033.953125	329.908691
1032.826172	398.903473
1031.700195	542.336365
1030.573242	506.731140
1029.445313	87.673088
1028.318359	196.376511
1027.190430	-13.203766
1026.062500	-92.551399
1024.934570	-229.848984
1023.805664	-304.339050
1022.676758	-183.748611
1021.547852	-32.972225
1020.418945	-267.308716
1019.289063	-206.890076
1018.159180	-273.955353
1017.029297	-102.108109
1015.898438	-245.485992
1014.767578	-166.241425
1013.636719	154.007278
1012.505859	-77.057404
1011.375000	139.016510
1010.243164	313.414032
1009.111328	131.387405
1007.978516	622.945068
1006.846680	841.397644
1005.713867	1383.678345
1004.581055	2573.312256
1003.447266	3043.499512
1002.313477	2526.627441
1001.179688	1795.216064
1000.045898	863.278687
998.912109	446.986664
997.777344	164.950653
996.642578	97.892174
995.506836	7.917213
994.372070	-137.251389
993.236328	-81.497650
992.100586	-110.965012
990.963867	-13.445531
989.828125	-56.448036
988.691406	-507.252167
987.553711	-105.075134
986.416992	-175.209946
985.279297	-337.289032
984.141602	-271.156281
983.003906	-124.312737
981.865234	-212.148300
980.726563	-184.717407
979.587891	-60.502682
978.448242	109.822090
977.309570	-108.374725
976.169922	27.746136
975.030273	-54.371719
973.889648	63.642284
972.749023	76.101463
971.608398	208.173203
970.467773	124.514114
969.326172	103.062546
968.184570	185.091919
967.042969	35.506699
965.901367	-44.994762
964.758789	232.533173
963.616211	191.384506
962.473633	306.340424
961.330078	91.385971
960.186523	247.943359
959.042969	-67.306999
957.899414	188.092606
956.754883	111.540710
955.610352	193.184204
954.465820	183.437637
953.321289	43.464504
952.175781	-2.447554
951.030273	134.833740
949.884766	180.787125
948.738281	126.331429
947.591797	110.956596
946.445313	205.471252
945.298828	197.342148
944.151367	219.108643
943.003906	320.986298
941.856445	224.409439
940.708008	554.873779
939.559570	294.401794
938.411133	497.346558
937.262695	643.378418
936.113281	388.233734
934.964844	561.978149
933.814453	546.677795
932.665039	615.888977
931.514648	416.460632
930.364258	224.155533
929.213867	171.032166
928.062500	245.610840
926.912109	83.654488
925.759766	172.261581
924.608398	-23.333872
923.456055	113.400490
922.303711	68.361488
921.151367	139.465591
919.999023	-130.175476
918.845703	132.177048
917.692383	219.678848
916.539063	112.010750
915.384766	-138.464188
914.230469	8.606293
913.076172	-23.501451
911.920898	-286.843079
910.766602	-5.481281
909.611328	-311.445221
908.455078	-213.510193
907.299805	13.746445
906.143555	-17.283941
904.987305	-82.121872
903.830078	-67.481651
902.673828	-202.160812
901.516602	-19.642103
900.359375	-147.163651
899.201172	-174.894562
898.042969	-184.364365
896.884766	-96.420616
895.726563	122.787292
894.567383	165.689117
893.408203	3.016345
892.249023	-37.416706
891.088867	-3.135192
889.929688	26.733921
888.769531	-81.030388
887.608398	-3.484792
886.448242	-108.694534
885.287109	14.187208
884.125977	349.194366
882.963867	-6.036747
881.801758	135.106613
880.639648	283.049622
879.477539	424.258392
878.315430	376.208801
877.152344	157.062744
875.989258	61.987026
874.825195	117.919960
873.661133	223.434418
872.497070	157.919144
871.333008	106.008972
870.168945	69.940277
869.003906	229.637817
867.838867	141.972839
866.672852	40.927734
865.506836	355.780823
864.340820	326.740967
863.174805	347.182129
862.008789	356.425446
860.841797	192.813766
859.674805	514.210083
858.506836	494.348816
857.339844	584.461792
856.171875	806.916443
855.003906	609.886230
853.834961	711.188660
852.666016	630.874939
851.497070	581.980042
850.328125	499.498932
849.158203	327.459991
847.988281	504.868622
846.818359	259.001953
845.647461	250.528061
844.477539	353.929718
843.306641	314.069489
842.134766	195.917938
840.963867	241.039047
839.791992	176.554138
838.619141	170.188614
837.447266	148.128830
836.274414	269.035034
835.101563	81.576118
833.928711	343.026581
832.754883	57.294544
831.581055	50.654640
830.407227	340.758423
829.232422	171.054947
828.058594	231.098892
826.883789	427.078278
825.708008	107.872108
824.533203	238.979980
823.357422	285.264404
822.181641	244.544876
821.004883	185.938278
819.828125	298.731140
818.651367	308.955444
817.474609	138.777985
816.296875	93.197418
815.119141	31.954020
813.941406	55.146454
812.763672	-61.884346
811.584961	127.828918
810.406250	-207.219849
809.226563	-257.794830
808.047852	-297.373444
806.868164	-357.045868
805.688477	-214.752960
804.507813	-46.014904
803.327148	-132.738922
802.146484	-157.429962
800.965820	-129.007919
799.784180	-253.774231
798.603516	-363.110901
797.420898	-261.927643
796.239258	-254.034607
795.056641	-244.073151
793.874023	-12.738753
792.691406	-131.601868
791.507813	-26.917210
790.324219	-340.833618
789.140625	-329.415314
787.956055	62.426685
786.772461	-52.664356
785.586914	82.066124
784.402344	-35.497456
783.216797	154.111557
782.032227	106.991096
780.845703	48.693501
779.660156	204.536957
778.473633	31.084276
777.287109	89.393608
776.100586	176.214661
774.913086	46.561298
773.725586	46.991516
772.538086	184.031815
771.349609	-16.566593
770.161133	71.613510
768.972656	159.600037
767.784180	282.656403
766.594727	385.679443
765.405273	182.322784
764.215820	355.502655
763.026367	231.225204
761.835938	426.043640
760.645508	506.196686
759.454102	610.381165
758.262695	593.403687
757.072266	598.295044
755.879883	433.768036
754.688477	561.541199
753.496094	394.659698
752.303711	372.747894
751.110352	456.168884
749.917969	304.466492
748.724609	427.170074
747.530273	319.242554
746.336914	421.937622
745.142578	285.352936
743.948242	315.446442
742.752930	235.797485
741.558594	169.261490
740.363281	-37.595184
739.166992	141.256775
737.971680	238.901016
736.775391	364.915649
735.579102	41.905434
734.381836	-53.311516
733.185547	74.731102
731.988281	67.006004
730.790039	131.449615
729.592773	77.728851
728.394531	242.687668
727.196289	258.894623
725.997070	351.588226
724.797852	114.274734
723.598633	174.195755
722.399414	157.656448
721.199219	296.182739
719.999023	124.665840
718.798828	160.610214
717.598633	307.864136
716.397461	217.301422
715.196289	301.319153
713.994141	101.882050
712.792969	271.034241
711.590820	283.251495
710.388672	84.173805
709.185547	-25.404795
707.982422	52.467953
706.779297	-59.041500
705.576172	27.712723
704.372070	84.065735
703.167969	142.685013
701.963867	64.345047
700.759766	-31.230570
699.554688	10.364519
698.349609	-80.530243
697.143555	-82.125755
695.938477	-148.758591
694.732422	-54.444035
693.525391	-25.168140
692.319336	-128.198532
691.112305	-152.856064
689.905273	-8.037977
688.697266	-307.932373
687.490234	-253.899872
686.282227	-34.870735
685.073242	75.829239
683.865234	-77.812866
682.656250	-51.296783
681.447266	40.407566
680.237305	104.105782
679.028320	-161.238403
677.818359	-216.219940
676.607422	19.114708
675.397461	-251.919647
674.186523	70.261177
672.975586	-48.829945
671.763672	-7.619390
670.551758	27.276279
669.339844	120.711929
668.127930	117.029068
666.915039	24.937958
665.703125	116.684441
664.489258	40.100380
663.276367	-286.771942
662.062500	-41.252773
660.848633	92.063522
659.634766	193.086136
658.419922	-63.922039
657.205078	97.720779
655.990234	-31.712896
654.775391	-48.899811
653.559570	91.336136
652.343750	145.370392
651.126953	-56.938576
649.911133	-222.525879
648.694336	40.479610
647.477539	23.477629
646.259766	53.799068
645.041992	305.677887
643.824219	243.257187
642.606445	223.764664
641.387695	79.424492
640.168945	98.363335
638.950195	76.250465
637.730469	230.121109
636.511719	-20.246588
635.291016	113.668495
634.071289	-79.229683
632.850586	23.846766
631.629883	-135.410385
630.409180	-106.231323
629.188477	-69.002556
627.966797	47.006046
626.745117	95.867043
625.522461	-132.527954
624.300781	129.296326
623.078125	458.793091
621.854492	234.545578
620.631836	412.180817
619.408203	276.110199
618.184570	100.524948
616.960938	125.116165
615.736328	-93.310616
614.511719	-11.228268
613.287109	170.010483
612.061523	-99.350731
610.835938	-45.118111
609.610352	-65.182022
608.384766	-59.144035
607.158203	-95.500427
605.931641	156.782852
604.705078	-52.188332
