# Supplementary material for: Raman spectroscopy accurately differentiates mucosal healing from non-healing and biochemical changes following biological therapy in inflammatory bowel disease
Source: PLoS One. 2021 Jun 2;16(6):e0252210. doi: 10.1371/journal.pone.0252210 (PMC8172032; doi:10.1371/journal.pone.0252210)
Supplement: S5 Dataset — (ZIP) [file pone.0252210.s007.zip › CD Active inflammation/OC011 pre treatment_BL sub CR removed_73__X_-18303.2__Y_2332.51__Z_-3757.58__Time_838.txt]

1714.656250	178.841629
1713.679688	87.551552
1712.703125	-22.860577
1711.725586	-11.781257
1710.749023	-37.398014
1709.771484	12.804043
1708.792969	-75.607559
1707.815430	-66.714592
1706.836914	-49.050766
1705.858398	-113.641815
1704.879883	-185.477097
1703.901367	-101.282318
1702.922852	21.081491
1701.943359	29.049496
1700.963867	35.066914
1699.983398	60.491653
1699.003906	-14.951954
1698.023438	-57.610619
1697.042969	58.119396
1696.062500	131.734680
1695.082031	179.284058
1694.100586	187.397995
1693.120117	73.375221
1692.137695	213.603714
1691.156250	309.069336
1690.174805	293.064728
1689.192383	104.280624
1688.209961	414.932587
1687.227539	219.440323
1686.244141	467.143860
1685.261719	552.774475
1684.278320	473.729156
1683.294922	379.314545
1682.311523	557.180420
1681.327148	615.685181
1680.342773	568.229004
1679.358398	593.203247
1678.374023	554.838318
1677.389648	612.794128
1676.404297	615.373352
1675.418945	793.972351
1674.433594	871.966492
1673.448242	886.626770
1672.461914	1005.395020
1671.475586	1196.323853
1670.489258	906.851196
1669.502930	896.815491
1668.516602	1134.160034
1667.529297	1223.180786
1666.541992	1251.558350
1665.554688	1105.232056
1664.566406	1264.445068
1663.579102	1339.139282
1662.590820	1263.056274
1661.602539	1402.129761
1660.614258	1483.220337
1659.625000	1270.520020
1658.635742	1344.398682
1657.647461	1264.993164
1656.657227	1344.847168
1655.667969	1289.998413
1654.677734	1103.165283
1653.688477	969.674866
1652.697266	1122.290894
1651.707031	1037.099976
1650.716797	999.855347
1649.725586	962.922913
1648.734375	765.054138
1647.743164	866.188843
1646.750977	668.987122
1645.759766	495.918182
1644.767578	352.236145
1643.775391	393.700958
1642.783203	440.673737
1641.790039	469.389282
1640.796875	173.766174
1639.803711	242.556290
1638.810547	232.408051
1637.817383	301.583191
1636.823242	276.022034
1635.829102	168.959229
1634.834961	159.636261
1633.840820	0.325865
1632.845703	51.985924
1631.850586	37.955608
1630.855469	-104.917412
1629.860352	-44.883537
1628.865234	141.596451
1627.869141	-29.699141
1626.873047	-192.891068
1625.876953	12.319362
1624.880859	-34.861332
1623.883789	112.633018
1622.887695	126.130310
1621.890625	84.547287
1620.892578	135.033417
1619.895508	-42.921673
1618.897461	60.270927
1617.899414	216.008636
1616.901367	258.886230
1615.903320	47.261776
1614.904297	90.295143
1613.906250	-55.497662
1612.907227	-4.480004
1611.907227	-0.628831
1610.908203	-15.088370
1609.908203	-81.918266
1608.908203	32.112499
1607.908203	-301.846405
1606.908203	-46.334137
1605.907227	326.922455
1604.906250	179.050079
1603.905273	52.189945
1602.904297	50.997036
1601.903320	55.036545
1600.901367	-97.872055
1599.899414	99.705429
1598.897461	-71.473175
1597.895508	-38.703194
1596.892578	-76.531128
1595.889648	-51.661091
1594.886719	-340.309570
1593.883789	-145.696838
1592.880859	-225.381012
1591.876953	-177.151566
1590.873047	-157.700333
1589.869141	31.307396
1588.865234	-246.816559
1587.860352	43.744415
1586.855469	70.732071
1585.850586	84.606911
1584.845703	51.487232
1583.839844	250.255112
1582.834961	55.425385
1581.829102	-43.011879
1580.823242	30.402735
1579.816406	90.684105
1578.810547	10.274244
1577.803711	132.823074
1576.796875	88.688545
1575.790039	223.988220
1574.782227	31.403376
1573.775391	117.050667
1572.767578	82.963242
1571.759766	69.580971
1570.750977	118.468826
1569.743164	42.510185
1568.734375	78.173210
1567.725586	77.347694
1566.716797	146.513641
1565.707031	67.560555
1564.697266	6.690292
1563.687500	-43.895733
1562.677734	229.705139
1561.667969	152.907364
1560.657227	151.218353
1559.647461	1.622632
1558.636719	43.774746
1557.625000	80.594414
1556.614258	156.131073
1555.602539	91.618782
1554.590820	78.796951
1553.579102	63.255360
1552.567383	96.769432
1551.554688	119.777191
1550.541992	72.770279
1549.529297	211.912476
1548.516602	-55.227573
1547.502930	145.661896
1546.490234	59.345528
1545.476563	40.127144
1544.462891	85.381409
1543.448242	27.120955
1542.434570	206.395935
1541.419922	39.375057
1540.405273	-50.257156
1539.390625	74.270622
1538.375000	-82.729553
1537.359375	56.940109
1536.343750	51.931499
1535.328125	85.469299
1534.312500	18.275312
1533.295898	36.041546
1532.280273	69.124214
1531.262695	-83.511711
1530.246094	-68.747551
1529.229492	-208.694458
1528.211914	-11.347390
1527.194336	-35.669701
1526.176758	-54.976768
1525.159180	-82.140060
1524.140625	165.896393
1523.122070	63.799850
1522.103516	-102.698479
1521.084961	-86.683746
1520.065430	178.568619
1519.046875	-29.395454
1518.027344	60.697018
1517.006836	-96.053291
1515.987305	24.566463
1514.966797	-11.672837
1513.947266	-143.031387
1512.925781	-4.926517
1511.905273	-159.604126
1510.884766	-78.266800
1509.863281	187.617294
1508.841797	40.294014
1507.820313	69.852058
1506.797852	-34.059795
1505.776367	-89.342049
1504.753906	-221.616043
1503.731445	-49.049698
1502.708008	-109.801224
1501.685547	-80.999062
1500.662109	-44.654003
1499.638672	-51.963184
1498.615234	63.471493
1497.591797	96.855286
1496.567383	-115.504158
1495.542969	-5.592479
1494.518555	81.146240
1493.494141	62.912491
1492.468750	29.234333
1491.443359	-193.655594
1490.417969	99.585846
1489.392578	91.158745
1488.367188	230.770538
1487.340820	109.758514
1486.314453	249.104935
1485.288086	117.741425
1484.261719	182.836426
1483.234375	273.317322
1482.207031	228.479767
1481.179688	313.637299
1480.152344	403.773407
1479.125000	475.945251
1478.096680	568.384216
1477.068359	489.985901
1476.040039	625.535706
1475.011719	730.390198
1473.982422	720.528015
1472.953125	792.067871
1471.923828	952.596313
1470.894531	848.331421
1469.864258	1069.700806
1468.834961	1016.203613
1467.804688	1227.148682
1466.774414	1224.365601
1465.743164	1465.556641
1464.712891	1363.495972
1463.681641	1525.679321
1462.650391	1662.339600
1461.618164	1715.067505
1460.586914	1645.848877
1459.554688	1695.931885
1458.522461	1725.646851
1457.490234	1767.998901
1456.458008	1843.281494
1455.424805	1773.896606
1454.391602	1904.863525
1453.358398	1911.501831
1452.325195	2164.008057
1451.291016	2208.541016
1450.256836	2030.046143
1449.222656	2125.214600
1448.188477	1992.365356
1447.154297	2084.934082
1446.119141	1936.917480
1445.083984	1738.328003
1444.048828	1722.024414
1443.013672	1786.684692
1441.977539	1924.659912
1440.941406	1761.612061
1439.905273	1489.905518
1438.869141	1653.132324
1437.832031	1654.523560
1436.795898	1335.011963
1435.758789	1351.641846
1434.720703	1262.177856
1433.683594	922.769470
1432.645508	793.064514
1431.608398	698.780090
1430.569336	819.044678
1429.531250	558.294922
1428.493164	504.531525
1427.454102	478.546753
1426.415039	344.173462
1425.375977	356.102142
1424.335938	305.034271
1423.296875	506.020935
1422.256836	354.233765
1421.215820	492.201111
1420.175781	451.359528
1419.135742	309.865631
1418.094727	201.186676
1417.053711	115.247337
1416.011719	225.637512
1414.970703	94.541267
1413.928711	81.746948
1412.886719	199.763443
1411.844727	124.205742
1410.802734	164.352417
1409.759766	134.166611
1408.716797	149.273605
1407.673828	43.865959
1406.630859	174.624985
1405.586914	132.139435
1404.542969	-13.182497
1403.499023	52.436115
1402.455078	163.258026
1401.411133	181.283752
1400.366211	211.902588
1399.321289	167.354782
1398.276367	62.732056
1397.230469	178.786179
1396.185547	222.205383
1395.139648	87.793571
1394.093750	-43.976147
1393.046875	59.784420
1392.000977	-116.828506
1390.954102	64.668175
1389.907227	138.556259
1388.860352	-75.247528
1387.812500	43.831791
1386.765625	47.907524
1385.717773	-115.473038
1384.669922	-108.693695
1383.621094	-144.324722
1382.573242	-29.904507
1381.524414	77.056732
1380.475586	-220.583572
1379.425781	-100.958450
1378.376953	3.739564
1377.327148	-43.787708
1376.277344	18.614531
1375.227539	-51.153496
1374.176758	-135.766953
1373.126953	-162.871170
1372.076172	-237.246384
1371.025391	-131.990417
1369.973633	-201.156555
1368.922852	-20.987700
1367.871094	-117.344025
1366.819336	95.313873
1365.766602	116.224472
1364.714844	-4.678332
1363.662109	-80.621681
1362.609375	27.740423
1361.556641	56.542179
1360.502930	53.095196
1359.450195	89.558739
1358.396484	103.731461
1357.341797	132.918167
1356.288086	35.448296
1355.233398	47.463818
1354.178711	72.007408
1353.124023	114.039192
1352.069336	148.714096
1351.013672	215.757492
1349.958984	292.818176
1348.903320	355.061646
1347.846680	340.468262
1346.791016	636.083008
1345.734375	487.732147
1344.677734	609.835571
1343.621094	712.164551
1342.563477	846.779175
1341.506836	810.470276
1340.449219	645.457581
1339.391602	636.673889
1338.333008	722.105408
1337.275391	812.566345
1336.216797	752.102356
1335.158203	847.686829
1334.098633	762.717224
1333.040039	623.477661
1331.980469	566.020325
1330.920898	684.253601
1329.861328	538.032471
1328.800781	540.274292
1327.740234	498.144897
1326.679688	715.544128
1325.619141	903.317017
1324.558594	654.029480
1323.497070	649.373657
1322.435547	775.648376
1321.374023	613.240784
1320.312500	779.155029
1319.250000	863.697754
1318.187500	741.146973
1317.125000	754.364136
1316.062500	888.468567
1314.999023	924.030945
1313.935547	752.698853
1312.872070	820.501587
1311.808594	848.966675
1310.745117	751.932983
1309.680664	943.081848
1308.616211	792.112061
1307.551758	683.138794
1306.486328	721.924683
1305.420898	891.155457
1304.355469	829.236206
1303.290039	814.152222
1302.224609	762.293030
1301.158203	649.104187
1300.091797	698.222107
1299.025391	658.970642
1297.958984	826.128052
1296.891602	804.225037
1295.824219	725.952271
1294.756836	512.803528
1293.689453	685.089111
1292.621094	648.845947
1291.553711	713.263062
1290.485352	662.473145
1289.416016	638.752502
1288.347656	632.275940
1287.278320	518.046753
1286.208984	609.752686
1285.139648	716.187256
1284.069336	526.310608
1283.000000	640.201294
1281.929688	428.529083
1280.858398	584.134460
1279.788086	558.663879
1278.716797	667.819641
1277.645508	603.334900
1276.574219	651.422913
1275.502930	719.107605
1274.430664	649.944336
1273.358398	654.178467
1272.286133	787.953125
1271.213867	855.771545
1270.140625	786.856201
1269.067383	781.501221
1267.994141	846.987183
1266.920898	958.861389
1265.846680	743.780029
1264.773438	560.549011
1263.699219	899.360291
1262.624023	845.493530
1261.549805	718.554443
1260.474609	1025.543579
1259.399414	964.487976
1258.324219	852.333313
1257.248047	901.016235
1256.172852	796.295288
1255.096680	759.819885
1254.019531	796.411682
1252.943359	1078.797729
1251.866211	942.614075
1250.789063	757.864868
1249.711914	796.953796
1248.634766	938.163452
1247.556641	853.263550
1246.478516	989.574890
1245.400391	819.692383
1244.321289	781.077454
1243.243164	810.493896
1242.164063	854.477295
1241.084961	558.584656
1240.004883	753.101440
1238.925781	850.474182
1237.845703	722.191589
1236.765625	783.154358
1235.684570	715.571899
1234.604492	897.728516
1233.523438	713.800598
1232.442383	857.099854
1231.360352	758.052490
1230.279297	583.949829
1229.197266	656.932007
1228.115234	712.924072
1227.032227	594.594482
1225.950195	665.069580
1224.867188	362.886841
1223.784180	426.095551
1222.701172	390.099426
1221.617188	576.553223
1220.533203	378.533478
1219.449219	364.262421
1218.365234	156.665283
1217.280273	403.308838
1216.195313	357.566742
1215.110352	393.917999
1214.025391	360.210785
1212.940430	162.358765
1211.854492	316.878784
1210.768555	348.254059
1209.681641	435.058105
1208.595703	406.032349
1207.508789	468.599579
1206.421875	473.248047
1205.334961	574.248962
1204.247070	448.684418
1203.160156	308.676239
1202.072266	289.102020
1200.983398	230.967194
1199.895508	199.288879
1198.806641	20.769146
1197.717773	140.640350
1196.628906	31.874475
1195.539063	45.763950
1194.449219	-46.205742
1193.359375	193.561462
1192.269531	-21.087387
1191.179688	-12.226584
1190.088867	37.414169
1188.998047	-81.156342
1187.907227	-94.076332
1186.815430	121.021568
1185.723633	-86.480095
1184.631836	-37.184799
1183.540039	-2.371289
1182.448242	-123.548752
1181.355469	16.653423
1180.262695	-32.680653
1179.169922	54.568314
1178.076172	259.137054
1176.982422	17.900894
1175.888672	150.383545
1174.794922	105.516388
1173.700195	165.947128
1172.606445	49.138023
1171.511719	224.283569
1170.416016	260.499176
1169.321289	251.172821
1168.225586	45.660824
1167.129883	-57.018066
1166.034180	151.044312
1164.937500	-44.976826
1163.840820	-11.598113
1162.744141	179.357254
1161.647461	186.240921
1160.550781	71.261497
1159.453125	113.816612
1158.355469	204.008301
1157.256836	191.468964
1156.159180	252.812225
1155.060547	180.476547
1153.961914	110.476433
1152.863281	197.776550
1151.763672	196.762527
1150.664063	-40.252499
1149.564453	77.747002
1148.464844	-75.930466
1147.364258	-222.478546
1146.263672	40.465626
1145.163086	-82.405075
1144.062500	-167.225861
1142.960938	-237.818024
1141.859375	-77.725487
1140.757813	51.295494
1139.656250	-12.413131
1138.553711	75.956108
1137.451172	90.530060
1136.348633	202.431519
1135.246094	-42.121494
1134.142578	121.841904
1133.039063	124.189682
1131.935547	337.728821
1130.832031	425.304443
1129.727539	583.939453
1128.623047	498.081360
1127.518555	485.704224
1126.413086	577.582825
1125.308594	600.593872
1124.203125	400.724854
1123.096680	513.646057
1121.991211	496.144836
1120.884766	222.776718
1119.778320	382.788757
1118.671875	320.116241
1117.564453	255.026810
1116.458008	260.885651
1115.350586	264.297668
1114.242188	400.085724
1113.134766	315.825470
1112.026367	252.805084
1110.917969	289.015503
1109.808594	388.938965
1108.700195	356.447632
1107.590820	425.465973
1106.481445	494.385712
1105.372070	355.444153
1104.261719	504.465149
1103.151367	660.432495
1102.041016	627.520020
1100.930664	471.903625
1099.819336	368.173706
1098.708008	511.989075
1097.596680	592.035522
1096.484375	530.585815
1095.373047	556.286255
1094.260742	407.604279
1093.147461	607.471680
1092.035156	517.599365
1090.921875	547.761230
1089.808594	551.970276
1088.695313	572.598938
1087.581055	600.220581
1086.467773	484.330048
1085.353516	422.520233
1084.238281	661.577515
1083.124023	446.908112
1082.008789	399.112518
1080.893555	327.807709
1079.777344	608.772095
1078.662109	448.152435
1077.545898	306.344940
1076.429688	345.281250
1075.312500	330.193817
1074.196289	317.434753
1073.079102	358.586700
1071.960938	427.824036
1070.843750	297.749939
1069.725586	320.043701
1068.607422	346.990662
1067.489258	357.504578
1066.370117	185.307205
1065.251953	469.773438
1064.132813	400.597107
1063.012695	408.667572
1061.893555	351.208435
1060.773438	373.297333
1059.653320	350.927826
1058.532227	136.814804
1057.412109	357.620483
1056.291016	330.569946
1055.169922	172.675323
1054.047852	248.460190
1052.926758	114.011566
1051.804688	369.575073
1050.681641	125.434685
1049.559570	168.495804
1048.436523	241.874207
1047.313477	310.561523
1046.190430	278.936523
1045.066406	91.102966
1043.942383	248.399155
1042.818359	137.604218
1041.694336	234.265854
1040.569336	281.975189
1039.445313	85.132507
1038.319336	4.822149
1037.194336	306.378357
1036.068359	112.059883
1034.942383	211.057419
1033.816406	223.961609
1032.690430	246.196106
1031.563477	356.813202
1030.436523	330.251495
1029.308594	261.899261
1028.181641	68.141533
1027.053711	51.072453
1025.925781	-47.236717
1024.797852	-15.418027
1023.668945	-62.505875
1022.540039	-207.005310
1021.411133	-93.813080
1020.281250	-101.263252
1019.152344	-127.206978
1018.022461	-157.725204
1016.892578	-79.210007
1015.761719	-343.709167
1014.630859	-153.844360
1013.500000	-21.922571
1012.369141	156.324402
1011.237305	276.660492
1010.105469	146.976410
1008.973633	211.845978
1007.841797	380.885010
1006.708984	623.945496
1005.576172	892.408997
1004.443359	1579.365967
1003.310547	1727.417480
1002.176758	1611.983032
1001.042969	1059.943970
999.908203	579.858521
998.774414	204.019730
997.639648	96.300591
996.504883	148.012726
995.370117	-183.355240
994.234375	78.557060
993.098633	98.200562
991.962891	60.264015
990.826172	112.366753
989.690430	23.912477
988.553711	-117.419914
987.416016	-41.987419
986.279297	102.623817
985.141602	-17.609028
984.003906	136.335403
982.865234	-71.133095
981.727539	41.525478
980.588867	-227.747238
979.450195	9.329388
978.310547	-50.302361
977.170898	-22.419695
976.031250	152.687210
974.891602	-39.921253
973.751953	-115.140800
972.611328	-15.620641
971.470703	-83.702095
970.329102	-2.385816
969.188477	26.204662
968.046875	91.616203
966.904297	99.743233
965.762695	39.159779
964.620117	198.899506
963.477539	111.033272
962.334961	236.525375
961.191406	206.222366
960.047852	192.090179
958.904297	79.574455
957.760742	129.843460
956.616211	-12.135914
955.471680	33.787296
954.327148	134.737289
953.182617	228.893875
952.037109	169.855072
950.891602	94.952934
949.745117	104.809021
948.599609	30.196898
947.453125	136.292343
946.306641	226.462967
945.159180	213.914581
944.012695	96.431473
942.865234	212.024094
941.716797	380.187592
940.569336	201.486771
939.420898	232.908173
938.272461	287.245117
937.124023	309.745239
935.974609	510.203735
934.825195	316.318787
933.675781	270.780304
932.525391	245.887512
931.375977	214.287292
930.225586	269.361938
929.074219	267.605225
927.923828	277.343933
926.772461	159.747971
925.621094	83.275162
924.468750	129.789612
923.317383	190.036148
922.165039	34.368855
921.011719	-93.835037
919.859375	-74.152664
918.706055	16.064440
917.552734	1.855196
916.399414	-84.912399
915.245117	-130.662888
914.090820	-49.173183
912.936523	7.417778
911.781250	-90.194305
910.625977	-140.026932
909.470703	-6.046328
908.315430	-139.566391
907.160156	-170.925491
906.003906	-72.999947
904.846680	-49.788120
903.690430	30.127022
902.533203	-161.648178
901.375977	-74.768867
900.218750	-28.586317
899.060547	-54.750069
897.903320	174.832779
896.744141	15.352829
895.585938	-12.817652
894.426758	67.628624
893.267578	170.717422
892.108398	-28.975004
890.949219	74.235954
889.789063	91.645355
888.628906	88.792259
887.467773	4.739361
886.307617	11.070189
885.146484	105.472656
883.985352	10.386851
882.823242	-77.822678
881.661133	136.230316
880.499023	147.340546
879.336914	126.945328
878.173828	59.295998
877.010742	81.841026
875.847656	205.774490
874.684570	32.464252
873.520508	91.158813
872.356445	-27.936752
871.192383	-38.931183
870.027344	105.344948
868.862305	215.849503
867.697266	236.392654
866.532227	50.136127
865.366211	297.765991
864.200195	147.592499
863.034180	192.950195
861.867188	137.247833
860.700195	301.634460
859.533203	194.334229
858.366211	298.060577
857.198242	599.205688
856.030273	451.569916
854.862305	570.891052
853.693359	573.572083
852.524414	495.552887
851.355469	549.795044
850.186523	550.233582
849.016602	519.311523
847.846680	257.724731
846.676758	197.759872
845.505859	325.845215
844.334961	205.445297
843.164063	64.947388
841.993164	18.444904
840.821289	186.634659
839.649414	23.821085
838.477539	160.583969
837.305664	53.666168
836.132813	-28.651533
834.959961	219.621994
833.786133	239.964752
832.613281	260.254059
831.439453	128.716660
830.264648	320.781036
829.090820	247.211472
827.916016	262.854736
826.741211	-89.505157
825.566406	46.502415
824.390625	244.807007
823.214844	262.462433
822.039063	119.646538
820.862305	-69.928940
819.685547	32.237343
818.508789	85.315033
817.332031	-26.403131
816.154297	-66.921249
814.976563	14.871274
813.798828	-110.292732
812.621094	140.329361
811.442383	28.396006
810.263672	-70.222000
809.083984	-177.752472
807.905273	-43.163765
806.725586	-68.625435
805.544922	-94.149612
804.365234	-141.945786
803.184570	-145.407364
802.003906	-162.262817
800.823242	-30.561398
799.641602	-89.739006
798.459961	-217.711685
797.278320	-179.447937
796.095703	-48.201069
794.913086	-41.186989
793.730469	-222.559555
792.547852	-189.107315
791.364258	-138.042572
790.180664	-31.749588
788.997070	92.108292
787.813477	-85.098991
786.628906	215.503677
785.444336	-48.077244
784.258789	106.267731
783.074219	65.919914
781.888672	-18.696144
780.702148	267.834198
779.516602	222.792328
778.330078	148.975662
777.143555	77.312653
775.956055	10.012928
774.769531	90.515572
773.582031	-36.501427
772.393555	70.275597
771.206055	82.086700
770.017578	69.557457
768.829102	78.993896
767.639648	57.492954
766.451172	106.423027
765.261719	133.225418
764.072266	151.128143
762.881836	166.746292
761.691406	389.189056
760.500977	268.156921
759.310547	226.313309
758.119141	276.804169
756.927734	219.449280
755.735352	221.418045
754.543945	146.389542
753.351563	229.557175
752.159180	-3.740693
750.965820	116.648422
749.773438	140.303238
748.580078	43.146557
747.385742	128.166260
746.192383	123.127594
744.998047	36.874233
743.803711	273.046204
742.608398	50.763042
741.413086	-26.755913
740.217773	-34.132599
739.022461	-142.334579
737.826172	51.817425
736.630859	88.155609
735.433594	91.611938
734.237305	-5.654405
733.040039	-72.245377
731.842773	5.608325
730.645508	131.548889
729.447266	34.336479
728.249023	98.984703
727.050781	161.421524
725.851563	260.994629
724.653320	126.724266
723.454102	206.626450
722.253906	245.013580
721.053711	91.251450
719.854492	225.754120
718.653320	207.447830
717.453125	123.723015
716.251953	277.865021
715.050781	194.245865
713.848633	173.948990
712.647461	151.531296
711.445313	-86.589798
710.243164	104.717300
709.040039	158.754791
707.836914	45.129700
706.633789	1.305036
705.430664	38.120731
704.226563	18.409285
703.022461	114.110733
701.818359	-94.706703
700.613281	88.142944
699.408203	223.159821
698.203125	95.167198
696.998047	2.103500
695.791992	-116.890846
694.585938	-88.007889
693.379883	-74.238327
692.172852	-201.503937
690.965820	-113.689362
689.758789	-64.871246
688.551758	-78.888634
687.343750	-92.782784
686.135742	-149.931183
684.926758	-94.181969
683.718750	-101.210030
682.509766	-209.976410
681.300781	-101.894081
680.090820	-143.213211
678.881836	-13.300920
677.671875	110.177277
676.460938	-158.103317
675.250977	-79.862930
674.040039	85.010345
672.828125	33.599453
671.617188	19.087811
670.405273	0.371877
669.193359	37.976719
667.981445	-28.072271
666.768555	135.052277
665.555664	41.127247
664.342773	120.116081
663.128906	-77.224426
661.916016	-86.587845
660.702148	111.321060
659.487305	-18.766226
658.272461	-112.061310
657.058594	105.303505
655.842773	115.619652
654.627930	-55.122211
653.412109	-49.028023
652.196289	62.657356
650.979492	32.116455
649.763672	76.954277
648.546875	5.475546
647.330078	-16.495405
646.112305	101.391090
644.894531	264.341492
643.676758	164.677307
642.458984	252.072632
641.240234	92.029930
640.021484	295.232208
638.802734	184.385345
637.583008	178.701752
636.363281	185.705429
635.143555	-5.119247
633.923828	196.846283
632.703125	-91.028175
631.482422	56.624592
630.261719	-6.414917
629.040039	43.914841
627.818359	-21.995152
626.596680	218.338226
625.375000	230.852280
624.152344	255.725189
622.929688	331.481842
621.707031	320.937469
620.483398	198.408417
619.259766	171.644638
618.036133	180.592407
616.812500	-35.947723
615.587891	82.789658
614.363281	40.178776
613.138672	122.899689
611.913086	46.394756
610.687500	30.932531
609.461914	164.053558
608.236328	-54.458920
607.009766	-100.989372
605.783203	-129.503174
604.555664	2.992655
