# Supplementary material for: Raman spectroscopy accurately differentiates mucosal healing from non-healing and biochemical changes following biological therapy in inflammatory bowel disease
Source: PLoS One. 2021 Jun 2;16(6):e0252210. doi: 10.1371/journal.pone.0252210 (PMC8172032; doi:10.1371/journal.pone.0252210)
Supplement: S5 Dataset — (ZIP) [file pone.0252210.s007.zip › CD Active inflammation/OC008-1 pre-treatment_base sub CR removed_83__X_-22096.1__Y_3279.21__Z_-430.756__Time_949.txt]

1714.799805	-117.465149
1713.823242	-54.872387
1712.846680	120.421669
1711.869141	39.584614
1710.892578	-168.430695
1709.915039	40.618347
1708.937500	52.850979
1707.958984	-8.314784
1706.981445	-97.200264
1706.002930	67.419029
1705.024414	-47.349636
1704.044922	110.125496
1703.066406	194.530685
1702.086914	-29.523039
1701.107422	82.900429
1700.127930	60.940414
1699.147461	185.449478
1698.167969	288.014954
1697.187500	349.939636
1696.207031	459.489227
1695.226563	368.241882
1694.245117	436.890442
1693.263672	352.990051
1692.282227	434.349884
1691.300781	547.449768
1690.318359	577.539185
1689.336914	623.466675
1688.354492	535.841919
1687.372070	797.447327
1686.388672	920.193176
1685.406250	930.909607
1684.422852	904.256592
1683.439453	936.220703
1682.456055	1143.982666
1681.471680	1085.379639
1680.487305	1154.663818
1679.502930	1128.188843
1678.518555	1136.435425
1677.534180	1072.980469
1676.548828	1307.594238
1675.563477	1433.247314
1674.578125	1224.038696
1673.592773	1557.395508
1672.606445	1662.257813
1671.621094	1677.008911
1670.634766	1917.777588
1669.647461	1858.588745
1668.661133	1765.222900
1667.673828	1850.033081
1666.686523	1847.537598
1665.699219	2020.495117
1664.711914	2069.030518
1663.723633	2123.172852
1662.736328	2212.142822
1661.748047	2094.635010
1660.758789	2239.928223
1659.770508	2311.364258
1658.781250	2547.393066
1657.791992	2399.653809
1656.802734	2440.398682
1655.813477	2277.673828
1654.823242	2221.292725
1653.833008	2136.245605
1652.842773	2080.760986
1651.852539	1986.049561
1650.862305	1677.596924
1649.871094	1512.469849
1648.879883	1495.880737
1647.888672	1500.877808
1646.896484	1199.791870
1645.905273	1211.009155
1644.913086	1161.898804
1643.920898	952.177795
1642.928711	901.382507
1641.935547	843.114868
1640.943359	666.579285
1639.950195	590.793396
1638.956055	518.099731
1637.962891	393.142487
1636.968750	476.935974
1635.975586	339.718781
1634.981445	292.573700
1633.986328	116.759308
1632.992188	191.692444
1631.997070	72.113892
1631.001953	118.875511
1630.006836	50.196949
1629.010742	-28.585711
1628.015625	179.877136
1627.019531	-90.148361
1626.023438	-78.248505
1625.027344	-121.191490
1624.030273	-27.041195
1623.033203	227.770126
1622.036133	212.173447
1621.039063	254.741730
1620.041992	140.047272
1619.043945	227.952454
1618.045898	211.140640
1617.047852	289.169098
1616.049805	31.574940
1615.050781	257.185730
1614.052734	375.464935
1613.053711	-1.678720
1612.053711	-13.894121
1611.054688	92.159988
1610.054688	-58.397144
1609.055664	92.732475
1608.054688	-138.421204
1607.054688	23.672970
1606.054688	28.836288
1605.053711	138.969620
1604.052734	126.275398
1603.051758	40.548630
1602.049805	198.407547
1601.048828	50.371437
1600.046875	-32.007706
1599.044922	-64.467194
1598.041992	-164.680527
1597.040039	-63.421139
1596.037109	-48.249229
1595.034180	-317.660248
1594.031250	-200.237671
1593.027344	-82.705902
1592.024414	-82.555817
1591.020508	-105.751686
1590.016602	-334.955719
1589.011719	-258.677765
1588.007813	-187.530838
1587.002930	-231.044891
1585.998047	22.798647
1584.993164	-54.424744
1583.987305	-40.304333
1582.982422	41.636978
1581.976563	123.622330
1580.970703	161.365875
1579.964844	227.798386
1578.958008	93.801872
1577.951172	238.409836
1576.944336	68.127441
1575.937500	56.653774
1574.930664	185.672882
1573.922852	213.238205
1572.915039	152.406342
1571.907227	234.575928
1570.899414	199.762360
1569.890625	100.003326
1568.881836	98.988998
1567.873047	1.861036
1566.864258	151.429642
1565.855469	67.256599
1564.845703	177.749512
1563.835938	140.239746
1562.826172	48.215145
1561.816406	91.054764
1560.805664	144.191788
1559.794922	466.882477
1558.784180	320.182953
1557.773438	72.397987
1556.762695	75.968163
1555.750977	120.900566
1554.739258	339.246735
1553.727539	280.339264
1552.715820	317.141571
1551.703125	237.351761
1550.690430	173.011398
1549.677734	64.601448
1548.665039	108.726463
1547.652344	219.945755
1546.638672	126.737091
1545.625000	237.644669
1544.611328	180.383896
1543.597656	272.868988
1542.583008	-4.235839
1541.568359	-15.350723
1540.553711	84.420837
1539.539063	-27.696882
1538.524414	-3.128921
1537.508789	-7.117485
1536.493164	17.109982
1535.477539	7.627813
1534.460938	144.972961
1533.445313	11.367586
1532.428711	-16.670244
1531.412109	91.716888
1530.395508	-96.435165
1529.377930	75.960052
1528.361328	106.444389
1527.343750	-10.046327
1526.326172	146.212967
1525.307617	106.598511
1524.290039	216.062714
1523.271484	68.008179
1522.252930	143.603516
1521.234375	159.821609
1520.214844	286.389404
1519.196289	245.620102
1518.176758	119.854446
1517.156250	106.993881
1516.136719	140.180252
1515.117188	101.235832
1514.096680	213.600906
1513.076172	210.186981
1512.054688	57.695854
1511.034180	74.436356
1510.012695	214.109268
1508.991211	71.359192
1507.969727	-51.019310
1506.948242	46.951023
1505.925781	60.075436
1504.903320	-39.778137
1503.880859	-65.485657
1502.858398	-68.330711
1501.835938	-317.256958
1500.812500	-210.351257
1499.789063	-264.982544
1498.765625	-278.838776
1497.741211	-298.015503
1496.717773	-117.813835
1495.693359	-119.509773
1494.668945	-254.388336
1493.643555	-225.774902
1492.619141	-105.334053
1491.593750	9.742038
1490.568359	-67.065453
1489.542969	-103.156708
1488.517578	-21.931818
1487.491211	18.204622
1486.464844	58.137630
1485.438477	77.448769
1484.412109	101.673759
1483.384766	345.118561
1482.358398	231.170654
1481.331055	328.761566
1480.302734	566.363831
1479.275391	324.448151
1478.247070	492.793365
1477.218750	464.692413
1476.190430	596.936890
1475.162109	749.338867
1474.132813	690.144531
1473.104492	979.626404
1472.075195	978.640076
1471.044922	1089.466187
1470.015625	1159.397095
1468.985352	1257.120605
1467.955078	1448.759521
1466.924805	1535.924194
1465.894531	1772.901001
1464.863281	1966.421875
1463.832031	2053.002930
1462.800781	2180.066162
1461.769531	2230.749756
1460.738281	2382.865479
1459.706055	2466.234619
1458.673828	2551.989502
1457.641602	2432.030762
1456.608398	2403.341797
1455.576172	2544.532227
1454.542969	2698.227783
1453.509766	2735.116699
1452.476563	2984.842041
1451.442383	2942.878174
1450.408203	3111.166748
1449.374023	3162.756104
1448.339844	3072.396240
1447.305664	3070.628418
1446.270508	3170.045898
1445.235352	3003.560791
1444.200195	2945.900146
1443.165039	2908.440674
1442.128906	3012.583740
1441.093750	2729.676758
1440.057617	2603.596680
1439.020508	2457.280273
1437.984375	2480.337891
1436.947266	2422.463379
1435.910156	2271.093506
1434.873047	1958.094238
1433.835938	1925.511475
1432.797852	1572.245239
1431.759766	1527.067627
1430.721680	1206.797607
1429.683594	1138.967285
1428.644531	864.276550
1427.606445	667.893799
1426.567383	645.562317
1425.528320	560.209229
1424.488281	505.123535
1423.449219	439.999786
1422.409180	468.114441
1421.369141	511.340942
1420.328125	468.923309
1419.288086	444.179962
1418.247070	374.142303
1417.206055	553.316467
1416.165039	239.265457
1415.123047	307.747040
1414.081055	69.388321
1413.040039	248.604218
1411.997070	55.678001
1410.955078	297.729584
1409.912109	120.045700
1408.870117	32.950569
1407.826172	8.717241
1406.783203	125.201202
1405.740234	91.047005
1404.696289	-123.781250
1403.652344	-44.811569
1402.608398	56.778465
1401.563477	35.460903
1400.519531	152.189529
1399.474609	324.100708
1398.429688	59.794792
1397.383789	119.014526
1396.338867	195.852554
1395.292969	102.366646
1394.247070	91.677200
1393.200195	208.799637
1392.154297	-37.070801
1391.107422	-74.971428
1390.060547	267.667786
1389.013672	114.828964
1387.966797	67.238228
1386.918945	57.285439
1385.871094	-125.087898
1384.823242	7.743682
1383.775391	-176.800461
1382.726563	-103.757957
1381.677734	-257.979919
1380.628906	-99.767792
1379.580078	-163.760071
1378.530273	22.081169
1377.481445	3.291063
1376.431641	-15.364290
1375.380859	-3.941102
1374.331055	-104.631729
1373.280273	11.846199
1372.229492	-103.488922
1371.178711	45.640072
1370.127930	-84.310989
1369.076172	72.514946
1368.024414	62.497807
1366.972656	80.039551
1365.920898	-128.897369
1364.869141	137.977585
1363.816406	56.380333
1362.763672	-25.020151
1361.710938	135.136810
1360.657227	1.828209
1359.604492	147.314850
1358.550781	275.489929
1357.496094	53.226128
1356.442383	241.355392
1355.387695	372.408447
1354.333984	222.835617
1353.279297	287.110596
1352.223633	170.233658
1351.168945	438.435303
1350.113281	396.395020
1349.057617	553.092529
1348.001953	580.871155
1346.945313	608.807983
1345.888672	659.231628
1344.832031	1019.770386
1343.775391	941.524292
1342.718750	1133.657715
1341.661133	1030.991455
1340.603516	1280.358887
1339.545898	1242.466187
1338.488281	1232.010620
1337.429688	1464.376099
1336.371094	1174.514282
1335.312500	1243.811523
1334.253906	1063.353027
1333.195313	1175.059326
1332.135742	1066.774658
1331.076172	1188.679199
1330.016602	1016.521484
1328.956055	1188.172607
1327.895508	890.420166
1326.834961	1015.443542
1325.774414	900.997986
1324.713867	981.870056
1323.652344	1011.034790
1322.590820	1099.605957
1321.529297	1047.646362
1320.467773	1069.906250
1319.405273	1156.466553
1318.343750	1255.497803
1317.280273	1147.534180
1316.217773	1222.217529
1315.155273	1119.584595
1314.091797	1125.588257
1313.028320	1262.330688
1311.964844	1335.143555
1310.900391	1100.275879
1309.835938	1156.193237
1308.771484	1323.017700
1307.707031	1098.649048
1306.642578	1041.847656
1305.577148	1174.641357
1304.511719	1206.706787
1303.446289	1044.674194
1302.380859	1182.776611
1301.314453	1207.921021
1300.248047	1206.181641
1299.181641	1236.533691
1298.115234	982.116699
1297.047852	1010.352112
1295.980469	1144.290894
1294.913086	954.325928
1293.845703	830.845886
1292.778320	800.793213
1291.709961	976.940186
1290.641602	753.418152
1289.573242	836.607910
1288.503906	748.311279
1287.434570	672.440369
1286.365234	616.337830
1285.295898	805.357056
1284.226563	849.923523
1283.156250	630.151123
1282.085938	723.951111
1281.015625	707.693359
1279.945313	779.653931
1278.874023	685.345337
1277.802734	835.785828
1276.731445	834.660522
1275.660156	946.108704
1274.587891	991.624634
1273.515625	968.801147
1272.443359	1053.594849
1271.371094	1106.697632
1270.297852	1550.626465
1269.224609	1359.634033
1268.151367	1293.316406
1267.078125	1449.209961
1266.003906	1197.645630
1264.930664	1268.286255
1263.856445	1292.644653
1262.781250	1287.817993
1261.707031	1312.323242
1260.631836	1407.581543
1259.556641	1293.307739
1258.481445	1288.787109
1257.405273	1272.164429
1256.330078	1177.684326
1255.253906	1348.692505
1254.177734	1410.150391
1253.100586	1422.974243
1252.023438	1455.311768
1250.947266	1404.978394
1249.869141	1495.782471
1248.791992	1377.484375
1247.713867	1349.233398
1246.635742	1466.859375
1245.557617	1407.095093
1244.479492	1191.919067
1243.400391	1156.606445
1242.321289	1284.032104
1241.242188	1309.467529
1240.163086	1189.289063
1239.083008	1192.949585
1238.002930	1165.090210
1236.922852	1006.282532
1235.842773	1034.285522
1234.761719	1120.480957
1233.681641	1109.686157
1232.600586	1161.916992
1231.518555	1151.140869
1230.437500	929.623108
1229.355469	947.964905
1228.273438	886.394470
1227.190430	1006.403748
1226.108398	978.715576
1225.025391	883.282532
1223.942383	889.481262
1222.859375	767.476196
1221.775391	793.011292
1220.692383	639.612305
1219.607422	740.049561
1218.523438	577.019226
1217.439453	563.816223
1216.354492	681.021301
1215.269531	551.829895
1214.184570	420.243317
1213.098633	462.470367
1212.012695	415.348145
1210.926758	500.898651
1209.840820	680.436829
1208.754883	534.281677
1207.667969	679.881958
1206.581055	719.299744
1205.494141	927.343323
1204.406250	597.934082
1203.318359	480.594177
1202.230469	433.086090
1201.142578	414.427185
1200.054688	352.377960
1198.965820	237.342102
1197.876953	312.376434
1196.788086	84.187843
1195.698242	14.767801
1194.609375	51.099899
1193.519531	-49.693237
1192.428711	-193.783691
1191.338867	-25.508642
1190.248047	48.912407
1189.157227	-64.136757
1188.066406	-102.783928
1186.975586	-110.294556
1185.883789	-55.484238
1184.791992	-154.378876
1183.700195	-20.602224
1182.607422	199.371765
1181.514648	-43.697292
1180.421875	178.377518
1179.329102	225.262634
1178.236328	264.830627
1177.142578	165.308380
1176.048828	128.004044
1174.955078	272.620361
1173.860352	225.511978
1172.766602	331.515320
1171.671875	425.392853
1170.576172	509.542389
1169.481445	399.765015
1168.385742	323.403717
1167.290039	211.090912
1166.194336	225.410583
1165.097656	153.560623
1164.001953	265.613831
1162.905273	226.987549
1161.807617	331.563354
1160.710938	261.645355
1159.613281	318.165924
1158.515625	699.146423
1157.417969	671.766907
1156.319336	768.331116
1155.220703	979.214478
1154.122070	813.088318
1153.023438	758.961792
1151.924805	742.866821
1150.825195	662.304077
1149.725586	636.443604
1148.625000	341.293915
1147.525391	308.106628
1146.424805	300.990662
1145.324219	236.614807
1144.223633	207.831497
1143.122070	-20.937183
1142.020508	54.747612
1140.918945	-17.188343
1139.817383	93.857536
1138.714844	95.367599
1137.612305	113.378044
1136.509766	195.399780
1135.407227	267.747467
1134.303711	349.426666
1133.200195	376.320831
1132.096680	555.000671
1130.993164	638.530090
1129.888672	686.293213
1128.784180	1006.718140
1127.679688	1082.571045
1126.575195	1136.915894
1125.469727	1115.240234
1124.364258	1302.016724
1123.258789	905.649292
1122.152344	677.534363
1121.046875	942.055359
1119.940430	782.451355
1118.833008	691.444702
1117.726563	718.702637
1116.619141	516.278381
1115.511719	692.358765
1114.404297	589.127380
1113.295898	573.312195
1112.188477	611.764404
1111.080078	690.256958
1109.970703	837.120972
1108.862305	688.475952
1107.752930	915.348267
1106.643555	1014.477661
1105.534180	879.706482
1104.423828	912.472900
1103.313477	956.911804
1102.203125	899.764832
1101.092773	910.941772
1099.981445	1025.767456
1098.870117	1031.975830
1097.758789	1028.647583
1096.647461	1173.690796
1095.535156	972.205322
1094.422852	1112.276245
1093.310547	1007.257996
1092.197266	937.503235
1091.084961	961.851990
1089.971680	971.970886
1088.857422	685.519897
1087.744141	728.451782
1086.629883	797.140808
1085.515625	884.523499
1084.401367	830.737732
1083.286133	934.355652
1082.171875	835.779175
1081.056641	838.179932
1079.940430	910.955444
1078.825195	868.577454
1077.708984	725.197693
1076.592773	870.496643
1075.475586	605.027710
1074.359375	705.585449
1073.242188	510.512695
1072.125000	547.609375
1071.006836	596.346802
1069.888672	546.570862
1068.770508	541.286987
1067.652344	550.013245
1066.534180	401.764893
1065.415039	443.202515
1064.295898	515.014221
1063.176758	500.153687
1062.056641	450.157593
1060.936523	524.139832
1059.816406	605.072876
1058.696289	498.872284
1057.575195	423.077667
1056.454102	489.868591
1055.333008	467.812164
1054.211914	413.039917
1053.089844	360.606079
1051.967773	224.119049
1050.845703	258.108856
1049.723633	436.786224
1048.600586	279.344025
1047.477539	373.932709
1046.354492	459.148743
1045.230469	469.701691
1044.106445	314.729309
1042.982422	434.872986
1041.858398	408.164795
1040.734375	341.878967
1039.609375	354.825684
1038.484375	251.353622
1037.358398	85.086487
1036.232422	114.437378
1035.107422	113.558525
1033.980469	368.611633
1032.854492	258.412201
1031.727539	383.160126
1030.600586	579.960754
1029.473633	521.034546
1028.345703	408.727234
1027.218750	124.604637
1026.090820	-43.206112
1024.961914	-138.905304
1023.833984	-53.409771
1022.705078	-130.378281
1021.576172	-313.996979
1020.446289	-63.627907
1019.317383	-1.180584
1018.187500	-91.749901
1017.056641	-170.618225
1015.926758	-119.569504
1014.795898	-33.713932
1013.665039	151.803833
1012.534180	260.881836
1011.402344	319.042206
1010.270508	446.718140
1009.138672	433.232422
1008.006836	625.800354
1006.874023	635.596680
1005.741211	1082.645020
1004.608398	1751.582520
1003.475586	2600.641846
1002.341797	3326.899658
1001.208008	3100.855225
1000.074219	2135.725098
998.939453	1369.791748
997.805664	800.620544
996.669922	338.022125
995.535156	256.609192
994.400391	219.200500
993.264648	216.534149
992.127930	98.662270
990.992188	273.840302
989.855469	47.911739
988.718750	340.827911
987.582031	23.078011
986.445313	184.813309
985.307617	90.939423
984.169922	195.286972
983.031250	-87.050728
981.893555	-69.889786
980.754883	60.160774
979.616211	-51.266357
978.476563	30.709587
977.337891	112.800606
976.198242	257.075317
975.057617	176.183945
973.917969	364.345428
972.777344	288.373138
971.636719	281.499176
970.496094	196.712997
969.354492	270.533844
968.212891	351.367004
967.071289	221.214584
965.929688	118.815910
964.787109	101.494240
963.644531	125.622894
962.501953	326.433258
961.358398	366.876801
960.214844	201.239319
959.071289	177.887817
957.927734	168.460663
956.783203	280.572784
955.638672	88.325661
954.494141	134.376038
953.349609	139.389450
952.204102	144.576935
951.058594	211.690460
949.912109	294.955933
948.766602	309.774170
947.620117	148.776382
946.473633	262.233215
945.327148	357.537384
944.179688	402.729675
943.032227	263.123108
941.884766	297.256683
940.736328	269.932251
939.587891	407.087189
938.439453	231.822876
937.291016	373.839142
936.141602	356.355194
934.993164	407.443420
933.842773	458.690155
932.693359	334.636932
931.542969	420.399750
930.392578	251.218124
929.242188	330.480011
928.090820	373.459869
926.940430	107.069443
925.788086	164.084259
924.636719	243.989655
923.484375	119.347618
922.333008	-98.292900
921.179688	-129.249542
920.027344	-91.847565
918.874023	63.860733
917.720703	37.933868
916.567383	107.569725
915.413086	-154.154480
914.258789	-41.045090
913.104492	-170.658264
911.950195	-175.260223
910.794922	-236.405258
909.639648	-177.168060
908.483398	-38.440666
907.328125	-67.372742
906.171875	-134.658783
905.015625	-122.463036
903.859375	-207.526703
902.702148	-70.462166
901.544922	-96.332672
900.387695	74.883156
899.229492	-100.078262
898.071289	-96.080467
896.913086	12.102835
895.754883	140.722305
894.595703	203.855438
893.436523	32.012077
892.277344	97.659531
891.118164	59.474068
889.958008	41.767792
888.797852	166.458130
887.636719	135.435425
886.476563	11.992369
885.315430	-86.447159
884.154297	-20.035608
882.992188	-9.927372
881.831055	117.533607
880.668945	-25.491880
879.505859	2.959368
878.343750	33.739090
877.180664	184.009430
876.017578	201.412949
874.853516	16.241859
873.690430	31.599125
872.526367	125.818230
871.361328	17.561331
870.197266	-41.083740
869.032227	-50.135735
867.867188	-23.136364
866.701172	-27.545153
865.536133	118.690025
864.370117	298.631805
863.203125	197.743896
862.037109	265.395447
860.870117	173.652206
859.703125	306.489594
858.536133	396.666016
857.368164	338.759186
856.200195	574.790283
855.032227	579.739258
853.863281	586.969177
852.694336	558.358337
851.525391	735.973755
850.356445	812.697815
849.186523	580.277222
848.016602	444.284668
846.846680	283.738220
845.676758	145.661911
844.505859	256.082733
843.334961	171.794052
842.163086	232.953781
840.992188	117.394180
839.820313	75.674690
838.648438	163.612122
837.475586	-5.499872
836.302734	-11.448936
835.129883	125.544838
833.957031	273.613892
832.783203	263.073334
831.609375	261.434509
830.435547	317.784058
829.261719	240.201736
828.086914	457.061188
826.912109	341.496094
825.737305	424.365601
824.561523	348.894867
823.385742	280.091736
822.209961	188.985474
821.033203	195.877274
819.857422	77.987709
818.680664	49.151775
817.502930	60.334198
816.326172	-10.906117
815.148438	-71.053749
813.969727	-11.132138
812.791992	-66.961731
811.613281	-2.787138
810.434570	72.385971
809.255859	20.771851
808.076172	144.608017
806.896484	-64.871552
805.716797	-94.481743
804.537109	-135.276627
803.356445	-176.144745
802.175781	42.525352
800.994141	-45.152985
799.813477	-53.059307
798.631836	-149.759720
797.450195	-131.248550
796.267578	-70.739738
795.084961	-218.663803
793.902344	23.259750
792.719727	-49.549801
791.536133	-67.081894
790.352539	34.814693
789.168945	143.178589
787.985352	107.541687
786.800781	104.983772
785.616211	221.729080
784.431641	278.589996
783.246094	129.714615
782.060547	343.231079
780.875000	326.720551
779.688477	358.690460
778.501953	361.800781
777.315430	177.096848
776.128906	131.415131
774.941406	209.214096
773.753906	101.502205
772.566406	33.410133
771.378906	-1.704762
770.190430	-36.933895
769.001953	192.237900
767.812500	50.929115
766.624023	178.348694
765.434570	228.478638
764.245117	265.237305
763.054688	409.732422
761.864258	510.001923
760.673828	416.428406
759.483398	324.966980
758.291992	576.567078
757.100586	678.375854
755.909180	670.076172
754.716797	641.873413
753.524414	732.224976
752.332031	459.894012
751.139648	501.672241
749.946289	541.115601
748.752930	385.019165
747.559570	404.476715
746.365234	548.895691
745.171875	484.702606
743.976563	501.589355
742.782227	492.040497
741.586914	414.425537
740.391602	463.870026
739.196289	480.317993
738.000000	518.567627
736.803711	315.763611
735.607422	213.692017
734.411133	302.046295
733.213867	167.013290
732.016602	211.397568
730.819336	255.677002
729.621094	273.611725
728.422852	440.158112
727.224609	324.530609
726.026367	353.144897
724.827148	381.681061
723.627930	536.851990
722.428711	436.343933
721.228516	473.399719
720.028320	420.878906
718.828125	460.005188
717.626953	577.626831
716.426758	533.714600
715.225586	474.520569
714.023438	378.254883
712.822266	530.534180
711.620117	429.890747
710.416992	318.382538
709.214844	267.910492
708.011719	171.714020
706.808594	60.313614
705.605469	16.451891
704.401367	42.262402
703.197266	57.187599
701.993164	193.943695
700.788086	41.382050
699.583008	254.221420
698.377930	243.068619
697.172852	223.254990
695.966797	-5.116166
694.760742	-57.377560
693.554688	48.976364
692.347656	-148.669418
691.141602	29.390568
689.934570	-107.285858
688.726563	-81.098564
687.518555	-85.233414
686.310547	-102.315689
685.102539	-95.469810
683.894531	-88.555664
682.685547	-120.580727
681.476563	46.837643
680.266602	-11.039136
679.056641	-122.951393
677.846680	-11.694303
676.636719	138.566650
675.426758	-89.908913
674.215820	-106.126686
673.003906	81.114166
671.792969	65.057938
670.581055	120.467033
669.369141	173.789352
668.157227	41.314896
666.944336	96.997444
665.731445	103.069977
664.518555	145.960312
663.305664	74.488548
662.091797	91.667122
660.877930	85.198120
659.664063	104.725800
658.449219	-93.540947
657.234375	40.529270
656.019531	-8.654343
654.803711	-92.212494
653.588867	-160.559570
652.373047	-123.201126
651.156250	-34.071301
649.940430	-43.985722
648.723633	-30.134115
647.505859	3.156199
646.289063	17.115549
645.071289	97.831688
643.853516	139.832230
642.635742	209.811829
641.416992	189.477966
640.198242	81.029144
638.979492	-38.106594
637.759766	-6.764748
636.541016	46.029564
635.320313	81.601059
634.100586	-13.874963
632.879883	182.620590
631.659180	-39.582714
630.438477	-167.345810
629.217773	-157.842010
627.996094	-32.627480
626.774414	34.498631
625.551758	148.612823
624.330078	185.337585
623.107422	88.994995
621.883789	303.140900
620.661133	337.024567
619.437500	218.590881
618.213867	269.063721
616.990234	23.813480
615.765625	-118.941643
614.541016	39.668850
613.316406	-140.155258
612.090820	71.023659
610.865234	-45.476143
609.639648	91.948441
608.414063	-53.313221
607.187500	-11.059557
605.960938	-22.835241
604.734375	69.392738
