# Supplementary material for: Raman spectroscopy accurately differentiates mucosal healing from non-healing and biochemical changes following biological therapy in inflammatory bowel disease
Source: PLoS One. 2021 Jun 2;16(6):e0252210. doi: 10.1371/journal.pone.0252210 (PMC8172032; doi:10.1371/journal.pone.0252210)
Supplement: S5 Dataset — (ZIP) [file pone.0252210.s007.zip › CD Active inflammation/OC024 pre treatment-1_base sub CR removed_97__X_-32923.2__Y_21198.2__Z_-4919.8__Time_1104.txt]

1714.716797	109.046265
1713.740234	-101.714378
1712.763672	-43.607220
1711.787109	17.056578
1710.809570	96.355484
1709.832031	-127.316742
1708.854492	2.802921
1707.875977	-35.967800
1706.898438	61.913788
1705.919922	-145.538879
1704.941406	27.316929
1703.962891	-30.047937
1702.983398	102.658043
1702.003906	-32.158649
1701.024414	12.403746
1700.044922	-20.491840
1699.065430	45.683170
1698.084961	74.520920
1697.104492	12.638465
1696.124023	279.590179
1695.143555	244.752136
1694.162109	231.459381
1693.180664	210.367294
1692.199219	333.648376
1691.217773	206.226593
1690.235352	249.837387
1689.253906	341.715790
1688.271484	519.124329
1687.289063	534.059998
1686.305664	575.890381
1685.323242	546.041931
1684.339844	377.903687
1683.356445	489.854675
1682.372070	583.384155
1681.388672	605.300354
1680.404297	744.629944
1679.419922	610.059753
1678.435547	590.292664
1677.451172	616.085754
1676.465820	631.530701
1675.480469	668.574219
1674.495117	759.109375
1673.509766	788.804016
1672.523438	1057.980225
1671.537109	995.265930
1670.550781	805.421936
1669.564453	913.450867
1668.578125	1143.915649
1667.590820	1069.337036
1666.603516	1188.881592
1665.616211	1117.683838
1664.627930	1041.547852
1663.640625	1345.077393
1662.652344	1158.265259
1661.664063	1046.117554
1660.675781	1263.023560
1659.686523	1382.127686
1658.698242	1329.346558
1657.708984	1377.572632
1656.719727	1434.071045
1655.729492	1212.894287
1654.740234	1251.572510
1653.750000	1105.324219
1652.759766	1263.740601
1651.768555	1025.646362
1650.778320	851.478027
1649.787109	828.417419
1648.795898	789.840759
1647.804688	738.398315
1646.813477	581.618164
1645.821289	554.661682
1644.829102	419.755859
1643.836914	467.421448
1642.844727	362.266998
1641.851563	241.625626
1640.859375	390.504333
1639.866211	310.094666
1638.873047	121.879700
1637.878906	160.816284
1636.885742	36.579525
1635.891602	107.727173
1634.897461	-5.340326
1633.902344	-20.603865
1632.908203	75.053375
1631.913086	49.789673
1630.917969	-122.641502
1629.922852	44.835899
1628.926758	-29.633070
1627.931641	-148.543945
1626.935547	177.412216
1625.939453	-48.842804
1624.942383	27.619982
1623.946289	-79.737152
1622.949219	-52.783260
1621.952148	61.094688
1620.955078	-14.018930
1619.958008	-44.238018
1618.959961	-74.244865
1617.961914	137.502258
1616.963867	55.363945
1615.965820	-0.307959
1614.966797	80.656456
1613.967773	-6.117978
1612.968750	-79.571480
1611.969727	12.359632
1610.970703	86.061287
1609.970703	-20.956961
1608.970703	94.945435
1607.970703	111.391716
1606.970703	-84.182373
1605.969727	228.464722
1604.968750	62.005199
1603.967773	209.834808
1602.966797	166.682297
1601.965820	39.937576
1600.963867	-68.338814
1599.961914	-24.787682
1598.959961	-36.067883
1597.958008	46.850227
1596.955078	-115.852249
1595.952148	-126.857414
1594.949219	-111.661903
1593.946289	-54.616806
1592.943359	-216.876877
1591.939453	-94.450966
1590.935547	-97.310425
1589.931641	-126.217316
1588.927734	-35.058659
1587.922852	-29.980673
1586.917969	105.515968
1585.913086	-24.959522
1584.908203	-11.990273
1583.903320	120.871902
1582.897461	66.085609
1581.891602	131.160080
1580.885742	65.985031
1579.879883	-59.053627
1578.873047	-152.807617
1577.866211	89.221741
1576.859375	57.899010
1575.852539	44.779285
1574.845703	75.858131
1573.837891	44.479332
1572.830078	-72.718407
1571.822266	174.007736
1570.814453	-44.604206
1569.805664	35.630447
1568.796875	6.674048
1567.788086	112.726723
1566.779297	47.299225
1565.769531	205.093872
1564.760742	79.847870
1563.750977	-22.061483
1562.741211	148.405060
1561.730469	222.747696
1560.720703	185.469101
1559.709961	-30.775404
1558.699219	149.579422
1557.688477	96.523491
1556.676758	147.033478
1555.666016	280.318390
1554.654297	110.426567
1553.642578	258.990509
1552.629883	50.131264
1551.618164	169.955460
1550.605469	108.476753
1549.592773	119.347839
1548.580078	311.153076
1547.566406	50.203804
1546.552734	166.715790
1545.540039	109.868233
1544.525391	288.084045
1543.511719	207.717117
1542.498047	21.340700
1541.483398	44.101807
1540.468750	149.342377
1539.453125	16.891916
1538.438477	-9.817552
1537.422852	-39.243279
1536.407227	-73.961441
1535.391602	131.068405
1534.375977	44.458080
1533.359375	99.534760
1532.342773	59.062016
1531.326172	178.235855
1530.309570	204.448669
1529.292969	114.574371
1528.275391	27.152689
1527.257813	65.782265
1526.240234	258.699524
1525.222656	-14.486934
1524.204102	39.083599
1523.185547	-113.347748
1522.166992	104.517281
1521.148438	75.251427
1520.128906	158.956299
1519.110352	381.276917
1518.090820	14.808506
1517.071289	28.607037
1516.050781	109.019875
1515.031250	-83.001778
1514.010742	179.382477
1512.990234	-102.761742
1511.968750	-17.923346
1510.948242	-25.658401
1509.926758	-66.915581
1508.905273	-62.147896
1507.883789	-96.015121
1506.862305	-112.083214
1505.839844	-138.570114
1504.817383	16.751699
1503.794922	-22.888607
1502.772461	-90.852631
1501.749023	-59.071583
1500.726563	18.634577
1499.703125	-195.711609
1498.678711	-166.977798
1497.655273	-105.137199
1496.630859	-71.634773
1495.607422	-194.323868
1494.582031	71.582115
1493.557617	114.787239
1492.533203	-0.667422
1491.507813	-98.345779
1490.482422	238.247223
1489.457031	117.268288
1488.430664	88.129791
1487.405273	76.741783
1486.378906	106.050575
1485.352539	293.455475
1484.325195	358.135132
1483.298828	427.760590
1482.271484	323.749969
1481.244141	540.980835
1480.216797	523.409058
1479.188477	541.386841
1478.161133	714.704773
1477.132813	801.170593
1476.104492	597.051331
1475.075195	721.442932
1474.046875	723.440857
1473.017578	880.603027
1471.988281	1141.938354
1470.958984	1270.712646
1469.928711	1073.634644
1468.898438	1255.543945
1467.869141	1475.425659
1466.837891	1471.323486
1465.807617	1497.633911
1464.776367	1577.188110
1463.746094	2070.807373
1462.714844	1883.251099
1461.682617	1733.761841
1460.651367	1675.674194
1459.619141	1929.783325
1458.586914	2046.624146
1457.554688	1896.860352
1456.522461	2198.702393
1455.489258	2043.713013
1454.456055	1924.216309
1453.422852	2129.249268
1452.389648	2199.761963
1451.355469	2191.585693
1450.321289	2066.779297
1449.287109	2377.710938
1448.252930	2191.995361
1447.218750	2353.230469
1446.183594	2390.262939
1445.148438	2219.658691
1444.113281	1889.635498
1443.078125	2149.237305
1442.041992	2224.000244
1441.005859	1982.545044
1439.969727	1956.078369
1438.933594	1830.988770
1437.897461	1900.532837
1436.860352	1881.551880
1435.823242	1513.902588
1434.786133	1540.416748
1433.748047	1445.662231
1432.710938	1194.401611
1431.672852	859.910889
1430.634766	906.626160
1429.596680	862.471069
1428.557617	851.101135
1427.518555	718.665161
1426.479492	457.679688
1425.440430	562.347656
1424.401367	419.961823
1423.361328	403.620087
1422.321289	389.808228
1421.281250	345.781891
1420.241211	279.118988
1419.200195	63.932095
1418.159180	415.231293
1417.118164	338.557343
1416.077148	475.810394
1415.035156	190.387222
1413.994141	161.665375
1412.952148	278.811676
1411.910156	262.696381
1410.867188	347.145050
1409.825195	-53.386993
1408.782227	196.985092
1407.739258	133.309067
1406.695313	72.200615
1405.652344	56.372467
1404.608398	-49.783401
1403.564453	-2.750757
1402.520508	237.520691
1401.475586	118.997383
1400.431641	198.737091
1399.386719	250.904709
1398.341797	145.172318
1397.295898	44.549503
1396.250977	106.938133
1395.205078	106.720329
1394.159180	191.740662
1393.112305	214.177856
1392.066406	296.786591
1391.019531	269.282471
1389.972656	189.315353
1388.925781	224.565033
1387.877930	289.892181
1386.831055	312.774078
1385.783203	-4.354174
1384.735352	-103.752510
1383.686523	-88.050293
1382.638672	-142.216354
1381.589844	173.490646
1380.541016	-117.821571
1379.492188	-121.713692
1378.442383	-103.042282
1377.392578	-31.851391
1376.342773	74.356773
1375.292969	-1.521598
1374.243164	122.315887
1373.192383	-53.094376
1372.141602	-103.636017
1371.090820	10.501073
1370.039063	-104.616219
1368.988281	-35.148422
1367.936523	84.226257
1366.884766	14.363691
1365.833008	91.585503
1364.780273	218.683609
1363.727539	29.712601
1362.674805	92.314323
1361.622070	45.536812
1360.569336	-70.746742
1359.515625	91.699348
1358.461914	167.176926
1357.408203	23.980955
1356.353516	219.002655
1355.299805	207.830688
1354.245117	102.380432
1353.190430	166.019257
1352.134766	152.773544
1351.080078	52.783478
1350.024414	223.538544
1348.968750	434.068542
1347.913086	361.787170
1346.856445	336.804291
1345.800781	569.920654
1344.744141	480.717712
1343.686523	818.094727
1342.629883	751.472656
1341.572266	873.345703
1340.514648	643.507935
1339.457031	780.504517
1338.399414	558.506653
1337.340820	487.773438
1336.282227	501.379456
1335.223633	985.339478
1334.165039	652.727783
1333.106445	639.519043
1332.046875	522.582336
1330.987305	457.770508
1329.926758	459.874664
1328.867188	642.558655
1327.806641	570.786560
1326.746094	469.546387
1325.685547	655.015564
1324.625000	551.626526
1323.563477	626.185486
1322.501953	533.008911
1321.440430	580.687134
1320.378906	626.023438
1319.316406	683.814758
1318.253906	919.295776
1317.191406	868.798828
1316.128906	724.792114
1315.065430	790.480225
1314.001953	814.394836
1312.938477	833.514771
1311.875000	803.508179
1310.811523	645.607788
1309.747070	569.157227
1308.682617	586.413940
1307.618164	554.585022
1306.552734	805.845642
1305.488281	538.118225
1304.422852	673.962036
1303.356445	745.952515
1302.291016	722.180359
1301.224609	759.991455
1300.159180	608.722961
1299.091797	629.609070
1298.025391	785.703247
1296.958984	757.694702
1295.891602	788.744812
1294.824219	891.088318
1293.755859	667.140625
1292.688477	666.676392
1291.620117	511.804230
1290.551758	629.328613
1289.483398	533.619202
1288.414063	646.424866
1287.344727	595.103333
1286.275391	612.526123
1285.206055	451.233673
1284.136719	689.327942
1283.066406	711.956543
1281.996094	504.573303
1280.925781	537.242981
1279.855469	741.292969
1278.784180	847.502991
1277.712891	630.915344
1276.641602	424.307404
1275.569336	657.955383
1274.498047	559.180664
1273.425781	756.238464
1272.353516	762.735718
1271.281250	732.686218
1270.208008	829.731628
1269.134766	838.927856
1268.061523	950.733826
1266.988281	847.812683
1265.914063	1018.298584
1264.839844	791.163879
1263.765625	808.101929
1262.691406	837.303040
1261.617188	1105.476196
1260.541992	766.719666
1259.466797	959.400940
1258.391602	918.189758
1257.315430	1081.666016
1256.239258	1094.156860
1255.163086	1021.496277
1254.086914	931.892944
1253.010742	942.165100
1251.933594	860.038269
1250.856445	1086.928223
1249.779297	919.799683
1248.701172	1136.960327
1247.624023	991.874939
1246.545898	756.981812
1245.467773	808.953003
1244.388672	839.083862
1243.310547	810.953125
1242.231445	741.596741
1241.152344	689.302124
1240.072266	782.693665
1238.993164	859.090088
1237.913086	823.888000
1236.833008	924.558167
1235.751953	775.440002
1234.671875	781.574646
1233.590820	921.044434
1232.509766	767.246826
1231.427734	615.959717
1230.346680	762.693848
1229.264648	843.990784
1228.182617	608.085754
1227.100586	795.911011
1226.017578	608.541565
1224.934570	854.367859
1223.851563	652.560547
1222.768555	545.166260
1221.684570	549.047119
1220.601563	526.328918
1219.516602	474.614838
1218.432617	362.504517
1217.348633	305.997711
1216.263672	232.599014
1215.178711	330.666779
1214.093750	537.314148
1213.007813	234.563248
1211.921875	465.234497
1210.835938	329.061127
1209.750000	475.137817
1208.663086	481.254303
1207.577148	525.912903
1206.490234	683.815247
1205.402344	656.050110
1204.315430	502.972626
1203.227539	480.005920
1202.139648	444.969696
1201.051758	202.837646
1199.962891	54.656219
1198.875000	22.015358
1197.786133	152.964905
1196.696289	-16.895519
1195.607422	145.171799
1194.517578	-72.804955
1193.427734	-98.416763
1192.337891	-32.738579
1191.247070	-27.221214
1190.157227	-36.180073
1189.066406	269.450714
1187.974609	5.766085
1186.883789	-22.587091
1185.791992	-144.601761
1184.700195	-67.453247
1183.608398	35.983910
1182.515625	201.669769
1181.423828	160.970718
1180.331055	-14.047101
1179.238281	-136.327103
1178.144531	19.367002
1177.050781	-107.811348
1175.957031	2.136552
1174.863281	296.359802
1173.768555	233.612122
1172.674805	70.269028
1171.580078	141.455383
1170.484375	368.052643
1169.389648	281.083344
1168.293945	196.456192
1167.198242	243.290390
1166.102539	91.593727
1165.005859	183.659592
1163.910156	50.978298
1162.813477	262.274323
1161.715820	146.164688
1160.619141	321.336609
1159.521484	207.462402
1158.423828	162.760864
1157.326172	592.851379
1156.227539	428.599152
1155.128906	493.300568
1154.030273	252.635651
1152.931641	309.994415
1151.832031	305.251709
1150.733398	255.132751
1149.632813	26.242441
1148.533203	328.534546
1147.433594	182.877121
1146.333008	113.368393
1145.232422	193.750122
1144.130859	105.019836
1143.030273	56.676716
1141.928711	67.715111
1140.827148	-2.215486
1139.724609	232.119553
1138.623047	71.641205
1137.520508	77.487762
1136.417969	285.191101
1135.314453	276.518799
1134.211914	232.123245
1133.108398	168.643112
1132.004883	570.369568
1130.900391	660.894287
1129.796875	713.310852
1128.692383	708.659729
1127.586914	670.696960
1126.482422	974.103638
1125.376953	969.077087
1124.271484	866.772705
1123.166016	648.301270
1122.060547	702.266907
1120.954102	564.250916
1119.847656	591.952209
1118.741211	617.172180
1117.633789	710.914001
1116.526367	390.400391
1115.418945	531.266785
1114.311523	596.280640
1113.204102	339.560913
1112.095703	475.313629
1110.987305	662.906677
1109.877930	691.984436
1108.769531	546.127075
1107.660156	518.339294
1106.550781	648.690552
1105.441406	837.914368
1104.331055	800.354248
1103.220703	793.398315
1102.110352	894.887573
1101.000000	699.031372
1099.888672	514.963013
1098.777344	851.952881
1097.666016	587.618652
1096.553711	669.745850
1095.442383	798.880676
1094.330078	456.755981
1093.217773	611.620361
1092.104492	650.960388
1090.991211	718.453491
1089.877930	566.973328
1088.764648	544.897461
1087.651367	729.766663
1086.537109	858.031189
1085.422852	830.985229
1084.308594	695.752563
1083.193359	847.231689
1082.078125	683.726746
1080.962891	623.594971
1079.847656	601.009216
1078.731445	662.898132
1077.615234	724.701904
1076.499023	565.811157
1075.382813	726.052063
1074.265625	548.357117
1073.148438	525.487183
1072.031250	375.962769
1070.914063	503.083832
1069.795898	337.134399
1068.677734	515.666565
1067.559570	354.397247
1066.440430	511.683777
1065.321289	556.468933
1064.202148	523.948303
1063.083008	704.395569
1061.962891	472.897430
1060.843750	337.402283
1059.723633	517.685913
1058.602539	510.792572
1057.482422	368.299591
1056.361328	281.943756
1055.239258	408.244904
1054.118164	520.467041
1052.996094	371.031403
1051.874023	452.831543
1050.751953	410.857025
1049.629883	238.197159
1048.506836	445.963257
1047.383789	355.022369
1046.260742	205.818359
1045.136719	175.607071
1044.012695	350.574951
1042.888672	154.882614
1041.764648	297.177979
1040.639648	164.513885
1039.515625	17.963802
1038.389648	232.422729
1037.264648	137.181183
1036.138672	281.739044
1035.012695	284.311951
1033.886719	293.895477
1032.760742	217.450058
1031.633789	361.979980
1030.506836	508.807159
1029.379883	360.422302
1028.251953	-1.641916
1027.124023	61.657047
1025.996094	13.486618
1024.868164	-83.374451
1023.739258	82.196564
1022.610352	-237.353760
1021.481445	-148.285736
1020.352539	-302.795288
1019.222656	-139.413757
1018.092773	-17.781773
1016.962891	-12.056181
1015.832031	123.529625
1014.702148	-67.606300
1013.571289	-22.275763
1012.439453	53.216076
1011.308594	100.970406
1010.176758	197.396484
1009.044922	388.760315
1007.912109	367.223419
1006.780273	486.915588
1005.647461	655.209534
1004.514648	1362.315186
1003.380859	1768.635498
1002.247070	2040.805054
1001.113281	1827.676514
999.979492	1104.178467
998.845703	404.219330
997.710938	251.967941
996.576172	233.797531
995.440430	328.839081
994.305664	-12.180247
993.169922	131.548523
992.033203	203.819473
990.897461	218.529953
989.760742	113.467972
988.624023	-46.742241
987.487305	212.637314
986.350586	-46.336082
985.212891	-102.377457
984.075195	72.008926
982.936523	4.709757
981.798828	100.994347
980.660156	268.698090
979.521484	-44.361641
978.381836	26.963882
977.242188	-48.773891
976.102539	167.631378
974.962891	236.975830
973.823242	78.939377
972.682617	233.556854
971.541992	78.176750
970.400391	69.973724
969.259766	240.990326
968.118164	177.962570
966.976563	82.987282
965.833984	233.675964
964.691406	313.343842
963.548828	33.117619
962.406250	90.173790
961.262695	190.902542
960.120117	239.035324
958.976563	234.609665
957.832031	248.662613
956.688477	13.276227
955.543945	11.662523
954.398438	39.959942
953.253906	-7.108825
952.108398	58.096626
950.962891	123.430283
949.817383	-51.200508
948.670898	163.038696
947.524414	93.931953
946.377930	287.788818
945.231445	-0.302940
944.083984	232.630112
942.936523	43.189644
941.789063	66.300186
940.640625	226.496918
939.493164	85.584549
938.343750	309.893188
937.195313	513.726563
936.045898	348.239777
934.897461	210.340698
933.747070	120.527840
932.597656	329.398956
931.447266	356.088501
930.296875	439.856171
929.146484	129.830978
927.995117	116.037170
926.843750	-31.872538
925.692383	-38.492992
924.541016	-79.082161
923.388672	-3.512962
922.236328	47.156601
921.083984	70.671303
919.931641	-12.492684
918.778320	-145.457031
917.625000	-1.085171
916.470703	-20.149031
915.317383	-45.879822
914.163086	-180.414597
913.008789	-158.158493
911.853516	-140.310959
910.698242	-40.678837
909.542969	-72.493515
908.387695	-165.380936
907.231445	-133.420197
906.076172	-17.503933
904.918945	-17.057636
903.762695	65.050903
902.605469	-126.770752
901.448242	-17.263371
900.291016	24.401815
899.133789	134.051559
897.975586	207.566132
896.817383	23.295975
895.658203	286.979828
894.500000	3.511690
893.340820	29.947702
892.180664	-74.590492
891.021484	218.640091
889.861328	55.569962
888.701172	290.109192
887.541016	66.323326
886.379883	43.619370
885.218750	68.396301
884.057617	273.726379
882.895508	102.372169
881.734375	82.250954
880.572266	274.134857
879.409180	366.830597
878.247070	346.873169
877.083984	169.294693
875.920898	210.334229
874.756836	481.099152
873.592773	243.007980
872.428711	216.645432
871.264648	255.598083
870.100586	236.084335
868.935547	171.645218
867.770508	323.138458
866.604492	150.880447
865.438477	452.961243
864.272461	121.275894
863.106445	203.118866
861.940430	255.746536
860.773438	371.244904
859.606445	273.440125
858.438477	375.444550
857.271484	345.015411
856.103516	408.829041
854.934570	515.231628
853.766602	399.595642
852.597656	613.538757
851.428711	710.832520
850.259766	445.086670
849.089844	461.706512
847.919922	404.393188
846.750000	304.541748
845.579102	359.172607
844.408203	107.146263
843.237305	226.618484
842.066406	455.604492
840.894531	123.119789
839.722656	166.368729
838.550781	260.961334
837.377930	221.378860
836.206055	277.826782
835.033203	425.779602
833.859375	301.158844
832.686523	207.784622
831.512695	279.571686
830.337891	523.094910
829.164063	409.450348
827.989258	389.473358
826.814453	364.966858
825.639648	155.342087
824.463867	317.974518
823.288086	210.801254
822.112305	248.401596
820.935547	305.942963
819.759766	223.063934
818.583008	151.263168
817.405273	161.754730
816.228516	11.912240
815.050781	177.952789
813.872070	-187.774612
812.694336	42.501846
811.515625	21.344637
810.336914	73.428787
809.158203	-54.620758
807.978516	14.996941
806.798828	-37.697838
805.619141	47.180832
804.438477	-50.140396
803.258789	-41.013443
802.077148	-38.666279
800.896484	70.028481
799.714844	280.567627
798.534180	-8.038198
797.351563	-110.418320
796.169922	-197.376251
794.987305	-127.102234
793.804688	-205.423416
792.622070	-166.463593
791.438477	-16.946480
790.254883	96.940102
789.071289	91.121529
787.886719	109.507813
786.702148	-13.832317
785.517578	110.443832
784.333008	269.897827
783.147461	117.449394
781.961914	387.048126
780.776367	216.684586
779.590820	207.518494
778.404297	284.349487
777.217773	129.169052
776.030273	-15.037559
774.843750	103.306694
773.656250	201.602203
772.467773	-95.132568
771.280273	225.631668
770.091797	140.426834
768.903320	275.559570
767.714844	194.528702
766.525391	-54.038872
765.335938	362.610535
764.146484	384.742645
762.956055	298.859558
761.765625	450.623779
760.575195	360.125671
759.384766	350.960663
758.193359	275.700226
757.001953	400.482391
755.810547	434.957611
754.618164	504.480743
753.425781	296.981415
752.233398	441.005066
751.041016	211.461349
749.847656	309.137909
748.654297	160.788498
747.460938	251.675735
746.266602	294.162537
745.072266	305.839203
743.877930	477.558502
742.683594	186.430206
741.488281	379.889709
740.292969	163.323837
739.097656	-0.601688
737.901367	104.970604
736.705078	162.262924
735.508789	287.371918
734.311523	27.075197
733.115234	110.506302
731.917969	355.803467
730.719727	113.101707
729.522461	49.852310
728.324219	39.104759
727.125977	50.219772
725.926758	249.298584
724.727539	332.478394
723.528320	210.275482
722.329102	158.041092
721.128906	169.179382
719.928711	451.046448
718.728516	355.229889
717.528320	191.853546
716.327148	205.308090
715.125977	199.178986
713.923828	262.888275
712.722656	245.970047
711.520508	327.208099
710.317383	343.112000
709.115234	206.594315
707.912109	259.712494
706.708984	206.199753
705.505859	111.447128
704.301758	260.604279
703.097656	133.452805
701.893555	23.877558
700.688477	49.316216
699.483398	55.295864
698.278320	148.355209
697.073242	-91.027740
695.867188	37.056171
694.661133	6.635885
693.455078	-38.829735
692.248047	-97.154434
691.041016	-18.535868
689.833984	47.177490
688.626953	19.714041
687.418945	87.875717
686.210938	-78.067009
685.002930	-81.143471
683.793945	-97.057182
682.584961	-28.270508
681.375977	-76.355850
680.166992	36.057365
678.957031	-57.162140
677.747070	-219.459366
676.537109	-152.044144
675.326172	-30.382721
674.115234	-107.681694
672.904297	107.262611
671.692383	56.248413
670.481445	150.284348
669.269531	-86.319382
668.056641	40.432854
666.844727	206.161362
665.631836	4.706336
664.417969	49.694149
663.205078	-15.342633
661.991211	25.549828
660.777344	96.745255
659.563477	258.631226
658.348633	222.063705
657.133789	211.468231
655.918945	-36.249741
654.703125	-48.820908
653.488281	65.803627
652.272461	113.601692
651.055664	36.434685
649.839844	204.815033
648.623047	338.635254
647.405273	-143.352310
646.188477	91.513817
644.970703	192.766724
643.752930	399.265015
642.535156	259.242462
641.316406	230.930359
640.097656	367.964691
638.878906	102.783913
637.659180	106.068420
636.439453	-116.516701
635.219727	-68.703712
634.000000	-87.843697
632.779297	208.208694
631.558594	149.536621
630.337891	64.657730
629.116211	0.745858
627.894531	262.309265
626.672852	70.671333
625.451172	193.603653
624.228516	4.967216
623.005859	113.505081
621.783203	356.136658
620.559570	192.943756
619.336914	210.901932
618.112305	163.604462
616.888672	16.795118
615.664063	7.999332
614.439453	-8.427796
613.214844	55.144428
611.989258	42.465862
610.764648	-5.849711
609.538086	-160.431320
608.312500	-124.210106
607.085938	79.066132
605.859375	-39.950699
604.632813	35.671650
